# Supplementary material for: Hotspots and trends of electrochemical biosensor technology: a bibliometric analysis from 2003 to 2023
Source: RSC Adv. 2023 Oct 19;13(44):30704–17. doi: 10.1039/d3ra05889a (PMC10585615; doi:10.1039/d3ra05889a)
Supplement: RA-013-D3RA05889A-s001 [file RA-013-D3RA05889A-s001.zip › data-31.xlsx]

FN Clarivate Analytics Web of Science
VR 1.0
PT J
AU Yang, DW
   Guo, ZZ
   Wang, J
   Jin, YK
   Mei, Q
   Miao, P
AF Yang, Dawei
   Guo, Zhenzhen
   Wang, Jing
   Jin, Yakang
   Mei, Qian
   Miao, Peng
TI Carbon Nanodot-Based Fluorescent Method for Virus DNA Analysis with
   Isothermal Strand Displacement Amplification
SO PARTICLE & PARTICLE SYSTEMS CHARACTERIZATION
LA English
DT Article
DE biosensors; carbon nanodots; DNA; isothermal amplification; strand
   displacement
ID SINGLE-NUCLEOTIDE POLYMORPHISM; ULTRASENSITIVE DETECTION;
   ELECTROCHEMICAL DETECTION; CHAIN-REACTION; BIOSENSOR
AB In this work, a fluorescent method is developed for ultrasensitive detection of virus DNA, coupling DNA-modified carbon nanodots (CDs) and an isothermal amplification technology. The sensitivity is significantly improved with cyclic strand displacement polymerization and highly luminescent CDs. Taking the hemagglutinin7 (H7) gene and neuraminidase 9 (N9) gene as examples, the limits of detection are 4.6 x 10(-15) and 3.4 x 10(-15) m, respectively. Furthermore, the proposed method is highly selective and capable of detecting target sequences in biological samples, indicating great potential for applications in life science research and clinical diagnosis.
C1 [Yang, Dawei; Guo, Zhenzhen; Mei, Qian; Miao, Peng] Chinese Acad Sci, Suzhou Inst Biomed Engn & Technol, Suzhou 215163, Peoples R China.
   [Wang, Jing; Jin, Yakang] Suzhou Kuangyuan Mol Biotechnol Co Ltd, Suzhou 215163, Peoples R China.
   [Miao, Peng] Tianjin Guokeyigong Sci & Technol Dev Co Ltd, Tianjin 300399, Peoples R China.
C3 Chinese Academy of Sciences; Suzhou Institute of Biomedical Engineering
   & Technology, CAS
RP Miao, P (通讯作者)，Chinese Acad Sci, Suzhou Inst Biomed Engn & Technol, Suzhou 215163, Peoples R China.; Miao, P (通讯作者)，Tianjin Guokeyigong Sci & Technol Dev Co Ltd, Tianjin 300399, Peoples R China.
EM miaopeng@sibet.ac.cn
RI Miao, Peng/J-4249-2013
OI Miao, Peng/0000-0003-3993-4778
FU Industry-University-Research Collaboration Project of Jiangsu Province
   [FZ20180445]; National Natural Science Foundation of China [81801792];
   Key R&D Program of Tianjin [18YFZCSY01290]; Scientific Research
   Instrument Developing Project of the Chinese Academy of Sciences
   [YJKYYQ20170067]
FX This work was supported by the Industry-University-Research
   Collaboration Project of Jiangsu Province (Grant No. FZ20180445), the
   National Natural Science Foundation of China (Grant No. 81801792), the
   Key R&D Program of Tianjin (Grant No. 18YFZCSY01290), and the Scientific
   Research Instrument Developing Project of the Chinese Academy of
   Sciences (Grant No. YJKYYQ20170067).
CR Chai H, 2019, ELECTROCHEM COMMUN, V99, P51, DOI 10.1016/j.elecom.2019.01.003
   Cheng WB, 2018, J MATER CHEM B, V6, P5775, DOI 10.1039/c8tb01271g
   Diao W, 2018, BIOSENS BIOELECTRON, V100, P228, DOI 10.1016/j.bios.2017.08.042
   Dong SB, 2015, ACS APPL MATER INTER, V7, P8834, DOI 10.1021/acsami.5b01438
   Dunbar CA, 2018, J AM CHEM SOC, V140, P15701, DOI 10.1021/jacs.8b08050
   Dunevall J, 2015, J AM CHEM SOC, V137, P4344, DOI 10.1021/ja512972f
   Gaucherand L, 2019, CELL REP, V27, P776, DOI 10.1016/j.celrep.2019.03.063
   Green DC, 2019, NAT COMMUN, V10, DOI 10.1038/s41467-018-08214-6
   Gustafsdottir SM, 2007, P NATL ACAD SCI USA, V104, P3067, DOI 10.1073/pnas.0611229104
   Hamidi SV, 2019, TALANTA, V201, P419, DOI 10.1016/j.talanta.2019.04.003
   Han JH, 2014, NANO RES, V7, P1302, DOI 10.1007/s12274-014-0494-z
   Jia ZK, 2019, BIOSENS BIOELECTRON, V133, P55, DOI 10.1016/j.bios.2019.03.030
   Kannan P, 2019, ANAL CHEM, V91, P5824, DOI 10.1021/acs.analchem.9b00153
   Khater M, 2019, ANAL CHIM ACTA, V1046, P123, DOI 10.1016/j.aca.2018.09.031
   Kirimli CE, 2014, ANALYST, V139, P2754, DOI 10.1039/c4an00215f
   Kobasa D, 2004, NATURE, V431, P703, DOI 10.1038/nature02951
   Lapitan LDS, 2019, NANOSCALE, V11, P1195, DOI 10.1039/c8nr07641c
   Li T, 2016, ANAL CHEM, V88, P4188, DOI 10.1021/acs.analchem.6b00535
   Li XH, 2019, TALANTA, V191, P277, DOI 10.1016/j.talanta.2018.08.064
   Li YB, 2019, MICROCHIM ACTA, V186, DOI 10.1007/s00604-019-3285-0
   Lin XY, 2019, ACS SENSORS, V4, P242, DOI 10.1021/acssensors.8b01419
   Liu HY, 2013, ANAL CHEM, V85, P3385, DOI 10.1021/ac303789x
   Liu JW, 2007, ANAL CHEM, V79, P4120, DOI 10.1021/ac070055k
   Faria HAM, 2019, BIOSENS BIOELECTRON, V131, P149, DOI 10.1016/j.bios.2019.02.018
   Salimian R, 2019, ACS BIOMATER SCI ENG, V5, P2587, DOI 10.1021/acsbiomaterials.8b01520
   Shariati M, 2019, ANAL CHIM ACTA, V1048, P31, DOI 10.1016/j.aca.2018.09.062
   Shariati M, 2018, BIOSENS BIOELECTRON, V105, P58, DOI 10.1016/j.bios.2018.01.022
   Shen W, 2012, J AM CHEM SOC, V134, P14678, DOI 10.1021/ja306265n
   Shi C, 2011, CHEM COMMUN, V47, P2895, DOI 10.1039/c0cc04566g
   Steinmetz M, 2019, PLOS ONE, V14, DOI 10.1371/journal.pone.0213250
   Su FX, 2015, CHEM SCI, V6, P1866, DOI 10.1039/c4sc03135k
   Sun SJ, 2019, CHINESE CHEM LETT, V30, P1051, DOI 10.1016/j.cclet.2019.01.014
   Tian WM, 2019, BIOSENS BIOELECTRON, V128, P17, DOI 10.1016/j.bios.2018.12.041
   Wang XQ, 2019, ANAL METHODS-UK, V11, P2190, DOI 10.1039/c9ay00191c
   Xu GL, 2016, ANGEW CHEM INT EDIT, V55, P15250, DOI 10.1002/anie.201606060
   Xu GY, 2019, ADV HEALTHC MATER, V8, DOI 10.1002/adhm.201800995
   Xu L, 2019, PLOS PATHOG, V15, DOI 10.1371/journal.ppat.1007545
   Xu Q, 2018, NANO RES, V11, P3691, DOI 10.1007/s12274-017-1937-0
   Xu Q, 2015, J MATER CHEM A, V3, P542, DOI 10.1039/c4ta05483k
   Yang DW, 2017, TRAC-TREND ANAL CHEM, V94, P1, DOI 10.1016/j.trac.2017.06.011
   Ye X, 2018, CHEM COMMUN, V54, DOI 10.1039/c8cc04577a
   Zeng YP, 2014, CHEM COMMUN, V50, P7160, DOI 10.1039/c4cc02034k
   Zhao ZH, 2017, BIOSENS BIOELECTRON, V94, P605, DOI 10.1016/j.bios.2017.03.051
   Zhou JF, 2013, NATURE, V499, P500, DOI 10.1038/nature12379
   Zhou WJ, 2019, ANAL CHEM, V91, P3628, DOI 10.1021/acs.analchem.8b05613
NR 45
TC 9
Z9 9
U1 1
U2 33
PU WILEY-V C H VERLAG GMBH
PI WEINHEIM
PA POSTFACH 101161, 69451 WEINHEIM, GERMANY
SN 0934-0866
EI 1521-4117
J9 PART PART SYST CHAR
JI Part. Part. Syst. Charact.
PD OCT
PY 2019
VL 36
IS 10
AR 1900273
DI 10.1002/ppsc.201900273
EA AUG 2019
PG 5
WC Chemistry, Physical; Nanoscience & Nanotechnology; Materials Science,
   Multidisciplinary
WE Science Citation Index Expanded (SCI-EXPANDED)
SC Chemistry; Science & Technology - Other Topics; Materials Science
GA JF5EO
UT WOS:000484533900001
DA 2023-06-30
ER

PT J
AU Zhang, Y
   Yu, H
   Dong, XL
   Qin, JH
   Lin, BC
AF Zhang Yu
   Yu Hao
   Dong Xiu-Ling
   Qin Jian-Hua
   Lin Bin-Cheng
TI Immobilization of DNA Hydrogel Plugs in Glass Microfluidic Channels and
   Its Applications
SO CHEMICAL JOURNAL OF CHINESE UNIVERSITIES-CHINESE
LA Chinese
DT Article
DE Microfluidic chip; Acrylamide hydrogel; DNA probes immobilization;
   Hybridization
ID ELECTROCHEMICAL BIOSENSOR; HYBRIDIZATION; ASSAY; OLIGONUCLEOTIDE;
   CAPTURE
AB A method of DNA probes immobilization and specific target sequences capture in a microfluidic chip was presented. Acrydite-modified DNA probes are immobilized in silanized glass microfluidic channels via photopolymerization in a polyacrylamide matrix. The resulting polymeric, hydrogel plugs are porous under electrophoretic conditions, and the immobilized DNA probes can be hybridized with fluorescence labeled complementary DNA. The total analysis process can be completed within 5 min, and the limit of detection is 0.1 mu mol/L. This method is simple, rapid and feasible. The double-stranded DNA can be chemically denatured, and the chip is reusable. The conditions for photopolymerization, hybridization, and denaturation were discussed as well.
C1 [Zhang Yu; Yu Hao; Qin Jian-Hua; Lin Bin-Cheng] Chinese Acad Sci, Dalian Inst Chem Phys, Dalian 116023, Peoples R China.
   [Zhang Yu] Chinese Acad Sci, Grad Sch, Beijing 100049, Peoples R China.
   [Dong Xiu-Ling] Dalian Third Municipal Hosp, Dalian 116033, Peoples R China.
C3 Chinese Academy of Sciences; Dalian Institute of Chemical Physics, CAS;
   Chinese Academy of Sciences; University of Chinese Academy of Sciences,
   CAS
RP Qin, JH (通讯作者)，Chinese Acad Sci, Dalian Inst Chem Phys, Dalian 116023, Peoples R China.
EM jhqin@dicp.ac.cn; bclin@dicp.ac.cn
CR Azek F, 2000, ANAL BIOCHEM, V284, P107, DOI 10.1006/abio.2000.4692
   Gagnon Z, 2008, ELECTROPHORESIS, V29, P4808, DOI 10.1002/elps.200800528
   GUO Z, 1994, NUCLEIC ACIDS RES, V22, P5456, DOI 10.1093/nar/22.24.5456
   Kuralay F, 2008, ELECTROANAL, V20, P2563, DOI 10.1002/elan.200804361
   LIN BC, 2008, GRAPHIC MICROFLUIDIC, P315
   LIN BC, 2006, MICROFLUIDICS BASED, P280
   Miyachi H, 2000, J CLIN MICROBIOL, V38, P18
   Olsen KG, 2002, ANAL CHEM, V74, P1436, DOI 10.1021/ac0156969
   Patrone G, 2000, BIOTECHNIQUES, V29, P1012, DOI 10.2144/00295st02
   QIN JH, 2008, Patent No. 200810229392
   Waddell N, 2008, IUBMB LIFE, V60, P437, DOI 10.1002/iub.57
   Zangmeister RA, 2004, ANAL CHEM, V76, P3655, DOI 10.1021/ac035238v
   Zangmeister RA, 2003, LANGMUIR, V19, P6901, DOI 10.1021/la034424t
   Zheng J, 2007, CHEM J CHINESE U, V28, P2274
   Zhou ZM, 2004, ELECTROPHORESIS, V25, P3032, DOI 10.1002/elps.200305966
NR 15
TC 2
Z9 4
U1 3
U2 23
PU HIGHER EDUCATION PRESS
PI BEIJING
PA NO 4 DEWAI DAJIE, BEIJING 100120, PEOPLES R CHINA
SN 0251-0790
J9 CHEM J CHINESE U
JI Chem. J. Chin. Univ.-Chin.
PD JUN 10
PY 2009
VL 30
IS 6
BP 1128
EP 1130
PG 3
WC Chemistry, Multidisciplinary
WE Science Citation Index Expanded (SCI-EXPANDED)
SC Chemistry
GA 469CT
UT WOS:000267873700014
DA 2023-06-30
ER

PT J
AU McClain, ES
   Miller, DR
   Cliffel, DE
AF McClain, Ethan S.
   Miller, Dusty R.
   Cliffel, David E.
TI Communication-Microfluidic Electrochemical Acetylcholine Detection in
   the Presence of Chlorpyrifos
SO JOURNAL OF THE ELECTROCHEMICAL SOCIETY
LA English
DT Article
ID EXPOSURE; REACTIVATION; PESTICIDES; INHIBITION; TOXICOLOGY; BIOSENSOR;
   OXIMES
AB An amperometric acetylcholine sensor was developed for use in a microfluidic system and characterized with chlorpyrifos and its metabolite, chlorpyrifos oxon. This enzymatic sensor was highly selective for acetylcholine, with a detection limit of 0.2 mu M and sensitivity of 1.7 nA mu M-1 from 1-150 mu M. Though chlorpyrifos had no effect on sensor function, chlorpyrifos oxon significantly inhibited response across a range of concentrations (0.5-50 mu M). Inhibition was reversed by 2-pyridine aldoxime methyl chloride. This platform can be used to both quantify acetylcholine in the presence of chlorpyrifos and as a biorecognition method for chlorpyrifos oxon. (C) The Author(s) 2019. Published by ECS.
C1 [McClain, Ethan S.; Miller, Dusty R.; Cliffel, David E.] Vanderbilt Univ, Dept Chem, Box 1583, Nashville, TN 37235 USA.
   [Cliffel, David E.] Vanderbilt Univ, Vanderbilt Inst Integrat Biosyst Res & Educ, 221 Kirkland Hall, Nashville, TN 37235 USA.
C3 Vanderbilt University; Vanderbilt University
RP Cliffel, DE (通讯作者)，Vanderbilt Univ, Dept Chem, Box 1583, Nashville, TN 37235 USA.; Cliffel, DE (通讯作者)，Vanderbilt Univ, Vanderbilt Inst Integrat Biosyst Res & Educ, 221 Kirkland Hall, Nashville, TN 37235 USA.
EM d.cliffel@vanderbilt.edu
OI McClain, Ethan/0000-0001-7677-0114; Cliffel, David/0000-0001-8756-106X
FU IARPA [2017-17081500003]
FX This work was supported in part by IARPA grant number 2017-17081500003.
   ESM designed and executed experiments and wrote the manuscript. DRM and
   DEC designed experiments and wrote the manuscript.
CR Akhtar MH, 2017, BIOSENS BIOELECTRON, V98, P364, DOI 10.1016/j.bios.2017.07.003
   Arduini F, 2016, MICROCHIM ACTA, V183, P2063, DOI 10.1007/s00604-016-1858-8
   Atwood D., 2017, PESTICIDES IND SALES
   Chen DF, 2015, INT J ELECTROCHEM SC, V10, P10491
   CHILDS AF, 1955, BRIT J PHARM CHEMOTH, V10, P462, DOI 10.1111/j.1476-5381.1955.tb00106.x
   Eaton DL, 2008, CRIT REV TOXICOL, V38, P1, DOI [10.1080/10408440802272158, 10.1080/10408440802272158 ]
   Eddleston M, 2009, PLOS MED, V6, DOI 10.1371/journal.pmed.1000104
   Environmental Protection Agency, 2018, 822F18001 EPA
   Garabrant DH, 2009, J EXPO SCI ENV EPID, V19, P634, DOI 10.1038/jes.2008.51
   Jokanovic M, 2009, CURR MED CHEM, V16, P2177, DOI 10.2174/092986709788612729
   Kaur N, 2016, MICROCHIM ACTA, V183, P2307, DOI 10.1007/s00604-016-1871-y
   Keighron JD, 2015, ACS CHEM NEUROSCI, V6, P181, DOI 10.1021/cn5002667
   Lee HS, 2002, CHEMOSPHERE, V46, P571, DOI 10.1016/S0045-6535(01)00005-4
   Luo CY, 2008, CHEM-BIOL INTERACT, V175, P261, DOI 10.1016/j.cbi.2008.04.034
   McKenzie JR, 2015, ANAL CHEM, V87, P7857, DOI 10.1021/acs.analchem.5b01533
   Miller DR, 2018, J ELECTROCHEM SOC, V165, pG3120, DOI 10.1149/2.0201812jes
   Mulchandani P, 2001, ENVIRON SCI TECHNOL, V35, P2562, DOI 10.1021/es001773q
   Pohanka M, 2016, INT J ELECTROCHEM SC, V11, P7440, DOI 10.20964/2016.09.16
   Pohanka M, 2010, TALANTA, V81, P621, DOI 10.1016/j.talanta.2009.12.052
   Prendergast MA, 1998, NEUROTOXICOL TERATOL, V20, P115, DOI 10.1016/S0892-0362(97)00098-6
   Ragnarsdottir KV, 2000, J GEOL SOC LONDON, V157, P859, DOI 10.1144/jgs.157.4.859
   Rauh V, 2011, ENVIRON HEALTH PERSP, V119, P1196, DOI 10.1289/ehp.1003160
   Rauh VA, 2012, P NATL ACAD SCI USA, V109, P7871, DOI 10.1073/pnas.1203396109
   Sanchez-Santed F, 2016, CORTEX, V74, P417, DOI 10.1016/j.cortex.2015.10.003
   Taylor P, 1999, SYNTHESIS STORAGE RE
NR 25
TC 2
Z9 2
U1 1
U2 44
PU ELECTROCHEMICAL SOC INC
PI PENNINGTON
PA 65 SOUTH MAIN STREET, PENNINGTON, NJ 08534 USA
SN 0013-4651
EI 1945-7111
J9 J ELECTROCHEM SOC
JI J. Electrochem. Soc.
PD DEC 19
PY 2019
VL 166
IS 16
BP G178
EP G181
DI 10.1149/2.0711916jes
PG 4
WC Electrochemistry; Materials Science, Coatings & Films
WE Science Citation Index Expanded (SCI-EXPANDED)
SC Electrochemistry; Materials Science
GA JX6KH
UT WOS:000503840900001
OA hybrid
DA 2023-06-30
ER

PT J
AU Tran, HV
   Le, TA
   Giang, BL
   Piro, B
   Tran, LD
AF Hoang Vinh Tran
   Tuan Anh Le
   Bach Long Giang
   Piro, Benoit
   Lam Dai Tran
TI Silver nanoparticles on graphene quantum dots as nanozyme for efficient
   H2O2 reduction in a glucose biosensor
SO MATERIALS RESEARCH EXPRESS
LA English
DT Article
DE hydrogen peroxide reduction; silver nanoparticles (AgNPs); graphene
   quantum dots (GQDs); electrochemical sensor; glucose oxidase (GOx)
ID COLORIMETRIC DETECTION; HYDROGEN-PEROXIDE
AB In this work, we developed graphene quantum dot-supported silver nanoparticles (AgNPs@GQDs) as Nanozyme for efficient electrocatalytic reduction of H2O2. We applied this composite material in a glucose oxidase-based glucose sensor, by drop casting a mixture of AgNPs@GQDs and chitosan (CS) on glassy carbon electrodes (GCE). Various conditions such as thickness of the AgNPs@GQDs/CS film, pH and temperatures were optimized. The proposed sensor presented excellent selectivity and sensitivity, a linear dependence on glucose concentration in the range 0.1-10 mM and a limit of detection of ca. 0.01 mM.
C1 [Hoang Vinh Tran] HUST, Dept Inorgan Chem, Sch Chem Engn, 1st Dai Co Viet Rd, Hanoi, Vietnam.
   [Tuan Anh Le] Phenikaa Univ, Phenikaa Univ Nano Inst PHENA, Hanoi 12116, Vietnam.
   [Tuan Anh Le] Phenikaa Univ, Fac Mat Sci & Engn, Hanoi 12116, Vietnam.
   [Bach Long Giang] Nguyen Tat Thanh Univ, 300 Nguyen Tat Thanh, Ho Chi Minh City, Vietnam.
   [Piro, Benoit] Univ Paris Diderot, Sorbonne Paris Cite, ITODYS, UMR 7086,CNRS, 15 Rue J-A de Baif, F-75205 Paris 13, France.
   [Lam Dai Tran] VAST, Inst Trop Technol, 18 Hoang Quoc Viet, Hanoi, Vietnam.
   [Lam Dai Tran] VAST, Grad Univ Sci & Technol, 18 Hoang Quoc Viet, Hanoi, Vietnam.
C3 Hanoi University of Science & Technology (HUST); Nguyen Tat Thanh
   University (NTTU); Centre National de la Recherche Scientifique (CNRS);
   UDICE-French Research Universities; Universite Paris Cite; Vietnam
   Academy of Science & Technology (VAST); Vietnam Academy of Science &
   Technology (VAST)
RP Tran, HV (通讯作者)，HUST, Dept Inorgan Chem, Sch Chem Engn, 1st Dai Co Viet Rd, Hanoi, Vietnam.
EM hoang.tranvinh@hust.edu.vn
RI GIANG, BACH LONG/ABD-4781-2021; Tran, Hoang Vinh/F-4994-2013
OI GIANG, BACH LONG/0000-0003-1160-6705; Tran, Hoang
   Vinh/0000-0003-1777-5526
FU Vietnam's National Foundation for Science and Technology Development
   (NAFOSTED) [104.99-2016.23]; University Paris Diderot, France
FX The authors are grateful to Vietnam's National Foundation for Science
   and Technology Development (NAFOSTED) with Project code 104.99-2016.23
   for providing financial support. HV Tran thanks University Paris
   Diderot, France, for an internship grant.
CR Choi YB, 2019, BIOCHEM ENG J, V144, P227, DOI 10.1016/j.bej.2018.10.021
   CLARK LC, 1962, ANN NY ACAD SCI, V102, P29, DOI 10.1111/j.1749-6632.1962.tb13623.x
   Tran HV, 2018, MATER TRANS, V59, P1106, DOI 10.2320/matertrans.MD201713
   Jabariyan S, 2018, SPECTROCHIM ACTA A, V203, P294, DOI 10.1016/j.saa.2018.04.044
   Karim MN, 2018, BIOSENS BIOELECTRON, V110, P8, DOI 10.1016/j.bios.2018.03.025
   Khan MRS, 2017, MATER LETT, V205, P226, DOI 10.1016/j.matlet.2017.06.089
   Liu QR, 2018, J ELECTROANAL CHEM, V823, P20, DOI 10.1016/j.jelechem.2018.05.033
   Liu YY, 2019, SENSOR ACTUAT B-CHEM, V290, P249, DOI 10.1016/j.snb.2019.03.129
   Meng AL, 2017, J MATER CHEM B, V5, P8934, DOI 10.1039/c7tb02482g
   Nguyen ND, 2018, ARAB J CHEM, V11, P1134, DOI 10.1016/j.arabjc.2017.12.035
   Saha B, 2019, SENSOR ACTUAT B-CHEM, V283, P116, DOI 10.1016/j.snb.2018.11.154
   Singh S, 2017, ANAL METHODS-UK, V9, P6675, DOI 10.1039/c7ay02212c
   Tetsuka H, 2012, ADV MATER, V24, P5333, DOI 10.1002/adma.201201930
   Tran HV, 2018, ARAB J CHEM, V11, P453, DOI 10.1016/j.arabjc.2016.08.007
   Tran HV, 2018, MICROCHIM ACTA, V185, DOI 10.1007/s00604-018-2804-8
   Waifalkar PP, 2018, COLLOID SURFACE B, V167, P425, DOI 10.1016/j.colsurfb.2018.04.042
   Yuan J, 2018, BIOELECTROCHEMISTRY, V123, P94, DOI 10.1016/j.bioelechem.2018.04.009
   Zeng FY, 2016, ELECTROCHIM ACTA, V196, P587, DOI 10.1016/j.electacta.2016.03.031
NR 18
TC 12
Z9 12
U1 7
U2 84
PU IOP PUBLISHING LTD
PI BRISTOL
PA TEMPLE CIRCUS, TEMPLE WAY, BRISTOL BS1 6BE, ENGLAND
SN 2053-1591
J9 MATER RES EXPRESS
JI Mater. Res. Express
PD NOV
PY 2019
VL 6
IS 11
AR 115403
DI 10.1088/2053-1591/ab46ca
PG 8
WC Materials Science, Multidisciplinary
WE Science Citation Index Expanded (SCI-EXPANDED)
SC Materials Science
GA JY0FS
UT WOS:000504101300001
DA 2023-06-30
ER

PT J
AU Nikoleli, GP
   Nikolelis, DP
   Siontorou, CG
   Nikolelis, MT
   Karapetis, S
AF Nikoleli, Georgia-Paraskevi
   Nikolelis, Dimitrios P.
   Siontorou, Christina G.
   Nikolelis, Marianna-Thalia
   Karapetis, Stephanos
TI Potentiometric Biosensing Applications of Graphene Electrodes with
   Stabilized Polymer Lipid Membranes
SO CHEMOSENSORS
LA English
DT Review
DE biosensors; lipid membranes; potentiometry; graphene electrodes
ID RAPID DETECTION; ELECTROCHEMICAL BIOSENSOR; HUMAN URINE; FILMS;
   RECEPTOR; SENSOR; DOPAMINE
AB This review provides information and details about the fabrication of biosensors composed of lipid membranes that can be used to rapidly detect toxic compounds in food, environmental pollutants, and analytes of clinical interest. Biosensors based on polymeric lipid membranes have been used to rapidly detect a wide range of these analytes, offering several advantages including fast response times, high sensitivity and selectivity, portability for field applications, and small size. A description of the construction of these devices and their applications for the rapid detection of toxic substances in food, environmental pollutants, and analytes of clinical interest is provided in this review.
C1 [Nikoleli, Georgia-Paraskevi; Karapetis, Stephanos] Natl Tech Univ Athens, Lab Inorgan & Analyt Chem, Sch Chem Engn, Dept 1,Chem Sci, 9 Iroon Polytech St, Athens 15780, Greece.
   [Nikolelis, Dimitrios P.] Univ Athens, Dept Chem, Environm Chem Lab, Athens 15771, Greece.
   [Siontorou, Christina G.; Nikolelis, Marianna-Thalia] Univ Piraeus, Sch Maritime & Ind, Dept Ind Management & Technol, Lab Simulat Ind Proc, Piraeus 18534, Greece.
C3 National Technical University of Athens; National & Kapodistrian
   University of Athens; University of Piraeus
RP Nikoleli, GP (通讯作者)，Natl Tech Univ Athens, Lab Inorgan & Analyt Chem, Sch Chem Engn, Dept 1,Chem Sci, 9 Iroon Polytech St, Athens 15780, Greece.
EM dnikolel@chem.uoa.gr; nikolelis@chem.uoa.gr; csiontor@unipi.gr;
   m.nikolelis@gmail.com; stevekara@chem.uoa.gr
RI KARAPETIS, STEFANOS/ABB-8832-2020
OI KARAPETIS, STEFANOS/0000-0003-2368-8234; Nikolelis,
   Dimitrios/0000-0002-2046-4430
CR Bratakou S, 2017, ELECTROANAL, V29, P990, DOI 10.1002/elan.201600652
   Bratakou S, 2016, ELECTROANAL, V28, P2171, DOI 10.1002/elan.201600152
   Bratakou S, 2015, ELECTROANAL, V27, P2608, DOI 10.1002/elan.201500299
   Hernandez Y, 2008, NAT NANOTECHNOL, V3, P563, DOI 10.1038/nnano.2008.215
   Hirtz M, 2016, NANOSCALE, V8, P15147, DOI 10.1039/c6nr04615k
   Hirtz M, 2013, NAT COMMUN, V4, DOI 10.1038/ncomms3591
   Karapetis S, 2016, ELECTROANAL, V28, P1584, DOI 10.1002/elan.201501134
   Li YF, 2013, P NATL ACAD SCI USA, V110, P12295, DOI 10.1073/pnas.1222276110
   Nikoleli GP, 2018, SENSORS-BASEL, V18, DOI 10.3390/s18010284
   Nikoleli GP, 2014, ELECTROANAL, V26, P1522, DOI 10.1002/elan.201400161
   Nikoleli GP, 2013, CENT EUR J CHEM, V11, P1554, DOI 10.2478/s11532-013-0285-5
   Nikoleli GP, 2012, ELECTROANAL, V24, P1285, DOI 10.1002/elan.201200104
   Nikoleli GP, 2010, ANAL CHIM ACTA, V675, P58, DOI 10.1016/j.aca.2010.07.014
   Nikolelis DP, 2008, SENSOR ACTUAT B-CHEM, V130, P577, DOI 10.1016/j.snb.2007.10.011
   Nikolelis DP, 2004, ELECTROANAL, V16, P741, DOI 10.1002/elan.200302881
   Nikolelis DP, 2004, ANAL CHEM, V76, P2174, DOI 10.1021/ac0499470
   Nikolelis DP, 2003, BIOELECTROCHEMISTRY, V59, P107, DOI 10.1016/S1567-5394(03)00009-4
   Nikolelis DP, 2002, BIOSENS BIOELECTRON, V17, P565, DOI 10.1016/S0956-5663(02)00017-9
   NIKOLELIS DP, 1995, ELECTROANAL, V7, P1082, DOI 10.1002/elan.1140071116
   Willems N, 2017, ACS NANO, V11, P1613, DOI 10.1021/acsnano.6b07352
NR 20
TC 1
Z9 1
U1 2
U2 12
PU MDPI
PI BASEL
PA ST ALBAN-ANLAGE 66, CH-4052 BASEL, SWITZERLAND
EI 2227-9040
J9 CHEMOSENSORS
JI Chemosensors
PD SEP
PY 2018
VL 6
IS 3
AR 25
DI 10.3390/chemosensors6030025
PG 7
WC Chemistry, Analytical; Electrochemistry; Instruments & Instrumentation
WE Science Citation Index Expanded (SCI-EXPANDED)
SC Chemistry; Electrochemistry; Instruments & Instrumentation
GA GY2TD
UT WOS:000448395400001
OA gold, Green Submitted
DA 2023-06-30
ER

PT J
AU Rocha-Santos, TAP
AF Rocha-Santos, Teresa A. P.
TI Sensors and biosensors based on magnetic nanoparticles
SO TRAC-TRENDS IN ANALYTICAL CHEMISTRY
LA English
DT Review
DE Analytical figure of merit; Biosensor; Electrochemical; Label; Magnetic
   field; Magnetic nanoparticle; Optical; Piezoelectric; Sensor; Transducer
ID SURFACE-PLASMON RESONANCE; CARBON ELECTRODE; FIBER SENSOR; IMMUNOSENSOR;
   NANO; IMMUNOASSAY; CRYSTAL; QUANTIFICATION; NANOCOMPOSITES; PERFORMANCE
AB Magnetic nanoparticles (MNPs) have attracted a growing interest in the development and fabrication of sensors and biosensors for several applications. MNPs can be integrated into the transducer materials and/or be dispersed in the sample followed by their attraction by an external magnetic field onto the active detection surface of the (bio)sensor. This review describes and discusses the recent applications of MNPs in sensors and biosensors, taking into consideration their analytical figures of merit. This work also addresses the future trends and perspectives of sensors and biosensors based on MNPs. (C) 2014 Elsevier B.V. All rights reserved.
C1 [Rocha-Santos, Teresa A. P.] Univ Aveiro, Dept Chem, P-3810193 Aveiro, Portugal.
   [Rocha-Santos, Teresa A. P.] Univ Aveiro, CESAM, P-3810193 Aveiro, Portugal.
   [Rocha-Santos, Teresa A. P.] Inst Piaget, ISEIT Viseu, P-3515776 Galifonge, Lordosa Viseu, Portugal.
C3 Universidade de Aveiro; Universidade de Aveiro
RP Rocha-Santos, TAP (通讯作者)，Univ Aveiro, Dept Chem, Campus Santiago, P-3810193 Aveiro, Portugal.
EM ter.alex@ua.pt
RI Rocha-Santos, Teresa/A-2355-2009
OI Rocha-Santos, Teresa/0000-0003-3660-4116
FU European Funds through COMPETE; National Funds through the Portuguese
   Science Foundation (FCT) [PEst-C/MAR/LA0017/2013]; FEDER [SOE3/P2/F591]
FX This work was supported by European Funds through COMPETE and by
   National Funds through the Portuguese Science Foundation (FCT) within
   project PEst-C/MAR/LA0017/2013. This work was also funded by FEDER under
   the "Programa de Cooperacao Territorial Europeia INTERREG IV B SUDOE"
   within the framework of the research project ORQUE SUDOE, SOE3/P2/F591.
CR Agrawal S, 2014, MICROELECTRON ENG, V115, P66, DOI 10.1016/j.mee.2013.10.020
   Aguilar-Arteaga K, 2010, ANAL CHIM ACTA, V674, P157, DOI 10.1016/j.aca.2010.06.043
   Akbarzadeh A, 2012, NANOSCALE RES LETT, V7, P1, DOI 10.1186/1556-276X-7-144
   Ambashta RD, 2010, J HAZARD MATER, V180, P38, DOI 10.1016/j.jhazmat.2010.04.105
   Arvand M, 2014, MAT SCI ENG C-MATER, V36, P160, DOI 10.1016/j.msec.2013.12.014
   Baby TT, 2010, TALANTA, V80, P2016, DOI 10.1016/j.talanta.2009.11.010
   Beveridge JS, 2011, ANNU REV ANAL CHEM, V4, P251, DOI 10.1146/annurev-anchem-061010-114041
   Carregal-Romero S, 2013, ANNU REV ANAL CHEM, V6, P53, DOI 10.1146/annurev-anchem-062012-092621
   Catterjee K., 2014, ADV COLLOID INTERFAC
   Chen D, 2013, SENSOR ACTUAT B-CHEM, V183, P594, DOI 10.1016/j.snb.2013.04.050
   Chen LG, 2011, TRAC-TREND ANAL CHEM, V30, P1095, DOI 10.1016/j.trac.2011.02.013
   Chen XJ, 2011, SENSOR ACTUAT B-CHEM, V159, P220, DOI 10.1016/j.snb.2011.06.076
   Colombo M, 2012, CHEM SOC REV, V41, P4306, DOI 10.1039/c2cs15337h
   Deng M, 2014, SENSOR ACTUAT A-PHYS, V211, P55, DOI 10.1016/j.sna.2014.02.014
   Duarte K, 2014, TRAC-TREND ANAL CHEM, V53, P21, DOI 10.1016/j.trac.2013.08.008
   Elosua C, 2013, SENSOR ACTUAT B-CHEM, V187, P65, DOI 10.1016/j.snb.2012.09.046
   Farre M, 2011, TRAC-TREND ANAL CHEM, V30, P517, DOI 10.1016/j.trac.2010.11.014
   da Silva BF, 2011, TRAC-TREND ANAL CHEM, V30, P528, DOI 10.1016/j.trac.2011.01.008
   Freitas PP, 2007, J PHYS-CONDENS MAT, V19, DOI 10.1088/0953-8984/19/16/165221
   Gan N, 2013, INTEGR FERROELECTR, V144, P29, DOI 10.1080/10584587.2013.787010
   Gan N, 2010, SENSORS-BASEL, V10, P625, DOI 10.3390/s100100625
   Gomes MT, 1996, ANAL CHEM, V68, P1561, DOI 10.1021/ac9510548
   Gomes MTSR, 1996, ANAL CHIM ACTA, V335, P235, DOI 10.1016/S0003-2670(96)00373-X
   Hattaway H.J., 2011, BREAST CANCER RES, V13, P1
   Hervas M, 2010, BIOSENS BIOELECTRON, V25, P1755, DOI 10.1016/j.bios.2009.12.031
   Hu YF, 2012, J SOLID STATE ELECTR, V16, P857, DOI 10.1007/s10008-011-1434-4
   Huang SH, 2011, J NANOPART RES, V13, P4411, DOI 10.1007/s11051-011-0551-4
   Iranifam M, 2013, TRAC-TREND ANAL CHEM, V51, P51, DOI 10.1016/j.trac.2013.05.014
   Issadore D., 2012, SCI TRANSL MED, V141, P1
   Issadore D, 2013, ADV HEALTHC MATER, V2, P1224, DOI 10.1002/adhm.201200380
   Justino CIL, 2013, TRAC-TREND ANAL CHEM, V47, P27, DOI 10.1016/j.trac.2013.02.004
   Justino CIL, 2010, TRAC-TREND ANAL CHEM, V29, P1172, DOI 10.1016/j.trac.2010.07.008
   Klein T, 2013, IEEE T MAGN, V49, P3414, DOI 10.1109/TMAG.2013.2250935
   Li DJ, 2011, BIOSENS BIOELECTRON, V26, P4146, DOI 10.1016/j.bios.2011.04.010
   Li JP, 2013, J AGR FOOD CHEM, V61, P1435, DOI 10.1021/jf303774x
   Li JP, 2010, ANAL CHIM ACTA, V665, P98, DOI 10.1016/j.aca.2010.03.020
   Li XS, 2013, TRAC-TREND ANAL CHEM, V45, P233, DOI 10.1016/j.trac.2012.10.015
   Li YP, 2010, J AM CHEM SOC, V132, P4388, DOI 10.1021/ja910406a
   Liang RP, 2012, ANAL CHIM ACTA, V737, P22, DOI 10.1016/j.aca.2012.05.043
   Lu LY, 2013, RARE METALS, V32, P323, DOI 10.1007/s12598-013-0117-y
   Ma YX, 2012, CARBON, V50, P2976, DOI 10.1016/j.carbon.2012.02.080
   Moliner-Martinez Y, 2011, J CHROMATOGR A, V1218, P2276, DOI 10.1016/j.chroma.2011.02.036
   Muzyka K, 2014, BIOSENS BIOELECTRON, V54, P393, DOI 10.1016/j.bios.2013.11.011
   Netto CGCM, 2013, J MOL CATAL B-ENZYM, V85-86, P71, DOI 10.1016/j.molcatb.2012.08.010
   Oh JK, 2011, PROG POLYM SCI, V36, P168, DOI 10.1016/j.progpolymsci.2010.08.005
   Philippova O, 2011, EUR POLYM J, V47, P542, DOI 10.1016/j.eurpolymj.2010.11.006
   Prakash A, 2012, CARBON, V50, P4209, DOI 10.1016/j.carbon.2012.05.002
   Reddy LH, 2012, CHEM REV, V112, P5818, DOI 10.1021/cr300068p
   Shen ZQ, 2011, BIOSENS BIOELECTRON, V26, P3376, DOI 10.1016/j.bios.2010.12.035
   Silva LIB, 2008, TALANTA, V76, P395, DOI 10.1016/j.talanta.2008.03.012
   Silva LIB, 2008, SENSOR ACTUAT B-CHEM, V132, P280, DOI 10.1016/j.snb.2008.01.039
   Silva LIB, 2010, FOOD CHEM, V123, P806, DOI 10.1016/j.foodchem.2010.05.014
   Silva LIB, 2009, TALANTA, V80, P853, DOI 10.1016/j.talanta.2009.08.003
   Srinivasan B, 2011, ANAL CHEM, V83, P2996, DOI 10.1021/ac2005229
   Sun XL, 2012, IEEE T NANOBIOSCI, V11, P46, DOI 10.1109/TNB.2011.2176509
   Tang SCN, 2013, WATER RES, V47, P2613, DOI 10.1016/j.watres.2013.02.039
   Wan Y, 2010, BIOSENS BIOELECTRON, V25, P1847, DOI 10.1016/j.bios.2009.12.028
   Wang JL, 2011, TALANTA, V84, P783, DOI 10.1016/j.talanta.2011.02.020
   Wang J, 2013, COLLOID SURFACE B, V102, P165, DOI 10.1016/j.colsurfb.2012.08.040
   Wang LY, 2011, COLLOID SURFACE B, V84, P484, DOI 10.1016/j.colsurfb.2011.02.003
   Wang XF, 2010, NANOTECHNOLOGY, V21, DOI 10.1088/0957-4484/21/5/055502
   Wang Y, 2011, ANAL CHEM, V83, P6202, DOI 10.1021/ac200751s
   Xu YH, 2012, ELECTROCHIM ACTA, V84, P62, DOI 10.1016/j.electacta.2012.03.147
   Yang X, 2014, SENSOR ACTUAT B-CHEM, V192, P529, DOI 10.1016/j.snb.2013.11.011
   Yang X, 2013, ELECTROCHIM ACTA, V109, P750, DOI 10.1016/j.electacta.2013.08.011
   Yang ZP, 2014, BIOSENS BIOELECTRON, V51, P268, DOI 10.1016/j.bios.2013.07.054
   Yola ML, 2014, ELECTROCHIM ACTA, V125, P38, DOI 10.1016/j.electacta.2014.01.074
   Zamfir LG, 2011, SENSOR ACTUAT B-CHEM, V159, P178, DOI 10.1016/j.snb.2011.06.069
   Zhang H, 2012, BIOSENS BIOELECTRON, V34, P137, DOI 10.1016/j.bios.2012.01.032
   Zhou HK, 2012, ANAL CHIM ACTA, V746, P107, DOI 10.1016/j.aca.2012.08.036
   Zhou J, 2013, SENSOR ACTUAT B-CHEM, V178, P494, DOI 10.1016/j.snb.2013.01.013
   Zu P, 2014, SENSOR ACTUAT B-CHEM, V191, P19, DOI 10.1016/j.snb.2013.09.085
NR 72
TC 297
Z9 302
U1 23
U2 401
PU ELSEVIER SCI LTD
PI OXFORD
PA THE BOULEVARD, LANGFORD LANE, KIDLINGTON, OXFORD OX5 1GB, OXON, ENGLAND
SN 0165-9936
EI 1879-3142
J9 TRAC-TREND ANAL CHEM
JI Trac-Trends Anal. Chem.
PD NOV
PY 2014
VL 62
BP 28
EP 36
DI 10.1016/j.trac.2014.06.016
PG 9
WC Chemistry, Analytical
WE Science Citation Index Expanded (SCI-EXPANDED)
SC Chemistry
GA AT8JP
UT WOS:000345180100011
HC Y
HP N
DA 2023-06-30
ER

PT J
AU Kappen, J
   Skorupa, M
   Krukiewicz, K
AF Kappen, Jincymol
   Skorupa, Malgorzata
   Krukiewicz, Katarzyna
TI Conducting Polymers as Versatile Tools for the Electrochemical Detection
   of Cancer Biomarkers
SO BIOSENSORS-BASEL
LA English
DT Review
DE biomarkers; biosensors; cancer; conducting polymers; electrochemical
   sensors
ID CELL-FREE DNA; LABEL-FREE; BIOSENSOR; CAPTURE; POLYANILINE; NANOWIRES;
   NANOTUBES; RELEASE; ANTIGEN; SENSOR
AB The detection of cancer biomarkers has recently become an established method for the early diagnosis of cancer. The sensitive analysis of specific biomarkers can also be clinically applied for the determination of response to treatment and monitoring of disease progression. Because of the ultra-low concentration of cancer biomarkers in body fluids, diagnostic tools need to be highly sensitive and specific. Conducting polymers (CPs) are particularly known to exhibit numerous features that enable them to serve as excellent materials for the immobilization of biomolecules and the facilitation of electron transfer. Their large surface area, porosity, and the presence of functional groups provide CPs with binding sites suitable for capturing biomarkers, in addition to their sensitive and easy detection. The aim of this review is to present a comprehensive summary of the available electrochemical biosensors based on CPs and their composites for the ultrasensitive detection of selected cancer biomarkers. We have categorized the study based on different types of targeted biomarkers such as DNAs, miRNAs, proteins, enzymes, neurotransmitters and whole cancer cells. The sensitivity of their detection is enhanced by the presence of CPs, providing a limit of detection as low as 0.5 fM (for miRNA) and 10 cells (for the detection of cancer cells). The methods of multiplex biomarker detection and cell capture are indicated as the most promising category, since they furnish more accurate and reliable results. Ultimately, we discuss the available CP-based electrochemical sensors and promising approaches for facilitating cancer diagnosis and treatment.
C1 [Kappen, Jincymol] Deemed Be Univ, Gandhigram Rural Inst, Ctr Nanosci & Nanotechnol, Dept Chem, Dindigul 624302, Tamilnadu, India.
   [Skorupa, Malgorzata; Krukiewicz, Katarzyna] Silesian Tech Univ, Dept Phys Chem & Technol Polymers, M Strzody 9, PL-44100 Gliwice, Poland.
   [Skorupa, Malgorzata] Silesian Tech Univ, Joint Doctoral Sch, Akad 2A, PL-44100 Gliwice, Poland.
   [Krukiewicz, Katarzyna] Silesian Tech Univ, Ctr Organ & Nanohybrid Elect, S Konarskiego 22B, PL-44100 Gliwice, Poland.
C3 Gandhigram Rural Institute; Silesian University of Technology; Silesian
   University of Technology; Silesian University of Technology
RP Krukiewicz, K (通讯作者)，Silesian Tech Univ, Dept Phys Chem & Technol Polymers, M Strzody 9, PL-44100 Gliwice, Poland.; Krukiewicz, K (通讯作者)，Silesian Tech Univ, Ctr Organ & Nanohybrid Elect, S Konarskiego 22B, PL-44100 Gliwice, Poland.
EM katarzyna.krukiewicz@polsl.pl
RI Krukiewicz, Katarzyna/F-6936-2014
OI Krukiewicz, Katarzyna/0000-0003-0503-0906; Skorupa,
   Malgorzata/0000-0001-5430-4040; Kappen, Jincymol/0000-0003-2148-4756
FU National Science Center in Poland [2021/42/E/ST5/00165]
FX This research was funded by National Science Center in Poland, grant
   number 2021/42/E/ST5/00165 (SONATA bis).
CR Ahmad L, 2019, SENSOR ACTUAT B-CHEM, V299, DOI 10.1016/j.snb.2019.126933
   An L, 2018, LAB CHIP, V18, P335, DOI 10.1039/c7lc01117b
   [Anonymous], 2016, BIOSYNTHETIC POLYM M
   Ashraf J, 2022, ACS APPL MATER INTER, V14, P32880, DOI 10.1021/acsami.2c06481
   Aydemir N, 2016, PHYS CHEM CHEM PHYS, V18, P8264, DOI 10.1039/c5cp06830d
   Balint R, 2014, ACTA BIOMATER, V10, P2341, DOI 10.1016/j.actbio.2014.02.015
   Bensalah K, 2007, EUR UROL, V52, P1601, DOI 10.1016/j.eururo.2007.09.036
   Boehler C., 2019, BIOELECTRON MED, V2, P89, DOI [10.2217/bem-2019-0014, DOI 10.2217/BEM-2019-0014]
   Calin GA, 2002, P NATL ACAD SCI USA, V99, P15524, DOI 10.1073/pnas.242606799
   Cho IH, 2020, BIOMATER RES, V24, DOI 10.1186/s40824-019-0181-y
   Chung S, 2020, ELECTROANAL, V32, P520, DOI 10.1002/elan.201900568
   Constancio V, 2020, CELLS-BASEL, V9, DOI 10.3390/cells9030624
   Cui FY, 2019, J ELECTROCHEM SOC, V167, DOI 10.1149/2.0252003JES
   Das TK, 2012, POLYM-PLAST TECHNOL, V51, P1487, DOI 10.1080/03602559.2012.710697
   Davies PCW, 2011, PHYS BIOL, V8, DOI 10.1088/1478-3975/8/1/015001
   Deng HM, 2014, BIOSENS BIOELECTRON, V60, P195, DOI 10.1016/j.bios.2014.04.023
   Dyba T, 2021, EUR J CANCER, V157, P308, DOI 10.1016/j.ejca.2021.07.039
   Fan Y, 2007, J AM CHEM SOC, V129, P5437, DOI 10.1021/ja067477g
   Felix FS, 2018, BIOSENS BIOELECTRON, V102, P470, DOI 10.1016/j.bios.2017.11.029
   Gerard M, 2002, BIOSENS BIOELECTRON, V17, P345, DOI 10.1016/S0956-5663(01)00312-8
   Han R, 2022, ANAL CHEM, V94, P2204, DOI 10.1021/acs.analchem.1c04787
   Han R, 2020, BIOSENS BIOELECTRON, V164, DOI 10.1016/j.bios.2020.112317
   Hong WY, 2014, BIOMATERIALS, V35, P9573, DOI 10.1016/j.biomaterials.2014.08.027
   Hsiao YS, 2015, J MATER CHEM B, V3, P5103, DOI 10.1039/c5tb00096c
   Hui N, 2016, BIOSENS BIOELECTRON, V86, P143, DOI 10.1016/j.bios.2016.06.028
   Jeon S, 2016, THERANOSTICS, V6, P828, DOI 10.7150/thno.14695
   Jeon SH, 2014, THERANOSTICS, V4, P1123, DOI 10.7150/thno.9627
   Jiang SH, 2020, ONCOGENE, V39, P503, DOI 10.1038/s41388-019-1006-0
   Lakard B, 2020, APPL SCI-BASEL, V10, DOI 10.3390/app10186614
   Le TH, 2017, POLYMERS-BASEL, V9, DOI 10.3390/polym9040150
   Lee H, 2016, BIOMATERIALS, V101, P251, DOI 10.1016/j.biomaterials.2016.06.003
   Lee M.-H., 2023, BIOSENS BIOELECTRON, V13, P100258, DOI [10.1016/j.biosx.2022.100258, DOI 10.1016/J.BIOSX.2022.100258]
   Li LL, 2018, NANO LETT, V18, P3322, DOI 10.1021/acs.nanolett.8b00003
   Li ZJ, 2019, SENSOR ACTUAT B-CHEM, V295, P93, DOI 10.1016/j.snb.2019.05.070
   Liu S, 2018, SENSOR ACTUAT B-CHEM, V255, P2568, DOI 10.1016/j.snb.2017.09.062
   Liu ZM, 2015, BIOSENS BIOELECTRON, V65, P307, DOI 10.1016/j.bios.2014.10.012
   Liu ZM, 2013, BIOSENS BIOELECTRON, V46, P1, DOI 10.1016/j.bios.2013.02.016
   Luong JHT, 2020, J FUNCT BIOMATER, V11, DOI 10.3390/jfb11040071
   Ma Z, 2019, CHEM SCI, V10, P6232, DOI 10.1039/c9sc02033k
   Maziz A, 2021, SENSOR ACTUATOR REP, V3, DOI 10.1016/j.snr.2021.100035
   Moon JM, 2018, BIOSENS BIOELECTRON, V102, P540, DOI 10.1016/j.bios.2017.11.069
   Ouyang JY, 2018, ACTA PHYS-CHIM SIN, V34, P1211, DOI 10.3866/PKU.WHXB201804095
   Peng H, 2009, BIOMATERIALS, V30, P2132, DOI 10.1016/j.biomaterials.2008.12.065
   Peng YF, 2010, CHEM COMMUN, V46, P9131, DOI 10.1039/c0cc01990a
   Prajapati DG, 2019, MACROMOL CHEM PHYS, V220, DOI 10.1002/macp.201800561
   Ramanavicius S, 2021, POLYMERS-BASEL, V13, DOI 10.3390/polym13010049
   Sadeghi S.J., 2013, AMPEROMETRIC BIOSENS, P61, DOI DOI 10.1007/978-3-642-16712-6_713
   Sekine J, 2011, ADV MATER, V23, P4788, DOI 10.1002/adma.201102151
   Shahrokhian S, 2018, SENSOR ACTUAT B-CHEM, V266, P160, DOI 10.1016/j.snb.2018.03.120
   Singh A, 2021, BIOSENSORS-BASEL, V11, DOI 10.3390/bios11090336
   Skorupa M, 2021, POLYMERS-BASEL, V13, DOI 10.3390/polym13121948
   Soylemez S, 2014, J MATER CHEM B, V2, P511, DOI 10.1039/c3tb21356k
   Tang Y, 2017, ONCOTARGETS THER, V10, P4527, DOI 10.2147/OTT.S142149
   Topkaya SN, 2016, ELECTROANAL, V28, P1402, DOI 10.1002/elan.201501174
   Tran HV, 2013, BIOSENS BIOELECTRON, V49, P164, DOI 10.1016/j.bios.2013.05.007
   Uzun SD, 2013, COLLOID SURFACE B, V112, P74, DOI 10.1016/j.colsurfb.2013.07.049
   Vahdatiyekta P, 2022, ANAL CHIM ACTA, V1221, DOI 10.1016/j.aca.2022.340114
   Wang JS, 2020, BIOELECTROCHEMISTRY, V136, DOI 10.1016/j.bioelechem.2020.107595
   Wang JS, 2019, BIOELECTROCHEMISTRY, V125, P90, DOI 10.1016/j.bioelechem.2018.09.006
   Wang M, 2019, J MATER CHEM C, V7, P5534, DOI 10.1039/c9tc00709a
   Wei F, 2009, CLIN CANCER RES, V15, P4446, DOI 10.1158/1078-0432.CCR-09-0050
   Zia TU, 2021, COLLOID SURFACE A, V626, DOI 10.1016/j.colsurfa.2021.127076
NR 62
TC 2
Z9 2
U1 26
U2 26
PU MDPI
PI BASEL
PA ST ALBAN-ANLAGE 66, CH-4052 BASEL, SWITZERLAND
EI 2079-6374
J9 BIOSENSORS-BASEL
JI Biosensors-Basel
PD JAN
PY 2023
VL 13
IS 1
AR 31
DI 10.3390/bios13010031
PG 15
WC Chemistry, Analytical; Nanoscience & Nanotechnology; Instruments &
   Instrumentation
WE Science Citation Index Expanded (SCI-EXPANDED)
SC Chemistry; Science & Technology - Other Topics; Instruments &
   Instrumentation
GA 7Y6ZU
UT WOS:000915025500001
PM 36671866
OA Green Published, gold
DA 2023-06-30
ER

PT J
AU Goswami, PP
   Rotake, DR
   Singh, SG
AF Goswami, Partha Pratim
   Rotake, Dinesh Ramkrishna
   Singh, Shiv Govind
TI 2-D material enhanced ultrasensitive electrochemical sensing of Pro-BNP
   peptide towards the risk-assessment of human heart
SO SENSORS AND ACTUATORS B-CHEMICAL
LA English
DT Article
DE Cardiovascular disease; Hydrothermal synthesis; Nanoparticles; ProBNP;
   Electrochemical sensors
ID LABEL-FREE; NT-PROBNP; BIOMARKERS; SNS2
AB The high morbidity, mortality, and huge numbers of affected individuals have delineated cardiovascular diseases as one of the most vulnerable global health burdens. Amongst the top proteins to reflect ventricular dysfunction, Brain-type natriuretic peptide (BNP or ProBNP) carries substantial potential towards estimating human heart risk, both at the prognostic and diagnostic level. Herein, clinically significant concentrations of ProBNP ranging from 100 fg/mL to 100 ng/mL are assessed via a hydrothermally synthesized 2-D SnS2 nanomaterial enhanced ultrasensitive and selective portable electrochemical biosensor. X-ray Diffraction, Scanning Electron Microscopy, Transmission Electron Microscopy, and Fourier Transform Infra-Red Spectroscopy are performed for material characterization. The transduction mechanism is realized through the covalent immobilization of the target specific antibodies on the bioelectrode surface. Multiplex trigger signals, i.e., cyclic voltammetry (CV), differential pulse voltammetry (DPV), and electrochemical impedance spectroscopy (EIS), are employed to explore the antigen-antibody binding event. The sensitivity of the proposed sensor is found to be 11.7355 (Delta R/R) (ng/ mL)(-1)cm(-2) in case of EIS and 103.2396 (Delta Ip/Ip) % (ng/mL)(-1)cm(-2) in case of DPV with the lowest limit of detection being 0.225 fg/mL (SNR=3.3) for 5 mg/mL SnS2-DMF dispersion. Further, it is subjected to interference, stability, selectivity, and recovery studies in PBS and plasma matrix aiming at the on-field diagnostic performance.
C1 [Goswami, Partha Pratim; Rotake, Dinesh Ramkrishna; Singh, Shiv Govind] Indian Inst Technol, Dept Elect Engn, Hyderabad 502285, Telangana, India.
C3 Indian Institute of Technology System (IIT System); Indian Institute of
   Technology (IIT) - Hyderabad
RP Singh, SG (通讯作者)，Indian Inst Technol, Dept Elect Engn, Hyderabad 502285, Telangana, India.
EM sgsingh@ee.iith.ac.in
OI Goswami, Partha Pratim/0000-0002-0006-3162
FU Ministry of Education (MoE), Govt. of India; Department of Science and
   Technology
FX We acknowledge the Ministry of Education (MoE), Govt. of India, and the
   Department of Science and Technology (Financial assistance for the
   Cluster proposals under the Internet of Things (IoT) Research of
   Interdisciplinary Cyber Physical Systems (ICPS) Programme) for funding
   this research work. We thank Mr. Muriki Laxminarayana for performing TEM
   imaging and Mr. Rahul Gangwar and Mr. Madduri Suresh for performing SEM
   imaging for the research work.
CR Agarwal DK, 2020, NANOTECHNOLOGY, V31, DOI 10.1088/1361-6528/ab5a18
   [Anonymous], 2013, CHOICE REV ONLINE, V50, DOI [10.5860/choice.50-4185, DOI 10.5860/CHOICE.50-4185]
   Armstrong B, 2008, ISBT SCI SER, V3, P21, DOI 10.1111/j.1751-2824.2008.00185.x
   Barua S, 2018, ACS APPL NANO MATER, V1, P2, DOI 10.1021/acsanm.7b00157
   Burton LA, 2016, J MATER CHEM A, V4, P1312, DOI 10.1039/c5ta08214e
   Cao ZP, 2019, INT J MOL SCI, V20, DOI 10.3390/ijms20081820
   Cen SY, 2021, SENSOR ACTUAT B-CHEM, V333, DOI 10.1016/j.snb.2021.129573
   Chen X., 2017, FRONTIERS LAB MED, V1, P82, DOI [10.1016/j.flm.2017.06.003, DOI 10.1016/J.FLM.2017.06.003]
   Chen Y, 2021, SENSOR ACTUAT B-CHEM, V326, DOI 10.1016/j.snb.2020.128794
   Choi W, 2020, J ELECTROCHEM SCI TE, V11, DOI 10.33961/jecst.2019.00528
   Chow SL, 2017, CIRCULATION, V135, pE1054, DOI 10.1161/CIR.0000000000000490
   Cimen D, 2020, TALANTA, V219, DOI 10.1016/j.talanta.2020.121259
   Colom G, 2020, ANALYST, V145, P6719, DOI 10.1039/d0an00650e
   Davidovski FS, 2019, BIOMARK MED, V13, P1129, DOI 10.2217/bmm-2019-0158
   Elgrishi N, 2018, J CHEM EDUC, V95, P197, DOI 10.1021/acs.jchemed.7b00361
   Feng N, 2020, BIOSENS BIOELECTRON, V157, DOI 10.1016/j.bios.2020.112159
   Feng YG, 2021, SENSOR ACTUAT B-CHEM, V346, DOI 10.1016/j.snb.2021.130501
   Gajendiran J., 2011, Advances in Natural Sciences: Nanoscience & Nanotechnology, V2, DOI 10.1088/2043-6262/2/1/015001
   Gangwar R, 2021, CHEMISTRYSELECT, V6, P11086, DOI 10.1002/slct.202102727
   Haixia Li, 2016, Sensing and Bio-Sensing Research, V11, P1, DOI 10.1016/j.sbsr.2016.08.001
   Harpaz Dorin, 2019, Sensors (Basel), V19, DOI 10.3390/s19112533
   Ibrahim NE, 2018, CIRC RES, V123, P614, DOI 10.1161/CIRCRESAHA.118.312706
   Kumar S, 2021, BIOELECTROCHEMISTRY, V138, DOI 10.1016/j.bioelechem.2020.107725
   Li J, 2013, BIOSENS BIOELECTRON, V41, P698, DOI 10.1016/j.bios.2012.09.059
   Lim HJ, 2020, BIOSENS BIOELECTRON, V168, DOI 10.1016/j.bios.2020.112513
   Liu H, 2020, ELECTROANAL, V32, P1754, DOI 10.1002/elan.202000076
   Liu XK, 2019, NANOSCALE RES LETT, V14, DOI 10.1186/s11671-019-3012-0
   Maase M, 2019, NANOMED-NANOTECHNOL, V16, P97, DOI 10.1016/j.nano.2018.11.014
   Malhotra B. D., 2017, NANOMATERIALS BIOSEN
   Navarrete J.B. P erez, 2010, 2010 7 INT C EL ENG, DOI [10.1109/ICEEE.2010.5608578, DOI 10.1109/ICEEE.2010.5608578]
   Ou JZ, 2015, ACS NANO, V9, P10313, DOI 10.1021/acsnano.5b04343
   Ouyang MX, 2021, BIOSENS BIOELECTRON, V171, DOI 10.1016/j.bios.2020.112621
   Pandey U, 2021, ELECTROCHIM ACTA, V397, DOI 10.1016/j.electacta.2021.139258
   Pollok NE, 2020, ACS SENSORS, V5, P853, DOI 10.1021/acssensors.0c00167
   Prakash MD, 2016, SENSORS-BASEL, V16, DOI 10.3390/s16091354
   Ray S, 2010, PROTEOMICS, V10, P731, DOI 10.1002/pmic.200900458
   Reverberi Roberto, 2007, Blood Transfus, V5, P227, DOI 10.2450/2007.0047-07
   Sanati A, 2019, MICROCHIM ACTA, V186, DOI 10.1007/s00604-019-3854-2
   Song HZ, 2019, NANOMATERIALS-BASEL, V9, DOI 10.3390/nano9091244
   Srivind J, 2018, J MATER SCI-MATER EL, V29, P9016, DOI 10.1007/s10854-018-8926-2
   Su S, 2019, TRAC-TREND ANAL CHEM, V119, DOI 10.1016/j.trac.2019.07.021
   Su S, 2017, BIOSENS BIOELECTRON, V94, P552, DOI 10.1016/j.bios.2017.03.040
   Sun LL, 2008, NEPHRON CLIN PRACT, V110, pC178, DOI 10.1159/000167270
   Supraja P, 2021, SENSOR ACTUAT B-CHEM, V346, DOI 10.1016/j.snb.2021.130522
   Supraja P, 2019, ANAL METHODS-UK, V11, P744, DOI 10.1039/c8ay02617c
   Syahir Amir, 2015, Microarrays (Basel), V4, P228, DOI 10.3390/microarrays4020228
   Taylor CJ, 2014, BMJ OPEN, V4, DOI 10.1136/bmjopen-2013-004675
   Tripathy S, 2019, BIOSENS BIOELECTRON, V133, P24, DOI 10.1016/j.bios.2019.03.031
   Tuantranont A., 2012, APPL NANOMATERIALS S, DOI 10.1007/5346_2012_41
   Tzoulaki I, 2016, CIRCULATION, V133, P2314, DOI 10.1161/CIRCULATIONAHA.115.008718
   Wang C, 2020, SENSOR ACTUAT B-CHEM, V307, DOI 10.1016/j.snb.2019.127619
   Wang J, 2017, J GERIATR CARDIOL, V14, P135, DOI 10.11909/j.issn.1671-5411.2017.02.008
   Wang XY, 2021, SENSOR ACTUAT B-CHEM, V331, DOI 10.1016/j.snb.2021.129460
   Yang XL, 2017, PLOS ONE, V12, DOI 10.1371/journal.pone.0171376
   Zhu CZ, 2017, BIOSENS BIOELECTRON, V89, P43, DOI 10.1016/j.bios.2016.06.045
NR 55
TC 3
Z9 3
U1 4
U2 24
PU ELSEVIER SCIENCE SA
PI LAUSANNE
PA PO BOX 564, 1001 LAUSANNE, SWITZERLAND
EI 0925-4005
J9 SENSOR ACTUAT B-CHEM
JI Sens. Actuator B-Chem.
PD APR 15
PY 2022
VL 357
AR 131382
DI 10.1016/j.snb.2022.131382
EA JAN 2022
PG 10
WC Chemistry, Analytical; Electrochemistry; Instruments & Instrumentation
WE Science Citation Index Expanded (SCI-EXPANDED)
SC Chemistry; Electrochemistry; Instruments & Instrumentation
GA YK3JP
UT WOS:000745113900002
DA 2023-06-30
ER

PT J
AU Huo, XH
   Liu, PP
   Zhu, J
   Liu, XQ
   Ju, HX
AF Huo, Xiaohe
   Liu, Peipei
   Zhu, Jie
   Liu, Xiaoqiang
   Ju, Huangxian
TI Electrochemical immunosensor constructed using TiO2 nanotubes as
   immobilization scaffold and tracing tag
SO BIOSENSORS & BIOELECTRONICS
LA English
DT Article
DE Immunosensor; TiO2 nanotube; Polyaniline; alpha-fetoprotein; Protein G'
ID ALPHA-FETOPROTEIN DETECTION; AMPEROMETRIC IMMUNOSENSOR; LABEL-FREE;
   SIGNAL AMPLIFICATION; CARBON NANOTUBES; QUANTUM DOTS; NANOPARTICLES;
   BIOSENSOR; IMMUNOASSAY; FABRICATION
AB A ternary TiO2 nanotube (TNT) composite and a signal antibody and horseradish peroxidase (HRP) functionalized TNT were designed as an electrode scaffold for immobilization of high quantity of capture antibody and a tracing tag for immunosensing, respectively. The polyaniline (PANI) was coated on TNTs by chemical oxidative polymerization, and gold nanoparticles were deposited on TNT-PANI with a routine chemical reduction. Various techniques including scanning electron microscopy, energy dispersive X-ray, transmission electron microscope, X-ray diffraction, Fourier transform infrared spectra, X-ray photoelectron spectra, impedance and electrochemical techniques were used to characterize the nano materials. Using bis(sulfosuccinimidyl) suberate as amino cross-linker, the TNT composite could be further functionalized with protein G' for oriented immobilization of capture antibody on electrode surface. Upon sandwich-type immunoreaction, the signal antibody on the tracing tag was quantitatively captured on the surface to generate sensitive electrochemical response with a H2O2 mediated HRP catalytic reaction. With alpha-fetoprotein as an analyte model, the immunosensor showed a linear range of 0.01-350 ng mL(-1) with a detection limit of 1.5 pg mL(-1). The accelerated electron transfer by the ternary composite, oriented immobilization of capture antibody and high loading of HRP on the TNT tracing tag greatly amplified the electrochemical signal, and led to the superior performance of the immunoassay. (C) 2016 Elsevier B.V. All rights reserved.
C1 [Huo, Xiaohe; Liu, Peipei; Zhu, Jie; Liu, Xiaoqiang] Henan Univ, Inst Environm & Analyt Sci, Coll Chem & Chem Engn, Kaifeng 475004, Henan Province, Peoples R China.
   [Ju, Huangxian] Nanjing Univ, Dept Chem, State Key Lab Analyt Chem Life Sci, Nanjing 210023, Jiangsu, Peoples R China.
C3 Henan University; Nanjing University
RP Liu, XQ (通讯作者)，Henan Univ, Inst Environm & Analyt Sci, Coll Chem & Chem Engn, Kaifeng 475004, Henan Province, Peoples R China.; Ju, HX (通讯作者)，Nanjing Univ, Dept Chem, State Key Lab Analyt Chem Life Sci, Nanjing 210023, Jiangsu, Peoples R China.
EM liuxiaoqiang@henu.edu.cn; hxju@nju.edu.cn
RI liu, xiaoqiang/T-6269-2019
FU State Key Laboratory of Analytical Chemistry for Life Science, Nanjing
   University [SKLACLS1409]; National Natural Science Foundation of China
   [U1504215]; Scientific Research Foundation for the Returned Overseas
   Chinese Scholars, State Education Ministry
FX This work was financially supported by the Open Research Funding of
   State Key Laboratory of Analytical Chemistry for Life Science, Nanjing
   University (No. SKLACLS1409), National Natural Science Foundation of
   China (No. U1504215) and the Scientific Research Foundation for the
   Returned Overseas Chinese Scholars, State Education Ministry (Batch
   46th).
CR Chang YF, 2009, BIOSENS BIOELECTRON, V24, P1610, DOI 10.1016/j.bios.2008.08.019
   Chou SF, 2002, CLIN CHEM, V48, P913
   Dai YX, 2011, BIOSENS BIOELECTRON, V28, P112, DOI 10.1016/j.bios.2011.07.006
   Ekins R, 1999, J CLIN LIGAND ASSAY, V22, P61
   Fowler JA, 2007, BIOSENS BIOELECTRON, V23, P633, DOI 10.1016/j.bios.2007.07.007
   GOWARD CR, 1990, BIOCHEM J, V267, P171, DOI 10.1042/bj2670171
   Irimia-Vladu M, 2008, ADV MATER, V20, P3887, DOI 10.1002/adma.200801024
   Jiang LP, 2015, ELECTROCHIM ACTA, V160, P7, DOI 10.1016/j.electacta.2015.02.050
   Karim MR, 2009, SYNTHETIC MET, V159, P209, DOI 10.1016/j.synthmet.2008.09.001
   Kavosi B, 2014, BIOSENS BIOELECTRON, V59, P389, DOI 10.1016/j.bios.2014.03.049
   Li FY, 2015, BIOSENS BIOELECTRON, V68, P626, DOI 10.1016/j.bios.2015.01.049
   Li N, 2015, BIOSENS BIOELECTRON, V74, P786, DOI 10.1016/j.bios.2015.07.049
   Li P, 2015, BIOSENS BIOELECTRON, V72, P168, DOI 10.1016/j.bios.2015.05.007
   Li S, 2014, MATER RES BULL, V60, P665, DOI 10.1016/j.materresbull.2014.09.042
   Li XZ, 2015, MICROPOR MESOPOR MAT, V213, P40, DOI 10.1016/j.micromeso.2015.04.018
   Liang WB, 2008, ELECTROCHIM ACTA, V53, P2302, DOI 10.1016/j.electacta.2007.09.057
   Lin KYA, 2016, J COLLOID INTERF SCI, V461, P79, DOI 10.1016/j.jcis.2015.08.061
   Liu JF, 2015, BIOSENS BIOELECTRON, V71, P82, DOI 10.1016/j.bios.2015.04.012
   Liu S, 2012, MATER CHEM PHYS, V132, P500, DOI 10.1016/j.matchemphys.2011.11.060
   Liu SM, 2011, SENSOR ACTUAT B-CHEM, V156, P388, DOI 10.1016/j.snb.2011.04.062
   Liu XQ, 2013, ANAL CHEM, V85, P4350, DOI 10.1021/ac303420a
   Luppa PB, 2001, CLIN CHIM ACTA, V314, P1, DOI 10.1016/S0009-8981(01)00629-5
   Maeng JH, 2008, BIOSENS BIOELECTRON, V23, P1319, DOI 10.1016/j.bios.2007.11.019
   MEUSEL M, 1995, BIOSENS BIOELECTRON, V10, P577, DOI 10.1016/0956-5663(95)96933-P
   Oh M, 2012, ELECTROCHIM ACTA, V78, P279, DOI 10.1016/j.electacta.2012.05.109
   Paradela A, 2008, J PROTEOME RES, V7, P1809, DOI 10.1021/pr7006544
   Parshetti GK, 2013, SENSOR ACTUAT B-CHEM, V186, P34, DOI 10.1016/j.snb.2013.05.046
   Pearson A, 2011, LANGMUIR, V27, P6661, DOI 10.1021/la2007765
   Pinwattana K, 2010, BIOSENS BIOELECTRON, V26, P1109, DOI 10.1016/j.bios.2010.08.021
   Qi TT, 2014, BIOSENS BIOELECTRON, V61, P245, DOI 10.1016/j.bios.2014.05.021
   Qin GX, 2012, ANAL CHEM, V84, P2708, DOI 10.1021/ac202959d
   STAROS JV, 1982, BIOCHEMISTRY-US, V21, P3950, DOI 10.1021/bi00260a008
   Tang JA, 2010, BIOSENS BIOELECTRON, V25, P2657, DOI 10.1016/j.bios.2010.04.039
   Thamake SI, 2011, NANOTECHNOLOGY, V22, DOI 10.1088/0957-4484/22/3/035101
   Wang GL, 2009, BIOSENS BIOELECTRON, V25, P791, DOI 10.1016/j.bios.2009.08.027
   Wang P, 2014, CHEM ENG J, V248, P307, DOI 10.1016/j.cej.2014.03.044
   Wang ZF, 2014, BIOSENS BIOELECTRON, V61, P562, DOI 10.1016/j.bios.2014.06.005
   Xu R, 2015, BIOSENS BIOELECTRON, V74, P411, DOI 10.1016/j.bios.2015.06.037
   Yan MQ, 2016, MAT SCI ENG C-MATER, V58, P568, DOI 10.1016/j.msec.2015.09.029
   Yang K, 2014, APPL CATAL B-ENVIRON, V158, P250, DOI 10.1016/j.apcatb.2014.04.028
   Zhang H, 2010, ACS NANO, V4, P380, DOI 10.1021/nn901221k
   Zhang JJ, 2015, SENSOR ACTUAT B-CHEM, V214, P117, DOI 10.1016/j.snb.2015.03.019
   Zhao LF, 2014, BIOSENS BIOELECTRON, V59, P75, DOI 10.1016/j.bios.2014.03.006
   Zhou X, 2013, APPL SURF SCI, V287, P359, DOI 10.1016/j.apsusc.2013.09.156
   Zhu J, 2016, ACS APPL MATER INTER, V8, P341, DOI 10.1021/acsami.5b08837
   Zhu Q, 2013, BIOSENS BIOELECTRON, V43, P440, DOI 10.1016/j.bios.2012.12.030
NR 46
TC 39
Z9 42
U1 2
U2 179
PU ELSEVIER ADVANCED TECHNOLOGY
PI OXFORD
PA OXFORD FULFILLMENT CENTRE THE BOULEVARD, LANGFORD LANE, KIDLINGTON,
   OXFORD OX5 1GB, OXON, ENGLAND
SN 0956-5663
EI 1873-4235
J9 BIOSENS BIOELECTRON
JI Biosens. Bioelectron.
PD NOV 15
PY 2016
VL 85
BP 698
EP 706
DI 10.1016/j.bios.2016.05.053
PG 9
WC Biophysics; Biotechnology & Applied Microbiology; Chemistry, Analytical;
   Electrochemistry; Nanoscience & Nanotechnology
WE Science Citation Index Expanded (SCI-EXPANDED)
SC Biophysics; Biotechnology & Applied Microbiology; Chemistry;
   Electrochemistry; Science & Technology - Other Topics
GA DU7QQ
UT WOS:000382410100093
PM 27261885
DA 2023-06-30
ER

PT J
AU Ding, JW
   Sun, W
   Wei, G
   Su, ZQ
AF Ding, Junwei
   Sun, Wei
   Wei, Gang
   Su, Zhiqiang
TI Cuprous oxide microspheres on graphene nanosheets: an enhanced material
   for non-enzymatic electrochemical detection of H2O2 and glucose
SO RSC ADVANCES
LA English
DT Article
ID HYDROGEN-PEROXIDE; CARBON NANOTUBES; CU2O NANOCUBES; NANOCOMPOSITES;
   BIOSENSOR; NANOPARTICLES; DERIVATIVES; FABRICATION; NANOFIBERS; SURFACES
AB We report here a facile one-step green synthesis of cuprous oxide microspheres (Cu2OMS) on reduced graphene oxide (RGO) by reducing Cu2+ ions and GO with sodium ascorbate synchronously in the presence of sodium hydroxide. Cu2OMS with different sizes on the surface of RGO were successfully synthesized by adjusting the mass ratio of GO to CuSO4 center dot 5H(2)O in this reaction system. It was found that uniform Cu2OMS were formed on RGO by increasing the mass ratio from 1 : 20 to 1 : 80. The synthesized Cu2OMS-RGO composites with different structures were immobilized onto glassy carbon electrodes and applied to construct electrochemical hydrogen peroxide (H2O2) and glucose sensors. The results indicate that the Cu2OMS-RGO composite created with the mass ratio of 1 : 80 presents the best sensor performances. The fabricated H2O2 sensor exhibits a fast amperometric response to H2O2 with a linear detection range from 0.005 to 2.775 mM and a detection limit of 0.0108 mM, and the glucose sensor has a linear detection range from 0.001 to 0.419 mM and a detection limit of 7.288 x 10(-4) mM. The superior performance is ascribed to the unique structure of the synthesized Cu2OMS and the excellent conductivity of the RGO content. In addition, the synthesized Cu2OMS-RGO composites exhibited improved electrochemical stability. Such novel Cu2OMS-RGO hybrid materials represent promising non-enzymatic electrochemical glucose and H2O2 sensors with high sensitivity and selectivity, improved stability, and fast amperometric response.
C1 [Ding, Junwei; Sun, Wei; Su, Zhiqiang] Beijing Univ Chem Technol, State Key Lab Chem Resource Engn, Beijing 100029, Peoples R China.
   [Wei, Gang] Univ Bremen, Fac Prod Engn, Hybrid Mat Interface Grp, D-28359 Bremen, Germany.
C3 Beijing University of Chemical Technology; University of Bremen
RP Su, ZQ (通讯作者)，Beijing Univ Chem Technol, State Key Lab Chem Resource Engn, Beijing 100029, Peoples R China.
EM wei@uni-bremen.de; suzq@mail.buct.edu.cn
RI Wei, Gang/C-8747-2011
OI Wei, Gang/0000-0002-3838-8659; Ding, Junwei/0000-0003-3474-9127; Wei,
   Gang/0000-0002-9503-7951
FU Fundamental Research Funds for the Central Universities [ZZ1307]; China
   Scholarship Council (CSC)
FX The authors gratefully acknowledge the financial supports from the
   Fundamental Research Funds for the Central Universities (project no.
   ZZ1307). We would like to thank the financial support of the China
   Scholarship Council (CSC) for a PhD scholarship in University of Bremen.
CR Allen BL, 2007, ADV MATER, V19, P1439, DOI 10.1002/adma.200602043
   Bao HZ, 2010, J PHYS CHEM C, V114, P6676, DOI 10.1021/jp101617z
   Cao YB, 2010, CRYST GROWTH DES, V10, P232, DOI 10.1021/cg9008637
   Chen XM, 2011, TRAC-TREND ANAL CHEM, V30, P665, DOI 10.1016/j.trac.2010.12.004
   Darder M, 1999, ANAL CHEM, V71, P5530, DOI 10.1021/ac990759x
   Deng H, 2005, ANGEW CHEM INT EDIT, V44, P2782, DOI 10.1002/anie.200462551
   Devadoss A, 2013, ANALYST, V138, P5025, DOI 10.1039/c3an00317e
   Ding JW, 2015, RSC ADV, V5, P22935, DOI 10.1039/c5ra00884k
   Gao J, 2010, CHEM MATER, V22, P2213, DOI 10.1021/cm902635j
   Gao JN, 2008, CHEM MATER, V20, P6263, DOI 10.1021/cm801407q
   Georgakilas V, 2012, CHEM REV, V112, P6156, DOI 10.1021/cr3000412
   Guo HL, 2009, ACS NANO, V3, P2653, DOI 10.1021/nn900227d
   Haque E, 2011, CRYSTENGCOMM, V13, P4060, DOI 10.1039/c0ce00920b
   He SJ, 2012, ANAL CHEM, V84, P4622, DOI 10.1021/ac300577d
   Jeong HK, 2008, J AM CHEM SOC, V130, P1362, DOI 10.1021/ja076473o
   Jiang BB, 2014, MICROCHIM ACTA, V181, P1463, DOI 10.1007/s00604-014-1232-7
   Kavitha T, 2012, CARBON, V50, P2994, DOI 10.1016/j.carbon.2012.02.082
   Kim H, 2010, MACROMOLECULES, V43, P6515, DOI 10.1021/ma100572e
   Kuo CH, 2007, ADV FUNCT MATER, V17, P3773, DOI 10.1002/adfm.200700356
   Li YG, 2009, J AM CHEM SOC, V131, P5851, DOI 10.1021/ja9000882
   Lim SH, 2005, BIOSENS BIOELECTRON, V20, P2341, DOI 10.1016/j.bios.2004.08.005
   Liu MM, 2013, BIOSENS BIOELECTRON, V45, P206, DOI 10.1016/j.bios.2013.02.010
   Meyer JC, 2007, NATURE, V446, P60, DOI 10.1038/nature05545
   Mohanty N, 2008, NANO LETT, V8, P4469, DOI 10.1021/nl802412n
   Ouyang ZF, 2013, J MATER CHEM B, V1, P2415, DOI 10.1039/c3tb20316f
   Palanisamy S, 2012, SENSOR ACTUAT B-CHEM, V166, P372, DOI 10.1016/j.snb.2012.02.075
   Pang H, 2010, CRYSTENGCOMM, V12, P406, DOI 10.1039/b904705k
   Quintana M, 2013, ACCOUNTS CHEM RES, V46, P138, DOI 10.1021/ar300138e
   Siegfried MJ, 2006, J AM CHEM SOC, V128, P10356, DOI 10.1021/ja063574y
   Stankovich S, 2007, CARBON, V45, P1558, DOI 10.1016/j.carbon.2007.02.034
   Sun SD, 2010, CRYST GROWTH DES, V10, P541, DOI 10.1021/cg900756u
   Wang J, 2012, ACS APPL MATER INTER, V4, P1963, DOI 10.1021/am300391j
   Wang WZ, 2010, CRYSTENGCOMM, V12, P700, DOI 10.1039/b912514k
   Wei G, 2012, J MATER CHEM, V22, P17190, DOI 10.1039/c2jm32979d
   Xia Y, 2011, BIOSENS BIOELECTRON, V26, P3555, DOI 10.1016/j.bios.2011.01.044
   Xu FG, 2013, ELECTROCHIM ACTA, V88, P59, DOI 10.1016/j.electacta.2012.10.070
   Xu FG, 2011, ELECTROCHEM COMMUN, V13, P1131, DOI 10.1016/j.elecom.2011.07.017
   Xu HX, 2011, J AM CHEM SOC, V133, P9148, DOI 10.1021/ja200883z
   Xu YX, 2008, J AM CHEM SOC, V130, P5856, DOI 10.1021/ja800745y
   Yuan JH, 2005, ADV FUNCT MATER, V15, P803, DOI 10.1002/adfm.200400321
   Zhang L, 2009, ELECTROCHEM COMMUN, V11, P812, DOI 10.1016/j.elecom.2009.01.041
   Zhang PP, 2014, ACS APPL MATER INTER, V6, P7563, DOI 10.1021/am500908v
   Zhang PP, 2013, J MATER CHEM B, V1, P6525, DOI 10.1039/c3tb21270j
   Zhang XJ, 2009, BIOSENS BIOELECTRON, V24, P3395, DOI 10.1016/j.bios.2009.04.031
   Zhao Y, 2009, ADV MATER, V21, P3621, DOI 10.1002/adma.200803645
   Zhou WW, 2009, CRYSTENGCOMM, V11, P2291, DOI 10.1039/b912034n
NR 46
TC 75
Z9 75
U1 0
U2 129
PU ROYAL SOC CHEMISTRY
PI CAMBRIDGE
PA THOMAS GRAHAM HOUSE, SCIENCE PARK, MILTON RD, CAMBRIDGE CB4 0WF, CAMBS,
   ENGLAND
EI 2046-2069
J9 RSC ADV
JI RSC Adv.
PY 2015
VL 5
IS 44
BP 35338
EP 35345
DI 10.1039/c5ra04164c
PG 8
WC Chemistry, Multidisciplinary
WE Science Citation Index Expanded (SCI-EXPANDED)
SC Chemistry
GA CG3GW
UT WOS:000353168300100
DA 2023-06-30
ER

PT J
AU Ferapontova, EE
   Mountford, CP
   Crain, J
   Buck, AH
   Dickinson, P
   Beattie, JS
   Ghazal, P
   Terry, JG
   Walton, AJ
   Mount, AR
AF Ferapontova, E. E.
   Mountford, C. P.
   Crain, J.
   Buck, A. H.
   Dickinson, P.
   Beattie, J. S.
   Ghazal, P.
   Terry, J. G.
   Walton, A. J.
   Mount, A. R.
TI Electrochemical control of a DNA Holliday junction nanoswitch by Mg2+
   ions
SO BIOSENSORS & BIOELECTRONICS
LA English
DT Article
DE DNA Holliday junction; bioelectronics; electrochemical nanoswitch;
   poly(N-methylpyrrole); Mg2+ cations; FRET; DNA and RNA detection
ID ENERGY-TRANSFER ANALYSIS; ANION ELECTROREDUCTION; CATION ADSORPTION;
   NANOTECHNOLOGY; POLYPYRROLE; BIOSENSOR; KINETICS; FILMS
AB The molecular conformation of a synthetic branched. 4-way DNA Holliday junction (HJ) was electrochemically switched between the open and closed (stacked) conformers. Switching was achieved by electrochemically induced quantitative release of Mg2+ ions from the oxidised poly(N-methylpyrrole) film (PPy), which contained polyacrylate as all immobile counter anion and Mg2+ ions as charge compensating mobile cations. This increase in the Mg2+ concentration screened the electrostatic repulsion between the widely separated arms in the open HJ configuration, inducing switching to the closed conformation. Upon electrochemical reduction of PPy, entrapment of Mg2+ ions back into the PPy film induced the reverse HJ switching from the closed to open state. The conformational transition was monitored using fluorescence resonance energy transfer (FRET) between donor and acceptor dyes each located at the terminus of one of the arms. The demonstrated electrochemical control of the conformation of the used probe-target HJ complex. previously reported as a highly sequence specific nanodevice for detecting of unlabelled target [Buck, A.H., Campbell, C.J., Dickinson. P., Mountford, C.P., Stoquert, H.C., Terry. J.G., Evans. S.A.G., Keane. L., Su, T.J., Mount, A.R., Walton, A.J., Beattie, J.S., Crain, J., Ghazal, P., 2007. Anal. Chem., 79, 4724-4728], allows the development of electronically addressable DNA nanodevices and label-free gene detection assays. (C) 2008 Elsevier B.V. All rights reserved.
C1 [Ferapontova, E. E.] Aarhus Univ, Dept Chem, Fac Sci, Ctr DNA Nanotechnol, DK-8000 Aarhus C, Denmark.
   [Ferapontova, E. E.] Aarhus Univ, Fac Sci, iNANO, DK-8000 Aarhus, Denmark.
   [Ferapontova, E. E.; Mount, A. R.] Univ Edinburgh, Sch Chem, Edinburgh EH9 3JJ, Midlothian, Scotland.
   [Mountford, C. P.; Crain, J.] Univ Edinburgh, Sch Phys, Edinburgh EH9 3JZ, Midlothian, Scotland.
   [Buck, A. H.; Dickinson, P.; Beattie, J. S.; Ghazal, P.] Univ Edinburgh, Div Pathway Med, Edinburgh EH16 4SB, Midlothian, Scotland.
   [Terry, J. G.; Walton, A. J.] Univ Edinburgh, Sch Engn & Elect, Scottish Microelect Ctr, Inst Integrated Micro & Nano Syst, Edinburgh EH9 3JF, Midlothian, Scotland.
C3 Aarhus University; Aarhus University; University of Edinburgh;
   University of Edinburgh; University of Edinburgh; University of
   Edinburgh
RP Ferapontova, EE (通讯作者)，Aarhus Univ, Dept Chem, Fac Sci, Ctr DNA Nanotechnol, Langelandsgade 140, DK-8000 Aarhus C, Denmark.
EM elena.ferapontova@inano.dk; a.mount@ed.ac.uk
RI Buck, Amy/AEH-7039-2022; Terry, Jonathan G/K-6638-2016; Walton, Anthony
   J/A-1550-2010; Dickinson, Paul/B-7598-2014; Walton, Anthony
   J/B-9108-2009
OI Buck, Amy/0000-0003-2645-7191; Terry, Jonathan G/0000-0002-4012-9330;
   Ghazal, Peter/0000-0003-0035-2228; Ferapontova, Elena
   E./0000-0003-1177-3204
FU UK Department of Trade and Industry (DTI) Beacon program
FX The financial support from the UK Department of Trade and Industry (DTI)
   Beacon program is acknowledged. E.F. thanks Dr. Victoria Birkedal,
   iNANO, Aarhus University, for critical discussions.
CR Buck AH, 2007, ANAL CHEM, V79, P4724, DOI 10.1021/ac070251r
   Campas M, 2004, TRAC-TREND ANAL CHEM, V23, P49, DOI 10.1016/S0165-9936(04)00104-9
   CLEGG RM, 1994, BIOPHYS J, V66, P99, DOI 10.1016/S0006-3495(94)80765-9
   CLEGG RM, 1992, BIOCHEMISTRY-US, V31, P4846, DOI 10.1021/bi00135a016
   Declais AC, 2003, EMBO J, V22, P1398, DOI 10.1093/emboj/cdg132
   Doblhofer K., 1994, ELECTROACTIVE POLY 1, P375
   DUCKETT DR, 1990, EMBO J, V9, P583, DOI 10.1002/j.1460-2075.1990.tb08146.x
   DUCKETT DR, 1988, CELL, V55, P79, DOI 10.1016/0092-8674(88)90011-6
   Eichman BF, 2000, P NATL ACAD SCI USA, V97, P3971, DOI 10.1073/pnas.97.8.3971
   FELDHEIM DL, 1994, J PHYS CHEM-US, V98, P5714, DOI 10.1021/j100073a024
   Ferapontova EE, 1999, J ELECTROANAL CHEM, V476, P26, DOI 10.1016/S0022-0728(99)00360-5
   Ferapontova EE, 1999, J ELECTROANAL CHEM, V476, P37, DOI 10.1016/S0022-0728(99)00361-7
   FERAPONTOVA EE, 1998, ELEKTROKHIMIYA, V34, P1137
   GHAZAL P, 2007, Patent No. 104
   HOLLIDAY R, 1964, GENET RES, V5, P282, DOI 10.1017/S0016672300001233
   Joo C, 2004, J MOL BIOL, V341, P739, DOI 10.1016/j.jmb.2004.06.024
   Lilley DMJ, 1997, P NATL ACAD SCI USA, V94, P9513, DOI 10.1073/pnas.94.18.9513
   Lilley DMJ, 2000, Q REV BIOPHYS, V33, P109, DOI 10.1017/S0033583500003590
   McKinney SA, 2003, NAT STRUCT BIOL, V10, P93, DOI 10.1038/nsb883
   Mount AR, 2006, BIOPHYS CHEM, V124, P214, DOI 10.1016/j.bpc.2006.03.020
   Mountford CP, 2008, J PHYS CHEM B, V112, P2439, DOI 10.1021/jp073817o
   Ortiz-Lombardia M, 1999, NAT STRUCT BIOL, V6, P913
   REN XM, 1993, J PHYS CHEM-US, V97, P5356, DOI 10.1021/j100122a029
   SEEMAN NC, 1982, J THEOR BIOL, V99, P237, DOI 10.1016/0022-5193(82)90002-9
   Seeman NC, 2003, NATURE, V421, P427, DOI 10.1038/nature01406
   Seeman NC, 2003, BIOCHEMISTRY-US, V42, P7259, DOI 10.1021/bi030079v
   Seeman NC, 2005, TRENDS BIOCHEM SCI, V30, P119, DOI 10.1016/j.tibs.2005.01.007
   SEEMAN NC, 2006, Q REV BIOPHYS, P1
   Shen ZY, 2004, J AM CHEM SOC, V126, P1666, DOI 10.1021/ja038381e
   Soper SA, 2006, BIOSENS BIOELECTRON, V21, P1932, DOI 10.1016/j.bios.2006.01.006
   Tamm J, 1998, J ELECTROANAL CHEM, V448, P25, DOI 10.1016/S0022-0728(97)00525-1
   WEILICH CW, 2005, ELECTROCHIM ACTA, V50, P1547
   Yan H, 2002, NATURE, V415, P62, DOI 10.1038/415062a
NR 33
TC 12
Z9 12
U1 1
U2 35
PU ELSEVIER ADVANCED TECHNOLOGY
PI OXFORD
PA OXFORD FULFILLMENT CENTRE THE BOULEVARD, LANGFORD LANE, KIDLINGTON,
   OXFORD OX5 1GB, OXON, ENGLAND
SN 0956-5663
J9 BIOSENS BIOELECTRON
JI Biosens. Bioelectron.
PD NOV 15
PY 2008
VL 24
IS 3
BP 422
EP 428
DI 10.1016/j.bios.2008.04.021
PG 7
WC Biophysics; Biotechnology & Applied Microbiology; Chemistry, Analytical;
   Electrochemistry; Nanoscience & Nanotechnology
WE Science Citation Index Expanded (SCI-EXPANDED)
SC Biophysics; Biotechnology & Applied Microbiology; Chemistry;
   Electrochemistry; Science & Technology - Other Topics
GA 357GM
UT WOS:000259834300013
PM 18541422
DA 2023-06-30
ER

PT J
AU Han, SB
   Kim, MJ
   Lee, SS
AF Han, Su Bin
   Kim, Min Ji
   Lee, Soo Suk
TI Electrochemical detection of miRNA-21 based on molecular beacon formed
   by thymine-mercury(II)-thymine base pairing
SO ELECTROANALYSIS
LA English
DT Article; Early Access
DE electrochemical detection; microRNA; molecular beacon; oligonucleotide
   probe; thymine-Hg2+-thymine pair
ID QRT-PCR; MICRORNA; EXPRESSION; ENCODES; CANCER
AB We present a molecular beacon-based electrochemical biosensor with high sensitivity and specificity for the detection of microRNA-21. A special oligonucleotide probe was prepared containing a nucleotide sequence complementary to miR-21 and consecutively linking eight and six thymines to the 3 ' and 5 ' ends, respectively, to allow the formation of a T-Hg2+-T complex-based molecular beacon on the electrode surface by the selective binding of Hg2+ ions. The introduction of multiple thymines at the end of the probe avoids base overlapping between the miRNA sequence and the molecular beacon formation sequence, enabling a universal probe design that can detect all types of miRNAs. A ferrocene moiety was attached to the 5 '-end of the specially designed probe as an electrochemical signal indicator. The molecular beacons are formed by six consecutive T-Hg2+-T pairs by Hg2+ addition, and the molecular beacons are destroyed by perfect hybridization between 22 bases as a result of miR-21 addition. Based on this detection mechanism, we were able to detect miR-21 with LODs of 0.64 pM and 1.08 pM in buffer solution and human serum, respectively. In addition, the specifically designed oligonucleotide probe showed perfect specificity in detecting only miR-21 without binding to other miRNAs. Finally, the sensor showed excellent miR-21 recovery ability from samples spiked into serum, indicating that the method described in this study worked perfectly, even in a turbid complex matrix such as human serum.
C1 [Han, Su Bin; Kim, Min Ji; Lee, Soo Suk] Soonchunhyang Univ, Dept Pharmaceut Engn, Asan, Chungcheongnam, South Korea.
   [Lee, Soo Suk] Soonchunhyang Univ, Dept Pharmaceut Engn, 22 Soonchunhyangro, Asan 31538, Chungcheongnam, South Korea.
C3 Soonchunhyang University; Soonchunhyang University
RP Lee, SS (通讯作者)，Soonchunhyang Univ, Dept Pharmaceut Engn, 22 Soonchunhyangro, Asan 31538, Chungcheongnam, South Korea.
EM sslee0810@sch.ac.kr
FU Soonchunhyang University; Korean Government [NRF-2022R1F1A1067428];
   Ministry of Education; National Research Foundation of Korea
   [1345356224]
FX Soonchunhyang University; Korean Government, Grant/Award Number:
   NRF-2022R1F1A1067428; Ministry of Education; National Research
   Foundation of Korea, Grant/Award Number: 1345356224
CR Ahn JH, 2018, MOL BIOL REP, V45, P611, DOI 10.1007/s11033-018-4200-1
   bChen P., 2022, RSC ADV, V12, P11867
   Brennecke J, 2003, CELL, V113, P25, DOI 10.1016/S0092-8674(03)00231-9
   Castoldi M, 2008, NAT PROTOC, V3, P321, DOI 10.1038/nprot.2008.4
   Chen J, 2008, NUCLEIC ACIDS RES, V36, DOI 10.1093/nar/gkn387
   Chen S., 2022, ATMOS CHEM PHYS, V12, P16093
   Chen X, 2008, CELL RES, V18, P997, DOI 10.1038/cr.2008.282
   Deo SK., 2007, ANAL CHEM, V79, P4754, DOI [10.1021/ac0719305, DOI 10.1021/AC0719305]
   Feng YH, 2016, BIOMED REP, V5, P395, DOI 10.3892/br.2016.747
   Fulci V, 2007, BLOOD, V109, P4944, DOI 10.1182/blood-2006-12-062398
   He L, 2004, NAT REV GENET, V5, P522, DOI 10.1038/nrg1379
   Kim HY, 2022, SENSOR ACTUAT B-CHEM, V360, DOI 10.1016/j.snb.2022.131666
   Kim KJ, 2017, ANAL BIOCHEM, V536, P32, DOI 10.1016/j.ab.2017.08.006
   Kloosterman WP, 2006, DEV CELL, V11, P441, DOI 10.1016/j.devcel.2006.09.009
   Lagos-Quintana M, 2001, SCIENCE, V294, P853, DOI 10.1126/science.1064921
   Lautner G, 2014, ELECTROANAL, V26, P1224, DOI 10.1002/elan.201400055
   Lee EJ, 2008, RNA, V14, P35, DOI 10.1261/rna.804508
   LEE RC, 1993, CELL, V75, P843, DOI 10.1016/0092-8674(93)90529-Y
   Lee SH, 2017, ELECTROANAL, V29, P1166, DOI 10.1002/elan.201600686
   Li CP, 2011, CHEM COMMUN, V47, P2595, DOI 10.1039/c0cc03957h
   Li J., 2023, SENSOR ACTUAT B-CHEM, V380
   Li JX, 2022, ACS APPL MATER INTER, V14, P44222, DOI 10.1021/acsami.2c13891
   Li JX, 2022, ANAL CHEM, V94, P12280, DOI 10.1021/acs.analchem.2c03238
   Li JX, 2022, ANAL CHEM, V94, P6410, DOI 10.1021/acs.analchem.2c01163
   Li JX, 2022, ACS APPL MATER INTER, V14, P383, DOI 10.1021/acsami.1c21528
   Li X, 2005, CELL, V123, P1267, DOI 10.1016/j.cell.2005.10.040
   Liu X, 2018, ANAL CHEM, V90, P12116, DOI 10.1021/acs.analchem.8b03038
   Lu J, 2005, NATURE, V435, P834, DOI 10.1038/nature03702
   Meng FY, 2022, SMALL, V18, DOI 10.1002/smll.202200784
   Ono A, 2004, ANGEW CHEM INT EDIT, V43, P4300, DOI 10.1002/anie.200454172
   Park HJ, 2020, B KOREAN CHEM SOC, V41, P1161, DOI 10.1002/bkcs.12128
   Park HJ, 2019, ANALYST, V144, P6936, DOI 10.1039/c9an01645g
   Park HJ, 2019, ANAL SCI, V35, P883, DOI 10.2116/analsci.19P070
   Ramshani Z, 2019, COMMUN BIOL, V2, DOI 10.1038/s42003-019-0435-1
   SAUERBREY G, 1959, Z PHYS, V155, P206, DOI 10.1007/BF01337937
   Schier AF, 2007, SCIENCE, V316, P406, DOI 10.1126/science.1140693
   Serrano VM, 2022, CHEMOSENSORS, V10, DOI 10.3390/chemosensors10050189
   Shingara J, 2005, RNA, V11, P1461, DOI 10.1261/rna.2610405
   Takamizawa J, 2004, CANCER RES, V64, P3753, DOI 10.1158/0008-5472.CAN-04-0637
   Tricoli James V, 2007, Cancer Res, V67, P4553, DOI 10.1158/0008-5472.CAN-07-0563
   Varallyay E, 2008, NAT PROTOC, V3, P190, DOI 10.1038/nprot.2007.528
   Varkonyi-Gasic E, 2010, METHODS MOL BIOL, V631, P109, DOI 10.1007/978-1-60761-646-7_10
   Volinia S, 2006, P NATL ACAD SCI USA, V103, P2257, DOI 10.1073/pnas.0510565103
   Weng SY, 2022, BIOSENS BIOELECTRON, V208, DOI 10.1016/j.bios.2022.114236
   Wyman SK, 2009, PLOS ONE, V4, DOI 10.1371/journal.pone.0005311
   Xu C, 2001, ANALYST, V126, P62, DOI 10.1039/b005847p
NR 46
TC 0
Z9 0
U1 0
U2 0
PU WILEY-V C H VERLAG GMBH
PI WEINHEIM
PA POSTFACH 101161, 69451 WEINHEIM, GERMANY
SN 1040-0397
EI 1521-4109
J9 ELECTROANAL
JI Electroanalysis
PD 2023 MAR 9
PY 2023
DI 10.1002/elan.202300011
EA MAR 2023
PG 10
WC Chemistry, Analytical; Electrochemistry
WE Science Citation Index Expanded (SCI-EXPANDED)
SC Chemistry; Electrochemistry
GA 9R7YH
UT WOS:000945863500001
DA 2023-06-30
ER

PT J
AU Bhattarai, JK
   Neupane, D
   Nepal, B
   Alharthi, MD
   Demchenko, AV
   Stine, KJ
AF Bhattarai, Jay K.
   Neupane, Dharmendra
   Nepal, Bishal
   Alharthi, Mansour D.
   Demchenko, Alexei V.
   Stine, Keith J.
TI Adhesion layer-free attachment of gold on silicon wafer and its
   application in localized surface plasmon resonance-based biosensing
SO SENSORS AND ACTUATORS A-PHYSICAL
LA English
DT Article
DE Plasmonic-active nanostructured thin film; Adhesion layer; Localized
   surface plasmon resonance; Biosensor; Gold; Silicon
ID SELF-ASSEMBLED MONOLAYERS; ELECTROCHEMICAL IMPEDANCE SPECTROSCOPY;
   NANOPARTICLE FILMS
AB The use of a metallic adhesion layer between plasmonic-active nanostructures and a solid support is known to dampen the plasmonic response. To overcome this problem, organic adhesion layers have been introduced, which in turn can undermine the stability of the film. Moreover, both types of layers limit the regeneration of the nanostructures for multiple uses. Here we report a quick and simple approach to prepare intermediate adhesion layer-free binding of nanostructured films of gold on silicon wafers. The approach involves scratching and etching of the silicon wafer before sputter coating with a thin layer of Au. The plasmonic-active nanostructures were then prepared on this thin Au film using electrochemical deposition. As-prepared plasmonic-active nanostructured thin films of gold (PANTF-Au) are easy to handle, physically robust, and can be regenerated. The bulk refractive index sensitivity of PANTF-Au is 150 nm/RIU with the figure of merit 1.4, and with a plasmonic field-decay length of 27 nm. We further used these thin films to study interactions between lectin and glycoprotein inside a flow cell as well as on a microplate made of PANTF-Au. The PANTF-Au can be easily integrated with electrochemical devices and microfluidics, which can help to pave the way toward the development of ideal optical-electrochemical point-of-care biosensors. (C) 2020 Elsevier B.V. All rights reserved.
C1 [Bhattarai, Jay K.; Neupane, Dharmendra; Nepal, Bishal; Alharthi, Mansour D.; Demchenko, Alexei V.; Stine, Keith J.] Univ Missouri, Dept Chem & Biochem, St Louis, MO 63121 USA.
   [Alharthi, Mansour D.] King Saud Univ, Riyadh 11451, Saudi Arabia.
C3 University of Missouri System; University of Missouri Saint Louis; King
   Saud University
RP Stine, KJ (通讯作者)，Univ Missouri, Dept Chem & Biochem, St Louis, MO 63121 USA.
EM kstine@umsl.edu
RI Nepal, Bishal/GLT-2657-2022
OI Nepal, Bishal/0000-0003-4199-3339; Bhattarai, Jay/0000-0001-7905-9846;
   Demchenko, Alexei/0000-0003-3515-212X
FU NIGMS [R01-GM090254, R01-GM111835]
FX The authors gratefully acknowledge financial supports from NIGMS awards
   R01-GM090254 and R01-GM111835.
CR Ben Ali M, 2008, MAT SCI ENG C-BIO S, V28, P628, DOI 10.1016/j.msec.2007.10.048
   Bhattarai JK, 2020, PROCESSES, V8, DOI 10.3390/pr8010115
   Bhattarai JK, 2016, J ELECTROANAL CHEM, V780, P311, DOI 10.1016/j.jelechem.2016.09.045
   Bhattarai JK, 2015, CARBOHYD RES, V405, P55, DOI 10.1016/j.carres.2014.08.019
   Chow TH, 2019, ACCOUNTS CHEM RES, V52, P2136, DOI 10.1021/acs.accounts.9b00230
   Couture M, 2012, ANALYST, V137, P4162, DOI 10.1039/c2an35566c
   Ferralis N, 2008, J AM CHEM SOC, V130, P2681, DOI 10.1021/ja7101983
   Fischer K, 2014, PLOS MED, V11, DOI 10.1371/journal.pmed.1001606
   Fournier T, 2000, BBA-PROTEIN STRUCT M, V1482, P157, DOI 10.1016/S0167-4838(00)00153-9
   Gish DA, 2007, ANAL CHEM, V79, P4228, DOI 10.1021/ac0622274
   Gopalan KK, 2018, NANO LETT, V18, P5913, DOI 10.1021/acs.nanolett.8b02613
   Habteyes TG, 2012, ACS NANO, V6, P5702, DOI 10.1021/nn301885u
   Haes AJ, 2002, J AM CHEM SOC, V124, P10596, DOI 10.1021/ja020393x
   Hinterwirth H, 2013, ACS NANO, V7, P1129, DOI 10.1021/nn306024a
   Jackman JA, 2017, CHEM SOC REV, V46, P3615, DOI 10.1039/c6cs00494f
   Knight MW, 2014, ACS NANO, V8, P834, DOI 10.1021/nn405495q
   Leandro L, 2015, ACS APPL MATER INTER, V7, P5797, DOI 10.1021/am508681u
   Lee J, 2016, ACS APPL MATER INTER, V8, P634, DOI 10.1021/acsami.5b09753
   Li DL, 2017, MICROMACHINES-BASEL, V8, DOI 10.3390/mi8050158
   Love JC, 2005, CHEM REV, V105, P1103, DOI 10.1021/cr0300789
   Madsen SJ, 2017, ACS PHOTONICS, V4, P268, DOI 10.1021/acsphotonics.6b00525
   Mayer KM, 2011, CHEM REV, V111, P3828, DOI 10.1021/cr100313v
   Mendes PM, 2004, LANGMUIR, V20, P3766, DOI 10.1021/la049803g
   Muench F, 2019, ACS APPL BIO MATER, V2, P856, DOI 10.1021/acsabm.8b00702
   Pacholski C, 2020, ANAL BIOANAL CHEM, V412, P3433, DOI 10.1007/s00216-020-02414-0
   Qin D, 2010, NAT PROTOC, V5, P491, DOI 10.1038/nprot.2009.234
   Reddy H, 2017, ACS PHOTONICS, V4, P1413, DOI 10.1021/acsphotonics.7b00127
   Riboh JC, 2003, J PHYS CHEM B, V107, P1772, DOI 10.1021/jp022130v
   Ryu SW, 2010, BIOSENS BIOELECTRON, V25, P2182, DOI 10.1016/j.bios.2010.02.010
   Schwind M, 2013, NANO LETT, V13, P1743, DOI 10.1021/nl400328x
   Sharma A, 2016, J ELECTROANAL CHEM, V782, P174, DOI 10.1016/j.jelechem.2016.10.013
   Stiles PL, 2008, ANNU REV ANAL CHEM, V1, P601, DOI 10.1146/annurev.anchem.1.031207.112814
   Sun HT, 2012, J PHYS CHEM C, V116, P9000, DOI 10.1021/jp300260h
   Susman MD, 2012, CHEM MATER, V24, P2501, DOI 10.1021/cm300699f
   Veiseh M, 2002, LANGMUIR, V18, P6671, DOI 10.1021/la025529j
   Veiseh M, 2001, BIOMED MICRODEVICES, V3, P45, DOI 10.1023/A:1011477319971
   Whitney AV, 2005, J PHYS CHEM B, V109, P20522, DOI 10.1021/jp0540656
NR 37
TC 3
Z9 3
U1 1
U2 22
PU ELSEVIER SCIENCE SA
PI LAUSANNE
PA PO BOX 564, 1001 LAUSANNE, SWITZERLAND
SN 0924-4247
EI 1873-3069
J9 SENSOR ACTUAT A-PHYS
JI Sens. Actuator A-Phys.
PD SEP 1
PY 2020
VL 312
AR 112155
DI 10.1016/j.sna.2020.112155
PG 10
WC Engineering, Electrical & Electronic; Instruments & Instrumentation
WE Science Citation Index Expanded (SCI-EXPANDED)
SC Engineering; Instruments & Instrumentation
GA SV4EG
UT WOS:000663772900005
PM 32647405
OA Green Accepted
DA 2023-06-30
ER

PT J
AU An, XS
   Shi, XJ
   Zhang, H
   Yao, Y
   Wang, GX
   Yang, QQ
   Xia, LM
   Sun, X
AF An, Xingshuang
   Shi, Xiaojie
   Zhang, Hui
   Yao, Yao
   Wang, Guangxian
   Yang, Qingqing
   Xia, Lianming
   Sun, Xia
TI An electrochemical immunosensor based on a combined amplification
   strategy with the GO-CS/CeO2-CS nanocomposite for the detection of
   aflatoxin M-1
SO NEW JOURNAL OF CHEMISTRY
LA English
DT Article
ID CERIUM OXIDE NANOPARTICLES; GRAPHENE OXIDE; M1 DETERMINATION; MILK;
   BIOSENSOR; ACETYLCHOLINESTERASE; IMMUNOASSAY; MYCOTOXINS; APTASENSOR;
   SAMPLES
AB In this paper, a sensitive electrochemical immunosensor modified with graphene oxide-chitosan (GO-CS) and cerium oxide-chitosan (CeO2-CS) using screen-printed electrodes (SPEs) was developed for the determination of aflatoxin M-1 (AFM(1)) in milk. Compared with other electrodes, SPEs are easy for quick detection and no polishing steps are required. Graphene oxide (GO) has strong electrical conductivity and a large specific surface area, which can accelerate the transfer of electrons and fix more anti-AFM(1) antibodies (ab-AFM(1)) on SPEs. Compared with GO, cerium oxide (CeO2) nanoparticles have a smaller diameter, and CeO2 can be uniformly attached to the surface of the GO. Simultaneously, CeO2 has good redox properties and can further accelerate the transfer of electrons, thereby further amplifying the electrochemical signal of the sensor. Chitosan (CS) has strong complexation ability, which can uniformly disperse GO and CeO2. Herein, GO-CS and CeO2-CS gradually modified SPEs to improve their electrochemical response and immobilize more antibodies. The properties of the AFM(1) immunosensor were studied via differential pulse voltammetry (DPV) and cyclic voltammetry (CV). Under the optimal conditions, the immunosensor showed great reproducibility and high stability with a detection limit of 0.009 mu g L-1. In addition, the immunosensor was successfully utilized for the determination of AFM(1) in milk. This immunosensing principle will have broad prospects for the analysis of toxins in food, ensuring the safety of milk and dairy products.
C1 [An, Xingshuang; Shi, Xiaojie; Zhang, Hui; Yao, Yao; Wang, Guangxian; Yang, Qingqing; Xia, Lianming; Sun, Xia] Shandong Univ Technol, Sch Agr Engn & Food Sci, 12 Zhangzhou Rd, Zibo 255049, Shandong, Peoples R China.
   [An, Xingshuang; Shi, Xiaojie; Zhang, Hui; Yao, Yao; Wang, Guangxian; Yang, Qingqing; Xia, Lianming; Sun, Xia] Shandong Prov Engn Res Ctr Vegetable Safety & Qua, 12 Zhangzhou Rd, Zibo 255049, Shandong, Peoples R China.
C3 Shandong University of Technology
RP Yang, QQ (通讯作者)，Shandong Univ Technol, Sch Agr Engn & Food Sci, 12 Zhangzhou Rd, Zibo 255049, Shandong, Peoples R China.; Yang, QQ (通讯作者)，Shandong Prov Engn Res Ctr Vegetable Safety & Qua, 12 Zhangzhou Rd, Zibo 255049, Shandong, Peoples R China.
EM yqqing@sdut.edu.cn
OI Yang, Qingqing/0000-0002-9950-8984
FU Shandong Provincial Natural Science Foundation [ZR2019MC063,
   2018ZBXC323]
FX This work was supported by the Shandong Provincial Natural Science
   Foundation (ZR2019MC063), Zibo School-City Integration Development
   Project (2018ZBXC323).
CR Aissa S. B., 2019, Talanta, V195, P525, DOI 10.1016/j.talanta.2018.11.026
   Alshannaq A, 2017, INT J ENV RES PUB HE, V14, DOI 10.3390/ijerph14060632
   Badea M, 2004, ANAL CHIM ACTA, V520, P141, DOI 10.1016/j.aca.2004.05.068
   Nguyen BH, 2013, MAT SCI ENG C-MATER, V33, P2229, DOI 10.1016/j.msec.2013.01.044
   Cavaliere C, 2006, J CHROMATOGR A, V1101, P69, DOI 10.1016/j.chroma.2005.09.060
   Chavarria G, 2015, FOOD ADDIT CONTAM B, V8, P128, DOI 10.1080/19393210.2015.1015176
   Chen WL, 2011, J AOAC INT, V94, P872
   Daly SJ, 2000, J AGR FOOD CHEM, V48, P5097, DOI 10.1021/jf9911693
   Dramou P, 2019, J CHROMATOGR B, V1124, P273, DOI 10.1016/j.jchromb.2019.06.007
   Fu JY, 2019, SENSOR ACTUAT B-CHEM, V287, P503, DOI 10.1016/j.snb.2019.02.057
   Fu JY, 2018, INT J ELECTROCHEM SC, V13, P9231, DOI 10.20964/2018.09.146
   Goud KY, 2018, BIOSENS BIOELECTRON, V121, P205, DOI 10.1016/j.bios.2018.08.029
   Guan D, 2011, FOOD CHEM, V125, P1359, DOI 10.1016/j.foodchem.2010.10.006
   Gurban AM, 2017, SENSORS-BASEL, V17, DOI 10.3390/s17122951
   Hong YL, 2019, APPL SURF SCI, V480, P514, DOI 10.1016/j.apsusc.2019.03.023
   Jiao YC, 2018, NEW J CHEM, V42, P14642, DOI 10.1039/c8nj02262c
   Jiao YC, 2017, SENSOR ACTUAT B-CHEM, V243, P1164, DOI 10.1016/j.snb.2016.12.106
   Kaushik A, 2009, NANOTECHNOLOGY, V20, DOI 10.1088/0957-4484/20/5/055105
   Kensler TW, 2011, TOXICOL SCI, V120, pS28, DOI 10.1093/toxsci/kfq283
   Li GH, 2019, ANAL CHEM, V91, P1968, DOI 10.1021/acs.analchem.8b04290
   Li H, 2017, TOXINS, V9, DOI 10.3390/toxins9100318
   Marchese S, 2018, TOXINS, V10, DOI 10.3390/toxins10060214
   Micheli L, 2005, BIOSENS BIOELECTRON, V21, P588, DOI 10.1016/j.bios.2004.12.017
   Neagu D, 2009, INT DAIRY J, V19, P753, DOI 10.1016/j.idairyj.2009.06.004
   Nguyet NT, 2019, J ELECTRON MATER, V48, P6231, DOI 10.1007/s11664-019-07414-0
   Paniel N, 2010, SENSORS-BASEL, V10, P9439, DOI 10.3390/s101009439
   Pei SC, 2009, FOOD CONTROL, V20, P1080, DOI 10.1016/j.foodcont.2009.02.004
   Perez E, 2019, ANAL CHIM ACTA, V1049, P10, DOI 10.1016/j.aca.2018.11.024
   Pop OL, 2015, B U A SCI VET MED CL, V72, P50, DOI 10.15835/buasvmcn-fst:11030
   Prandini A, 2009, FOOD CHEM TOXICOL, V47, P984, DOI 10.1016/j.fct.2007.10.005
   Sharma A., 2012, NANOSCI NANOTECHNOL, V2, P82, DOI [10.5923/j.nn.20120203.07, DOI 10.5923/J.NN.20120203.07]
   Sharma A, 2017, ASIAN J PHARM RES DE, V5, P1
   Shehata M., 2019, SYNTHETIC MET, V256, P116
   Shephard GS, 2009, ANAL BIOANAL CHEM, V395, P1215, DOI 10.1007/s00216-009-2857-y
   Sun X, 2013, IEEE SENS J, V13, P172, DOI 10.1109/JSEN.2012.2208455
   Tang XQ, 2015, RSC ADV, V5, P558, DOI 10.1039/c4ra12097c
   Thakur S, 2014, SENSOR ACTUAT B-CHEM, V194, P260, DOI 10.1016/j.snb.2013.12.067
   Vdovenko MM, 2014, FOOD CHEM, V158, P310, DOI 10.1016/j.foodchem.2014.02.128
   Vicente S, 2019, FOOD ADDIT CONTAM A, V36, P1559, DOI 10.1080/19440049.2019.1640893
   Wang XP, 2015, FOOD CHEM, V173, P897, DOI 10.1016/j.foodchem.2014.10.056
   Wang X, 2016, ANAL CHIM ACTA, V912, P10, DOI 10.1016/j.aca.2016.01.048
   Wang Y, 2009, BIOSENS BIOELECTRON, V24, P2264, DOI 10.1016/j.bios.2008.10.029
   Wei PJ, 2019, ELECTROCHIM ACTA, V317, P93, DOI 10.1016/j.electacta.2019.05.136
   Xu QC, 2017, SCI REP-UK, V7, DOI 10.1038/s41598-017-15333-5
   Yao Y, 2019, NEW J CHEM, V43, P13816, DOI 10.1039/c9nj02556a
   Zhai C, 2013, BIOSENS BIOELECTRON, V42, P124, DOI 10.1016/j.bios.2012.10.058
NR 46
TC 14
Z9 14
U1 5
U2 49
PU ROYAL SOC CHEMISTRY
PI CAMBRIDGE
PA THOMAS GRAHAM HOUSE, SCIENCE PARK, MILTON RD, CAMBRIDGE CB4 0WF, CAMBS,
   ENGLAND
SN 1144-0546
EI 1369-9261
J9 NEW J CHEM
JI New J. Chem.
PD JAN 28
PY 2020
VL 44
IS 4
BP 1362
EP 1370
DI 10.1039/c9nj04804a
PG 9
WC Chemistry, Multidisciplinary
WE Science Citation Index Expanded (SCI-EXPANDED)
SC Chemistry
GA KG4DR
UT WOS:000509895700023
DA 2023-06-30
ER

PT J
AU Lin, C
   Ryder, L
   Probst, D
   Caplan, M
   Spano, M
   LaBelle, J
AF Lin, Chi
   Ryder, Lindsey
   Probst, David
   Caplan, Michael
   Spano, Mark
   LaBelle, Jeffrey
TI Feasibility in the development of a multi-marker detection platform
SO BIOSENSORS & BIOELECTRONICS
LA English
DT Article
DE Multi-marker detection; Electrochemical impedance spectroscopy;
   Imaginary impedance; Label free detection; New method; Cardiovascular
   disease
ID BIOMARKERS; BIOSENSOR; RISK; FILM; LDL
AB A feasibility study for a label-free, multi-marker single sensor using electrochemical impedance spectroscopy (EIS), imaginary impedance, and a signal decoupling technique is reported. To our knowledge, this is the first reported attempt of using imaginary impedance for biomarker detection and multi-marker detection. The electrochemical responses of purified low and high density lipoproteins (LDL and HDL, respectively) were first individually characterized through the immobilization of their molecular recognition elements (MREs) onto gold disk electrodes (GDEs). The co-immobilization was performed by immobilizing the MREs of both LDL and HDL on the same GDE, which was then used to detect LDL and HDL simultaneously in mixed solution. Previous individual purified responses were then used to de-convolute the mixed response, when the two biomarkers were detected in mixed solutions. The optimal frequencies of LDL and HDL were found to be 81.38 Hz and 5.49 Hz, respectively, which shifted to 175.8 Hz and 3.74 Hz under co-immobilized conditions. After comparing the electrochemical signal in complex and imaginary impedance, imaginary impedance was found to be more suitable for multi-marker detection purposes. Since imaginary impedance is related to capacitance, electric displacement, relative permittivity, and effective capacitance were derived to elucidate the theory of optimal frequency. This work shows that EIS has the potential for multi-marker detection and can be extended to monitor other complex diseases such as diabetes mellitus for better management and diagnostic purposes.
C1 [Lin, Chi; Ryder, Lindsey; Probst, David; Caplan, Michael; Spano, Mark; LaBelle, Jeffrey] Arizona State Univ, Sch Biol & Hlth Syst, Harrington Program Biomed Engn, Tempe, AZ 85287 USA.
C3 Arizona State University; Arizona State University-Tempe
RP LaBelle, J (通讯作者)，Arizona State Univ, Sch Biol & Hlth Syst, Harrington Program Biomed Engn, Tempe, AZ 85287 USA.
RI Spano, Mark/HJB-2436-2022; Lin, Chi/I-4045-2019
CR Adamson Teagan L, 2014, J Diabetes Sci Technol, V8, P350
   Adamson TL, 2012, ANALYST, V137, P4179, DOI 10.1039/c2an35645g
   Boonyasit Y., 2016, ANAL CHIM ACTA
   CAMPOS H, 1992, ARTERIOSCLER THROMB, V12, P1410, DOI 10.1161/01.ATV.12.12.1410
   Cleeman JI, 2001, JAMA-J AM MED ASSOC, V285, P2486, DOI 10.1001/jama.285.19.2486
   de Boer RA, 2011, ANN MED, V43, P60, DOI 10.3109/07853890.2010.538080
   Esfandyarpour R, 2016, BIOMED MICRODEVICES, V18, DOI 10.1007/s10544-016-0032-8
   Fernandez ML, 2008, J AM COLL NUTR, V27, P1, DOI 10.1080/07315724.2008.10719668
   Hirschorn B, 2010, ELECTROCHIM ACTA, V55, P6218, DOI 10.1016/j.electacta.2009.10.065
   Hsu CH, 2001, CORROSION, V57, P747, DOI 10.5006/1.3280607
   Hui GH, 2013, BIOSENS BIOELECTRON, V47, P164, DOI 10.1016/j.bios.2013.03.018
   Jeyarajah EJ, 2006, CLIN LAB MED, V26, P847, DOI 10.1016/j.cll.2006.07.006
   Kochowski S, 2002, THIN SOLID FILMS, V415, P133, DOI 10.1016/S0040-6090(02)00506-0
   La Belle JT, 2013, METHODS, V61, P39, DOI 10.1016/j.ymeth.2013.04.015
   La Belle JT, 2011, ANALYST, V136, P1496, DOI 10.1039/c0an00923g
   Lu YL, 2016, BIOSENS BIOELECTRON, V79, P251, DOI 10.1016/j.bios.2015.12.047
   Lu YL, 2014, SENSOR ACTUAT B-CHEM, V193, P420, DOI 10.1016/j.snb.2013.11.045
   Miller YI, 1999, BBA-MOL BASIS DIS, V1454, P153, DOI 10.1016/S0925-4439(99)00027-7
   Nandakumar V, 2011, IEEE SENS J, V11, P210, DOI 10.1109/JSEN.2010.2055847
   Rinaldi AL, 2016, SENSOR ACTUAT B-CHEM, V228, P43, DOI 10.1016/j.snb.2015.12.101
   Ronkainen NJ, 2010, CHEM SOC REV, V39, P1747, DOI 10.1039/b714449k
   Stengel M, 2009, NAT PHYS, V5, P304, DOI 10.1038/NPHYS1185
   Sullivan Sean D, 2011, J Med Econ, V14, P609, DOI 10.3111/13696998.2011.602160
   Wang J, 2006, BIOSENS BIOELECTRON, V21, P1887, DOI 10.1016/j.bios.2005.10.027
   Wang TJ, 2007, HYPERTENSION, V49, P432, DOI 10.1161/01.HYP.0000256956.61872.aa
   Wang TJ, 2006, NEW ENGL J MED, V355, P2631, DOI 10.1056/NEJMoa055373
   Wiesner A, 2004, CURR PHARM BIOTECHNO, V5, P45, DOI 10.2174/1389201043489675
   Yang QH, 2012, JAMA-J AM MED ASSOC, V307, P1273, DOI 10.1001/jama.2012.339
NR 28
TC 7
Z9 11
U1 1
U2 58
PU ELSEVIER ADVANCED TECHNOLOGY
PI OXFORD
PA OXFORD FULFILLMENT CENTRE THE BOULEVARD, LANGFORD LANE, KIDLINGTON,
   OXFORD OX5 1GB, OXON, ENGLAND
SN 0956-5663
EI 1873-4235
J9 BIOSENS BIOELECTRON
JI Biosens. Bioelectron.
PD MAR 15
PY 2017
VL 89
BP 743
EP 749
DI 10.1016/j.bios.2016.10.073
PN 2
PG 7
WC Biophysics; Biotechnology & Applied Microbiology; Chemistry, Analytical;
   Electrochemistry; Nanoscience & Nanotechnology
WE Science Citation Index Expanded (SCI-EXPANDED)
SC Biophysics; Biotechnology & Applied Microbiology; Chemistry;
   Electrochemistry; Science & Technology - Other Topics
GA EG3UE
UT WOS:000390969400008
PM 27816597
DA 2023-06-30
ER

PT J
AU Sgobbi, LF
   Razzino, CA
   Machado, SAS
AF Sgobbi, Livia F.
   Razzino, Claudia A.
   Machado, Sergio A. S.
TI A disposable electrochemical sensor for simultaneous detection of
   sulfamethoxazole and trimethoprim antibiotics in urine based on
   multiwalled nanotubes decorated with Prussian blue nanocubes modified
   screen-printed electrode
SO ELECTROCHIMICA ACTA
LA English
DT Article
DE Prussian blue; screen printed electrode; sulfamethoxazole; trimethoprim;
   electrochemical sensor
ID REDUCED GRAPHENE OXIDE; GLASSY-CARBON ELECTRODE; HYDROGEN-PEROXIDE;
   ORGANOPHOSPHORUS PESTICIDES; H2O2 REDUCTION; UV-DETECTION; WASTE-WATER;
   NANOPARTICLES; BIOSENSOR; PERFORMANCE
AB The online monitoring of drug levels in body fluids represents a visionary solution for personalized medicine that could facilitate the patient treatment. Screen printed electrodes (SPE) offer possibilities of miniaturization and sample volume reduction, in addition to high sensitivity and low cost provided by electrochemical techniques. The present work proposes a novel electrochemical sensor modified with multiwalled carbon nanotubes decorated with Prussian blue nanocubes (MWCNT/PBnc). MWCNT/PBnc composite combines the high presence of catalytic active sites in PBnc edges with MWCNT platform which enhances PBnc stability in neutral pH. Simultaneous detection of sulfamethoxazole (SMX) and trimethoprim (TMP) were performed by differential pulse voltammetry. The MWCNT/PBnc film exhibited high selectivity and sensitivity toward SMX and TMP. The MWCNT/PBnc/SPE achieved a linear range of 0.1-10.0 mu mol L (1) with limit of detection (LOD) of 60 nmol L (1) for TMP, while for SMX, a linear range of 1.0-10.0 mu mol L (1) with LOD of 38 nmol L (1) was found. The sensor enabled the simultaneous determination of SMX and TMP in artificial urine with recovery between 91.3 to 101% and its performance can lead to feasible and promising biomedical applications in real time for point-of-care testing. (C) 2016 Elsevier Ltd. All rights reserved.
C1 [Sgobbi, Livia F.; Razzino, Claudia A.; Machado, Sergio A. S.] Univ Sao Paulo, Sao Carlos Inst Chem, Ave Trabalhador Sao Carlense 400, BR-13566590 Sao Carlos, SP, Brazil.
C3 Universidade de Sao Paulo
RP Sgobbi, LF (通讯作者)，Univ Sao Paulo, Sao Carlos Inst Chem, Ave Trabalhador Sao Carlense 400, BR-13566590 Sao Carlos, SP, Brazil.
EM livia.fsgobbi@gmail.com
RI Razzino, Claudia/J-5085-2013; Sgobbi, Livia Florio/AAT-9248-2020;
   Sgobbi, Livia/D-2829-2015
OI Razzino, Claudia/0000-0003-2399-2850; Sgobbi, Livia
   Florio/0000-0002-0372-9396; 
FU Fundacao de Amparo a Pesquisa do Estado de Sao Paulo (FAPESP); Conselho
   Nacional de Ciencia e Tecnologia (CNPq); FAPESP [2012/08750-6,
   2013/20701-3]; Fundacao de Amparo a Pesquisa do Estado de Sao Paulo
   (FAPESP) [12/08750-6, 13/20701-3] Funding Source: FAPESP
FX Financial support from Fundacao de Amparo a Pesquisa do Estado de Sao
   Paulo (FAPESP) and Conselho Nacional de Ciencia e Tecnologia (CNPq). LFS
   thanks FAPESP for a doctorate scholarship (2012/08750-6 and
   2013/20701-3). The authors are grateful to Prof. Arben Merkoci (Institut
   Catala de Nanociencia i Nanotecnologia, Spain) for the screen printed
   electrodes assistance.
CR Andrade LS, 2009, ELECTROANAL, V21, P1475, DOI 10.1002/elan.200804551
   Aragay G, 2011, J MATER CHEM, V21, P4326, DOI 10.1039/c0jm03751f
   Bai XY, 2015, ELECTROANAL, V27, P74, DOI 10.1002/elan.201400358
   BUSHBY SRM, 1975, CAN MED ASSOC J, V112, pS63
   Silva WC, 2010, PHYS CHEM CHEM PHYS, V12, P15505, DOI 10.1039/c0cp00960a
   Cao LY, 2010, ACS APPL MATER INTER, V2, P2339, DOI 10.1021/am100372m
   Cesarino I, 2013, SENSOR ACTUAT B-CHEM, V188, P1293, DOI 10.1016/j.snb.2013.08.047
   Chen RX, 2015, ANAL CHIM ACTA, V853, P579, DOI 10.1016/j.aca.2014.10.049
   da Silva H, 2014, BIOSENS BIOELECTRON, V52, P56, DOI 10.1016/j.bios.2013.08.035
   Dias IN, 2014, CHEM ENG J, V247, P302, DOI 10.1016/j.cej.2014.03.020
   Farah AM, 2013, INT J ELECTROCHEM SC, V8, P12132
   Farah AM, 2012, INT J ELECTROCHEM SC, V7, P4302
   Ghaderi S, 2014, BIOELECTROCHEMISTRY, V98, P64, DOI 10.1016/j.bioelechem.2014.03.007
   Gibbons SE, 2011, TALANTA, V84, P1163, DOI 10.1016/j.talanta.2011.03.030
   Gong HQ, 2013, MICROCHIM ACTA, V180, P295, DOI 10.1007/s00604-012-0929-8
   Hayat A, 2014, SENSORS-BASEL, V14, P10432, DOI 10.3390/s140610432
   Laube N, 2001, J CRYST GROWTH, V233, P367, DOI 10.1016/S0022-0248(01)01547-0
   Li H, 2012, TALANTA, V93, P358, DOI 10.1016/j.talanta.2012.02.055
   Li ZF, 2007, J ELECTROANAL CHEM, V603, P59, DOI 10.1016/j.jelechem.2007.01.021
   Liu LF, 2014, SENSOR ACTUAT B-CHEM, V202, P820, DOI 10.1016/j.snb.2014.06.022
   Mortimer RJ, 2005, J MATER CHEM, V15, P2226, DOI 10.1039/b418771g
   Panditi VR, 2013, ANAL BIOANAL CHEM, V405, P5953, DOI 10.1007/s00216-013-6863-8
   Prabakar SJR, 2015, RSC ADV, V5, P37545, DOI 10.1039/c5ra04769b
   REEVES DS, 1979, INFECTION, V7, pS330, DOI 10.1007/BF01639009
   Ricci F, 2005, BIOSENS BIOELECTRON, V21, P389, DOI 10.1016/j.bios.2004.12.001
   Rossmann J, 2014, J CHROMATOGR B, V969, P162, DOI 10.1016/j.jchromb.2014.08.008
   Saleh TA, 2011, APPL SURF SCI, V257, P7746, DOI 10.1016/j.apsusc.2011.04.020
   Sitnikova NA, 2014, ANAL CHEM, V86, P4131, DOI 10.1021/ac500595v
   Tomsu D, 2004, J PHARMACEUT BIOMED, V36, P549, DOI 10.1016/j.jpba.2004.07.009
   Tuerk J, 2006, J CHROMATOGR B, V831, P72, DOI 10.1016/j.jchromb.2005.11.030
   Wang L, 2015, SENSOR ACTUAT B-CHEM, V214, P70, DOI 10.1016/j.snb.2015.03.009
   Wu XL, 2006, CRYST GROWTH DES, V6, P26, DOI 10.1021/cg050371x
   Zhang L, 2012, NANOSCALE, V4, P4674, DOI 10.1039/c2nr30976a
   Zhang RZ, 2015, RSC ADV, V5, P38176, DOI 10.1039/c5ra04325e
   Zhao HY, 2015, BIOSENS BIOELECTRON, V65, P23, DOI 10.1016/j.bios.2014.10.007
   Zhao Y, 2015, ANAL METHODS-UK, V7, P2693, DOI [10.1039/C4AY03055A, 10.1039/c4ay03055a]
NR 36
TC 72
Z9 74
U1 4
U2 172
PU PERGAMON-ELSEVIER SCIENCE LTD
PI OXFORD
PA THE BOULEVARD, LANGFORD LANE, KIDLINGTON, OXFORD OX5 1GB, ENGLAND
SN 0013-4686
EI 1873-3859
J9 ELECTROCHIM ACTA
JI Electrochim. Acta
PD FEB 10
PY 2016
VL 191
BP 1010
EP 1017
DI 10.1016/j.electacta.2015.11.151
PG 8
WC Electrochemistry
WE Science Citation Index Expanded (SCI-EXPANDED)
SC Electrochemistry
GA DF2BC
UT WOS:000371143200117
DA 2023-06-30
ER

PT J
AU Ren, Q
   Xu, XZ
   Cao, GP
   Xia, JF
   Wang, Z
   Liu, Q
AF Ren, Qian
   Xu, Xianzhen
   Cao, Guangping
   Xia, Jianfei
   Wang, Zonghua
   Liu, Qingyun
TI Electrochemical thrombin aptasensor based on using magnetic
   nanoparticles and porous carbon prepared by carbonization of a
   zinc(II)-2-methylimidazole metal-organic framework
SO MICROCHIMICA ACTA
LA English
DT Article
DE Zeolitic imidazolate framework; Porous carbon nanostructure; Magnetic
   nanomaterial; Electrochemical biosensor; Protein detection
ID LABEL-FREE; HEMIN/G-QUADRUPLEX; SENSING PLATFORM; APTAMER;
   AMPLIFICATION; NANOCOMPOSITE; STRATEGY; DESIGN; SENSOR
AB A homogeneous electrochemical aptasensor was obtained by modifying a glassy carbon electrode (GCE) with a porous carbon nanomaterial (Z-1000, about 70 nm, deteced by transmission electron microscopic) that was obtained by carbonization of a zinc(II)-2-methylimidazole metal-organic framework. Z-1000 possesses a large specific surface and outstanding electrochemical properties. A thrombin-binding aptamer (CP) was immobilized on the magnetite nanoparticles MNPs by the condensation reaction and further combined with reporter probe (RP) that is functionalized with electroactive methylene blue (MB). In the presence of thrombin, the CP was specifically recognized with it to form the CP/MNP/Thb complex, and the RP was dissociated from MNPs. The released RP was captured by the modified GCE through pi-stacking interaction between nucleobases and carbon nanostructure. The electrical signal generated by MB can be monitored by differential pulse voltammetry (DPV). Under the optimized conditions, the DPV peak current at around -0.28 V (vs. SCE) increases with thrombin concentration. The sensor has a detection limit of 0.8 fM of thrombin and a linear range that extends from 10 fM to 100 nM. It was successfully applied to the analysis of spiked serum. The recoveries are 98.1-99.4% and RSDs are 3.9%-4.0%. Conceivably, this aptasensor scheme can be easily extended to other proteins and gives inspiration to manufacture sensitive aptasensor.
C1 [Ren, Qian; Xu, Xianzhen; Cao, Guangping; Xia, Jianfei; Wang, Zonghua] Qingdao Univ, Shandong Sino Japanese Ctr Collaborat Res Carbon, Coll Chem & Chem Engn,Collaborat Innovat Ctr Mari, Lab Fiber Mat & Modern Text,Growing Base State Ke, Qingdao 266071, Shandong, Peoples R China.
   [Liu, Qingyun] Shandong Univ Sci & Technol, Coll Chem & Environm Engn, Qingdao, Shandong, Peoples R China.
C3 Qingdao University; Shandong University of Science & Technology
RP Xia, JF (通讯作者)，Qingdao Univ, Shandong Sino Japanese Ctr Collaborat Res Carbon, Coll Chem & Chem Engn,Collaborat Innovat Ctr Mari, Lab Fiber Mat & Modern Text,Growing Base State Ke, Qingdao 266071, Shandong, Peoples R China.
EM xiajianfei@126.com
RI Xu, Xianzhen/W-9916-2019; Xia, Jianfei/D-9018-2017
OI Xu, Xianzhen/0000-0002-4736-2063; Xia, Jianfei/0000-0001-8555-9230
FU Natural Science Foundation of Shandong [ZR2016BM21]; Taishan Scholar
   Program of Shandong Province [ts201511027]; National Natural Science
   Foundation of China [21645007]
FX The research is supported from by the Natural Science Foundation of
   Shandong (ZR2016BM21), the Taishan Scholar Program of Shandong Province
   (No. ts201511027) and the National Natural Science Foundation of China
   (21645007).
CR Allendorf MD, 2018, ENERG ENVIRON SCI, V11, P2784, DOI 10.1039/c8ee01085d
   Cao XY, 2017, SENSOR ACTUAT B-CHEM, V239, P166, DOI 10.1016/j.snb.2016.08.009
   Fan TT, 2018, SENSOR ACTUAT B-CHEM, V266, P9, DOI 10.1016/j.snb.2018.03.112
   Fernandes DM, 2013, ACS APPL MATER INTER, V5, P13382, DOI 10.1021/am4042564
   Hu M, 2012, J AM CHEM SOC, V134, P2864, DOI 10.1021/ja208940u
   Huang XC, 2006, ANGEW CHEM INT EDIT, V45, P1557, DOI 10.1002/anie.200503778
   Hughes ZE, 2017, ACS SENSORS, V2, P1602, DOI 10.1021/acssensors.7b00435
   Ji YH, 2017, BIOSENS BIOELECTRON, V96, P201, DOI 10.1016/j.bios.2017.05.008
   Jiang HL, 2011, CHEM COMMUN, V47, P3351, DOI 10.1039/c0cc05419d
   Kaneti YV, 2017, ADV MATER, V29, DOI 10.1002/adma.201604898
   Oishi M, 2014, CHEM COMMUN, V50, P991, DOI 10.1039/c3cc48064j
   Pan YC, 2011, CHEM COMMUN, V47, P2071, DOI 10.1039/c0cc05002d
   SHUMAN MA, 1976, J CLIN INVEST, V58, P1249, DOI 10.1172/JCI108579
   Song LF, 2012, ENERG ENVIRON SCI, V5, P7508, DOI 10.1039/c2ee03517k
   Tan HL, 2016, ANAL CHIM ACTA, V940, P136, DOI 10.1016/j.aca.2016.08.024
   Tan Y, 2015, ANAL CHEM, V87, P9204, DOI 10.1021/acs.analchem.5b01470
   Wang CY, 2017, SENSOR ACTUAT B-CHEM, V238, P434, DOI 10.1016/j.snb.2016.07.086
   Wang S, 2018, BIOSENS BIOELECTRON, V109, P1, DOI 10.1016/j.bios.2018.02.051
   Wu YM, 2017, BIOSENS BIOELECTRON, V97, P317, DOI 10.1016/j.bios.2017.06.023
   Xing H, 2016, ANAL CHEM, V88, P1506, DOI 10.1021/acs.analchem.5b04031
   Xu JY, 2017, ELECTROCHIM ACTA, V251, P71, DOI 10.1016/j.electacta.2017.08.114
   Xu WJ, 2015, CHEM COMMUN, V51, P1472, DOI 10.1039/c4cc08860c
   Yaghi OM, 2003, NATURE, V423, P705, DOI 10.1038/nature01650
   Yang JM, 2018, BIOSENS BIOELECTRON, V117, P743, DOI 10.1016/j.bios.2018.06.069
   Yuan Y, 2018, J ELECTROANAL CHEM, V824, P147, DOI 10.1016/j.jelechem.2018.07.048
   Zhang YX, 2018, BIOSENS BIOELECTRON, V120, P15, DOI 10.1016/j.bios.2018.08.031
   Zhang YX, 2018, SENSOR ACTUAT B-CHEM, V267, P412, DOI 10.1016/j.snb.2018.04.053
   Zhao J, 2011, BIOSENS BIOELECTRON, V26, P2297, DOI 10.1016/j.bios.2010.09.056
   Zhao Q, 2011, ANAL CHEM, V83, P9234, DOI 10.1021/ac203063z
   Zhu RM, 2018, SMALL, V14, DOI 10.1002/smll.201803576
   Zhu X, 2013, CHEM COMMUN, V49, P1276, DOI 10.1039/c2cc36661d
NR 31
TC 10
Z9 10
U1 5
U2 143
PU SPRINGER WIEN
PI WIEN
PA SACHSENPLATZ 4-6, PO BOX 89, A-1201 WIEN, AUSTRIA
SN 0026-3672
EI 1436-5073
J9 MICROCHIM ACTA
JI Microchim. Acta
PD SEP
PY 2019
VL 186
IS 9
AR 659
DI 10.1007/s00604-019-3781-2
PG 8
WC Chemistry, Analytical
WE Science Citation Index Expanded (SCI-EXPANDED)
SC Chemistry
GA IU6JE
UT WOS:000483691800001
PM 31471765
DA 2023-06-30
ER

PT J
AU Wang, YH
   Jiang, L
   Leng, QG
   Wu, YH
   He, XX
   Wang, KM
AF Wang, Yonghong
   Jiang, Lun
   Leng, Qinggang
   Wu, Yaohui
   He, Xiaoxiao
   Wang, Kemin
TI Electrochemical sensor for glutathione detection based on mercury ion
   triggered hybridization chain reaction signal amplification
SO BIOSENSORS & BIOELECTRONICS
LA English
DT Article
DE Electrochemical; Detection; Glutathione; HCR; Signal amplification
ID GOLD NANOPARTICLES; COLORIMETRIC DETECTION; CARBON NANOTUBES; DNA
   DETECTION; ASSAY; POLYMERIZATION; APTASENSOR; BIOSENSOR; STRATEGY;
   THIOLS
AB In this work, we design a new simple and highly sensitive strategy for electrochemical detection of glutathione (GSH) via mercury ion (Hg2+) triggered hybridization chain reaction (HCR) signal amplification. It is observed that in the absence of GSH, a specific thymine-Hg2+-thymine (T-Hg2+-T) coordination can fold into hairpin structures. While in the presence of GSH, it thus can be chelated with Hg2+, resulting in Hg2+ released from the T-Hg2+-T. hairpin complex which then forms into ssDNA structure to further hybridize with the surface-immobilized capture DNA probe on the gold electrode with a sticky tail left. The presence of two hairpin helper probes through HCR leads to the formation of extended dsDNA superstructure on the electrode surface, which therefore causes the intercalation of numerous electroactive species ([Ru(NH3)(6)](3+)) into the dsDNA grooves, followed by a significantly amplified signal output whose intensity is related to the concentration of the GSH. Taking advantage of merits of enzyme-free amplification power of the HCR, the inherent high sensitivity of the electrochemical technique, and label-free detection which utilizes an electroactive species as a signaling molecule that binds to the anionic phosphate backbone of DNA strands via electrostatic force, not only does the proposed strategy enable sensitive detection of GSH, but show high selectivity against other amino acid, making our method a simple and sensitive addition to the amplified GSH detection. (C) 2015 Elsevier B.V. All rights reserved.
C1 [Wang, Yonghong; Jiang, Lun; Leng, Qinggang; Wu, Yaohui] Cent South Univ Forestry & Technol, Coll Life Sci & Technol, Changsha 410004, Hunan, Peoples R China.
   [Wang, Yonghong; He, Xiaoxiao; Wang, Kemin] Hunan Univ, Coll Chem & Chem Engn, Coll Biol, State Key Lab Chemo Biosensing & Chemometr, Changsha 410082, Hunan, Peoples R China.
C3 Central South University of Forestry & Technology; Hunan University
RP Wu, YH (通讯作者)，Cent South Univ Forestry & Technol, Coll Life Sci & Technol, Changsha 410004, Hunan, Peoples R China.
EM bionano@163.com
FU National Natural Science Foundation of China [21305164]; State Key
   Laboratory of Chemo/Biosensing and Chemometrics, Hunan University
   [2013019]
FX This work was supported in part by the National Natural Science
   Foundation of China (21305164), State Key Laboratory of Chemo/Biosensing
   and Chemometrics, Hunan University (2013019).
CR Chen HX, 2015, BIOSENS BIOELECTRON, V68, P777, DOI 10.1016/j.bios.2015.02.007
   Chen JH, 2011, CHEM COMMUN, V47, P8004, DOI 10.1039/c1cc11929j
   Choi J, 2011, ANAL CHEM, V83, P6890, DOI 10.1021/ac2013916
   Dai S, 2014, BIOSENS BIOELECTRON, V51, P421, DOI 10.1016/j.bios.2013.07.068
   Deng H, 2012, ANAL CHEM, V84, P1253, DOI 10.1021/ac201713t
   Deng RR, 2011, J AM CHEM SOC, V133, P20168, DOI 10.1021/ja2100774
   Dirks RM, 2004, P NATL ACAD SCI USA, V101, P15275, DOI 10.1073/pnas.0407024101
   Florea A, 2015, ELECTROCHEM COMMUN, V59, P36, DOI 10.1016/j.elecom.2015.06.021
   Gao FL, 2013, BIOSENS BIOELECTRON, V39, P199, DOI 10.1016/j.bios.2012.07.035
   Ge ZL, 2015, ANAL CHIM ACTA, V862, P24, DOI 10.1016/j.aca.2015.01.013
   Guo QP, 2009, NUCLEIC ACIDS RES, V37, DOI 10.1093/nar/gkn1024
   Gutscher M, 2008, NAT METHODS, V5, P553, DOI 10.1038/NMETH.1212
   Huang J, 2014, TRAC-TREND ANAL CHEM, V53, P11, DOI 10.1016/j.trac.2013.08.007
   Li M, 2014, CHEM COMMUN, V50, P1751, DOI 10.1039/c3cc48128j
   Li R, 2015, TALANTA, V140, P143, DOI 10.1016/j.talanta.2015.03.041
   Liu LZ, 2015, BIOSENS BIOELECTRON, V70, P351, DOI 10.1016/j.bios.2015.03.051
   Liu P, 2013, ANAL CHEM, V85, P7689, DOI 10.1021/ac4001157
   Liu SF, 2014, ANAL CHEM, V86, P4008, DOI 10.1021/ac500426b
   McDermott GP, 2011, ANALYST, V136, P2578, DOI 10.1039/c1an00004g
   Ni PJ, 2015, BIOSENS BIOELECTRON, V63, P47, DOI 10.1016/j.bios.2014.07.021
   Park KS, 2013, BIOSENS BIOELECTRON, V45, P65, DOI 10.1016/j.bios.2013.01.047
   Persichilli S, 2011, LABMEDICINE, V42, P657, DOI 10.1309/LMOIAH19RG5BKBIQ
   Qian Y, 2015, BIOSENS BIOELECTRON, V63, P425, DOI 10.1016/j.bios.2014.07.078
   Raoof JB, 2011, ANAL METHODS-UK, V3, P2637, DOI 10.1039/c1ay05031a
   Ren R, 2010, CHEM COMMUN, V46, P5758, DOI 10.1039/c002466j
   Shen W, 2012, J AM CHEM SOC, V134, P14678, DOI 10.1021/ja306265n
   Shi YP, 2014, BIOSENS BIOELECTRON, V56, P39, DOI 10.1016/j.bios.2013.12.038
   Stanisavljevic M., 2014, ELECTROCHIM ACTA, V134, P1
   Tang J, 2013, NANO LETT, V13, P5350, DOI 10.1021/nl4028507
   Tsardaka EC, 2013, J CHROMATOGR A, V1300, P204, DOI 10.1016/j.chroma.2013.05.005
   Uehara N, 2010, LANGMUIR, V26, P6818, DOI 10.1021/la100460w
   Wang YL, 2015, SENSOR ACTUAT B-CHEM, V214, P124, DOI 10.1016/j.snb.2015.03.021
   Xu W, 2009, ANGEW CHEM INT EDIT, V48, P6849, DOI 10.1002/anie.200901772
   Yang RH, 2008, J AM CHEM SOC, V130, P8351, DOI 10.1021/ja800604z
   Zhao J, 2012, ANALYST, V137, P3488, DOI 10.1039/c2an35340g
   Zhao J, 2011, BIOSENS BIOELECTRON, V26, P2297, DOI 10.1016/j.bios.2010.09.056
   Zhou J, 2012, CHEM COMMUN, V48, P12207, DOI 10.1039/c2cc36820j
   Zhuang JY, 2013, BIOSENS BIOELECTRON, V45, P52, DOI 10.1016/j.bios.2013.01.039
   Zuo XL, 2010, J AM CHEM SOC, V132, P1816, DOI 10.1021/ja909551b
NR 39
TC 63
Z9 64
U1 5
U2 238
PU ELSEVIER ADVANCED TECHNOLOGY
PI OXFORD
PA OXFORD FULFILLMENT CENTRE THE BOULEVARD, LANGFORD LANE, KIDLINGTON,
   OXFORD OX5 1GB, OXON, ENGLAND
SN 0956-5663
EI 1873-4235
J9 BIOSENS BIOELECTRON
JI Biosens. Bioelectron.
PD MAR 15
PY 2016
VL 77
BP 914
EP 920
DI 10.1016/j.bios.2015.10.071
PG 7
WC Biophysics; Biotechnology & Applied Microbiology; Chemistry, Analytical;
   Electrochemistry; Nanoscience & Nanotechnology
WE Science Citation Index Expanded (SCI-EXPANDED)
SC Biophysics; Biotechnology & Applied Microbiology; Chemistry;
   Electrochemistry; Science & Technology - Other Topics
GA CZ0AG
UT WOS:000366766900129
PM 26528805
DA 2023-06-30
ER

PT J
AU Salimi, A
   Khezrian, S
   Hallaj, R
   Vaziry, A
AF Salimi, Abdollah
   Khezrian, Somayeh
   Hallaj, Rahman
   Vaziry, Asaad
TI Highly sensitive electrochemical aptasensor for immunoglobulin E
   detection based on sandwich assay using enzyme-linked aptamer
SO ANALYTICAL BIOCHEMISTRY
LA English
DT Article
DE Electrochemical aptasensor; Enzyme-linked sandwich assay; IgE; Carbon
   nanotubes; Chitosan; Ionic liquid
ID CARBON NANOTUBES; ULTRASENSITIVE DETECTION; IONIC LIQUID; BIOSENSOR;
   LABEL; IGE; PROTEIN; NANOPARTICLES; AMPLIFICATION; PLATFORM
AB Here, we describe the fabrication of an electrochemical immunoglobulin E (IgE) aptasensor using enzyme-linked aptamer in the sandwich assay method and thionine as redox probe. In this protocol, 5'-amine-terminated IgE aptamer and thionine were covalently attached on glassy carbon electrode modified with carbon nanotubes/ionic liquid/chitosan nanocomposite. Furthermore, another IgE aptamer was modified with biotin and enzyme horseradish peroxidase (HRP), which attached to the aptamer via biotin-streptavidin interaction. Electrochemical impedance spectroscopy (EIS) and cyclic voltammetry were performed at each stage of the chemical modification process to confirm the resulting surface changes. The presence of IgE induces the formation of a double aptamer sandwich structure on the electrode, and the electrocatalytic reduction current of thionine in the presence of hydrogen peroxide was measured as the sensor response. Under optimized conditions and using differential pulse voltammetry as the measuring technique, the proposed aptasensor showed a low detection limit (6 pM) and high sensitivity (1.88 mu A nM(-1)). This aptasensor also exhibited good stability and high selectivity for IgE detection without an interfering effect of some other proteins such as bovine serum albumin (BSA) and lysozyme. The application of the aptasensor for IgE detection in human serum sample was also investigated. The proposed protocol is quite promising as an alternative sandwich approach for various protein assays. (C) 2014 Elsevier Inc. All rights reserved.
C1 [Salimi, Abdollah; Khezrian, Somayeh; Hallaj, Rahman] Univ Kurdistan, Dept Chem, Sanandaj 6617715175, Iran.
   [Salimi, Abdollah; Hallaj, Rahman] Univ Kurdistan, Res Ctr Nanotechnol, Sanandaj 6617715175, Iran.
   [Vaziry, Asaad] Univ Kurdistan, Fac Agr Sci, Dept Anim Sci, Sanandaj 6617715175, Iran.
C3 University of Kurdistan; University of Kurdistan; University of
   Kurdistan
RP Salimi, A (通讯作者)，Univ Kurdistan, Dept Chem, Sanandaj 6617715175, Iran.
EM absalimi@uok.ac.ir
RI Hallaj, Rahman/P-4784-2016; Hallaj, Rahman/AAD-9798-2019; Vaziri,
   Asaad/AAL-7574-2021; salimi, abdollah/AAG-9763-2021
OI Hallaj, Rahman/0000-0002-7952-7248; Vaziri, Asaad/0000-0001-8549-1416;
   salimi, abdollah/0000-0003-1137-1854; Hallaj, Rahman/0000-0001-7194-6192
FU Iranian Nanotechnology Initiative; Research Office of the University of
   Kurdistan
FX This research was supported by the Iranian Nanotechnology Initiative and
   the Research Office of the University of Kurdistan.
CR Bai YF, 2013, BIOSENS BIOELECTRON, V47, P265, DOI 10.1016/j.bios.2013.02.004
   Cai S, 2011, ANAL CHEM, V83, P5844, DOI 10.1021/ac201054m
   Chang HX, 2010, ANAL CHEM, V82, P2341, DOI 10.1021/ac9025384
   Chen JH, 2013, BIOSENS BIOELECTRON, V42, P93, DOI 10.1016/j.bios.2012.10.030
   Ferapontova EE, 2009, ELECTROANAL, V21, P1261, DOI 10.1002/elan.200804558
   Gokulrangan G, 2005, ANAL CHEM, V77, P1963, DOI 10.1021/ac0483926
   Golub E, 2009, ANAL CHEM, V81, P9291, DOI 10.1021/ac901551q
   Gopalan AI, 2009, BIOSENS BIOELECTRON, V24, P2211, DOI 10.1016/j.bios.2008.11.034
   Ho MY, 2012, ANAL CHEM, V84, P4245, DOI 10.1021/ac300606n
   Hu R, 2014, BIOSENS BIOELECTRON, V53, P384, DOI 10.1016/j.bios.2013.10.015
   Huang HP, 2009, BIOSENS BIOELECTRON, V25, P927, DOI 10.1016/j.bios.2009.08.008
   Huang L, 2013, ANAL CHEM, V85, P10842, DOI 10.1021/ac402228n
   Jiang YX, 2004, ANAL CHEM, V76, P5230, DOI 10.1021/ac049565u
   Kara P, 2010, BIOSENS BIOELECTRON, V26, P1715, DOI 10.1016/j.bios.2010.07.090
   Khezrian S, 2013, BIOSENS BIOELECTRON, V43, P218, DOI 10.1016/j.bios.2012.12.006
   Kleinjung F, 1998, ANAL CHEM, V70, P328, DOI 10.1021/ac9706483
   LAVIRON E, 1974, J ELECTROANAL CHEM, V52, P355, DOI 10.1016/S0022-0728(74)80448-1
   Li D, 2008, NAT NANOTECHNOL, V3, P101, DOI 10.1038/nnano.2007.451
   Li H, 2011, ANAL CHEM, V83, P8945, DOI 10.1021/ac201574s
   Luo Y, 2013, ANAL CHEM, V85, P8354, DOI 10.1021/ac401755s
   Maehashi K, 2007, ANAL CHEM, V79, P782, DOI 10.1021/ac060830g
   Maleki N, 2006, ANAL CHEM, V78, P3820, DOI 10.1021/ac060070+
   Miodek A, 2013, ANAL CHEM, V85, P7704, DOI 10.1021/ac400605p
   Ohashi T, 2009, LAB CHIP, V9, P991, DOI 10.1039/b815475a
   Ohno Y, 2010, J AM CHEM SOC, V132, P18012, DOI 10.1021/ja108127r
   Okuda S, 2012, J PHYS CHEM C, V116, P19490, DOI 10.1021/jp301542w
   Pelossof G, 2010, ANAL CHEM, V82, P4396, DOI 10.1021/ac100095u
   Peng QW, 2011, ANALYST, V136, P140, DOI 10.1039/c0an00448k
   Piorek BD, 2012, ANAL CHEM, V84, P9700, DOI [10.1021/ac3026866, 10.1021/ac302497y]
   Pollet J, 2012, ANALYST, V137, P5710, DOI 10.1039/c2an36201e
   Rohrbach F, 2012, ANAL BIOCHEM, V421, P454, DOI 10.1016/j.ab.2011.11.034
   Shandoost-fard F., 2013, BIOSENS BIOELECTRON, V53, P355
   Shandost-Fard F, 2013, BIOSENS BIOELECTRON, V48, P100, DOI 10.1016/j.bios.2013.03.060
   Sharma AK, 2012, ANAL CHEM, V84, P6104, DOI 10.1021/ac300997q
   Sun JY, 2011, BIOELECTROCHEMISTRY, V82, P125, DOI 10.1016/j.bioelechem.2011.06.007
   Teymourian H, 2013, BIOSENS BIOELECTRON, V49, P1, DOI 10.1016/j.bios.2013.04.034
   Wei X, 2012, ANAL BIOANAL CHEM, V402, P1057, DOI 10.1007/s00216-011-5591-1
   Wu ZS, 2009, BIOMATERIALS, V30, P2950, DOI 10.1016/j.biomaterials.2009.02.017
   Xiao SJ, 2010, ANAL CHEM, V82, P9736, DOI 10.1021/ac101865s
   Xu DK, 2005, ANAL CHEM, V77, P5107, DOI 10.1021/ac050192m
   Yang H, 2009, ELECTROCHEM COMMUN, V11, P38, DOI 10.1016/j.elecom.2008.10.024
   Yao CY, 2009, BIOSENS BIOELECTRON, V24, P2499, DOI 10.1016/j.bios.2008.12.036
   Zhang DW, 2012, BIOSENS BIOELECTRON, V31, P363, DOI 10.1016/j.bios.2011.10.046
   Zhang MG, 2004, ANAL CHEM, V76, P5045, DOI 10.1021/ac049519u
   Zhang SS, 2008, ANAL CHEM, V80, P8382, DOI 10.1021/ac800857p
   Zuo XL, 2009, J AM CHEM SOC, V131, P6944, DOI 10.1021/ja901315w
NR 46
TC 40
Z9 41
U1 4
U2 155
PU ACADEMIC PRESS INC ELSEVIER SCIENCE
PI SAN DIEGO
PA 525 B ST, STE 1900, SAN DIEGO, CA 92101-4495 USA
SN 0003-2697
EI 1096-0309
J9 ANAL BIOCHEM
JI Anal. Biochem.
PD DEC 1
PY 2014
VL 466
BP 89
EP 97
DI 10.1016/j.ab.2014.08.019
PG 9
WC Biochemical Research Methods; Biochemistry & Molecular Biology;
   Chemistry, Analytical
WE Science Citation Index Expanded (SCI-EXPANDED)
SC Biochemistry & Molecular Biology; Chemistry
GA AS7ON
UT WOS:000344445200017
PM 25172129
DA 2023-06-30
ER

PT J
AU Luo, YP
   Tian, Y
   Zhu, AW
   Liu, HQ
   Zhou, JQ
AF Luo, Yongping
   Tian, Yang
   Zhu, Anwei
   Liu, Haiqing
   Zhou, Jinqing
TI pH-dependent electrochemical behavior of proteins with different
   isoelectric points on the nanostructured TiO2 surface
SO JOURNAL OF ELECTROANALYTICAL CHEMISTRY
LA English
DT Article
DE Electrochemical behavior; Proteins; Isoelectric points; Nanostructured
   TiO2
ID DIRECT ELECTRON-TRANSFER; ZINC-SUPEROXIDE-DISMUTASE; SENSITIZED
   SOLAR-CELLS; CYTOCHROME-C; GLUCOSE BIOSENSOR; IMPEDANCE SPECTROSCOPY;
   GOLD NANOPARTICLES; CHARGE SEPARATION; PHOTOVOLTAIC CELL; NANOPOROUS
   TIO2
AB Nanostructured materials are widely employed for facilitating electron transfer of proteins, and then constructing the third-generation biosensors. For further understanding the mechanism that nanomaterials facilitate electron transfer of proteins, nanostructured titanium dioxide (TiO2) film was prepared as an example for investigating the interaction between proteins and electrode surfaces. The TiO2 film was characterized by electrochemical methods, and the point of zero charge (pzc) was determined to be similar to 6.27. On the other hand, cytochrome c (cyt. c) and superoxide dismutase (SOD) were raised as model proteins because they have different isoelectric points of 10.5 and 4.9, respectively. Direct electron transfer of cyt. c and SOD was achieved at the nanostructured TiO2 surfaces at pH 7.0 and the proteins were verified to be stably immobilized onto the TiO2 films. Furthermore, electrochemical behavior of cyt. c and SOD modified on nanostructured TiO2 film was investigated in a series of different pH PBS solutions based on cyclic voltammetry. It was found that electron transfer of proteins strongly depended on pH of solutions, i.e., the surface charge of TiO2 film. This observation could be ascribed to the electrostatic interaction between proteins and surfaces. This is the first report to provide the insight in the relationship between electron transfer of proteins and interaction of surfaces charge. (C) 2010 Elsevier B.V. All rights reserved.
C1 [Luo, Yongping; Tian, Yang; Zhu, Anwei; Liu, Haiqing; Zhou, Jinqing] Tongji Univ, Dept Chem, Shanghai 200092, Peoples R China.
C3 Tongji University
RP Tian, Y (通讯作者)，Tongji Univ, Dept Chem, Siping Rd 1239, Shanghai 200092, Peoples R China.
EM yangtian@mail.tongji.edu.cn
RI Luo, Yongping/HLV-8553-2023; Liu, Haiqing/F-9581-2013; Liu,
   Haiqing/G-7537-2014; Zhu, Anwei/R-2784-2016
OI Zhu, Anwei/0000-0001-8574-7629; Luo, Yongping/0000-0003-3622-7007
FU National Natural Science Foundation of China [20975075]; Program for New
   Century Excellent Talents in University [NCET-06-0380]; Scientific
   Research Foundation, State Education Ministry, China; Nanometer Science
   Foundation of Shanghai [0952nm04900]
FX This work was financially supported by National Natural Science
   Foundation of China (20975075), the Program for New Century Excellent
   Talents in University (NCET-06-0380) and by the Scientific Research
   Foundation for the Returned Overseas Chinese Scholars from State
   Education Ministry, China, and Nanometer Science Foundation of Shanghai
   (0952nm04900). Tongji University is also greatly acknowledged.
CR Bao SJ, 2008, ADV FUNCT MATER, V18, P591, DOI 10.1002/adfm.200700728
   Bessho T, 2009, J AM CHEM SOC, V131, P5930, DOI 10.1021/ja9002684
   Cao HM, 2008, ELECTROANAL, V20, P2223, DOI 10.1002/elan.200804314
   Chen P, 2009, NANO LETT, V9, P2487, DOI 10.1021/nl901246g
   CHIARA I, 2000, BIOCHEMISTRY-US, V39, P8234
   Dai ZH, 2009, BIOSENS BIOELECTRON, V24, P1286, DOI 10.1016/j.bios.2008.07.047
   Deng ZF, 2008, ANAL CHEM, V80, P5839, DOI 10.1021/ac800213x
   Deng ZF, 2008, ELECTROCHEM COMMUN, V10, P818, DOI 10.1016/j.elecom.2008.03.005
   Deng ZF, 2009, BIOSENS BIOELECTRON, V24, P2465, DOI 10.1016/j.bios.2008.12.037
   Duan LS, 2008, INT J ELECTROCHEM SC, V3, P118
   Fabregat-Santiago F, 2009, J AM CHEM SOC, V131, P558, DOI 10.1021/ja805850q
   Feng JJ, 2006, ELECTROCHEM COMMUN, V8, P77, DOI 10.1016/j.elecom.2005.10.029
   Fernandez-Sanchez C, 2005, TRAC-TREND ANAL CHEM, V24, P37, DOI 10.1016/j.trac.2004.08.010
   Katz E, 2003, ELECTROANAL, V15, P913, DOI 10.1002/elan.200390114
   LAVIRON E, 1979, J ELECTROANAL CHEM, V101, P19, DOI 10.1016/S0022-0728(79)80075-3
   Li N, 2006, J PHYS CHEM B, V110, P11561, DOI 10.1021/jp060653n
   Li QW, 2001, ELECTROANAL, V13, P359, DOI 10.1002/1521-4109(200104)13:5<359::AID-ELAN359>3.0.CO;2-J
   Liu AH, 2005, ANAL CHEM, V77, P8068, DOI 10.1021/ac051640t
   Liu HY, 2007, ELECTROANAL, V19, P884, DOI 10.1002/elan.200603792
   Lu XB, 2008, BIOSENS BIOELECTRON, V24, P93, DOI 10.1016/j.bios.2008.03.025
   Luo YP, 2009, ANAL CHEM, V81, P3035, DOI 10.1021/ac802721x
   Luo YP, 2009, ELECTROCHEM COMMUN, V11, P174, DOI 10.1016/j.elecom.2008.10.056
   Nakano K, 2007, LANGMUIR, V23, P6270, DOI 10.1021/la063697w
   Ohsaka T, 2002, CHEM COMMUN, P990, DOI 10.1039/b201197b
   Rosatto SS, 2002, ELECTROCHIM ACTA, V47, P4451, DOI 10.1016/S0013-4686(02)00516-9
   SERGEY S, 2006, BIOSENS BIOELECTRON, V22, P213
   Shi GY, 2007, ANAL CHEM, V79, P3581, DOI 10.1021/ac062034g
   Snaith HJ, 2009, ADV FUNCT MATER, V19, P1810, DOI 10.1002/adfm.200801751
   Sun W, 2009, BIOELECTROCHEMISTRY, V74, P295, DOI 10.1016/j.bioelechem.2008.11.001
   Tian Y, 2002, BBA-GEN SUBJECTS, V1569, P151, DOI 10.1016/S0304-4165(01)00246-X
   Tian Y, 2005, PHOTOCH PHOTOBIO SCI, V4, P598, DOI 10.1039/b507494k
   Tian Y, 2005, J AM CHEM SOC, V127, P7632, DOI 10.1021/ja042192u
   Tian Y, 2004, CHEM COMMUN, P1810, DOI 10.1039/b405061d
   Tian Y, 2004, ANAL CHEM, V76, P4162, DOI 10.1021/ac049707k
   Tian Y, 2004, ELECTROCHEM COMMUN, V6, P609, DOI 10.1016/j.elecom.2004.04.013
   Tian Y, 2002, ANAL CHEM, V74, P2428, DOI 10.1021/ac0157270
   Tian Y, 2008, J PHOTOCH PHOTOBIO A, V199, P224, DOI 10.1016/j.jphotochem.2008.05.025
   Tian Y, 2009, ELECTROCHEM COMMUN, V11, P1603, DOI 10.1016/j.elecom.2009.06.007
   Topoglidis E, 2000, FARADAY DISCUSS, V116, P35, DOI 10.1039/b003313h
   TOPOGLIDIS E, 2001, P ELECTROCHEM SOC, V18, P196
   Topoglidis E, 2006, ELECTROANAL, V18, P882, DOI 10.1002/elan.200503473
   Topoglidis E, 2008, BIOELECTROCHEMISTRY, V74, P142, DOI 10.1016/j.bioelechem.2008.06.006
   Umar A, 2008, J NANOSCI NANOTECHNO, V8, P3216, DOI 10.1166/jnn.2008.116
   Vassileva E, 1996, ANALYST, V121, P607, DOI 10.1039/an9962100607
   Wang D, 2008, MATER LETT, V62, P2036, DOI 10.1016/j.matlet.2007.11.009
   Wu FH, 2008, BIOSENS BIOELECTRON, V24, P198, DOI 10.1016/j.bios.2008.03.031
   Xu JM, 2007, J COLLOID INTERF SCI, V315, P170, DOI 10.1016/j.jcis.2007.06.059
   Xu X, 2004, ANAL CHIM ACTA, V519, P31, DOI 10.1016/j.aca.2004.05.061
   Zhang X, 2007, ELECTROCHEM COMMUN, V9, P2098, DOI 10.1016/j.elecom.2007.05.025
   Zhao JW, 1999, ELECTROANAL, V11, P1108, DOI 10.1002/(SICI)1521-4109(199911)11:15<1108::AID-ELAN1108>3.3.CO;2-Q
   Zhu L, 2008, ELECTROCHIM ACTA, V53, P7726, DOI 10.1016/j.electacta.2008.05.034
NR 51
TC 23
Z9 25
U1 4
U2 66
PU ELSEVIER SCIENCE SA
PI LAUSANNE
PA PO BOX 564, 1001 LAUSANNE, SWITZERLAND
SN 1572-6657
J9 J ELECTROANAL CHEM
JI J. Electroanal. Chem.
PD APR 15
PY 2010
VL 642
IS 2
BP 109
EP 114
DI 10.1016/j.jelechem.2010.02.021
PG 6
WC Chemistry, Analytical; Electrochemistry
WE Science Citation Index Expanded (SCI-EXPANDED)
SC Chemistry; Electrochemistry
GA 591VL
UT WOS:000277333000002
DA 2023-06-30
ER

PT J
AU Ben Fredj, H
   Helali, S
   Sassi, Z
   Jaffrezic-Renault, N
   Abdelghani, A
AF Ben Fredj, H.
   Helali, S.
   Sassi, Z.
   Jaffrezic-Renault, N.
   Abdelghani, A.
TI Comparative Studies on Conducting Polymers for Immunosensor Applications
SO SENSOR LETTERS
LA English
DT Article
DE Polyaniline; Polypyrrole; Impedance Spectroscopy; Immunosensor
ID ELECTRICAL-CONDUCTIVITY; COMPOSITE; GOLD
AB Electrochemical, structural and morphological studies were performed on polyaniline and polypyrrole films prepared in Sodium Dodecyl Sulfate (SDS) aqueous solutions for biosensor applications. For this purpose, impedance spectroscopy and atomic force microscopy (AFM) were successively applied. Based on neutravidin entrapment inside the electrogenerated polymers followed by specific Fab fragment-antibody grafting, atrazine immunosensor was developed. The impedance measurements with polyaniline and polypyrrole polymers reveal that immunosensor could detect significantly 0.01 ng/ml and 0.1 ng/ml atrazine respectively. This lower limit detection is due to the morphological structure of the polymers and especially to their porosity. For unspecific detection, no significant response was recorded after injection of different concentrations of rabbit IgG.
C1 [Ben Fredj, H.; Helali, S.; Abdelghani, A.] Carthage Univ, Nanotechnol Lab, INSAT, Charguia 1080, Tunisia.
   [Sassi, Z.; Jaffrezic-Renault, N.] Univ Lyon 1, Sci Analyt Lab, F-69100 Lyon, France.
C3 Universite de Carthage; UDICE-French Research Universities; Universite
   Claude Bernard Lyon 1
RP Abdelghani, A (通讯作者)，Carthage Univ, Nanotechnol Lab, INSAT, Charguia 1080, Tunisia.
EM aabdelghan@yahoo.fr
RI Jaffrezic-Renault, Nicole J/J-4154-2017; helali, saloua/HLQ-0421-2023;
   Adnane, Abdelghani/HSG-4077-2023
OI Jaffrezic-Renault, Nicole J/0000-0003-1354-9273; Adnane,
   Abdelghani/0000-0001-9613-326X; helali, saloua/0000-0001-9224-355X;
   Helali, Saloua/0000-0002-2686-0987
CR Ben Fredj H, 2008, TALANTA, V75, P740, DOI 10.1016/j.talanta.2007.12.034
   CHIANG CK, 1977, PHYS LETT A, V60, P375, DOI 10.1016/0375-9601(77)90134-7
   Esseghaier C, 2008, SENSOR ACTUAT B-CHEM, V131, P584, DOI 10.1016/j.snb.2007.12.043
   Fredj H. B., 2009, SENSOR LETT, V7, P1
   Helali S, 2006, ELECTROCHIM ACTA, V51, P5182, DOI 10.1016/j.electacta.2006.03.086
   Hillebrandt H, 2001, APPL PHYS A-MATER, V73, P539, DOI 10.1007/s003390100879
   Kim MS, 2002, SYNTHETIC MET, V126, P233, DOI 10.1016/S0379-6779(01)00562-8
   Li WG, 1998, SYNTHETIC MET, V92, P121, DOI 10.1016/S0379-6779(98)80101-X
   Liu JL, 2010, ELECTROCHIM ACTA, V55, P5819, DOI 10.1016/j.electacta.2010.05.030
   Tlili A, 2004, SENSORS-BASEL, V4, P105, DOI 10.3390/s40670105
   Zhang QW, 2004, J POWER SOURCES, V125, P141, DOI 10.1016/S0378-7753(03)00818-8
NR 11
TC 1
Z9 1
U1 0
U2 16
PU AMER SCIENTIFIC PUBLISHERS
PI VALENCIA
PA 26650 THE OLD RD, STE 208, VALENCIA, CA 91381-0751 USA
SN 1546-198X
EI 1546-1971
J9 SENSOR LETT
JI Sens. Lett.
PD DEC
PY 2011
VL 9
IS 6
SI SI
BP 2291
EP 2294
DI 10.1166/sl.2011.1745
PG 4
WC Chemistry, Analytical; Electrochemistry; Instruments & Instrumentation;
   Physics, Applied
WE Science Citation Index Expanded (SCI-EXPANDED)
SC Chemistry; Electrochemistry; Instruments & Instrumentation; Physics
GA 921NP
UT WOS:000302484600047
DA 2023-06-30
ER

PT J
AU Yan, LJ
   Niu, XL
   Wen, ZR
   Li, XY
   Li, XB
   Sun, W
AF Yan, Lijun
   Niu, Xueliang
   Wen, Zuorui
   Li, Xiaoyan
   Li, Xiaobao
   Sun, Wei
TI Application of Single-Walled Carbon Nanohorn Modified Electrode for the
   Direct Electrochemistry of Myoglobin
SO INTERNATIONAL JOURNAL OF ELECTROCHEMICAL SCIENCE
LA English
DT Article
DE Direct electrochemistry; electrocatalysis; single-walled carbon
   nanohorns; myoglobin; carbon ionic liquid electrode
ID IONIC LIQUID COMPOSITE; ELECTROCATALYSIS; HEMOGLOBIN; SENSOR;
   NANOPARTICLES; FILM
AB An electrochemical biosensor was fabricated with myoglobin (Mb), single-walled carbon nanohorns (SWCNHs) and carbon ionic liquid electrode (CILE). By applying chitosan (CTS) film on the electrode surface, the modified electrode was constructed and demonstrated as CTS/Mb/SWCNHs/CILE. Spectroscopic data proved that Mb remained the secondary structure within mixture. Cyclic voltammogram of CTS/Mb/SWCNHs/CILE exhibited a pair of well-defined redox peaks, showing that direct electron transfer of Mb with CILE was realized due to the acceleration effect of SWCNHs. The bioelectrode displayed excellent electrocatalytic behaviors to the reduction of tricholoacetric acid and NaNO2.
C1 [Yan, Lijun; Niu, Xueliang; Wen, Zuorui; Li, Xiaoyan; Li, Xiaobao; Sun, Wei] Hainan Normal Univ, Coll Chem & Chem Engn, Minist Educ, Key Lab Trop Med Plant Chem, Haikou 571158, Peoples R China.
C3 Hainan Normal University
RP Sun, W (通讯作者)，Hainan Normal Univ, Coll Chem & Chem Engn, Minist Educ, Key Lab Trop Med Plant Chem, Haikou 571158, Peoples R China.
EM swyy26@hotmail.com
RI sun, wei/GYU-5320-2022; li, xiaofeng/GXF-9442-2022; li,
   xiao/GSN-6181-2022; wei, wei/IQW-1347-2023
OI Sun, Wei/0000-0002-9923-7328
FU National Natural Science Foundation of China [21166009, 81160391];
   International S&T Cooperation Program of China [2014DFA40850];
   International S&T Cooperation Project of Hainan Province [KJHZ2015-13];
   Natural Science Foundation of Hainan Province [20162031]; Graduate
   Student Innovation Research Project of Hainan Province [Hys2016-61]
FX We acknowledge the financial support from National Natural Science
   Foundation of China (Nos. 21166009, 81160391), International S&T
   Cooperation Program of China (2014DFA40850), the International S&T
   Cooperation Project of Hainan Province (KJHZ2015-13), the Natural
   Science Foundation of Hainan Province (20162031) and Graduate Student
   Innovation Research Project of Hainan Province (Hys2016-61).
CR Bu CH, 2011, COLLOID SURFACE B, V88, P292, DOI 10.1016/j.colsurfb.2011.07.004
   Buzzeo MC, 2004, CHEMPHYSCHEM, V5, P1106, DOI 10.1002/cphc.200301017
   Dai H, 2015, MICROCHIM ACTA, V182, P1247, DOI 10.1007/s00604-015-1445-4
   Endres F, 2002, CHEMPHYSCHEM, V3, P144, DOI 10.1002/1439-7641(20020215)3:2<144::AID-CPHC144>3.0.CO;2-#
   Fan CH, 2000, ELECTROANAL, V12, P1156, DOI 10.1002/1521-4109(200010)12:14<1156::AID-ELAN1156>3.0.CO;2-4
   Hong S, 2006, J POROUS MAT, V13, P393, DOI 10.1007/s10934-006-8036-z
   Iijima S, 1999, CHEM PHYS LETT, V309, P165, DOI 10.1016/S0009-2614(99)00642-9
   Kachoosangi RT, 2009, ANAL CHEM, V81, P435, DOI 10.1021/ac801853r
   LAVIRON E, 1974, J ELECTROANAL CHEM, V52, P355, DOI 10.1016/S0022-0728(74)80448-1
   Liu XQ, 2008, BIOSENS BIOELECTRON, V23, P1887, DOI 10.1016/j.bios.2008.02.016
   Lou J., 2014, SENSOR LETT, V12, P1267
   Lou J, 2014, IONICS, V20, P1471, DOI 10.1007/s11581-014-1088-1
   Lv L, 2016, FOOD CONTROL, V60, P296, DOI 10.1016/j.foodcont.2015.08.002
   Maduraiveeran G, 2011, INT J NANOTECHNOL, V8, P925, DOI 10.1504/IJNT.2011.044437
   Qin LC, 1997, CHEM PHYS LETT, V269, P65, DOI 10.1016/S0009-2614(97)00258-3
   Ruan CX, 2012, MICROCHIM ACTA, V177, P457, DOI 10.1007/s00604-012-0796-3
   Shi F, 2015, J CHIN CHEM SOC-TAIP, V62, P554, DOI 10.1002/jccs.201400373
   Shi LH, 2009, BIOSENS BIOELECTRON, V24, P1159, DOI 10.1016/j.bios.2008.07.001
   Sun W, 2007, ELECTROCHEM COMMUN, V9, P1159, DOI 10.1016/j.elecom.2007.01.003
   Sun W, 2009, ELECTROANAL, V21, P2454, DOI 10.1002/elan.200904650
   Sun W, 2009, ELECTROANAL, V21, P959, DOI 10.1002/elan.200804498
   Thess A, 1996, SCIENCE, V273, P483, DOI 10.1126/science.273.5274.483
   Ustsumi S., 2006, J PHYS CHEM B, V110, P7165
   Wang XF, 2014, MICROCHIM ACTA, V181, P767, DOI 10.1007/s00604-013-1110-8
   Yamazaki I, 1978, Adv Biophys, V11, P249
   Yan L.J., 2016, SENSOR LETT, V11, P39
   Yan LJ, 2016, INT J ELECTROCHEM SC, V11, P1738
   Yoshida S, 2006, CHEM PHYS LETT, V433, P97, DOI 10.1016/j.cplett.2006.09.074
   Yuge R, 2004, ADV MATER, V16, P1420, DOI 10.1002/adma.200400130
   Zhan TR, 2010, J COLLOID INTERF SCI, V346, P188, DOI 10.1016/j.jcis.2010.02.007
   Zhao CR, 2013, ELECTROANAL, V25, P1044, DOI 10.1002/elan.201200423
   Zhu SY, 2014, MICROCHIM ACTA, V181, P445, DOI 10.1007/s00604-013-1138-9
NR 32
TC 8
Z9 8
U1 2
U2 33
PU ESG
PI BELGRADE
PA BORIVOJA STEVANOVICA 25-7, BELGRADE, 11000, SERBIA
SN 1452-3981
J9 INT J ELECTROCHEM SC
JI Int. J. Electrochem. Sci.
PD NOV
PY 2016
VL 11
IS 11
BP 8972
EP 8980
DI 10.20964/2016.11.02
PG 9
WC Electrochemistry
WE Science Citation Index Expanded (SCI-EXPANDED)
SC Electrochemistry
GA EE7RE
UT WOS:000389819900008
OA Bronze
DA 2023-06-30
ER

PT J
AU Sobolewski, P
   Piwowarczyk, M
   El Fray, M
AF Sobolewski, Peter
   Piwowarczyk, Magdalena
   El Fray, Miroslawa
TI Polymer-Graphene Nanocomposite Materials for Electrochemical Biosensing
SO MACROMOLECULAR BIOSCIENCE
LA English
DT Article
DE biopolymers; biosensors; graphene; molecular imprinting; nanocomposites;
   polymers
ID MOLECULARLY-IMPRINTED POLYMERS; GLASSY-CARBON ELECTRODE; FUNCTIONALIZED
   GRAPHENE; DNA BIOSENSOR; SENSITIVE DETERMINATION; COMPOSITE FILM;
   URIC-ACID; PHOTOELECTROCHEMICAL SENSOR; NANOPARTICLE COMPOSITE;
   CONDUCTING POLYMER
AB Biosensing is an important and rapidly developing field, with numerous potential applications in health care, food processing, and environmental control. Polymer-graphene nanocomposites aim to leverage the unique, attractive properties of graphene by combining them with those of a polymer matrix. Molecular imprinted polymers, in particular, offer the promise of artificial biorecognition elements. A variety of polymers, including intrinsically conducting polymers (polyaniline, polypyrrole), bio-based polymers (chitosan, polycatechols), and polycationic polymers (poly(diallyldimethylammonium chloride), polyethyleneimine), have been utilized as matrices for graphene-based nanofillers, yielding sensitive biosensors for various biomolecules, such as proteins, nucleic acids, and small molecules.
C1 [Sobolewski, Peter; Piwowarczyk, Magdalena; El Fray, Miroslawa] West Pomeranian Univ Technol, Inst Polymer, Div Biomat & Microbiol Technol, 45 Piastow Ave, PL-70311 Szczecin, Poland.
   [Piwowarczyk, Magdalena] Specjalistyczne Gabinety Lekarskie LANDA, Ul Swietokrzyska 4-3, PL-30015 Krakow, Poland.
C3 West Pomeranian University of Technology
RP Sobolewski, P (通讯作者)，West Pomeranian Univ Technol, Inst Polymer, Div Biomat & Microbiol Technol, 45 Piastow Ave, PL-70311 Szczecin, Poland.
EM psobolewski@zut.edu.pl
RI Fray, Miroslawa El/J-4128-2016; Sobolewski, Peter/I-7177-2013; Fray,
   Miroslawa El/ABG-3928-2020
OI Sobolewski, Peter/0000-0002-2097-0990; Fray, Miroslawa
   El/0000-0002-2474-3517
FU National Centre for Research and Development through the GRAF-TECH
   Programme [GRAF-TECH/NCBR/08/06/2013.013]; NZOZ Meditest
FX This work was supported by the National Centre for Research and
   Development through the GRAF-TECH Programme under Contract No
   GRAF-TECH/NCBR/08/06/2013.013, and by NZOZ Meditest. The authors wish to
   thank Zygmunt Staniszewski for useful discussions and Michal Rozycki and
   Karen Sobolewski for help with illustration and figure preparation.
CR Allen MJ, 2010, CHEM REV, V110, P132, DOI 10.1021/cr900070d
   Anandhavelu S, 2013, ELECTROCHIM ACTA, V90, P194, DOI 10.1016/j.electacta.2012.12.024
   Apetrei IM, 2016, SENSORS-BASEL, V16, DOI 10.3390/s16040422
   Azadbakht A, 2015, J ELECTROANAL CHEM, V757, P277, DOI 10.1016/j.jelechem.2015.08.034
   Bellan LM, 2011, WIRES NANOMED NANOBI, V3, P229, DOI 10.1002/wnan.136
   Bo Y, 2011, ANALYST, V136, P1946, DOI 10.1039/c1an15084g
   Bo Y, 2011, ELECTROCHIM ACTA, V56, P2676, DOI 10.1016/j.electacta.2010.12.034
   Cai R, 2014, ANAL METHODS-UK, V6, P1590, DOI 10.1039/c3ay42125b
   CLARK LC, 1962, ANN NY ACAD SCI, V102, P29, DOI 10.1111/j.1749-6632.1962.tb13623.x
   da Silva H, 2014, BIOSENS BIOELECTRON, V52, P56, DOI 10.1016/j.bios.2013.08.035
   Devi R, 2013, SENSOR ACTUAT B-CHEM, V186, P17, DOI 10.1016/j.snb.2013.05.078
   Du M, 2012, TALANTA, V88, P439, DOI 10.1016/j.talanta.2011.10.054
   Fan HL, 2010, BIOMACROMOLECULES, V11, P2345, DOI 10.1021/bm100470q
   Fatoni A, 2014, ANALYST, V139, P6160, DOI 10.1039/c4an01000k
   Fuchs Y, 2012, ANAL CHIM ACTA, V717, P7, DOI 10.1016/j.aca.2011.12.026
   Geim AK, 2007, NAT MATER, V6, P183, DOI 10.1038/nmat1849
   Gerard M, 2002, BIOSENS BIOELECTRON, V17, P345, DOI 10.1016/S0956-5663(01)00312-8
   Grieshaber D, 2008, SENSORS-BASEL, V8, P1400, DOI 10.3390/s8031400
   Guo LQ, 2012, NANOSCALE, V4, P5864, DOI 10.1039/c2nr31547e
   Han DL, 2011, CARBOHYD POLYM, V83, P653, DOI 10.1016/j.carbpol.2010.08.038
   Huang KJ, 2014, ELECTROCHIM ACTA, V118, P130, DOI 10.1016/j.electacta.2013.12.019
   Huang KJ, 2013, TALANTA, V114, P43, DOI 10.1016/j.talanta.2013.04.017
   Jia LP, 2013, ELECTROCHIM ACTA, V111, P411, DOI 10.1016/j.electacta.2013.07.218
   Kamat PV, 2010, J PHYS CHEM LETT, V1, P520, DOI 10.1021/jz900265j
   Kang SM, 2011, ADV FUNCT MATER, V21, P108, DOI 10.1002/adfm.201001692
   Kim H, 2010, MACROMOLECULES, V43, P6515, DOI 10.1021/ma100572e
   Layek RK, 2013, POLYMER, V54, P5087, DOI 10.1016/j.polymer.2013.06.027
   Lee H, 2007, SCIENCE, V318, P426, DOI 10.1126/science.1147241
   Lei W, 2014, MICROCHIM ACTA, V181, P707, DOI 10.1007/s00604-014-1160-6
   Lin WD, 2013, SENSOR ACTUAT B-CHEM, V181, P326, DOI 10.1016/j.snb.2013.02.017
   Liu AR, 2010, J PHYS CHEM C, V114, P22783, DOI 10.1021/jp108826e
   Liu B, 2012, ELECTROCHIM ACTA, V75, P108, DOI 10.1016/j.electacta.2012.04.081
   Liu PZ, 2013, ELECTROCHIM ACTA, V113, P176, DOI 10.1016/j.electacta.2013.09.074
   Liu S, 2012, NPG ASIA MATER, V4, P1, DOI 10.1038/am.2012.42
   Liu WL, 2013, TALANTA, V104, P204, DOI 10.1016/j.talanta.2012.11.013
   Liu X, 2012, J ELECTROANAL CHEM, V682, P158, DOI 10.1016/j.jelechem.2012.07.031
   Luo J, 2013, J PHYS CHEM C, V117, P18448, DOI 10.1021/jp405171w
   Luo JH, 2013, SENSOR ACTUAT B-CHEM, V186, P84, DOI 10.1016/j.snb.2013.05.074
   Mahony JO, 2005, ANAL CHIM ACTA, V534, P31, DOI 10.1016/j.aca.2004.07.043
   McAllister MJ, 2007, CHEM MATER, V19, P4396, DOI 10.1021/cm0630800
   Novoselov KS, 2004, SCIENCE, V306, P666, DOI 10.1126/science.1102896
   Odenthal KJ, 2007, ANALYST, V132, P603, DOI 10.1039/b701816a
   Pan YZ, 2011, CARBOHYD POLYM, V83, P1908, DOI 10.1016/j.carbpol.2010.10.054
   Pinto AM, 2013, COLLOID SURFACE B, V111, P188, DOI 10.1016/j.colsurfb.2013.05.022
   Ponnusamy VK, 2014, TALANTA, V120, P148, DOI 10.1016/j.talanta.2013.12.003
   Potts JR, 2011, POLYMER, V52, P5, DOI 10.1016/j.polymer.2010.11.042
   Pumera M, 2010, TRAC-TREND ANAL CHEM, V29, P954, DOI 10.1016/j.trac.2010.05.011
   Qi XW, 2012, BIOELECTROCHEMISTRY, V88, P42, DOI 10.1016/j.bioelechem.2012.05.007
   Qian T, 2014, SENSOR ACTUAT B-CHEM, V193, P759, DOI 10.1016/j.snb.2013.12.055
   Qiu HM, 2013, CARBOHYD POLYM, V92, P394, DOI 10.1016/j.carbpol.2012.09.092
   Qiu JD, 2011, SENSOR ACTUAT B-CHEM, V160, P287, DOI 10.1016/j.snb.2011.07.049
   Radhapyari K, 2013, TALANTA, V111, P47, DOI 10.1016/j.talanta.2013.03.020
   Ramanathan T, 2008, NAT NANOTECHNOL, V3, P327, DOI 10.1038/nnano.2008.96
   Ramanavicius A, 2006, ELECTROCHIM ACTA, V51, P6025, DOI 10.1016/j.electacta.2005.11.052
   Ravindra NM, 2007, JOM-US, V59, P37, DOI 10.1007/s11837-007-0150-0
   Rinaudo M, 2006, PROG POLYM SCI, V31, P603, DOI 10.1016/j.progpolymsci.2006.06.001
   Rosy, 2014, ELECTROCHIM ACTA, V125, P622, DOI 10.1016/j.electacta.2014.01.160
   Ruan CQ, 2013, SENSOR ACTUAT B-CHEM, V177, P826, DOI 10.1016/j.snb.2012.12.010
   Ruecha N, 2014, BIOSENS BIOELECTRON, V52, P13, DOI 10.1016/j.bios.2013.08.018
   Schirhagl R, 2014, ANAL CHEM, V86, P250, DOI 10.1021/ac401251j
   Schork NJ, 2015, NATURE, V520, P609, DOI 10.1038/520609a
   Scott CL, 2010, ELECTROCHEM COMMUN, V12, P1788, DOI 10.1016/j.elecom.2010.10.025
   Secor EB, 2013, J PHYS CHEM LETT, V4, P1347, DOI 10.1021/jz400644c
   Shan CS, 2010, BIOSENS BIOELECTRON, V25, P1070, DOI 10.1016/j.bios.2009.09.024
   Sharma PS, 2012, TRAC-TREND ANAL CHEM, V34, P59, DOI 10.1016/j.trac.2011.11.005
   Singh A, 2013, SENSOR ACTUAT B-CHEM, V185, P675, DOI 10.1016/j.snb.2013.05.014
   Song M, 2013, ELECTROANAL, V25, P523, DOI 10.1002/elan.201200376
   Song YH, 2013, ELECTROANAL, V25, P1400, DOI 10.1002/elan.201200524
   Stankovich S, 2007, CARBON, V45, P1558, DOI 10.1016/j.carbon.2007.02.034
   Sun S, 2013, SENSORS-BASEL, V13, P5493, DOI 10.3390/s130505493
   Supova M, 2011, SCI ADV MATER, V3, P1, DOI 10.1166/sam.2011.1136
   Tian J, 2013, BIOSENS BIOELECTRON, V49, P466, DOI 10.1016/j.bios.2013.06.009
   Turner APF, 2013, CHEM SOC REV, V42, P3184, DOI 10.1039/c3cs35528d
   Uzun L, 2016, BIOSENS BIOELECTRON, V76, P131, DOI 10.1016/j.bios.2015.07.013
   Vaia RA, 2007, CHEM MATER, V19, P2736, DOI 10.1021/cm062693+
   Valles C, 2011, J PHYS CHEM C, V115, P10468, DOI 10.1021/jp201791h
   Nguyen VH, 2013, COLLOID POLYM SCI, V291, P2237, DOI 10.1007/s00396-013-2940-y
   Vashist SK, 2012, BIONANOSCIENCE, V2, P115, DOI 10.1007/s12668-012-0047-4
   Vashist SK, 2015, CARBON, V84, P519, DOI 10.1016/j.carbon.2014.12.052
   Wan Y, 2011, BIOSENS BIOELECTRON, V26, P1959, DOI 10.1016/j.bios.2010.08.008
   Wandrey C, 1999, ADV POLYM SCI, V145, P123
   Wang JH, 2014, ACS MACRO LETT, V3, P529, DOI 10.1021/mz500213w
   Wang KM, 2009, ANGEW CHEM INT EDIT, V48, P856, DOI 10.1002/anie.200800370
   Wang R, 2014, ELECTROCHIM ACTA, V121, P102, DOI 10.1016/j.electacta.2013.12.139
   Wang X, 2013, ELECTROCHIM ACTA, V111, P729, DOI 10.1016/j.electacta.2013.08.145
   Wang YH, 2013, ANALYST, V138, P7112, DOI 10.1039/c3an01410j
   Watterson J, 2002, ANAL CHIM ACTA, V469, P115, DOI 10.1016/S0003-2670(02)00125-3
   Wu H, 2009, TALANTA, V80, P403, DOI 10.1016/j.talanta.2009.06.054
   Wu ZQ, 2013, SENSOR ACTUAT B-CHEM, V178, P485, DOI 10.1016/j.snb.2013.01.014
   Xu CY, 2014, J ELECTROANAL CHEM, V731, P67, DOI 10.1016/j.jelechem.2014.08.003
   Xu LQ, 2010, MACROMOLECULES, V43, P8336, DOI 10.1021/ma101526k
   Xu L, 2015, INT J MOL SCI, V16, P18328, DOI 10.3390/ijms160818328
   Xu Q, 2014, SENSOR ACTUAT B-CHEM, V190, P562, DOI 10.1016/j.snb.2013.09.049
   Xue C, 2014, SENSOR ACTUAT B-CHEM, V196, P57, DOI 10.1016/j.snb.2014.01.100
   Yan J, 2013, COLLOID SURFACE B, V111, P392, DOI 10.1016/j.colsurfb.2013.06.030
   Yang GM, 2014, BIOSENS BIOELECTRON, V53, P447, DOI 10.1016/j.bios.2013.10.029
   Yang GH, 2013, CARBON, V51, P124, DOI 10.1016/j.carbon.2012.08.020
   Yang XM, 2010, ACS APPL MATER INTER, V2, P1707, DOI 10.1021/am100222m
   Yu XQ, 2017, BIOSENS BIOELECTRON, V89, P72, DOI 10.1016/j.bios.2016.01.081
   Yu YY, 2013, TALANTA, V112, P31, DOI 10.1016/j.talanta.2013.03.057
   Zaidi SA, 2014, INT J ELECTROCHEM SC, V9, P4598
   Zangmeister RA, 2006, ELECTROCHIM ACTA, V51, P5324, DOI 10.1016/j.electacta.2006.02.003
   Zhang MF, 2015, POLYM CHEM-UK, V6, P6107, DOI 10.1039/c5py00777a
   Zhang QL, 2013, ELECTROCHIM ACTA, V112, P127, DOI 10.1016/j.electacta.2013.09.016
   Zhang S, 2011, ACS NANO, V5, P1785, DOI 10.1021/nn102467s
   Zhao XN, 2015, NANOSCALE, V7, P5080, DOI 10.1039/c5nr00084j
   Zheng MX, 2013, MAT SCI ENG C-MATER, V33, P1514, DOI 10.1016/j.msec.2012.12.055
   Zheng Q, 2015, ANALYST, V140, P6660, DOI 10.1039/c5an01088h
   Zhou YL, 2012, ELECTROCHIM ACTA, V71, P294, DOI 10.1016/j.electacta.2012.04.014
   Zhu YW, 2010, ADV MATER, V22, P3906, DOI 10.1002/adma.201001068
NR 110
TC 17
Z9 17
U1 3
U2 149
PU WILEY-V C H VERLAG GMBH
PI WEINHEIM
PA POSTFACH 101161, 69451 WEINHEIM, GERMANY
SN 1616-5187
EI 1616-5195
J9 MACROMOL BIOSCI
JI Macromol. Biosci.
PD JUL
PY 2016
VL 16
IS 7
BP 944
EP 957
DI 10.1002/mabi.201600081
PG 14
WC Biochemistry & Molecular Biology; Materials Science, Biomaterials;
   Polymer Science
WE Science Citation Index Expanded (SCI-EXPANDED)
SC Biochemistry & Molecular Biology; Materials Science; Polymer Science
GA DR5AV
UT WOS:000379916300001
PM 27188816
DA 2023-06-30
ER

PT J
AU Wang, Q
   Wang, QY
   Qi, K
   Xue, TY
   Liu, C
   Zheng, WT
   Cui, XQ
AF Wang, Qiang
   Wang, Qiyu
   Qi, Kun
   Xue, Tianyu
   Liu, Chang
   Zheng, Weitao
   Cui, Xiaoqiang
TI In situ preparation of porous Pd nanotubes on a GCE for non-enzymatic
   electrochemical glucose sensors
SO ANALYTICAL METHODS
LA English
DT Article
ID NANOWIRE ARRAY ELECTRODE; CARBON NANOTUBES; PALLADIUM NANOPARTICLES;
   GALVANIC REPLACEMENT; HYDROGEN-PEROXIDE; OXYGEN REDUCTION;
   HIGH-PERFORMANCE; AQUEOUS-SOLUTION; GRAPHENE OXIDE; OXIDATION
AB Porous Pd nanotubes were in situ fabricated on a glass-carbon electrode (GCE) via a one-step galvanic replacement reaction by using cheap, flexible, and ultralong copper nanowires as the sacrificial template. The electrode exhibits excellent electrocatalytic performance for non-enzymatic glucose biosensors, thanks to massive pores and high specific surface area. This non-enzymatic glucose biosensor shows a wide linear response range from 5 mu M to 10 mM, with a sensitivity of 6.58 mu A mM(-1) cm(-2), and a detection limit of 1 mu M (signal-to-noise ratio of 3).
C1 [Wang, Qiang; Wang, Qiyu; Qi, Kun; Xue, Tianyu; Liu, Chang; Zheng, Weitao; Cui, Xiaoqiang] Jilin Univ, Dept Mat Sci, Key Lab Automobile, Mat MOE & State Key Lab Superhard Mat, Changchun 130012, Peoples R China.
C3 Jilin University
RP Cui, XQ (通讯作者)，Jilin Univ, Dept Mat Sci, Key Lab Automobile, Mat MOE & State Key Lab Superhard Mat, Changchun 130012, Peoples R China.
EM xacui@jlu.edu.cn
RI Qi, Kun/P-2030-2018; Qi, Kun/M-8324-2019; zheng, wei/IQT-9639-2023; xue,
   tianyu/J-1010-2014; zheng, weitao/HCH-5112-2022
OI Qi, Kun/0000-0002-5574-4475; Qi, Kun/0000-0002-5574-4475; xue,
   tianyu/0000-0002-3780-9140; Cui, Xiaoqiang/0000-0002-5858-6257; zheng,
   weitao/0000-0002-9028-278X
FU National Natural Science Foundation of China [21275064, 21075051];
   Program for New Century Excellent Talents in University [NCET-10-0433];
   Specialized Research Fund for the Doctoral Program of Higher Education
   [20130061110035]
FX This work was financially supported by the National Natural Science
   Foundation of China (No. 21275064, 21075051), Program for New Century
   Excellent Talents in University (NCET-10-0433), and Specialized Research
   Fund for the Doctoral Program of Higher Education (20130061110035).
CR Alia SM, 2014, CHEMSUSCHEM, V7, P1739, DOI 10.1002/cssc.201400129
   Bai Y, 2008, SENSOR ACTUAT B-CHEM, V134, P471, DOI 10.1016/j.snb.2008.05.028
   Bai Y, 2008, BIOSENS BIOELECTRON, V24, P579, DOI 10.1016/j.bios.2008.06.003
   Bao SJ, 2008, ADV FUNCT MATER, V18, P591, DOI 10.1002/adfm.200700728
   Bas SZ, 2014, ANAL METHODS-UK, V6, P7752, DOI 10.1039/c4ay01524j
   Cash KJ, 2010, TRENDS MOL MED, V16, P584, DOI 10.1016/j.molmed.2010.08.002
   Chang HW, 2013, SENSOR ACTUAT B-CHEM, V183, P34, DOI 10.1016/j.snb.2013.03.115
   Chen JY, 2005, ADV MATER, V17, P2255, DOI 10.1002/adma.200500833
   Chen XM, 2010, BIOSENS BIOELECTRON, V25, P1803, DOI 10.1016/j.bios.2009.12.035
   Cherevko S, 2009, J NANOSCI NANOTECHNO, V9, P3154, DOI 10.1166/jnn.2009.011
   Chu SZ, 2008, J ELECTROCHEM SOC, V155, pD414, DOI 10.1149/1.2895062
   Gao HC, 2011, ACS APPL MATER INTER, V3, P3049, DOI 10.1021/am200563f
   Guo CY, 2014, ANAL CHEM, V86, P876, DOI 10.1021/ac4034467
   Hossain MF, 2014, ELECTROANAL, V26, P940, DOI 10.1002/elan.201400018
   Jiang ZY, 2012, J MATER CHEM, V22, P18192, DOI 10.1039/c2jm33863g
   Jin MS, 2011, ANGEW CHEM INT EDIT, V50, P10560, DOI 10.1002/anie.201105539
   Kim SW, 2002, J AM CHEM SOC, V124, P7642, DOI 10.1021/ja026032z
   Li HH, 2012, ADV ENERGY MATER, V2, P1182, DOI 10.1002/aenm.201200207
   Li LH, 2008, MICROCHIM ACTA, V163, P305, DOI 10.1007/s00604-008-0016-3
   Liu MM, 2013, BIOSENS BIOELECTRON, V45, P206, DOI 10.1016/j.bios.2013.02.010
   Liu Q, 2007, BIOSENS BIOELECTRON, V22, P3203, DOI 10.1016/j.bios.2007.02.013
   Lu LM, 2011, BIOSENS BIOELECTRON, V26, P3500, DOI 10.1016/j.bios.2011.01.033
   Meng L, 2009, ANAL CHEM, V81, P7271, DOI 10.1021/ac901005p
   Mohl M, 2011, J PHYS CHEM C, V115, P9403, DOI 10.1021/jp112128g
   Nie GD, 2013, ELECTROCHIM ACTA, V99, P145, DOI 10.1016/j.electacta.2013.03.066
   Qi K, 2014, NANOSCALE, V6, P15090, DOI 10.1039/c4nr05761a
   Rong LQ, 2007, TALANTA, V72, P819, DOI 10.1016/j.talanta.2006.12.037
   Steinhart M, 2003, ADV MATER, V15, P706, DOI 10.1002/adma.200304502
   Su C, 2010, ELECTROANAL, V22, P1901, DOI 10.1002/elan.200900633
   Sun YG, 2002, ANAL CHEM, V74, P5297, DOI 10.1021/ac0258352
   Tang H, 2004, ANAL BIOCHEM, V331, P89, DOI 10.1016/j.ab.2004.05.005
   Tominaga M, 2006, J ELECTROANAL CHEM, V590, P37, DOI 10.1016/j.jelechem.2006.02.018
   Wang AL, 2013, J AM CHEM SOC, V135, P10703, DOI 10.1021/ja403101r
   Wang GF, 2013, MICROCHIM ACTA, V180, P161, DOI 10.1007/s00604-012-0923-1
   Wang QY, 2012, RSC ADV, V2, P6245, DOI 10.1039/c2ra20425h
   Wang XX, 2013, ADV MATER, V25, P2728, DOI 10.1002/adma.201205168
   Xia XH, 2013, ADV MATER, V25, P6313, DOI 10.1002/adma.201302820
   Xiao L, 2009, J AM CHEM SOC, V131, P602, DOI 10.1021/ja8063765
   Xu ZN, 2013, ACS CATAL, V3, P118, DOI 10.1021/cs300759h
   Yang SC, 2014, NANOSCALE, V6, P4438, DOI 10.1039/c3nr06858g
   Ye JS, 2015, SENSOR ACTUAT B-CHEM, V208, P569, DOI 10.1016/j.snb.2014.11.091
   Yu SF, 2005, CHEM MATER, V17, P3445, DOI 10.1021/cm048191i
   Zhang L, 2011, NANOSCALE, V3, P678, DOI 10.1039/c0nr00622j
   Zhang Y, 2014, J MATER CHEM A, V2, P11966, DOI 10.1039/c4ta01920b
   Zhao H, 2011, CHEM COMMUN, V47, P2014, DOI 10.1039/c0cc04432f
   Zhao Y, 2014, ELECTROANAL, V26, P656, DOI 10.1002/elan.201300565
NR 46
TC 14
Z9 14
U1 4
U2 57
PU ROYAL SOC CHEMISTRY
PI CAMBRIDGE
PA THOMAS GRAHAM HOUSE, SCIENCE PARK, MILTON RD, CAMBRIDGE CB4 0WF, CAMBS,
   ENGLAND
SN 1759-9660
EI 1759-9679
J9 ANAL METHODS-UK
JI Anal. Methods
PY 2015
VL 7
IS 20
BP 8605
EP 8610
DI 10.1039/c5ay01172h
PG 6
WC Chemistry, Analytical; Food Science & Technology; Spectroscopy
WE Science Citation Index Expanded (SCI-EXPANDED)
SC Chemistry; Food Science & Technology; Spectroscopy
GA CT2VL
UT WOS:000362662600016
DA 2023-06-30
ER

PT J
AU Su, C
   Zhang, C
   Lu, GQ
   Ma, CN
AF Su, Chang
   Zhang, Cheng
   Lu, Guoqiang
   Ma, Chunan
TI Nonenzymatic Electrochemical Glucose Sensor Based on Pt
   Nanoparticles/Mesoporous Carbon Matrix
SO ELECTROANALYSIS
LA English
DT Article
DE Mesoporous carbons; Pt nanoparticles; Glucose; Nonenzymatic sensor;
   Nanoparticles; Sensors
ID SINGLE-CRYSTAL; OXIDATION; BIOSENSOR; ELECTRODE
AB A nonenzymatic amperometric sensor for sensitive and selective detection of glucose has been constructed by using highly dispersed Pt nanoparticles supported onto mesoporous carbons (MCs). The Pt nanoparticles/mesoporous carbons (Pt/MCs) composites modified electrode displayed high electrocatalytic activity towards the oxidation of glucose. At an applied potential of 0.1 V, the Pt/MCs electrode has a linear dependence (R = 0.996) in the glucose concentration up to 7.5 mM with a sensitivity of 8.52 mA M-1 cm(-2). The Pt/MCs electrode has also shown highly resistant toward poisoning by chloride ions and without interference from the oxidation of common interfering species.
C1 [Su, Chang; Zhang, Cheng; Lu, Guoqiang; Ma, Chunan] Zhejiang Univ Technol, Coll Chem Engn & Mat Sci, State Key Lab Breeding Base Green Chem Synth Tech, Hangzhou 310014, Zhejiang, Peoples R China.
C3 Zhejiang University of Technology
RP Su, C (通讯作者)，Zhejiang Univ Technol, Coll Chem Engn & Mat Sci, State Key Lab Breeding Base Green Chem Synth Tech, Caowang Rd 18, Hangzhou 310014, Zhejiang, Peoples R China.
EM suchang@zjut.edu.cn
RI Zhang, Cheng/G-2019-2011
FU Program for New Century Excellent Talents in University [NCET-06-0536];
   National Natural Science Foundation of China (NSFC) [50773071]; Zhejiang
   Provincial Natural Science Foundation of China [R503223]
FX This work was supported by the Program for New Century Excellent Talents
   in University (NCET-06-0536), the National Natural Science Foundation of
   China (NSFC, 50773071) and Zhejiang Provincial Natural Science
   Foundation of China (R503223).
CR ADZIC RR, 1989, J ELECTROANAL CHEM, V260, P475, DOI 10.1016/0022-0728(89)87164-5
   Aoun SB, 2003, ELECTROCHEM COMMUN, V5, P317, DOI 10.1016/S1388-2481(03)00055-9
   ERNST S, 1979, J ELECTROANAL CHEM, V100, P173, DOI 10.1016/S0022-0728(79)80159-X
   Guadagnini L, 2010, ELECTROCHIM ACTA, V55, P1217, DOI 10.1016/j.electacta.2009.10.024
   Hsiao MW, 1996, J ELECTROCHEM SOC, V143, P759, DOI 10.1149/1.1836536
   Jeykumari DRS, 2009, CARBON, V47, P957, DOI 10.1016/j.carbon.2008.11.050
   Joo SH, 2001, NATURE, V412, P169, DOI 10.1038/35084046
   Jun S, 2000, J AM CHEM SOC, V122, P10712, DOI 10.1021/ja002261e
   Matsumoto F, 2003, ELECTROCHEM COMMUN, V5, P42, DOI 10.1016/S1388-2481(02)00529-5
   Ndamanisha JC, 2009, BIOELECTROCHEMISTRY, V77, P60, DOI 10.1016/j.bioelechem.2009.05.003
   Ozoemena KI, 2006, ELECTROCHIM ACTA, V51, P5131, DOI 10.1016/j.electacta.2006.03.055
   Rong LQ, 2007, TALANTA, V72, P819, DOI 10.1016/j.talanta.2006.12.037
   Singh M, 2009, SENSOR ACTUAT B-CHEM, V143, P430, DOI 10.1016/j.snb.2009.09.005
   Wang J, 2008, CHEM REV, V108, P814, DOI 10.1021/cr068123a
   WILSON R, 1992, BIOSENS BIOELECTRON, V7, P165, DOI 10.1016/0956-5663(92)87013-F
   Yang MH, 2004, SENSOR ACTUAT B-CHEM, V101, P269, DOI 10.1016/j.snb.2004.01.003
   Ye JS, 2004, ELECTROCHEM COMMUN, V6, P66, DOI 10.1016/j.elecom.2003.10.013
   Yu JJ, 2008, TALANTA, V74, P1586, DOI 10.1016/j.talanta.2007.10.005
   Zhou M, 2008, ELECTROCHEM COMMUN, V10, P859, DOI 10.1016/j.elecom.2008.03.008
   Zhu H, 2009, TALANTA, V79, P1446, DOI 10.1016/j.talanta.2009.06.010
NR 20
TC 63
Z9 63
U1 3
U2 92
PU WILEY-V C H VERLAG GMBH
PI WEINHEIM
PA POSTFACH 101161, 69451 WEINHEIM, GERMANY
SN 1040-0397
EI 1521-4109
J9 ELECTROANAL
JI Electroanalysis
PD AUG
PY 2010
VL 22
IS 16
BP 1901
EP 1905
DI 10.1002/elan.200900633
PG 5
WC Chemistry, Analytical; Electrochemistry
WE Science Citation Index Expanded (SCI-EXPANDED)
SC Chemistry; Electrochemistry
GA 645TL
UT WOS:000281489000015
DA 2023-06-30
ER

PT J
AU Ruffin, S
   Hung, IA
   Koniges, UM
   Levicky, R
AF Ruffin, Sade
   Hung, Isabella A.
   Koniges, Ursula M.
   Levicky, Rastislav
TI Electrostatic Cycling of Hybridization Using Nonionic DNA Mimics
SO ACS SENSORS
LA English
DT Article
DE electrochemical; PNA; electrode; bioaffinity; assay; surface; monolayer
ID LABEL-FREE; NUCLEIC-ACIDS; NANOCHANNEL ARRAY; SINGLE; DISCRIMINATION;
   RECOGNITION; BIOSENSOR; BINDING
AB This study demonstrates efficient electrostatic control of surface hybridization through use of morpholinos, a charge-neutral DNA mimic, as the immobilized "probes". In addition to being compatible with low ionic strengths, use of uncharged probes renders the field interaction specific to the nucleic acid analyte. In contrast to DNA probes, morpholino probes enable facile cycling between hybridized and dehybridized states within minutes. Impact of ionic strength and temperature on the effectiveness of electrostatics to direct progress of hybridization is evaluated. Optimal electrostatic control is found when stability of prcibe analyte duplexes is set so that electrostatics can efficiently switch between the forward (hybridization) and reverse (dehybridization) directions.
C1 [Ruffin, Sade; Hung, Isabella A.; Koniges, Ursula M.; Levicky, Rastislav] NYU, Dept Chem & Biomol Engn, Tandon Sch Engn, 6 MetroTech Ctr, Brooklyn, NY 11201 USA.
C3 New York University; New York University Tandon School of Engineering
RP Levicky, R (通讯作者)，NYU, Dept Chem & Biomol Engn, Tandon Sch Engn, 6 MetroTech Ctr, Brooklyn, NY 11201 USA.
EM r11306@nyu.edu
FU National Science Foundation [DMR 12-06754, CBET 16-00584]; New York
   University
FX This work was supported by the National Science Foundation (DMR
   12-06754, CBET 16-00584), and by New York University.
CR Bartosik M, 2011, ELECTROANAL, V23, P1311, DOI 10.1002/elan.201100079
   Brakel C, 1989, DISCOVERIES ANTISENS, P71
   Cabeca R, 2009, NANOTECHNOLOGY, V20, DOI 10.1088/0957-4484/20/1/015503
   Cao SH, 2011, J AM CHEM SOC, V133, P1787, DOI 10.1021/ja107964s
   Debye P, 1923, PHYS Z, V24, P185
   Fixe F, 2005, NANOTECHNOLOGY, V16, P2061, DOI 10.1088/0957-4484/16/10/014
   Gao HL, 2015, ANAL CHEM, V87, P3936, DOI 10.1021/ac504830e
   Gao ZQ, 2013, ANAL CHEM, V85, P1624, DOI 10.1021/ac302883c
   Gong P, 2008, P NATL ACAD SCI USA, V105, P5301, DOI 10.1073/pnas.0709416105
   Gurtner C, 2002, ELECTROPHORESIS, V23, P1543, DOI 10.1002/1522-2683(200205)23:10<1543::AID-ELPS1543>3.0.CO;2-#
   Heaton RJ, 2001, P NATL ACAD SCI USA, V98, P3701, DOI 10.1073/pnas.071623998
   Hu WW, 2015, ANAL METHODS-UK, V7, P2406, DOI 10.1039/c4ay02780a
   Johnson RP, 2013, CHEM SCI, V4, P1625, DOI 10.1039/c3sc22147d
   Johnson RP, 2012, J AM CHEM SOC, V134, P14099, DOI 10.1021/ja304663t
   Kelley SO, 1998, LANGMUIR, V14, P6781, DOI 10.1021/la980874n
   Lagendijk AK, 2012, BIOL OPEN, V1, P566, DOI 10.1242/bio.2012810
   Li SJ, 2010, ACS NANO, V4, P6417, DOI 10.1021/nn101050r
   Mahajan S, 2008, J AM CHEM SOC, V130, P15589, DOI 10.1021/ja805517q
   Martins D, 2015, BIOSENS BIOELECTRON, V72, P87, DOI 10.1016/j.bios.2015.04.063
   Micklefield J, 2001, CURR MED CHEM, V8, P1157, DOI 10.2174/0929867013372391
   Qiao WQ, 2015, CHEM COMMUN, V51, P17245, DOI 10.1039/c5cc06674c
   Qiao WQ, 2013, ANAL BIOCHEM, V434, P207, DOI 10.1016/j.ab.2012.12.001
   Rant U, 2004, NANO LETT, V4, P2441, DOI 10.1021/nl0484494
   Rant U, 2007, P NATL ACAD SCI USA, V104, P17364, DOI 10.1073/pnas.0703974104
   Rant U, 2006, ORG BIOMOL CHEM, V4, P3448, DOI 10.1039/b605712h
   RECORD MT, 1978, Q REV BIOPHYS, V11, P103, DOI 10.1017/S003358350000202X
   Spehar-Deleze AM, 2006, BIOSENS BIOELECTRON, V22, P722, DOI 10.1016/j.bios.2006.02.013
   STILLINGER FH, 1968, J CHEM PHYS, V48, P3858, DOI 10.1063/1.1669709
   Su HJ, 2002, ELECTROPHORESIS, V23, P1551, DOI 10.1002/1522-2683(200205)23:10<1551::AID-ELPS1551>3.0.CO;2-9
   Summerton JE, 2003, LETT PEPT SCI, V10, P215, DOI 10.1007/BF02484560
   Tercero N, 2010, LANGMUIR, V26, P14351, DOI 10.1021/la1014384
   Tercero N, 2009, J AM CHEM SOC, V131, P4953, DOI 10.1021/ja810051q
   Tymoczko J, 2014, ACS APPL MATER INTER, V6, P21851, DOI 10.1021/am5027902
   Vainrub A, 2003, BIOPOLYMERS, V68, P265, DOI 10.1002/bip.10271
   Wang Q, 2008, ANALYST, V133, P1274, DOI 10.1039/b803239d
   Wang X, 2009, ACS NANO, V3, P1004, DOI 10.1021/nn900113x
   Wei F, 2006, LANGMUIR, V22, P6280, DOI 10.1021/la060602h
   Wong IY, 2009, NANO LETT, V9, P3521, DOI 10.1021/nl901710n
   Zhang GJ, 2010, BIOSENS BIOELECTRON, V25, P2447, DOI 10.1016/j.bios.2010.04.001
   Zu YB, 2011, ANAL CHEM, V83, P4090, DOI 10.1021/ac2001516
NR 40
TC 3
Z9 3
U1 1
U2 24
PU AMER CHEMICAL SOC
PI WASHINGTON
PA 1155 16TH ST, NW, WASHINGTON, DC 20036 USA
SN 2379-3694
J9 ACS SENSORS
JI ACS Sens.
PD JUL
PY 2017
VL 2
IS 7
BP 892
EP 896
DI 10.1021/acssensors.7b00100
PG 5
WC Chemistry, Multidisciplinary; Chemistry, Analytical; Nanoscience &
   Nanotechnology
WE Science Citation Index Expanded (SCI-EXPANDED)
SC Chemistry; Science & Technology - Other Topics
GA FC4RW
UT WOS:000406829300004
PM 28750531
DA 2023-06-30
ER

PT J
AU Fritea, L
   Gorgy, K
   Le Goff, A
   Audebert, P
   Galmiche, L
   Sandulescu, R
   Cosnier, S
AF Fritea, Luminita
   Gorgy, Karine
   Le Goff, Alan
   Audebert, Pierre
   Galmiche, Laurent
   Sandulescu, Robert
   Cosnier, Serge
TI Fluorescent and redox tetrazine films by host-guest immobilization of
   tetrazine derivatives within poly(pyrrole-beta-cyclodextrin) films
SO JOURNAL OF ELECTROANALYTICAL CHEMISTRY
LA English
DT Article
DE Tetrazines; Polypyrrole; beta-Cyclodextrin; Electropolymerisation;
   Inclusion complexes; Biosensor
ID INCLUSION COMPLEXES; CARBON NANOTUBES; 4-AMINO-1,8-NAPHTHALIMIDES;
   ELECTROCHEMISTRY; CYCLODEXTRINS; MODULATION; MOLECULES
AB Tetrazines were immobilized onto electrogenerated films of polypyrrole functionalized with beta-cyclodextrin. Their immobilization was ascribed to the formation of the inclusion complexes between the tetrazines derivatives and the beta-cyclodextrin cavity. We proved that the resulting supramolecular material kept the electrochemical and fluorescent properties of tetrazines. This original architecture was used with success as a "bridge" to immobilize the beta-cyclodextrin-tagged glucose oxidase, chosen as an enzyme model, to prove the efficiency of the method to build new supra-biomolecular architectures. (C) 2016 Elsevier B.V. All rights reserved.
C1 [Fritea, Luminita; Gorgy, Karine; Le Goff, Alan; Cosnier, Serge] Univ Grenoble Alpes, Dept Chim Mol, CNRS, UMR 5250, 570 Rue Chim,CS 40700, F-38058 Grenoble 9, France.
   [Fritea, Luminita; Sandulescu, Robert] Iuliu Hatieganu Univ Med & Pharm, Dept Analyt Chem, 4 Pasteur, Cluj Napoca 400349, Romania.
   [Fritea, Luminita] Univ Oradea, Fac Med and Pharm, Preclin Disciplines Dept, 1 Decembrie St, Oradea 410073, Romania.
   [Audebert, Pierre; Galmiche, Laurent] Ecole Normale Super, PPSM, UMR 8531, 61 Ave Pt Wilson, F-94235 Cachan, France.
C3 Centre National de la Recherche Scientifique (CNRS); Communaute
   Universite Grenoble Alpes; UDICE-French Research Universities;
   Universite Grenoble Alpes (UGA); Iuliu Hatieganu University of Medicine
   & Pharmacy; University of Oradea; Centre National de la Recherche
   Scientifique (CNRS); CNRS - Institute for Engineering & Systems Sciences
   (INSIS); CNRS - Institute of Chemistry (INC); UDICE-French Research
   Universities; Universite Paris Saclay
RP Cosnier, S (通讯作者)，Univ Grenoble Alpes, Dept Chim Mol, CNRS, UMR 5250, 570 Rue Chim,CS 40700, F-38058 Grenoble 9, France.
EM audebert@ppsm.ens-cachan.fr; serge.cosnier@univ-grenoble-alpes.fr
RI le goff, alan/B-9152-2008; Fritea, Luminita/ABD-1634-2021; Săndulescu,
   Robert/C-4953-2011; Le Goff, Alan/AGZ-3449-2022; Cosnier,
   Serge/AAR-5671-2020
OI Fritea, Luminita/0000-0003-3047-1690; Le Goff, Alan/0000-0002-6765-5859;
   Cosnier, Serge/0000-0002-8290-4374
FU PHC Brancui Project [32602 QD]; ICMG [FR 2607]; LabEx ARCANE
   [ANR-11-LABX-0003-01]
FX We thank the PHC Brancui 2015 Project, number 32602 QD,
   "Fonctionnalisation supramoleculaire de nanomateriaux par des nouveaux
   chromophores et fluorophores pour les biocapteurs" for the financial
   support. We also wish to acknowledge the support from the platform
   Chimie NanoBio Functionalization of surfaces and transduction ICMG FR
   2607 (PCN-ICMG) and from the LabEx ARCANE (ANR-11-LABX-0003-01). Dr.
   Alain Deronzier should especially be acknowledged for fruitful
   discussions and Arielle Lepellec for her help.
CR Audebert P, 2005, CHEM-EUR J, V11, P5667, DOI 10.1002/chem.200401252
   Bollo S, 2003, LANGMUIR, V19, P3365, DOI 10.1021/la0267995
   Campos IB, 2002, J INCL PHENOM MACRO, V44, P207, DOI 10.1023/A:1023087507003
   Clavier G, 2010, CHEM REV, V110, P3299, DOI 10.1021/cr900357e
   Fritea L, 2015, CHEMPHYSCHEM, V16, P3695, DOI 10.1002/cphc.201500544
   Fritea L, 2015, ELECTROCHIM ACTA, V178, P108, DOI 10.1016/j.electacta.2015.07.124
   Silva BPG, 2010, J INCL PHENOM MACRO, V68, P313, DOI 10.1007/s10847-010-9790-8
   Holzinger M, 2009, BIOSENS BIOELECTRON, V24, P1128, DOI 10.1016/j.bios.2008.06.029
   Kim Y, 2006, CHEM COMMUN, P3612, DOI 10.1039/b608312a
   Kim Y, 2009, J ELECTROANAL CHEM, V632, P201, DOI 10.1016/j.jelechem.2008.07.022
   Le Goff A, 2011, CHEM-EUR J, V17, P10216, DOI 10.1002/chem.201101283
   Miomandre F, 2008, CHEM COMMUN, P1913, DOI 10.1039/b718899d
   Qing Z, 2009, J ELECTROANAL CHEM, V632, P39, DOI 10.1016/j.jelechem.2009.03.021
   Quinton C, 2013, ELECTROCHIM ACTA, V110, P693, DOI 10.1016/j.electacta.2013.02.113
   Seo S, 2012, ADV FUNCT MATER, V22, P3556, DOI 10.1002/adfm.201102153
   Vila N, 2015, ELECTROCHEM COMMUN, V59, P9, DOI 10.1016/j.elecom.2015.06.012
   Zhong C, 2009, CHEM COMMUN, P4091, DOI 10.1039/b902132a
NR 17
TC 9
Z9 9
U1 1
U2 53
PU ELSEVIER SCIENCE SA
PI LAUSANNE
PA PO BOX 564, 1001 LAUSANNE, SWITZERLAND
SN 1572-6657
EI 1873-2569
J9 J ELECTROANAL CHEM
JI J. Electroanal. Chem.
PD NOV 15
PY 2016
VL 781
SI SI
BP 36
EP 40
DI 10.1016/j.jelechem.2016.07.010
PG 5
WC Chemistry, Analytical; Electrochemistry
WE Science Citation Index Expanded (SCI-EXPANDED)
SC Chemistry; Electrochemistry
GA EF7EZ
UT WOS:000390494200007
DA 2023-06-30
ER

PT J
AU Byrne, B
   Stack, E
   Gilmartin, N
   O'Kennedy, R
AF Byrne, Barry
   Stack, Edwina
   Gilmartin, Niamh
   O'Kennedy, Richard
TI Antibody-Based Sensors: Principles, Problems and Potential for Detection
   of Pathogens and Associated Toxins
SO SENSORS
LA English
DT Review
DE pathogen; antibody; biosensor; electrochemical; surface-plasmon
   resonance; assay development
ID SURFACE-PLASMON RESONANCE; ESCHERICHIA-COLI O157-H7; REAL-TIME PCR;
   ADDRESSABLE POTENTIOMETRIC SENSOR; LINKED-IMMUNOSORBENT-ASSAY;
   BACILLUS-ANTHRACIS SPORES; SELF-ASSEMBLED MONOLAYER; SINGLE-CHAIN
   ANTIBODIES; LISTERIA-MONOCYTOGENES; RAPID DETECTION
AB Antibody-based sensors permit the rapid and sensitive analysis of a range of pathogens and associated toxins. A critical assessment of the implementation of such formats is provided, with reference to their principles, problems and potential for 'on-site' analysis. Particular emphasis is placed on the detection of foodborne bacterial pathogens, such as Escherichia coli and Listeria monocytogenes, and additional examples relating to the monitoring of fungal pathogens, viruses, mycotoxins, marine toxins and parasites are also provided.
C1 [Byrne, Barry; O'Kennedy, Richard] Dublin City Univ, CBAS, Dublin 9, Ireland.
   [Byrne, Barry; Stack, Edwina; Gilmartin, Niamh; O'Kennedy, Richard] Dublin City Univ, NCSR, Dublin 9, Ireland.
   [Gilmartin, Niamh; O'Kennedy, Richard] Dublin City Univ, BDI, Dublin 9, Ireland.
C3 Dublin City University; Dublin City University; Dublin City University
RP O'Kennedy, R (通讯作者)，Dublin City Univ, CBAS, Dublin 9, Ireland.
EM Barry.Byrne@dcu.ie; Edwina.Stack3@mail.dcu.ie; Niamh.Gilmartin@dcu.ie;
   Richard.OKennedy@dcu.ie
OI Gilmartin, Niamh/0000-0003-0531-6277
FU Centre for Bioanalytical Sciences (CBAS); Biomedical Diagnostics
   Institute (BDI); Dublin City University, the Industrial Developmental
   Agency (IDA), Ireland; Science Foundation Ireland (SFI) [05/CE3/B754];
   Enterprise Ireland (EI); Marine Institute and Beaufort Marine
   Initiative; Safefood Biotoxin Research Network; European Union
   7<SUP>th</SUP> Framework programme [232037]
FX The financial support of the Centre for Bioanalytical Sciences (CBAS),
   the Biomedical Diagnostics Institute (BDI), Dublin City University, the
   Industrial Developmental Agency (IDA), Ireland, Science Foundation
   Ireland (SFI), grant no. 05/CE3/B754, Enterprise Ireland (EI), the
   Marine Institute and Beaufort Marine Initiative, Safefood Biotoxin
   Research Network and the European Union 7<SUP>th</SUP> Framework
   programme (Research for benefit of Small Medium Enterprise, grant No.
   232037) is gratefully acknowledged.
CR Adanyi N, 2007, BIOSENS BIOELECTRON, V22, P797, DOI 10.1016/j.bios.2006.02.015
   Alocija EC, 2003, IEEE SENS J, V3, P801, DOI 10.1109/JSEN.2003.820326
   Anderson GP, 2002, J IMMUNOL METHODS, V271, P17, DOI 10.1016/S0022-1759(02)00327-7
   ANDRISWIDHOPF J, 2001, PHAGE DISPLAY LAB MA
   Anjum MF, 2006, CLIN VACCINE IMMUNOL, V13, P561, DOI 10.1128/CVI.13.5.561-567.2006
   Arnold JN, 2007, ANNU REV IMMUNOL, V25, P21, DOI 10.1146/annurev.immunol.25.022106.141702
   Asakura H, 2007, MICROBIOL IMMUNOL, V51, P875, DOI 10.1111/j.1348-0421.2007.tb03969.x
   Babacan S, 2000, BIOSENS BIOELECTRON, V15, P615, DOI 10.1016/S0956-5663(00)00115-9
   Balasubramanian S, 2005, J RAPID METH AUT MIC, V13, P71, DOI 10.1111/j.1745-4581.2005.00011.x
   Barlen B, 2007, SENSORS-BASEL, V7, P1427, DOI 10.3390/s7081427
   Bhunia AK, 2008, ADV FOOD NUTR RES, V54, P1, DOI 10.1016/S1043-4526(07)00001-0
   Bokken GCAM, 2003, FEMS MICROBIOL LETT, V222, P75, DOI 10.1016/S0378-1097(03)00250-7
   Bowden BF, 2006, TOXIN REV, V25, P137, DOI 10.1080/15569540600599209
   Bradbury ARM, 2004, J IMMUNOL METHODS, V290, P29, DOI 10.1016/j.jim.2004.04.007
   Brooks BW, 2004, VET MICROBIOL, V103, P77, DOI 10.1016/j.vetmic.2004.07.008
   Cai HY, 2005, J CLIN MICROBIOL, V43, P3427, DOI 10.1128/JCM.43.7.3427-3430.2005
   Campas M, 2008, BIOSENS BIOELECTRON, V24, P716, DOI 10.1016/j.bios.2008.06.061
   Campbell GA, 2008, BIOSENS BIOELECTRON, V23, P1039, DOI 10.1016/j.bios.2007.10.017
   Campbell GA, 2007, ANAL CHEM, V79, P1145, DOI 10.1021/ac060982b
   Carter R.M., 1993, IMMUNOMETHODS, V3, P128
   Chapman PA, 2003, INT J FOOD MICROBIOL, V87, P279, DOI 10.1016/S0168-1605(03)00074-6
   Cook N, 2003, J MICROBIOL METH, V53, P165, DOI 10.1016/S0167-7012(03)00022-8
   Crowley EL, 1999, ANALYST, V124, P295, DOI 10.1039/a806875e
   Daly SJ, 2002, FOOD AGR IMMUNOL, V14, P255, DOI 10.1080/0954010021000096373
   Daly SJ, 2000, J AGR FOOD CHEM, V48, P5097, DOI 10.1021/jf9911693
   de Boer E, 1999, INT J FOOD MICROBIOL, V50, P119, DOI 10.1016/S0168-1605(99)00081-1
   Delehanty JB, 2002, ANAL CHEM, V74, P5681, DOI 10.1021/ac025631l
   Diaz-Gonzalez M, 2005, BIOSENS BIOELECTRON, V20, P2035, DOI 10.1016/j.bios.2004.09.035
   Dill K, 1999, J BIOCHEM BIOPH METH, V41, P61, DOI 10.1016/S0165-022X(99)00027-5
   Ditcham WGF, 2001, BIOSENS BIOELECTRON, V16, P221, DOI 10.1016/S0956-5663(00)00134-2
   Donaldson KA, 2004, BIOSENS BIOELECTRON, V20, P322, DOI 10.1016/j.bios.2004.01.029
   Dreux N, 2007, J APPL MICROBIOL, V103, P1272, DOI 10.1111/j.1365-2672.2007.03351.x
   Dunne L, 2005, SPECTROSC LETT, V38, P229, DOI 10.1081/SL-200058689
   Eun AJC, 2002, J VIROL METHODS, V99, P71, DOI 10.1016/S0166-0934(01)00382-2
   Falconer Ian R, 2005, Int J Environ Res Public Health, V2, P43, DOI 10.3390/ijerph2005010043
   Finlay WJJ, 2005, CLIN EXP ALLERGY, V35, P1040, DOI 10.1111/j.1365-2222.2005.02307.x
   Forsyth CJ, 2006, J AM CHEM SOC, V128, P15114, DOI 10.1021/ja066971h
   Fratamico PM, 1998, BIOTECHNOL TECH, V12, P571, DOI 10.1023/A:1008872002336
   Fu Z, 2005, INT J FOOD MICROBIOL, V99, P47, DOI 10.1016/j.ijfoodmicro.2004.07.013
   Fung YS, 2001, ANAL CHEM, V73, P5302, DOI 10.1021/ac010655y
   Garcia-Ojeda PA, 2004, INFECT IMMUN, V72, P3451, DOI 10.1128/IAI.72.6.3451-3460.2004
   Gehring AG, 1998, ANAL BIOCHEM, V258, P293, DOI 10.1006/abio.1998.2597
   Gehring AG, 1996, J IMMUNOL METHODS, V195, P15, DOI 10.1016/0022-1759(96)00076-2
   Gehring AG, 2008, ANAL BIOANAL CHEM, V391, P497, DOI 10.1007/s00216-008-2044-6
   Gehring AG, 2006, ANAL CHEM, V78, P6601, DOI 10.1021/ac0608467
   Gomez-Duarte OG, 2009, DIAGN MICR INFEC DIS, V63, P1, DOI 10.1016/j.diagmicrobio.2008.09.006
   Gracias KS, 2004, CAN J MICROBIOL, V50, P883, DOI [10.1139/w04-080, 10.1139/W04-080]
   Hahm BK, 2006, J APPL MICROBIOL, V100, P1017, DOI 10.1111/j.1365-2672.2006.02814.x
   Haines J., 1995, BIA J, V2, P31
   Harteveld JLN, 1997, BIOSENS BIOELECTRON, V12, P661, DOI 10.1016/S0956-5663(97)00024-9
   He FJ, 2002, ANAL SCI, V18, P397, DOI 10.2116/analsci.18.397
   Hearty S, 2006, J MICROBIOL METH, V66, P294, DOI 10.1016/j.mimet.2005.12.009
   Hess P, 2005, TOXICON, V46, P62, DOI 10.1016/j.toxicon.2005.03.010
   Hirama M, 2005, CHEM REC, V5, P240, DOI 10.1002/tcr.20049
   Hnaiein M, 2008, ELECTROCHEM COMMUN, V10, P1152, DOI 10.1016/j.elecom.2008.04.009
   HOA DT, 1992, ANAL CHEM, V64, P2645, DOI 10.1021/ac00045a031
   HOOGENBOOM HR, 1991, NUCLEIC ACIDS RES, V19, P4133, DOI 10.1093/nar/19.15.4133
   Hoogenboom HR, 2005, NAT BIOTECHNOL, V23, P1105, DOI 10.1038/nbt1126
   Huang JG, 2006, BIOSENS BIOELECTRON, V22, P519, DOI 10.1016/j.bios.2006.07.030
   Hudson PJ, 2003, NAT MED, V9, P129, DOI 10.1038/nm0103-129
   Huelseweh B, 2006, PROTEOMICS, V6, P2972, DOI 10.1002/pmic.200500721
   Ionescu RE, 2007, ANAL CHEM, V79, P8662, DOI 10.1021/ac0707129
   Ivnitski D, 2000, ELECTROANAL, V12, P317, DOI 10.1002/(SICI)1521-4109(20000301)12:5<317::AID-ELAN317>3.0.CO;2-A
   Ivnitski D, 2000, ELECTROCHEM COMMUN, V2, P457, DOI 10.1016/S1388-2481(00)00060-6
   Jofre A, 2005, FOOD MICROBIOL, V22, P109, DOI 10.1016/j.fm.2004.04.009
   Jordan D, 2004, J APPL MICROBIOL, V97, P1054, DOI 10.1111/j.1365-2672.2004.02392.x
   Jyoung JY, 2006, BIOSENS BIOELECTRON, V21, P2315, DOI 10.1016/j.bios.2005.10.015
   Kang CD, 2008, WATER RES, V42, P1693, DOI 10.1016/j.watres.2007.10.023
   Kania M, 2003, ANAL LETT, V36, P1851, DOI 10.1081/AL-120023618
   Keller NP, 2005, NAT REV MICROBIOL, V3, P937, DOI 10.1038/nrmicro1286
   Kerr P, 2001, J APPL MICROBIOL, V90, P543, DOI 10.1046/j.1365-2672.2001.01281.x
   Kerr P, 2001, J APPL MICROBIOL, V91, P933, DOI 10.1046/j.1365-2672.2001.01459.x
   Kim GH, 2003, BIOSENS BIOELECTRON, V18, P91, DOI 10.1016/S0956-5663(02)00143-4
   Kim HC, 2008, APPL ENVIRON MICROB, V74, P4853, DOI 10.1128/AEM.02756-07
   Kim Seong-Hee, 2005, J Vet Sci, V6, P41
   KOHLER G, 1975, NATURE, V256, P495, DOI 10.1038/256495a0
   KONIG B, 1994, ANAL CHEM, V66, P341, DOI 10.1021/ac00075a005
   Konry T, 2005, ANAL CHEM, V77, P1771, DOI 10.1021/ac048569w
   Koubova V, 2001, SENSOR ACTUAT B-CHEM, V74, P100, DOI 10.1016/S0925-4005(00)00717-6
   Kramer MF, 2004, J FOOD PROTECT, V67, P46, DOI 10.4315/0362-028X-67.1.46
   KRETSCHM.E, 1968, Z NATURFORSCH PT A, VA 23, P2135, DOI 10.1515/zna-1968-1247
   KRETSCHM.E, 1971, Z PHYS, V241, P313, DOI 10.1007/BF01395428
   Kreuzer MP, 2002, TOXICON, V40, P1267, DOI 10.1016/S0041-0101(02)00132-0
   Kulagina NV, 2006, ANAL CHIM ACTA, V575, P9, DOI 10.1016/j.aca.2006.05.082
   Lan YB, 2008, J BIONIC ENG, V5, P239, DOI 10.1016/S1672-6529(08)60030-X
   Lee YC, 2007, J VIROL METHODS, V146, P104, DOI 10.1016/j.jviromet.2007.06.010
   Leenaars M, 2005, ILAR J, V46, P269, DOI 10.1093/ilar.46.3.269
   Lehane L, 2000, PARALYTIC SHELLFISH
   Leonard P, 2004, BIOSENS BIOELECTRON, V19, P1331, DOI 10.1016/j.bios.2003.11.009
   Leonard P, 2003, ENZYME MICROB TECH, V32, P3, DOI 10.1016/S0141-0229(02)00232-6
   Leonard P, 2007, J IMMUNOL METHODS, V323, P172, DOI 10.1016/j.jim.2007.04.010
   Leskinen SD, 2008, APPL ENVIRON MICROB, V74, P4792, DOI 10.1128/AEM.00052-08
   Liang HN, 2003, J IMMUNOL METHODS, V279, P101, DOI 10.1016/S0022-1759(03)00247-3
   Lim DV, 2003, P IEEE, V91, P902, DOI 10.1109/JPROC.2003.813574
   Lin YH, 2008, BIOSENS BIOELECTRON, V23, P1832, DOI 10.1016/j.bios.2008.02.030
   Long F, 2008, BIOSENS BIOELECTRON, V23, P952, DOI 10.1016/j.bios.2007.09.013
   Long F, 2009, BIOSENS BIOELECTRON, V24, P2346, DOI 10.1016/j.bios.2008.12.003
   Lotierzo M, 2004, BIOSENS BIOELECTRON, V20, P145, DOI 10.1016/j.bios.2004.01.032
   Loyprasert S, 2008, BIOSENS BIOELECTRON, V24, P78, DOI 10.1016/j.bios.2008.03.016
   MacBeath G, 2000, SCIENCE, V289, P1760
   Marquette CA, 1999, ANAL CHIM ACTA, V398, P173, DOI 10.1016/S0003-2670(99)00456-0
   Mascini M, 2004, BIOSENS BIOELECTRON, V20, P1203, DOI 10.1016/j.bios.2004.06.048
   Maynard J, 2000, ANNU REV BIOMED ENG, V2, P339, DOI 10.1146/annurev.bioeng.2.1.339
   Mazarei M, 2008, SENSORS-BASEL, V8, P2628, DOI 10.3390/s8042628
   Mazumdar SD, 2007, BIOSENS BIOELECTRON, V22, P2040, DOI 10.1016/j.bios.2006.09.004
   Medyantseva EP, 2000, ANAL CHIM ACTA, V411, P13, DOI 10.1016/S0003-2670(99)00889-2
   Meyer MHF, 2007, J MAGN MAGN MATER, V311, P259, DOI 10.1016/j.jmmm.2006.10.1175
   Meyer MHF, 2007, J MICROBIOL METH, V68, P218, DOI 10.1016/j.mimet.2006.08.004
   Minunni M, 2004, BIOSENS BIOELECTRON, V20, P1149, DOI 10.1016/j.bios.2004.03.037
   Moreno-Bondi MC, 2006, BIOSENS BIOELECTRON, V21, P1880, DOI 10.1016/j.bios.2005.12.018
   Morin NJ, 2004, CLIN CHEM, V50, P2037, DOI 10.1373/clinchem.2004.036814
   Mubammad-Tahir Z, 2003, BIOSENS BIOELECTRON, V18, P813, DOI 10.1016/S0956-5663(03)00020-4
   Muhammad-Tahir Z, 2004, BIOSYST ENG, V88, P145, DOI 10.1016/j.biosystemseng.2004.03.005
   Mujika M, 2009, BIOSENS BIOELECTRON, V24, P1253, DOI 10.1016/j.bios.2008.07.024
   MURAMATSU H, 1986, ANAL CHIM ACTA, V188, P257, DOI 10.1016/S0003-2670(00)86049-3
   Nadal A, 2007, J MICROBIOL METH, V68, P623, DOI 10.1016/j.mimet.2006.11.011
   Nagel T, 2008, CLIN CHIM ACTA, V394, P110, DOI 10.1016/j.cca.2008.04.009
   Nanduri V, 2006, SENSORS-BASEL, V6, P808, DOI 10.3390/s6080808
   Needham R, 2005, SENSOR ACTUAT B-CHEM, V106, P20, DOI 10.1016/j.snb.2004.05.032
   Nelson PN, 2000, J CLIN PATHOL-MOL PA, V53, P111
   NGEHNGWAINBI J, 1990, BIOSENS BIOELECTRON, V5, P13, DOI 10.1016/0956-5663(90)80023-7
   Ngundi MM, 2006, EXPERT REV PROTEOMIC, V3, P511, DOI 10.1586/14789450.3.5.511
   O'Grady J, 2009, FOOD MICROBIOL, V26, P4, DOI 10.1016/j.fm.2008.08.009
   Oh BK, 2005, BIOSENS BIOELECTRON, V20, P1847, DOI 10.1016/j.bios.2004.05.010
   Palchetti I, 2008, ANAL BIOANAL CHEM, V391, P455, DOI 10.1007/s00216-008-1876-4
   Pan Q, 2005, ANTIMICROB AGENTS CH, V49, P4052, DOI 10.1128/AAC.49.10.4052-4060.2005
   Pan YL, 2001, MAR ECOL PROG SER, V220, P83, DOI 10.3354/meps220083
   Park HJ, 2008, J MICROBIOL BIOTECHN, V18, P1453
   Pohanka M, 2008, J IMMUNOASS IMMUNOCH, V29, P70, DOI 10.1080/15321810701735120
   Radke SA, 2005, BIOSENS BIOELECTRON, V20, P1662, DOI 10.1016/j.bios.2004.07.021
   Ramanathan K, 2001, BIOSENS BIOELECTRON, V16, P417, DOI 10.1016/S0956-5663(01)00124-5
   Rao VK, 2006, ANAL SCI, V22, P1207, DOI 10.2116/analsci.22.1207
   Renwick L, 2008, EUR J CLIN MICROBIOL, V27, P791, DOI 10.1007/s10096-008-0503-9
   Rickert J, 1996, BIOSENS BIOELECTRON, V11, P757, DOI 10.1016/0956-5663(96)85927-6
   Rijal K, 2005, BIOSENS BIOELECTRON, V21, P871, DOI 10.1016/j.bios.2005.02.006
   Rodriguez-Lazaro D, 2005, INT J FOOD MICROBIOL, V101, P93, DOI 10.1016/j.ijfoodmicro.2004.09.005
   Rodriguez-Lazaro D, 2004, APPL ENVIRON MICROB, V70, P6299, DOI 10.1128/AEM.70.10.6299-6301.2004
   Ruan CM, 2003, ANAL CHEM, V75, P6494, DOI 10.1021/ac034562n
   Sakai K, 2007, BIOCHEMISTRY-US, V46, P253, DOI 10.1021/bi061875e
   Sapsford KE, 2006, SENSOR ACTUAT B-CHEM, V113, P599, DOI 10.1016/j.snb.2005.07.008
   Satake M, 1998, J AM CHEM SOC, V120, P9967, DOI 10.1021/ja981413r
   Satake Masayuki, 1997, Natural Toxins, V5, P164
   Scampicchio M, 2008, MICROCHIM ACTA, V163, P11, DOI 10.1007/s00604-008-0915-8
   Skottrup P, 2007, BIOSENS BIOELECTRON, V22, P2724, DOI 10.1016/j.bios.2006.11.017
   Skottrup P, 2007, J MICROBIOL METH, V68, P507, DOI 10.1016/j.mimet.2006.10.011
   Skottrup PD, 2008, BIOSENS BIOELECTRON, V24, P339, DOI 10.1016/j.bios.2008.06.045
   Slavik R, 2002, BIOSENS BIOELECTRON, V17, P591, DOI 10.1016/S0956-5663(02)00013-1
   Sobarzo A, 2007, J VIROL METHODS, V146, P327, DOI 10.1016/j.jviromet.2007.07.017
   Song JM, 2005, BIOSENS BIOELECTRON, V20, P2203, DOI 10.1016/j.bios.2004.08.033
   SOURNIA A, 1991, J PLANKTON RES, V13, P1093, DOI 10.1093/plankt/13.5.1093
   Stevens RC, 2007, HARMFUL ALGAE, V6, P166, DOI 10.1016/j.hal.2006.08.001
   Su XL, 2005, BIOSENS BIOELECTRON, V21, P840, DOI 10.1016/j.bios.2005.01.021
   Su XL, 2004, BIOSENS BIOELECTRON, V19, P563, DOI 10.1016/S0956-5663(03)00254-9
   Subramanian A, 2006, SENSOR ACTUAT B-CHEM, V114, P192, DOI 10.1016/j.snb.2005.04.030
   Tang A, 2003, INT J ENVIRON AN CH, V83, P663, DOI 10.1080/03067310290006887
   Tang AXJ, 2002, ANAL CHIM ACTA, V471, P33, DOI 10.1016/S0003-2670(02)00922-4
   Taylor AD, 2006, BIOSENS BIOELECTRON, V22, P752, DOI 10.1016/j.bios.2006.03.012
   Tims TB, 2004, J MICROBIOL METH, V59, P127, DOI 10.1016/j.mimet.2004.02.016
   TORENSMA R, 1993, APPL ENVIRON MICROB, V59, P2713, DOI 10.1128/AEM.59.8.2713-2716.1993
   Torrance L, 2006, J VIROL METHODS, V134, P164, DOI 10.1016/j.jviromet.2005.12.012
   Townsend S, 2006, BIOSENS BIOELECTRON, V22, P268, DOI 10.1016/j.bios.2006.01.010
   Toze S, 1999, WATER RES, V33, P3545, DOI 10.1016/S0043-1354(99)00071-8
   Tully E, 2008, BIOSENS BIOELECTRON, V23, P906, DOI 10.1016/j.bios.2007.09.011
   Tully E, 2006, INT J BIOL MACROMOL, V39, P127, DOI 10.1016/j.ijbiomac.2006.02.023
   Twiner MJ, 2008, MAR DRUGS, V6, P39, DOI [10.3390/md20080004, 10.3390/md6020039]
   Uithoven KA, 2000, BIOSENS BIOELECTRON, V14, P761, DOI 10.1016/S0956-5663(99)00067-6
   Uttenthaler E, 1998, BIOSENS BIOELECTRON, V13, P1279, DOI 10.1016/S0956-5663(98)00089-X
   UYTTENDAELE M, 1995, INT J FOOD MICROBIOL, V27, P77, DOI 10.1016/0168-1605(95)00166-H
   Uyttendaele M, 2000, INT J FOOD MICROBIOL, V54, P205, DOI 10.1016/S0168-1605(99)00196-8
   Valdivieso-Garcia A, 2001, J FOOD PROTECT, V64, P1166, DOI 10.4315/0362-028X-64.8.1166
   VANEGMOND HP, 1992, J NAT TOXINS, V1, P67
   Wang LX, 2007, J FOOD PROTECT, V70, P1366, DOI 10.4315/0362-028X-70.6.1366
   Wang RH, 2008, NANO LETT, V8, P2625, DOI 10.1021/nl080366q
   Wei D, 2007, J MICROBIOL METH, V69, P78, DOI 10.1016/j.mimet.2006.12.002
   Wu ZY, 2006, BIOSENS BIOELECTRON, V22, P207, DOI 10.1016/j.bios.2005.12.016
   Yaron S, 2002, J APPL MICROBIOL, V92, P633, DOI 10.1046/j.1365-2672.2002.01563.x
   Yu JS, 2006, J VIROL METHODS, V137, P219, DOI 10.1016/j.jviromet.2006.06.014
   Yu QM, 2005, SENSOR ACTUAT B-CHEM, V107, P193, DOI 10.1016/j.snb.2004.10.064
   Zhang WL, 2008, J CLIN MICROBIOL, V46, P1292, DOI 10.1128/JCM.02271-07
   Zhong TS, 2004, ANAL SCI, V20, P537, DOI 10.2116/analsci.20.537
   Zhou YM, 2003, SENSOR ACTUAT B-CHEM, V89, P292, DOI 10.1016/S0925-4005(03)00004-2
   Zhou YM, 2002, ANAL SCI, V18, P155, DOI 10.2116/analsci.18.155
   Zuo BL, 2004, ANAL CHEM, V76, P3536, DOI 10.1021/ac035367b
NR 183
TC 247
Z9 274
U1 5
U2 129
PU MDPI
PI BASEL
PA ST ALBAN-ANLAGE 66, CH-4052 BASEL, SWITZERLAND
SN 1424-8220
J9 SENSORS-BASEL
JI Sensors
PD JUN
PY 2009
VL 9
IS 6
BP 4407
EP 4445
DI 10.3390/s90604407
PG 39
WC Chemistry, Analytical; Engineering, Electrical & Electronic; Instruments
   & Instrumentation
WE Science Citation Index Expanded (SCI-EXPANDED)
SC Chemistry; Engineering; Instruments & Instrumentation
GA 462GS
UT WOS:000267339700023
PM 22408533
OA Green Published, gold
DA 2023-06-30
ER

PT J
AU Sanati, A
   Esmaeili, Y
   Khavani, M
   Bidram, E
   Rahimi, A
   Dabiri, A
   Rafienia, M
   Jolfaie, NA
   Mofrad, MRK
   Javanmard, SH
   Shariati, L
   Zarrabi, A
AF Sanati, Alireza
   Esmaeili, Yasaman
   Khavani, Mohammad
   Bidram, Elham
   Rahimi, Azadeh
   Dabiri, Arezou
   Rafienia, Mohammad
   Jolfaie, Nafise Arbab
   Mofrad, Mohammad R. K.
   Javanmard, Shaghayegh Haghjooy
   Shariati, Laleh
   Zarrabi, Ali
TI Smartphone-assisted lab-in-a-tube device using gold nanocluster-based
   aptasensor for detection of MUC1-overexpressed tumor cells
SO ANALYTICA CHIMICA ACTA
LA English
DT Article
DE Smartphone assisted cytosensor; Lab-in-a-tube; Circulating tumor cells
   (CTCs)
ID BREAST-CANCER CELLS; SENSITIVE DETECTION; ELECTROCHEMICAL BIOSENSOR;
   MOLECULAR-DYNAMICS; FLUORESCENT; GRAPHENE; APTAMER; PROTEIN
AB Developing smartphone technology for point-of-care diagnosis is one of the current favorable trends in the field of biosensors. In fact, using smartphones can provide better accessibility and facility for rapid diagnosis of diseases. On the other hand, the detection of circulating tumor cells (CTCs) is one of the recent methods for the early diagnosis of cancer. Here, a new smartphone-assisted lab-in-a-tube device is introduced for the detection of Mucin 1 (MUC1) overexpressed tumor-derived cell lines using gold nanoclusters (GNCs)-based aptasensor.
C1 [Sanati, Alireza; Esmaeili, Yasaman; Bidram, Elham; Rafienia, Mohammad; Jolfaie, Nafise Arbab] Isfahan Univ Med Sci, Biosensor Res Ctr, Esfahan, Iran.
   [Khavani, Mohammad; Mofrad, Mohammad R. K.] Univ Calif Berkeley, Dept Bioengn, Mol Cell Biomech Lab, Berkeley, CA 94720 USA.
   [Khavani, Mohammad; Mofrad, Mohammad R. K.] Univ Calif Berkeley, Dept Mech Engn, Mol Cell Biomech Lab, Berkeley, CA 94720 USA.
   [Rahimi, Azadeh; Dabiri, Arezou; Javanmard, Shaghayegh Haghjooy; Shariati, Laleh] Isfahan Univ Med Sci, Cardiovasc Res Inst, Appl Physiol Res Ctr, Esfahan, Iran.
   [Bidram, Elham; Shariati, Laleh] Isfahan Univ Med Sci, Sch Adv Technol Med, Dept Biomat Nanotechnol & Tissue Engn, Esfahan, Iran.
   [Zarrabi, Ali] Istinye Univ, Fac Engn & Nat Sci, Dept Biomed Engn, Istanbul, Turkiye.
C3 Isfahan University Medical Science; University of California System;
   University of California Berkeley; University of California System;
   University of California Berkeley; Isfahan University Medical Science;
   Isfahan University Medical Science; Istinye University
RP Shariati, L (通讯作者)，Isfahan Univ Med Sci, Sch Adv Technol Med, Dept Biomat Nanotechnol & Tissue Engn, Esfahan, Iran.; Zarrabi, A (通讯作者)，Istinye Univ, Fac Engn & Nat Sci, Dept Biomed Engn, Istanbul, Turkiye.
EM l.shariati@amt.mui.ac.ir; ali.zarrabi@istinye.edu.tr
RI Shaghayeg Javanmard, Haghjoo/V-6376-2017
OI Khavani, Mohammad/0000-0003-1883-8701
FU Isfahan University of Medical Sciences, Deputy of Research [2400101,
   299180]
FX We are deeply grateful to Isfahan University of Medical Sciences, Deputy
   of Research, for their support (Grant No. 2400101 and 299180) .
CR Ahmadi Y, 2020, TRAC-TREND ANAL CHEM, V126, DOI 10.1016/j.trac.2020.115881
   Amin N, 2020, ANAL CHEM, V92, P4209, DOI 10.1021/acs.analchem.9b04369
   Chan SSY, 2022, ACS OMEGA, V7, P18459, DOI 10.1021/acsomega.2c00842
   Chen W, 2020, SENSOR ACTUAT B-CHEM, V306, DOI 10.1016/j.snb.2019.127579
   Cui H, 2020, J MATER CHEM C, V8, P14312, DOI 10.1039/d0tc03443f
   Deng SK, 2016, MATER TODAY, V19, P197, DOI 10.1016/j.mattod.2015.10.002
   Esmaeili Y., 2020, MICROCHIM ACTA, V187, P1
   Esmaeili Y, 2023, MICROCHIM ACTA, V190, DOI 10.1007/s00604-022-05558-1
   Esmaeili Y, 2022, BIOMATER ADV, V139, DOI 10.1016/j.bioadv.2022.213017
   Esmaeili Y, 2022, INT J BIOL MACROMOL, V202, P241, DOI 10.1016/j.ijbiomac.2022.01.063
   Estevez L, 2011, J AM CHEM SOC, V133, P6122, DOI 10.1021/ja200244s
   Do HTT, 2020, CANCERS, V12, DOI 10.3390/cancers12020287
   Hu FX, 2019, SENSOR ACTUAT B-CHEM, V287, P209, DOI 10.1016/j.snb.2019.02.037
   Hu XB, 2021, ANAL CHEM, V93, P7917, DOI 10.1021/acs.analchem.1c00621
   Jiang H, 2021, FOOD CHEM, V365, DOI 10.1016/j.foodchem.2021.130511
   Jiang WJ, 2018, SENSOR ACTUAT B-CHEM, V274, P144, DOI 10.1016/j.snb.2018.07.149
   Jin X, 2016, PLANT METHODS, V12, DOI 10.1186/s13007-016-0143-5
   JORGENSEN WL, 1983, J CHEM PHYS, V79, P926, DOI 10.1063/1.445869
   Joshi A, 2021, NANOSCALE ADV, V3, P5542, DOI 10.1039/d1na00453k
   Joung IS, 2008, J PHYS CHEM B, V112, P9020, DOI 10.1021/jp8001614
   Krishnan SK, 2019, RSC ADV, V9, P8778, DOI 10.1039/c8ra09577a
   Lan Y, 2022, BIOSENSORS-BASEL, V12, DOI 10.3390/bios12070477
   Li YQ, 2017, BIOSENS BIOELECTRON, V92, P26, DOI 10.1016/j.bios.2017.01.057
   Li Y, 2016, CHEM COMMUN, V52, P3959, DOI 10.1039/c6cc01014h
   Liang LL, 2016, SENSOR ACTUAT B-CHEM, V229, P347, DOI 10.1016/j.snb.2016.01.137
   Mehrnia SS, 2021, RADIAT ONCOL, V16, DOI 10.1186/s13014-021-01751-3
   Nur Y., 2021, SENS BIO-SENS RES, V32
   Plaks V, 2013, SCIENCE, V341, P1186, DOI 10.1126/science.1235226
   Price EK, 2019, J COLLOID INTERF SCI, V552, P771, DOI 10.1016/j.jcis.2019.05.097
   Purohit B, 2020, CURR OPIN BIOMED ENG, V13, P42, DOI 10.1016/j.cobme.2019.08.015
   Qadami F, 2018, PLASMONICS, V13, P2091, DOI 10.1007/s11468-018-0725-3
   Rhinehardt KL, 2015, J PHYS CHEM B, V119, P6571, DOI 10.1021/acs.jpcb.5b02483
   Sanati A., 2020, COST EFFECTIVE GREEN, V20
   Sanati A, 2022, FLATCHEM, V36, DOI 10.1016/j.flatc.2022.100443
   Sanati A, 2022, MATER DESIGN, V221, DOI 10.1016/j.matdes.2022.110955
   Sanati A, 2022, APPL MATER TODAY, V26, DOI 10.1016/j.apmt.2021.101350
   Sanati A, 2020, FLATCHEM, V20, DOI 10.1016/j.flatc.2020.100162
   Sonia, 2021, TALANTA, V234, DOI 10.1016/j.talanta.2021.122623
   Su M, 2014, ELECTROCHIM ACTA, V146, P262, DOI 10.1016/j.electacta.2014.08.129
   Syedmoradi L, 2021, TALANTA, V225, DOI 10.1016/j.talanta.2020.122002
   Tran MV, 2019, ANAL CHEM, V91, P11963, DOI 10.1021/acs.analchem.9b02853
   Vajhadin F, 2022, J MATER CHEM B, V10, P990, DOI 10.1039/d1tb02370e
   Vajhadin F, 2020, BIOSENS BIOELECTRON, V151, DOI 10.1016/j.bios.2019.111984
   Wang M, 2016, ACS NANO, V10, P7231, DOI 10.1021/acsnano.6b03349
   Wang WW, 2018, TALANTA, V182, P306, DOI 10.1016/j.talanta.2018.01.067
   Xie JP, 2009, J AM CHEM SOC, V131, P888, DOI 10.1021/ja806804u
   Yamamoto M, 2018, J COLLOID INTERF SCI, V510, P221, DOI 10.1016/j.jcis.2017.09.011
   Yang XF, 2019, SENSOR ACTUAT A-PHYS, V285, P67, DOI 10.1016/j.sna.2018.10.041
   Yang YH, 2018, BIOSENS BIOELECTRON, V122, P175, DOI 10.1016/j.bios.2018.09.062
   Zahra QU, 2022, BIOSENS BIOELECTRON, V215, DOI 10.1016/j.bios.2022.114509
   Zhang BH, 2021, SMALL, V17, DOI 10.1002/smll.202004381
   Zhang SL, 2014, ANALYST, V139, P6259, DOI 10.1039/c4an01532k
   Zhou ZP, 2021, BIOSENS BIOELECTRON, V192, DOI 10.1016/j.bios.2021.113530
   Zhu YW, 2010, ADV MATER, V22, P3906, DOI 10.1002/adma.201001068
NR 54
TC 0
Z9 0
U1 20
U2 20
PU ELSEVIER
PI AMSTERDAM
PA RADARWEG 29, 1043 NX AMSTERDAM, NETHERLANDS
SN 0003-2670
EI 1873-4324
J9 ANAL CHIM ACTA
JI Anal. Chim. Acta
PD APR 29
PY 2023
VL 1252
AR 341017
DI 10.1016/j.aca.2023.341017
EA MAR 2023
PG 11
WC Chemistry, Analytical
WE Science Citation Index Expanded (SCI-EXPANDED)
SC Chemistry
GA A4QK7
UT WOS:000954986900001
PM 36935143
DA 2023-06-30
ER

PT J
AU Ziyatdinova, GK
   Budnikov, HC
AF Ziyatdinova, G. K.
   Budnikov, H. C.
TI Natural phenolic antioxidants in bioanalytical chemistry: state of the
   art and prospects of development
SO RUSSIAN CHEMICAL REVIEWS
LA English
DT Review
ID ULTRASONIC/MICROWAVE-ASSISTED EXTRACTION; SENSITIVE VOLTAMMETRIC
   DETERMINATION; PERFORMANCE LIQUID-CHROMATOGRAPHY;
   CAPILLARY-ZONE-ELECTROPHORESIS; COUNTER-CURRENT CHROMATOGRAPHY; TANDEM
   MASS-SPECTROMETRY; GRAPE SEED TANNINS; IONIC LIQUID; ELECTROCHEMICAL
   OXIDATION; AMPEROMETRIC BIOSENSOR
AB Published data of the last decade on the chemical analysis and related problems of investigation of phenolic antioxidants as components of complex biomedical and food objects are generalized. The physicochemical properties of these compounds are presented in accordance with the up-to-date classification of their structures. Particular attention is paid to the development of new and advancement of traditional methods for determination of natural phenolic antioxidants in relation to public health protection problems. The interdisciplinary character of the considered problems is emphasized and the ways for problem solution are outlined.
C1 [Ziyatdinova, G. K.; Budnikov, H. C.] Kazan Fed Univ, AM Butlerov Inst Chem, Kazan 420008, Russia.
C3 Kazan Federal University
RP Ziyatdinova, GK (通讯作者)，KazFU, Inst Chem, Chair Analyt Chem, Kazan, Russia.
EM Ziyatdinovag@mail.ru; Herman.Budnikov@ksu.ru
RI Budnikov, Herman C./A-5007-2017; Ziyatdinova, Guzel/D-6612-2015
OI Ziyatdinova, Guzel/0000-0002-8219-2813
CR Abeynayake SW, 2011, PLANT METHODS, V7, DOI 10.1186/1746-4811-7-13
   Adachi S, 2007, CANCER RES, V67, P6493, DOI 10.1158/0008-5472.CAN-07-0411
   Adam A, 2002, J NUTR, V132, P1962, DOI 10.1093/jn/132.7.1962
   Adam V, 2007, SENSORS-BASEL, V7, P2402, DOI 10.3390/s7102402
   Aguirre MJ, 2010, FOOD CHEM, V121, P44, DOI 10.1016/j.foodchem.2009.11.088
   Altuner E. M., 2012, African Journal of Biotechnology, V11, P930
   Amic D, 2007, CURR MED CHEM, V14, P827, DOI 10.2174/092986707780090954
   Annaba F, 2010, AM J PHYSIOL-GASTR L, V298, pG467, DOI 10.1152/ajpgi.00360.2009
   [Anonymous], 1999, COMPREHENSIVE NATURA
   [Anonymous], 2008, THESIS
   Aref'ev DV, 2007, RUSS CHEM B+, V56, P781, DOI 10.1007/s11172-007-0117-x
   Arora A, 2000, ARCH BIOCHEM BIOPHYS, V373, P102, DOI 10.1006/abbi.1999.1525
   Arts MJTJ, 2002, J AGR FOOD CHEM, V50, P1184, DOI 10.1021/jf010855a
   Hassimotto NMA, 2008, J AGR FOOD CHEM, V56, P11727, DOI 10.1021/jf8026149
   Azzi A, 2004, FEBS LETT, V558, P3, DOI 10.1016/S0014-5793(03)01526-6
   Bacon JR, 1998, J AGR FOOD CHEM, V46, P5083, DOI 10.1021/jf980791c
   Balasundram N, 2006, FOOD CHEM, V99, P191, DOI 10.1016/j.foodchem.2005.07.042
   Baumann D, 2001, J NAT PROD, V64, P353, DOI 10.1021/np0004395
   Bautista-Ortin AB, 2007, INNOV FOOD SCI EMERG, V8, P322, DOI 10.1016/j.ifset.2007.03.005
   Baxter NJ, 1997, BIOCHEMISTRY-US, V36, P5566, DOI 10.1021/bi9700328
   Bayrakceken F, 2003, SPECTROCHIM ACTA A, V59, P135, DOI 10.1016/S1386-1425(02)00143-9
   Ben-Shalom N, 1999, CARBOHYD POLYM, V38, P179, DOI 10.1016/S0144-8617(98)00111-8
   Bennick A, 2002, CRIT REV ORAL BIOL M, V13, P184, DOI 10.1177/154411130201300208
   Bimakr M, 2011, FOOD BIOPROD PROCESS, V89, P67, DOI 10.1016/j.fbp.2010.03.002
   Blasco AJ, 2005, ANAL CHIM ACTA, V539, P237, DOI 10.1016/j.aca.2005.02.056
   Boyer J, 2004, NUTR J, V3, DOI 10.1186/1475-2891-3-5
   Bravo L, 1998, NUTR REV, V56, P317, DOI 10.1111/j.1753-4887.1998.tb01670.x
   Brunet AJ, 2002, J AGR FOOD CHEM, V50, P2708, DOI 10.1021/jf011257z
   Budnikov GK, 2005, J ANAL CHEM+, V60, P600, DOI 10.1007/s10809-005-0146-2
   Budnikov H.C., 2003, OSNOVY SOVREMENNOGO
   Budnikov H. C, 2012, MODIFITSIROVANNYE EL
   Budnikov H.C, 2012, J ANAL CHEM+, V67, P651
   Burda S, 2001, J AGR FOOD CHEM, V49, P2774, DOI 10.1021/jf001413m
   Bureau S, 2009, LWT-FOOD SCI TECHNOL, V42, P372, DOI 10.1016/j.lwt.2008.03.010
   Burlakova EB, 2007, RUSS J GEN CHEM+, V77, P1983, DOI 10.1134/S107036320711028X
   Burlakova E B, 2005, KHIMICHESKAYA I BIOL
   Buss GD, 2005, PLANTA MED, V71, P1118, DOI 10.1055/s-2005-873174
   CANADA AT, 1990, FREE RADICAL BIO MED, V9, P441, DOI 10.1016/0891-5849(90)90022-B
   Cao GH, 1997, FREE RADICAL BIO MED, V22, P749, DOI 10.1016/S0891-5849(96)00351-6
   Caridi A, 2007, INT J FOOD MICROBIOL, V120, P167, DOI 10.1016/j.ijfoodmicro.2007.08.032
   Caridi D, 2007, FOOD CHEM, V105, P691, DOI 10.1016/j.foodchem.2006.12.063
   Carvalho E, 2004, ANAL CHIM ACTA, V513, P97, DOI 10.1016/j.aca.2003.10.010
   Casazza AA, 2010, J FOOD ENG, V100, P50, DOI 10.1016/j.jfoodeng.2010.03.026
   Castaneda-Ovando A, 2009, FOOD CHEM, V113, P859, DOI 10.1016/j.foodchem.2008.09.001
   Castelli F, 1999, J AGR FOOD CHEM, V47, P991, DOI 10.1021/jf980518a
   Castro-Vargas HI, 2010, J SUPERCRIT FLUID, V51, P319, DOI 10.1016/j.supflu.2009.10.012
   Ceto X, 2012, ANAL CHIM ACTA, V732, P172, DOI 10.1016/j.aca.2012.02.026
   Charlton AJ, 2002, J AGR FOOD CHEM, V50, P1593, DOI 10.1021/jf010897z
   Chen QS, 2009, FOOD CHEM, V113, P1272, DOI 10.1016/j.foodchem.2008.08.042
   Chen SS, 2000, IMMUNOLOGY, V100, P471, DOI 10.1046/j.1365-2567.2000.00045.x
   Chen XY, 2010, CHEM PHARM BULL, V58, P475, DOI 10.1248/cpb.58.475
   Cheng XL, 2011, J CHROMATOGR A, V1218, P5774, DOI 10.1016/j.chroma.2011.06.091
   Chernysheva N N, 2003, THESIS
   Cheynier V, 2005, AM J CLIN NUTR, V81, p223S, DOI 10.1093/ajcn/81.1.223S
   Chiremba C, 2012, J AGR FOOD CHEM, V60, P4735, DOI 10.1021/jf300279t
   Constantin RP, 2011, J BIOCHEM MOL TOXIC, V25, P117, DOI 10.1002/jbt.20367
   Corduneanu O, 2006, ELECTROANAL, V18, P757, DOI 10.1002/elan.200503469
   Cortina-Puig M, 2010, MICROCHIM ACTA, V171, P187, DOI 10.1007/s00604-010-0425-y
   Croft KD, 1998, ANN NY ACAD SCI, V854, P435, DOI 10.1111/j.1749-6632.1998.tb09922.x
   D'Archivio Massimo, 2007, Ann Ist Super Sanita, V43, P348
   D'Archivio M, 2010, INT J MOL SCI, V11, P1321, DOI 10.3390/ijms11041321
   Dai F, 2008, BIOCHIMIE, V90, P1499, DOI 10.1016/j.biochi.2008.05.007
   Dai J, 2010, MOLECULES, V15, P7313, DOI 10.3390/molecules15107313
   Dall'Orto VC, 2005, ANAL LETT, V38, P19, DOI 10.1081/AL-200043435
   Daneshgar P, 2009, J APPL ELECTROCHEM, V39, P1983, DOI 10.1007/s10800-009-9908-0
   Fernandes AJD, 2012, SCI WORLD J, DOI 10.1100/2012/923462
   de Freitas V, 2002, J SCI FOOD AGR, V82, P113, DOI 10.1002/jsfa.1016
   de Freitas V, 2001, J AGR FOOD CHEM, V49, P940, DOI 10.1021/jf000981z
   De Luca LM, 1996, NUTR REV, V54, P178, DOI 10.1111/j.1753-4887.1996.tb03926.x
   de Rijke E, 2006, J CHROMATOGR A, V1112, P31, DOI 10.1016/j.chroma.2006.01.019
   DEARDEN JC, 1959, CAN J CHEM, V37, P1294, DOI 10.1139/v59-193
   Delmas D, 2006, CURR DRUG TARGETS, V7, P423, DOI 10.2174/138945006776359331
   Denisov ET, 2009, RUSS CHEM REV+, V78, P1047, DOI 10.1070/RC2009v078n11ABEH004084
   DESCHNER EE, 1991, CARCINOGENESIS, V12, P1193, DOI 10.1093/carcin/12.7.1193
   Deslaurien I, 2000, THESIS
   Di Carlo G, 2014, SENSOR ACTUAT B-CHEM, V191, P703, DOI 10.1016/j.snb.2013.10.063
   Diagone C.A., 2012, CHROMATOGR RES INT, V2012, DOI [10.1155/2012/691509, DOI 10.1155/2012/691509]
   Dong SQ, 2009, TALANTA, V80, P809, DOI 10.1016/j.talanta.2009.07.069
   Duarte GS, 2011, J AGR FOOD CHEM, V59, P7925, DOI 10.1021/jf201906p
   Dubinina EE, 2001, VOP MED KHIM, V47, P561
   Eisen B, 2003, J AGR FOOD CHEM, V51, P2212, DOI 10.1021/jf025783h
   El Amrani FBA, 2006, J INORG BIOCHEM, V100, P1208, DOI 10.1016/j.jinorgbio.2006.01.036
   El Hajji H, 2006, FREE RADICAL RES, V40, P303, DOI 10.1080/10715760500484351
   El-Hady D, 2008, MICROCHIM ACTA, V161, P225, DOI 10.1007/s00604-007-0780-5
   El-Hady DA, 2007, ANAL CHIM ACTA, V593, P178, DOI 10.1016/j.aca.2007.05.002
   ElKaoutit M, 2008, FOOD CHEM, V110, P1019, DOI 10.1016/j.foodchem.2008.03.006
   Elkaoutit M, 2007, J AGR FOOD CHEM, V55, P8011, DOI 10.1021/jf0711136
   Emanuel N M, 1967, THE INHIBITION OF FA
   Ensafi AA, 2006, ELECTROANAL, V18, P579, DOI 10.1002/elan.200503433
   Escot S, 2001, AUST J GRAPE WINE R, V7, P153, DOI 10.1111/j.1755-0238.2001.tb00204.x
   Fedina P A, 2010, KHIM RAST SYRYA, P91
   Felgines C, 2003, J NUTR, V133, P1296
   Fernandes SC, 2008, J BRAZIL CHEM SOC, V19, P1215, DOI 10.1590/S0103-50532008000600024
   Fernandes SC, 2009, TALANTA, V79, P222, DOI 10.1016/j.talanta.2009.03.039
   Fernandes SC, 2008, SENSOR ACTUAT B-CHEM, V133, P202, DOI 10.1016/j.snb.2008.02.023
   Ferruzzi MG, 2006, FOOD CHEM, V99, P484, DOI 10.1016/j.foodchem.2005.08.010
   Fraga CG, 2010, MOL ASPECTS MED, V31, P435, DOI 10.1016/j.mam.2010.09.006
   Franzoi AC, 2008, J PHARMACEUT BIOMED, V47, P973, DOI 10.1016/j.jpba.2008.03.031
   Franzoi AC, 2010, ELECTROANAL, V22, P1376, DOI 10.1002/elan.200900591
   Franzoi AC, 2009, TALANTA, V77, P1322, DOI 10.1016/j.talanta.2008.09.010
   Frazier RA, 2003, J AGR FOOD CHEM, V51, P5189, DOI 10.1021/jf021179v
   Friedman M, 2000, J AGR FOOD CHEM, V48, P2101, DOI 10.1021/jf990489j
   Fulcrand H, 2008, PHYTOCHEMISTRY, V69, P3131, DOI 10.1016/j.phytochem.2008.03.016
   Galati G, 2002, TOXICOLOGY, V177, P91, DOI 10.1016/S0300-483X(02)00198-1
   Gall G. le, 2003, Food authenticity and traceability, P131
   Gallo M, 2010, MOLECULES, V15, P6365, DOI 10.3390/molecules15096365
   Gao LY, 2002, FOOD CHEM, V78, P255, DOI 10.1016/S0308-8146(02)00115-2
   Freitas KHG, 2010, ANAL LETT, V43, P2091, DOI 10.1080/00032711003687112
   Freitas KHG, 2009, ANAL LETT, V42, P881, DOI 10.1080/00032710902722087
   Garcia-Salas P, 2010, MOLECULES, V15, P8813, DOI 10.3390/molecules15128813
   Gazdik Z, 2008, MOLECULES, V13, P2823, DOI 10.3390/molecules131102823
   Ghiadoni L, 1998, AM J HYPERTENS, V11, p174A
   Giusti MM, 2003, BIOCHEM ENG J, V14, P217, DOI 10.1016/S1369-703X(02)00221-8
   Giusti MM, 2001, CURRENT PROTOCOLS FO, pF1, DOI [10.1002/0471142913.faf0102-00, DOI 10.1002/0471142913.FAF0102S00]
   Goldman R, 1999, FREE RADICAL BIO MED, V27, P1050, DOI 10.1016/S0891-5849(99)00140-9
   Gomes SASS, 2004, BIOSENS BIOELECTRON, V20, P1211, DOI 10.1016/j.bios.2004.05.013
   Gonthier MP, 2006, BIOMED PHARMACOTHER, V60, P536, DOI 10.1016/j.biopha.2006.07.084
   Hagerman A E, 1986, Prog Clin Biol Res, V213, P67
   HAGERMAN AE, 1978, J AGR FOOD CHEM, V26, P809, DOI 10.1021/jf60218a027
   HAGERMAN AE, 1987, J CHEM ECOL, V13, P1243, DOI 10.1007/BF01020552
   HALIWELL B, 1998, FREE RADICALS BIOL M
   HALL MN, 1988, FOOD CHEM, V27, P61, DOI 10.1016/0308-8146(88)90036-2
   HALLIWELL B, 1994, LANCET, V344, P721, DOI 10.1016/S0140-6736(94)92211-X
   Halliwell B, 2008, ARCH BIOCHEM BIOPHYS, V476, P107, DOI 10.1016/j.abb.2008.01.028
   HANASAKI Y, 1994, FREE RADICAL BIO MED, V16, P845, DOI 10.1016/0891-5849(94)90202-X
   Harborne J B, 1999, PHYTOCHEMICAL DICTIO
   Hartzfeld PW, 2002, J AGR FOOD CHEM, V50, P1785, DOI 10.1021/jf0111155
   Haslam E., 1989, Plant polyphenols: vegetable tannins revisited.
   He L, 2012, FOOD BIOPROD PROCESS, V90, P215, DOI 10.1016/j.fbp.2011.03.003
   Heim KE, 2002, J NUTR BIOCHEM, V13, P572, DOI 10.1016/S0955-2863(02)00208-5
   Hendrich AB, 2006, ACTA PHARMACOL SIN, V27, P27, DOI 10.1111/j.1745-7254.2006.00238.x
   Hendrich AB, 2002, EUR J PHARM SCI, V16, P201, DOI 10.1016/S0928-0987(02)00106-9
   Hennekens CH, 1997, PURE APPL CHEM, V69, P2141, DOI 10.1351/pac199769102141
   HERRMANN K, 1988, Z LEBENSM UNTERS FOR, V186, P1, DOI 10.1007/BF01027170
   Herrmann K., 1976, Journal of Food Technology, V11, P433, DOI 10.1108/09566160010378107
   HODNICK WF, 1994, BIOCHEM PHARMACOL, V47, P573, DOI 10.1016/0006-2952(94)90190-2
   Hollman PCH, 2004, PHARM BIOL, V42, P74, DOI 10.3109/13880200490893492
   Hollman PCH, 1999, FOOD CHEM TOXICOL, V37, P937, DOI 10.1016/S0278-6915(99)00079-4
   Hoshino T, 1999, NATURALLY OCCURRING GLYCOSIDES, P43
   Hosu A, 2014, FOOD CHEM, V150, P113, DOI 10.1016/j.foodchem.2013.10.153
   Huang LY, 2008, SEP PURIF TECHNOL, V64, P101, DOI 10.1016/j.seppur.2008.07.021
   Huang W, 2009, FOOD CHEM, V114, P1147, DOI 10.1016/j.foodchem.2008.10.079
   Huck CW, 2002, J SEP SCI, V25, P904, DOI 10.1002/1615-9314(20021001)25:14&lt;903::AID-JSSC904&gt;3.0.CO;2-
   Huh NW, 1996, BIOPHYS J, V71, P3261, DOI 10.1016/S0006-3495(96)79519-X
   Ibarra-Escutia P, 2010, TALANTA, V81, P1636, DOI 10.1016/j.talanta.2010.03.017
   Ignat I, 2011, FOOD CHEM, V126, P1821, DOI 10.1016/j.foodchem.2010.12.026
   Ihme N, 1996, EUR J CLIN PHARMACOL, V50, P443, DOI 10.1007/s002280050138
   Imabayashi S, 2001, ELECTROANAL, V13, P408, DOI 10.1002/1521-4109(200104)13:5<408::AID-ELAN408>3.0.CO;2-2
   INOUE KH, 1988, ANAL BIOCHEM, V169, P363, DOI 10.1016/0003-2697(88)90296-5
   Jalil AMM, 2008, MOLECULES, V13, P2190, DOI 10.3390/molecules13092190
   Jandera P, 2008, J SEP SCI, V31, P1421, DOI 10.1002/jssc.200800051
   Janeiro P, 2005, ELECTROANAL, V17, P1059, DOI 10.1002/elan.200403216
   Janeiro P, 2005, ELECTROANAL, V17, P733, DOI 10.1002/elan.200403155
   Jarosz-Wilkolazka A, 2004, ENZYME MICROB TECH, V35, P238, DOI 10.1016/j.enzmictec.2004.04.016
   Jewell WT, 2001, AM J ENOL VITICULT, V52, P219
   Jiang TF, 2004, PLANTA MED, V70, P284, DOI 10.1055/s-2004-818927
   Jobstl E, 2006, J AGR FOOD CHEM, V54, P4077, DOI 10.1021/jf053259f
   Kalili KM, 2011, J SEP SCI, V34, P854, DOI 10.1002/jssc.201000811
   Kartsova LA, 2008, J ANAL CHEM+, V63, P1024, DOI 10.1134/S1061934808110026
   Kartsova LA, 2008, J ANAL CHEM+, V63, P1107, DOI 10.1134/S1061934808110154
   Kartsova LA, 2010, J ANAL CHEM+, V65, P280, DOI 10.1134/S1061934810030123
   Kartsova L A, 2010, J ANAL CHEM+, V65, p[209, 212]
   Khoddami A, 2013, MOLECULES, V18, P2328, DOI 10.3390/molecules18022328
   Khuwijitjaru P, 2012, J OLEO SCI, V61, P349, DOI 10.5650/jos.61.349
   Kilmartin PA, 2003, FOOD CHEM, V82, P501, DOI 10.1016/S0308-8146(03)00066-9
   Klejdus B, 2007, ANAL BIOANAL CHEM, V389, P2277, DOI 10.1007/s00216-007-1606-3
   Kochetova M. S., 2007, RUSS CHEM REV, V76, P79, DOI [10.1070/RC2007v076n01ABEH003632, DOI 10.1070/RC2007V076N01ABEH003632]
   Kolyakina EV, 2011, RUSS CHEM REV+, V80, P683, DOI 10.1070/RC2011v080n07ABEH004172
   Komorsky-Lovric S, 2009, COLLECT CZECH CHEM C, V74, P1467, DOI 10.1135/cccc2009062
   Kong YT, 2001, AM J ENOL VITICULT, V52, P381
   Konishi Y, 2006, J AGR FOOD CHEM, V54, P7539, DOI 10.1021/jf061554+
   Kononevich YN, 2014, MENDELEEV COMMUN, V24, P149, DOI 10.1016/j.mencom.2014.04.007
   Korotkova E I, 2009, THESIS
   Kroll J, 2000, J AGR FOOD CHEM, V48, P1580, DOI 10.1021/jf991172m
   Kyle JAM, 2007, J AGR FOOD CHEM, V55, P4889, DOI 10.1021/jf070351y
   Lafay S, 2006, J NUTR, V136, P1192, DOI 10.1093/jn/136.5.1192
   Lafay Sophie, 2008, Phytochemistry Reviews, V7, P301, DOI 10.1007/s11101-007-9077-x
   Langley-Evans SC, 2000, INT J FOOD SCI NUTR, V51, P309, DOI 10.1080/096374800426902
   Le Bourvellec C, 2005, BBA-GEN SUBJECTS, V1725, P10, DOI 10.1016/j.bbagen.2005.06.004
   Le Bourvellec C, 2012, CRIT REV FOOD SCI, V52, P213, DOI 10.1080/10408398.2010.499808
   Lee J, 2004, COMPR REV FOOD SCI F, V3, P21, DOI 10.1111/j.1541-4337.2004.tb00058.x
   Lee J, 2008, FOOD CHEM, V110, P782, DOI 10.1016/j.foodchem.2008.03.010
   Leenen R, 2000, EUR J CLIN NUTR, V54, P87, DOI 10.1038/sj.ejcn.1600900
   Liang Z, 2012, J CHROMATOGR A, V1224, P61, DOI 10.1016/j.chroma.2011.12.046
   Lingwood D, 2010, SCIENCE, V327, P46, DOI 10.1126/science.1174621
   Litescu SC, 2010, ANAL LETT, V43, P1089, DOI 10.1080/00032710903518518
   Liu ZL, 2006, SEP PURIF TECHNOL, V52, P18, DOI 10.1016/j.seppur.2006.03.009
   Liza MS, 2010, FOOD BIOPROD PROCESS, V88, P319, DOI 10.1016/j.fbp.2009.02.001
   Lorenz M, 2007, EUR HEART J, V28, P219, DOI 10.1093/eurheartj/ehl442
   Lou ZX, 2012, ANAL CHIM ACTA, V716, P28, DOI 10.1016/j.aca.2011.03.012
   Lou ZX, 2010, J CHROMATOGR A, V1217, P2441, DOI 10.1016/j.chroma.2009.12.022
   Lu CX, 2012, NAT PROD RES, V26, P1842, DOI 10.1080/14786419.2011.607454
   LUCK G, 1994, PHYTOCHEMISTRY, V37, P357, DOI 10.1016/0031-9422(94)85061-5
   Luckner M, 1984, SECONDARY METABOLISM, P88, DOI DOI 10.1007/978-3-662-09838-7
   Lungu A, 2010, REV ROUM CHIM, V55, P109
   Ma YQ, 2008, J AGR FOOD CHEM, V56, P5682, DOI 10.1021/jf072474o
   MAAS JL, 1992, BIOTECHNOLOGY AND NUTRITION, P345
   Maldonado-Celis ME, 2009, BIOCHEM BIOPH RES CO, V388, P372, DOI 10.1016/j.bbrc.2009.08.016
   Malinina L I, 2011, ZAV LAB DIAGN MATER, V77, P23
   Marghitas LA, 2010, NOT BOT HORTI AGROBO, V38, P40
   Martin J. G. P., 2012, Journal of Natural Products (India), V5, P27
   Masek A, 2014, FOOD CHEM, V148, P18, DOI 10.1016/j.foodchem.2013.10.003
   Mateus N, 2004, FOOD CHEM, V84, P195, DOI 10.1016/S0308-8146(03)00201-2
   Matsumoto H, 2001, J AGR FOOD CHEM, V49, P1546, DOI 10.1021/jf001246q
   Mazza G., 1991, ANTHOCYANINS FRUITS
   McGhie TK, 2007, MOL NUTR FOOD RES, V51, P702, DOI 10.1002/mnfr.200700092
   MCMANUS JP, 1985, J CHEM SOC PERK T 2, P1429, DOI 10.1039/p29850001429
   Medvidovic-Kosanovic M, 2010, COLLECT CZECH CHEM C, V75, P547, DOI 10.1135/cccc2009548
   Mello LD, 2007, TALANTA, V72, P335, DOI 10.1016/j.talanta.2006.11.041
   Mello LD, 2005, FOOD CHEM, V92, P515, DOI 10.1016/j.foodchem.2004.08.019
   Mello LD, 2003, SENSOR ACTUAT B-CHEM, V96, P636, DOI 10.1016/j.snb.2003.07.008
   Mercurio MD, 2007, J AGR FOOD CHEM, V55, P4651, DOI 10.1021/jf063674n
   Merken HM, 2000, J AGR FOOD CHEM, V48, P577, DOI 10.1021/jf990872o
   Mikelova R, 2007, ACTA CHIM SLOV, V54, P92
   Mirel S., 2008, FARMACIA, VLVI, P196
   Moccelini SK, 2009, TALANTA, V78, P1063, DOI 10.1016/j.talanta.2009.01.038
   Molinelli A, 2002, J AGR FOOD CHEM, V50, P1804, DOI 10.1021/jf011213q
   Montereali MR, 2010, J MOL CATAL B-ENZYM, V64, P189, DOI 10.1016/j.molcatb.2009.07.014
   Mousty C, 2007, ELECTROANAL, V19, P253, DOI 10.1002/elan.200603718
   Movileanu L, 2000, INT J PHARMACEUT, V205, P135, DOI 10.1016/S0378-5173(00)00503-2
   Naczk M, 2004, J CHROMATOGR A, V1054, P95, DOI 10.1016/j.chroma.2004.08.059
   Naczk M, 2006, J PHARMACEUT BIOMED, V41, P1523, DOI 10.1016/j.jpba.2006.04.002
   Nemeth K, 2003, EUR J NUTR, V42, P29, DOI 10.1007/s00394-003-0397-3
   Nishinari K, 2006, CELLULOSE, V13, P365, DOI 10.1007/s10570-005-9041-0
   Nitta Y, 2004, BIOMACROMOLECULES, V5, P1206, DOI 10.1021/bm034526y
   Nizamova AM, 2011, J ANAL CHEM+, V66, P301, DOI 10.1134/S1061934811010114
   Nizamova A M, 2012, THESIS
   Nkhili E, 2009, PHYTOCHEM ANALYSIS, V20, P408, DOI 10.1002/pca.1141
   Nozaki A, 2009, CHEM PHARM BULL, V57, P224, DOI 10.1248/cpb.57.224
   OBENDORF D, 1995, ELECTROANAL, V7, P1075, DOI 10.1002/elan.1140071115
   Ollila F, 2002, ARCH BIOCHEM BIOPHYS, V399, P103, DOI 10.1006/abbi.2001.2759
   Oteiza Patricia I, 2005, Clin Dev Immunol, V12, P19, DOI 10.1080/10446670410001722168
   Ozdal T, 2013, FOOD RES INT, V51, P954, DOI 10.1016/j.foodres.2013.02.009
   Parada J, 2007, J FOOD SCI, V72, pR21, DOI 10.1111/j.1750-3841.2007.00274.x
   Parthasarathy S, 1998, BIOCHEM PHARMACOL, V56, P279, DOI 10.1016/S0006-2952(98)00074-4
   Pawlikowska-Pawlega B, 2003, BIOCHEM PHARMACOL, V66, P605, DOI 10.1016/S0006-2952(03)00344-7
   Pedrosa VA, 2006, ANAL LETT, V39, P2737, DOI 10.1080/00032710600867317
   Pereira ADS, 2004, MICROCHEM J, V77, P141, DOI 10.1016/j.microc.2004.02.008
   Peyrat-Maillard MN, 2000, TALANTA, V51, P709, DOI 10.1016/S0039-9140(99)00331-8
   Pietta PG, 2000, J NAT PROD, V63, P1035, DOI 10.1021/np9904509
   Poncet-Legrand C, 2007, AM J ENOL VITICULT, V58, P87
   PORTER L J, 1986, Phytochemistry (Oxford), V25, P223
   Prigent SVE, 2003, J AGR FOOD CHEM, V51, P5088, DOI 10.1021/jf021229w
   Pripp AH, 2005, J SCI FOOD AGR, V85, P354, DOI 10.1002/jsfa.1992
   Prochazkova D, 2011, FITOTERAPIA, V82, P513, DOI 10.1016/j.fitote.2011.01.018
   Proestos C, 2006, FOOD CHEM, V95, P664, DOI 10.1016/j.foodchem.2005.01.049
   Qin CG, 2010, CZECH J FOOD SCI, V28, P117, DOI 10.17221/228/2008-CJFS
   Queiroz C, 2010, HIGH PRESSURE RES, V30, P507, DOI 10.1080/08957959.2010.530598
   Rahman MA, 2008, ANAL CHEM, V80, P8020, DOI 10.1021/ac801033s
   Ramstrom O, 2001, J AGR FOOD CHEM, V49, P2105, DOI 10.1021/jf001444h
   Rastija V, 2009, KEM IND, V58, P121
   RATTY AK, 1988, BIOCHEM PHARMACOL, V37, P989, DOI 10.1016/0006-2952(88)90499-6
   Rawel HM, 2001, NAHRUNG, V45, P72, DOI [10.1002/1521-3803(20010401)45:2<72::AID-FOOD72>3.0.CO;2-U, 10.1002/1521-3803(20010401)45:2&lt;72::AID-FOOD72&gt;3.0.CO;2-U]
   Reddy VC, 2005, ANN NUTR METAB, V49, P189, DOI 10.1159/000087071
   Reed JD, 2005, PHYTOCHEMISTRY, V66, P2248, DOI 10.1016/j.phytochem.2005.05.015
   Reichelt KV, 2010, J AGR FOOD CHEM, V58, P458, DOI 10.1021/jf9027552
   Renouf M, 2010, J NUTR, V140, P259, DOI 10.3945/jn.109.113027
   RICARDO-DA-SILVA JM, 1991, J SCI FOOD AGR, V57, P111, DOI 10.1002/jsfa.2740570113
   RiceEvans CA, 1996, FREE RADICAL BIO MED, V20, P933, DOI 10.1016/0891-5849(95)02227-9
   Riou V, 2002, FOOD HYDROCOLLOID, V16, P17, DOI 10.1016/S0268-005X(01)00034-0
   Rizzo M, 2006, J PHARMACEUT BIOMED, V42, P46, DOI 10.1016/j.jpba.2006.02.058
   Robbins RJ, 2003, J AGR FOOD CHEM, V51, P2866, DOI 10.1021/jf026182t
   Saleem M, 2005, NAT PROD REP, V22, P696, DOI 10.1039/b514045p
   Santos DP, 2007, ANAL LETT, V40, P3430, DOI 10.1080/00032710701689107
   Sanz VC, 2005, ANAL CHIM ACTA, V528, P1, DOI 10.1016/j.aca.2004.10.007
   SARKER DK, 1995, J AGR FOOD CHEM, V43, P295, DOI 10.1021/jf00050a006
   Sarneckis CJ, 2006, AUST J GRAPE WINE R, V12, P39, DOI 10.1111/j.1755-0238.2006.tb00042.x
   Sarni-Manchado P, 1999, J AGR FOOD CHEM, V47, P42, DOI 10.1021/jf9805146
   Scalbert A, 2000, J NUTR, V130, p2073S, DOI 10.1093/jn/130.8.2073S
   Scalbert A, 2005, CRIT REV FOOD SCI, V45, P287, DOI 10.1080/1040869059096
   Scholz F., 2002, ELECTROANALYTICAL ME
   Schroeter H, 2003, NATURE, V426, P787, DOI 10.1038/426787b
   Schulz H, 1999, J AGR FOOD CHEM, V47, P5064, DOI 10.1021/jf9813743
   SCHUSTER B, 1985, PHYTOCHEMISTRY, V24, P2761, DOI 10.1016/S0031-9422(00)80722-0
   Semenov A.A., 2000, OCHERK KHIMII PRIROD
   Serafini M, 2003, NATURE, V424, P1013, DOI 10.1038/4241013a
   Serafini M, 1996, EUR J CLIN NUTR, V50, P28
   Serafini M, 2009, FREE RADICAL BIO MED, V46, P769, DOI 10.1016/j.freeradbiomed.2008.11.023
   Seredenin S B, 1992, FARMAKOLOGICHESKAYA
   Seruga M, 2011, FOOD CHEM, V124, P1208, DOI 10.1016/j.foodchem.2010.07.047
   Shadkami F, 2009, J ANAL APPL PYROL, V85, P54, DOI 10.1016/j.jaap.2008.09.001
   Shahidi F., 1995, FOOD PHENOLICS SOURC
   Shan B, 2012, FOOD BIOPROD PROCESS, V90, P579, DOI 10.1016/j.fbp.2011.09.004
   Sharafutdinova E N, 2007, THESIS
   Shi J, 2000, CRIT REV FOOD SCI, V40, P1, DOI 10.1080/10408690091189275
   Shleev SV, 2004, APPL BIOCHEM MICRO+, V40, P304, DOI 10.1023/B:ABIM.0000025957.50173.cd
   Siebert KJ, 1996, J AGR FOOD CHEM, V44, P80, DOI 10.1021/jf9502459
   Simic A, 2007, MOLECULES, V12, P2327, DOI 10.3390/12102327
   Singleton V.L., 1965, AM J ENOL VITICULT, V16, p144 LP, DOI 10.5344/ajev.1965.16.3.144
   Sirk TW, 2009, J AGR FOOD CHEM, V57, P6720, DOI 10.1021/jf900951w
   Smolarz HD, 2001, CHEM ANAL-WARSAW, V46, P439
   Sochor J, 2013, INT J ELECTROCHEM SC, V8, P8464
   Soininen TH, 2012, J FOOD COMPOS ANAL, V25, P208, DOI 10.1016/j.jfca.2011.09.001
   Song JF, 2011, INNOV FOOD SCI EMERG, V12, P282, DOI 10.1016/j.ifset.2011.03.001
   Song JC, 2010, MICROCHIM ACTA, V171, P283, DOI 10.1007/s00604-010-0439-5
   Stahl W, 2002, MOL ASPECTS MED, V23, P39, DOI 10.1016/S0098-2997(02)00016-X
   Stanic Z, 2008, ELECTROANAL, V20, P1263, DOI 10.1002/elan.200804177
   Storozhok NM, 2005, RUSS CHEM B+, V54, P328, DOI 10.1007/s11172-005-0255-y
   STRACK D, 1997, PLANT BIOCH, P387, DOI DOI 10.1016/B978-012214674-9/50011-4
   Sun CR, 2010, J SEP SCI, V33, P1018, DOI 10.1002/jssc.200900588
   Sun W, 2008, J PHARMACEUT BIOMED, V48, P1326, DOI 10.1016/j.jpba.2008.09.014
   SYNGE RLM, 1975, QUAL PLANT, V24, P337, DOI 10.1007/BF01092220
   Tabernero M, 2006, INT J FOOD SCI TECH, V41, P28, DOI 10.1111/j.1365-2621.2006.01239.x
   Taha F. S., 2011, American Journal of Food Technology, V6, P1002, DOI 10.3923/ajft.2011.1002.1020
   Tang HR, 2003, BIOPOLYMERS, V70, P403, DOI 10.1002/bip.10499
   Tapas AR, 2008, TROP J PHARM RES, V7, P1089
   Tarahovsky YS, 2008, PLANT SIGNAL BEHAV, V3, P609, DOI 10.4161/psb.3.8.6359
   Temerk YM, 2013, ELECTROANAL, V25, P1381, DOI 10.1002/elan.201300002
   Temerk YM, 2011, J BRAZIL CHEM SOC, V22, P2056, DOI 10.1590/S0103-50532011001100006
   TERAO J, 1994, ARCH BIOCHEM BIOPHYS, V308, P278, DOI 10.1006/abbi.1994.1039
   Tirzitis G, 2010, ACTA BIOCHIM POL, V57, P139
   Tortolini C, 2010, MICROCHEM J, V96, P301, DOI 10.1016/j.microc.2010.05.004
   Tripoli E, 2007, FOOD CHEM, V104, P466, DOI 10.1016/j.foodchem.2006.11.054
   Trosko JE, 2007, J MEMBRANE BIOL, V218, P93, DOI 10.1007/s00232-007-9072-6
   Trosko JE, 2006, NUTR CANCER, V54, P102, DOI 10.1207/s15327914nc5401_12
   Tsyupko T G, 2012, THESIS
   Tyszczuk K, 2009, J PHARMACEUT BIOMED, V49, P558, DOI 10.1016/j.jpba.2008.11.022
   Urpi-Sarda M, 2010, J AGR FOOD CHEM, V58, P4706, DOI 10.1021/jf904440h
   Vacek J, 2010, ANAL METHODS-UK, V2, P604, DOI 10.1039/c0ay00042f
   van Dijk C, 2000, BIOCHEM PHARMACOL, V60, P1593, DOI 10.1016/S0006-2952(00)00488-3
   Verstraeten SV, 2005, J AGR FOOD CHEM, V53, P5041, DOI 10.1021/jf058018m
   Verstraeten SV, 2003, FREE RADICAL BIO MED, V34, P84, DOI 10.1016/S0891-5849(02)01185-1
   Veselova IA, 2012, TALANTA, V102, P101, DOI 10.1016/j.talanta.2012.07.028
   Viljanen K., 2005, THESIS
   Vladimirov Yu A, 1991, BIOFIZIKA ITOGI NAUK, V29
   VOIGT J, 1994, FOOD CHEM, V50, P177, DOI 10.1016/0308-8146(94)90117-1
   VOIGT J, 1993, FOOD CHEM, V47, P145, DOI 10.1016/0308-8146(93)90236-9
   Volf I, 2014, CHEM PAP, V68, P121, DOI 10.2478/s11696-013-0417-6
   Wang C, 2006, SPECTROSC SPECT ANAL, V26, P1672
   Wang GY, 2013, ANAL CHIM ACTA, V802, P103, DOI 10.1016/j.aca.2013.09.041
   Wang J, 2007, ANAL BIOANAL CHEM, V388, P1199, DOI 10.1007/s00216-007-1295-y
   Wang L, 2010, FRONT CHEM ENG CHIN, V4, P307
   Wang XG, 2010, MICROCHIM ACTA, V169, P173, DOI 10.1007/s00604-010-0335-z
   Waterhouse A.L., 2002, FOOD ANN CHEM, V6
   Welch CR, 2008, CURR ANAL CHEM, V4, P75, DOI 10.2174/157341108784587795
   Williamson G, 2005, AM J CLIN NUTR, V81, p243S, DOI 10.1093/ajcn/81.1.243S
   WILSON TC, 1990, J AGR FOOD CHEM, V38, P1678, DOI 10.1021/jf00098a011
   Wollgast J, 2000, FOOD RES INT, V33, P449, DOI 10.1016/S0963-9969(00)00069-7
   Wrolstad R E, 2002, QUALITY MANAGEMENT N, P42
   Wu T, 2007, FOOD CHEM, V100, P1573, DOI 10.1016/j.foodchem.2005.12.042
   Wu YF, 2012, PHYTOCHEM ANALYSIS, V23, P513, DOI 10.1002/pca.2349
   Xi J, 2007, INT J FOOD SCI TECH, V42, P1350, DOI 10.1111/j.1365-2621.2006.01339.x
   Xi J, 2009, INT J PHARMACEUT, V382, P139, DOI 10.1016/j.ijpharm.2009.08.023
   Xiao P, 2006, INT J ELECTROCHEM SC, V1, P228
   Xiao P, 2007, MICROCHEM J, V85, P244, DOI 10.1016/j.microc.2006.06.004
   Xu XQ, 2005, J SEP SCI, V28, P647, DOI 10.1002/jssc.200400095
   Yang LJ, 2009, BIOELECTROCHEMISTRY, V75, P158, DOI 10.1016/j.bioelechem.2009.03.009
   Yano S, 2007, J AGR FOOD CHEM, V55, P7144, DOI 10.1021/jf071176o
   Yen GC, 2003, BIOSCI BIOTECH BIOCH, V67, P1215, DOI 10.1271/bbb.67.1215
   Yin HS, 2011, MICROCHIM ACTA, V173, P337, DOI 10.1007/s00604-011-0568-5
   Yoshioka H, 2006, BIOSCI BIOTECH BIOCH, V70, P395, DOI 10.1271/bbb.70.395
   Young IS, 2001, J CLIN PATHOL, V54, P176, DOI 10.1136/jcp.54.3.176
   YU BP, 1994, PHYSIOL REV, V74, P139, DOI 10.1152/physrev.1994.74.1.139
   Yu XT, 2011, J AGR FOOD CHEM, V59, P6783, DOI 10.1021/jf200200h
   Zadernowski R, 2009, FOOD CHEM, V112, P685, DOI 10.1016/j.foodchem.2008.06.030
   Zagoskina N V, 2010, FENOLNYE SOEDINENIYA
   ZAK DL, 1976, J AGR FOOD CHEM, V24, P479, DOI 10.1021/jf60205a055
   ZAK DL, 1976, J AGR FOOD CHEM, V24, P483, DOI 10.1021/jf60205a056
   Zapp E, 2011, ELECTROANAL, V23, P1124, DOI 10.1002/elan.201000732
   Zaprometov M. N., 1993, FENOLNYE SOEDINENIYA
   ZAPROMETOV MN, 1996, FENOLNYE SOEDINENIYA
   Zarena AS, 2012, J FOOD BIOCHEM, V36, P627, DOI 10.1111/j.1745-4514.2011.00575.x
   Zeng J, 2012, J CHROMATOGR A, V1220, P50, DOI 10.1016/j.chroma.2011.11.043
   Zenkov N.K., 2003, FENOLNYE BIOANTIOKSI
   Zhang LL, 2008, J PHARMACEUT BIOMED, V48, P198, DOI 10.1016/j.jpba.2008.04.017
   Zhang ZJ, 2009, FOOD CHEM, V113, P160, DOI 10.1016/j.foodchem.2008.07.061
   Zhanga Y, 2008, TALANTA, V77, P325, DOI 10.1016/j.talanta.2008.06.032
   Zhu M, 1997, PHYTOCHEMISTRY, V44, P441, DOI 10.1016/S0031-9422(96)00598-5
   Zielinska D, 2008, ANAL CHIM ACTA, V617, P22, DOI 10.1016/j.aca.2008.01.037
   Ziyatdinova GK, 2007, J ANAL CHEM+, V62, P260, DOI 10.1134/S1061934807030112
   Ziyatdinova GK, 2010, J ANAL CHEM+, V65, P1176, DOI 10.1134/S1061934810110146
   Ziyatdinova G.K., 2013, FARMATSEVTICHESKII A, V16, P230
   Ziyatdinova G K, 2005, THESIS
   Ziyatdinova G.K., 2005, PHARM CHEM J, V39, P561
   Ziyatdinova G K, 2011, PROCEEDINGS OF INTER, P390
   Ziyatdinova G, 2014, FOOD CHEM, V150, P80, DOI 10.1016/j.foodchem.2013.10.133
   Ziyatdinova G, 2011, COLLECT CZECH CHEM C, V76, P1619, DOI 10.1135/cccc2011115
   Ziyatdinova G, 2011, ANAL METHODS-UK, V3, P2777, DOI 10.1039/c1ay05403a
   Ziyatdinova G, 2011, FOOD ANAL METHOD, V4, P334, DOI 10.1007/s12161-010-9174-0
NR 379
TC 44
Z9 45
U1 2
U2 57
PU TURPION LTD
PI BRISTOL
PA C/O TURPION LTD, IOP PUBLISHING, TEMPLE CIRCUS, TEMPLE WAY, BRISTOL BS1
   6HG, ENGLAND
SN 0036-021X
EI 1468-4837
J9 RUSS CHEM REV+
JI Russ. Chem. Rev.
PY 2015
VL 84
IS 2
BP 194
EP 224
DI 10.1070/RCR4436
PG 31
WC Chemistry, Multidisciplinary
WE Science Citation Index Expanded (SCI-EXPANDED)
SC Chemistry
GA CD0DX
UT WOS:000350741700005
DA 2023-06-30
ER

PT J
AU Karami, E
   Kazemi-Lomedasht, F
AF Karami, Elmira
   Kazemi-Lomedasht, Fatemeh
TI Biosensors: Types, features, and application in biomedicine
SO ASIAN PACIFIC JOURNAL OF TROPICAL BIOMEDICINE
LA English
DT Review
ID ENDOTHELIAL GROWTH-FACTOR; ELECTROCHEMICAL BIOSENSORS; NANOBODY;
   IMMUNOSENSORS; ANTIBODIES; SENSORS; IDENTIFICATION; IMMUNOGLOBULIN;
   NANOMATERIALS; TECHNOLOGIES
AB Fast and precise diagnostic techniques are required for the treatment of many disorders. Biosensors are one of the diagnostic devices that are applicable in biological and medical sciences. Biosensors could be utilized to recognize biological molecules with high sensitivity. Biosensors are consisted of different components and have different types. Each type of biosensor is used in a particular field according to its specific features. Nanobodies are a novel class of antibodies with small size, high affinity, and specificity to their target. The unique properties of nanobodies make them appropriate tools for diagnostic applications. In this paper, we review biosensors, and their features and roles in medicine. Antibody/nanobody-based biosensors are also specifically discussed.
C1 [Karami, Elmira; Kazemi-Lomedasht, Fatemeh] Pasteur Inst Iran, Biotechnol Res Ctr, Biotechnol Dept, Tehran, Iran.
C3 Le Reseau International des Instituts Pasteur (RIIP); Pasteur Institute
   of Iran
RP Kazemi-Lomedasht, F (通讯作者)，Pasteur Inst Iran, Biotechnol Res Ctr, Biotechnol Dept, Tehran, Iran.
EM fa_kazemi@pasteur.ac.ir
RI Kazemi-Lomedasht, Fatemeh/J-9157-2017
OI Kazemi-Lomedasht, Fatemeh/0000-0002-5832-1822
FU Pasteur Institute of Iran
FX The authors would like to thank Pasteur Institute of Iran for supporting
   the current article
CR Adenuga AA., 2013, FUNCT CARB NAN EFF B
   Ahadi M, 2019, J IMMUNOTOXICOL, V16, P34, DOI 10.1080/1547691X.2018.1526234
   Ahmed A, 2014, CLIN MICROBIOL REV, V27, P631, DOI 10.1128/CMR.00120-13
   Ahmed M, 2020, TRENDS BIOTECHNOL, V38, P519, DOI 10.1016/j.tibtech.2019.11.006
   Alirahimi E, 2017, CANCER GENE THER, V24, P33, DOI 10.1038/cgt.2016.76
   Alirahimi E, 2018, BBA-GEN SUBJECTS, V1862, P2955, DOI 10.1016/j.bbagen.2018.08.019
   Alocilja EC, 2003, BIOSENS BIOELECTRON, V18, P841, DOI 10.1016/S0956-5663(03)00009-5
   Arya SK, 2008, BIOSENS BIOELECTRON, V23, P1083, DOI 10.1016/j.bios.2007.10.018
   Bagheri M, 2017, TOXIN REV, V36, P7, DOI 10.1080/15569543.2016.1244552
   Bohunicky B, 2011, NANOTECHNOL SCI APPL, V4, P1, DOI 10.2147/NSA.S13465
   Bousse L, 1996, SENSOR ACTUAT B-CHEM, V34, P270, DOI 10.1016/S0925-4005(96)01906-5
   Buchfellner A, 2016, PLOS ONE, V11, DOI 10.1371/journal.pone.0151041
   Chen AC, 2013, CHEM SOC REV, V42, P5425, DOI 10.1039/c3cs35518g
   Chuensirikulchai Kantinan, 2019, J Immunoassay Immunochem, V40, P590, DOI 10.1080/15321819.2019.1659814
   CLARK LC, 1962, ANN NY ACAD SCI, V102, P29, DOI 10.1111/j.1749-6632.1962.tb13623.x
   CLARK LC, 1982, DIABETES CARE, V5, P174, DOI 10.2337/diacare.5.3.174
   Conroy PJ, 2009, SEMIN CELL DEV BIOL, V20, P10, DOI 10.1016/j.semcdb.2009.01.010
   D'Orazio P, 2011, CLIN CHIM ACTA, V412, P1749, DOI 10.1016/j.cca.2011.06.025
   D'Souza SF, 2001, BIOSENS BIOELECTRON, V16, P337, DOI 10.1016/S0956-5663(01)00125-7
   Fan XD, 2008, ANAL CHIM ACTA, V620, P8, DOI 10.1016/j.aca.2008.05.022
   Fang Y, 2015, BIOSENSORS-BASEL, V5, P537, DOI 10.3390/bios5030537
   Frampton RA, 2014, APPL ENVIRON MICROB, V80, P2216, DOI 10.1128/AEM.00062-14
   Funari R, 2015, BIOSENS BIOELECTRON, V67, P224, DOI 10.1016/j.bios.2014.08.020
   Goode J, 2016, SENSOR ACTUAT B-CHEM, V234, P478, DOI 10.1016/j.snb.2016.04.132
   Gui QY, 2017, SENSORS-BASEL, V17, DOI 10.3390/s17071623
   HAMERSCASTERMAN C, 1993, NATURE, V363, P446, DOI 10.1038/363446a0
   Hicks M, 2020, CHEMPHYSCHEM, V21, P132, DOI [10.1002/cphc.201900739, 10.1002/cphc.201901191]
   Homayouni V, 2016, IRAN J BASIC MED SCI, V19, P1201
   Jain R, 2020, TOOLS, TECHNIQUES AND PROTOCOLS FOR MONITORING ENVIRONMENTAL CONTAMINANTS, P285, DOI 10.1016/B978-0-12-814679-8.00014-5
   Jiang XS, 2008, BIOSENS BIOELECTRON, V23, P1577, DOI 10.1016/j.bios.2008.01.035
   Karami E, 2020, J ENZYM INHIB MED CH, V35, P1233, DOI 10.1080/14756366.2020.1758690
   Karami E, 2020, J DRUG DELIV SCI TEC, V55, DOI 10.1016/j.jddst.2019.101471
   Kazemi-Darsanaki R., 2013, J BIOL TODAYS WORLD, V2, P53
   Kazemi-Lomedasht F, 2018, IRAN J BASIC MED SCI, V21, P260, DOI 10.22038/ijbms.2018.24898.6183
   Kazemi-Lomedasht F, 2017, IRAN J BASIC MED SCI, V20, P489, DOI 10.22038/IJBMS.2017.8672
   Kazemi-Lomedasht Fatemeh, 2016, Monoclonal Antibodies in Immunodiagnosis and Immunotherapy, V35, P167, DOI 10.1089/mab.2016.0001
   Kazemi-Lomedasht Fatemeh, 2015, Monoclonal Antibodies in Immunodiagnosis and Immunotherapy, V34, P201, DOI 10.1089/mab.2014.0086
   Keller L, 2019, ANTIBODIES, V8, DOI 10.3390/antib8010008
   Khodabakhsh F, 2018, INT REV IMMUNOL, V37, P316, DOI 10.1080/08830185.2018.1526932
   Kijanka M, 2015, NANOMEDICINE-UK, V10, P161, DOI 10.2217/nnm.14.178
   Kim A, 2007, APPL PHYS LETT, V91, DOI 10.1063/1.2779965
   Kissinger PT, 2005, BIOSENS BIOELECTRON, V20, P2512, DOI 10.1016/j.bios.2004.10.004
   Kohler M, 2018, ANAL CHEM, V90, P5306, DOI 10.1021/acs.analchem.8b00236
   Korotcenkov G., 2010, CHEM SENSORS FUNDAME, V2
   Kovar D, 2014, ANAL CHEM, V86, P8680, DOI 10.1021/ac501623m
   Kylilis N., 2017, SYNTHETIC BIOL BIOSE
   Li Z, 2004, NANO LETT, V4, P245, DOI 10.1021/nl034958e
   Lin C, 2019, ANAL METHODS-UK, V11, P1400, DOI 10.1039/c9ay00070d
   Lodes MJ, 2006, J CLIN MICROBIOL, V44, P1209, DOI 10.1128/JCM.44.4.1209-1218.2006
   Lukong KE, 2003, BBA-REV CANCER, V1653, P73, DOI 10.1016/j.bbcan.2003.09.001
   Luong JHT, 2008, BIOTECHNOL ADV, V26, P492, DOI 10.1016/j.biotechadv.2008.05.007
   Luppa PB, 2001, CLIN CHIM ACTA, V314, P1, DOI 10.1016/S0009-8981(01)00629-5
   Lynch SA, 2007, CHEM BIOL, V14, P173, DOI 10.1016/j.chembiol.2006.12.008
   Marrazza G, 1999, BIOSENS BIOELECTRON, V14, P43, DOI 10.1016/S0956-5663(98)00102-X
   Mascini M, 2001, FRESEN J ANAL CHEM, V369, P15, DOI 10.1007/s002160000629
   Mehrotra Parikha, 2016, J Oral Biol Craniofac Res, V6, P153, DOI 10.1016/j.jobcr.2015.12.002
   Metkar SK, 2019, BIOCATAL AGR BIOTECH, V17, P271, DOI 10.1016/j.bcab.2018.11.029
   Mohseni N, 2020, IRAN J BASIC MED SCI, V23, P1335, DOI 10.22038/ijbms.2020.47782.11000
   Monosik R, 2012, J CLIN LAB ANAL, V26, P22, DOI 10.1002/jcla.20500
   Muyldermans S, 2009, VET IMMUNOL IMMUNOP, V128, P178, DOI 10.1016/j.vetimm.2008.10.299
   Muyldermans S, 2013, ANNU REV BIOCHEM, V82, P775, DOI 10.1146/annurev-biochem-063011-092449
   Naderi S, 2020, MOL IMMUNOL, V128, P56, DOI 10.1016/j.molimm.2020.10.004
   Nambiar S, 2011, BIOSENS BIOELECTRON, V26, P1825, DOI 10.1016/j.bios.2010.09.046
   Nevoltris D, 2015, ACS NANO, V9, P1388, DOI 10.1021/nn505752u
   Ngoepe M, 2013, SENSORS-BASEL, V13, P7680, DOI 10.3390/s130607680
   Pardon E, 2014, NAT PROTOC, V9, P674, DOI 10.1038/nprot.2014.039
   Quevedo CE, 2018, NAT COMMUN, V9, DOI 10.1038/s41467-018-05707-2
   Sadeghi A, 2020, DRUG TEST ANAL, V12, P92, DOI 10.1002/dta.2693
   Scognamiglio V, 2010, MICROCHIM ACTA, V170, P215, DOI 10.1007/s00604-010-0313-5
   Cock LS, 2009, CHIL J AGR RES, V69, P270, DOI 10.4067/S0718-58392009000200017
   Sharma S, 2016, ESSAYS BIOCHEM, V60, P9, DOI 10.1042/EBC20150002
   Singh S., 2020, MICROB BIOTECHNOL, P317, DOI 10.1007/978-981-15-2817-0_14
   Song HS, 2011, BIOTECHNOL J, V6, P1310, DOI 10.1002/biot.201100006
   Star A, 2006, P NATL ACAD SCI USA, V103, P921, DOI 10.1073/pnas.0504146103
   Sumithra B, 2020, BIOTECHNOL LETT, V42, P2501, DOI 10.1007/s10529-020-02951-9
   Thevenot DR, 2001, BIOSENS BIOELECTRON, V16, P121, DOI [10.1016/S0956-5663(01)00115-4, 10.1081/AL-100103209]
   Tothill IE, 2009, SEMIN CELL DEV BIOL, V20, P55, DOI 10.1016/j.semcdb.2009.01.015
   Trang PTK, 2005, ENVIRON SCI TECHNOL, V39, P7625, DOI 10.1021/es050992e
   Turner APF, 2013, CHEM SOC REV, V42, P3184, DOI 10.1039/c3cs35528d
   Vigneshvar S, 2016, FRONT BIOENG BIOTECH, V4, DOI 10.3389/fbioe.2016.00011
   Wang BZ, 2014, BIOSENSORS-BASEL, V4, P243, DOI 10.3390/bios4030243
   Wang J, 2005, ANALYST, V130, P421, DOI 10.1039/b414248a
   Wong SCC, 2009, EXPERT REV PROTEOMIC, V6, P123, DOI 10.1586/EPR.09.1
   Zeng XQ, 2012, ANAL BIOANAL CHEM, V402, P3027, DOI 10.1007/s00216-011-5569-z
   Zhang W, 2017, ELECTROCHIM ACTA, V236, P319, DOI 10.1016/j.electacta.2017.03.161
   Zhou XC, 2001, BIOSENS BIOELECTRON, V16, P85, DOI 10.1016/S0956-5663(00)00136-6
NR 86
TC 0
Z9 0
U1 17
U2 25
PU WOLTERS KLUWER MEDKNOW PUBLICATIONS
PI MUMBAI
PA WOLTERS KLUWER INDIA PVT LTD , A-202, 2ND FLR, QUBE, C T S  NO 1498A-2
   VILLAGE MAROL, ANDHERI EAST, MUMBAI, Maharashtra, INDIA
SN 2221-1691
EI 2588-9222
J9 ASIAN PAC J TROP BIO
JI Asian Pac. Trop. Biomed.
PD SEP
PY 2022
VL 12
IS 9
BP 367
EP 373
DI 10.4103/2221-1691.354427
PG 7
WC Tropical Medicine
WE Science Citation Index Expanded (SCI-EXPANDED)
SC Tropical Medicine
GA 5R5DG
UT WOS:000874530500001
OA gold
DA 2023-06-30
ER

PT J
AU Runsewe, D
   Betancourt, T
   Irvin, JA
AF Runsewe, Damilola
   Betancourt, Tania
   Irvin, Jennifer A.
TI Biomedical Application of ElectroactivePolymers in Electrochemical
   Sensors: A Review
SO MATERIALS
LA English
DT Review
DE electroactive polymer; conducting polymer; biosensor
ID CONDUCTING-POLYMER; GLUCOSE SENSORS; AMPEROMETRIC IMMUNOSENSOR;
   ULTRASENSITIVE DETECTION; ELECTRICAL-CONDUCTIVITY; CONJUGATED POLYMERS;
   MODIFIED ELECTRODES; CARBON ELECTRODES; DNA; POLYANILINE
AB Conducting polymers are of interest due to their unique behavior on exposure to electric fields, which has led to their use in flexible electronics, sensors, and biomaterials. The unique electroactive properties of conducting polymers allow them to be used to prepare biosensors that enable real time, point of care (POC) testing. Potential advantages of these devices include their low cost and low detection limit, ultimately resulting in increased access to treatment. This article presents a review of the characteristics of conducting polymer-based biosensors and the recent advances in their application in the recognition of disease biomarkers.
C1 [Runsewe, Damilola; Betancourt, Tania; Irvin, Jennifer A.] Texas State Univ, Mat Sci Engn & Commercializat Program, San Marcos, TX 78666 USA.
   [Betancourt, Tania; Irvin, Jennifer A.] Texas State Univ, Dept Chem & Biochem, San Marcos, TX 78666 USA.
C3 Texas State University System; Texas State University San Marcos; Texas
   State University System; Texas State University San Marcos
RP Betancourt, T; Irvin, JA (通讯作者)，Texas State Univ, Mat Sci Engn & Commercializat Program, San Marcos, TX 78666 USA.; Betancourt, T; Irvin, JA (通讯作者)，Texas State Univ, Dept Chem & Biochem, San Marcos, TX 78666 USA.
EM tania.betancourt@txstate.edu; jennifer.irvin@txstate.edu
RI Irvin, Jennifer A/C-7968-2013
OI Irvin, Jennifer A/0000-0003-3500-8419; Betancourt,
   Tania/0000-0002-2460-6133; Runsewe, Damilola/0000-0003-1813-9732
FU National Science Foundation [DMR-1205670]
FX This work was supported by a grant from the National Science Foundation
   (Grant No. DMR-1205670.)
CR Abidian MR, 2006, ADV MATER, V18, P405, DOI 10.1002/adma.200501726
   Alpat S, 2016, J SENSORS, V2016, DOI 10.1155/2016/5653975
   Alsager OA, 2018, SCI REP-UK, V8, DOI 10.1038/s41598-018-31221-y
   [Anonymous], CRIT REV THER DRUG C
   Anquetil PA, 2003, PROC SPIE, V5051, P42, DOI 10.1117/12.484412
   Arrieta AA, 2004, ELECTROCHIM ACTA, V49, P4543, DOI 10.1016/j.electacta.2004.05.010
   Aydemir N, 2017, BIOSENS BIOELECTRON, V97, P128, DOI 10.1016/j.bios.2017.05.049
   Aydemir N, 2016, PHYS CHEM CHEM PHYS, V18, P8264, DOI 10.1039/c5cp06830d
   Aydin EB, 2018, SENSOR ACTUAT B-CHEM, V270, P18, DOI 10.1016/j.snb.2018.05.014
   Aydin EB, 2017, BIOSENS BIOELECTRON, V97, P169, DOI 10.1016/j.bios.2017.05.056
   Ayranci R, 2017, ANALYST, V142, P3407, DOI 10.1039/c7an00606c
   Balint R, 2014, ACTA BIOMATER, V10, P2341, DOI 10.1016/j.actbio.2014.02.015
   Barhoumi H, 2006, MAT SCI ENG C-BIO S, V26, P328, DOI 10.1016/j.msec.2005.10.042
   Barsan MM, 2016, ANAL CHIM ACTA, V927, P35, DOI 10.1016/j.aca.2016.04.049
   Beaujuge PM, 2010, CHEM REV, V110, P268, DOI 10.1021/cr900129a
   Bharti M, 2018, PROG MATER SCI, V93, P270, DOI 10.1016/j.pmatsci.2017.09.004
   Bhuvana KP, 2018, POLYM-PLAST TECHNOL, V57, P1784, DOI 10.1080/03602559.2017.1422269
   Bilgi M, 2018, J ELECTROANAL CHEM, V823, P588, DOI 10.1016/j.jelechem.2018.07.009
   Boudreault PLT, 2011, CHEM MATER, V23, P456, DOI 10.1021/cm1021855
   Braik M, 2016, SENSOR ACTUAT B-CHEM, V236, P574, DOI 10.1016/j.snb.2016.06.032
   BREDAS JL, 1981, MOL CRYST LIQ CRYST, V77, P319, DOI 10.1080/00268948108075251
   BREDAS JL, 1985, ACCOUNTS CHEM RES, V18, P309, DOI 10.1021/ar00118a005
   Campbell MG, 2015, ANGEW CHEM INT EDIT, V54, P4349, DOI 10.1002/anie.201411854
   CAO Y, 1989, POLYMER, V30, P2305, DOI 10.1016/0032-3861(89)90266-8
   Cardoso AR, 2016, BIOSENS BIOELECTRON, V80, P621, DOI 10.1016/j.bios.2016.02.035
   Cevik E, 2018, ELECTROANAL, V30, P2445, DOI 10.1002/elan.201800248
   Chambers JP, 2008, CURR ISSUES MOL BIOL, V10, P1
   Chen H, 2016, MATER DESIGN, V90, P852, DOI 10.1016/j.matdes.2015.11.029
   CHIANG CK, 1977, PHYS REV LETT, V39, P1098, DOI 10.1103/PhysRevLett.39.1098
   Collier JH, 2000, J BIOMED MATER RES, V50, P574, DOI 10.1002/(SICI)1097-4636(20000615)50:4<574::AID-JBM13>3.0.CO;2-I
   Dapra J, 2013, BIOSENS BIOELECTRON, V43, P315, DOI 10.1016/j.bios.2012.12.058
   Dervisevic M, 2017, ENZYME MICROB TECH, V102, P53, DOI 10.1016/j.enzmictec.2017.04.002
   Dutta S, 2018, BIOCHEM ENG J, V140, P130, DOI 10.1016/j.bej.2018.09.016
   Fabre B, 2003, CHEM COMMUN, P2982, DOI 10.1039/b311198a
   Fayemi OE, 2018, J ELECTROANAL CHEM, V818, P236, DOI 10.1016/j.jelechem.2018.02.027
   Forzani ES, 2004, NANO LETT, V4, P1785, DOI 10.1021/nl049080l
   Galan T, 2015, BIOSENS BIOELECTRON, V74, P751, DOI 10.1016/j.bios.2015.07.037
   Germer Katherine, 2013, Int J Biochem Mol Biol, V4, P27
   GUAY J, 1992, CHEM MATER, V4, P254, DOI 10.1021/cm00020a006
   Hai WF, 2017, ACS APPL MATER INTER, V9, P14162, DOI 10.1021/acsami.7b02523
   Hamid HH, 2018, MICROSYST TECHNOL, V24, P1775, DOI 10.1007/s00542-018-3793-6
   Hasanzadeh M, 2017, TRAC-TREND ANAL CHEM, V86, P107, DOI 10.1016/j.trac.2016.11.001
   HEEGER AJ, 1993, CONJUGATED POLYMERS AND RELATED MATERIALS: THE INTERCONNECTION OF CHEMICAL AND ELECTRONIC STRUCTURE, P27
   Heller A, 1999, ANNU REV BIOMED ENG, V1, P153, DOI 10.1146/annurev.bioeng.1.1.153
   Heller A, 2008, CHEM REV, V108, P2482, DOI 10.1021/cr068069y
   Huang RR, 2016, SCI REP-UK, V6, DOI 10.1038/srep31103
   HUANG WS, 1986, J CHEM SOC FARAD T 1, V82, P2385, DOI 10.1039/f19868202385
   Irvin J.A., 2007, HDB CONDUCTING POLYM, V3rd ed.
   Irvin JA, 2013, J POLYM SCI POL PHYS, V51, P337, DOI 10.1002/polb.23229
   Jin C, 2016, ANALYST, V141, P461, DOI 10.1039/c5an01918d
   Johnson TA, 2019, FRONT PHARMACOL, V10, DOI 10.3389/fphar.2019.00098
   Katz HE, 2010, J MATER RES, V25, P1561, DOI 10.1557/JMR.2010.0201
   Kongahage D, 2019, FIBERS, V7, DOI 10.3390/fib7030021
   Le Ouay B, 2016, J AM CHEM SOC, V138, P10088, DOI 10.1021/jacs.6b05552
   Le TH, 2017, POLYMERS-BASEL, V9, DOI 10.3390/polym9040150
   Lee JS, 2016, J MATER CHEM B, V4, P4447, DOI 10.1039/c6tb00726k
   Li MR, 2018, SENSOR ACTUAT B-CHEM, V260, P778, DOI 10.1016/j.snb.2018.01.093
   Li YF, 2008, ADV MATER, V20, P2952, DOI 10.1002/adma.200800606
   Li ZJ, 2019, MICROCHIM ACTA, V186, DOI 10.1007/s00604-018-3211-x
   Liu S, 2018, SENSOR ACTUAT B-CHEM, V255, P2568, DOI 10.1016/j.snb.2017.09.062
   Liu Y, 2018, BIOSENS BIOELECTRON, V100, P374, DOI 10.1016/j.bios.2017.09.021
   Loewe RS, 2001, MACROMOLECULES, V34, P4324, DOI 10.1021/ma001677+
   Maeng JH, 2008, BIOSENS BIOELECTRON, V23, P1319, DOI 10.1016/j.bios.2007.11.019
   MALDARELLI C, 1980, J COLLOID INTERF SCI, V78, P118, DOI 10.1016/0021-9797(80)90501-9
   Mandal N, 2019, BIOSENS BIOELECTRON, V124, P75, DOI 10.1016/j.bios.2018.09.097
   Marquitan M, 2018, J ELECTROCHEM SOC, V165, pG3008, DOI 10.1149/2.0021812jes
   Mir TA, 2015, BIOSENS BIOELECTRON, V68, P421, DOI 10.1016/j.bios.2015.01.024
   Moliton A, 2004, POLYM INT, V53, P1397, DOI 10.1002/pi.1587
   Moon JM, 2018, BIOSENS BIOELECTRON, V102, P540, DOI 10.1016/j.bios.2017.11.069
   Muccini M, 2006, NAT MATER, V5, P605, DOI 10.1038/nmat1699
   Nambiar S, 2011, BIOSENS BIOELECTRON, V26, P1825, DOI 10.1016/j.bios.2010.09.046
   Nater UM, 2005, INT J PSYCHOPHYSIOL, V55, P333, DOI 10.1016/j.ijpsycho.2004.09.009
   Ogasawara K, 1996, GRAEF ARCH CLIN EXP, V234, P542, DOI 10.1007/BF00448797
   Pal RK, 2016, BIOSENS BIOELECTRON, V81, P294, DOI 10.1016/j.bios.2016.03.010
   Palecek E, 1996, ELECTROANAL, V8, P7, DOI 10.1002/elan.1140080103
   Patil S, 2019, SENSOR ACTUAT B-CHEM, V286, P583, DOI 10.1016/j.snb.2019.02.016
   Peng H, 2009, BIOMATERIALS, V30, P2132, DOI 10.1016/j.biomaterials.2008.12.065
   Pillalamarri SK, 2005, CHEM MATER, V17, P5941, DOI 10.1021/cm050827y
   Pilo M, 2018, J ANAL METHODS CHEM, V2018, DOI 10.1155/2018/1849439
   Pruna R, 2018, ELECTROCHIM ACTA, V283, P1632, DOI 10.1016/j.electacta.2018.07.066
   Rahman MA, 2008, SENSORS-BASEL, V8, P118, DOI 10.3390/s8010118
   Raj M, 2017, SENSOR ACTUAT B-CHEM, V239, P993, DOI 10.1016/j.snb.2016.08.083
   Ramanathan K, 2005, J AM CHEM SOC, V127, P496, DOI 10.1021/ja044486l
   Rasheed PA, 2014, SENSOR ACTUAT B-CHEM, V204, P777, DOI 10.1016/j.snb.2014.08.043
   Rivers TJ, 2002, ADV FUNCT MATER, V12, P33, DOI 10.1002/1616-3028(20020101)12:1<33::AID-ADFM33>3.0.CO;2-E
   SCROSATI B, 1988, PROG SOLID STATE CH, V18, P1, DOI 10.1016/0079-6786(88)90007-6
   Shahrokhian S, 2015, MAT SCI ENG C-MATER, V53, P134, DOI 10.1016/j.msec.2015.04.030
   Shahrokhian S, 2011, ELECTROCHIM ACTA, V57, P132, DOI 10.1016/j.electacta.2011.04.029
   Shen G, 2017, ANAL CHEM, V89, P548, DOI 10.1021/acs.analchem.6b04247
   Shin DS, 2016, ADV HEALTHC MATER, V5, P659, DOI 10.1002/adhm.201500571
   Shirane M, 2001, BRAIN RES, V916, P211, DOI 10.1016/S0006-8993(01)02939-0
   Shoaie N, 2018, IEEE SENS J, V18, P1835, DOI 10.1109/JSEN.2017.2787024
   Silva BVM, 2016, BIOSENS BIOELECTRON, V77, P978, DOI 10.1016/j.bios.2015.10.068
   Song KM, 2012, SENSORS-BASEL, V12, P612, DOI 10.3390/s120100612
   Soni A, 2018, TALANTA, V187, P379, DOI 10.1016/j.talanta.2018.05.038
   Sun XT, 2017, MICROCHIM ACTA, V184, P889, DOI 10.1007/s00604-016-2068-0
   Svirskis D, 2010, J CONTROL RELEASE, V146, P6, DOI 10.1016/j.jconrel.2010.03.023
   SYMANSKI JS, 1983, ANAL CHEM, V55, P1152, DOI 10.1021/ac00258a039
   Taleat Z, 2014, J ELECTROANAL CHEM, V717, P119, DOI 10.1016/j.jelechem.2014.01.015
   Tamba S, 2013, CHEM LETT, V42, P281, DOI 10.1246/cl.2013.281
   Tanaka Y, 2018, J ELECTROANAL CHEM, V828, P102, DOI 10.1016/j.jelechem.2018.09.024
   Taylor IM, 2017, BIOSENS BIOELECTRON, V89, P400, DOI 10.1016/j.bios.2016.05.084
   Tomczykowa M, 2019, POLYMERS-BASEL, V11, DOI 10.3390/polym11020350
   TOURILLON G, 1983, J PHYS CHEM-US, V87, P2289, DOI 10.1021/j100236a010
   TSUKAMOTO J, 1990, JPN J APPL PHYS 1, V29, P125, DOI 10.1143/JJAP.29.125
   TSUKAMOTO J, 1992, ADV PHYS, V41, P509, DOI 10.1080/00018739200101543
   TUERK C, 1990, SCIENCE, V249, P505, DOI 10.1126/science.2200121
   UPDIKE SJ, 1967, NATURE, V214, P986, DOI 10.1038/214986a0
   Wang CY, 2006, J POWER SOURCES, V156, P610, DOI 10.1016/j.jpowsour.2005.06.020
   Wang H, 2002, NUCLEIC ACIDS RES, V30, DOI 10.1093/nar/gnf061
   Wang HQ, 2018, SENSOR ACTUAT B-CHEM, V254, P642, DOI 10.1016/j.snb.2017.07.135
   Wang J, 2001, ANAL CHEM, V73, P844, DOI 10.1021/ac0009393
   Wang J, 2000, ANAL CHEM, V72, P2514, DOI 10.1021/ac991489l
   Xie H, 2017, CHEM COMMUN, V53, P8368, DOI 10.1039/c7cc03497k
   Xu DK, 2005, ANAL CHEM, V77, P5107, DOI 10.1021/ac050192m
   Xu GY, 2018, BIOSENS BIOELECTRON, V107, P184, DOI 10.1016/j.bios.2018.02.031
   Yamazaki T, 2000, ANAL CHEM, V72, P4689, DOI 10.1021/ac000151k
   Yoon H, 2008, CHEMBIOCHEM, V9, P634, DOI 10.1002/cbic.200700660
   Yoon H, 2013, NANOMATERIALS-BASEL, V3, P524, DOI 10.3390/nano3030524
   Zhao LH, 2018, ANAL CHIM ACTA, V997, P60, DOI 10.1016/j.aca.2017.10.017
   Zhu QC, 2015, MOLECULES, V20, P20979, DOI 10.3390/molecules201219739
   Zhu QH, 2015, SENSOR ACTUAT B-CHEM, V207, P819, DOI 10.1016/j.snb.2014.10.120
NR 122
TC 23
Z9 23
U1 7
U2 68
PU MDPI
PI BASEL
PA ST ALBAN-ANLAGE 66, CH-4052 BASEL, SWITZERLAND
EI 1996-1944
J9 MATERIALS
JI Materials
PD AUG
PY 2019
VL 12
IS 16
AR 2629
DI 10.3390/ma12162629
PG 29
WC Chemistry, Physical; Materials Science, Multidisciplinary; Metallurgy &
   Metallurgical Engineering; Physics, Applied; Physics, Condensed Matter
WE Science Citation Index Expanded (SCI-EXPANDED)
SC Chemistry; Materials Science; Metallurgy & Metallurgical Engineering;
   Physics
GA IV7RR
UT WOS:000484464800130
PM 31426613
OA Green Published, gold
DA 2023-06-30
ER

PT J
AU Zhao, J
   Guo, HX
   Li, JH
   Bandodkar, AJ
   Rogers, JA
AF Zhao, Jie
   Guo, Hexia
   Li, Jinghua
   Bandodkar, Amay J.
   Rogers, John A.
TI Body-Interfaced Chemical Sensors for Noninvasive Monitoring and Analysis
   of Biofluids
SO TRENDS IN CHEMISTRY
LA English
DT Review
ID NONENZYMATIC GLUCOSE SENSOR; ELECTROCHEMICAL SENSORS; MOUTHGUARD
   BIOSENSOR; TATTOO SENSOR; CONTACT-LENS; TEAR GLUCOSE; URIC-ACID; SWEAT;
   SOFT; ELECTRODES
AB Body-interfaced sensors have received tremendous attention due to a broad and diverse collection of potential applications, from monitoring of health status to managing and preventing disease conditions. In this review article, we highlight the emerging sensing modalities and advanced materials/device designs in body-integrated flexible platforms capable of capturing and analyzing biofluids. In particular, we discuss different chemical sensors and biosensors for real-time noninvasive monitoring and analysis of metabolites and electrolytes in sweat, tears, saliva, and interstitial fluid. Finally, we show several techniques that could be integrated with body-interfaced sensors for data acquisition, signal processing, display, and communication.
C1 [Zhao, Jie; Guo, Hexia; Li, Jinghua; Bandodkar, Amay J.; Rogers, John A.] Northwestern Univ, Ctr Biointegrated Elect CBIE, Evanston, IL 60208 USA.
   [Guo, Hexia; Li, Jinghua; Rogers, John A.] Northwestern Univ, Dept Mat Sci & Engn, Evanston, IL 60208 USA.
   [Rogers, John A.] Univ Illinois, Frederick Seitz Mat Res Lab, Dept Mat Sci & Engn, Urbana, IL 61801 USA.
   [Rogers, John A.] Northwestern Univ, Dept Biomed Engn, Simpson Querrey Inst Nano Biotechnol, Evanston, IL 60208 USA.
   [Rogers, John A.] Northwestern Univ, Dept Neurol Surg, Simpson Querrey Inst Nano Biotechnol, Evanston, IL 60208 USA.
   [Rogers, John A.] Northwestern Univ, Dept Chem, Simpson Querrey Inst Nano Biotechnol, 2145 Sheridan Rd, Evanston, IL 60208 USA.
   [Rogers, John A.] Northwestern Univ, Dept Mech Engn, Simpson Querrey Inst Nano Biotechnol, Evanston, IL 60208 USA.
   [Rogers, John A.] Northwestern Univ, Dept Elect Engn, Simpson Querrey Inst Nano Biotechnol, Evanston, IL 60208 USA.
   [Rogers, John A.] Northwestern Univ, Dept Comp Sci, Simpson Querrey Inst Nano Biotechnol, Evanston, IL 60208 USA.
C3 Northwestern University; Northwestern University; University of Illinois
   System; University of Illinois Urbana-Champaign; Northwestern
   University; Northwestern University; Northwestern University;
   Northwestern University; Northwestern University; Northwestern
   University
RP Rogers, JA (通讯作者)，Northwestern Univ, Ctr Biointegrated Elect CBIE, Evanston, IL 60208 USA.; Rogers, JA (通讯作者)，Northwestern Univ, Dept Mat Sci & Engn, Evanston, IL 60208 USA.; Rogers, JA (通讯作者)，Univ Illinois, Frederick Seitz Mat Res Lab, Dept Mat Sci & Engn, Urbana, IL 61801 USA.; Rogers, JA (通讯作者)，Northwestern Univ, Dept Biomed Engn, Simpson Querrey Inst Nano Biotechnol, Evanston, IL 60208 USA.; Rogers, JA (通讯作者)，Northwestern Univ, Dept Neurol Surg, Simpson Querrey Inst Nano Biotechnol, Evanston, IL 60208 USA.; Rogers, JA (通讯作者)，Northwestern Univ, Dept Chem, Simpson Querrey Inst Nano Biotechnol, 2145 Sheridan Rd, Evanston, IL 60208 USA.; Rogers, JA (通讯作者)，Northwestern Univ, Dept Mech Engn, Simpson Querrey Inst Nano Biotechnol, Evanston, IL 60208 USA.; Rogers, JA (通讯作者)，Northwestern Univ, Dept Elect Engn, Simpson Querrey Inst Nano Biotechnol, Evanston, IL 60208 USA.; Rogers, JA (通讯作者)，Northwestern Univ, Dept Comp Sci, Simpson Querrey Inst Nano Biotechnol, Evanston, IL 60208 USA.
EM jrogers@northwestern.edu
RI Rogers, John/L-2798-2016; Bandodkar, Amay/O-4474-2016; Guo,
   Hexia/R-4918-2019
OI Bandodkar, Amay/0000-0002-1792-1506; Guo, Hexia/0000-0002-7904-9135;
   Zhao, Jie/0000-0003-4543-3494
FU Center for Bio-Integrated Electronics (CBIE); Simpson Querrey Institute
   for BioNanotechnology, Northwestern University
FX This work was supported by the Center for Bio-Integrated Electronics
   (CBIE) and the Simpson Querrey Institute for BioNanotechnology,
   Northwestern University.
CR AlTamer YY, 1997, UROL RES, V25, P337, DOI 10.1007/BF01294662
   Andreescu S, 2002, ANAL CHIM ACTA, V464, P171, DOI 10.1016/S0003-2670(02)00518-4
   Arakawa T, 2016, BIOSENS BIOELECTRON, V84, P106, DOI 10.1016/j.bios.2015.12.014
   Badugu R, 2018, ANAL BIOCHEM, V542, P84, DOI 10.1016/j.ab.2017.11.014
   Bandodkar AJ, 2019, ANNU REV ANAL CHEM, V12, P1, DOI 10.1146/annurev-anchem-061318-114910
   Bandodkar AJ, 2019, SCI ADV, V5, DOI 10.1126/sciadv.aav3294
   Bandodkar AJ, 2015, ANAL CHEM, V87, P394, DOI 10.1021/ac504300n
   Bandodkar AJ, 2014, TRENDS BIOTECHNOL, V32, P363, DOI 10.1016/j.tibtech.2014.04.005
   Bariya M, 2018, NAT ELECTRON, V1, P160, DOI 10.1038/s41928-018-0043-y
   Campbell AS, 2018, CURR OPIN ELECTROCHE, V10, P126, DOI 10.1016/j.coelec.2018.05.014
   Carrasco S, 2018, BIOSENSORS-BASEL, V8, DOI 10.3390/bios8040092
   Chen YH, 2017, SCI ADV, V3, DOI 10.1126/sciadv.1701629
   Ching TS, 2008, INT J NANOMED, V3, P211
   Choi J, 2019, ACS SENSORS, V4, P379, DOI 10.1021/acssensors.8b01218
   Choi J, 2018, SCI ADV, V4, DOI 10.1126/sciadv.aar3921
   Choi J, 2017, LAB CHIP, V17, P2572, DOI 10.1039/c7lc00525c
   Choi J, 2017, ADV HEALTHC MATER, V6, DOI 10.1002/adhm.201601355
   Chu MX, 2011, TALANTA, V83, P960, DOI 10.1016/j.talanta.2010.10.055
   Chu MX, 2011, BIOMED MICRODEVICES, V13, P603, DOI 10.1007/s10544-011-9530-x
   Ciui BC, 2019, SENSOR ACTUAT B-CHEM, V281, P399, DOI 10.1016/j.snb.2018.10.096
   Crapnell RD, 2019, SENSORS-BASEL, V19, DOI 10.3390/s19051204
   Elsherif M, 2018, ACS NANO, V12, P5452, DOI 10.1021/acsnano.8b00829
   Emaminejad S, 2017, P NATL ACAD SCI USA, V114, P4625, DOI 10.1073/pnas.1701740114
   Farrell PM, 2017, J PEDIATR-US, V181, pS4, DOI 10.1016/j.jpeds.2016.09.064
   Francis J, 2019, LAB CHIP, V19, P178, DOI 10.1039/c8lc00968f
   Gao W, 2016, ACS SENSORS, V1, P866, DOI 10.1021/acssensors.6b00287
   Gao W, 2016, NATURE, V529, P509, DOI 10.1038/nature16521
   Gonzalo-Ruiz J, 2009, BIOSENS BIOELECTRON, V24, P1788, DOI 10.1016/j.bios.2008.07.051
   Guinovart T, 2013, ANALYST, V138, P7031, DOI 10.1039/c3an01672b
   Han WX, 2017, ACS APPL MATER INTER, V9, P29526, DOI 10.1021/acsami.7b07990
   Harvey CJ, 2010, TOXICOL IN VITRO, V24, P1790, DOI 10.1016/j.tiv.2010.06.016
   Heikenfeld J, 2018, LAB CHIP, V18, P217, DOI 10.1039/c7lc00914c
   Hoshi A, 2001, TOHOKU J EXP MED, V195, P163, DOI 10.1620/tjem.195.163
   Iguchi S, 2007, BIOMED MICRODEVICES, V9, P603, DOI 10.1007/s10544-007-9073-3
   Imani S, 2016, NAT COMMUN, V7, DOI 10.1038/ncomms11650
   Jia WZ, 2013, ANAL CHEM, V85, P6553, DOI 10.1021/ac401573r
   Kang D, 2014, NATURE, V516, P222, DOI 10.1038/nature14002
   Kang XH, 2007, ANAL BIOCHEM, V363, P143, DOI 10.1016/j.ab.2007.01.003
   Keller R, 2014, FASEB J, V28
   Khan GF, 1997, ANAL CHEM, V69, P2682, DOI 10.1021/ac961208z
   Kim J, 2018, TALANTA, V177, P163, DOI 10.1016/j.talanta.2017.08.077
   Kim J, 2016, ACS SENSORS, V1, P1011, DOI 10.1021/acssensors.6b00356
   Kim J, 2015, BIOSENS BIOELECTRON, V74, P1061, DOI 10.1016/j.bios.2015.07.039
   Kim J, 2015, ELECTROCHEM COMMUN, V51, P41, DOI 10.1016/j.elecom.2014.11.024
   Kim J, 2016, SCI ADV, V2, DOI 10.1126/sciadv.1600418
   Kim J, 2017, NAT COMMUN, V8, DOI 10.1038/ncomms14997
   Kim SB, 2018, SMALL, V14, DOI 10.1002/smll.201802876
   Kim SB, 2018, SMALL, V14, DOI 10.1002/smll.201703334
   Koh A, 2016, SCI TRANSL MED, V8, DOI 10.1126/scitranslmed.aaf2593
   Lee H, 2016, NAT NANOTECHNOL, V11, P566, DOI [10.1038/nnano.2016.38, 10.1038/NNANO.2016.38]
   Liu XY, 2016, LAB CHIP, V16, P2093, DOI 10.1039/c6lc00307a
   Liu Y, 2018, SENSORS-BASEL, V18, DOI 10.3390/s18020645
   Malon RSP, 2014, BIOMED RES INT, V2014, DOI 10.1155/2014/962903
   Mannoor MS, 2012, NAT COMMUN, V3, DOI 10.1038/ncomms1767
   Martin A, 2017, ACS SENSORS, V2, P1860, DOI 10.1021/acssensors.7b00729
   Maughan RJ, 2009, INT J SPORT NUTR EXE, V19, P598, DOI 10.1123/ijsnem.19.6.598
   MITSUBAYASHI K, 1994, ANAL CHIM ACTA, V289, P27, DOI 10.1016/0003-2670(94)80004-9
   Moyer J, 2012, DIABETES TECHNOL THE, V14, P398, DOI 10.1089/dia.2011.0262
   Nyein HYY, 2018, ACS SENSORS, V3, P944, DOI 10.1021/acssensors.7b00961
   Nyein HYY, 2016, ACS NANO, V10, P7216, DOI 10.1021/acsnano.6b04005
   O'Sullivan BP, 2009, LANCET, V373, P1891, DOI 10.1016/S0140-6736(09)60327-5
   Oh SY, 2018, ACS APPL MATER INTER, V10, P13729, DOI 10.1021/acsami.8b03342
   Park J, 2018, SCI ADV, V4, DOI 10.1126/sciadv.aap9841
   Parlak O, 2018, SCI ADV, V4, DOI 10.1126/sciadv.aar2904
   Phan CM, 2016, OPTOMETRY VISION SCI, V93, P419, DOI 10.1097/OPX.0000000000000763
   REDDY S, 1995, BIOCHEMISTRY-US, V34, P10872, DOI 10.1021/bi00034a021
   Reeder JT, 2019, SCI ADV, V5, DOI 10.1126/sciadv.aau6356
   Romeo A, 2018, APPL MATER TODAY, V10, P133, DOI 10.1016/j.apmt.2017.12.016
   Rose DP, 2015, IEEE T BIO-MED ENG, V62, P1457, DOI 10.1109/TBME.2014.2369991
   Ruan JL, 2017, POLYMERS-BASEL, V9, DOI 10.3390/polym9040125
   Sekine Y, 2018, LAB CHIP, V18, P2178, DOI 10.1039/c8lc00530c
   Sieg A, 2009, EUR J PHARM BIOPHARM, V72, P226, DOI 10.1016/j.ejpb.2008.12.012
   Sonner Z, 2015, BIOMICROFLUIDICS, V9, DOI 10.1063/1.4921039
   Tai LC, 2018, ADV MATER, V30, DOI 10.1002/adma.201707442
   Tseng RC, 2018, SENSORS-BASEL, V18, DOI 10.3390/s18082651
   Twine NB, 2018, LAB CHIP, V18, P2816, DOI 10.1039/c8lc00186c
   Wang ZY, 2018, NANOSCALE, V10, P6629, DOI 10.1039/c8nr00798e
   Xu S, 2014, SCIENCE, V344, P70, DOI 10.1126/science.1250169
   Yang YR, 2019, CHEM SOC REV, V48, P1465, DOI 10.1039/c7cs00730b
   Yao HF, 2011, BIOSENS BIOELECTRON, V26, P3290, DOI 10.1016/j.bios.2010.12.042
   Zhang Y, 2019, LAB CHIP, V19, P1545, DOI 10.1039/c9lc00103d
   Zhu XF, 2018, ACS SENSORS, V3, P1135, DOI 10.1021/acssensors.8b00168
NR 82
TC 52
Z9 52
U1 13
U2 84
PU CELL PRESS
PI CAMBRIDGE
PA 50 HAMPSHIRE ST, FLOOR 5, CAMBRIDGE, MA 02139 USA
EI 2589-5974
J9 TRENDS CHEM
JI Trends Chem.
PD SEP
PY 2019
VL 1
IS 6
BP 559
EP 571
DI 10.1016/j.trechm.2019.07.001
PG 13
WC Chemistry, Multidisciplinary
WE Science Citation Index Expanded (SCI-EXPANDED)
SC Chemistry
GA KW4IR
UT WOS:000521130000004
DA 2023-06-30
ER

PT J
AU Saijo, Y
   Watanabe, K
   Watanabe, T
   Terada, Y
   Nishijima, Y
   Baba, T
AF Saijo, Yoshito
   Watanabe, Keisuke
   Watanabe, Takumi
   Terada, Yu
   Nishijima, Yoshiaki
   Baba, Toshihiko
TI Iontronic control of GaInAsP photonic crystal nanolaser
SO APPLIED PHYSICS LETTERS
LA English
DT Article
ID BIOSENSOR
AB In this study, we fabricated a photoelectrochemical circuit using GaInAsP photonic crystal nanolasers as a working electrode. Then, we controlled the emission intensity and lasing wavelength of these nanolasers by applying a bias voltage in an ionic solution. The electrochemical working points for the emission intensity and wavelength were observed for the backward and forward biases, respectively. We confirmed that the emission intensity is primarily changed by the surface recombination, which is enhanced by the Schottky barrier near the solid-liquid interface. The wavelength shift is also assumed to be caused by the Pockels effect in the electric double layer of the solution. This control method can maximize and stabilize the performance of photonic biochemical sensors and also become an option in controlling the laser diode characteristics.
C1 [Saijo, Yoshito; Watanabe, Keisuke; Watanabe, Takumi; Terada, Yu; Nishijima, Yoshiaki; Baba, Toshihiko] Yokohama Natl Univ, Dept Elect & Comp Engn, Hodogaya Ku, 79-5 Tokiwadai, Yokohama, Kanagawa 2408501, Japan.
C3 Yokohama National University
RP Baba, T (通讯作者)，Yokohama Natl Univ, Dept Elect & Comp Engn, Hodogaya Ku, 79-5 Tokiwadai, Yokohama, Kanagawa 2408501, Japan.
EM baba-toshihiko-zm@ynu.ac.jp
RI Watanabe, Keisuke/HKO-1532-2023; Nishijima, Yoshiaki/AFT-1916-2022
OI Watanabe, Keisuke/0000-0002-4285-2135; Nishijima,
   Yoshiaki/0000-0003-0650-4536
FU Ministry of Education Culture, Sports, Science and Technology, Japan
   [16H06334]; Grants-in-Aid for Scientific Research [16H06334] Funding
   Source: KAKEN
FX This work was supported by Grant-in-Aid No. 16H06334 from the Ministry
   of Education Culture, Sports, Science and Technology, Japan.
CR Abe H, 2015, OPT EXPRESS, V23, P17056, DOI 10.1364/OE.23.017056
   Bard A. J., 2000, ELECTROCHEMICAL METH
   BENNETT BR, 1990, IEEE J QUANTUM ELECT, V26, P113, DOI 10.1109/3.44924
   Hachuda S, 2016, OPT EXPRESS, V24, P12886, DOI 10.1364/OE.24.012886
   Haes AJ, 2004, NANO LETT, V4, P1029, DOI 10.1021/nl049670j
   Kim A, 2007, APPL PHYS LETT, V91, DOI 10.1063/1.2779965
   Kita S, 2011, IEEE J SEL TOP QUANT, V17, P1632, DOI 10.1109/JSTQE.2011.2134837
   Liao CW, 2009, J ELECTROCHEM SOC, V156, pJ21, DOI 10.1149/1.3028319
   Loncar M, 2003, APPL PHYS LETT, V82, P4648, DOI 10.1063/1.1586781
   Lu J, 2017, ANAL CHEM, V89, P3664, DOI 10.1021/acs.analchem.6b05092
   Narimatsu M, 2012, APPL PHYS LETT, V100, DOI 10.1063/1.3696056
   Nosaka Y, 2008, PHYS REV B, V77, DOI 10.1103/PhysRevB.77.241401
   Painter O, 1999, SCIENCE, V284, P1819, DOI 10.1126/science.284.5421.1819
   Ryu HY, 2002, APPL PHYS LETT, V80, P3476, DOI 10.1063/1.1477617
   Takahashi D, 2015, APPL PHYS LETT, V106, DOI 10.1063/1.4916921
   Wallys J, 2012, NANO LETT, V12, P6180, DOI 10.1021/nl303021v
   Watanabe K, 2018, BIOSENS BIOELECTRON, V117, P161, DOI 10.1016/j.bios.2018.05.059
   Watanabe K, 2015, APPL PHYS LETT, V106, DOI 10.1063/1.4904481
   Watanabe T, 2017, OPT EXPRESS, V25, P24469, DOI 10.1364/OE.25.024469
NR 19
TC 3
Z9 3
U1 0
U2 27
PU AMER INST PHYSICS
PI MELVILLE
PA 1305 WALT WHITMAN RD, STE 300, MELVILLE, NY 11747-4501 USA
SN 0003-6951
EI 1077-3118
J9 APPL PHYS LETT
JI Appl. Phys. Lett.
PD JUN 3
PY 2019
VL 114
IS 22
AR 221105
DI 10.1063/1.5098119
PG 4
WC Physics, Applied
WE Science Citation Index Expanded (SCI-EXPANDED)
SC Physics
GA IC1KS
UT WOS:000470718700026
OA Green Submitted
DA 2023-06-30
ER

PT J
AU Ito, T
   Asada, T
   Asai, N
   Shimizu, T
   Shingubara, S
AF Ito, Takeshi
   Asada, Tsuyoshi
   Asai, Naoto
   Shimizu, Tomohiro
   Shingubara, Shoso
TI Nonenzymatic detection of glucose using BaCuO2 thin layer
SO JAPANESE JOURNAL OF APPLIED PHYSICS
LA English
DT Article
ID OXIDE; BIOSENSOR; NANOPARTICLES; ELECTRODE; NANOSTRUCTURES; SENSITIVITY;
   DEPOSITION
AB A BaCuO2 thin layer was deposited on a glassy carbon electrode and used for the direct oxidation of glucose. The crystalline, electrochemical, and physicochemical properties that depend on the deposition temperature and deposition time were studied. X-ray diffraction (XRD) analysis showed that the thin layer was amorphous even at 400 degrees C. The current density of the glucose oxidation using the thin layer deposited at 200 degrees C was higher than those at other deposition temperatures. Under this condition, the current density increased with the glucose concentration and deposition time. These results indicate that a BaCuO2 thin layer has potential for measuring the blood glucose level without enzymes. (C) 2017 The Japan Society of Applied Physics
C1 [Ito, Takeshi; Asada, Tsuyoshi; Asai, Naoto; Shimizu, Tomohiro; Shingubara, Shoso] Kansai Univ, Fac Engn Sci, Suita, Osaka 5648680, Japan.
C3 Kansai University
RP Ito, T (通讯作者)，Kansai Univ, Fac Engn Sci, Suita, Osaka 5648680, Japan.
EM t.ito@kansai-u.ac.jp
RI Ito, Takeshi/M-1391-2019
FU MEXT
FX This study was partially funded by the MEXT-Supported Program for
   Strategic Research Foundation at Private Universities, "Creation of 3D
   nano-microstructures and its application to biomimetics and medicine",
   2015-2019.
CR Batchelor-McAuley C, 2008, SENSOR ACTUAT B-CHEM, V135, P230, DOI 10.1016/j.snb.2008.08.006
   BENDALE P, 1993, J AM CERAM SOC, V76, P2619, DOI 10.1111/j.1151-2916.1993.tb03990.x
   Chaturvedi P, 2014, BIOSENS BIOELECTRON, V58, P179, DOI 10.1016/j.bios.2014.02.021
   Ding Y, 2010, BIOSENS BIOELECTRON, V26, P542, DOI 10.1016/j.bios.2010.07.050
   Heller A, 2010, ACCOUNTS CHEM RES, V43, P963, DOI 10.1021/ar9002015
   Ivnitski D, 2007, ELECTROANAL, V19, P1562, DOI 10.1002/elan.200703899
   Jiang LC, 2010, BIOSENS BIOELECTRON, V25, P1402, DOI 10.1016/j.bios.2009.10.038
   Ju HX, 1998, ELECTROANAL, V10, P541, DOI 10.1002/(SICI)1521-4109(199807)10:8<541::AID-ELAN541>3.3.CO;2-A
   Kaneko S, 2011, TALANTA, V84, P579, DOI 10.1016/j.talanta.2010.12.040
   Kikunaga K, 2010, PHYSICA C, V470, P1916, DOI 10.1016/j.physc.2010.07.002
   KOKOH KB, 1992, ELECTROCHIM ACTA, V37, P1909, DOI 10.1016/0013-4686(92)87102-6
   Kung CW, 2011, BIOSENS BIOELECTRON, V27, P125, DOI 10.1016/j.bios.2011.06.033
   Li CL, 2010, BIOSENS BIOELECTRON, V26, P903, DOI 10.1016/j.bios.2010.07.007
   Liu Y, 2009, BIOSENS BIOELECTRON, V24, P3329, DOI 10.1016/j.bios.2009.04.032
   Matsumoto H, 2007, ELECTROCHEM SOLID ST, V10, pB77, DOI 10.1149/1.2458743
   Mu Y, 2011, BIOSENS BIOELECTRON, V26, P2948, DOI 10.1016/j.bios.2010.11.042
   Peng RR, 2006, SOLID STATE IONICS, V177, P389, DOI 10.1016/j.ssi.2005.11.020
   Shaw JE, 2010, DIABETES RES CLIN PR, V87, P4, DOI 10.1016/j.diabres.2009.10.007
   Shim JH, 2009, CHEM MATER, V21, P3290, DOI 10.1021/cm900820p
   Shimada T, 2004, J POWER SOURCES, V131, P289, DOI 10.1016/j.jpowsour.2003.11.087
   Song Y, 2010, ELECTROCHIM ACTA, V55, P4909, DOI 10.1016/j.electacta.2010.03.089
   Tang H, 2004, ANAL BIOCHEM, V331, P89, DOI 10.1016/j.ab.2004.05.005
   Umar A, 2009, ELECTROCHEM COMMUN, V11, P278, DOI 10.1016/j.elecom.2008.11.027
   Wang QY, 2012, RSC ADV, V2, P6245, DOI 10.1039/c2ra20425h
   Wang SG, 2003, ELECTROCHEM COMMUN, V5, P800, DOI 10.1016/j.elecom.2003.07.007
   Wang W, 2009, ELECTROCHEM COMMUN, V11, P1811, DOI 10.1016/j.elecom.2009.07.025
   WILSON R, 1992, BIOSENS BIOELECTRON, V7, P165, DOI 10.1016/0956-5663(92)87013-F
   Yang J, 2011, ELECTROCHIM ACTA, V56, P5538, DOI 10.1016/j.electacta.2011.03.087
   You TY, 2003, ANAL CHEM, V75, P5191, DOI 10.1021/ac034204k
   Zhang MG, 2004, ANAL CHEM, V76, P5045, DOI 10.1021/ac049519u
NR 30
TC 0
Z9 0
U1 0
U2 15
PU IOP PUBLISHING LTD
PI BRISTOL
PA TEMPLE CIRCUS, TEMPLE WAY, BRISTOL BS1 6BE, ENGLAND
SN 0021-4922
EI 1347-4065
J9 JPN J APPL PHYS
JI Jpn. J. Appl. Phys.
PD JAN
PY 2017
VL 56
IS 1
SI SI
AR 01AH02
DI 10.7567/JJAP.56.01AH02
PG 4
WC Physics, Applied
WE Science Citation Index Expanded (SCI-EXPANDED)
SC Physics
GA EG2BM
UT WOS:000390847400042
DA 2023-06-30
ER

PT J
AU Kim, WJ
   Shim, MS
   Chung, M
AF Kim, Won Jae
   Shim, Min Suk
   Chung, Minsub
TI Immobilization and stability studies of multi-thiol probes for
   electrical biosensors by label-free analysis
SO MOLECULAR CRYSTALS AND LIQUID CRYSTALS
LA English
DT Article; Proceedings Paper
CT KJF International Conference on Organic Materials for Electronics and
   Photonics (KJF-ICOMEP)
CY 2016
CL Fukuoka, JAPAN
SP KJF
DE Biosensor; electrical detection; impedance spectroscopy; QCM-D; thiol
   immobilization
ID DNA
AB For electrical biosensors based on gold electrodes, poor long-term stability of the monothiol-to-gold bonds has been a major issue for a robust and reliable performance of the sensor. The use of multi-thiol modified bioprobes was proposed to achieve a stable attachment. In this study, the binding kinetics and stability of mono/dithiol modified oligonucleotides were investigated using quartz crystal microbalance with dissipation (QCM-D) and electrochemical impedance spectroscopy (EIS). These label-free surface tools compared the binding, stability and the effect of dithiothreitol in solution of monothiol, dithiol, or disulfide modification. The potential for development of label-free, sensitive DNA microarrays is demonstrated.
C1 [Kim, Won Jae; Chung, Minsub] Hongik Univ, Dept Chem Engn, Seoul 04066, South Korea.
   [Shim, Min Suk] Incheon Natl Univ, Div Bioengn, Incheon, South Korea.
C3 Hongik University; Incheon National University
RP Chung, M (通讯作者)，Hongik Univ, Dept Chem Engn, Seoul 04066, South Korea.
EM minsubc@hongik.ac.kr
FU Ministry of Trade, Industry & Energy (MOTIE, Korea) under Industrial
   Technology Innovation Program [10052106]; Hongik University Research
   Fund
FX This material is based upon work supported by the Ministry of Trade,
   Industry & Energy (MOTIE, Korea) under Industrial Technology Innovation
   Program. No. 10052106. Minsub Chung was supported by Hongik University
   Research Fund.
CR Bhatt N, 2011, LANGMUIR, V27, P6132, DOI 10.1021/la200241d
   Dasary SSR, 2009, J AM CHEM SOC, V131, P13806, DOI 10.1021/ja905134d
   Dougan JA, 2007, NUCLEIC ACIDS RES, V35, P3668, DOI 10.1093/nar/gkm237
   Gooding JJ, 2002, ELECTROANAL, V14, P1149, DOI 10.1002/1521-4109(200209)14:17<1149::AID-ELAN1149>3.0.CO;2-8
   Li Z, 2002, NUCLEIC ACIDS RES, V30, P1558, DOI 10.1093/nar/30.7.1558
   Liepold P, 2008, ANAL BIOANAL CHEM, V391, P1759, DOI 10.1007/s00216-008-2045-5
   Ray S, 2010, PROTEOMICS, V10, P731, DOI 10.1002/pmic.200900458
   Zhang ZL, 2011, CHEM COMMUN, V47, P7407, DOI 10.1039/c1cc11062d
NR 8
TC 2
Z9 2
U1 0
U2 12
PU TAYLOR & FRANCIS LTD
PI ABINGDON
PA 2-4 PARK SQUARE, MILTON PARK, ABINGDON OR14 4RN, OXON, ENGLAND
SN 1542-1406
EI 1563-5287
J9 MOL CRYST LIQ CRYST
JI Mol. Cryst. Liquid Cryst.
PY 2017
VL 654
IS 1
BP 27
EP 33
DI 10.1080/15421406.2017.1355192
PG 7
WC Chemistry, Multidisciplinary; Crystallography; Materials Science,
   Multidisciplinary
WE Science Citation Index Expanded (SCI-EXPANDED); Conference Proceedings Citation Index - Science (CPCI-S)
SC Chemistry; Crystallography; Materials Science
GA FO1ZQ
UT WOS:000416569800006
DA 2023-06-30
ER

PT J
AU Papper, V
   Gorgy, K
   Elouarzaki, K
   Sukharaharja, A
   Cosnier, S
   Marks, RS
AF Papper, Vladislav
   Gorgy, Karine
   Elouarzaki, Kamal
   Sukharaharja, Ayrine
   Cosnier, Serge
   Marks, Robert S.
TI Biofunctionalization of Multiwalled Carbon Nanotubes by Irradiation of
   Electropolymerized Poly(pyrrole-diazirine) Films
SO CHEMISTRY-A EUROPEAN JOURNAL
LA English
DT Article
DE electrochemistry; enzymes; immobilization; nanotubes; polymers
ID ELECTROGENERATION; IMMOBILIZATION; POLY(ETHYLENE-TEREPHTHALATE);
   POLYMERIZATION; IMMUNOSENSOR; BENZOPHENONE; CYCLODEXTRIN; GLUCOSE;
   PROBES
AB A photoactivatable poly(pyrrole-diazirine) film was synthesized and electropolymerized as a versatile tool for covalent binding of laccase and glucose oxidase on multiwalled carbon nanotube coatings and Pt, respectively. Irradiation of the functionalized nanotubes allowed photochemical grafting of laccase and its subsequent direct electrical wiring, as illustrated by the electrocatalytic reduction of oxygen. Moreover, covalent binding of glucose oxidase as model enzyme, achieved by UV activation of electropolymerized pyrrole-diazirine, allowed a glucose biosensor to be realized. This original method to graft biomolecules combines electrochemical and photochemical techniques. The simplicity of this new method allows it to be extended easily to other biological systems.
C1 [Papper, Vladislav; Sukharaharja, Ayrine; Marks, Robert S.] Nanyang Technol Univ, NTU CREATE, Singapore 138602, Singapore.
   [Gorgy, Karine; Elouarzaki, Kamal; Cosnier, Serge] Univ Grenoble 1, CNRS, Dept Chim Mol, UMR 5250,ICMG FR 2607, F-38041 Grenoble, France.
   [Marks, Robert S.] Ben Gurion Univ Negev, Dept Biotechnol Engn, Natl Inst Biotechnol Negev, Ilse Kats Inst Nanoscale Sci & Technol, IL-84105 Beer Sheva, Israel.
C3 Nanyang Technological University & National Institute of Education (NIE)
   Singapore; Nanyang Technological University; Centre National de la
   Recherche Scientifique (CNRS); CNRS - Institute of Chemistry (INC);
   UDICE-French Research Universities; Communaute Universite Grenoble
   Alpes; Universite Grenoble Alpes (UGA); Ben Gurion University
RP Cosnier, S (通讯作者)，Univ Grenoble 1, CNRS, Dept Chim Mol, UMR 5250,ICMG FR 2607, F-38041 Grenoble, France.
EM Serge.Cosnier@ujf-grenoble.fr
RI Cosnier, Serge/M-7712-2013; MARKS, ROBERT/AAS-4746-2020; Cosnier,
   Serge/AAR-5671-2020
OI Cosnier, Serge/0000-0002-8290-4374; Marks, Robert/0000-0002-9697-3805
FU ANR [Emergence-2010 EMMA-043-02]; Singapore National Research
   Foundation; Campus for Research Excellence and Technological Enterprise
   (CREATE) program
FX The authors thank the ANR Emergence-2010 EMMA-043-02 for partial
   financial support. The authors thank the platform "functionalization of
   surfaces and transduction" of the scientific structure "Nanobio campus"
   for providing facilities and Arielle Le Pellec for technical assistance
   and fruitful discussions. The authors thank Huang Ruo Cheng, Tan Chong
   Yuan, and Terence Mak of River Valley High School for their active
   participation in this project in the frame of the program for Singapore
   Science & Engineering Fair. This research was funded in part by the
   Singapore National Research Foundation and the publication is supported
   under the Campus for Research Excellence and Technological Enterprise
   (CREATE) program.
CR Basle E, 2010, CHEM BIOL, V17, P213, DOI 10.1016/j.chembiol.2010.02.008
   Baur J, 2011, INT J HYDROGEN ENERG, V36, P12096, DOI 10.1016/j.ijhydene.2011.06.122
   Chan EWS, 2004, J AM CHEM SOC, V126, P14435, DOI 10.1021/ja047044i
   Cosnier S, 1999, ELECTROCHIM ACTA, V44, P1833, DOI 10.1016/S0013-4686(98)00294-1
   Cosnier S, 1998, ELECTROANAL, V10, P808, DOI 10.1002/(SICI)1521-4109(199809)10:12<808::AID-ELAN808>3.3.CO;2-B
   Cosnier S, 2008, J MATER CHEM, V18, P5129, DOI 10.1039/b808202b
   Elouarzaki K, 2012, J AM CHEM SOC, V134, P14078, DOI 10.1021/ja304589m
   Geismann C, 2007, LANGMUIR, V23, P76, DOI 10.1021/la0603774
   Haddad R, 2010, ELECTROCHIM ACTA, V55, P7800, DOI 10.1016/j.electacta.2010.03.021
   Haddour N, 2005, J AM CHEM SOC, V127, P5752, DOI 10.1021/ja050390v
   Herzog G, 2005, ELECTROCHEM COMMUN, V7, P808, DOI 10.1016/j.elecom.2005.05.002
   Holzinger M, 2012, LANGMUIR, V28, P12569, DOI 10.1021/la301963v
   Hong KH, 2009, EUR POLYM J, V45, P2443, DOI 10.1016/j.eurpolymj.2009.04.026
   Ionescu RE, 2007, ENZYME MICROB TECH, V40, P403, DOI 10.1016/j.enzmictec.2006.07.010
   Konry T, 2008, TALANTA, V75, P564, DOI 10.1016/j.talanta.2007.11.063
   Konry T, 2003, ANAL CHEM, V75, P2633, DOI 10.1021/ac026444q
   Le Goff A, 2011, CHEM-EUR J, V17, P10216, DOI 10.1002/chem.201101283
   Le Goff A, 2011, J MATER CHEM, V21, P3910, DOI 10.1039/c0jm03472j
   Le Goff A, 2011, ELECTROCHIM ACTA, V56, P3633, DOI 10.1016/j.electacta.2010.11.067
   Li GW, 2012, J APPL POLYM SCI, V123, P1951, DOI 10.1002/app.34683
   OVSIANIKOV A, 2012, ADV FUNCT MATER, V22, P3527
   SWOBODA BEP, 1965, J BIOL CHEM, V240, P2209
   Wang LF, 2007, J APPL POLYM SCI, V106, P621, DOI 10.1002/app.26610
   Wirsen A, 2005, BIOMACROMOLECULES, V6, P2281, DOI 10.1021/bm050170+
NR 24
TC 14
Z9 14
U1 0
U2 79
PU WILEY-V C H VERLAG GMBH
PI WEINHEIM
PA BOSCHSTRASSE 12, D-69469 WEINHEIM, GERMANY
SN 0947-6539
J9 CHEM-EUR J
JI Chem.-Eur. J.
PD JUL 15
PY 2013
VL 19
IS 29
BP 9639
EP 9643
DI 10.1002/chem.201300873
PG 5
WC Chemistry, Multidisciplinary
WE Science Citation Index Expanded (SCI-EXPANDED); Index Chemicus (IC)
SC Chemistry
GA 178FW
UT WOS:000321431600035
PM 23754669
DA 2023-06-30
ER

PT J
AU Zhang, ZX
   Zhu, H
   Wang, XL
   Yang, XR
AF Zhang, Zhanxia
   Zhu, Hui
   Wang, Xiaolei
   Yang, Xiurong
TI Sensitive electrochemical sensor for hydrogen peroxide using Fe3O4
   magnetic nanoparticles as a mimic for peroxidase
SO MICROCHIMICA ACTA
LA English
DT Article
DE Fe3O4 magnetic nanoparticle; Peroxidase mimic; Hydrogen peroxide;
   Amperometric
ID NANOFIBERS MODIFIED ELECTRODE; ASCORBIC-ACID; URIC-ACID; BIOSENSOR;
   CHITOSAN; FILM; IMMOBILIZATION; DOPAMINE; MATRIX; H2O2
AB A sensor for hydrogen peroxide is described that is based on an indium tin oxide electrode modified with Fe3O4 magnetic nanoparticles which act as a mimic for the enzyme peroxidase and greatly improve the analytical performance of the sensor. The amperometric current is linearly related to the concentration of H2O2 in the range from 0.2 mM to 2 mM, the regression equation is y = -0.5-1.82x, the correlation coefficient is 0.998 (n = 3), and the detection limit is 0.01 mM (S/N = 3). The sensor exhibits favorable selectivity and excellent stability.
C1 [Zhang, Zhanxia; Zhu, Hui; Wang, Xiaolei; Yang, Xiurong] Chinese Acad Sci, Changchun Inst Appl Chem, State Key Lab Electroanalyt Chem, Changchun 130022, Jilin, Peoples R China.
   [Zhang, Zhanxia] Chinese Acad Sci, Grad Sch, Beijing 100039, Peoples R China.
C3 Chinese Academy of Sciences; Changchun Institute of Applied Chemistry,
   CAS; Chinese Academy of Sciences; University of Chinese Academy of
   Sciences, CAS
RP Yang, XR (通讯作者)，Chinese Acad Sci, Changchun Inst Appl Chem, State Key Lab Electroanalyt Chem, Renmin St 5625, Changchun 130022, Jilin, Peoples R China.
EM xryang@ciac.jl.cn
RI Nanozymes, Nanozymes/D-8197-2019
OI Zhang, Zhanxia/0000-0002-9517-8252
FU National Natural Science Foundation of China [90713022]; National Key
   Basic Research Development Project of China [2007CB714500]; Chinese
   Academy of Sciences [KJCX2-YW-H11]
FX This work was supported by the National Natural Science Foundation of
   China (No. 90713022), the National Key Basic Research Development
   Project of China (No. 2007CB714500) and the Project of Chinese Academy
   of Sciences (No. KJCX2-YW-H11).
CR Bergemann C, 1999, J MAGN MAGN MATER, V194, P45, DOI 10.1016/S0304-8853(98)00554-X
   Brahler M, 2006, NANO LETT, V6, P2505, DOI 10.1021/nl0618501
   Gao LZ, 2008, J PHYS CHEM C, V112, P17357, DOI 10.1021/jp805994h
   Gao LZ, 2007, NAT NANOTECHNOL, V2, P577, DOI 10.1038/nnano.2007.260
   Ge JP, 2007, ANGEW CHEM INT EDIT, V46, P4342, DOI 10.1002/anie.200700197
   Guo S, 2009, CHEM-EUR J, V15, P2416, DOI 10.1002/chem.200801942
   Hu AG, 2005, J AM CHEM SOC, V127, P12486, DOI 10.1021/ja053881o
   Huang JS, 2008, BIOSENS BIOELECTRON, V24, P632, DOI 10.1016/j.bios.2008.06.011
   Kolhe P, 2003, BIOMACROMOLECULES, V4, P173, DOI 10.1021/bm025689+
   Lawrie G, 2007, BIOMACROMOLECULES, V8, P2533, DOI 10.1021/bm070014y
   Li YH, 2009, MICROCHIM ACTA, V165, P393, DOI 10.1007/s00604-009-0150-6
   Liu Y, 2008, ELECTROCHEM COMMUN, V10, P1431, DOI 10.1016/j.elecom.2008.07.020
   Liu Y, 2009, ELECTROCHEM COMMUN, V11, P484, DOI 10.1016/j.elecom.2008.12.029
   Luo HX, 2001, ANAL CHEM, V73, P915, DOI 10.1021/ac000967l
   Miao YQ, 2000, ANALYST, V125, P1591, DOI 10.1039/b003483p
   Peng FF, 2008, CHINESE CHEM LETT, V19, P730, DOI 10.1016/j.cclet.2008.03.021
   Schachl K, 1997, ANALYST, V122, P985, DOI 10.1039/a701723e
   Stevens PD, 2005, ORG LETT, V7, P2085, DOI 10.1021/ol050218w
   Teng XW, 2003, NANO LETT, V3, P261, DOI 10.1021/nl025918y
   Tsang SC, 2004, ANGEW CHEM INT EDIT, V43, P5645, DOI 10.1002/anie.200460552
   Wang F, 2009, MICROCHIM ACTA, V165, P1, DOI 10.1007/s00604-009-0136-4
   Wang G, 2003, BIOSENS BIOELECTRON, V18, P335, DOI 10.1016/S0956-5663(02)00152-5
   Wang L, 2004, ELECTROCHEM COMMUN, V6, P225, DOI 10.1016/j.elecom.2003.12.004
   Wang LY, 2005, J PHYS CHEM B, V109, P21593, DOI 10.1021/jp0543429
   Wei H, 2008, ANAL CHEM, V80, P2250, DOI 10.1021/ac702203f
   Xu K, 2009, SENSORS-BASEL, V9, P5534, DOI 10.3390/s90705534
   Yang HH, 2004, ANAL CHEM, V76, P1316, DOI 10.1021/ac034920m
   Yoon TJ, 2003, NEW J CHEM, V27, P227, DOI 10.1039/b209391j
   Zeng JX, 2008, MICROCHIM ACTA, V160, P261, DOI 10.1007/s00604-007-0818-8
   Zhang LH, 2008, ELECTROCHEM COMMUN, V10, P1524, DOI 10.1016/j.elecom.2008.05.022
   Zhang ZX, 2010, SENSOR ACTUAT B-CHEM, V147, P428, DOI 10.1016/j.snb.2010.02.013
NR 31
TC 49
Z9 56
U1 3
U2 102
PU SPRINGER WIEN
PI WIEN
PA SACHSENPLATZ 4-6, PO BOX 89, A-1201 WIEN, AUSTRIA
SN 0026-3672
J9 MICROCHIM ACTA
JI Microchim. Acta
PD JUL
PY 2011
VL 174
IS 1-2
BP 183
EP 189
DI 10.1007/s00604-011-0600-9
PG 7
WC Chemistry, Analytical
WE Science Citation Index Expanded (SCI-EXPANDED)
SC Chemistry
GA 782JC
UT WOS:000292003300022
DA 2023-06-30
ER

PT J
AU Liu, HH
   Huang, XJ
   Gu, B
   Choi, YK
AF Liu, Hui-Hong
   Huang, Xing-Jiu
   Gu, Bonsang
   Choi, Yang-Kyu
TI Alternative route to reconstitute an electrical contact of enzyme on a
   single-walled carbon nanotube-ferrocene hybrid
SO JOURNAL OF ELECTROANALYTICAL CHEMISTRY
LA English
DT Article
DE ferrocene/SWCNT hybrid; electrical contact; enzyme; electrode
ID GLUCOSE-OXIDASE; REDOX ENZYMES; ELECTRODES; NANOPARTICLES; BIOSENSORS;
   SURFACE; POLYMER; FILMS
AB Ferrocene was immobilized on the surfaces of single-walled carbon nanotube (SWCNT) bundles, and the ferrocene/SWCNT hybrid shows a high stability not only in water but also in an organic solvent. Furthermore, the nanohybrid exhibits greatly improved electron-transfer behavior and provides more electrochemical active sites. This study presents an alternative route to reconstitute an electrical contact through a single-walled carbon nanotube-ferrocene hybrid between the active center of glucose oxidase and the electrode. The fabricated glucose biosensor shows a fast rate and a high sensitivity. (C) 2008 Elsevier B.V. All rights reserved.
C1 [Huang, Xing-Jiu; Gu, Bonsang; Choi, Yang-Kyu] Korea Adv Inst Sci & Technol, Nano Oriented Bio Elect Lab, Sch Elect Engn & Comp Sci, Taejon 305701, South Korea.
   [Liu, Hui-Hong] Xiangfan Univ, Dept Biol & Chem, Xiangfan 441053, Hubei, Peoples R China.
C3 Korea Advanced Institute of Science & Technology (KAIST); Hubei
   University of Arts & Science
RP Huang, XJ (通讯作者)，Korea Adv Inst Sci & Technol, Nano Oriented Bio Elect Lab, Sch Elect Engn & Comp Sci, 373-1 Guseong Dong, Taejon 305701, South Korea.
EM xingjiuhuang@hotmail.com; ykchoi@ee.kaist.ac.kr
RI Choi, Yang-Kyu/AAA-2117-2020; Liu, Huihong/AAR-1700-2020; Huihong,
   Liu/AAH-9118-2019; Liu, Huihong/AAF-6184-2019
OI Liu, Huihong/0000-0002-2192-8698; Liu, Huihong/0000-0002-2192-8698
FU Brain Korea 21 project; school of Information Technology; Korea Advanced
   Institute of Science and Technology; Education Department of Hubei
   Province, China; Korea Science and Engineering Foundation; MOST
   [ROA-2007-000-20028-0]; National Research and Development Program (NRDP)
   [2005-01274]
FX Dr. X.J. Huang would like to express appreciation for the financial
   support of the Brain Korea 21 project, the school of Information
   Technology, and the Korea Advanced Institute of Science and Technology
   in 2008. Dr. H.H. Liu appreciates the kind support of the Education
   Department of Hubei Province, China. This work was also partially
   supported by the NRL program of a Korea Science and Engineering
   Foundation grant funded by the Korean government (MOST) (No.
   ROA-2007-000-20028-0) and by the National Research and Development
   Program (NRDP, 2005-01274) for biomedical function monitoring biosensor
   development sponsored by MOST.
CR Chan SSF, 2006, LANGMUIR, V22, P6701, DOI 10.1021/la060002i
   DEGANI Y, 1987, J PHYS CHEM-US, V91, P1285, DOI 10.1021/j100290a001
   Dong R, 2003, ENVIRON SCI TECHNOL, V37, P2813, DOI 10.1021/es034071k
   Gerard M, 2002, BIOSENS BIOELECTRON, V17, P345, DOI 10.1016/S0956-5663(01)00312-8
   Huang XJ, 2008, J PHYS CHEM C, V112, P3605, DOI 10.1021/jp710112q
   Huang XJ, 2007, J PHYS CHEM C, V111, P1200, DOI 10.1021/jp065747b
   KAMIN RA, 1980, ANAL CHEM, V52, P1198, DOI 10.1021/ac50058a010
   Kranz C, 1998, ELECTROANAL, V10, P546, DOI 10.1002/(SICI)1521-4109(199807)10:8<546::AID-ELAN546>3.0.CO;2-#
   Liu HH, 2004, BIOSENS BIOELECTRON, V20, P294, DOI 10.1016/j.bios.2004.01.015
   Pandey P, 2007, LANGMUIR, V23, P3333, DOI 10.1021/la062901c
   Patolsky F, 2004, ANGEW CHEM INT EDIT, V43, P2113, DOI 10.1002/anie.200353275
   Raitman OA, 2002, J AM CHEM SOC, V124, P6487, DOI 10.1021/ja012680r
   Rajagopalan R, 1996, J PHYS CHEM-US, V100, P3719, DOI 10.1021/jp952160g
   Salimi A, 2007, BIOSENS BIOELECTRON, V22, P3146, DOI 10.1016/j.bios.2007.02.002
   SCHUHMANN W, 1991, J AM CHEM SOC, V113, P1394, DOI 10.1021/ja00004a048
   WILLNER I, 1992, BIOELECTROCH BIOENER, V29, P29, DOI 10.1016/0302-4598(92)80051-H
   Willner I, 1996, J AM CHEM SOC, V118, P10321, DOI 10.1021/ja9608611
   WILLNER I, 1993, ADV MATER, V5, P912, DOI 10.1002/adma.19930051206
   Xiao Y, 2003, SCIENCE, V299, P1877, DOI 10.1126/science.1080664
   Yan YM, 2007, CHEM-EUR J, V13, P10168, DOI 10.1002/chem.200700806
   Zayats M, 2005, J AM CHEM SOC, V127, P12400, DOI 10.1021/ja052841h
   Zayats M, 2002, J AM CHEM SOC, V124, P2120, DOI 10.1021/ja025503e
NR 22
TC 10
Z9 11
U1 1
U2 17
PU ELSEVIER SCIENCE SA
PI LAUSANNE
PA PO BOX 564, 1001 LAUSANNE, SWITZERLAND
SN 1572-6657
J9 J ELECTROANAL CHEM
JI J. Electroanal. Chem.
PD SEP 1
PY 2008
VL 621
IS 1
BP 38
EP 42
DI 10.1016/j.jelechem.2008.04.020
PG 5
WC Chemistry, Analytical; Electrochemistry
WE Science Citation Index Expanded (SCI-EXPANDED)
SC Chemistry; Electrochemistry
GA 355DX
UT WOS:000259690500006
DA 2023-06-30
ER

PT J
AU Gogola, JL
   Martins, G
   Gevaerd, A
   Blanes, L
   Cardoso, J
   Marchini, FK
   Banks, CE
   Bergamini, MF
   Marcolino, LH
AF Gogola, Jeferson L.
   Martins, Gustavo
   Gevaerd, Ava
   Blanes, Lucas
   Cardoso, Josiane
   Marchini, Fabricio Klerynton
   Banks, Craig E.
   Bergamini, Marcio F.
   Marcolino-Junior, Luiz H.
TI Label-free aptasensor for p24-HIV protein detection based on graphene
   quantum dots as an electrochemical signal amplifier
SO ANALYTICA CHIMICA ACTA
LA English
DT Article
DE Graphene quantum dots; Screen-printed electrode; Rapid trial; p24-HIV
   protein; HIV diagnosis
ID CARBON NANOTUBES; IMMUNOSENSOR; SENSOR; SENSITIVITY; BIOSENSOR; GLUCOSE;
   ENZYME; DEVICE
AB Human immunodeficiency virus (HIV) is still considered a pandemic, and the detection of p24-HIV protein has an important role in the early diagnosis of HIV in adults and newborns. The accessibility of these trials depends on the price and execution difficulty of the method, which can be reduced using electrochemical methods by using enzymeless approaches, disposable and accurate devices. In this work, graphene quantum dots were acquired by a simple synthesis and employed as an electrochemical signal amplifier and support for the aptamer immobilization through a feasible and stable modification of disposable screen-printed electrodes. The device has been easily assembled and used to detect p24-HIV protein without the interference of similar proteins or sample matrix. Using the best set of experimental conditions, a linear correlation between analytical signal and log of p24-HIV concentration from 0.93 ng mL(-1) to 93 mg mL(-1) and a limit of detection of 51.7 pg mL(-1) were observed. The developed device was applied to p24 determination in spiked human serum and provided distinct levels of signal for positive and negative samples, successfully identifying real samples with the target protein. This sensor is a step towards the development of point-of-care devices and the popularization of electrochemical methods for trials and diagnostics of relevant diseases. (C) 2021 Elsevier B.V. All rights reserved.
C1 [Gogola, Jeferson L.; Martins, Gustavo; Gevaerd, Ava; Bergamini, Marcio F.; Marcolino-Junior, Luiz H.] Univ Fed Parana, Lab Sensores Eletroquim LabSensE, Dept Quim, CP 19032, BR-81531990 Curitiba, PR, Brazil.
   [Blanes, Lucas; Marchini, Fabricio Klerynton] Oswaldo Cruz Fdn Fiocruz, Carlos Chagas Inst, Lab Appl Sci & Technol Hlth, Curitiba, Brazil.
   [Cardoso, Josiane] Parana Inst Mol Biol, Curitiba, Brazil.
   [Banks, Craig E.] Manchester Metropolitan Univ, Fac Sci & Engn, Chester St, Manchester M1 5GD, England.
C3 Universidade Federal do Parana; Fundacao Oswaldo Cruz; Manchester
   Metropolitan University
RP Marcolino, LH (通讯作者)，Univ Fed Parana, Lab Sensores Eletroquim LabSensE, Dept Quim, CP 19032, BR-81531990 Curitiba, PR, Brazil.
EM luiz1berto@ufpr.br
RI Marchini, Fabricio/ABE-4613-2020; Gevaerd, Ava/Y-3129-2018; banks,
   craig/A-8889-2013
OI Gevaerd, Ava/0000-0001-9886-6088; Bergamini, Marcio
   Fernando/0000-0002-4600-2250; Marchini, Fabricio/0000-0001-5695-2746;
   Martins, Gustavo/0000-0001-5090-4014; banks, craig/0000-0002-0756-9764;
   Gogola, Jeferson/0000-0003-4670-0363
FU Conselho Nacional de Desenvolvimento Cientifico e Tecnologico (CNPq)
   [160490/2019-7, 308364/2017-1, 408309/2018-0]; Fundacao Araucaria;
   Coordenacao de Aperfeicoamento de Pessoal de Nivel Superior (CAPES);
   CAPES; National Institute of Science and Technology of Carbon
   Nanomaterials (INCT)
FX The authors are grateful to Conselho Nacional de Desenvolvimento
   Cientifico e Tecnologico (CNPq, Process 160490/2019-7, 308364/2017-1,
   408309/2018-0), Fundacao Araucaria, National Institute of Science and
   Technology of Carbon Nanomaterials (INCT) and Coordenacao de
   Aperfeicoamento de Pessoal de Nivel Superior (CAPES) for financial
   support. Jeferson L. Gogola and Gustavo Martins acknowledge CAPES for
   the fellowship.
CR Agustini D, 2017, BIOSENS BIOELECTRON, V98, P161, DOI 10.1016/j.bios.2017.06.035
   Bacon M, 2014, PART PART SYST CHAR, V31, P415, DOI 10.1002/ppsc.201300252
   Bala J, 2018, RNA BIOL, V15, P327, DOI 10.1080/15476286.2017.1414131
   Caetano FR, 2018, BIOSENS BIOELECTRON, V99, P382, DOI 10.1016/j.bios.2017.07.070
   Campuzano S, 2019, NANOMATERIALS-BASEL, V9, DOI 10.3390/nano9040634
   Cho IH, 2018, SENSORS-BASEL, V18, DOI 10.3390/s18010207
   Choi SH, 2017, J PHYS D APPL PHYS, V50, DOI 10.1088/1361-6463/aa5244
   Dong SQ, 2017, TALANTA, V173, P94, DOI 10.1016/j.talanta.2017.05.045
   Dong YQ, 2012, CARBON, V50, P4738, DOI 10.1016/j.carbon.2012.06.002
   Du MY, 2019, ANAL CHIM ACTA, V1084, P116, DOI 10.1016/j.aca.2019.08.010
   Fang YS, 2015, BIOSENS BIOELECTRON, V64, P324, DOI 10.1016/j.bios.2014.09.022
   Gan N, 2008, CHINESE J ANAL CHEM, V36, P1167, DOI 10.1016/S1872-2040(08)60064-X
   Gevaerd A, 2020, ELECTROANAL, V32, P1689, DOI 10.1002/elan.201900699
   Gevaerd A, 2020, SENSOR ACTUAT B-CHEM, V307, DOI 10.1016/j.snb.2019.127547
   Gevaerd A, 2019, ELECTROANAL, V31, P838, DOI 10.1002/elan.201800838
   Gogola JL, 2019, J ELECTROANAL CHEM, V842, P140, DOI 10.1016/j.jelechem.2019.04.066
   Gray ER, 2018, AIDS, V32, P2089, DOI 10.1097/QAD.0000000000001982
   Hashemzadeh N, 2016, J PHARM ANAL, V6, P235, DOI 10.1016/j.jpha.2016.03.003
   Kheiri F, 2011, BIOSENS BIOELECTRON, V26, P4457, DOI 10.1016/j.bios.2011.05.002
   Kuila T, 2011, BIOSENS BIOELECTRON, V26, P4637, DOI 10.1016/j.bios.2011.05.039
   Li FY, 2018, SENSOR ACTUAT B-CHEM, V271, P189, DOI 10.1016/j.snb.2018.05.090
   Ma Y, 2017, TALANTA, V164, P121, DOI 10.1016/j.talanta.2016.11.043
   Mansuriya BD, 2020, SENSORS-BASEL, V20, DOI 10.3390/s20041072
   Millerand J., STAT CHEMOMETRICS AN
   Oliveira MC, 2019, J ELECTROANAL CHEM, V840, P153, DOI 10.1016/j.jelechem.2019.03.038
   Pauliukaite R, 2009, ANAL CHEM, V81, P5364, DOI 10.1021/ac900464z
   Rao HB, 2018, BIOSENS BIOELECTRON, V100, P341, DOI 10.1016/j.bios.2017.09.016
   Sanchez-Tirado E, 2016, ANALYST, V141, P5730, DOI 10.1039/c6an00941g
   Tan WS, 2016, AIDS, V30, P1951, DOI 10.1097/QAD.0000000000001134
   Tlili C, 2010, ANALYST, V135, P2637, DOI 10.1039/c0an00332h
   Tuteja SK, 2016, BIOSENS BIOELECTRON, V86, P548, DOI 10.1016/j.bios.2016.07.052
   WHO, 2019, WHO TECH REP SER, V1017, P1
   Yu Y, 2016, RSC ADV, V6, P84127, DOI 10.1039/c6ra18477d
   Zhu QC, 2015, MOLECULES, V20, P20979, DOI 10.3390/molecules201219739
NR 34
TC 18
Z9 19
U1 10
U2 76
PU ELSEVIER
PI AMSTERDAM
PA RADARWEG 29, 1043 NX AMSTERDAM, NETHERLANDS
SN 0003-2670
EI 1873-4324
J9 ANAL CHIM ACTA
JI Anal. Chim. Acta
PD JUN 29
PY 2021
VL 1166
AR 338548
DI 10.1016/j.aca.2021.338548
EA APR 2021
PG 7
WC Chemistry, Analytical
WE Science Citation Index Expanded (SCI-EXPANDED)
SC Chemistry
GA RY1EP
UT WOS:000647659900001
PM 34022998
OA Green Accepted
DA 2023-06-30
ER

PT J
AU Thanalechumi, P
   Yusoff, ARM
   Yusop, Z
AF Thanalechumi, Paramalinggam
   Yusoff, Abdul Rahim Mohd
   Yusop, Zulkitli
TI Novel Electrochemical Sensor Based on Nylon 6,6-Modified Graphite HB
   Pencil Electrode for Chlorothalonil Determination by Differential Pulse
   Cathodic Stripping Voltammetry
SO WATER AIR AND SOIL POLLUTION
LA English
DT Article
DE Voltammetry; Chlorothalonil; Electroactivity; Pencil electrode;
   Electrochemical sensor
ID ORGANOCHLORINE PESTICIDES; WATER; SPECTROMETRY; BIOSENSOR; SOIL; AIR
AB Mercury-based electrode was the choice of electrode material for many years, and it has been extensively used in voltammetry studies. Nonetheless, alternative electrode materials are highly preferred in voltammetry studies due to the toxicity of mercury. This work introduces a novel green sensor, nylon 6,6-modified graphite HB pencil electrode (Nyl-MHBPE) as electrochemical method for chlorothalonil determination by differential pulse cathodic stripping voltammetry (DPCSV). The Nyl-MHBPE was significantly improved electroactivity towards the reduction of chlorothalonil, under the optimal conditions (at pH 8.0). It was clearly observed that nylon 6,6 revealed as an efficient modifier for enhancing stripping signal for voltammetric analysis. Moreover, the developed sensor showed great feature such as a remarkably low detection limit in nanomolar level (0.94 x 10(-8) M) with a linear range from 1 to 26 x 10(-7) M. It presented excellent repeatability with high sensitivity and selectivity. Besides, analysis of chlorothalonil in real water samples was successfully carried out with good recovery values (92.5-103%) and relative standard deviation (RSD) values < 2.2%. The performance of Nyl-MHBPE was also compared to bare pencil electrode (HBPE). Another significant feature of this work is that the of the Nyl-MHBPE were superior as compared to hanging mercury drop electrode (HMDE). The present study provides admirable merits that make the Nyl-MHBPE selected as a promising electrochemical sensor to perform routine analysis of chlorothalonil.
C1 [Thanalechumi, Paramalinggam; Yusoff, Abdul Rahim Mohd] Univ Teknol Malaysia, Fac Sci, Dept Chem, Johor Baharu 81310, Malaysia.
   [Thanalechumi, Paramalinggam; Yusoff, Abdul Rahim Mohd] Univ Teknol Malaysia, Ctr Sustainable Nanomat, Ibnu Sina Inst Sci & Ind Res, Johor Baharu 81310, Malaysia.
   [Yusop, Zulkitli] Univ Teknol Malaysia, Ctr Environm Sustainabil & Water Secur IPASA, Johor Baharu 81310, Malaysia.
   [Yusop, Zulkitli] Univ Teknol Malaysia, Sch Civil Engn, Fac Engn, Johor Baharu 81310, Malaysia.
C3 Universiti Teknologi Malaysia; Universiti Teknologi Malaysia; Universiti
   Teknologi Malaysia; Universiti Teknologi Malaysia
RP Yusoff, ARM (通讯作者)，Univ Teknol Malaysia, Fac Sci, Dept Chem, Johor Baharu 81310, Malaysia.; Yusoff, ARM (通讯作者)，Univ Teknol Malaysia, Ctr Sustainable Nanomat, Ibnu Sina Inst Sci & Ind Res, Johor Baharu 81310, Malaysia.
EM rahim@kimia.fs.utm.my
RI Paramalinggam, Thanalechumi/GYR-3771-2022
OI Paramalinggam, Thanalechumi/0000-0003-4620-6533; Affandy, Nur
   Azizah/0000-0001-7237-9142
FU Ministry of Higher Education Malaysia [203/PKT/6720006]; Universiti
   Teknologi Malaysia [R. J 130000.7809.4 L810, Q.J130000.21A2.04E71]
FX The Ministry of Higher Education Malaysia provided LRGS grant onWater
   Security entitled Protection of Drinking Water: Source Abstraction and
   Treatment (203/PKT/6720006) and Universiti Teknologi Malaysia (R. J
   130000.7809.4 L810) as financial support of this project. The Universiti
   Teknologi Malaysia also provided postdoctoral grant
   (Q.J130000.21A2.04E71) to the first author to carry out this research
   successfully.
CR Alghamdi AH, 2010, ARAB J CHEM, V3, P1, DOI 10.1016/j.arabjc.2009.12.001
   AOKI K, 1989, J ELECTROANAL CHEM, V263, P323, DOI 10.1016/0022-0728(89)85102-2
   Baluchova S, 2019, ANAL CHIM ACTA, V1077, P30, DOI 10.1016/j.aca.2019.05.041
   Catala-Icardo M, 2017, ANAL BIOANAL CHEM, V409, P243, DOI 10.1007/s00216-016-9993-y
   Cheng ZP, 2016, J CHROMATOGR A, V1435, P115, DOI 10.1016/j.chroma.2016.01.025
   David IG, 2017, J ANAL METHODS CHEM, V2017, DOI 10.1155/2017/1905968
   de Figueiredo LCS, 2010, ELECTROANAL, V22, P1260, DOI 10.1002/elan.200900553
   Farghaly OA, 2014, INT J ELECTROCHEM SC, V9, P3287
   Guo ZY, 2020, SPECTROCHIM ACTA A, V229, DOI 10.1016/j.saa.2019.117981
   Hirakawa Y, 2015, J AGR FOOD CHEM, V63, P6325, DOI 10.1021/acs.jafc.5b01980
   Hossain M.A., 2013, RES J RECENT SCI, V2, P10
   Kazos EA, 2008, CHEMOSPHERE, V72, P1413, DOI 10.1016/j.chemosphere.2008.05.044
   Kumar JM., 2013, INT J CURR RES REV, V5, P1
   Lang QL, 2016, TALANTA, V156, P34, DOI 10.1016/j.talanta.2016.05.002
   Mahmood A, 2014, FOOD CHEM TOXICOL, V71, P17, DOI 10.1016/j.fct.2014.05.008
   March G, 2015, BIOSENSORS-BASEL, V5, P241, DOI 10.3390/bios5020241
   Olisah C, 2020, HELIYON, V6, DOI 10.1016/j.heliyon.2020.e03518
   Ozkan SA, 2016, J PHARMACEUT BIOMED, V130, P126, DOI 10.1016/j.jpba.2016.05.006
   Raghu P, 2012, J ELECTROANAL CHEM, V665, P76, DOI 10.1016/j.jelechem.2011.11.020
   Razzino CA, 2015, FOOD CHEM, V170, P360, DOI 10.1016/j.foodchem.2014.08.085
   Songa EA, 2016, TALANTA, V155, P289, DOI 10.1016/j.talanta.2016.04.046
   Sundaram S, 2014, ANAL METHODS-UK, V6, P8894, DOI 10.1039/c4ay01994f
   Svorc L, 2013, SENSOR ACTUAT B-CHEM, V181, P294, DOI 10.1016/j.snb.2013.02.036
   Thanalechumi P, 2019, J ENVIRON SCI HEAL B, V54, P294, DOI 10.1080/03601234.2018.1561057
   Tsaboula A, 2016, ENVIRON INT, V91, P78, DOI 10.1016/j.envint.2016.02.008
   Tyszczuk-Rotko K, 2014, DIAM RELAT MATER, V50, P86, DOI 10.1016/j.diamond.2014.09.011
   Vorkamp K, 2014, SCI TOTAL ENVIRON, V470, P459, DOI 10.1016/j.scitotenv.2013.09.096
   Yamamoto A, 2009, ANAL SCI, V25, P693, DOI 10.2116/analsci.25.693
   Yan WW, 2016, CHEMOMETR INTELL LAB, V155, P26, DOI 10.1016/j.chemolab.2016.03.026
   Yang XD, 2015, FOOD AGR IMMUNOL, V26, P729, DOI 10.1080/09540105.2015.1018875
NR 30
TC 3
Z9 3
U1 1
U2 20
PU SPRINGER INTERNATIONAL PUBLISHING AG
PI CHAM
PA GEWERBESTRASSE 11, CHAM, CH-6330, SWITZERLAND
SN 0049-6979
EI 1573-2932
J9 WATER AIR SOIL POLL
JI Water Air Soil Pollut.
PD APR 17
PY 2020
VL 231
IS 5
AR 189
DI 10.1007/s11270-020-04536-8
PG 13
WC Environmental Sciences; Meteorology & Atmospheric Sciences; Water
   Resources
WE Science Citation Index Expanded (SCI-EXPANDED)
SC Environmental Sciences & Ecology; Meteorology & Atmospheric Sciences;
   Water Resources
GA LH4NF
UT WOS:000528761300002
DA 2023-06-30
ER

PT J
AU Aghoutane, Y
   Diouf, A
   Osterlund, L
   Bouchikhi, B
   El Bari, N
AF Aghoutane, Youssra
   Diouf, Alassane
   Osterlund, Lars
   Bouchikhi, Benachir
   El Bari, Nezha
TI Development of a molecularly imprinted polymer electrochemical sensor
   and its application for sensitive detection and determination of
   malathion in olive fruits and oils
SO BIOELECTROCHEMISTRY
LA English
DT Article
DE Molecularly imprinted polymer; Screen printed gold electrode;
   Electrochemical sensor; Malathion; Olive oils; Olive fruits
ID SOLID-PHASE EXTRACTION; INDUCED OXIDATIVE STRESS; LIQUID-CHROMATOGRAPHY;
   ORGANOPHOSPHATE PESTICIDES; SELECTIVE DETECTION; GOLD NANOPARTICLES;
   CARBON NANOTUBES; ASSAY; ACETYLCHOLINESTERASE; BIOSENSOR
AB Malathion (MAL) is an organophosphorus (OP) insecticide. It is a cholinesterase inhibitor, which can pose serious health and environmental problems. In this study, a sensitive and selective molecular imprinted polymer (MIP) based on screen-printed gold electrodes (Au-SPE) for MAL detection in olive oils and fruits, was devised. The MIP sensor was prepared using acrylamide as the functional monomer and MAL as the template. Subsequently, the morphology of the electrode surface was studied by scanning electron microscopy (SEM) and atomic force microscopy (AFM). The electrochemical characterization of the developed MIP sensor was performed by cyclic voltammetry (CV), differential pulse voltammetry (DPV), and electrochemical impedance spectroscopy (EIS) techniques. The operational repeatability and stability of the sensor were studied. It was found to have a dynamic concentration range of (0.1 pg mL(-1)-1000 pg mL(-1)) and a low limit of detection (LOD) of 0.06 pg mL(-1). Furthermore, the sensor was employed to determine MAL content in olive oil with a recovery rate of 87.9% and a relative standard deviation of 8%. It was successfully applied for MAL determination in real samples and promise to open new opportunities for the detection of OP pesticides residues in various food products, as well as in environmental applications. Published by Elsevier B.V.
C1 [Aghoutane, Youssra; Diouf, Alassane; El Bari, Nezha] Moulay Ismail Univ, Fac Sci, Dept Biol, Biotechnol Agroalimentary & Biomed Anal Grp, BP 11201, Zitoune, Meknes, Morocco.
   [Aghoutane, Youssra; Diouf, Alassane; Bouchikhi, Benachir] Moulay Ismail Univ, Fac Sci, Dept Phys, Sensor Elect & Instrumentat Grp, BP 11201, Zitoune, Meknes, Morocco.
   [Osterlund, Lars] Uppsala Univ, Dept Engn Sci, Angstrom Lab, POB 534, SE-75121 Uppsala, Sweden.
C3 Moulay Ismail University of Meknes; Moulay Ismail University of Meknes;
   Uppsala University
RP El Bari, N (通讯作者)，Fac Sci, Dept Biol, BP 11201, Zitoune 50003, Meknes, Morocco.
EM n_elbari@hotmail.com
RI Österlund, Lars O/E-9125-2015
OI Österlund, Lars O/0000-0003-0296-5247
FU Moulay Ismail University "Scientific Research Promotion"; TROPSENSE
   under H2020-MSCA-RISE-2014 project [645758]
FX The authors would like to thank the financial support of Moulay Ismail
   University "Scientific Research Promotion", and TROPSENSE under
   H2020-MSCA-RISE-2014 project, grant agreement number: 645758.
CR Abu-Thabit N.Y., 2017, WORLD J CHEM ED, V5, P94, DOI DOI 10.12691/WJCE-5-3-3
   Bakas I, 2014, TALANTA, V125, P313, DOI 10.1016/j.talanta.2014.03.020
   Bakas I, 2012, ANAL CHIM ACTA, V734, P99, DOI 10.1016/j.aca.2012.05.013
   Bala R, 2017, CHEM ENG J, V311, P111, DOI 10.1016/j.cej.2016.11.070
   Bala R, 2016, BIOSENS BIOELECTRON, V85, P445, DOI 10.1016/j.bios.2016.05.042
   Boro RC, 2011, ANALYST, V136, P2125, DOI 10.1039/c0an00810a
   Brecht A, 1997, ANAL CHIM ACTA, V347, P219, DOI 10.1016/S0003-2670(97)00241-9
   Capoferri D, 2017, TALANTA, V174, P599, DOI 10.1016/j.talanta.2017.06.062
   Chen JM, 2016, SMALL, V12, P5818, DOI 10.1002/smll.201602250
   Chowdhury MAZ, 2013, FOOD CONTROL, V34, P457, DOI 10.1016/j.foodcont.2013.05.006
   Du D, 2010, BIOSENS BIOELECTRON, V25, P2503, DOI 10.1016/j.bios.2010.04.018
   Durak D, 2009, ENVIRON TOXICOL, V24, P235, DOI 10.1002/tox.20423
   Ebrahim S, 2014, SYNTHETIC MET, V190, P13, DOI 10.1016/j.synthmet.2014.01.021
   Eddleston M, 2009, QJM-INT J MED, V102, P785, DOI 10.1093/qjmed/hcp119
   Guler M, 2016, ENVIRON SCI POLLUT R, V23, P12343, DOI 10.1007/s11356-016-6385-y
   Jenkins AL, 2001, ANALYST, V126, P798, DOI 10.1039/b008853f
   Kaur J, 2008, ANAL CHIM ACTA, V607, P92, DOI 10.1016/j.aca.2007.11.017
   Kramer PM, 2005, TALANTA, V65, P324, DOI 10.1016/j.talanta.2004.07.010
   Lagana A, 1997, CHROMATOGRAPHIA, V46, P256, DOI 10.1007/BF02496316
   Lin HR, 2001, EUR POLYM J, V37, P1507, DOI 10.1016/S0014-3057(00)00261-5
   Liu DB, 2012, ANAL CHEM, V84, P4185, DOI 10.1021/ac300545p
   Liu GD, 2006, ANAL CHEM, V78, P835, DOI 10.1021/ac051559q
   Long Q, 2015, BIOSENS BIOELECTRON, V68, P168, DOI 10.1016/j.bios.2014.12.046
   Meng FP, 2005, CHINESE J ANAL CHEM, V33, P922
   Pena-Llopis S, 2003, AQUAT TOXICOL, V65, P337, DOI 10.1016/S0166-445X(03)00148-6
   Rana S., 2018, ARAB J CHEM
   Riskin M, 2008, J AM CHEM SOC, V130, P9726, DOI 10.1021/ja711278c
   Sengul U, 2016, J FOOD DRUG ANAL, V24, P56, DOI 10.1016/j.jfda.2015.04.009
   Slobodnik J, 1996, J CHROMATOGR A, V741, P59, DOI 10.1016/0021-9673(96)00139-2
   Suedee R, 2006, J CHROMATOGR A, V1114, P239, DOI 10.1016/j.chroma.2006.02.033
   Suri CR, 2009, TRAC-TREND ANAL CHEM, V28, P29, DOI 10.1016/j.trac.2008.09.017
   Tsiropoulos NG, 2006, ANAL CHIM ACTA, V573, P209, DOI 10.1016/j.aca.2006.03.091
   Wang J, 2008, ENVIRON SCI TECHNOL, V42, P2688, DOI 10.1021/es702335y
   Zhao W, 2009, ENVIRON SCI TECHNOL, V43, P6724, DOI 10.1021/es900841n
   Zhengxian Z.X.M.F.Y., 2003, SHANGHAI ENV SCI, V8, P001
   Zuo HG, 2015, ENVIRON MONIT ASSESS, V187, DOI 10.1007/s10661-015-4641-0
NR 36
TC 43
Z9 45
U1 12
U2 149
PU ELSEVIER SCIENCE SA
PI LAUSANNE
PA PO BOX 564, 1001 LAUSANNE, SWITZERLAND
SN 1567-5394
EI 1878-562X
J9 BIOELECTROCHEMISTRY
JI Bioelectrochemistry
PD APR
PY 2020
VL 132
AR 107404
DI 10.1016/j.bioelechem.2019.107404
PG 10
WC Biochemistry & Molecular Biology; Biology; Biophysics; Electrochemistry
WE Science Citation Index Expanded (SCI-EXPANDED)
SC Biochemistry & Molecular Biology; Life Sciences & Biomedicine - Other
   Topics; Biophysics; Electrochemistry
GA KS9ZS
UT WOS:000518670600029
PM 31911357
DA 2023-06-30
ER

PT J
AU Li, HY
   Wang, C
   Wang, XD
   Hou, PC
   Luo, B
   Song, P
   Pan, DY
   Li, AX
   Chen, LP
AF Li, Haiyang
   Wang, Cheng
   Wang, Xiaodong
   Hou, Peichen
   Luo, Bin
   Song, Peng
   Pan, Dayu
   Li, Aixue
   Chen, Liping
TI Disposable stainless steel-based electrochemical microsensor for in vivo
   determination of indole-3-acetic acid in soybean seedlings
SO BIOSENSORS & BIOELECTRONICS
LA English
DT Article
DE IAA; Stainless steel; In vivo; Electrochemical sensor
ID IMPRINTED POLYMER NANOPARTICLES; WALLED CARBON NANOTUBES; SALT STRESS;
   TRACE DETERMINATION; GOLD NANOPARTICLES; SALICYLIC-ACID; ULTRA-TRACE;
   PHYTOHORMONES; BIOSENSOR; SENSOR
AB In vivo detecting of plants signal molecules is of great importance for the precision farming, crop management and plant phenotyping. In this work, for in vivo detecting indole-3-acetic acid (IAA), one of phytohormones, fine stainless steel (SS) wire was used as electrode material. Highly ordered nanopores, popcorn-like Au nanostructures, Pt nanoparticles and reduced graphene oxide (ERGO) nanocomposite films, and polymerized ST film (PST) were fabricated on the SS microelectrode in turn for improving the detection effect. Using the as-prepared SS microelectrode as working electrode, two untreated SS wires as reference electrode and counter electrode respectively, a disposable electrochemical microsensor for IAA were developed. The microsensor exhibited excellent selectivity and high sensitivity with low detection limit (LOD) of 43 pg mL(-1). The limit of quantity (LOQ) is 143 pg mL(-1). The RSD was 7% for 12 different PST/Pt-ERGO/Au/a-SS microsensors in presence of 100 mu g mL(-1) IAA. Using this microsensor, IAA of the stem of soybean seedlings was detected in vivo under salt stress. Our result was also confirmed by ultra-performance liquid chromatography-mass spectrum (UPLC-MS). This is the first report for the in vivo detection of IAA in plants using SS-based electrochemical microsensor. Our sensor provides an excellent sensing platform for detecting IAA in plants in vivo.
C1 [Li, Haiyang; Wang, Cheng; Wang, Xiaodong; Hou, Peichen; Luo, Bin; Song, Peng; Pan, Dayu; Li, Aixue; Chen, Liping] Beijing Acad Agr & Forestry Sci, Beijing Res Ctr Intelligent Equipment Agr, Beijing 100097, Peoples R China.
   [Li, Haiyang] Sun Yat Sen Univ, Sch Life Sci, State Key Lab Biocontrol, Guangzhou 510060, Guangdong, Peoples R China.
C3 Beijing Academy of Agriculture & Forestry Sciences (BAAFS); Sun Yat Sen
   University
RP Li, AX; Chen, LP (通讯作者)，Beijing Acad Agr & Forestry Sci, Beijing Res Ctr Intelligent Equipment Agr, Beijing 100097, Peoples R China.
EM liax@nercita.org.cn; chenlp@nercita.org.cn
OI Li, Haiyang/0000-0002-9506-0430
FU Beijing Natural Science Foundation [2182022]; Scientific and
   Technological Innovation Team of Beijing Academy of Agricultural and
   Forestry Sciences [JNKYT201604]; National Natural Science Foundation of
   China [61571443]
FX The authors are thankful for the fundings from Beijing Natural Science
   Foundation (2182022), Scientific and Technological Innovation Team of
   Beijing Academy of Agricultural and Forestry Sciences (JNKYT201604), and
   National Natural Science Foundation of China (Grant No. 61571443).
CR Akbari Gholamali, 2007, Pak J Biol Sci, V10, P2557, DOI 10.3923/pjbs.2007.2557.2561
   Ali M, 2015, MATER SCI-POLAND, V33, P213, DOI 10.1515/msp-2015-0002
   Antilen M, 2016, NEW J CHEM, V40, P7132, DOI 10.1039/c6nj00207b
   Bojdi MK, 2016, RSC ADV, V6, P32374, DOI 10.1039/c6ra02096h
   Bojdi MK, 2015, ELECTROANAL, V27, P2458, DOI 10.1002/elan.201500317
   Bojdi MK, 2014, ELECTROCHIM ACTA, V149, P108, DOI 10.1016/j.electacta.2014.10.096
   Bojdi MK, 2014, ELECTROCHIM ACTA, V136, P59, DOI 10.1016/j.electacta.2014.05.095
   Chen DJ, 2015, BIOSENS BIOELECTRON, V74, P1047, DOI 10.1016/j.bios.2015.07.036
   Chen H, 2011, J CHROMATOGR B, V879, P1802, DOI 10.1016/j.jchromb.2011.05.002
   Fahad S, 2015, PLANT GROWTH REGUL, V75, P391, DOI 10.1007/s10725-014-0013-y
   Fan JC, 2017, ACS APPL MATER INTER, V9, P18008, DOI 10.1021/acsami.7b05290
   Gan T, 2011, TALANTA, V85, P310, DOI 10.1016/j.talanta.2011.03.070
   Guo MQ, 2011, J MATER SCI-MATER M, V22, P1985, DOI 10.1007/s10856-011-4363-y
   Hosseini H, 2014, BIOSENS BIOELECTRON, V59, P412, DOI 10.1016/j.bios.2014.02.046
   Hun X, 2012, SPECTROCHIM ACTA A, V95, P114, DOI 10.1016/j.saa.2012.04.085
   Ivnitski D, 2000, ELECTROCHEM COMMUN, V2, P457, DOI 10.1016/S1388-2481(00)00060-6
   Javid MG, 2011, AUST J CROP SCI, V5, P726
   Li HY, 2017, RSC ADV, V7, P54416, DOI 10.1039/c7ra09979g
   Li YN, 2009, ANAL SCI, V25, P83, DOI 10.2116/analsci.25.83
   Liu FP, 2016, BIOSENS BIOELECTRON, V86, P871, DOI 10.1016/j.bios.2016.07.089
   Liu HT, 2007, CHROMATOGRAPHIA, V66, P515, DOI 10.1365/s10337-007-0350-3
   Lu LM, 2016, INT J ELECTROCHEM SC, V11, P2392
   Luo SL, 2014, SENSOR ACTUAT B-CHEM, V194, P325, DOI 10.1016/j.snb.2013.12.108
   Ma Z, 2008, ANAL CHIM ACTA, V610, P274, DOI 10.1016/j.aca.2008.01.045
   MADEJ A, 1985, PHYSIOL PLANTARUM, V64, P389, DOI 10.1111/j.1399-3054.1985.tb03358.x
   Naser V, 2016, PLANT MOL BIOL, V91, P661, DOI 10.1007/s11103-016-0476-5
   Pollmann S, 2002, PLANTA, V216, P155, DOI 10.1007/s00425-002-0868-4
   Prarnatarova L, 2007, J MATER SCI-MATER M, V18, P441
   Ren QQ, 2015, SENSOR ACTUAT B-CHEM, V220, P743, DOI 10.1016/j.snb.2015.05.116
   Ren YQ, 2013, ANAL CHEM, V85, P4784, DOI 10.1021/ac400583e
   Rezaei B, 2013, BIOSENS BIOELECTRON, V48, P61, DOI 10.1016/j.bios.2013.03.061
   Schopfer P, 2002, PLANTA, V214, P821, DOI 10.1007/s00425-001-0699-8
   Shao TY, 2016, SCI TOTAL ENVIRON, V568, P891, DOI 10.1016/j.scitotenv.2016.06.076
   Sun B, 2014, BIOSENS BIOELECTRON, V51, P164, DOI 10.1016/j.bios.2013.07.027
   Sun J, 2016, ANAL CHEM, V88, P1355, DOI 10.1021/acs.analchem.5b03848
   Sun JY, 2018, IONICS, V24, P2465, DOI 10.1007/s11581-017-2367-4
   Sun LJ, 2018, SENSOR ACTUAT B-CHEM, V276, P545, DOI 10.1016/j.snb.2018.08.152
   Sun LJ, 2014, BIOSENS BIOELECTRON, V60, P154, DOI 10.1016/j.bios.2014.04.021
   Sun LJ, 2015, ANAL LETT, V48, P1578, DOI 10.1080/00032719.2014.991963
   Talha M, 2013, MAT SCI ENG C-MATER, V33, P3563, DOI 10.1016/j.msec.2013.06.002
   van den Berg T, 2016, DEVELOPMENT, V143, P3350, DOI 10.1242/dev.135111
   Wang C, 2012, ELECTROCHIM ACTA, V62, P109, DOI 10.1016/j.electacta.2011.11.115
   Wu F, 2017, J AM CHEM SOC, V139, P1565, DOI 10.1021/jacs.6b11469
   Wu M, 2000, SENSOR ACTUAT B-CHEM, V66, P269, DOI 10.1016/S0925-4005(00)00366-X
   Xi ZJ, 2009, TALANTA, V79, P216, DOI 10.1016/j.talanta.2009.03.031
   Xu FG, 2014, MAT SCI ENG C-MATER, V38, P292, DOI 10.1016/j.msec.2014.02.017
   Xu Q, 2009, SENSOR ACTUAT B-CHEM, V141, P599, DOI 10.1016/j.snb.2009.06.045
   Yang J, 2011, J MATER CHEM, V21, P3384, DOI 10.1039/c0jm03361h
   Yang Q., 2010, ELECTROANAL, V9, P1252
   Yang Y.J., 2016, SENSOR LETT, V14, P756, DOI [10.1166/sl.2016.3688, DOI 10.1166/SL.2016.3688]
   Zhu MS, 2012, LANGMUIR, V28, P3385, DOI 10.1021/la204452p
   Zi-Xian L. U., 1999, J DEV REPROD BIOL, V8, P83
NR 52
TC 20
Z9 21
U1 16
U2 126
PU ELSEVIER ADVANCED TECHNOLOGY
PI OXFORD
PA OXFORD FULFILLMENT CENTRE THE BOULEVARD, LANGFORD LANE, KIDLINGTON,
   OXFORD OX5 1GB, OXON, ENGLAND
SN 0956-5663
EI 1873-4235
J9 BIOSENS BIOELECTRON
JI Biosens. Bioelectron.
PD FEB 1
PY 2019
VL 126
BP 193
EP 199
DI 10.1016/j.bios.2018.10.041
PG 7
WC Biophysics; Biotechnology & Applied Microbiology; Chemistry, Analytical;
   Electrochemistry; Nanoscience & Nanotechnology
WE Science Citation Index Expanded (SCI-EXPANDED)
SC Biophysics; Biotechnology & Applied Microbiology; Chemistry;
   Electrochemistry; Science & Technology - Other Topics
GA HK1IW
UT WOS:000457659500026
PM 30415154
DA 2023-06-30
ER

PT J
AU Yuan, YH
   Chi, SZ
   Wen, SH
   Liang, RP
   Li, ZM
   Qiu, JD
AF Yuan, Yan-Hong
   Chi, Sao-Zhu
   Wen, Shao-Hua
   Liang, Ru-Ping
   Li, Zhi-Mei
   Qiu, Jian-Ding
TI Ratiometric electrochemical assay for sensitive detecting microRNA based
   on dual-amplification mechanism of duplex-specific nuclease and
   hybridization chain reaction
SO BIOSENSORS & BIOELECTRONICS
LA English
DT Article
DE Ratiometric; Electrochemical assay; Dual-amplification; microRNA
ID SIGNAL AMPLIFICATION; ELECTROCHEMILUMINESCENT BIOSENSOR; GOLD
   NANOPARTICLES; MIRNA DETECTION; ENERGY-TRANSFER; GRAPHENE OXIDE;
   LABEL-FREE; EXPRESSION; CANCER; QUANTIFICATION
AB We propose a ratiometric electrochemical assay for detecting microRNA (miRNA) on the basis of dual-amplification mechanism by using distinguishable electrochemical signals from thionine (Thi) and ferrocene (Fc). The thiol-modified and ferrocene-labeled hairpin capture probes (CP) are first immobilized on an Au electrode via Au-S reaction. The target miRNA hybridizes with CP and unfolding the hairpin structure of CP to form miRNA-DNA duplexes. Then, kamchatka crab duplex specific nuclease (DSN) specifically cleaves the DNA in miRNA-DNA duplexes, leading to the release of miRNA and another cleaves cycle, meanwhile, numerous Fc leaves away from the electrode surface and leads to the signal-off of Fc. The residual fragment on electrode surface acts as a HCR primer to form dsDNA polymers through in situ HCR with the presence of the primer and two probes (HDNA and HDNA'), resulting in the capture of numerous DNA/Au NPs/Thi and the signal-on of Thi. The dual amplification mechanism significantly amplifies the decrease of Fc signal and the increase of Thi signal for ratiometric readout (I-Thi/I-Fc), thus providing a sensitive method for the selective detection of miR-141 with a detection limit down to 11 aM. The dual-signal ratiometric outputs have an intrinsic self-calibration to the effects from system, which is promising to be applied in biosensing and clinical diagnosis.
C1 [Yuan, Yan-Hong; Chi, Sao-Zhu; Wen, Shao-Hua; Liang, Ru-Ping; Li, Zhi-Mei; Qiu, Jian-Ding] Nanchang Univ, Coll Chem, Nanchang 330031, Jiangxi, Peoples R China.
   [Yuan, Yan-Hong; Chi, Sao-Zhu; Wen, Shao-Hua; Liang, Ru-Ping; Li, Zhi-Mei; Qiu, Jian-Ding] Nanchang Univ, Inst Adv Study, Nanchang 330031, Jiangxi, Peoples R China.
   [Qiu, Jian-Ding] Pingxiang Univ, Coll Mat & Chem Engn, Pingxiang 337055, Peoples R China.
C3 Nanchang University; Nanchang University; Pingxiang University
RP Liang, RP; Qiu, JD (通讯作者)，Nanchang Univ, Coll Chem, Nanchang 330031, Jiangxi, Peoples R China.; Liang, RP; Qiu, JD (通讯作者)，Nanchang Univ, Inst Adv Study, Nanchang 330031, Jiangxi, Peoples R China.
EM liangrp@163.com; jdqiu@ncu.edu.cn
RI Qiu, Jianding/A-2259-2012
OI Qiu, Jianding/0000-0002-6793-9499
FU National Natural Science Foundation of China [21365015, 21475056,
   21775065]; Program for Major Academic and Technical Leaders of Jiangxi
   Province [20123BCB22003, 20162BCB22013]; Key Project of Scientific and
   Technological Innovation Talents in Jiangxi Province [20165BCB18022];
   Landing Project of Science and Technology of Colleges in Jiangxi
   Province [KJLD13010, KJLD14009]
FX This research was supported by the National Natural Science Foundation
   of China (21365015, 21475056, 21775065), the Program for Major Academic
   and Technical Leaders of Jiangxi Province (20123BCB22003,
   20162BCB22013), the Key Project of Scientific and Technological
   Innovation Talents in Jiangxi Province (20165BCB18022) and The Landing
   Project of Science and Technology of Colleges in Jiangxi Province
   (KJLD13010, KJLD14009).
CR Anisimova VE, 2006, BIOCHEMISTRY-MOSCOW+, V71, P513, DOI 10.1134/S0006297906050075
   Aslam MI, 2009, BRIT J SURG, V96, P702, DOI 10.1002/bjs.6628
   Azimzadeh Mostafa, 2017, Nanomedicine Research Journal, V2, P36, DOI 10.22034/nmrj.2017.23336
   Azimzadeh M, 2016, BIOSENS BIOELECTRON, V77, P99, DOI 10.1016/j.bios.2015.09.020
   Chen HT, 2015, RSC ADV, V5, P79572, DOI 10.1039/c5ra14853g
   Cheng FF, 2015, ACS APPL MATER INTER, V7, P2979, DOI 10.1021/am508690x
   Chiado A, 2016, ANAL CHEM, V88, P9554, DOI 10.1021/acs.analchem.6b02186
   Cissell KA, 2009, ANAL BIOANAL CHEM, V394, P1109, DOI 10.1007/s00216-009-2744-6
   Das S, 1999, J PHYS CHEM B, V103, P209, DOI 10.1021/jp983816j
   Ding YH, 2006, LANGMUIR, V22, P2292, DOI 10.1021/la052897p
   Dong HF, 2013, CHEM REV, V113, P6207, DOI 10.1021/cr300362f
   Fang CS, 2017, ANAL CHEM, V89, P2024, DOI 10.1021/acs.analchem.6b04609
   Feng XB, 2016, BIOSENS BIOELECTRON, V75, P308, DOI 10.1016/j.bios.2015.08.048
   Gallagher SR, 2001, CURRENT PROTOCOLS PR
   Ge ZL, 2014, ANAL CHEM, V86, P2124, DOI 10.1021/ac4037262
   Hansen TB, 2013, NATURE, V495, P384, DOI 10.1038/nature11993
   Hao N, 2015, CHEM COMMUN, V51, P13504, DOI 10.1039/c5cc05350a
   Hao N, 2014, CHEM COMMUN, V50, P14828, DOI 10.1039/c4cc06801g
   Hong C, 2016, ANAL CHEM, V88, P2999, DOI 10.1021/acs.analchem.6b00046
   Hou T, 2015, ANAL CHEM, V87, P11368, DOI 10.1021/acs.analchem.5b02790
   Jin H, 2017, BIOSENS BIOELECTRON, V91, P523, DOI 10.1016/j.bios.2017.01.011
   Koo H, 2016, J AM CHEM SOC, V138, P11664, DOI 10.1021/jacs.6b05048
   Koo KM, 2016, ANAL CHEM, V88, P2000, DOI 10.1021/acs.analchem.5b04795
   Labib M, 2013, ANAL CHEM, V85, P9422, DOI 10.1021/ac402416z
   Lee IH, 2008, NUCLEIC ACIDS RES, V36, DOI 10.1093/nar/gkm1165
   Li J, 2017, ACS APPL MATER INTER, V9, P5717, DOI 10.1021/acsami.6b13073
   Liang RP, 2014, ANAL CHEM, V86, P9256, DOI 10.1021/ac502318x
   Lu J, 2005, NATURE, V435, P834, DOI 10.1038/nature03702
   Miao P, 2016, ANAL CHEM, V88, P7567, DOI 10.1021/acs.analchem.6b01044
   Miao P, 2015, ELECTROCHEM COMMUN, V51, P89, DOI 10.1016/j.elecom.2014.12.016
   Miao XM, 2016, SCI REP-UK, V6, DOI 10.1038/srep32358
   Morteza H., 2017, METHODS APPL FLUORES, V5
   Mueller DW, 2009, BRIT J CANCER, V101, P551, DOI 10.1038/sj.bjc.6605204
   Park SM, 2003, ANAL CHEM, V75, p455A, DOI 10.1021/ac0313973
   Pei H, 2014, ACCOUNTS CHEM RES, V47, P550, DOI 10.1021/ar400195t
   Persano S, 2016, ACS OMEGA, V1, P448, DOI 10.1021/acsomega.6b00109
   Qian RC, 2016, ANAL CHEM, V88, P8640, DOI 10.1021/acs.analchem.6b01804
   Qiu LP, 2013, ANAL CHEM, V85, P8225, DOI 10.1021/ac401300a
   Rafiee-Pour HA, 2016, BIOSENS BIOELECTRON, V77, P202, DOI 10.1016/j.bios.2015.09.025
   Ren YQ, 2013, ANAL CHEM, V85, P4784, DOI 10.1021/ac400583e
   Shuai HL, 2017, BIOSENS BIOELECTRON, V89, P989, DOI 10.1016/j.bios.2016.10.051
   Valoczi A, 2004, NUCLEIC ACIDS RES, V32, DOI 10.1093/nar/gnh171
   Varallyay E, 2008, NAT PROTOC, V3, P190, DOI 10.1038/nprot.2007.528
   Varkonyi-Gasic E, 2007, PLANT METHODS, V3, DOI 10.1186/1746-4811-3-12
   Voccia D, 2017, BIOSENS BIOELECTRON, V87, P1012, DOI 10.1016/j.bios.2016.09.058
   Wang TY, 2015, ANAL CHEM, V87, P8173, DOI 10.1021/acs.analchem.5b00780
   Wark AW, 2008, ANGEW CHEM INT EDIT, V47, P644, DOI 10.1002/anie.200702450
   Wu XY, 2015, ACS APPL MATER INTER, V7, P713, DOI 10.1021/am507059n
   Yakoh A., 2015, SENSORS, V15
   Yang Y., 2017, ANAL CHEM
   Yi H., 2011, J NUCL ACID RES, V39, pe140
   Yu ZG, 2012, CHEM COMMUN, V48, P10523, DOI 10.1039/c2cc35985e
   Zhang J, 2016, BIOSENS BIOELECTRON, V75, P452, DOI 10.1016/j.bios.2015.09.006
   Zhang K, 2017, CHEM SCI, V8, P4973, DOI 10.1039/c7sc00909g
   Zhang K, 2017, ANAL CHEM, V89, P648, DOI 10.1021/acs.analchem.6b02858
   Zhang K, 2017, BIOSENS BIOELECTRON, V87, P358, DOI 10.1016/j.bios.2016.08.081
   Zhang P, 2015, ANAL CHEM, V87, P3202, DOI 10.1021/ac504455z
NR 57
TC 52
Z9 53
U1 17
U2 414
PU ELSEVIER ADVANCED TECHNOLOGY
PI OXFORD
PA OXFORD FULFILLMENT CENTRE THE BOULEVARD, LANGFORD LANE, KIDLINGTON,
   OXFORD OX5 1GB, OXON, ENGLAND
SN 0956-5663
EI 1873-4235
J9 BIOSENS BIOELECTRON
JI Biosens. Bioelectron.
PD APR 15
PY 2018
VL 102
BP 211
EP 216
DI 10.1016/j.bios.2017.11.030
PG 6
WC Biophysics; Biotechnology & Applied Microbiology; Chemistry, Analytical;
   Electrochemistry; Nanoscience & Nanotechnology
WE Science Citation Index Expanded (SCI-EXPANDED)
SC Biophysics; Biotechnology & Applied Microbiology; Chemistry;
   Electrochemistry; Science & Technology - Other Topics
GA FU9LE
UT WOS:000424176600028
PM 29145074
DA 2023-06-30
ER

PT J
AU Cinti, S
   Arduini, F
AF Cinti, Stefano
   Arduini, Fabiana
TI Graphene-based screen-printed electrochemical (bio)sensors and their
   applications: Efforts and criticisms
SO BIOSENSORS & BIOELECTRONICS
LA English
DT Article
DE Graphene; Electrochemical biosensor; Electrochemical sensor;
   Screen-printed electrode
ID HUMAN CHORIONIC-GONADOTROPIN; CARBON ELECTRODE; PRUSSIAN BLUE; STRIPPING
   VOLTAMMETRY; OXIDE NANOPLATELETS; SENSITIVE DETECTION;
   RAPID-DETERMINATION; HYDROGEN-PEROXIDE; GLUCOSE SENSOR; ASCORBIC-ACID
AB K.S. Novoselov in his Nobel lecture (December 8, 2010), described graphene as "more than just a flat crystal" and summarized the best possible impression of graphene with (i) it is the first example of 2D atomic crystals, (ii) it demonstrated unique electronic properties, thanks to charge carriers which mimic massless relativistic particles, and (iii) it has promise for a number of applications. The fascinating and unusual properties of this 2D material were indeed recently investigated and exploited in several disciplines including physics, medicine, and chemistry, indicating the extremely versatile and polyedric aspect of this nanomaterial.
   The utilization of nanomaterials, printed technology, and microfluidics in electroanalysis has resulted in a period that can be called the "Electroanalysis Renaissance" (Escarpa, 2012) in which graphene is without any doubt a forefront nanomaterial. The rise in affordable fabrication processes, along with the great dispersing attitude in a plenty of matrices, have made graphene powerful in large-scale production of electrochemical platforms. Herein, we overview the employment of graphene to customize and/or fabricate printable based (bio)sensors over the past 5 years, including several modification approaches such as drop casting, screen- and inkjet-printing, different strategies of graphene-based sensing, and applications as well. The objective of this review is to provide a critical perspective related to advantages and disadvantages of using graphene in biosensing tools, based on screen-printed sensors. (C) 2016 Elsevier B.V. All rights reserved.
C1 [Cinti, Stefano; Arduini, Fabiana] Univ Roma Tor Vergata, Dept Chem Sci & Technol, Via Ric Sci, I-00133 Rome, Italy.
   [Cinti, Stefano; Arduini, Fabiana] Natl Inst Biostruct & Biosyst, Viale Medaglie dOro 305, I-00136 Rome, Italy.
C3 University of Rome Tor Vergata
RP Arduini, F (通讯作者)，Univ Roma Tor Vergata, Dept Chem Sci & Technol, Via Ric Sci, I-00133 Rome, Italy.
EM fabiana.arduini@uniroma2.it
RI Arduini, Fabiana/F-7817-2010
OI Arduini, Fabiana/0000-0001-8990-6922; cinti, stefano/0000-0002-8274-7452
CR Afkhami A, 2013, ELECTROCHIM ACTA, V89, P377, DOI 10.1016/j.electacta.2012.11.050
   Albareda-Sirvent M, 2000, SENSOR ACTUAT B-CHEM, V69, P153, DOI 10.1016/S0925-4005(00)00536-0
   Ambrosi A, 2014, CHEM REV, V114, P7150, DOI 10.1021/cr500023c
   Ambrosi A, 2012, P NATL ACAD SCI USA, V109, P12899, DOI 10.1073/pnas.1205388109
   Ambrosi A, 2012, ANGEW CHEM INT EDIT, V51, P500, DOI 10.1002/anie.201106917
   Antiochia R, 2014, SENSOR ACTUAT B-CHEM, V195, P287, DOI 10.1016/j.snb.2014.01.050
   Apetrei IM, 2016, INT J NANOMED, V11, P1859, DOI 10.2147/IJN.S104941
   Arduini F, 2016, TRAC-TREND ANAL CHEM, V79, P114, DOI 10.1016/j.trac.2016.01.032
   Arduini F, 2015, MICROCHIM ACTA, V182, P643, DOI 10.1007/s00604-014-1370-y
   Arduini F, 2010, TRAC-TREND ANAL CHEM, V29, P1295, DOI 10.1016/j.trac.2010.08.003
   Arvand M, 2016, BIOSENS BIOELECTRON, V77, P837, DOI 10.1016/j.bios.2015.10.055
   Arvinte A, 2011, MICROCHIM ACTA, V174, P337, DOI 10.1007/s00604-011-0628-x
   Avouris P, 2012, MATER TODAY, V15, P86, DOI 10.1016/S1369-7021(12)70044-5
   Balandin AA, 2011, NAT MATER, V10, P569, DOI [10.1038/NMAT3064, 10.1038/nmat3064]
   Banks CE, 2006, ANGEW CHEM INT EDIT, V45, P2533, DOI 10.1002/anie.200600033
   Beitollahi H., 2016, ELECTROANALYSIS
   Bonaccorso F, 2010, NAT PHOTONICS, V4, P611, DOI [10.1038/NPHOTON.2010.186, 10.1038/nphoton.2010.186]
   Bonanni A, 2012, ACS NANO, V6, P8546, DOI 10.1021/nn301359y
   Brownson DAC, 2012, CHEM SOC REV, V41, P6944, DOI 10.1039/c2cs35105f
   Brownson DAC, 2011, RSC ADV, V1, P978, DOI 10.1039/c1ra00393c
   Calvert P, 2001, CHEM MATER, V13, P3299, DOI 10.1021/cm0101632
   Calvo-Marzal P, 2001, ANAL CHIM ACTA, V441, P207, DOI 10.1016/S0003-2670(01)01120-5
   Carocho M, 2013, FOOD CHEM TOXICOL, V51, P15, DOI 10.1016/j.fct.2012.09.021
   Chaiyo S, 2016, ANAL CHIM ACTA, V918, P26, DOI 10.1016/j.aca.2016.03.026
   Chao HF, 2013, ELECTROANAL, V25, P2238, DOI 10.1002/elan.201300239
   Chen SH, 2013, MICROCHIM ACTA, V180, P15, DOI 10.1007/s00604-012-0904-4
   Chen W, 2012, ANALYST, V137, P49, DOI 10.1039/c1an15738h
   Chia JSY, 2015, SENSOR ACTUAT B-CHEM, V210, P558, DOI 10.1016/j.snb.2015.01.023
   Cinti S, 2015, ELECTROANAL, V27, P2230, DOI 10.1002/elan.201500168
   Cumba LR, 2015, ANALYST, V140, P1543, DOI 10.1039/c4an02005g
   Das R., 2013, PRINTED ORGANIC FLEX
   Deegan RD, 1997, NATURE, V389, P827, DOI 10.1038/39827
   Dhara K, 2015, MICROCHIM ACTA, V182, P2183, DOI 10.1007/s00604-015-1549-x
   Renedo OD, 2007, TALANTA, V73, P202, DOI 10.1016/j.talanta.2007.03.050
   Dreyer DR, 2010, CHEM SOC REV, V39, P228, DOI 10.1039/b917103g
   Du D, 2011, ANAL CHEM, V83, P746, DOI 10.1021/ac101715s
   Eda G, 2008, NAT NANOTECHNOL, V3, P270, DOI 10.1038/nnano.2008.83
   Eissa S, 2012, NANOSCALE, V4, P7593, DOI 10.1039/c2nr32146g
   Eissa S, 2012, BIOSENS BIOELECTRON, V38, P308, DOI 10.1016/j.bios.2012.06.008
   Escarpa A, 2012, CHEM REC, V12, P72, DOI 10.1002/tcr.201100033
   Fakhari AR, 2014, ELECTROANAL, V26, P2474, DOI 10.1002/elan.201400196
   Fu L, 2013, ELECTROANAL, V25, P567, DOI 10.1002/elan.201200248
   Garcia-Fernandez MA, 2000, ELECTROANAL, V12, P483, DOI 10.1002/(SICI)1521-4109(200005)12:7<483::AID-ELAN483>3.3.CO;2-H
   Geim AK, 2007, NAT MATER, V6, P183, DOI 10.1038/nmat1849
   Gilje S, 2007, NANO LETT, V7, P3394, DOI 10.1021/nl0717715
   Goh MS, 2010, ANAL CHEM, V82, P8367, DOI 10.1021/ac101996m
   Greiner A, 2007, ANGEW CHEM INT EDIT, V46, P5670, DOI 10.1002/anie.200604646
   Grimaldi A, 2014, ELECTROANAL, V26, P1684, DOI 10.1002/elan.201400122
   Guiberteau-Cabanillas A, 2015, ELECTROANAL, V27, P177, DOI 10.1002/elan.201400418
   Hernandez R, 2010, ANALYST, V135, P1979, DOI 10.1039/c0an00148a
   Huang WS, 2003, ANAL BIOANAL CHEM, V375, P703, DOI 10.1007/s00216-002-1745-5
   Hwang GH, 2008, TALANTA, V76, P301, DOI 10.1016/j.talanta.2008.02.039
   Istrate OM, 2016, MICROCHIM ACTA, V183, P57, DOI 10.1007/s00604-015-1595-4
   Jahani S., 2016, ELECTROANALYSIS
   Ji XB, 2006, CHEMPHYSCHEM, V7, P1337, DOI 10.1002/cphc.200600098
   Jian JM, 2013, SENSORS-BASEL, V13, P13063, DOI 10.3390/s131013063
   Karuwan C, 2012, SENSOR ACTUAT B-CHEM, V161, P549, DOI 10.1016/j.snb.2011.10.074
   Karuwan C, 2009, TALANTA, V79, P995, DOI 10.1016/j.talanta.2009.02.015
   Karyakin AA, 2000, ANAL CHEM, V72, P1720, DOI 10.1021/ac990801o
   Kong FY, 2014, BIOSENS BIOELECTRON, V56, P77, DOI 10.1016/j.bios.2013.12.067
   Kosynkin DV, 2009, NATURE, V458, P872, DOI 10.1038/nature07872
   Krueger J., 1978, ULLMANS ENCY IND TEC, V3
   Laschi S, 2006, MED ENG PHYS, V28, P934, DOI 10.1016/j.medengphy.2006.05.006
   Lawal AT, 2015, TALANTA, V131, P424, DOI 10.1016/j.talanta.2014.07.019
   Lee C, 2008, SCIENCE, V321, P385, DOI 10.1126/science.1157996
   Lee S. X., 2016, BIOSENS BIOELECTRON
   Li B, 2014, BIOSENS BIOELECTRON, V52, P330, DOI 10.1016/j.bios.2013.09.016
   Li D, 2008, NAT NANOTECHNOL, V3, P101, DOI 10.1038/nnano.2007.451
   Li L, 2015, BIOSENS BIOELECTRON, V71, P108, DOI 10.1016/j.bios.2015.04.032
   Li M, 2012, ANAL CHIM ACTA, V734, P31, DOI 10.1016/j.aca.2012.05.018
   Li XL, 2008, NAT NANOTECHNOL, V3, P538, DOI 10.1038/nnano.2008.210
   Lin YM, 2010, SCIENCE, V327, P662, DOI 10.1126/science.1184289
   Loo AH, 2013, NANOSCALE, V5, P7844, DOI 10.1039/c3nr02101g
   Lu LS, 2016, MICROCHIM ACTA, V183, P837, DOI 10.1007/s00604-015-1727-x
   Mafatle T, 1997, ANAL CHIM ACTA, V354, P307, DOI 10.1016/S0003-2670(97)00464-9
   Martin A, 2015, ELECTROCHIM ACTA, V172, P2, DOI 10.1016/j.electacta.2014.11.090
   Martin A, 2014, TRAC-TREND ANAL CHEM, V56, P13, DOI 10.1016/j.trac.2013.12.008
   Mayorov AS, 2011, NANO LETT, V11, P2396, DOI 10.1021/nl200758b
   Mazloum-Ardakani M, 2015, BIOSENS BIOELECTRON, V74, P30, DOI 10.1016/j.bios.2015.05.072
   McAllister MJ, 2007, CHEM MATER, V19, P4396, DOI 10.1021/cm0630800
   Metters JP, 2011, ANALYST, V136, P1067, DOI 10.1039/c0an00894j
   Michopoulos A, 2014, ELECTROCHIM ACTA, V146, P477, DOI 10.1016/j.electacta.2014.09.031
   Novoselov KS, 2012, NATURE, V490, P192, DOI 10.1038/nature11458
   Novoselov KS, 2004, SCIENCE, V306, P666, DOI 10.1126/science.1102896
   Obraztsov AN, 2009, NAT NANOTECHNOL, V4, P212, DOI 10.1038/nnano.2009.67
   Paredes JI, 2008, LANGMUIR, V24, P10560, DOI 10.1021/la801744a
   Patel BA, 2008, ANALYST, V133, P516, DOI 10.1039/b717034c
   Ping JF, 2014, FOOD CHEM, V151, P65, DOI 10.1016/j.foodchem.2013.11.026
   Ping JF, 2012, ANAL CHEM, V84, P3473, DOI 10.1021/ac203480z
   Ping JF, 2012, BIOSENS BIOELECTRON, V34, P70, DOI 10.1016/j.bios.2012.01.016
   Ping JF, 2011, BIOSENS BIOELECTRON, V28, P204, DOI 10.1016/j.bios.2011.07.018
   Privett BJ, 2008, ANAL CHEM, V80, P4499, DOI 10.1021/ac8007219
   Prodromidis MI, 2010, ELECTROCHIM ACTA, V55, P4227, DOI 10.1016/j.electacta.2009.01.081
   Promphet N, 2015, SENSOR ACTUAT B-CHEM, V207, P526, DOI 10.1016/j.snb.2014.10.126
   Pumera M, 2012, CHEM REC, V12, P201, DOI 10.1002/tcr.201100027
   Punrat E, 2016, TALANTA, V150, P198, DOI 10.1016/j.talanta.2015.12.016
   Quintana JC, 2012, ANAL CHIM ACTA, V736, P92, DOI 10.1016/j.aca.2012.05.042
   Randviir EP, 2014, PHYS CHEM CHEM PHYS, V16, P4598, DOI 10.1039/c3cp55435j
   Ricci F, 2005, BIOSENS BIOELECTRON, V21, P389, DOI 10.1016/j.bios.2004.12.001
   Ruecha N, 2015, ANAL CHIM ACTA, V874, P40, DOI 10.1016/j.aca.2015.02.064
   Scognamiglio V, 2013, BIOSENS BIOELECTRON, V47, P12, DOI 10.1016/j.bios.2013.02.043
   Shao YY, 2010, ELECTROANAL, V22, P1027, DOI 10.1002/elan.200900571
   Shi LB, 2015, MICROCHIM ACTA, V182, P2485, DOI 10.1007/s00604-015-1605-6
   Silva BVM, 2016, BIOSENS BIOELECTRON, V77, P978, DOI 10.1016/j.bios.2015.10.068
   Singh M, 2010, ADV MATER, V22, P673, DOI 10.1002/adma.200901141
   Smarzewska S, 2014, ANAL METHODS-UK, V6, P5038, DOI 10.1039/c4ay00648h
   Smirnoff N, 2000, CURR OPIN PLANT BIOL, V3, P229, DOI 10.1016/S1369-5266(00)00069-8
   Sriprachuabwong C, 2012, J MATER CHEM, V22, P5478, DOI 10.1039/c2jm14005e
   Stankovich S, 2007, CARBON, V45, P1558, DOI 10.1016/j.carbon.2007.02.034
   Stankovich S, 2006, NATURE, V442, P282, DOI 10.1038/nature04969
   Stenman UH, 2004, CLIN BIOCHEM, V37, P549, DOI 10.1016/j.clinbiochem.2004.05.008
   Sun CL, 2013, ELECTROCHEM COMMUN, V30, P91, DOI 10.1016/j.elecom.2013.02.015
   Sun XM, 2008, NANO RES, V1, P203, DOI 10.1007/s12274-008-8021-8
   Taleat Z, 2014, MICROCHIM ACTA, V181, P865, DOI 10.1007/s00604-014-1181-1
   Teixeira S, 2014, J MATER CHEM B, V2, P1852, DOI 10.1039/c3tb21235a
   Thevenot DR, 2001, BIOSENS BIOELECTRON, V16, P121, DOI [10.1016/S0956-5663(01)00115-4, 10.1081/AL-100103209]
   Thiyagarajan N, 2014, ELECTROCHEM COMMUN, V38, P86, DOI 10.1016/j.elecom.2013.11.016
   Torres JA, 2014, NAT MATER, V13, P328, DOI 10.1038/nmat3925
   Tran HV, 2014, BIOSENS BIOELECTRON, V62, P25, DOI 10.1016/j.bios.2014.06.014
   Tsiafoulis CG, 2005, ELECTROCHEM COMMUN, V7, P1398, DOI 10.1016/j.elecom.2005.10.001
   Turner APF, 2013, CHEM SOC REV, V42, P3184, DOI 10.1039/c3cs35528d
   UPDIKE SJ, 1967, NATURE, V214, P986, DOI 10.1038/214986a0
   Vasilescu I, 2015, RSC ADV, V5, P261, DOI 10.1039/c4ra14464c
   Gomez FJV, 2015, MICROCHIM ACTA, V182, P1925, DOI 10.1007/s00604-015-1520-x
   Virojanadara C, 2008, PHYS REV B, V78, DOI 10.1103/PhysRevB.78.245403
   Visone R, 2009, AM J PATHOL, V174, P1131, DOI 10.2353/ajpath.2009.080794
   Wang J, 2005, ELECTROANAL, V17, P1341, DOI 10.1002/elan.200403270
   Wang J, 1998, J ELECTROANAL CHEM, V444, P127, DOI 10.1016/S0022-0728(97)00583-4
   Wang J, 2008, CHEM REV, V108, P814, DOI 10.1021/cr068123a
   Wang X, 2008, NANO LETT, V8, P323, DOI 10.1021/nl072838r
   Wang YC, 2015, ELECTROANAL, V27, P2527, DOI 10.1002/elan.201500120
   Wang ZQ, 2014, SENSOR ACTUAT B-CHEM, V199, P7, DOI 10.1016/j.snb.2014.03.092
   Windmiller JR, 2013, ELECTROANAL, V25, P29, DOI 10.1002/elan.201200349
   Wisitsoraat A, 2013, J ELECTROANAL CHEM, V704, P208, DOI 10.1016/j.jelechem.2013.07.012
   Wu YF, 2013, ANAL CHEM, V85, P8661, DOI 10.1021/ac401445a
   XUE CCK, 2015, SENS BIOSENS RES, V3, P7, DOI DOI 10.1016/j.sbsr.2014.10.008
   Yang J, 2013, BIOSENS BIOELECTRON, V47, P530, DOI 10.1016/j.bios.2013.03.051
   Yang SB, 2010, ANGEW CHEM INT EDIT, V49, P8408, DOI 10.1002/anie.201003485
   Yang X, 2014, SENSOR ACTUAT B-CHEM, V192, P529, DOI 10.1016/j.snb.2013.11.011
   Yang X, 2013, ELECTROCHIM ACTA, V109, P750, DOI 10.1016/j.electacta.2013.08.011
   Zhao GX, 2011, ENVIRON SCI TECHNOL, V45, P10454, DOI 10.1021/es203439v
   Zhu ZG, 2012, SENSORS-BASEL, V12, P5996, DOI 10.3390/s120505996
NR 142
TC 145
Z9 146
U1 8
U2 628
PU ELSEVIER ADVANCED TECHNOLOGY
PI OXFORD
PA OXFORD FULFILLMENT CENTRE THE BOULEVARD, LANGFORD LANE, KIDLINGTON,
   OXFORD OX5 1GB, OXON, ENGLAND
SN 0956-5663
EI 1873-4235
J9 BIOSENS BIOELECTRON
JI Biosens. Bioelectron.
PD MAR 15
PY 2017
VL 89
SI SI
BP 107
EP 122
DI 10.1016/j.bios.2016.07.005
PN 1
PG 16
WC Biophysics; Biotechnology & Applied Microbiology; Chemistry, Analytical;
   Electrochemistry; Nanoscience & Nanotechnology
WE Science Citation Index Expanded (SCI-EXPANDED)
SC Biophysics; Biotechnology & Applied Microbiology; Chemistry;
   Electrochemistry; Science & Technology - Other Topics
GA EG5IH
UT WOS:000391077000009
PM 27522348
DA 2023-06-30
ER

PT J
AU Fischer, J
   Hajkova, A
   Pereira, M
   Krecek, M
   Vyskocil, V
   Barek, J
AF Fischer, Jan
   Hajkova, Andrea
   Pereira, Mariane
   Krecek, Matej
   Vyskocil, Vlastimil
   Barek, Jiri
TI Investigation of Voltammetric Behaviour of Insecticide Chlorpyrifos on a
   Mercury Meniscus Modified Silver Solid Amalgam Electrode
SO ELECTROCHIMICA ACTA
LA English
DT Article; Proceedings Paper
CT 11th International Symposium on Electrochemical Methods In Corrosion
   Research (EMCR)
CY MAY 24-29, 2015
CL Troia, PORTUGAL
DE Chlorpyrifos; Differential pulse voltammetry (DPV); Mercury meniscus
   modified silver solid; amalgam electrode; Drinking water; River water;
   Catalytic current
ID PERFORMANCE LIQUID-CHROMATOGRAPHY; ADSORPTIVE STRIPPING VOLTAMMETRY;
   NUCLEIC-ACID BIOSENSOR; DIODE-ARRAY DETECTION; GAS-CHROMATOGRAPHY;
   NANOCOMPOSITE FILM; ORGANOPHOSPHORUS PESTICIDE; POLYVINYL SULFONATE;
   GOLD NANOSPHERES; PASTE ELECTRODE
AB This paper is devoted to the study of electrochemical behaviour of insecticide chlorpyrifos with proved endocrine disruptor properties and to the finding of the optimum conditions for its determination using differential pulse voltammetry (DPV) at a mercury meniscus modified silver solid amalgam electrode (m-AgSAE). It was confirmed that the electrochemical reaction is based on the reduction of H+ ions catalysed by chlorpyrifos adsorbed on the surface of the m-AgSAE. Two variants of the m-AgSAE were tested: i) freshly prepared m-AgSAE for each set of measurements with a classical previously published electrochemical activation (5 min at -2.2 V in 0.2 mol.L-1 KCl under stirring and in the presence of oxygen) for which the optimal base electrolyte was found to be the acidic part of the Britton-Robinson (BR) buffer (pH 1.82) containing 15% of methanol and ii) freshly prepared m-AgSAE for each set of measurements with a newly developed simplified electrochemical activation (10 s at -2.2 V in the stirred base electrolyte alone in the presence of oxygen) for which the optimal base electrolyte was found to be the acidic part of the BR buffer (pH 1.82) containing 30% of methanol. (C) 2016 Elsevier Ltd. All rights reserved.
C1 [Fischer, Jan; Hajkova, Andrea; Krecek, Matej; Vyskocil, Vlastimil; Barek, Jiri] Charles Univ Prague, Fac Sci, Dept Analyt Chem, UNESCO Lab Environm Electrochem, Albertov 6, CZ-12843 Prague 2, Czech Republic.
   [Pereira, Mariane] UNICAMP State Univ Campinas, Inst Chem, Campinas, SP, Brazil.
C3 Charles University Prague; Universidade Estadual de Campinas
RP Barek, J (通讯作者)，Charles Univ Prague, Fac Sci, Dept Analyt Chem, UNESCO Lab Environm Electrochem, Albertov 6, CZ-12843 Prague 2, Czech Republic.
EM barek@natur.cuni.cz
RI Fischer, Jan/E-4763-2010; Vyskočil, Vlastimil/D-4053-2009; Barek,
   Jiří/M-6916-2017
OI Fischer, Jan/0000-0002-1005-7700; Vyskočil,
   Vlastimil/0000-0001-9465-3931; Barek, Jiří/0000-0003-3366-7349
CR Abu-Qare AW, 2001, J CHROMATOGR B, V754, P533, DOI 10.1016/S0378-4347(01)00028-7
   Al-Meqbali ASR, 1998, ELECTROANAL, V10, P784, DOI 10.1002/(SICI)1521-4109(199809)10:11<784::AID-ELAN784>3.0.CO;2-9
   Barek J, 2006, SENSORS-BASEL, V6, P445, DOI 10.3390/s6040445
   Barek J, 2008, CURR ANAL CHEM, V4, P242, DOI 10.2174/157341108784911325
   Barek J, 2007, ELECTROANAL, V19, P2003, DOI 10.1002/elan.200703918
   Barek J, 2011, ENVIRON CHEM LETT, V9, P83, DOI 10.1007/s10311-009-0250-x
   Barron MG, 1995, REV ENVIRON CONTAM T, V144, P1
   Baskaran S, 1997, J CHROMATOGR A, V787, P271, DOI 10.1016/S0021-9673(97)00652-3
   Chen DF, 2015, BIOPROC BIOSYST ENG, V38, P315, DOI 10.1007/s00449-014-1270-x
   Chorti P, 2014, ELECTROCHIM ACTA, V140, P5, DOI 10.1016/j.electacta.2014.01.081
   Danhel A, 2011, CURR ORG CHEM, V15, P2957, DOI 10.2174/138527211798357218
   DIAZ AN, 1995, ANAL LETT, V28, P1071, DOI 10.1080/00032719508002679
   El-Shahawi MS, 1998, FRESEN J ANAL CHEM, V362, P344, DOI 10.1007/s002160051085
   FernandezAlba AR, 1996, J CHROMATOGR A, V721, P97, DOI 10.1016/0021-9673(95)00764-4
   Fischer J., 2012, SENSING ELECTROANALY, V7, P79
   Fischer J, 2011, CURR ORG CHEM, V15, P2923, DOI 10.2174/138527211798357146
   Frenich AG, 1997, ANAL LETT, V30, P341, DOI 10.1080/00032719708002807
   Gajdar J, 2016, ELECTROANAL, V28, P2659, DOI 10.1002/elan.201600239
   Galera MM, 1998, J CHROMATOGR A, V799, P149, DOI 10.1016/S0021-9673(97)01086-8
   Kumaravel A, 2015, J AGR FOOD CHEM, V63, P6150, DOI 10.1021/acs.jafc.5b02057
   Liu SM, 2002, J CHROMATOGR B, V769, P155, DOI 10.1016/S1570-0232(01)00640-7
   Manisankar P, 2005, ANAL CHIM ACTA, V528, P157, DOI 10.1016/j.aca.2004.08.027
   Mikkelsen O, 2003, ELECTROANAL, V15, P679, DOI 10.1002/elan.200390085
   Minesota Department of Agriculture, PEST FACT SHEET CHLO
   Navratil T, 2016, ANAL LETT, V49, P37, DOI 10.1080/00032719.2014.979295
   Novotny V., 2008, SENSING ELECTROANALY, V3, P129
   Oliva J, 1999, J CHROMATOGR A, V833, P43, DOI 10.1016/S0021-9673(98)00860-7
   Oubina A, 1996, ENVIRON SCI TECHNOL, V30, P509, DOI 10.1021/es950245p
   Pelit FO, 2011, J APPL ELECTROCHEM, V41, P1279, DOI 10.1007/s10800-011-0336-6
   Prabhakar N, 2008, ELECTROCHIM ACTA, V53, P4344, DOI 10.1016/j.electacta.2007.12.062
   Prabhakar N, 2007, ANAL CHIM ACTA, V589, P6, DOI 10.1016/j.aca.2007.01.084
   Putek M, 2012, ELECTROANAL, V24, P2258, DOI 10.1002/elan.201200478
   Qiao L, 2014, INT J ELECTROCHEM SC, V9, P1399
   RACKE KD, 1993, REV ENVIRON CONTAM T, V131, P1
   Ramachandran R, 2015, INT J ELECTROCHEM SC, V10, P859
   Rastrelli L, 2002, FOOD CHEM, V79, P303, DOI 10.1016/S0308-8146(02)00143-7
   Serrano R, 1997, J CHROMATOGR A, V778, P151, DOI 10.1016/S0021-9673(97)00301-4
   SHERMA J, 1988, J LIQ CHROMATOGR, V11, P2121, DOI 10.1080/01483918808069044
   Sirisha K, 2007, ANAL LETT, V40, P1939, DOI 10.1080/00032710701384766
   Sreedhar NY, 2015, SENSOR ACTUAT B-CHEM, V210, P475, DOI 10.1016/j.snb.2015.01.016
   Sun X, 2013, NANO-MICRO LETT, V5, P191, DOI 10.1007/BF03353750
   Sun X, 2013, BIOPROC BIOSYST ENG, V36, P273, DOI 10.1007/s00449-012-0782-5
   Sun X, 2012, SENSORS-BASEL, V12, P17247, DOI 10.3390/s121217247
   Tang WZ, 2015, IONICS, V21, P587, DOI 10.1007/s11581-014-1358-y
   Testai E, 2010, HAYES' HANDBOOK OF PESTICIDE TOXICOLOGY, VOLS 1 AND 2, 3RD EDITION, P1505, DOI 10.1016/B978-0-12-374367-1.00070-7
   Ure A. M, 1998, COMPENDIUM ANAL NOME, V2nd
   VelascoArjona A, 1997, TALANTA, V45, P371, DOI 10.1016/S0039-9140(97)00140-9
   Vilchez JL, 1998, ANAL CHIM ACTA, V371, P247, DOI 10.1016/S0003-2670(98)00351-1
   Vyskocil V, 2009, CRIT REV ANAL CHEM, V39, P173, DOI 10.1080/10408340903011820
   Yosypchuk B, 2002, ELECTROANAL, V14, P1733, DOI 10.1002/elan.200290018
   Yosypchuk B, 2002, CRIT REV ANAL CHEM, V32, P141, DOI 10.1080/10408340290765498
   Yosypchuk B, 2009, CRIT REV ANAL CHEM, V39, P189, DOI 10.1080/10408340903011838
   Zhai C, 2013, BIOSENS BIOELECTRON, V42, P124, DOI 10.1016/j.bios.2012.10.058
   Zhang QQ, 2016, RSC ADV, V6, P24698, DOI 10.1039/c5ra21799g
NR 54
TC 26
Z9 26
U1 0
U2 42
PU PERGAMON-ELSEVIER SCIENCE LTD
PI OXFORD
PA THE BOULEVARD, LANGFORD LANE, KIDLINGTON, OXFORD OX5 1GB, ENGLAND
SN 0013-4686
EI 1873-3859
J9 ELECTROCHIM ACTA
JI Electrochim. Acta
PD OCT 20
PY 2016
VL 216
BP 510
EP 516
DI 10.1016/j.electacta.2016.09.013
PG 7
WC Electrochemistry
WE Science Citation Index Expanded (SCI-EXPANDED); Conference Proceedings Citation Index - Science (CPCI-S)
SC Electrochemistry
GA DY9ZD
UT WOS:000385495000060
DA 2023-06-30
ER

PT J
AU Fan, LF
   Zhao, GH
   Shi, HJ
   Liu, MC
AF Fan, Lifang
   Zhao, Guohua
   Shi, Huijie
   Liu, Meichun
TI A simple and label-free aptasensor based on nickel hexacyanoferrate
   nanoparticles as signal probe for highly sensitive detection of 17
   beta-estradiol
SO BIOSENSORS & BIOELECTRONICS
LA English
DT Article
DE Aptasensor; 17 beta-estradiol; Nickel hexacyanoferrate nanoparticles
ID ELECTROCHEMICAL IMPEDANCE SPECTROSCOPY; TANDEM MASS-SPECTROMETRY;
   THIN-FILMS; ELECTRODE; APTAMER; BIOSENSOR; ESTROGENS; SURFACE;
   CONSTRUCTION; ESTRADIOL
AB A simple and label-free electrochemical aptasensor was developed for detecting 17 beta-estradiol (E2). To translate the binding events between aptamer and E2 into the measurable electrochemical signal, the nickel hexacyanoferrate nanoparticles (NiHCF NPs) as signal probe was in situ introduced on the electrode by a simple two-step deposition method, exhibiting well-defined peaks with good stability and reproducibility. Subsequently, Au nanoparticles (Au NPs) was covered on the NiHCF NPs, which not only provided a platform for immobilizing the aptamer by S-Au interaction, but further enhanced the conductivity and stability of the signal probe. With the addition of E2, the formation of E2-aptamer complexes on the sensing interface retarded the interfacial electron transfer reaction of the probe, resulting in the decrease of the electrochemical signal. E2 could be readily examined by measuring the signal change. A linear range of 1 x 10(-12)-6 x 10(-10) M was obtained with a low detection limit of 0.8 x 10(-12) M. The aptasensor also exhibited high specificity to E2 in control experiments employing seven endocrine disrupting compounds as the interferents that had similar structure or coexisted with E2 in the environment. Besides, the applicability of the aptasensor was successfully evaluated by determining E2 in the real samples. (C) 2015 Elsevier B.V. All rights reserved.
C1 [Fan, Lifang; Zhao, Guohua; Shi, Huijie; Liu, Meichun] Tongji Univ, Dept Chem, Shanghai 200092, Peoples R China.
   [Fan, Lifang] Shanxi Datong Univ, Coll Chem & Chem Engn, Datong 037009, Peoples R China.
C3 Tongji University; Shanxi Datong University
RP Zhao, GH (通讯作者)，Tongji Univ, Dept Chem, 1239 Siping Rd, Shanghai 200092, Peoples R China.
EM g.zhao@tongji.edu.cn
FU National Natural Science Foundation of China (NSFC) [21277099]
FX This work was financially supported by the National Natural Science
   Foundation of China (NSFC, No. 21277099).
CR BARD AJ, 1980, ELECTROCHEMICAL METH
   Bogomolova A, 2009, ANAL CHEM, V81, P3944, DOI 10.1021/ac9002358
   CAI CX, 1995, ANAL CHIM ACTA, V310, P145, DOI 10.1016/0003-2670(95)00097-J
   Carpani I, 2006, J SOLID STATE CHEM, V179, P3981, DOI 10.1016/j.jssc.2006.09.004
   Chen W, 2009, J PHYS CHEM C, V113, P21577, DOI 10.1021/jp908112u
   Fan LF, 2013, BIOSENS BIOELECTRON, V43, P12, DOI 10.1016/j.bios.2012.11.033
   Farre M, 2007, J CHROMATOGR A, V1160, P166, DOI 10.1016/j.chroma.2007.05.032
   Ferapontova EE, 2009, ELECTROANAL, V21, P1261, DOI 10.1002/elan.200804558
   Gonzalez-Fernandez E, 2011, BIOSENS BIOELECTRON, V26, P2354, DOI 10.1016/j.bios.2010.10.011
   Hao XG, 2012, THIN SOLID FILMS, V520, P2438, DOI 10.1016/j.tsf.2011.10.005
   Kashefi-Kheyrabadi L, 2012, BIOSENS BIOELECTRON, V33, P184, DOI 10.1016/j.bios.2011.12.050
   Ke HY, 2014, ELECTROCHIM ACTA, V137, P146, DOI 10.1016/j.electacta.2014.06.014
   Kim YS, 2007, BIOSENS BIOELECTRON, V22, P2525, DOI 10.1016/j.bios.2006.10.004
   Kim YS, 2011, BIOSENS BIOELECTRON, V26, P4058, DOI 10.1016/j.bios.2011.03.030
   LAVIRON E, 1979, J ELECTROANAL CHEM, V100, P263, DOI 10.1016/S0022-0728(79)80167-9
   LAVIRON E, 1979, J ELECTROANAL CHEM, V101, P19, DOI 10.1016/S0022-0728(79)80075-3
   Le Blanc AF, 2009, ANAL BIOANAL CHEM, V395, P1769, DOI 10.1007/s00216-009-3038-8
   LIN C, 1991, J ELECTROANAL CHEM, V300, P325, DOI 10.1016/0022-0728(91)85403-C
   Lin ZY, 2012, ANALYST, V137, P819, DOI 10.1039/c1an15856b
   Liu S, 2012, SENSOR ACTUAT B-CHEM, V166, P562, DOI 10.1016/j.snb.2012.03.010
   Liu XQ, 2010, BIOSENS BIOELECTRON, V25, P1467, DOI 10.1016/j.bios.2009.10.047
   Liu Y, 2011, ANAL CHEM, V83, P8286, DOI 10.1021/ac202117g
   Lust M, 2012, WATER SCI TECHNOL, V65, P1130, DOI 10.2166/wst.2012.958
   Mahmoud IY, 2011, J EXP ZOOL PART A, V315A, P170, DOI 10.1002/jez.665
   Mishra A, 2006, GEN COMP ENDOCR, V145, P84, DOI 10.1016/j.ygcen.2005.07.006
   Pournaghi-Azar MH, 1998, J ELECTROANAL CHEM, V456, P83, DOI 10.1016/S0022-0728(98)00284-8
   Racz L, 2010, J ENVIRON MONITOR, V12, P58, DOI [10.1039/b917298j, 10.1039/B917298J]
   Rocha MJ, 2011, INT J ENVIRON AN CH, V91, P1191, DOI 10.1080/03067319.2010.496043
   Rodriguez-Mozaz S, 2004, ANAL CHEM, V76, P6998, DOI 10.1021/ac049051v
   Song MJ, 2012, J ELECTROANAL CHEM, V677, P139, DOI 10.1016/j.jelechem.2012.05.019
   Sosniak AM, 2009, ORG BIOMOL CHEM, V7, P4992, DOI 10.1039/b913964h
   Steel AB, 1998, ANAL CHEM, V70, P4670, DOI 10.1021/ac980037q
   Steen WA, 2002, LANGMUIR, V18, P7714, DOI 10.1021/la020352e
   Tran DT, 2011, BIOSENS BIOELECTRON, V26, P2987, DOI 10.1016/j.bios.2010.11.053
   Tsakalof AK, 2012, ANAL CHIM ACTA, V709, P73, DOI 10.1016/j.aca.2011.09.043
   Vajda AM, 2008, ENVIRON SCI TECHNOL, V42, P3407, DOI 10.1021/es0720661
   Vrabel M, 2009, CHEM-EUR J, V15, P1144, DOI 10.1002/chem.200801538
   Wang S, 2011, J CHROMATOGR B, V879, P2595, DOI 10.1016/j.jchromb.2011.07.017
   Writer JH, 2012, ENVIRON SCI TECHNOL, V46, P860, DOI 10.1021/es2031664
   Yildirim N, 2012, ENVIRON SCI TECHNOL, V46, P3288, DOI 10.1021/es203624w
   Yoon YM, 2003, WATER RES, V37, P3530, DOI 10.1016/S0043-1354(03)00239-2
   Zhang QW, 2013, TALANTA, V104, P149, DOI 10.1016/j.talanta.2012.11.017
NR 42
TC 44
Z9 45
U1 4
U2 204
PU ELSEVIER ADVANCED TECHNOLOGY
PI OXFORD
PA OXFORD FULFILLMENT CENTRE THE BOULEVARD, LANGFORD LANE, KIDLINGTON,
   OXFORD OX5 1GB, OXON, ENGLAND
SN 0956-5663
EI 1873-4235
J9 BIOSENS BIOELECTRON
JI Biosens. Bioelectron.
PD JUN 15
PY 2015
VL 68
BP 303
EP 309
DI 10.1016/j.bios.2015.01.015
PG 7
WC Biophysics; Biotechnology & Applied Microbiology; Chemistry, Analytical;
   Electrochemistry; Nanoscience & Nanotechnology
WE Science Citation Index Expanded (SCI-EXPANDED)
SC Biophysics; Biotechnology & Applied Microbiology; Chemistry;
   Electrochemistry; Science & Technology - Other Topics
GA CD7CL
UT WOS:000351248300043
PM 25596558
DA 2023-06-30
ER

PT J
AU Zhao, J
   Hu, SS
   Cao, Y
   Zhang, B
   Li, GX
AF Zhao, Jing
   Hu, Suisui
   Cao, Ya
   Zhang, Bin
   Li, Genxi
TI Electrochemical detection of protein based on hybridization chain
   reaction-assisted formation of copper nanoparticles
SO BIOSENSORS & BIOELECTRONICS
LA English
DT Article
DE Terminal protection; Hybridization chain reaction; Copper nanoparticles;
   Electrochemical techniques; Signal amplification
ID MOLECULE-LINKED DNA; TEMPLATED SILVER NANOCLUSTERS; FOLATE
   BINDING-PROTEIN; LABEL-FREE DETECTION; TERMINAL PROTECTION;
   ULTRASENSITIVE DETECTION; ADENOSINE-DEAMINASE; BREAST-CANCER;
   AMPLIFICATION; BIOSENSOR
AB In this paper, we report an electrochemical method for highly sensitive and specific detection of protein based on hybridization chain reaction (HCR)-assisted formation of copper nanoparticles by using small molecule such as folate-linked DNA as probe. In the presence of target protein, taking folate receptor (FR) as the model protein in this study, its binding with folate can protect the probe DNA from exonuclease I-catalyzed degradation, thus the probe DNA can be immobilized onto the electrode surface through the hybridization with capture DNA, triggering HCR on the electrode surface. Subsequently, copper nanoparticles can be formed on the electrode surface by using long duplex DNA oligomers from HCR as templates. Furthermore, copper ions released from acid-dissolution of copper nanoparticles can catalyze the oxidation of O-phenylenediamine by dissolved oxygen, leading to significant electrochemical responses. As a result, our method can sensitively detect FR in the linear range from 0.01 ng/mL to 100 ng/mL with a detection limit of 3 pg/ml.. It can also specifically distinguish the target protein in both buffer and complex serum samples. Since many other proteins can be assayed by changing the corresponding small molecule, this method may be promising for the development of the technique for protein detections. (C) 2014 Elsevier B.V. All rights reserved.
C1 [Zhao, Jing; Hu, Suisui; Cao, Ya; Zhang, Bin; Li, Genxi] Shanghai Univ, Sch Life Sci, Lab Biosensing Technol, Shanghai 200444, Peoples R China.
   [Li, Genxi] Nanjing Univ, Dept Biochem, State Key Lab Pharmaceut Biotechnol, Nanjing 210093, Jiangsu, Peoples R China.
C3 Shanghai University; Nanjing University
RP Li, GX (通讯作者)，Nanjing Univ, Dept Biochem, State Key Lab Pharmaceut Biotechnol, Nanjing 210093, Jiangsu, Peoples R China.
EM genxili@nju.edu.cn
RI Zhao, Xujun/IRZ-4119-2023; Li, Genxi/H-1952-2013; zhao, jing/B-3868-2019
OI Li, Genxi/0000-0001-9663-9914; Cao, Ya/0000-0002-1099-7823
FU National Natural Science Foundation of China [21235003, 31200745];
   Innovation Foundation of Shanghai University [sdcx2012036]; Innovation
   Program of Shanghai Municipal Education Commission [14YZ026]
FX This work is supported by the National Natural Science Foundation of
   China (Grant nos. 21235003, 31200745), the Innovation Foundation of
   Shanghai University (Grant no. sdcx2012036) and the Innovation Program
   of Shanghai Municipal Education Commission (Grant no. 14YZ026).
CR Cao Y, 2012, ANAL CHEM, V84, P4314, DOI 10.1021/ac203401h
   Chu X, 2005, BIOSENS BIOELECTRON, V20, P1805, DOI 10.1016/j.bios.2004.07.012
   Deng RJ, 2014, ANGEW CHEM INT EDIT, V53, P2389, DOI 10.1002/anie.201309388
   Dirks RM, 2004, P NATL ACAD SCI USA, V101, P15275, DOI 10.1073/pnas.0407024101
   Dong SP, 2014, BIOMACROMOLECULES, V15, P1560, DOI 10.1021/bm401593n
   EICHNER ER, 1978, AM J CLIN NUTR, V31, P1988, DOI 10.1093/ajcn/31.11.1988
   Fang ZY, 2014, BIOSENS BIOELECTRON, V56, P192, DOI 10.1016/j.bios.2014.01.015
   Fechner P, 2014, ANAL BIOANAL CHEM, V406, P4033, DOI 10.1007/s00216-014-7834-4
   Ge ZL, 2014, ANAL CHEM, V86, P2124, DOI 10.1021/ac4037262
   Henne WA, 2006, ANAL CHEM, V78, P4880, DOI 10.1021/ac060324r
   Huang J, 2011, ANGEW CHEM INT EDIT, V50, P401, DOI 10.1002/anie.201005375
   Jia XF, 2012, ACS NANO, V6, P3311, DOI 10.1021/nn3002455
   Jinmyoung J., 2012, ACS NANO, V6, P4375
   Li H, 2014, THERANOSTICS, V4, P701, DOI 10.7150/thno.8803
   Li H, 2013, CHEM COMMUN, V49, P5387, DOI 10.1039/c3cc42353k
   Li T, 2010, BIOSENS BIOELECTRON, V25, P2686, DOI 10.1016/j.bios.2010.05.004
   Li XM, 2010, CHEM-ASIAN J, V5, P294, DOI 10.1002/asia.200900217
   Li YJ, 2014, CLIN CHEM, V60, P233, DOI 10.1373/clinchem.2013.211953
   Malou N, 2011, TRENDS MICROBIOL, V19, P295, DOI 10.1016/j.tim.2011.03.004
   Ou LJ, 2013, ANALYST, V138, P7218, DOI 10.1039/c3an01393f
   Ozdemir MS, 2013, ANAL CHEM, V85, P4770, DOI 10.1021/ac400514u
   Rotaru A, 2010, ANGEW CHEM INT EDIT, V49, P5665, DOI 10.1002/anie.200907256
   Wang Q, 2013, BIOSENS BIOELECTRON, V43, P19, DOI 10.1016/j.bios.2012.11.035
   Wei XF, 2012, CHEM COMMUN, V48, P6184, DOI 10.1039/c2cc31979a
   Wong JKF, 2014, SMALL, V10, P1495, DOI 10.1002/smll.201302348
   Wu YF, 2012, ACCOUNTS CHEM RES, V45, P1441, DOI 10.1021/ar200310f
   Xu YY, 2012, CHINESE J CHEM, V30, P1962, DOI 10.1002/cjoc.201200267
   Yeh HC, 2010, NANO LETT, V10, P3106, DOI 10.1021/nl101773c
   Zhang B, 2012, ANAL CHEM, V84, P5392, DOI 10.1021/ac3009065
   Zhang K, 2014, BIOSENS BIOELECTRON, V52, P124, DOI 10.1016/j.bios.2013.08.049
   Zhang LL, 2013, ANAL CHEM, V85, P3797, DOI 10.1021/ac4001942
   Zhang LL, 2013, BIOSENS BIOELECTRON, V44, P6, DOI 10.1016/j.bios.2012.12.037
   Zhang M, 2012, CHEM COMMUN, V48, P5488, DOI 10.1039/c2cc31626a
   Zhao J, 2014, ACS APPL MATER INTER, V6, P7070, DOI 10.1021/am502053d
   Zhao J, 2013, BIOSENS BIOELECTRON, V49, P329, DOI 10.1016/j.bios.2013.05.044
   Zhao J, 2011, CHEM COMMUN, V47, P5262, DOI 10.1039/c1cc10186b
   Zheng MB, 2014, ACS APPL MATER INTER, V6, P6709, DOI 10.1021/am5004393
   Zhou GH, 2013, CHEM COMMUN, V49, P8854, DOI 10.1039/c3cc43621g
   Zhu XL, 2014, SCI REP-UK, V4, DOI 10.1038/srep04169
NR 39
TC 59
Z9 62
U1 7
U2 271
PU ELSEVIER ADVANCED TECHNOLOGY
PI OXFORD
PA OXFORD FULFILLMENT CENTRE THE BOULEVARD, LANGFORD LANE, KIDLINGTON,
   OXFORD OX5 1GB, OXON, ENGLAND
SN 0956-5663
EI 1873-4235
J9 BIOSENS BIOELECTRON
JI Biosens. Bioelectron.
PD APR 15
PY 2015
VL 66
BP 327
EP 331
DI 10.1016/j.bios.2014.11.039
PG 5
WC Biophysics; Biotechnology & Applied Microbiology; Chemistry, Analytical;
   Electrochemistry; Nanoscience & Nanotechnology
WE Science Citation Index Expanded (SCI-EXPANDED)
SC Biophysics; Biotechnology & Applied Microbiology; Chemistry;
   Electrochemistry; Science & Technology - Other Topics
GA CA0PR
UT WOS:000348619800048
PM 25437371
DA 2023-06-30
ER

PT J
AU Low, KF
   Rijiravanich, P
   Singh, KKB
   Surareungchai, W
   Yean, CY
AF Low, Kim-Fatt
   Rijiravanich, Patsamon
   Singh, Kirnpal Kaur Banga
   Surareungchai, Werasak
   Yean, Chan Yean
TI An Electrochemical Genosensing Assay Based on Magnetic Beads and Gold
   Nanoparticle-Loaded Latex Microspheres for Vibrio cholerae Detection
SO JOURNAL OF BIOMEDICAL NANOTECHNOLOGY
LA English
DT Article
DE Latex; Magnetic Bead; Nanoparticle; Signal Amplification; Biosensor;
   Vibrio cholerae
ID SEQUENCE-SPECIFIC DETECTION; DNA HYBRIDIZATION; SIGNAL AMPLIFICATION;
   FEMTOMOLAR DNA; ELECTRODES; PCR; OXIDATION; SENSOR
AB An ultrasensitive electrochemical genosensing assay was developed for the sequence-specific detection of Vibrio cholerae DNA using magnetic beads as the biorecognition surface and gold nanoparticle-loaded latex microspheres (latex-AuNPs) as a signal-amplified hybridization tag. This biorecognition surface was prepared by immobilizing specific biotinylated capturing probes onto the streptavidin-coupled magnetic beads. Fabricating a hybridization tag capable of amplifying the electrochemical signal involved loading multiple AuNPs onto polyelectrolyte multilayer film-coated poly(styrene-co-acrylic acid) latex microspheres as carrier particles. The detection targets, single-stranded 224-bp asymmetric PCR amplicons of the V. cholerae lolB gene, were sandwich-hybridized to magnetic bead-functionalized capturing probes and fluorescein-labeled detection probes and tagged with latex-AuNPs. The subsequent electrochemical stripping analysis of chemically dissolved AuNPs loaded onto the latex microspheres allowed for the quantification of the target amplicons. The high-loading capacity of the AuNPs on the latex microspheres for sandwich-type dual-hybridization genosensing provided eminent signal amplification. The genosensing variables were optimized, and the assay specificity was demonstrated. The clinical applicability of the assay was evaluated using spiked stool specimens. The current signal responded linearly to the different V. cholerae concentrations spiked into stool specimens with a detection limit of 2 colony-forming units (CFU)/ml. The proposed latex-AuNP-based magnetogenosensing platform is promising, exhibits an effective amplification performance, and offers new opportunities for the ultrasensitive detection of other microbial pathogens.
C1 [Low, Kim-Fatt; Singh, Kirnpal Kaur Banga; Yean, Chan Yean] Univ Sains Malaysia, Sch Med Sci, Dept Med Microbiol & Parasitol, Kubang Kerian 16150, Kelantan, Malaysia.
   [Rijiravanich, Patsamon] King Mongkuts Univ Technol Thonburi, BEC BIOTEC, Bangkok 10150, Thailand.
   [Surareungchai, Werasak] King Mongkuts Univ Technol Thonburi, Sch Bioresources & Technol, Bangkok 10150, Thailand.
C3 Universiti Sains Malaysia; King Mongkuts University of Technology
   Thonburi; King Mongkuts University of Technology Thonburi
RP Yean, CY (通讯作者)，Univ Sains Malaysia, Sch Med Sci, Dept Med Microbiol & Parasitol, Kubang Kerian 16150, Kelantan, Malaysia.
EM yeancyn@yahoo.com
RI Singh, Kirnpal Kaur Banga/A-5761-2010; Rijiravanich,
   Patsamon/F-1661-2011; Banga Singh, Kirnpal Kaur/ABC-5195-2020; Chan,
   Yean Yean/A-7371-2011; Singh, Kirnpal Kaur Banga/ABC-5192-2020
OI Singh, Kirnpal Kaur Banga/0000-0002-9958-5760; Rijiravanich,
   Patsamon/0000-0002-7080-9513; Banga Singh, Kirnpal
   Kaur/0000-0002-9958-5760; Chan, Yean Yean/0000-0002-0034-7624; Singh,
   Kirnpal Kaur Banga/0000-0002-9958-5760; Low,
   Kim-Fatt/0000-0003-1997-2099
FU USM [1001/PPSP/813045, 304/PPSP/6139066, 1001/PPSP/8144004]; Ministry of
   Science, Technology, and Innovation, Malaysia [305/PPSP/6113214,
   304/PPSP/6150114K105]; Institute of Postgraduate Studies, USM
FX This research was financially supported by the USM in the form of a
   Research University grant (grant no.: 1001/PPSP/813045), a short-term
   grant (grant no.: 304/PPSP/6139066), and a Postgraduate Research Grant
   Scheme (grant no.: 1001/PPSP/8144004). In addition, support from the
   Ministry of Science, Technology, and Innovation, Malaysia in the form of
   eScience Funds (305/PPSP/6113214 & 304/PPSP/6150114K105) is gratefully
   acknowledged. Kim-Fatt Low thanks the Institute of Postgraduate Studies,
   USM, for providing a graduate fellowship.
CR Authier L, 2001, ANAL CHEM, V73, P4450, DOI 10.1021/ac0103221
   Cai H, 2002, ANAL CHIM ACTA, V469, P165, DOI 10.1016/S0003-2670(02)00670-0
   Castaneda MT, 2007, ELECTROANAL, V19, P743, DOI 10.1002/elan.200603784
   de Avila BEF, 2012, ANAL BIOANAL CHEM, V403, P917, DOI 10.1007/s00216-012-5738-8
   Fitzsimons NA, 2003, J MICROBIOL METH, V55, P133, DOI 10.1016/S0167-7012(03)00121-0
   Ghose AC, 2011, INDIAN J MED RES, V133, P164
   Jubete Elena, 2009, Journal of Sensors, DOI 10.1155/2009/842575
   Kawde AN, 2004, ELECTROANAL, V16, P101, DOI 10.1002/elan.200302924
   Kerman K, 2006, ANAL CHEM, V78, P2182, DOI 10.1021/ac051526a
   Laschi S, 2009, BIOELECTROCHEMISTRY, V76, P214, DOI 10.1016/j.bioelechem.2009.02.012
   Leng CA, 2010, ANAL CHIM ACTA, V666, P97, DOI 10.1016/j.aca.2010.03.060
   Liu G, 2008, J AM CHEM SOC, V130, P6820, DOI 10.1021/ja800554t
   Liu SF, 2013, CHEM COMMUN, V49, P2335, DOI 10.1039/c3cc39082a
   Low K. F., 2012, CHIANG MAI J SCI, V39, P610
   Low KF, 2013, BIOSENS BIOELECTRON, V47, P38, DOI 10.1016/j.bios.2013.03.004
   Madoroba E, 2010, AFR J BIOTECHNOL, V9, P7295
   McIntyre L., 1999, LAB METHODS DIAGNOSI
   Merkoci A, 2007, FEBS J, V274, P310, DOI 10.1111/j.1742-4658.2006.05603.x
   Mix M, 2009, ELECTROANAL, V21, P826, DOI 10.1002/elan.200804493
   Osei F. B., 2012, CHOLERA SPATIAL EPID, P3
   Ozsoz M, 2003, ANAL CHEM, V75, P2181, DOI 10.1021/ac026212r
   Palecek E, 2007, TALANTA, V74, P276, DOI 10.1016/j.talanta.2007.08.020
   Pedrero M, 2011, ANAL METHODS-UK, V3, P780, DOI 10.1039/c0ay00755b
   Pinijsuwan S, 2008, ANAL CHEM, V80, P6779, DOI 10.1021/ac800566d
   Polpanich D, 2005, COLLOID POLYM SCI, V284, P183, DOI 10.1007/s00396-005-1366-6
   Reddy VR, 2007, J PHYS CONF SER, V61, P960, DOI 10.1088/1742-6596/61/1/190
   Rochelet-Dequaire M, 2006, ANALYST, V131, P923, DOI 10.1039/b603963d
   Teles FRR, 2008, TALANTA, V77, P606, DOI 10.1016/j.talanta.2008.07.024
   Wang J, 2003, ANAL CHEM, V75, P3941, DOI 10.1021/ac0344079
   Wang MJ, 2003, ACTA PHYS-CHIM SIN, V19, P879, DOI 10.3866/PKU.WHXB20030921
   Yu FL, 2010, BIOSENS BIOELECTRON, V26, P1114, DOI 10.1016/j.bios.2010.08.018
   Zhang J, 2006, J AM CHEM SOC, V128, P8575, DOI 10.1021/ja061521a
NR 32
TC 14
Z9 14
U1 8
U2 133
PU AMER SCIENTIFIC PUBLISHERS
PI VALENCIA
PA 26650 THE OLD RD, STE 208, VALENCIA, CA 91381-0751 USA
SN 1550-7033
EI 1550-7041
J9 J BIOMED NANOTECHNOL
JI J. Biomed. Nanotechnol.
PD APR
PY 2015
VL 11
IS 4
BP 702
EP 710
DI 10.1166/jbn.2015.1956
PG 9
WC Nanoscience & Nanotechnology; Materials Science, Biomaterials
WE Science Citation Index Expanded (SCI-EXPANDED)
SC Science & Technology - Other Topics; Materials Science
GA AT5FM
UT WOS:000344969600014
PM 26310076
DA 2023-06-30
ER

PT J
AU Wang, KL
   Song, XG
   Gong, WT
   Sui, WP
   Li, GB
AF Wang, Kai-li
   Song, Xiao-guang
   Gong, Wei-tian
   Sui, Wei-ping
   Li, Guo-bao
TI THE APPLICATION OF THIOLATED CHITOSAN IN CONSTRUCTION OF ELECTROCHIMICAL
   BIOSENSOR
SO ACTA POLYMERICA SINICA
LA Chinese
DT Article
DE Ulfhydryl chitosan; Gold-nanoparticle; Modified electrode; Cyclic
   voltammetry; Cytochrome c; Hydrogen peroxide
ID MODIFIED ELECTRODE; GOLD
AB A functionalized chitosan derivative named sulfhydryl chitosan (CHS-NAC) was synthesised from chitosan (CHS) and N-acetyl-L-cysteine (NAC), with 1-Hydroxybenzotriazole (HOBt) and 1-ethyl-3-(3-dimethylamino-propyl) carbodiimide hydrochloride (EDAC) as condensation agents. The structure of CHS-NAC was characterized by Fourier transform infrared spectroscopy (FTIR), nuclear magnetic resonance (NMR) and X-ray diffraction (XRD). The content of thiol-group of CHS-NAC was measured to be 4. 311 x 10(-4) mol/g through calibration curve taking use of Ellman's reagent. A layer of CHS-NAC film was modified onto the surface of glassy carbon electrodes by dispensing 8 mu L CHS-NAC solution. With the adhesive function of CHS-NAC modified film, gold nanoparticles and cytochrome c were modified onto the surface of glassy carbon electrode respectively. The electrochemical behaviors of these different modified electrodes were studied by cyclic voltammetry and electrochemical impedance spectra. The surface morphology of modified electrodes was characterized by scanning electron microscope (SEM). The influence of scan rate on the cytochrome c modified electrodes was also studied. Results showed that in low scan rate, electrochemical behavior was controlled by the surface process. The electrochemical catalytic analysis for hydrogen peroxide was carried out by using the cytochrome c modified electrode. Results showed that gold nanoparticles and cytochrome c can be fixed on the surface of glassy carbon electrode very well by CHS-NAC, and gold nanoparticles can effectively promote electron transfer of cytochrome c and the ability to electrochemically catalyze hydrogen peroxide.
C1 [Wang, Kai-li; Song, Xiao-guang; Gong, Wei-tian; Sui, Wei-ping; Li, Guo-bao] Univ Jinan, Sch Chem & Chem Engn, Key Lab Chem Sensing & Anal Univ Shandong, Jinan 250022, Peoples R China.
C3 University of Jinan
RP Wang, KL (通讯作者)，Univ Jinan, Sch Chem & Chem Engn, Key Lab Chem Sensing & Anal Univ Shandong, Jinan 250022, Peoples R China.
EM chm_ligb@ujn.edu.cn
CR Aranaz I, 2010, CURR ORG CHEM, V14, P308, DOI 10.2174/138527210790231919
   Bai Linshan, 2011, J ANHUI U TECHNOLOGY, V28, p375 ~ 379
   Chen SH, 2007, BIOSENS BIOELECTRON, V22, P1268, DOI 10.1016/j.bios.2006.05.022
   Dal Pozzo A, 2000, CARBOHYD POLYM, V42, P201, DOI 10.1016/S0144-8617(99)00134-4
   Dung P. L., 1994, CARBOHYD POLYM, V24, P209, DOI DOI 10.1016/0144-8617(94)90132-5
   [胡印滔 HU Yintao], 2011, [化工进展, Chemical Industry and Engineering Progress], V30, P2228
   Huang HZ, 2003, COLLOID SURFACE A, V226, P77, DOI 10.1016/S0927-7757(03)00382-0
   Kang XB, 2012, ELECTROCHIM ACTA, V62, P327, DOI 10.1016/j.electacta.2011.12.034
   Lai GS, 2011, ANAL CHEM, V83, P2726, DOI 10.1021/ac103283p
   [梁克中 Liang Kezhong], 2010, [化学研究与应用, Chemical Research and Application], V22, P1520
   Lin ZPJ, 2003, J PHARMACEUT BIOMED, V33, P101, DOI 10.1016/S0731-7085(03)00344-3
   Liu YJ, 2004, BIOMATERIALS, V25, P5725, DOI 10.1016/j.biomaterials.2004.01.034
   [罗启枚 LUO Qimei], 2011, [分析测试学报, Journal of Instrumental Analysis], V30, P780
   Lv Lin, 2007, CHINESE NEW DRUG J, V16, p1250 ~ 1254
   [屈建莹 QU Jianying], 2011, [分析科学学报, Journal of Analytical Science], V27, P363
   Sankararamakrishnan N, 2006, CARBOHYD POLYM, V66, P160, DOI 10.1016/j.carbpol.2006.02.035
   Shao ML, 2009, LANGMUIR, V25, P3089, DOI 10.1021/la9000158
   Sun Gangzheng, 2010, THESIS CHINA OCEAN U
   Tang J, 2011, ANAL CHIM ACTA, V697, P16, DOI 10.1016/j.aca.2011.04.022
   Wang X, 2008, CHEM J CHINESE U, V29, P851
   [徐继明 XU Jiming], 2007, [化学研究与应用, Chemical Research and Application], V19, P370
   Xu SJ, 2011, ANAL CHEM, V83, P3817, DOI 10.1021/ac200237j
   Zhang Y, 2011, ACTA CHIM SINICA, V69, P1903
   Zhang Yan, 2011, Huanjing Kexue, V32, P1127
   Zheng Haixia, 2011, Acta Scientiarum Naturalium Universitatis Pekinensis, V47, P777
   Zheng Y, 2008, CHINESE J ANAL CHEM, V36, P604, DOI 10.1016/S1872-2040(08)60034-1
   [祝敬妥 ZHU Jing-tuo], 2009, [分析科学学报, Journal of Analytical Science], V25, P1
NR 27
TC 1
Z9 1
U1 1
U2 30
PU SCIENCE PRESS
PI BEIJING
PA 16 DONGHUANGCHENGGEN NORTH ST, BEIJING 100717, PEOPLES R CHINA
EI 1000-3304
J9 ACTA POLYM SIN
JI Acta Polym. Sin.
PD APR 20
PY 2013
IS 4
BP 496
EP 503
DI 10.3724/SP.J.1105.2013.12244
PG 8
WC Polymer Science
WE Science Citation Index Expanded (SCI-EXPANDED)
SC Polymer Science
GA 134FZ
UT WOS:000318197100011
OA gold
DA 2023-06-30
ER

PT J
AU Wang, YH
   He, XX
   Wang, KM
   Ni, XQ
AF Wang, Yonghong
   He, Xiaoxiao
   Wang, Kemin
   Ni, Xiaoqi
TI A sensitive ligase-based ATP electrochemical assay using molecular
   beacon-like DNA
SO BIOSENSORS & BIOELECTRONICS
LA English
DT Article
DE T4 DNA ligase; Molecular beacon-like DNA; Electrochemical assay; ATP
   detection
ID FIREFLY LUCIFERASE; ESCHERICHIA-COLI; SENSOR; PROBE; BIOSENSOR
AB A sensitive and selective ligase-based signal-on electrochemical sensing method for adenosine-5'-triphosphate (ATP) detection had been developed using molecular beacon (MB)-like DNA. In this method, the biotin-tagged MB-like DNA was self-assembled onto a gold electrode to form a stem-loop structure by means of facile gold-thiol chemistry, which resulted in blockage of electronic transmission. It was eT OFF state. In the presence of ATP, two nucleotide fragments which were complementary to the loop of the MB-like DNA could be ligated by the ATP-dependent T4 DNA ligase. Hybridization of the ligated DNA with the MB-like DNA induced a significant conformational change in this surface-confined DNA structure, which in turn released the biotin from the surface allowing free exchange of electrons with the electrode generating a measurable electrochemical signal (eT ON). The resulting change in electron transfer efficiency was readily measured by differential pulse voltammetry at target ATP concentrations as low as 0.05 nM and with linear response range from 0.1 to 1000 nM. Moreover, it was also able to discriminate ATP from its analogues. The proposed method had been successfully applied to the determination of ATP in the Escherichia coli O157:H7 extracts of water samples, and the linear response was found between the concentrations of 10(3) and 10(7) cfu/mL. (C) 2010 Elsevier B.V. All rights reserved.
C1 [Wang, Yonghong; He, Xiaoxiao; Wang, Kemin; Ni, Xiaoqi] Hunan Univ, State Key Lab Chemo Biosensing & Chemometr, Coll Chem & Chem Engn, Key Lab Bionanotechnol & Mol Engn Hunan Prov, Changsha 410082, Hunan, Peoples R China.
C3 Hunan University
RP Wang, KM (通讯作者)，Hunan Univ, State Key Lab Chemo Biosensing & Chemometr, Coll Chem & Chem Engn, Key Lab Bionanotechnol & Mol Engn Hunan Prov, Changsha 410082, Hunan, Peoples R China.
EM kmwang@hnu.cn
FU Program for Changjiang Scholars and Innovative Research Team in
   University; Chinese 863 High Tech Project [2007AA022007]; Program for
   New Century Excellent Talents in University [NCET-06-0697]; National
   Science Foundation of P.R. China [90606003, 20775021]
FX This work was partially supported by Program for Changjiang Scholars and
   Innovative Research Team in University, the Chinese 863 High Tech
   Project (No. 2007AA022007), Program for New Century Excellent Talents in
   University (NCET-06-0697) and National Science Foundation of P.R. China
   (90606003, 20775021).
CR Abraham EH, 1997, SCIENCE, V275, P1324, DOI 10.1126/science.275.5304.1324
   An LL, 2007, J MATER CHEM, V17, P4147, DOI 10.1039/b706268k
   Atkinson D.E., 1977, CELLULAR ENERGY META
   Bush KT, 2000, J CLIN INVEST, V106, P621, DOI 10.1172/JCI10968
   Butterfield SM, 2003, J AM CHEM SOC, V125, P9580, DOI 10.1021/ja0359254
   Cruz-Aguado JA, 2004, J AM CHEM SOC, V126, P6878, DOI 10.1021/ja0490424
   Du Y, 2008, ANAL CHEM, V80, P5110, DOI 10.1021/ac800303c
   Gehring AG, 2006, J MICROBIOL METH, V67, P527, DOI 10.1016/j.mimet.2006.04.025
   Gruenhagen JA, 2004, J NEUROSCI METH, V139, P145, DOI 10.1016/j.jneumeth.2004.03.008
   Kamidate T, 2006, ANAL CHEM, V78, P337, DOI 10.1021/ac058038n
   Kim N, 2003, BIOSENS BIOELECTRON, V18, P1101, DOI 10.1016/S0956-5663(02)00240-3
   Lee DH, 2004, ANGEW CHEM INT EDIT, V43, P4777, DOI 10.1002/anie.200453914
   Lee SJ, 2008, SENSOR ACTUAT B-CHEM, V132, P443, DOI 10.1016/j.snb.2007.10.035
   Li C, 2005, ANGEW CHEM INT EDIT, V44, P6371, DOI 10.1002/anie.200501823
   Lundin A, 2000, METHOD ENZYMOL, V305, P346
   Ma CB, 2008, ANAL BIOCHEM, V372, P131, DOI 10.1016/j.ab.2007.08.003
   Marcotte N, 2003, SUPRAMOL CHEM, V15, P617, DOI 10.1080/10610270310001605205
   McCleskey SC, 2003, J AM CHEM SOC, V125, P1114, DOI 10.1021/ja021230b
   Mizukami S, 2002, J AM CHEM SOC, V124, P3920, DOI 10.1021/ja0175643
   Patriarca A, 2009, BIOCHEMISTRY-US, V48, P3279, DOI 10.1021/bi801837e
   Przedborski S, 2001, CLIN NEUROSCI RES, V1, P407, DOI 10.1016/S1566-2772(01)00019-6
   Ricci F, 2009, BIOELECTROCHEMISTRY, V76, P208, DOI 10.1016/j.bioelechem.2009.03.007
   Tang ZW, 2008, J AM CHEM SOC, V130, P11268, DOI 10.1021/ja804119s
   Wang ZQ, 2000, ANAL CHEM, V72, P2001, DOI 10.1021/ac9912146
   White RJ, 2008, LANGMUIR, V24, P10513, DOI 10.1021/la800801v
   XIAO Y, 2006, PNAS, P16677
   Yao W, 2009, BIOSENS BIOELECTRON, V24, P3269, DOI 10.1016/j.bios.2009.04.016
   Yu F, 2008, ANAL CHIM ACTA, V610, P257, DOI 10.1016/j.aca.2008.01.051
   Zhao MC, 2009, LANGMUIR, V25, P676, DOI 10.1021/la803762b
   Zheng D, 2009, NANO LETT, V9, P3258, DOI 10.1021/nl901517b
   Zuo XL, 2007, J AM CHEM SOC, V129, P1042, DOI 10.1021/ja067024b
   Zuo XL, 2009, J AM CHEM SOC, V131, P6944, DOI 10.1021/ja901315w
NR 32
TC 50
Z9 57
U1 0
U2 74
PU ELSEVIER ADVANCED TECHNOLOGY
PI OXFORD
PA OXFORD FULFILLMENT CENTRE THE BOULEVARD, LANGFORD LANE, KIDLINGTON,
   OXFORD OX5 1GB, OXON, ENGLAND
SN 0956-5663
EI 1873-4235
J9 BIOSENS BIOELECTRON
JI Biosens. Bioelectron.
PD MAY 15
PY 2010
VL 25
IS 9
BP 2101
EP 2106
DI 10.1016/j.bios.2010.02.007
PG 6
WC Biophysics; Biotechnology & Applied Microbiology; Chemistry, Analytical;
   Electrochemistry; Nanoscience & Nanotechnology
WE Science Citation Index Expanded (SCI-EXPANDED)
SC Biophysics; Biotechnology & Applied Microbiology; Chemistry;
   Electrochemistry; Science & Technology - Other Topics
GA 599RE
UT WOS:000277930000017
PM 20299199
DA 2023-06-30
ER

PT J
AU Hasanzadeh, M
   Khalilzadeh, B
   Shadjou, N
   Karim-Nezhad, G
   Saghatforoush, L
   Kazeman, I
   Abnosi, MH
AF Hasanzadeh, Mohammad
   Khalilzadeh, Balal
   Shadjou, Nasrin
   Karim-Nezhad, Ghasem
   Saghatforoush, Lotfali
   Kazeman, Isa
   Abnosi, Mohammad Hossein
TI A New Kinetic-Mechanistic Approach to Elucidate Formaldehyde
   Electrooxidation on Copper Electrode
SO ELECTROANALYSIS
LA English
DT Article
DE Formaldehyde; Electrocatalysis; Copper electrode; Alkaline media;
   Oxidation; Copper
ID MODIFIED NICKEL ELECTRODE; GLASSY-CARBON ELECTRODE; ELECTROCATALYTIC
   OXIDATION; AMPEROMETRIC DETECTION; CARBOHYDRATE OXIDATION;
   ALKALINE-SOLUTIONS; ANODIC-OXIDATION; PASTE; CYCLOHEXANOL; BIOSENSOR
AB Electrocatalytic oxidation of formaldehyde was investigated oil copper electrode in alkaline solution. The process of oxidation involved and its kinetics were established by using cyclic voltammetry, chronoamperometry as well as steady state polarization measurements. In cyclic voltammetry (CV) studies, in the presence of formaldehyde the peak current increase of the oxidation of Cu(III) is followed by a decrease in the corresponding cathodic current. A new mechanism based on the electrochemical generation of Cu(III) active sites and their subsequent consumption by the formaldehyde in question was also investigated.
C1 [Hasanzadeh, Mohammad; Shadjou, Nasrin; Karim-Nezhad, Ghasem; Saghatforoush, Lotfali] Payame Noor Univ, Fac Sci, Dept Chem, Khoy, Iran.
   [Hasanzadeh, Mohammad; Shadjou, Nasrin; Kazeman, Isa] KN Toosi Univ Technol, Fac Sci, Dept Phys Chem, Tehran, Iran.
   [Khalilzadeh, Balal] Arak Univ, Fac Sci, Dept Chem, Arak, Iran.
   [Abnosi, Mohammad Hossein] Arak Univ, Fac Sci, Dept Biol, Arak, Iran.
C3 Payame Noor University; K. N. Toosi University of Technology; Arak
   University; Arak University
RP Hasanzadeh, M (通讯作者)，Payame Noor Univ, Fac Sci, Dept Chem, POB 58168-45164, Khoy, Iran.
EM mhmmd_hasanzadeh@yahoo.com
RI Abnosi, Mohammad/A-9081-2018; Khalilzadeh, Balal/B-1031-2017;
   Karim-Nezhad, Ghasem/S-7961-2017; Khalilzadeh, Balal/ABC-5839-2020;
   saghatforoush, lotfali/ABF-3720-2021; Hasanzadeh, Mohammad/M-4114-2016
OI Abnosi, Mohammad/0000-0002-1485-8847; Khalilzadeh,
   Balal/0000-0003-2262-6453; Karim-Nezhad, Ghasem/0000-0001-9227-8883;
   Khalilzadeh, Balal/0000-0003-2262-6453; Shadjou,
   Nasrin/0000-0001-5961-3686; Hasanzadeh, Mohammad/0000-0003-4918-1239
FU Payame Noor University
FX We gratefully acknowledge the Support of this work by Payame Noor
   University and thanks to Dr. Shaterlou for his valuable comments.
CR ABDELHALEEM SM, 1981, J ELECTROANAL CHEM, V117, P309, DOI DOI 10.1016/S0022-0728(81)80091-5
   Babaei A, 2008, COLLOID SURFACE B, V66, P226, DOI 10.1016/j.colsurfb.2008.06.017
   BRISARD GM, 1995, ELECTROCHIM ACTA, V40, P859, DOI 10.1016/0013-4686(94)00360-D
   BURKE LD, 1990, J ELECTROCHEM SOC, V137, P553, DOI 10.1149/1.2086496
   Casella IG, 2000, J ELECTROANAL CHEM, V494, P12, DOI 10.1016/S0022-0728(00)00375-2
   COLON LA, 1993, ANAL CHEM, V65, P476, DOI 10.1021/ac00052a027
   Fleisclunann M., 1972, J CHEM SOC P2, V2, P1396, DOI DOI 10.1039/P29720001396
   GOTTESFELD S, 1986, J ELECTROCHEM SOC, V133, P1344, DOI 10.1149/1.2108868
   Hajjizadeh M, 2008, ANAL BIOCHEM, V373, P337, DOI 10.1016/j.ab.2007.10.030
   Hajjizadeh M, 2007, ELECTROCHIM ACTA, V53, P1766, DOI 10.1016/j.electacta.2007.08.026
   Hasanzadeh M, 2008, CATAL COMMUN, V10, P295, DOI 10.1016/j.catcom.2008.09.010
   Hasanzadeh M, 2009, CHINESE J CHEM, V27, P638, DOI 10.1002/cjoc.200990104
   Hasanzadeh M, 2009, ANAL BIOCHEM, V389, P130, DOI 10.1016/j.ab.2009.03.024
   Heli H, 2009, BIOSENS BIOELECTRON, V24, P2328, DOI 10.1016/j.bios.2008.10.036
   HUANG XJ, 1995, ANAL CHIM ACTA, V300, P5, DOI 10.1016/0003-2670(94)00394-2
   JUSYS Z, 1992, J ELECTROANAL CHEM, V335, P93, DOI 10.1016/0022-0728(92)80235-V
   JUSYS Z, 1994, J ELECTROANAL CHEM, V375, P275
   KANO K, 1994, J ELECTROANAL CHEM, V372, P137, DOI 10.1016/0022-0728(93)03252-K
   LUO MZ, 1995, J ELECTROANAL CHEM, V387, P87, DOI 10.1016/0022-0728(95)03867-G
   MACHIDA K, 1985, B CHEM SOC JPN, V58, P2043, DOI 10.1246/bcsj.58.2043
   MANNINO S, 1991, ELECTROANAL, V3, P711, DOI 10.1002/elan.1140030719
   MARIOLI JM, 1992, ELECTROCHIM ACTA, V37, P1187, DOI 10.1016/0013-4686(92)85055-P
   MEYERSTEIN D, 1972, J ELECTROANAL CHEM, V40, P377, DOI 10.1016/S0022-0728(72)80382-6
   MILLER B, 1969, J ELECTROCHEM SOC, V116, P1675, DOI 10.1149/1.2411657
   Miller J.C., 1994, STAT ANAL CHEM, P115
   Paixao TRLC, 2002, ANAL CHIM ACTA, V472, P123, DOI 10.1016/S0003-2670(02)00942-X
   PYUN CH, 1986, J ELECTROCHEM SOC, V133, P2024, DOI 10.1149/1.2108333
   SHAMS AM, 1964, ELECTROCHIM ACTA, V9, P113
   Stadler R, 2002, ELECTROCHIM ACTA, V47, P4485, DOI 10.1016/S0013-4686(02)00521-2
   WELLS B, 1990, J ELECTROCHEM SOC, V137, P2785
   XIE YQ, 1991, ANAL CHEM, V63, P1714, DOI 10.1021/ac00017a012
   Yi QF, 2007, CATAL COMMUN, V8, P1017, DOI 10.1016/j.catcom.2006.10.009
NR 32
TC 28
Z9 28
U1 2
U2 32
PU WILEY-V C H VERLAG GMBH
PI WEINHEIM
PA PO BOX 10 11 61, D-69451 WEINHEIM, GERMANY
SN 1040-0397
J9 ELECTROANAL
JI Electroanalysis
PD JAN
PY 2010
VL 22
IS 2
BP 168
EP 176
DI 10.1002/elan.200900294
PG 9
WC Chemistry, Analytical; Electrochemistry
WE Science Citation Index Expanded (SCI-EXPANDED)
SC Chemistry; Electrochemistry
GA 552IF
UT WOS:000274282100006
DA 2023-06-30
ER

PT J
AU Kang, SY
   Sharafeldin, M
   Patrick, SC
   Chen, XX
   Davis, JJ
AF Kang, Shaoyu
   Sharafeldin, Mohamed
   Patrick, Sophie C.
   Chen, Xuanxiao
   Davis, Jason J.
TI Ultrafast Biomarker Quantification through Reagentless Capacitive
   Kinetics
SO ANALYTICAL CHEMISTRY
LA English
DT Article
ID BIOSENSOR TECHNOLOGY; PROTEIN; BINDING
AB We introduce a facile assessment of binding kinetics at bioreceptive redox-active interfaces as a means of quantifying target proteins. This is achieved by monitoring the redox capacitance (Cr) of a receptor-modified conductive polymer interface under continuous flow. Exemplified with the quantification of C-reactive protein (CRP), capacitance analyses resolve both the association and dissociation regimes in real-time. Significantly, the rate of electrochemical signal change within the association regime is a sensitive function of target concentration, enabling marker assaying down to picomolar levels, comparable to end-point assays, in 15 s. This reagentless proof-of-principle methodology is envisioned to be widely applicable to the facile quantification of a range of other pertinent, clinically relevant targets.
C1 [Kang, Shaoyu; Sharafeldin, Mohamed; Patrick, Sophie C.; Chen, Xuanxiao; Davis, Jason J.] Univ Oxford, Dept Chem, Oxford OX1 3QZ, England.
   [Sharafeldin, Mohamed] Univ Otago, Dept Chem, Dunedin 9054, New Zealand.
C3 University of Oxford; University of Otago
RP Davis, JJ (通讯作者)，Univ Oxford, Dept Chem, Oxford OX1 3QZ, England.
EM jason.davis@chem.ox.ac.uk
RI Sharafeldin, Mohamed/J-1439-2019; Davis, Jason J/AGK-2381-2022
OI Sharafeldin, Mohamed/0000-0003-0618-945X; Davis, Jason
   J/0000-0001-7734-1709; Kang, Shaoyu/0000-0002-4822-1430
CR Ala-Kleme T, 2006, ANAL CHEM, V78, P82, DOI 10.1021/ac051157i
   [Anonymous], 2003, BIOPHYS J, V84, P4062
   Baradoke A, 2020, ANAL CHEM, V92, P3508, DOI 10.1021/acs.analchem.9b05633
   Bueno PR, 2020, CHEM SOC REV, V49, P7505, DOI 10.1039/c9cs00213h
   Bueno PR, 2013, ANAL CHEM, V85, P411, DOI 10.1021/ac303018d
   Bueno PR, 2012, J PHYS CHEM B, V116, P8822, DOI 10.1021/jp303700f
   Byun JY, 2013, ANALYST, V138, P1538, DOI 10.1039/c3an36592a
   Cai YX, 2018, ANAL BIOCHEM, V556, P129, DOI 10.1016/j.ab.2018.06.017
   Christensen LLH, 1997, ANAL BIOCHEM, V249, P153, DOI 10.1006/abio.1997.2182
   Desai M, 2019, JOVE-J VIS EXP, DOI 10.3791/59687
   Edwards PR, 1997, ANAL BIOCHEM, V246, P1, DOI 10.1006/abio.1996.9922
   Fernandes FCB, 2014, BIOSENS BIOELECTRON, V57, P96, DOI 10.1016/j.bios.2014.01.044
   Goes MS, 2012, LANGMUIR, V28, P9689, DOI 10.1021/la301281y
   Hirsch MS, 2020, ADV ANAT PATHOL, V27, P164, DOI 10.1097/PAP.0000000000000238
   Hosseini S., 2018, ENZYME LINKED IMMUNO, P67, DOI DOI 10.1007/978-981-10-6766-2_5
   Jarmoskaite I, 2020, ELIFE, V9, DOI 10.7554/eLife.57264
   Karbstein K, 2003, P NATL ACAD SCI USA, V100, P2300, DOI 10.1073/pnas.252749799
   KARLSSON R, 1993, J IMMUNOL METHODS, V166, P75, DOI 10.1016/0022-1759(93)90330-A
   Kaushik S, 2019, BIOSENS BIOELECTRON, V126, P501, DOI 10.1016/j.bios.2018.11.006
   Lasia A, 2002, MOD ASPECT ELECTROC, P1
   Macchia E, 2019, ANAL BIOANAL CHEM, V411, P4899, DOI 10.1007/s00216-019-01778-2
   Macdonald J.R., 2018, IMPEDANCE SPECTROSCO
   Markey Francis, 2000, P13
   Patrick SC, 2021, J AM CHEM SOC, V143, P19199, DOI 10.1021/jacs.1c09743
   Pedrero M, 2016, BIOSENSORS-BASEL, V6, DOI 10.3390/bios6040056
   Pepys MB, 2003, J CLIN INVEST, V111, P1805, DOI 10.1172/JCI200318921
   Piccoli J, 2018, ANAL CHEM, V90, P3005, DOI 10.1021/acs.analchem.7b05374
   Podobnik M, 2016, ACTA CHIM SLOV, V63, P424, DOI 10.17344/acsi.2016.2419
   Pultar J, 2009, BIOSENS BIOELECTRON, V24, P1456, DOI 10.1016/j.bios.2008.08.052
   Qi HC, 2022, ANAL CHEM, V94, P2812, DOI 10.1021/acs.analchem.1c04296
   Qu J.-H., BIOSENS BIOELECTRON
   RichaletSecordel PM, 1997, ANAL BIOCHEM, V249, P165, DOI 10.1006/abio.1997.2183
   Rubab M, 2018, BIOSENS BIOELECTRON, V105, P49, DOI 10.1016/j.bios.2018.01.023
   Sakamoto S, 2018, J NAT MED-TOKYO, V72, P32, DOI 10.1007/s11418-017-1144-z
   Santos A, 2014, BIOSENS BIOELECTRON, V62, P102, DOI 10.1016/j.bios.2014.06.034
   Schuck P, 2010, METHODS MOL BIOL, V627, P15, DOI 10.1007/978-1-60761-670-2_2
   Sharafeldin M., 2021, ANAL CHEM, V93
   Sharafeldin M, 2021, ANAL CHEM, V93, P184, DOI 10.1021/acs.analchem.0c04677
   Siddiqui MF, 2020, NANOMATERIALS-BASEL, V10, DOI 10.3390/nano10061240
   Sigmundsson K, 2002, BIOCHEMISTRY-US, V41, P8263, DOI 10.1021/bi020099h
   Singu BS, 2012, J ELECTROCHEM SOC, V159, pA6, DOI 10.1149/2.036201jes
   Sit PS, 2013, WOODH PUBL SER BIOM, V64, P182, DOI 10.1533/9780857093684.182
   SJOLANDER S, 1991, ANAL CHEM, V63, P2338
   STENBERG M, 1986, J THEOR BIOL, V120, P129, DOI 10.1016/S0022-5193(86)80169-2
   Strimbu K, 2010, CURR OPIN HIV AIDS, V5, P463, DOI 10.1097/COH.0b013e32833ed177
   Thoenes, 2013, CHEM REACTOR DEV LAB
   TRURNIT HJ, 1954, ARCH BIOCHEM BIOPHYS, V51, P176, DOI 10.1016/0003-9861(54)90466-X
   Velavan TP, 2020, TROP MED INT HEALTH, V25, P278, DOI 10.1111/tmi.13383
   Xu SC, 2017, NAT COMMUN, V8, DOI 10.1038/ncomms14902
   Yoo H, 2020, BIOSENS BIOELECTRON, V168, DOI 10.1016/j.bios.2020.112561
NR 50
TC 0
Z9 0
U1 2
U2 2
PU AMER CHEMICAL SOC
PI WASHINGTON
PA 1155 16TH ST, NW, WASHINGTON, DC 20036 USA
SN 0003-2700
EI 1520-6882
J9 ANAL CHEM
JI Anal. Chem.
PD MAR 14
PY 2023
VL 95
IS 10
BP 4721
EP 4727
DI 10.1021/acs.analchem.2c05398
EA MAR 2023
PG 7
WC Chemistry, Analytical
WE Science Citation Index Expanded (SCI-EXPANDED)
SC Chemistry
GA 9Y0QB
UT WOS:000942816500001
PM 36856747
OA Green Published, hybrid
DA 2023-06-30
ER

PT J
AU Oveili, E
   Jahani, S
   Tayari, O
   Jahanara, A
   Fazli, Z
   Aramesh-Boroujeni, Z
   Rashidi, S
   Baravati, NRZ
   Foroughi, MM
AF Oveili, Elham
   Jahani, Shohreh
   Tayari, Omid
   Jahanara, Abbas
   Fazli, Zohreh
   Aramesh-Boroujeni, Zahra
   Rashidi, Soroush
   Baravati, Nadia Rezaei Zade
   Foroughi, Mohammad Mehdi
TI An electrochemical sensor based on octahedral composite modified glassy
   carbon electrode for voltammetric detection of cocaine
SO ELECTROANALYSIS
LA English
DT Article; Early Access
DE cocaine; composite; modified electrode; octahedral; voltammetry
ID OXIDE; QUANTIFICATION; BIOSENSOR
AB The current work aimed to fabricate a new cocaine sensor of octahedral palladium-doped cobaltite composite (Oh-Pd2+ : Co3O4-C) using a simple hydrothermal protocol. As-fabricated cocaine sensing approach was validated by various methods. Energy dispersive X-ray analysis, X-ray diffraction and scanning electron microscopy were recruited to characterize our charged modified composite. The electrode could sensitively detect cocaine, with a lengthy linear range (0.01 mu M-900.0 mu M) and a limit of detection (1.3 nM). The quantitative cocaine determination was achieved in the biological specimens using our modified electrode, the results of which displayed admirable outcomes.
C1 [Oveili, Elham] Islamic Azad Univ, Dept Pharmaceut Sci, Tehran, Iran.
   [Jahani, Shohreh] Bam Univ Med Sci, Noncommunicable Dis Res Ctr, Bam, Iran.
   [Tayari, Omid] Islamic Azad Univ, Dept Civil Engn, Cent Tehran Branch, Tehran, Iran.
   [Jahanara, Abbas] Bam Univ Med Sci, Sch Med, Dept Pediat, Bam, Iran.
   [Fazli, Zohreh] Bam Univ Med Sci, Dept Occupat Hlth & Safety, Bam, Iran.
   [Aramesh-Boroujeni, Zahra] Isfahan Univ Med Sci, Esfahan, Iran.
   [Rashidi, Soroush] Islamic Azad Univ, Dept Civil Engn, Kerman, Iran.
   [Baravati, Nadia Rezaei Zade] Bam Univ Med Sci, Sch Nursing & Midwifery, Dept Nursing, Bam, Iran.
   [Foroughi, Mohammad Mehdi] Islamic Azad Univ, Dept Chem, Kerman Branch, Kerman, Iran.
C3 Islamic Azad University; Islamic Azad University; Isfahan University
   Medical Science; Islamic Azad University; Islamic Azad University
RP Jahani, S (通讯作者)，Bam Univ Med Sci, Noncommunicable Dis Res Ctr, Bam, Iran.; Foroughi, MM (通讯作者)，Islamic Azad Univ, Dept Chem, Kerman Branch, Kerman, Iran.
EM shohre_jahani@yahoo.com; foroughi@iauk.ac.ir
RI Foroughi, Mohammad Mehi/AAY-4244-2021
OI Foroughi, Mohammad Mehi/0000-0001-9658-0764; Rashidi,
   Soroush/0000-0002-1766-1249
CR [Anonymous], 2022, WORLD DRUG REPORT 20
   Asturias-Arribas L, 2014, ANAL CHIM ACTA, V834, P30, DOI 10.1016/j.aca.2014.05.012
   Bard A. J., 2001, ELECTROCHEMICAL METH
   Cao C, 2022, NUCLEIC ACIDS RES, V50, pD1123, DOI 10.1093/nar/gkab957
   Chen JW, 2008, CHEM-EUR J, V14, P8374, DOI 10.1002/chem.200701307
   Chen W, 2018, INT J ELECTROCHEM SC, V13, P4741, DOI 10.20964/2018.05.59
   Chen XW, 2020, SENSOR ACTUAT B-CHEM, V305, DOI 10.1016/j.snb.2019.127393
   Cheng JP, 2014, SENSOR ACTUAT B-CHEM, V190, P78, DOI 10.1016/j.snb.2013.08.098
   de Menezes M. L., 2000, SALUSVITA, V19, P73
   Fang Q, 2022, UNDERGR SPACE, V7, P1125, DOI 10.1016/j.undsp.2022.02.007
   Farvardin N, 2020, ANAL METHODS-UK, V12, P1767, DOI 10.1039/d0ay00022a
   Fathabadi MV, 2020, J ELECTROCHEM SOC, V167, DOI 10.1149/1945-7111/ab6446
   Fathi Z, 2020, ANAL BIOANAL CHEM, V412, P1011, DOI 10.1007/s00216-019-02326-8
   Fernandez P, 2006, FORENSIC SCI INT, V161, P31, DOI 10.1016/j.forsciint.2005.10.016
   Foroughi MM, 2021, MICROCHEM J, V170, DOI 10.1016/j.microc.2021.106679
   Freitas JM, 2017, SENSOR ACTUAT B-CHEM, V243, P557, DOI 10.1016/j.snb.2016.12.024
   Galduróz José Carlos F., 2005, Rev. Latino-Am. Enfermagem, V13, P888, DOI 10.1590/S0104-11692005000700017
   Garrido JMPJ, 2016, IONICS, V22, P2511, DOI 10.1007/s11581-016-1765-3
   Huang ZP, 2022, ENVIRON SCI TECHNOL, DOI 10.1021/acs.est.2c00135
   Iranmanesh T, 2020, ANAL METHODS-UK, V12, P4319, DOI 10.1039/d0ay01336f
   Jahani S, 2022, ELECTROCHIM ACTA, V416, DOI 10.1016/j.electacta.2022.140261
   Javaid S, 2021, CHEMELECTROCHEM, V8, P187, DOI 10.1002/celc.202001487
   Jin K, 2022, ACTA OPHTHALMOL, V100, pE512, DOI 10.1111/aos.14928
   Kazazi M, 2018, APPL SURF SCI, V441, P251, DOI 10.1016/j.apsusc.2018.02.054
   Lei H. K., 2017, INT CONF MANIP MANU, V12, P1750078
   Li XX, 2008, ELECTROANAL, V20, P1475, DOI 10.1002/elan.200704193
   Li Y, 2018, NANO ENERGY, V54, P238, DOI 10.1016/j.nanoen.2018.10.032
   Liu ZC, 2016, IEEE T POWER ELECTR, V31, P6631, DOI 10.1109/TPEL.2015.2499380
   Magalhaes EJ, 2013, SCI JUSTICE, V53, P425, DOI 10.1016/j.scijus.2013.05.003
   Moarefdoust MM, 2022, CHEMISTRYOPEN, V11, DOI 10.1002/open.202100261
   Nestler Eric J, 2005, Sci Pract Perspect, V3, P4
   Oiye EN, 2009, FORENSIC SCI INT, V192, P94, DOI 10.1016/j.forsciint.2009.08.004
   Perez JA, 2021, J FOOD COMPOS ANAL, V102, DOI 10.1016/j.jfca.2021.104005
   Siqueirade Oliveira L., 2013, WOODH PUBL REV-MECH, V110, P374
   Usai V, 2019, POLYHEDRON, V157, P192, DOI 10.1016/j.poly.2018.10.002
   Wieckowska A, 2022, CHEMELECTROCHEM, V9, DOI 10.1002/celc.202101367
   Xie H, 2020, MAT SCI ENG C-MATER, V107, DOI 10.1016/j.msec.2019.110209
   Yang QY, 2017, SENSOR ACTUAT B-CHEM, V241, P806, DOI 10.1016/j.snb.2016.09.145
   Yang WG, 2023, J ADV RES, V45, P59, DOI 10.1016/j.jare.2022.05.009
   Zeinali H, 2017, MAT SCI ENG C-MATER, V71, P386, DOI 10.1016/j.msec.2016.10.020
   Zhang HY, 2022, CURR BIOINFORM, V17, P473, DOI 10.2174/1574893617666220404145517
   Zhang Y, 2022, CHEMELECTROCHEM, V9, DOI 10.1002/celc.202200814
   Zheng JD, 2022, FRONT BIOENG BIOTECH, V10, DOI 10.3389/fbioe.2022.940511
NR 43
TC 0
Z9 0
U1 4
U2 4
PU WILEY-V C H VERLAG GMBH
PI WEINHEIM
PA POSTFACH 101161, 69451 WEINHEIM, GERMANY
SN 1040-0397
EI 1521-4109
J9 ELECTROANAL
JI Electroanalysis
PD 2023 FEB 14
PY 2023
DI 10.1002/elan.202200432
EA FEB 2023
PG 12
WC Chemistry, Analytical; Electrochemistry
WE Science Citation Index Expanded (SCI-EXPANDED)
SC Chemistry; Electrochemistry
GA 8V7NH
UT WOS:000930815100001
DA 2023-06-30
ER

PT J
AU Yu, FJ
   Liu, Z
   Zhou, WZ
AF Yu, Fengjiao
   Liu, Zhong
   Zhou, Wuzong
TI Facile Synthesis of (110)-Plane-Exposed Au Microflowers as High
   Sensitive Hydrogen Peroxide Sensors
SO EUROPEAN JOURNAL OF INORGANIC CHEMISTRY
LA English
DT Article
DE Gold; Electron microscopy; Microflowers; Nanostructures; Crystal growth;
   Biosensors
ID HORSERADISH-PEROXIDASE; CARBON ELECTRODE; GOLD NANORODS; CORE-SHELL;
   NANOSTRUCTURES; NANOPARTICLES; SURFACE; BIOSENSOR; STORAGE; GROWTH
AB A flower-like Au microstructure with a dominantly exposed active (110) plane has been prepared by a simple, facile method at room temperature. Various experimental factors that can control the shape of the Au microflowers have been investigated and optimized. Furthermore, the glassy carbon electrode modified with these Au microflowers exhibits high electrochemical activity towards H2O2 reduction. The sensor shows a linear range from 10 M to 5.53 mM with a detection limit of 2 M, which can be attributed to the exposed (110) planes and 3D hierarchical structure of the Au microflowers.
C1 [Yu, Fengjiao; Liu, Zhong; Zhou, Wuzong] Univ St Andrews, Sch Chem, St Andrews KY16 9ST, Fife, Scotland.
   [Liu, Zhong] Chinese Acad Sci, Qinghai Inst Salt Lakes, Key Lab Salt Lake Resources & Chem, Xining 810008, Peoples R China.
C3 University of St Andrews; Chinese Academy of Sciences; Qinghai Institute
   of Salt Lakes, CAS
RP Liu, Z (通讯作者)，Univ St Andrews, Sch Chem, St Andrews KY16 9ST, Fife, Scotland.
EM liuzhong@isl.ac.cn; wzhou@st-andrews.ac.uk
RI Yu, Fengjiao/ABD-7875-2021; Zhou, Wuzong/GPS-4743-2022; Liu,
   Zhong/R-2927-2019; Zhou, Wuzong/AAA-8268-2019; Liu, Zhong/T-1361-2017
OI Yu, Fengjiao/0000-0003-3319-0405; Zhou, Wuzong/0000-0001-9752-7076; Liu,
   Zhong/0000-0002-7130-1017; Liu, Zhong/0000-0002-7130-1017
FU EPSRC [EP/K005499/1, EP/F019580/1]; National Natural Science Foundation
   of China [51302280]; Natural Science Foundation of Qinghai
   [2014-ZJ-936Q]; Young Scholar Project of Qinghai Institute of Salt
   Lakes, Chinese Academy of Sciences; EPSRC [EP/F019580/1] Funding Source:
   UKRI; Engineering and Physical Sciences Research Council [EP/F019580/1]
   Funding Source: researchfish
FX F. Y. thanks the EPSRC for financial support through a grant to R. E.
   Morris (No. EP/K005499/1). Z. L. thanks the National Natural Science
   Foundation of China (No. 51302280), Natural Science Foundation of
   Qinghai (2014-ZJ-936Q), and Young Scholar Project of Qinghai Institute
   of Salt Lakes, Chinese Academy of Sciences for support. W. Z. thanks the
   EPSRC for financial support to the Electron Microscopy Laboratory at St
   Andrews (No. EP/F019580/1). The authors also thank Dr. Chengsheng Ni for
   help with the electrochemical tests.
CR Ataee-Esfahani H, 2013, ANGEW CHEM INT EDIT, V52, P13611, DOI 10.1002/anie.201307126
   Babu KJ, 2014, J NANOPART RES, V16, DOI 10.1007/s11051-014-2250-4
   Chabi S, 2014, ADV MATER, V26, P2440, DOI 10.1002/adma.201305095
   Chen X, 2007, J AM CHEM SOC, V129, P13305, DOI 10.1021/ja074834u
   Chen Y, 2005, CHEM COMMUN, P4181, DOI 10.1039/b504911c
   Cui RJ, 2008, ADV FUNCT MATER, V18, P2197, DOI 10.1002/adfm.200701340
   Cui XL, 2005, J BIOMED NANOTECHNOL, V1, P320, DOI 10.1166/jbn.2005.038
   Guo SJ, 2011, NANO TODAY, V6, P240, DOI 10.1016/j.nantod.2011.04.007
   Guo SJ, 2009, TALANTA, V77, P1510, DOI 10.1016/j.talanta.2008.09.042
   Gutes A, 2010, SENSOR ACTUAT B-CHEM, V147, P681, DOI 10.1016/j.snb.2010.03.084
   Jeong GH, 2009, J AM CHEM SOC, V131, P1672, DOI 10.1021/ja809112n
   Komathi S, 2013, ELECTROCHIM ACTA, V92, P71, DOI 10.1016/j.electacta.2013.01.032
   Lei CX, 2004, ELECTROANAL, V16, P736, DOI 10.1002/elan.200302877
   Liu RJ, 2012, SMALL, V8, P1398, DOI 10.1002/smll.201102298
   Liu RJ, 2011, CRYST GROWTH DES, V11, P3424, DOI 10.1021/cg2001333
   Ning R, 2012, ELECTROCHIM ACTA, V60, P13, DOI 10.1016/j.electacta.2011.10.066
   Pan M, 2010, CHEM COMMUN, V46, P7112, DOI 10.1039/c0cc00820f
   Shan GY, 2013, COLLOID SURFACE B, V102, P327, DOI 10.1016/j.colsurfb.2012.07.041
   Song MJ, 2010, J APPL ELECTROCHEM, V40, P2099, DOI 10.1007/s10800-010-0191-x
   Sun XP, 2007, LANGMUIR, V23, P9147, DOI 10.1021/la701519x
   Tian GH, 2011, CRYSTENGCOMM, V13, P2994, DOI 10.1039/c0ce00851f
   Umar A, 2005, NANOTECHNOLOGY, V16, P2462, DOI 10.1088/0957-4484/16/10/079
   Wang ZL, 2000, J PHYS CHEM B, V104, P5417, DOI 10.1021/jp000800w
   Yang X, 2013, ELECTROCHIM ACTA, V109, P750, DOI 10.1016/j.electacta.2013.08.011
   Yang X, 2011, J ELECTROANAL CHEM, V656, P17, DOI 10.1016/j.jelechem.2011.01.038
   Yu FJ, 2014, NANOSCALE, V6, P1093, DOI 10.1039/c3nr04223e
   Yu MP, 2013, INT J ELECTROCHEM SC, V8, P2313
   Zhang CF, 2013, ENERG ENVIRON SCI, V6, P974, DOI 10.1039/c3ee24134c
   Zhang J, 2008, CHEM MATER, V20, P2937, DOI 10.1021/cm7031898
   Zhang Y, 2011, J ELECTROANAL CHEM, V656, P23, DOI 10.1016/j.jelechem.2011.01.037
   Zhao W, 2009, TALANTA, V80, P1029, DOI 10.1016/j.talanta.2009.07.055
   Zhou WZ, 2012, APPL PETROCHEM RES, V2, P15, DOI 10.1007/s13203-012-0013-7
NR 32
TC 2
Z9 2
U1 1
U2 32
PU WILEY-V C H VERLAG GMBH
PI WEINHEIM
PA BOSCHSTRASSE 12, D-69469 WEINHEIM, GERMANY
SN 1434-1948
EI 1099-0682
J9 EUR J INORG CHEM
JI Eur. J. Inorg. Chem.
PD MAY
PY 2015
IS 15
BP 2528
EP 2533
DI 10.1002/ejic.201500164
PG 6
WC Chemistry, Inorganic & Nuclear
WE Science Citation Index Expanded (SCI-EXPANDED)
SC Chemistry
GA CJ2KZ
UT WOS:000355314800003
OA Bronze, Green Published
DA 2023-06-30
ER

PT J
AU Chang, HC
   Lei, YJ
   He, DQ
   Sheng, X
   Song, ZQ
   Feng, XJ
AF Chang, Hucheng
   Lei, Yongjiu
   He, Dongqing
   Sheng, Xia
   Song, Zhiqian
   Feng, Xinjian
TI Strongly Coupled Rhodium/Graphene Hybrids for H2O2 Oxidation with
   Ultra-Low Potential and Enhanced Activity
SO CHEMELECTROCHEM
LA English
DT Article
DE electrochemistry; graphene; hydrogen peroxide; nanoparticles; rhodium
ID OXYGEN REDUCTION REACTION; HYDROGEN-PEROXIDE; ELECTROCHEMICAL OXIDATION;
   PLATINUM-ELECTRODES; GLUCOSE BIOSENSOR; GRAPHENE; CELLS; FILMS;
   ELECTROCATALYSTS; NANOCRYSTALS
AB Developing nanostructured electrocatalysts, with low overpotential and high activity, has fundamental and technical importance in many fields. A new electrocatalyst for H2O2 oxidation based on strongly coupled rhodium nanocrystal/reduced graphene oxide (Rh/RGO) hybrid nanomaterials is described. The Rh/RGO nanohybrids markedly reduce the oxidation potential to about + 0.1 V, which is 0.5 V lower than that of a traditional platinum electrode. The nanohybrids have a strong synergetic effect and are catalytically more active than single-component Rh and RGO and state-of-the-art commercial Rh/C catalysts.
C1 [Chang, Hucheng; Lei, Yongjiu; He, Dongqing; Sheng, Xia; Song, Zhiqian; Feng, Xinjian] Chinese Acad Sci, Suzhou Inst Nanotech & Nanobion, Suzhou 215123, Peoples R China.
C3 Chinese Academy of Sciences; Suzhou Institute of Nano-Tech &
   Nano-Bionics, CAS
RP Feng, XJ (通讯作者)，Chinese Acad Sci, Suzhou Inst Nanotech & Nanobion, 398 Ruoshui Rd, Suzhou 215123, Peoples R China.
EM xjfeng2011@sinano.ac.cn
RI ; Chang, Hu-Cheng/S-8290-2018
OI Lei, Yongjiu/0000-0003-1663-6102; Chang, Hu-Cheng/0000-0003-0705-1081
FU Chinese Thousand Talents Program [YZBQF11001]; National Natural Science
   Foundation of China [21371178]
FX This work was financially supported by grants from the Chinese Thousand
   Talents Program (YZBQF11001) and the National Natural Science Foundation
   of China (21371178). We thank Lauren Lesergent for English editing.
CR Chang HC, 2013, BIOSENS BIOELECTRON, V41, P789, DOI 10.1016/j.bios.2012.10.001
   Chen S, 2012, ADV MATER, V24, P5593, DOI 10.1002/adma.201202424
   CLARK LC, 1962, ANN NY ACAD SCI, V102, P29, DOI 10.1111/j.1749-6632.1962.tb13623.x
   Elzanowska H, 2004, ELECTROANAL, V16, P478, DOI 10.1002/elan.200402837
   Ferrari AC, 2006, PHYS REV LETT, V97, DOI 10.1103/PhysRevLett.97.187401
   Geim AK, 2009, SCIENCE, V324, P1530, DOI 10.1126/science.1158877
   Gong KP, 2009, SCIENCE, V323, P760, DOI 10.1126/science.1168049
   GORTON L, 1995, ELECTROANAL, V7, P23, DOI 10.1002/elan.1140070104
   Hall SB, 1998, ELECTROCHIM ACTA, V43, P2015, DOI 10.1016/S0013-4686(97)10116-5
   Hall SB, 1998, ELECTROCHIM ACTA, V43, P579, DOI 10.1016/S0013-4686(97)00125-4
   Heller A, 2008, CHEM REV, V108, P2482, DOI 10.1021/cr068069y
   Hrapovic S, 2004, ANAL CHEM, V76, P1083, DOI 10.1021/ac035143t
   Huang XQ, 2013, ADV MATER, V25, P2974, DOI 10.1002/adma.201205315
   Janyasupab M, 2013, SENSOR ACTUAT B-CHEM, V179, P209, DOI 10.1016/j.snb.2012.09.099
   Karyakin AA, 2007, ANGEW CHEM INT EDIT, V46, P7678, DOI 10.1002/anie.200700341
   Kotzian P, 2006, ELECTROANAL, V18, P1499, DOI 10.1002/elan.200503549
   Lewis NS, 2006, P NATL ACAD SCI USA, V103, P15729, DOI 10.1073/pnas.0603395103
   Li D, 2008, NAT NANOTECHNOL, V3, P101, DOI 10.1038/nnano.2007.451
   Li XG, 2010, ANAL CHEM, V82, P6512, DOI 10.1021/ac100807c
   Liang HW, 2011, ADV MATER, V23, P1467, DOI 10.1002/adma.201004377
   Liang YY, 2013, J AM CHEM SOC, V135, P2013, DOI 10.1021/ja3089923
   Liang YY, 2011, NAT MATER, V10, P780, DOI [10.1038/NMAT3087, 10.1038/nmat3087]
   RAND DAJ, 1971, J ELECTROANAL CHEM, V31, P29, DOI 10.1016/S0022-0728(71)80039-6
   van der Vliet DF, 2012, NAT MATER, V11, P1051, DOI [10.1038/NMAT3457, 10.1038/nmat3457]
   Wang J, 1998, J AM CHEM SOC, V120, P1048, DOI 10.1021/ja972759p
   WANG J, 1994, ANAL CHEM, V66, P3600, DOI 10.1021/ac00093a011
   Wang J, 2008, CHEM REV, V108, P814, DOI 10.1021/cr068123a
   You TY, 2003, ANAL CHEM, V75, P2080, DOI 10.1021/ac026337w
   Zhao YX, 2011, J PHYS CHEM LETT, V2, P402, DOI 10.1021/jz200051c
NR 29
TC 4
Z9 4
U1 3
U2 78
PU WILEY-V C H VERLAG GMBH
PI WEINHEIM
PA BOSCHSTRASSE 12, D-69469 WEINHEIM, GERMANY
SN 2196-0216
J9 CHEMELECTROCHEM
JI ChemElectroChem
PD SEP 16
PY 2014
VL 1
IS 9
BP 1480
EP 1483
DI 10.1002/celc.201402074
PG 4
WC Electrochemistry
WE Science Citation Index Expanded (SCI-EXPANDED)
SC Electrochemistry
GA AQ5BN
UT WOS:000342817800005
DA 2023-06-30
ER

PT J
AU Ozdokur, KV
   Kuscu, C
   Ertas, FN
AF Ozdokur, Kemal, V
   Kuscu, Ceren
   Ertas, Fatma N.
TI Ultrasound Assisted Electrochemical Deposition of Polypyrrole - Carbon
   Nanotube Composite Film: Preparation, Characterization and Application
   to the Determination of Droxidopa
SO CURRENT ANALYTICAL CHEMISTRY
LA English
DT Article
DE Carbon Nanotubes (CNTs); determination of droxidopa; electrochemical
   pulsed deposition; Glassy Carbon Electrode (GCE); polypyrrole carbon
   nanotube composite; ultrasound assisted electropolymerization
ID NANOPARTICLES; BIOSENSOR; POLYMER
AB Background: Nowadays, polymeric composites modified with carbonaceous nanomaterials have been popular due to their greater application potentials in many application fields. However, the structural consistency of the composite prepared by electropolymerization suffers from agglomeration of Carbon Nanotubes (CNTs) probably due to their poor dispersion in the coating solution. Present study describes a new synthesis route for the preparation of polypyrrole/CNT composite film on a Glassy Carbon Electrode (GCE) via combining the ultrasonication and electrochemical pulsed deposition for the first time. The performance of the composite film was tested by monitoring the electrochemical oxidation of droxidopa which is used as a new psychoactive drug and synthetic amino acid precursor which acts as a prodrug to the neurotransmitters.
   Methods: The polypyrrole/CNT composite film was deposited onto a glassy carbon electrode via combining the ultrasonication and electrochemical pulsed deposition. The composite film was characterized by Scanning Electron Microscopy (SEM), Fourier Transfer Infrared Spectroscopy (FTIR), Electrochemical Impedance Spectroscopy (EIS) and Cyclic Voltammetry (CV). Then after, the electrochemical behavior of droxidopa was investigated on the GCE/PPy-CNT electrode.
   Results: SEM images of the surface morphology have revealed a more ordered film formation and enhanced conductivity of the surface has been confirmed by EIS measurements. The synergetic effect of this composite film was tested by monitoring the electrochemical oxidation of a new psychoactive drug; droxidopa at 0.45 V. The influence of solution parameters such as medium pH, pyrrole concentration and amount of CNT along with the instrumental parameters including applied pulse number on the peak formation was investigated by aid of cyclic voltammetry. Under the optimal conditions, by monitoring the oxidation peak in dp mode, two linear ranges have been observed in 4 - 20 mu M which is well suited for droxidopa analysis in pharmaceutical preparations. The limit of detection (S/N=3) was calculated as 1.3 mu M.
   Conclusion: Present study offers a fast, easy and sensitive method for the determination of droxidopa by providing a novel route for the preparation of PPy-CNT composite films for any further studies.
C1 [Ozdokur, Kemal, V] Erzincan Binali Yildirim Univ, Fac Sci & Letter, Dept Chem, Erzincan, Turkey.
   [Kuscu, Ceren; Ertas, Fatma N.] Ege Univ, Fac Sci, Dept Chem, Izmir, Turkey.
C3 Erzincan Binali Yildirim University; Ege University
RP Ozdokur, KV (通讯作者)，Erzincan Binali Yildirim Univ, Fac Sci & Letter, Dept Chem, Erzincan, Turkey.
EM vozdokur@gmail.com
RI Ertas, Fatma/B-2699-2018
OI Ertas, Fatma/0000-0001-8982-9621
FU TUBITAK [114Z153]
FX This study was supported by TUBITAK with a project number 114Z153.
CR Ahammad AJS, 2009, SENSORS-BASEL, V9, P2289, DOI 10.3390/s90402289
   Dalmolin C, 2010, SYNTHETIC MET, V160, P173, DOI 10.1016/j.synthmet.2009.10.028
   Dejeu J, 2010, SYNTHETIC MET, V160, P2540, DOI 10.1016/j.synthmet.2010.10.002
   Gupta VK, 2013, SENSOR ACTUAT B-CHEM, V186, P603, DOI 10.1016/j.snb.2013.06.048
   Hermas AA, 2012, PROG ORG COAT, V75, P404, DOI 10.1016/j.porgcoat.2012.07.006
   KLIMA J, 1994, J ELECTROANAL CHEM, V367, P297, DOI 10.1016/0022-0728(93)03294-Y
   Korba K, 2013, J CHROMATOGR B, V929, P90, DOI 10.1016/j.jchromb.2013.04.023
   Kumar T, 2016, J CHROMATOGR SCI, V54, P1761, DOI 10.1093/chromsci/bmw136
   Lee YK, 2010, SYNTHETIC MET, V160, P814, DOI 10.1016/j.synthmet.2010.01.028
   Movlaee K, 2017, J ELECTROCHEM SOC, V164, pI1407, DOI 10.1149/2.1571706jes
   Van Hieu N, 2009, SENSOR ACTUAT B-CHEM, V140, P500, DOI 10.1016/j.snb.2009.04.061
   Nia PM, 2015, APPL SURF SCI, V332, P648, DOI 10.1016/j.apsusc.2015.01.189
   Ozdokur KV, 2016, INT J HYDROGEN ENERG, V41, P5927, DOI 10.1016/j.ijhydene.2016.02.127
   Ozdokur KV, 2018, ANAL LETT, V51, P73, DOI 10.1080/00032719.2017.1316283
   Rawal R, 2013, BIOCHEM ENG J, V71, P30, DOI 10.1016/j.bej.2012.11.013
   Sahoo NG, 2007, SYNTHETIC MET, V157, P374, DOI 10.1016/j.synthmet.2007.04.006
   Soylemez S, 2015, SENSOR ACTUAT B-CHEM, V212, P425, DOI 10.1016/j.snb.2015.02.045
   Sun W, 2009, J POWER SOURCES, V193, P924, DOI 10.1016/j.jpowsour.2009.04.063
   Tajik S, 2013, SENSOR ACTUAT B-CHEM, V188, P923, DOI 10.1016/j.snb.2013.07.085
   Tuken T, 2004, PROG ORG COAT, V51, P152, DOI 10.1016/j.porgcoat.2004.07.008
   Ulubay S, 2010, TALANTA, V80, P1461, DOI 10.1016/j.talanta.2009.09.054
   Xie XL, 2005, MAT SCI ENG R, V49, P89, DOI 10.1016/j.mser.2005.04.002
   Yavuz E, 2015, ELECTROCHIM ACTA, V151, P72, DOI 10.1016/j.electacta.2014.11.006
NR 23
TC 0
Z9 0
U1 2
U2 17
PU BENTHAM SCIENCE PUBL LTD
PI SHARJAH
PA EXECUTIVE STE Y-2, PO BOX 7917, SAIF ZONE, 1200 BR SHARJAH, U ARAB
   EMIRATES
SN 1573-4110
EI 1875-6727
J9 CURR ANAL CHEM
JI Curr. Anal. Chem.
PY 2020
VL 16
IS 4
BP 421
EP 427
DI 10.2174/1573411014666181105145648
PG 7
WC Chemistry, Analytical
WE Science Citation Index Expanded (SCI-EXPANDED)
SC Chemistry
GA LV0RQ
UT WOS:000538151800007
DA 2023-06-30
ER

PT J
AU Giovanni, M
   Setyawati, MI
   Tay, CY
   Qian, H
   Kuan, WS
   Leong, DT
AF Giovanni, Marcella
   Setyawati, Magdiel Inggrid
   Tay, Chor Yong
   Qian, Hang
   Kuan, Win Sen
   Leong, David Tai
TI Electrochemical Quantification of Escherichia coli with DNA
   Nanostructure
SO ADVANCED FUNCTIONAL MATERIALS
LA English
DT Article
DE biosensor; DNA nanostructures; Escherichia coli
ID BIOSENSORS; DELIVERY
AB Escherichia coli is an indicator of fecal contamination in recreational water and some strains are responsible for serious food poisoning in humans. Therefore, having a rapid, sensitive, selective, and simple E. coli detection is important. In this study, DNA nanopyramids anchor is utilized for immunological detection of E. coli lipopolysaccharides, lysate, and whole bacteria. By measuring the E. coli amount electrochemically, detection limits of 0.20 ng mL(-1)E. coli lipopolysaccharides and 1.20 CFU mL(-1) equivalent of lysed E. coli bacteria are obtained. Our method confers selectivity to detect E. coli in the presence of various other macromolecules. Therefore, our system can be developed to test the E. coli content in real water samples.
C1 [Giovanni, Marcella; Setyawati, Magdiel Inggrid; Tay, Chor Yong; Qian, Hang; Leong, David Tai] Natl Univ Singapore, Dept Chem & Biomol Engn, Singapore 117585, Singapore.
   [Kuan, Win Sen] Natl Univ Singapore, Natl Univ Hosp, Natl Univ Hlth Syst, Dept Surg,Yong Loo Lin Sch Med,Emergency Med Dept, Singapore 119074, Singapore.
C3 National University of Singapore; National University of Singapore
RP Giovanni, M (通讯作者)，Natl Univ Singapore, Dept Chem & Biomol Engn, 4 Engn Dr 4, Singapore 117585, Singapore.
EM win_sen_kuan@nuhs.edu.sg; cheltwd@nus.edu.sg
RI Qian, Hang/AAR-7627-2021; Tay, Chor Yong/C-1999-2016; Kuan, Win
   Sen/I-7684-2018; Leong, David/G-1056-2012; Setyawati, Magdiel
   Inggrid/AAG-5109-2019
[truncated: 3,363,184 more chars]
