# Supplementary material for: Hotspots and trends of electrochemical biosensor technology: a bibliometric analysis from 2003 to 2023
Source: RSC Adv. 2023 Oct 19;13(44):30704–17. doi: 10.1039/d3ra05889a (PMC10585615; doi:10.1039/d3ra05889a)
Supplement: RA-013-D3RA05889A-s001 [file RA-013-D3RA05889A-s001.zip › data-32.xlsx]

FN Clarivate Analytics Web of Science
VR 1.0
PT J
AU Homma, T
   Kondo, M
   Kuwahara, T
   Shimomura, M
AF Homma, Toshimasa
   Kondo, Mizuki
   Kuwahara, Takashi
   Shimomura, Masato
TI Polyaniline/poly(acrylic acid) composite film: A promising material for
   enzyme-aided electrochemical sensors
SO EUROPEAN POLYMER JOURNAL
LA English
DT Article
DE Polyaniline; Poly(acrylic acid); Electrical conductivity; Enzyme
   electrode; Biosensor
ID BIOFUEL CELL APPLICATIONS; X-RAY-DIFFRACTION; GLUCOSE-OXIDASE;
   CONDUCTING POLYMER; MODIFIED ELECTRODES; POLY(ACRYLIC ACID);
   POLYANILINE; IMMOBILIZATION; OXIDATION; PHOSPHATASE
AB Conducting films composed of polyaniline (PANI) and poly(acrylic acid) (PAA) were prepared by electrochemical polymerization of aniline in the presence of various concentrations of PAA. The conductivity of the composite films (PANI/PAA films) was determined by in-situ measurement in a phosphate buffer solution of pH 7.0 and corroborated by electrochemical impedance spectroscopy. In the range of PAA content up to 18.2 %, the conductivity of the PANI/PAA film was found to increase significantly with increasing PM content, owing to enhanced protonation of nitrogen atoms of PANI. Glucose oxidase (GOx) was immobilized on the PANI/PAA films by the condensation reaction with the carboxyl groups of PM on their surfaces. Amperometric sensing was carried out for glucose by use of the GOx-immobilized PANI/PAA film as an enzyme electrode. The GOx-immobilized film gave the current response to glucose depending on its concentration. Although the current response leveled off to reach a constant value in a high glucose concentration range, the value was found to increase with increasing PAA content in the PANI/PAA film used, corresponding to the increased conductivity of the film. (C) 2014 Elsevier Ltd. All rights reserved.
C1 [Homma, Toshimasa; Kondo, Mizuki; Kuwahara, Takashi; Shimomura, Masato] Nagaoka Univ Technol, Dept Bioengn, Fac Engn, Nagaoka, Niigata 9402188, Japan.
C3 Nagaoka University of Technology
RP Shimomura, M (通讯作者)，Nagaoka Univ Technol, Dept Bioengn, Fac Engn, 1603-1 Kamitomioka Machi, Nagaoka, Niigata 9402188, Japan.
EM smasato@vos.nagaokaut.ac.jp
OI Homma, Toshimasa/0000-0002-6215-4764
CR Bartlett PN, 2000, PHYS CHEM CHEM PHYS, V2, P2599, DOI 10.1039/b001107j
   Cai LT, 1998, J APPL ELECTROCHEM, V28, P161
   Cai LT, 1997, J ELECTROANAL CHEM, V421, P45, DOI 10.1016/S0022-0728(96)04836-X
   Dhand C, 2007, ANAL CHIM ACTA, V602, P244, DOI 10.1016/j.aca.2007.09.028
   FOCKE WW, 1987, J PHYS CHEM-US, V91, P5813, DOI 10.1021/j100306a059
   Forzani ES, 2004, NANO LETT, V4, P1785, DOI 10.1021/nl049080l
   Garjonyte R, 2000, BIOSENS BIOELECTRON, V15, P445, DOI 10.1016/S0956-5663(00)00101-9
   HENDLE J, 1992, J MOL BIOL, V223, P1167, DOI 10.1016/0022-2836(92)90267-N
   Homma T, 2014, EUR POLYM J, V51, P130, DOI 10.1016/j.eurpolymj.2013.12.005
   Homma T, 2014, J ELECTROANAL CHEM, V712, P119, DOI 10.1016/j.jelechem.2013.11.009
   Homma T, 2014, REACT FUNCT POLYM, V74, P31, DOI 10.1016/j.reactfunctpolym.2013.10.006
   Homma T, 2012, POLYM J, V44, P1117, DOI 10.1038/pj.2012.81
   Homma T, 2012, POLYMER, V53, P223, DOI 10.1016/j.polymer.2011.11.038
   HUANG WS, 1986, J CHEM SOC FARAD T 1, V82, P2385, DOI 10.1039/f19868202385
   Kang ET, 1998, PROG POLYM SCI, V23, P277, DOI 10.1016/S0079-6700(97)00030-0
   Kim H, 2011, BIOSENS BIOELECTRON, V26, P3908, DOI 10.1016/j.bios.2011.03.008
   Kuczynska A, 2010, POLYM INT, V59, P1650, DOI 10.1002/pi.2898
   Kuwahara T, 2005, SYNTHETIC MET, V152, P29, DOI 10.1016/j.synthmet.2005.07.096
   Raitman OA, 2002, J AM CHEM SOC, V124, P6487, DOI 10.1021/ja012680r
   Shimomura M, 2007, EUR POLYM J, V43, P388, DOI 10.1016/j.eurpolymj.2006.11.029
   Simoes FR, 2011, J PHYS CHEM B, V115, P11092, DOI 10.1021/jp2041668
   Simon E, 2002, BIOELECTROCHEMISTRY, V55, P13, DOI 10.1016/S1567-5394(01)00160-8
   Tang YH, 2010, MICROCHIM ACTA, V168, P231, DOI 10.1007/s00604-009-0286-4
   Trinder P, 1969, ANN CLIN BIOCHEM, V6, P24, DOI [DOI 10.1177/000456326900600108, 10.1177/000456326900600108]
   WANG CL, 1995, ANAL CHEM, V67, P1109, DOI 10.1021/ac00102a014
   Wang ZY, 2009, ANAL CHEM, V81, P1638, DOI 10.1021/ac802421h
   Xian YZ, 2007, ELECTROCHEM COMMUN, V9, P773, DOI 10.1016/j.elecom.2006.11.017
   Yin ZZ, 2011, BIOSENS BIOELECTRON, V26, P1890, DOI 10.1016/j.bios.2010.03.025
NR 28
TC 16
Z9 16
U1 2
U2 54
PU PERGAMON-ELSEVIER SCIENCE LTD
PI OXFORD
PA THE BOULEVARD, LANGFORD LANE, KIDLINGTON, OXFORD OX5 1GB, ENGLAND
SN 0014-3057
EI 1873-1945
J9 EUR POLYM J
JI Eur. Polym. J.
PD JAN
PY 2015
VL 62
SI SI
BP 139
EP 144
DI 10.1016/j.eurpolymj.2014.11.017
PG 6
WC Polymer Science
WE Science Citation Index Expanded (SCI-EXPANDED)
SC Polymer Science
GA AZ8TA
UT WOS:000348486200015
DA 2023-06-30
ER

PT J
AU Ser, J
   Lee, H
   Surendran, S
   Kim, JK
   Sim, U
   Cho, HS
AF Ser, Jinhui
   Lee, Hyunjung
   Surendran, Subramani
   Kim, Jung Kyu
   Sim, Uk
   Cho, Hoonsung
TI Advances in Functionalized Nanomaterial-incorporated Biosensing
   Platforms for Detecting Cancer Biomarkers during Biopsies
SO CHEMNANOMAT
LA English
DT Review; Early Access
DE Biopsy cancer diagnosis; Nanomaterials decoration; Biosensor; POCTs;
   High-performance
ID ELECTROCHEMICAL IMMUNOSENSOR; ULTRASENSITIVE DETECTION; NANOPARTICLES;
   SILVER; GRAPHENE; SENSOR; LNCRNA
AB Sensors incorporating nanomaterials are being studied with great interest in the field of diagnostics given their high-sensitivity and accuracy due to the unique advantages of nanomaterials. Cancer is one of the leading causes of death in humans, with its early detection significantly reducing the risk of death and improving treatment prognosis. The gold standard for the early diagnosis of cancers is pathological and genetic analysis of tumor biopsy specimens. Unfortunately, standardization of techniques for separating and quantifying biomarkers from tumor biopsies requires more sensitive, accurate, and rapid early detection techniques. The development of biosensing platforms utilizing various functional nanomaterials is expected to realize the isolation and detection of biomarkers, thereby enabling rapid and accurate early cancer diagnosis. Therefore, this review aims to explore cutting-edge nanomaterials that fall within the scope of highly sensitive analytical technology biosensor platforms to introduce the transducer platform of biosensing systems using functionalized nanomaterials for the selective recognition and detection of signal-specific cancer biomarkers. It will pave the way for highly precise cancer detection, providing a unique means to carefully monitor the different types of biopsy sample of patients.
C1 [Ser, Jinhui] Massachusetts Gen Hosp, Gordan Ctr Med Imaging, Dept Radiol, 149 13th st, Cambridge, MA 02114 USA.
   [Ser, Jinhui] Harvard Med Sch, 149 13th st, Cambridge, MA 02114 USA.
   [Ser, Jinhui; Cho, Hoonsung] Chonnam Natl Univ, Dept Sch Mat Sci & Engn, 77 Yongbong Ro, Gwangju 61186, South Korea.
   [Lee, Hyunjung; Surendran, Subramani; Sim, Uk] Korea Inst Energy Technol KENTECH, Hydrogen Energy Technol Lab, 200 Hyeoksin Ro, Naju 58330, Jeonnam, South Korea.
   [Sim, Uk] NEEL Sci INC, Res Inst, Jeollanamdo 58326, South Korea.
   [Sim, Uk] Chonnam Natl Univ, Ctr Energy Storage Syst, Gwangju 61186, South Korea.
   [Kim, Jung Kyu] Sungkyunkwan Univ, Sch Chem Engn, 2066 Seobu Ro, Suwon 16419, South Korea.
C3 Harvard University; Massachusetts General Hospital; Chonnam National
   University; Chonnam National University; Sungkyunkwan University (SKKU)
RP Cho, HS (通讯作者)，Chonnam Natl Univ, Dept Sch Mat Sci & Engn, 77 Yongbong Ro, Gwangju 61186, South Korea.; Sim, U (通讯作者)，Korea Inst Energy Technol KENTECH, Hydrogen Energy Technol Lab, 200 Hyeoksin Ro, Naju 58330, Jeonnam, South Korea.; Sim, U (通讯作者)，NEEL Sci INC, Res Inst, Jeollanamdo 58326, South Korea.; Sim, U (通讯作者)，Chonnam Natl Univ, Ctr Energy Storage Syst, Gwangju 61186, South Korea.; Kim, JK (通讯作者)，Sungkyunkwan Univ, Sch Chem Engn, 2066 Seobu Ro, Suwon 16419, South Korea.
EM legkim@skku.edu; usim@kentech.ac.kr; cho.hoonsung@jnu.ac.kr
FU National Research Foundation of Korea - Korean government (MSIT)
   [2021R1I1A1A01047527, 2021R1I1A1A01048469, 2021M3I3A1082880]; Korea
   Institute of Energy Technology, Republic of Korea [KRG2022-01-016];
   Human Resources Development of the Korea Institute of Energy Technology
   Evaluation and Planning (KETEP) - Korea government Ministry of Knowledge
   Economy [20224000000320]; Korea Health Technology R&D Project through
   the Korea Health Industry Development Institute (KHIDI) - Ministry of
   Health & Welfare, Republic of Korea [HI22C2063]
FX This work was supported from the National Research Foundation of Korea
   grant funded by the Korean government (MSIT) (No. 2021R1I1A1A01047527,
   2021R1I1A1A01048469, and 2021M3I3A1082880). This work was supported by
   the KENTECH Research Grant funded by the Korea Institute of Energy
   Technology, Republic of Korea (KRG2022-01-016). And this work was also
   supported by the Human Resources Development of the Korea Institute of
   Energy Technology Evaluation and Planning (KETEP) grant funded by the
   Korea government Ministry of Knowledge Economy (No. 20224000000320) and
   the Korea Health Technology R & D Project through the Korea Health
   Industry Development Institute (KHIDI) funded by the Ministry of Health
   & Welfare, Republic of Korea (No. HI22C2063 ).
CR Abdel-Aziz AM, 2020, ANAL CHEM, V92, P7947, DOI 10.1021/acs.analchem.0c01337
   Adachi T, 2020, SENSORS-BASEL, V20, DOI 10.3390/s20174826
   Behrouzinia S, 2022, SCI TOTAL ENVIRON, V836, DOI 10.1016/j.scitotenv.2022.155562
   Bialobrzeska W, 2021, BIOSENSORS-BASEL, V11, DOI 10.3390/bios11060184
   Biswas S, 2021, ACS APPL MATER INTER, V13, P3295, DOI 10.1021/acsami.0c14946
   Campuzano S., 2020, SENSORS BASEL, V20
   Chen AY, 2020, ANAL CHEM, V92, P1379, DOI 10.1021/acs.analchem.9b04537
   Chen DF, 2022, BIOSENS BIOELECTRON, V206, DOI 10.1016/j.bios.2022.114126
   Chen H, 2020, CHEM REV, V120, P12903, DOI 10.1021/acs.chemrev.0c00472
   Chen H, 2020, NAT CATAL, V3, P225, DOI 10.1038/s41929-019-0408-2
   Chen JL, 2021, BIOSENS BIOELECTRON, V176, DOI 10.1016/j.bios.2020.112955
   Chen M, 2021, SCI REP-UK, V11, DOI 10.1038/s41598-021-83244-7
   Chen ST, 2022, BMC CANCER, V22, DOI 10.1186/s12885-021-09033-7
   Cho IH, 2020, BIOMATER RES, V24, DOI 10.1186/s40824-019-0181-y
   Clack K, 2022, BIOSENSORS-BASEL, V12, DOI 10.3390/bios12050287
   Costa-Rama E, 2021, BIOSENSORS-BASEL, V11, DOI 10.3390/bios11020051
   Crosby D, 2022, SCIENCE, V375, P1244, DOI 10.1126/science.aay9040
   Daems N, 2022, ACS APPL MATER INTER, V14, P2691, DOI 10.1021/acsami.1c17998
   Ehzari H, 2020, TALANTA, V210, DOI 10.1016/j.talanta.2019.120641
   Elmore J, 2021, CANCER RES, V81
   Erol O, 2018, NANOMED-NANOTECHNOL, V14, P2433, DOI 10.1016/j.nano.2017.03.021
   Farzin L, 2020, J PHARMACEUT BIOMED, V179, DOI 10.1016/j.jpba.2019.112989
   Fatima B, 2020, MAT SCI ENG C-MATER, V117, DOI 10.1016/j.msec.2020.111296
   Fekry AM, 2017, BIOSENS BIOELECTRON, V87, P1065, DOI 10.1016/j.bios.2016.07.077
   Mercogliano MF, 2021, CANCERS, V13, DOI 10.3390/cancers13030564
   Ganesan S, 2020, BIOSENS BIOELECTRON, V151, DOI 10.1016/j.bios.2019.111967
   Gao YP, 2022, ANALYST, V147, P3396, DOI 10.1039/d2an00556e
   Bai RG, 2021, NANOMATERIALS-BASEL, V11, DOI 10.3390/nano11051272
   Gergeroglu H, 2020, SN APPL SCI, V2, DOI 10.1007/s42452-020-2404-1
   Gupta A, 2016, ACS APPL MATER INTER, V8, P14096, DOI 10.1021/acsami.6b02548
   Gupta AK, 2023, NANOMATERIALS-BASEL, V13, DOI 10.3390/nano13081299
   Hakimian F, 2020, ANAL CHIM ACTA, V1136, P1, DOI 10.1016/j.aca.2020.08.039
   Han CP, 2021, ANAL CHIM ACTA, V1187, DOI 10.1016/j.aca.2021.339160
   Hu K, 2022, TALANTA, V238, DOI 10.1016/j.talanta.2021.122987
   Hu XP, 2020, FRONT BIOENG BIOTECH, V8, DOI 10.3389/fbioe.2020.00990
   Jafari-Kashi A, 2022, CHEMOSPHERE, V301, DOI 10.1016/j.chemosphere.2022.134636
   Jariwala D, 2013, CHEM SOC REV, V42, P2824, DOI 10.1039/c2cs35335k
   Jirikova A., 2022, MAT BASEL, V15
   Khodadoust A, 2022, MICROCHIM ACTA, V189, DOI 10.1007/s00604-022-05301-w
   Kumar S, 2020, MRS COMMUN, V10, P652, DOI 10.1557/mrc.2020.75
   Kumar-Krishnan S, 2016, J MATER CHEM B, V4, P2553, DOI 10.1039/c6tb00051g
   Kuntamung K, 2021, J MATER CHEM B, V9, P6576, DOI 10.1039/d1tb00940k
   Leung WH, 2021, SENSORS-BASEL, V21, DOI 10.3390/s21093183
   Li CY, 2022, J TRANSL MED, V20, DOI 10.1186/s12967-021-03215-4
   Li JB, 2017, RSC ADV, V7, P2315, DOI 10.1039/c6ra25627a
   Li J, 2022, ACTA BIOMATER, V149, P287, DOI 10.1016/j.actbio.2022.06.037
   Li QY, 2021, MICROCHIM ACTA, V188, DOI 10.1007/s00604-021-04934-7
   Li T, 2022, BIOSENSORS-BASEL, V12, DOI 10.3390/bios12050314
   Li TX, 2021, ANAL CHEM, V93, P15501, DOI 10.1021/acs.analchem.1c03573
   Li YY, 2020, ACS APPL MATER INTER, V12, P3430, DOI 10.1021/acsami.9b19126
   Liang ZH, 2021, ANAL CHEM, V93, P7491, DOI 10.1021/acs.analchem.1c00757
   Liu TT, 2021, BIOSENS BIOELECTRON, V194, DOI 10.1016/j.bios.2021.113607
   Liu XJ, 2021, ANAL CHEM, V93, P11792, DOI 10.1021/acs.analchem.1c02286
   Maduraiveeran G, 2018, BIOSENS BIOELECTRON, V103, P113, DOI 10.1016/j.bios.2017.12.031
   Marmisolle WA, 2016, NANOSCALE, V8, P9890, DOI 10.1039/c5nr08326e
   Mohammadi S, 2022, J NANOBIOTECHNOL, V20, DOI 10.1186/s12951-022-01274-3
   Murjani BO, 2022, CARBON LETT, V32, P1207, DOI 10.1007/s42823-022-00364-4
   Nasrollahpour H, 2021, BIOSENS BIOELECTRON, V178, DOI 10.1016/j.bios.2021.113023
   Giang NN, 2021, CHEM ENG J, V417, DOI 10.1016/j.cej.2021.129196
   Niu XK, 2021, ANAL CHEM, V93, P13727, DOI 10.1021/acs.analchem.1c03460
   Ortiz E, 2019, SENSOR ACTUAT B-CHEM, V292, P254, DOI 10.1016/j.snb.2019.04.114
   Pakchin PS, 2020, BIOSENS BIOELECTRON, V153, DOI 10.1016/j.bios.2020.112029
   Park Y, 2021, BIOSENSORS-BASEL, V11, DOI 10.3390/bios11040114
   Peng C, 2016, ACS APPL MATER INTER, V8, P6051, DOI 10.1021/acsami.5b11973
   Popat Y, 2022, CHEMPLUSCHEM, V87, DOI 10.1002/cplu.202100441
   Pothipor C, 2021, ANALYST, V146, P4000, DOI 10.1039/d1an00436k
   Pothipor C, 2021, ANALYST, V146, P2679, DOI 10.1039/d1an00116g
   Prasad KS, 2020, SENSOR ACTUAT B-CHEM, V305, DOI 10.1016/j.snb.2019.127516
   Rajarathinam T, 2021, ANAL CHIM ACTA, V1175, DOI 10.1016/j.aca.2021.338749
   Rauwel E, 2020, INT J NANOMED, V15, P7051, DOI 10.2147/IJN.S258060
   Reeves ME, 2017, ONCOTARGET, V8, P34268, DOI 10.18632/oncotarget.15965
   Sabahi A, 2020, TALANTA, V209, DOI 10.1016/j.talanta.2019.120595
   Salehi M, 2018, J CELL PHYSIOL, V233, P6370, DOI 10.1002/jcp.26481
   Schmidt DR, 2021, CA-CANCER J CLIN, V71, P333, DOI 10.3322/caac.21670
   Sethi J, 2020, MICROCHIM ACTA, V187, DOI 10.1007/s00604-020-04267-x
   Shu T, 2020, J MATER CHEM B, V8, P7042, DOI 10.1039/d0tb00570c
   Singh P, 2021, RSC ADV, V11, P10130, DOI 10.1039/d0ra09015h
   Sri S, 2021, ANAL CHIM ACTA, V1182, DOI 10.1016/j.aca.2021.338909
   Stater EP, 2021, NAT NANOTECHNOL, V16, P1180, DOI 10.1038/s41565-021-01017-9
   Sumithra B, 2020, BIOTECHNOL LETT, V42, P2501, DOI 10.1007/s10529-020-02951-9
   Sun ZW, 2022, BIOCONJUGATE CHEM, V33, P1698, DOI 10.1021/acs.bioconjchem.2c00309
   Teradal NL, 2017, ADV HEALTHC MATER, V6, DOI 10.1002/adhm.201700574
   Tofighi FB, 2021, J MOL RECOGNIT, V34, DOI 10.1002/jmr.2932
   Tsai MY, 2015, ACS APPL MATER INTER, V7, P12850, DOI 10.1021/acsami.5b02336
   Tseng KW, 2020, SENSORS-BASEL, V20, DOI 10.3390/s20092455
   Wang JS, 2020, BIOELECTROCHEMISTRY, V136, DOI 10.1016/j.bioelechem.2020.107595
   Wang KX, 2021, TALANTA, V230, DOI 10.1016/j.talanta.2021.122342
   Wang L., 2022, SMALL, V18
   Wang PY, 2022, ADV ENERGY MATER, V12, DOI 10.1002/aenm.202103359
   Wang Q, 2019, BIOSENS BIOELECTRON, V141, DOI 10.1016/j.bios.2019.111431
   WHO World Health Organization and Cancer, FACT SHEETS
   Yu W, 2021, ANN ONCOL, V32, P466, DOI 10.1016/j.annonc.2021.01.074
   Zandi A, 2021, BIOMATER SCI-UK, V9, P6214, DOI 10.1039/d1bm00875g
   Zare H, 2021, INT J NANOMED, V16, P1681, DOI 10.2147/IJN.S299448
   Zhang AQ, 2016, CHEM REV, V116, P215, DOI 10.1021/acs.chemrev.5b00608
   Zhang J, 2020, ACS OMEGA, V5, P31525, DOI 10.1021/acsomega.0c03325
   Zhang Y, 2018, MOL CANCER, V17, DOI 10.1186/s12943-017-0753-1
   Zhou SQ, 2020, ANAL CHIM ACTA, V1120, P43, DOI 10.1016/j.aca.2020.04.046
   Zhu YL, 2022, CHEM SOC REV, V51, P1377, DOI 10.1039/d1cs00871d
   Zidari T., 2022, BIOSENSORS-BASEL, P12
NR 100
TC 0
Z9 0
U1 0
U2 0
PU WILEY-V C H VERLAG GMBH
PI WEINHEIM
PA POSTFACH 101161, 69451 WEINHEIM, GERMANY
SN 2199-692X
J9 CHEMNANOMAT
JI ChemNanoMat
PD 2023 JUN 14
PY 2023
DI 10.1002/cnma.202300092
EA JUN 2023
PG 14
WC Chemistry, Multidisciplinary; Nanoscience & Nanotechnology; Materials
   Science, Multidisciplinary
WE Science Citation Index Expanded (SCI-EXPANDED)
SC Chemistry; Science & Technology - Other Topics; Materials Science
GA J0AA1
UT WOS:001006304700001
DA 2023-06-30
ER

PT J
AU Bhattacharjee, J
   Mishra, S
   Das, AP
AF Bhattacharjee, Joyasree
   Mishra, Sunanda
   Das, Alok Prasad
TI Recent Advances in Sensor-Based Detection of Toxic Dyes for
   Bioremediation Application: a Review
SO APPLIED BIOCHEMISTRY AND BIOTECHNOLOGY
LA English
DT Review
DE Dyes; Pollution; Toxicity; Sensor; Instant; Detection
ID MOLECULARLY IMPRINTED POLYMER; RESONANCE ENERGY-TRANSFER; MANGANESE
   RECOVERY; AZO DYES; IDENTIFICATION; DNA; VALIDATION; DIAGNOSIS; TEXTILE;
   ARRAY
AB Extensive use of these harmful dyes has resulted in the surplus presence of these emerging pollutants in the environment, thus demanding an instant and sensitive detection method. Various synthetic dyes are illegitimately mixed into food and other consuming items for displaying bright colours that attracts consumers. The synthetic dyes cause a number of environmental health hazards and promote toxicity, mutagenicity and carcinogenicity in humans. Despite these serious health glitches, synthetic dyes are widely used due to their much lower cost. As a result, a faster, more selective and extremely sensitive technology for detecting and quantifying hazardous dyes in trace amount is urgently needed. This topic is currently in its initial phases of development and needs continuous refinements, such as explaining various sensing methods and potential future uses linked with dye detection technologies. The present review encompasses a comprehensive literature survey on detection of dyes and latest progress in developing sensors for dye detection and summarizes different detection mechanisms, including biosensor-, optical- and electrochemical-based sensors. Detection methodologies are examined with a focus on biosensor-based recent advancements in dye detection and the growing demand for more appropriate systems in terms of accuracy and efficiency.
C1 [Bhattacharjee, Joyasree] Tripura Univ, Dept Chem & Polymer Engn, Agartala, India.
   [Mishra, Sunanda] Orissa Univ Agr & Technol, Dept Bot, Bhubaneswar, Odisha, India.
   [Das, Alok Prasad] Rama Devi Womens Univ, Dept Life Sci, Bhubaneswar, Odisha, India.
C3 Tripura University; Orissa University of Agriculture & Technology
RP Das, AP (通讯作者)，Rama Devi Womens Univ, Dept Life Sci, Bhubaneswar, Odisha, India.
EM alok1503@gmail.com
OI Prasad Das, Alok/0000-0003-1499-4133
CR Adeel S, 2018, POL J ENVIRON STUD, V27, P1935, DOI 10.15244/pjoes/76033
   Amte GK., 2012, JR IND POLLUTION CON, V28, P197
   Aniyikaiye TE, 2019, INT J ENV RES PUB HE, V16, DOI 10.3390/ijerph16071235
   Arvand M, 2013, DRUG TEST ANAL, V5, P461, DOI 10.1002/dta.371
   Attimarad Mahesh, 2011, Pharm Methods, V2, P71, DOI 10.4103/2229-4708.84436
   Ayadi I., 2016, J DEV DRUGS, V5, P2, DOI DOI 10.4172/2329-6631.1000151
   BAL B, 2020, RECENT DEV WASTE MAN
   Bal B., 2017, NANOTECHNOLOGY APPL, P267, DOI [10.1016/B978-0-12-811942-6.00013-3, DOI 10.1016/B978-0-12-811942-6.00013-3]
   Bal B., 2016, SENSOR NETWORK DATA, VS1, P005, DOI [10.4172/2090-4886.S1-005, DOI 10.4172/2090-4886.S1-005]
   Bektas I, 2016, CYTOTECHNOLOGY, V68, P2245, DOI 10.1007/s10616-016-0018-7
   Benkhaya S, 2020, HELIYON, V6, DOI 10.1016/j.heliyon.2020.e03271
   Berezin MY, 2010, CHEM REV, V110, P2641, DOI 10.1021/cr900343z
   Bhattacharjee J, 2014, APPL PHYS A-MATER, V116, P1669, DOI 10.1007/s00339-014-8298-2
   Biswal P., 2017, CURRENT TRENDS FUTUR, DOI 10.1016/B978-0-12-811520-6.00003-9
   Biswal P., 2015, INT J PHARM SCI REV, V33, P326
   Biswal P, 2022, GEOMICROBIOL J, V39, P176, DOI 10.1080/01490451.2021.1956020
   Biswal P, 2019, BIOINTERFACE RES APP, V9, P4591, DOI 10.33263/BRIAC96.591597
   Bonan S, 2013, DYES PIGMENTS, V99, P36, DOI 10.1016/j.dyepig.2013.03.029
   Buledi JA, 2021, ENVIRON SCI POLLUT R, V28, P58994, DOI 10.1007/s11356-020-07865-7
   Cedergreen N, 2005, PEST MANAG SCI, V61, P1152, DOI 10.1002/ps.1117
   Chen NY, 2014, SENSOR ACTUAT B-CHEM, V193, P730, DOI 10.1016/j.snb.2013.12.020
   Colakoglu F, 2021, VET SCI, V8, DOI 10.3390/vetsci8020031
   Cortes-Herrera C, 2019, FOODS, V8, DOI 10.3390/foods8010001
   Coskun O, 2016, NORTH CLIN ISTANB, V3, P156, DOI 10.14744/nci.2016.32757
   Couto N, 2016, FREE RADICAL BIO MED, V95, P27, DOI 10.1016/j.freeradbiomed.2016.02.028
   Damiati S., 2020, HDB CELL BIOSENSORS, DOI 10.1007/978-3-319-47405-2_150-1
   Das, 2022, DEV WASTEWATER TREAT, P45, DOI DOI 10.1016/C2020-0-02350-9
   Das, 2016, SENSOR NETWORK DATA, DOI 10.4172/2090-4886.S1-e001
   Das A., 2015, CHROMOGENIC BIOSENSO, DOI 10.1201/b18654-15
   Das AP, 2014, TOXICOL ENVIRON CHEM, V96, P981, DOI 10.1080/02772248.2015.1005428
   Das AP, 2014, BIOSENS BIOELECTRON, V51, P62, DOI 10.1016/j.bios.2013.07.020
   Das Alok Prasad, 2011, Indian J Occup Environ Med, V15, P6, DOI 10.4103/0019-5278.82998
   Das Alok Prasad, 2010, J Carcinog, V9, P6, DOI 10.4103/1477-3163.63584
   Das AP., 2008, POLLUTANT J ENV RES, V2, P386
   Das AP., 2013, INT C ALG BIOR IND I
   Das AP., 2012, GM, V02, P70, DOI DOI 10.4236/GM.2012.24011
   Das Rastogi S, 2015, AAPS PHARMSCITECH, V16, P505, DOI 10.1208/s12249-014-0228-2
   Das RS, 2011, VIB SPECTROSC, V57, P163, DOI 10.1016/j.vibspec.2011.08.003
   Datta M, 2017, INDIAN J MICROBIOL, V57, P139, DOI 10.1007/s12088-017-0650-8
   Draz MS, 2018, THERANOSTICS, V8, P1985, DOI 10.7150/thno.23856
   El Kertaoui N, 2019, SCI REP-UK, V9, DOI 10.1038/s41598-019-43491-1
   El-Brashy A, 2006, Int J Biomed Sci, V2, P406
   Feng LA, 2010, ANAL CHEM, V82, P9433, DOI 10.1021/ac1020886
   Fernandez DC, 2005, NAT BIOTECHNOL, V23, P469, DOI 10.1038/nbt1080
   Ghosh S, 2018, GEOMICROBIOL J, V35, P242, DOI 10.1080/01490451.2017.1362080
   Ghosh S, 2015, TOXICOL ENVIRON CHEM, V97, P491, DOI 10.1080/02772248.2015.1052204
   Ghosh S., 2018, SYN BIOL, DOI 10.1007/978-981-10-8693-9_2
   Ghosh S, 2021, ENVIRON SCI POLLUT R, V28, P40249, DOI 10.1007/s11356-020-10863-4
   Ghosh S, 2018, SCI REP-UK, V8, DOI 10.1038/s41598-018-26311-w
   Ginimuge PR, 2010, J ANAESTH CLIN PHARM, V26, P517, DOI DOI 10.4103/0970-9185.74599
   Grajek H, 2016, CHROMATOGRAPHIA, V79, P1217, DOI 10.1007/s10337-016-3154-5
   Hu B, 2013, BIOSENS BIOELECTRON, V49, P499, DOI 10.1016/j.bios.2013.06.004
   Hulme EC, 2010, BRIT J PHARMACOL, V161, P1219, DOI 10.1111/j.1476-5381.2009.00604.x
   Hynes NRJ, 2020, J CLEAN PROD, V272, DOI 10.1016/j.jclepro.2020.122636
   Jaishankar Monisha, 2014, Interdiscip Toxicol, V7, P60, DOI 10.2478/intox-2014-0009
   Jamee R, 2019, EUR J MICROBIOL IMMU, V9, P114, DOI 10.1556/1886.2019.00018
   Jiao JD, 2016, J CHROMATOGR B, V1025, P105, DOI 10.1016/j.jchromb.2016.05.002
   Jurcovan MV, 2014, REV CHIM-BUCHAREST, V65, P137
   Karim F, 2012, REV ENVIRON SCI BIO, V11, P261, DOI 10.1007/s11157-012-9268-9
   KHARBADE BV, 1995, STUD CONSERV, V40, P93, DOI 10.2307/1506508
   Kumar MS, 2017, ADV COLLOID INTERFAC, V249, P53, DOI 10.1016/j.cis.2017.06.010
   Kumar MS, 2016, MICROB PATHOGENESIS, V98, P37, DOI 10.1016/j.micpath.2016.06.029
   Kumar MS, 2016, BIOSENS BIOELECTRON, V80, P497, DOI 10.1016/j.bios.2016.02.023
   Lahiri D, 2022, GEOMICROBIOL J, V39, P389, DOI 10.1080/01490451.2021.1968979
   Lellis B., 2019, BIOTECHNOL RES INNOV, V3, P275, DOI [10.1016/j.biori.2019.09.001, DOI 10.1016/J.BIORI.2019.09.001, 10.1016/J.BIORI.2019.09.001]
   Liang ZY, 2020, J IRAN CHEM SOC, V17, P2379, DOI 10.1007/s13738-020-01933-y
   Mehrotra Parikha, 2016, J Oral Biol Craniofac Res, V6, P153, DOI 10.1016/j.jobcr.2015.12.002
   Mishra S, 2021, ENV POLLUTION REMEDI
   Mishra S., 2018, INT J SCI RES, V8, P1628, DOI [10.21275/ART20202828, DOI 10.21275/ART20202828]
   Mishra S., 2021, WASTEWATER TREATMENT, P237
   Mishra S, 2022, GEOMICROBIOL J, V39, P259, DOI 10.1080/01490451.2021.1983670
   Mishra S, 2020, J WATER PROCESS ENG, V38, DOI 10.1016/j.jwpe.2020.101612
   Mishra S, 2019, MAR POLLUT BULL, V140, P188, DOI 10.1016/j.marpolbul.2019.01.039
   Mohammad A, 2017, J ANAL SCI TECHNOL, V8, DOI 10.1186/s40543-017-0127-8
   Mohanty S, 2017, GEOMICROBIOL J, V34, P309, DOI 10.1080/01490451.2016.1189016
   Mohanty S, 2018, REV ENVIRON SCI BIO, V17, P791, DOI 10.1007/s11157-018-9482-1
   Mohanty S, 2017, CHEMOSPHERE, V172, P302, DOI 10.1016/j.chemosphere.2016.12.136
   Neupane LN, 2013, ORG LETT, V15, P254, DOI 10.1021/ol3029516
   Ntrallou K, 2020, FOODS, V9, DOI 10.3390/foods9010058
   Oliveira MM, 2019, COMPR REV FOOD SCI F, V18, P670, DOI 10.1111/1541-4337.12436
   Ozkurt S, 2012, INT J ENV RES PUB HE, V9, P1068, DOI 10.3390/ijerph9041068
   Pan HM, 2012, ANAEROBE, V18, P445, DOI 10.1016/j.anaerobe.2012.05.002
   Parrott J., 2014, INTERNAL REPORT, P31
   Pena-Garcia-Brioles D, 2004, J PHARMACEUT BIOMED, V36, P65, DOI 10.1016/j.jpba.2004.05.007
   Pilot R, 2019, BIOSENSORS-BASEL, V9, DOI 10.3390/bios9020057
   Pitt James J, 2009, Clin Biochem Rev, V30, P19
   Rai HS, 2005, CRIT REV ENV SCI TEC, V35, P219, DOI 10.1080/10643380590917932
   Rapo E, 2021, MOLECULES, V26, DOI 10.3390/molecules26175419
   Rasheed T, 2017, WATER AIR SOIL POLL, V228, DOI 10.1007/s11270-017-3458-6
   Richardson JR, 2019, ACTA NEUROPATHOL, V138, P343, DOI 10.1007/s00401-019-02033-9
   Rita Kant, 2012, Natural Science, V4, P22
   Roriz P, 2020, SENSORS-BASEL, V20, DOI 10.3390/s20072113
   Rovina K, 2016, FRONT MICROBIOL, V7, DOI 10.3389/fmicb.2016.00798
   Roy AD, 2016, ADV SCI LETT, V22, P149, DOI 10.1166/asl.2016.6810
   Roy AD, 2015, SPECTROCHIM ACTA A, V136, P1797, DOI 10.1016/j.saa.2014.10.086
   Sadasivuni K.K., 2019, POLYM NANOCOMPOSITES, DOI [DOI 10.1007/978-3-030-04741-2_13, 10.1007/978-3-030-04741-2_11]
   Saha M, 2016, MOL CRYST LIQ CRYST, V633, P46, DOI 10.1080/15421406.2016.1177881
   Sahoo RK, 2011, J MED PLANTS RES, V5, P1594
   Sani NDM, 2019, SENSORS-BASEL, V19, DOI 10.3390/s19235111
   Saratale RG, 2011, J TAIWAN INST CHEM E, V42, P138, DOI 10.1016/j.jtice.2010.06.006
   Sekar RB, 2003, J CELL BIOL, V160, P629, DOI 10.1083/jcb.200210140
   Singh RP, 2020, CHEMOSPHERE, V257, DOI 10.1016/j.chemosphere.2020.127199
   Singh S., 2020, MICROB BIOTECHNOL, P317, DOI 10.1007/978-981-15-2817-0_14
   Singh S, 2020, APPL WATER SCI, V10, DOI 10.1007/s13201-020-01274-4
   Tchounwou Paul B, 2012, Exp Suppl, V101, P133, DOI 10.1007/978-3-7643-8340-4_6
   Ton XA, 2015, BIOSENS BIOELECTRON, V64, P359, DOI 10.1016/j.bios.2014.09.017
   Turak F, 2014, INT J ANAL CHEM, V2014, DOI 10.1155/2014/650465
   Umbuzeiro GD, 2005, FOOD CHEM TOXICOL, V43, P49, DOI 10.1016/j.fct.2004.08.011
   Voeten RLC, 2018, ANAL CHEM, V90, P1464, DOI 10.1021/acs.analchem.8b00015
   Xiong NN, 2018, EURASIP J IMAGE VIDE, DOI 10.1186/s13640-018-0258-x
   Yabre M, 2018, MOLECULES, V23, DOI 10.3390/molecules23051065
   Yang J, 2015, TALANTA, V142, P183, DOI 10.1016/j.talanta.2015.04.042
   Yashni G, 2020, REACT KINET MECH CAT, V130, P567, DOI 10.1007/s11144-020-01792-x
   Zhang JJ, 2016, NANO TODAY, V11, P309, DOI 10.1016/j.nantod.2016.05.010
   Zhang XF, 2016, INT J MOL SCI, V17, DOI 10.3390/ijms17091534
NR 115
TC 7
Z9 7
U1 5
U2 23
PU SPRINGER
PI NEW YORK
PA ONE NEW YORK PLAZA, SUITE 4600, NEW YORK, NY, UNITED STATES
SN 0273-2289
EI 1559-0291
J9 APPL BIOCHEM BIOTECH
JI Appl. Biochem. Biotechnol.
PD OCT
PY 2022
VL 194
IS 10
SI SI
BP 4745
EP 4764
DI 10.1007/s12010-021-03767-7
EA NOV 2021
PG 20
WC Biochemistry & Molecular Biology; Biotechnology & Applied Microbiology
WE Science Citation Index Expanded (SCI-EXPANDED)
SC Biochemistry & Molecular Biology; Biotechnology & Applied Microbiology
GA 4S0YS
UT WOS:000720593800001
PM 34799825
DA 2023-06-30
ER

PT J
AU Siontorou, CG
   Georgopoulos, KN
AF Siontorou, Christina G.
   Georgopoulos, Konstantinos N.
TI Boosting the advantages of biosensors: Niche applicability and fitness
   for environmental purpose
SO TRENDS IN ENVIRONMENTAL ANALYTICAL CHEMISTRY
LA English
DT Article
DE Environmental assessment; Environmental biosensors; Technology forecast;
   Scientific frame; Biosensor engineering; Commercialization
ID ON-A-CHIP; ELECTROCHEMICAL BIOSENSORS; TECHNOLOGY; SENSORS; MANAGEMENT;
   PLATFORM; DEVICES
AB Environmental assessments rely on data derived from metrological schemes in order to draw in due detail the state of the ecosystems. The reliability of the data and the cost-effectiveness of the scheme become critical, especially if the ultimate goal involves decision making and policy development. Biosensor platforms provide the versatility required for integrating environmental, metrological and operational parameters at the design phase. The pertinency and the opportunity for environmental biosensing is apparent, although not seized appropriately with only a few environmental biosensors in the market. This study is based on a technology forecasting approach using bibliometric data to trace the dynamics of the science base and content analysis to identify the drawbacks of the technology base. The results are compared with market forecasts in an effort to align research dynamics with market opportunities. A number of key findings emerged, such as the increase in networking and the establishment of a multi-disciplinarity trend, as well as a shifting of research scope towards ready-to-market designing. Notwithstanding, a renewed interest of the physical chemistry sector has been identified herein, indicating necessary revisions of the science-base, adding a critical parameter in the uncertainty of trajectories.
C1 [Siontorou, Christina G.; Georgopoulos, Konstantinos N.] Univ Piraeus, Lab Simulat Ind Proc, Dept Ind Management & Technol, 80 Karaoli & Dimitriou Str, Piraeus 18534, Greece.
C3 University of Piraeus
RP Siontorou, CG (通讯作者)，Univ Piraeus, Lab Simulat Ind Proc, Dept Ind Management & Technol, 80 Karaoli & Dimitriou Str, Piraeus 18534, Greece.
EM csiontor@unipi.gr; kosnosgeo@unipi.gr
RI GEORGOPOULOS, KONSTANTINOS/AAY-5465-2021
OI GEORGOPOULOS, KONSTANTINOS/0000-0002-6429-3514
CR Batzias FA, 2012, EXPERT SYST APPL, V39, P9994, DOI 10.1016/j.eswa.2012.01.216
   Bhalla N, 2016, ESSAYS BIOCHEM, V60, P1, DOI 10.1042/EBC20150001
   Burger J, 2008, SCI TOTAL ENVIRON, V400, P6, DOI 10.1016/j.scitotenv.2008.06.041
   Cardoso AR, 2016, BIOSENS BIOELECTRON, V80, P621, DOI 10.1016/j.bios.2016.02.035
   Casquillas G.V., 2020, MICROFLUIDIC REV
   Chen C, 2020, ANALYST, V145, P1605, DOI 10.1039/c9an01998g
   Chiavaioli F, 2018, ACS SENSORS, V3, P936, DOI 10.1021/acssensors.7b00918
   Chung T.H., CHEM ENG J, V424, DOI [10.1016/j.cej.2021.130245, DOI 10.1016/J.CEJ.2021.130245]
   Clegg JR, 2019, PROG MATER SCI, V106, DOI 10.1016/j.pmatsci.2019.100589
   Elleuch B, 2018, ENVIRON SCI POLLUT R, V25, P18223, DOI 10.1007/s11356-017-0619-5
   Farka Z, 2017, CHEM REV, V117, P9973, DOI 10.1021/acs.chemrev.7b00037
   Fogel R, 2016, BIOSENSORS-BASEL, V6, DOI 10.3390/bios6010005
   Frost & Sullivan, 2021, ADV MICR NAN REV POI
   Gooding JJ, 2016, ANGEW CHEM INT EDIT, V55, P11354, DOI 10.1002/anie.201600495
   Grieshaber D, 2008, SENSORS-BASEL, V8, P1400, DOI 10.3390/s8031400
   Hammond JL, 2014, BIOSENSORS-BASEL, V4, P172, DOI 10.3390/bios4020172
   Harrop P., 2019, PIEZOELECTRIC HARVES
   Justino CIL, 2017, TRAC-TREND ANAL CHEM, V91, P53, DOI 10.1016/j.trac.2017.04.003
   Kavita V., 2017, J BIOENG BIOMED SCI, V7, P222, DOI [10.4172/2155-9538.1000222, DOI 10.4172/2155-9538.1000222]
   Kolahchi N, 2018, J ENVIRON CHEM ENG, V6, P478, DOI 10.1016/j.jece.2017.12.023
   Lee PC, 2011, TECHNOL FORECAST SOC, V78, P132, DOI 10.1016/j.techfore.2010.06.002
   Luka G, 2015, SENSORS-BASEL, V15, P30011, DOI 10.3390/s151229783
   Manjrekar S., 2018, BIOSENSORS MARKET PR, P2019
   Market Analysis Report, 2021, MARKET ANAL REPORT B
   Market Research Future, 2019, MRFRLS2075CR POINT C
   Mendes PM, 2008, CHEM SOC REV, V37, P2512, DOI 10.1039/b714635n
   Mogoutov A, 2007, RES POLICY, V36, P893, DOI 10.1016/j.respol.2007.02.005
   Mohanty SP, 2006, IEEE POTENTIALS, V25, P35, DOI 10.1109/MP.2006.1649009
   Nguyen HH, 2019, MATERIALS, V12, DOI 10.3390/ma12010121
   Nikoleli GP, 2018, MICRO NANO TECHNOL, P1, DOI 10.1016/B978-0-12-813855-7.00001-5
   Nizetic S, 2020, J CLEAN PROD, V274, DOI 10.1016/j.jclepro.2020.122877
   Otero F, 2020, SENSORS-BASEL, V20, DOI 10.3390/s20123561
   Palma C, 2019, TALANTA, V192, P278, DOI 10.1016/j.talanta.2018.09.039
   Panjan P, 2017, PROC TECH, V27, P306, DOI 10.1016/j.protcy.2017.04.126
   Patil A., 2018, GLOBAL OPPORTUNITY A, P2012
   Sadana A, 2008, FRACTAL ANALYSIS OF THE BINDING AND DISSOCIATION KINETICS FOR DIFFERENT ANALYTES ON BIOSENSOR SURFACES, P1, DOI 10.1016/B978-044453010-3.50002-5
   Sezginturk M.K., 2020, COMMERCIAL BIOSENSOR, DOI [10.1016/C2018-0-03960-2, DOI 10.1016/C2018-0-03960-2]
   Singh S., 2020, MICROBIAL BIOTECHNOL, DOI [10.1007/978-981-15-2817-0_14, DOI 10.1007/978-981-15-2817-0_14]
   Siontorou C.G., 2019, HDB CELL BIOSENSORS, DOI [10.1007/978-3-319-47405-2_25-1, DOI 10.1007/978-3-319-47405-2_25-1]
   Siontorou CG, 2017, CRIT REV ENV SCI TEC, V47, P40, DOI 10.1080/10643389.2016.1278141
   Siontorou CG, 2015, ADV MATER SER, P311
   Siontorou CG, 2016, J CLEAN PROD, V111, P133, DOI 10.1016/j.jclepro.2015.07.038
   Siontorou CG, 2014, CRIT REV BIOTECHNOL, V34, P31, DOI 10.3109/07388551.2013.790339
   Siontorou CG, 2010, IEEE T INSTRUM MEAS, V59, P2345, DOI 10.1109/TIM.2009.2036464
   Stoytcheva M, 2009, PORT ELECTROCHIM ACT, V27, P353, DOI 10.4152/pea.200903353
   Szczepanska N, 2018, TRAC-TREND ANAL CHEM, V105, P173, DOI 10.1016/j.trac.2018.05.005
   Temiz Y, 2015, MICROELECTRON ENG, V132, P156, DOI 10.1016/j.mee.2014.10.013
   Thevenot DR, 1999, PURE APPL CHEM, V71, P2333, DOI 10.1351/pac199971122333
   Voulvoulis N, 2019, CRIT REV ENV SCI TEC, V49, P1079, DOI 10.1080/10643389.2019.1565519
   Weiss PS, 2008, ACCOUNTS CHEM RES, V41, P1772, DOI 10.1021/ar8001443
   Wolde-Rufael Y, 2021, ENVIRON SCI POLLUT R, V28, P22392, DOI 10.1007/s11356-020-11475-8
   Zhang W, 2018, SCI REP-UK, V8, DOI 10.1038/s41598-018-28959-w
   Zhu CZ, 2015, ANAL CHEM, V87, P230, DOI 10.1021/ac5039863
NR 53
TC 3
Z9 3
U1 0
U2 7
PU ELSEVIER
PI AMSTERDAM
PA RADARWEG 29, 1043 NX AMSTERDAM, NETHERLANDS
SN 2214-1588
J9 TRENDS ENVIRON ANAL
JI Trends Environ. Anal. Chem.
PD DEC
PY 2021
VL 32
AR e00146
DI 10.1016/j.teac.2021.e00146
EA SEP 2021
PG 12
WC Chemistry, Analytical; Environmental Sciences
WE Science Citation Index Expanded (SCI-EXPANDED)
SC Chemistry; Environmental Sciences & Ecology
GA WG6AT
UT WOS:000707076200001
DA 2023-06-30
ER

PT J
AU Bettazzi, F
   Palchetti, I
AF Bettazzi, Francesca
   Palchetti, Ilaria
TI Nanotoxicity assessment: A challenging application for cutting edge
   electroanalytical tools
SO ANALYTICA CHIMICA ACTA
LA English
DT Article
DE Nanomaterial; Nanotoxicity; Electroanalysis; Biosensor; High throughput
   screening techniques; Single cell; Cell population; Whole-organism
ID TUMOR-NECROSIS-FACTOR; SINGLE-CELL; ELECTROCHEMICAL IMMUNOSENSOR;
   ENGINEERED NANOPARTICLES; ANTIOXIDANT ACTIVITY; QUANTUM DOTS;
   FACTOR-ALPHA; IN-VITRO; BIOSENSOR; ARRAYS
AB In the recent years, the number of commercial products containing engineered nanomaterials (ENMs) has increased exponentially. Consequently, the toxicological profile of ENMs on the ecosystems as well as on human health has to be carefully evaluated. Nanotoxicology, an interdisciplinary research area devoted to assessing the hazards associated with ENMs, is expanding rapidly. Many physicochemical techniques and biochemical methodologies have been proposed and are currently used to characterize nanomaterials from a toxicological point of view. Electroanalytical and bioelectrochemical methods can be useful in expanding the repertoire of accessible nanotoxicity-assessment technologies and to accelerate the testing and screening of the toxicological effects of ENMs. These methods can be used for elucidating the toxicological behavior of ENMs at single cell, cell population and whole-organism levels, for in vitro and in vivo measurements, respectively. The aim of this review is to provide an overview on the bioelectrochemical approaches that have been proposed for ENMs toxicity assessment. Furthermore, an overview on cutting-edge electroanalytical devices with a potential impact to this peculiar application is provided. (C) 2019 Elsevier B.V. All rights reserved.
C1 [Bettazzi, Francesca; Palchetti, Ilaria] Univ Firenze, Dipartimento Chim Ugo Schiff, Via Lastruccia 3, I-50019 Sesto Fiorentino, Fi, Italy.
C3 University of Florence
RP Palchetti, I (通讯作者)，Univ Firenze, Dipartimento Chim Ugo Schiff, Via Lastruccia 3, I-50019 Sesto Fiorentino, Fi, Italy.
EM ilaria.palchetti@unifi.it
RI palchetti, ilaria/K-1982-2015; Cimpan, Mihaela/Y-2678-2019
OI palchetti, ilaria/0000-0001-9366-0574; 
CR Actis P, 2014, ACS NANO, V8, P875, DOI 10.1021/nn405612q
   Ahn S, 2018, ANAL BIOANAL CHEM, V410, P6141, DOI 10.1007/s00216-018-1106-7
   Amatore C, 2008, CHEM REV, V108, P2585, DOI 10.1021/cr068062g
   Ankley GT, 2010, ENVIRON TOXICOL CHEM, V29, P730, DOI 10.1002/etc.34
   [Anonymous], 2013, ASSAY GUIDANCE MANUA
   Armbrecht L, 2017, ANAL CHEM, V89, P2, DOI 10.1021/acs.analchem.6b04255
   Bandala E. R., 2019, MAT SCI ENERGY TECHN, V2, P29, DOI [10.1016/J.MSET.2018.09.004, DOI 10.1016/J.MSET.2018.09.004, 10.1016/j.mset.2018.09.004]
   Baun A, 2017, NANOIMPACT, V8, P1, DOI 10.1016/j.impact.2017.06.004
   Bavli D, 2016, P NATL ACAD SCI USA, V113, pE2231, DOI 10.1073/pnas.1522556113
   Baydemir G, 2016, TALANTA, V151, P141, DOI 10.1016/j.talanta.2016.01.021
   Bedioui F, 2013, ELECTROANAL, V25, P587, DOI 10.1002/elan.201200306
   Bellin DL, 2014, NAT COMMUN, V5, DOI 10.1038/ncomms4256
   Bettazzi F, 2018, ELECTROCHIM ACTA, V276, P389, DOI 10.1016/j.electacta.2018.04.146
   Bettazzi F, 2013, BIOANALYSIS, V5, P11, DOI [10.4155/BIO.12.293, 10.4155/bio.12.293]
   Bhatia SN, 2014, NAT BIOTECHNOL, V32, P760, DOI 10.1038/nbt.2989
   Bist I, 2017, ANAL CHEM, V89, P12441, DOI 10.1021/acs.analchem.7b03528
   Bist I, 2017, SENSORS-BASEL, V17, DOI 10.3390/s17051008
   Blaskovicova J, 2018, ELECTROANAL, V30, P698, DOI 10.1002/elan.201700648
   Booth MA, 2018, ANAL CHEM, V90, P2, DOI 10.1021/acs.analchem.7b04224
   Buzea C, 2007, BIOINTERPHASES, V2, pMR17, DOI 10.1116/1.2815690
   Caballero-Diaz E, 2016, TRAC-TREND ANAL CHEM, V84, P160, DOI 10.1016/j.trac.2016.03.007
   Campuzano S, 2019, CHEMELECTROCHEM, V6, P60, DOI 10.1002/celc.201800667
   Chen R, 2018, ANAL BIOANAL CHEM, V410, P6051, DOI 10.1007/s00216-018-0940-y
   Cheran LE, 2008, ELECTROCHIM ACTA, V53, P6690, DOI 10.1016/j.electacta.2008.01.053
   Cimpan MR, 2013, J PHYS CONF SER, V429, DOI 10.1088/1742-6596/429/1/012026
   Clausmeyer J, 2016, TRAC-TREND ANAL CHEM, V79, P46, DOI 10.1016/j.trac.2016.01.018
   Collins A.R., 2017, WILEY INTERDISCIP RE, V9, pe1413, DOI [10. 1002/wnan. 1413 27273980, DOI 10.1002/WNAN.1413]
   Colvin VL, 2003, NAT BIOTECHNOL, V21, P1166, DOI 10.1038/nbt875
   Diculescu VC, 2016, TRAC-TREND ANAL CHEM, V79, P23, DOI 10.1016/j.trac.2016.01.019
   Donaldson K, 2004, OCCUP ENVIRON MED, V61, P727, DOI 10.1136/oem.2004.013243
   Dunevall J, 2017, CURR OPIN ELECTROCHE, V5, P85, DOI 10.1016/j.coelec.2017.07.005
   Dunevall J, 2015, J AM CHEM SOC, V137, P4344, DOI 10.1021/ja512972f
   Eletxigerra U, 2014, ANAL CHIM ACTA, V838, P37, DOI 10.1016/j.aca.2014.05.047
   Elsabahy M, 2013, CHEM SOC REV, V42, P5552, DOI 10.1039/c3cs60064e
   Erofeev A, 2018, SCI REP-UK, V8, DOI 10.1038/s41598-018-25852-4
   Fadeel B, 2018, NAT NANOTECHNOL, V13, P537, DOI 10.1038/s41565-018-0185-0
   Fan YS, 2016, ANALYST, V141, P5474, DOI 10.1039/c6an01285j
   Ferapontova EE, 2017, CURR OPIN ELECTROCHE, V5, P218, DOI 10.1016/j.coelec.2017.09.026
   Fojta M, 2016, TRAC-TREND ANAL CHEM, V79, P160, DOI 10.1016/j.trac.2015.11.018
   Frost MC, 2015, ANNU REV ANAL CHEM, V8, P171, DOI 10.1146/annurev-anchem-071114-040443
   Ganesana M, 2017, ANAL CHEM, V89, P314, DOI 10.1021/acs.analchem.6b04278
   Ganesana M, 2012, FREE RADICAL BIO MED, V53, P2240, DOI 10.1016/j.freeradbiomed.2012.10.540
   GIAEVER I, 1991, P NATL ACAD SCI USA, V88, P7896, DOI 10.1073/pnas.88.17.7896
   Gubala V, 2018, PURE APPL CHEM, V90, P1325, DOI 10.1515/pac-2017-0102
   Gunsolus IL, 2016, ANAL CHEM, V88, P451, DOI 10.1021/acs.analchem.5b04221
   Hlavata L, 2015, MICROCHIM ACTA, V182, P1715, DOI 10.1007/s00604-015-1502-z
   Hlavata L, 2014, CENT EUR J CHEM, V12, P604, DOI 10.2478/s11532-014-0516-4
   Hondroulis E, 2010, NANOTECHNOLOGY, V21, DOI 10.1088/0957-4484/21/31/315103
   Ida H, 2017, ANAL CHEM, V89, P6016, DOI 10.1021/acs.analchem.7b00584
   Ino K, 2017, CURR OPIN ELECTROCHE, V5, P146, DOI 10.1016/j.coelec.2017.08.004
   Ino K, 2017, ANALYST, V142, P4343, DOI 10.1039/c7an01442b
   Ino K, 2017, ANGEW CHEM INT EDIT, V56, P6818, DOI 10.1002/anie.201701541
   Ino K, 2013, ANAL CHEM, V85, P3832, DOI 10.1021/ac303569t
   Kadimisetty K, 2017, ACS SENSORS, V2, P670, DOI 10.1021/acssensors.7b00118
   Kafi MA, 2015, NANOMATERIALS-BASEL, V5, P1181, DOI 10.3390/nano5031181
   Kahru A, 2010, TOXICOLOGY, V269, P105, DOI 10.1016/j.tox.2009.08.016
   Kanno Y, 2017, ANAL CHEM, V89, P12778, DOI 10.1021/acs.analchem.7b03042
   Kim SH, 2011, SMALL, V7, P3239, DOI 10.1002/smll.201101028
   Kulikova T, 2019, SENSORS-BASEL, V19, DOI 10.3390/s19030469
   Laborde C, 2015, NAT NANOTECHNOL, V10, P791, DOI [10.1038/nnano.2015.163, 10.1038/NNANO.2015.163]
   Labuda J, 2010, PURE APPL CHEM, V82, P1161, DOI 10.1351/PAC-REP-09-08-16
   LAU YY, 1992, ANAL CHEM, V64, P1702, DOI 10.1021/ac00039a014
   Lemaitre F, 2014, ELECTROCHIM ACTA, V140, P457, DOI 10.1016/j.electacta.2014.02.059
   Li J, 2018, J AM CHEM SOC, V140, P10629, DOI 10.1021/jacs.8b01302
   Li XC, 2015, ANGEW CHEM INT EDIT, V54, P11978, DOI 10.1002/anie.201504839
   Li Y, 2018, ANAL CHEM, V90, P9386, DOI 10.1021/acs.analchem.8b02039
   Lin TE, 2018, CHEM SCI, V9, P4546, DOI 10.1039/c8sc01035h
   Liu Q, 2018, ANAL BIOANAL CHEM, V410, P6097, DOI 10.1007/s00216-018-1289-y
   Liu Y, 2015, BIOSENS BIOELECTRON, V64, P43, DOI 10.1016/j.bios.2014.08.034
   Liu Y, 2013, ANALYST, V138, P4321, DOI 10.1039/c3an00818e
   Love SA, 2012, ANALYST, V137, P3004, DOI 10.1039/c2an00034b
   Lovric J, 2017, ACS NANO, V11, P3446, DOI 10.1021/acsnano.6b07233
   Lucarelli F, 2002, BIOELECTROCHEMISTRY, V58, P113, DOI 10.1016/S1567-5394(02)00133-0
   Luque-Garcia JL, 2013, TRAC-TREND ANAL CHEM, V43, P254, DOI 10.1016/j.trac.2012.11.004
   Majdi S, 2015, ANALYST, V140, P3676, DOI 10.1039/c4an02172j
   Marquis BJ, 2008, ANAL CHEM, V80, P3431, DOI 10.1021/ac800006y
   Marquis BJ, 2009, ANALYST, V134, P425, DOI 10.1039/b818082b
   Marquitan M, 2016, CHEMELECTROCHEM, V3, P2125, DOI 10.1002/celc.201600390
   Maurer-Jones MA, 2013, ANAL CHEM, V85, P3036, DOI 10.1021/ac303636s
   Maurer-Jones MA, 2010, ACS NANO, V4, P3363, DOI 10.1021/nn9018834
   Moe B, 2013, ANAL CHIM ACTA, V789, P83, DOI 10.1016/j.aca.2013.06.002
   Nascimento RAS, 2016, NANO LETT, V16, P1194, DOI 10.1021/acs.nanolett.5b04495
   Nel A, 2006, SCIENCE, V311, P622, DOI 10.1126/science.1114397
   O'Hara T, 2017, ACS SENSORS, V2, P165, DOI 10.1021/acssensors.6b00673
   Oberdorster G, 2005, ENVIRON HEALTH PERSP, V113, P823, DOI 10.1289/ehp.7339
   Ozel RE, 2014, TRAC-TREND ANAL CHEM, V59, P112, DOI 10.1016/j.trac.2014.04.006
   Ozel RE, 2013, SMALL, V9, P4250, DOI 10.1002/smll.201301087
   Otero-Gonzalez L, 2012, ENVIRON SCI TECHNOL, V46, P10271, DOI 10.1021/es301599f
   Ozel RE, 2013, RSC ADV, V3, P15298, DOI 10.1039/c3ra41739e
   Palchetti I, 2007, ANAL CHEM, V79, P7206, DOI 10.1021/ac070474h
   Pankratova N, 2018, BIOSENS BIOELECTRON, V99, P70, DOI 10.1016/j.bios.2017.07.001
   Patravale V, 2012, WOODH PUB SER BIOMED, P1, DOI 10.1533/9781908818195
   Phan NTN, 2013, ANAL CHEM, V85, P8448, DOI 10.1021/ac401920v
   Prabst K, 2017, METHODS MOL BIOL, V1601, P1, DOI 10.1007/978-1-4939-6960-9_1
   Qiu TA, 2018, CHEM COMMUN, V54, P12787, DOI 10.1039/c8cc06473c
   Rees NV, 2009, ANALYST, V134, P1786, DOI 10.1039/b907998j
   Richardson SD, 2017, ENVIRON TECHNOL INNO, V8, P40, DOI 10.1016/j.eti.2017.04.002
   Sanchez-Tirado E, 2017, ANAL CHIM ACTA, V959, P66, DOI 10.1016/j.aca.2016.12.034
   Sanchez-Tirado E, 2017, BIOSENS BIOELECTRON, V88, P9, DOI 10.1016/j.bios.2016.05.093
   Schulte A, 2007, ANGEW CHEM INT EDIT, V46, P8760, DOI 10.1002/anie.200604851
   Sener LT, 2017, EXP THER MED, V14, P1866, DOI 10.3892/etm.2017.4781
   Shah P, 2016, ACS APPL MATER INTER, V8, P5804, DOI 10.1021/acsami.5b11409
   Shin SR, 2017, ADV SCI, V4, DOI 10.1002/advs.201600522
   Sibbitts J, 2018, ANAL CHEM, V90, P65, DOI 10.1021/acs.analchem.7b04519
   Stenken JA, 2015, ANAL CHIM ACTA, V853, P95, DOI 10.1016/j.aca.2014.10.009
   Svitkova V, 2017, SENSOR ACTUAT B-CHEM, V243, P435, DOI 10.1016/j.snb.2016.11.160
   Takahashi Y, 2017, CURR OPIN ELECTROCHE, V5, P121, DOI 10.1016/j.coelec.2017.07.014
   Takahashi Y, 2017, ANAL CHEM, V89, P342, DOI 10.1021/acs.analchem.6b04355
   Tarantola M, 2009, ACS NANO, V3, P213, DOI 10.1021/nn800721j
   Tian Y, 2002, ANAL CHEM, V74, P2428, DOI 10.1021/ac0157270
   Tiede K, 2008, FOOD ADDIT CONTAM A, V25, P795, DOI 10.1080/02652030802007553
   Valverde A, 2018, BIOSENS BIOELECTRON, V117, P766, DOI 10.1016/j.bios.2018.07.017
   Vance ME, 2015, BEILSTEIN J NANOTECH, V6, P1769, DOI 10.3762/bjnano.6.181
   Voccia D, 2015, J NANOSCI NANOTECHNO, V15, P3378, DOI 10.1166/jnn.2015.10201
   Voccia D, 2017, BIOSENS BIOELECTRON, V87, P1012, DOI 10.1016/j.bios.2016.09.058
   Voccia D, 2016, ANAL BIOANAL CHEM, V408, P7271, DOI 10.1007/s00216-016-9593-x
   Wang Y., 2012, P NATL ACAD SCI USA, V109
   Wasalathanthri DP, 2011, ANAL CHEM, V83, P9499, DOI 10.1021/ac202269t
   Wegerich F, 2009, ANAL CHEM, V81, P2976, DOI 10.1021/ac802571h
   Wolfrum B, 2016, ACCOUNTS CHEM RES, V49, P2031, DOI 10.1021/acs.accounts.6b00333
   Ying YL, 2018, J AM CHEM SOC, V140, P5385, DOI 10.1021/jacs.7b12106
   Ying YL, 2017, CHEM SCI, V8, P3338, DOI 10.1039/c7sc00433h
   Zhang HJ, 2017, ANAL CHEM, V89, P5833, DOI 10.1021/acs.analchem.7b00008
   Zhang Y, 2016, ACS NANO, V10, P3214, DOI 10.1021/acsnano.5b05211
   Zhou Q, 2015, ANNU REV BIOMED ENG, V17, P165, DOI 10.1146/annurev-bioeng-071114-040525
   Zhou YS, 2018, ANAL CHEM, V90, P2891, DOI 10.1021/acs.analchem.7b05112
   Ziyatdinova G, 2012, ELECTROANAL, V24, P2333, DOI 10.1002/elan.201200416
NR 127
TC 14
Z9 14
U1 0
U2 45
PU ELSEVIER SCIENCE BV
PI AMSTERDAM
PA PO BOX 211, 1000 AE AMSTERDAM, NETHERLANDS
SN 0003-2670
EI 1873-4324
J9 ANAL CHIM ACTA
JI Anal. Chim. Acta
PD SEP 23
PY 2019
VL 1072
BP 61
EP 74
DI 10.1016/j.aca.2019.04.035
PG 14
WC Chemistry, Analytical
WE Science Citation Index Expanded (SCI-EXPANDED)
SC Chemistry
GA HZ7GE
UT WOS:000469021200007
PM 31146866
DA 2023-06-30
ER

PT J
AU Lopatynskyi, A
   Guiver, M
   Chegel, V
AF Lopatynskyi, Andrii
   Guiver, Michael
   Chegel, Volodymyr
TI Surface Plasmon Resonance Biomolecular Recognition Nanosystem: Influence
   of the Interfacial Electrical Potential
SO JOURNAL OF NANOSCIENCE AND NANOTECHNOLOGY
LA English
DT Article
DE Surface Plasmon Resonance; Biosensor; Electrical Potential; Biomolecular
   Adsorption; Electrical Double Layer
ID IMPEDANCE SPECTROSCOPY; GOLD ELECTRODES; ACID FILMS; GLUCOSE; PARTICLES;
   BIOSENSOR; SYSTEMS; LAYER
AB It is shown that the response of a surface plasmon resonance nanosystem designed according to Kretschmann geometry on the application of an external electric potential to the gold-electrolyte interface is well described by the proposed mathematical model, which takes into account the geometric surface imperfection and dependence of optical constants of the surface layer of gold film and capacitance of the electrical double layer on applied voltage. This model allows the appropriate correction for results of electrochemical surface plasmon resonance measurements. The dependence of a value of biomolecules adsorption in a surface plasmon resonance nanosystem on applied electric potential is shown for the first time. It is found that a shift of surface plasmon resonance angular position (Delta theta(SPR)) and a change of capacitance of electrical double layer on the surface of gold (Delta C-dl) for the adsorption of proteins under applied voltage are related to the nonlinear dependence Delta theta(SPR) = (a + b . Delta C-dl)(-1). This phenomenon can be exploited in biochemical analysis to monitor the interaction of biomolecules, enhance response of biosensors, block unwanted adsorption, etc.
C1 [Lopatynskyi, Andrii; Chegel, Volodymyr] Natl Acad Sci NAS Ukraine, VE Lashkaryov Inst Semicond Phys, UA-03028 Kiev, Ukraine.
   [Guiver, Michael] Natl Res Council Canada, Ottawa, ON K1A 0R6, Canada.
C3 National Academy of Sciences Ukraine; Lashkaryov Institute of
   Semiconductor Physics; National Research Council Canada
RP Chegel, V (通讯作者)，Natl Acad Sci NAS Ukraine, VE Lashkaryov Inst Semicond Phys, 41 Nauky Ave, UA-03028 Kiev, Ukraine.
RI Guiver, Michael D./I-3248-2016; Chegel, Vladimir/X-1468-2019
OI Guiver, Michael D./0000-0003-2619-6809; Chegel,
   Vladimir/0000-0002-0190-9932
CR Abanulo JC, 2002, FARADAY DISCUSS, V121, P139, DOI 10.1039/b111417b
   Baba A, 2010, ACS APPL MATER INTER, V2, P2347, DOI 10.1021/am100373v
   Bard A. J., 2001, ELECTROCHEMICAL METH
   Bockris J. O'M., 1999, MODERN ASPECTS ELECT, V31
   Brett Ch.M.A, 1994, ELECTROCHEMISTRY PRI
   Chegel V, 2005, FUNCT MATER, V12, P355
   Chegel V., 2001, CHEM COMMUN, V883
   Chegel VI, 2002, ADV MATER, V14, P1549, DOI 10.1002/1521-4095(20021104)14:21<1549::AID-ADMA1549>3.0.CO;2-C
   Dmitruk N. L., 2003, Semiconductor Physics Quantum Electronics & Optoelectronics, V6, P349
   Dmitruk NL, 2009, OPTICS SMALL PARTICL
   Dressel M., 2002, ELECTRODYNAMICS SOLI
   Fox M., 2010, OPTICAL PROPERTIES S, DOI DOI 10.1119/1.1691372
   Gabai R, 2001, J PHYS CHEM B, V105, P8196, DOI 10.1021/jp0111618
   Golub E, 2009, ANAL CHEM, V81, P9291, DOI 10.1021/ac901551q
   GORDON JG, 1980, SURF SCI, V101, P499, DOI 10.1016/0039-6028(80)90644-5
   Heaton RJ, 2001, P NATL ACAD SCI USA, V98, P3701, DOI 10.1073/pnas.071623998
   Islam MS, 2012, J BIOMED NANOTECHNOL, V8, P380, DOI 10.1166/jbn.2012.1392
   JOHNSON PB, 1972, PHYS REV B, V6, P4370, DOI 10.1103/PhysRevB.6.4370
   Jyoti A, 2011, J BIOMED NANOTECHNOL, V7, P170, DOI 10.1166/jbn.2011.1254
   Kang XF, 2002, LANGMUIR, V18, P1713, DOI 10.1021/la0155303
   Kang XF, 2001, ELECTROCHEM COMMUN, V3, P489, DOI 10.1016/S1388-2481(01)00170-9
   KOIDE S, 2000, CHEM COMMUN, V741
   KOTZ R, 1977, SURF SCI, V69, P359, DOI 10.1016/0039-6028(77)90181-9
   Krestov G. A., 1984, THERMODYNAMICS IONIC
   Lide R.D., 2004, HDB CHEM PHYS
   Lioubimov V, 2004, APPL OPTICS, V43, P3426, DOI 10.1364/AO.43.003426
   Lopatynskyi AM, 2008, SEMICOND PHYS QUANT, V11, P329
   Morrow R, 2007, PHYSICA B, V394, P203, DOI 10.1016/j.physb.2006.12.054
   Moulton SE, 2004, ELECTROCHIM ACTA, V49, P4223, DOI 10.1016/j.electacta.2004.03.034
   Raitman OA, 2002, J AM CHEM SOC, V124, P6487, DOI 10.1021/ja012680r
   Raitman OA, 2001, ANGEW CHEM INT EDIT, V40, P3649, DOI 10.1002/1521-3773(20011001)40:19<3649::AID-ANIE3649>3.0.CO;2-Z
   SadAbadi H, 2012, J BIOMED NANOTECHNOL, V8, P539, DOI 10.1166/jbn.2012.1418
   Shankar SS, 2011, SCI ADV MATER, V3, P169, DOI 10.1166/sam.2011.1150
   Shen SF, 2011, J BIOMED NANOTECHNOL, V7, P691, DOI 10.1166/jbn.2011.1329
   Silva MG, 2008, SENSOR ACTUAT B-CHEM, V135, P206, DOI 10.1016/j.snb.2008.08.019
   Sin EJ, 2012, NANOSCI NANOTECH LET, V4, P821, DOI 10.1166/nnl.2012.1400
   Stenesh J, 1998, BIOCHEMISTRY
   TADJEDDINE A, 1989, ELECTROCHIM ACTA, V34, P29, DOI 10.1016/0013-4686(89)80005-2
   Tian L, 2010, MICROCHIM ACTA, V169, P269, DOI 10.1007/s00604-010-0344-y
   Wang S, 2000, ANAL CHEM, V72, P4003, DOI 10.1021/ac000504f
NR 40
TC 5
Z9 5
U1 0
U2 47
PU AMER SCIENTIFIC PUBLISHERS
PI VALENCIA
PA 26650 THE OLD RD, STE 208, VALENCIA, CA 91381-0751 USA
SN 1533-4880
EI 1533-4899
J9 J NANOSCI NANOTECHNO
JI J. Nanosci. Nanotechnol.
PD SEP
PY 2014
VL 14
IS 9
BP 6559
EP 6564
DI 10.1166/jnn.2014.9354
PG 6
WC Chemistry, Multidisciplinary; Nanoscience & Nanotechnology; Materials
   Science, Multidisciplinary; Physics, Applied; Physics, Condensed Matter
WE Science Citation Index Expanded (SCI-EXPANDED)
SC Chemistry; Science & Technology - Other Topics; Materials Science;
   Physics
GA AH1IN
UT WOS:000335873900009
PM 25924300
DA 2023-06-30
ER

PT J
AU Li, J
   Tu, WW
   Lei, JP
   Tang, S
   Ju, HX
AF Li, Jie
   Tu, Wenwen
   Lei, Jianping
   Tang, Sheng
   Ju, Huangxian
TI Porphyrin-functionalized gold nanoparticles for selective
   electrochemical detection of peroxyacetic acid
SO ELECTROCHIMICA ACTA
LA English
DT Article
DE Porphyrin; Electrocatalysis; Gold nanoparticles; Layer-by-layer
   assembly; Peroxyacetic acid
ID PHOTOINDUCED ELECTRON-TRANSFER; PERACETIC-ACID; ELECTROCATALYTIC
   REDUCTION; HYDROGEN-PEROXIDE; CARBON NANOTUBES; GRAPHENE; ANALOGS;
   OXYGEN; FILMS; TIO2
AB Two layers of cationic iron(III) meso-tetrakis (N-methylpyridinum-4-yl)porphyrin (FeTMPyP) and anionic gold nanoparticles (GNPs) were alternately assembled on a poly(diallyldimethylammonium chloride)-wrapped carbon nanotube (PDDA-CNT)-modified electrode via electrostatic interactions. The porphyrin-functionalized gold nanoparticles were characterized by scanning electron microscopy and UV-vis absorption spectrometry. The (FeTMPyP-GNP)(2)/PDDA-CNT modified electrode showed two stable and well-defined peaks at -0.112 V and -0.154 V, which were attributed to the GNP-accelerated redox process of Fe(III)TMPyP/Fe(II)TMPyP. The modified electrode possessed excellent electrocatalytic behavior for the reduction of peroxyacetic acid (PM). The resulting biosensor exhibited a fast amperometric response to PAA (similar to 3 s), with a wide linear range from 2.5 x 10(-6) M to 1.05 x 10(-3) M and a detection limit of 0.5 mu M at a signal-to-noise ratio of 3. More importantly, H2O2 did not interfere with the detection. Thus, this biosensor enabled highly sensitive detection of PAA without removing H2O2 and showed a promising potential in practical applications. (C) 2011 Elsevier Ltd. All rights reserved.
C1 [Li, Jie; Tu, Wenwen; Lei, Jianping; Tang, Sheng; Ju, Huangxian] Nanjing Univ, Dept Chem, Minist Educ China, Key Lab Analyt Chem Life Sci, Nanjing 210093, Peoples R China.
C3 Ministry of Education, China; Nanjing University
RP Lei, JP (通讯作者)，Nanjing Univ, Dept Chem, Minist Educ China, Key Lab Analyt Chem Life Sci, Nanjing 210093, Peoples R China.
EM jpl@nju.edu.cn; hxju@nju.edu.cn
RI Ju, Huangxian/B-2265-2010
OI Ju, Huangxian/0000-0002-6741-5302; Lei, Jianping/0000-0002-3594-180X;
   Tu, Wenwen/0000-0002-0281-2649
FU National Basic Research Program of China [2010CB732400]; National
   Natural Science Foundation of China [20705012, 20875044, 20821063,
   21075060]; Ph.D. Fund for Young Teachers [20070284052]
FX This work was financially supported by the National Basic Research
   Program of China (2010CB732400), the National Natural Science Foundation
   of China (20705012, 20875044, 20821063, 21075060), and the Ph.D. Fund
   for Young Teachers (20070284052).
CR Ambrosi A, 2007, ANAL CHEM, V79, P5232, DOI 10.1021/ac070357m
   Awad MI, 2003, ANAL CHEM, V75, P2688, DOI 10.1021/ac0204707
   Awad MI, 2001, ANAL CHEM, V73, P1839, DOI 10.1021/ac001217e
   Berto TC, 2009, J AM CHEM SOC, V131, P17116, DOI 10.1021/ja904368n
   Campbell WM, 2004, COORDIN CHEM REV, V248, P1363, DOI 10.1016/j.ccr.2004.01.007
   Charreteur F, 2009, ELECTROCHIM ACTA, V54, P6622, DOI 10.1016/j.electacta.2009.06.058
   Ching WM, 2009, J AM CHEM SOC, V131, P7952, DOI 10.1021/ja901796j
   Collman JP, 2004, CHEM REV, V104, P561, DOI 10.1021/cr0206059
   Collman JP, 2004, J AM CHEM SOC, V126, P11166, DOI 10.1021/ja046768r
   Effkemann S, 1998, ANAL CHEM, V70, P3857, DOI 10.1021/ac980256b
   Ferdousi BN, 2008, TALANTA, V74, P1355, DOI 10.1016/j.talanta.2007.09.006
   Geng JX, 2010, J PHYS CHEM C, V114, P8227, DOI 10.1021/jp1008779
   Goodrich LE, 2010, INORG CHEM, V49, P6293, DOI 10.1021/ic902304a
   Heinecke J, 2010, COORDIN CHEM REV, V254, P235, DOI 10.1016/j.ccr.2009.07.021
   Higashi N, 2005, ANAL CHEM, V77, P2272, DOI 10.1021/ac0487045
   Huang MH, 2005, ANAL CHIM ACTA, V535, P15, DOI 10.1016/j.aca.2004.12.006
   Kotiaho A, 2008, J PHYS CHEM C, V112, P10316, DOI 10.1021/jp802026w
   Kunieda M, 2008, J ORG CHEM, V73, P7686, DOI 10.1021/jo8014402
   Lai GS, 2009, ANAL CHEM, V81, P9730, DOI 10.1021/ac901996a
   Liu HS, 2006, J POWER SOURCES, V161, P743, DOI 10.1016/j.jpowsour.2006.04.132
   Liu ZB, 2009, J PHYS CHEM B, V113, P9681, DOI 10.1021/jp9004357
   Lu XQ, 2010, ELECTROCHIM ACTA, V55, P3634, DOI 10.1016/j.electacta.2009.11.004
   Maligaspe E, 2010, J AM CHEM SOC, V132, P8158, DOI 10.1021/ja101776p
   Moore GF, 2008, J AM CHEM SOC, V130, P10466, DOI 10.1021/ja803015m
   Morris AJ, 2009, ACCOUNTS CHEM RES, V42, P1983, DOI 10.1021/ar9001679
   Obare SO, 2006, J AM CHEM SOC, V128, P712, DOI 10.1021/ja055908+
   Okunola A, 2009, ELECTROCHIM ACTA, V54, P1954, DOI 10.1016/j.electacta.2008.07.077
   Onoda M, 2002, ANAL CHEM, V74, P4089, DOI 10.1021/ac0201225
   Pacenti M, 2010, IND HEALTH, V48, P217, DOI 10.2486/indhealth.48.217
   Pichon-Santander C, 2006, BIOORGAN MED CHEM, V14, P3904, DOI 10.1016/j.bmc.2006.01.041
   PINKERNELL U, 1994, ANAL CHEM, V66, P2599, DOI 10.1021/ac00087a028
   SAMRAKANDI MM, 1994, PATHOL BIOL, V42, P432
   Toniolo R, 2006, ELECTROANAL, V18, P2079, DOI 10.1002/elan.200603641
   Tu WW, 2010, CHEM-EUR J, V16, P10771, DOI 10.1002/chem.201000620
   Tu WW, 2010, CHEM-EUR J, V16, P4120, DOI 10.1002/chem.200902874
   Tu WW, 2009, CHEM COMMUN, P4227, DOI 10.1039/b906876g
   Tu WW, 2009, CHEM-EUR J, V15, P779, DOI 10.1002/chem.200801758
   Xu YX, 2009, J AM CHEM SOC, V131, P13490, DOI 10.1021/ja905032g
   Yamaguchi T, 2010, ELECTROCHIM ACTA, V55, P6042, DOI 10.1016/j.electacta.2010.05.064
   Zhao Q, 2004, ELECTROCHEM COMMUN, V6, P83, DOI 10.1016/j.elecom.2003.10.014
NR 40
TC 22
Z9 22
U1 0
U2 83
PU PERGAMON-ELSEVIER SCIENCE LTD
PI OXFORD
PA THE BOULEVARD, LANGFORD LANE, KIDLINGTON, OXFORD OX5 1GB, ENGLAND
SN 0013-4686
EI 1873-3859
J9 ELECTROCHIM ACTA
JI Electrochim. Acta
PD MAR 30
PY 2011
VL 56
IS 9
BP 3159
EP 3163
DI 10.1016/j.electacta.2011.01.060
PG 5
WC Electrochemistry
WE Science Citation Index Expanded (SCI-EXPANDED)
SC Electrochemistry
GA 757KU
UT WOS:000290084700009
DA 2023-06-30
ER

PT J
AU Qu, RX
   Li, GQ
AF Qu, Ruixiang
   Li, Guoqiang
TI Overview of Liquid Crystal Biosensors: From Basic Theory to Advanced
   Applications
SO BIOSENSORS-BASEL
LA English
DT Review
DE liquid crystal; biosensor; optical sensing; active optical components
ID CELL-BASED BIOSENSOR; REAL-TIME DETECTION; ELECTROCHEMICAL SENSOR;
   OLIGONUCLEOTIDE PROBES; ENZYMATIC-REACTIONS; HIGH-EFFICIENCY; OPTICAL
   SENSOR; DNA TARGETS; GLUCOSE; POLYMER
AB Liquid crystals (LCs), as the remarkable optical materials possessing stimuli-responsive property and optical modulation property simultaneously, have been utilized to fabricate a wide variety of optical devices. Integrating the LCs and receptors together, LC biosensors aimed at detecting various biomolecules have been extensively explored. Compared with the traditional biosensing technologies, the LC biosensors are simple, visualized, and efficient. Owning to the irreplaceable superiorities, the research enthusiasm for the LC biosensors is rapidly rising. As a result, it is necessary to overview the development of the LC biosensors to guide future work. This article reviews the basic theory and advanced applications of LC biosensors. We first discuss different mesophases and geometries employed to fabricate LC biosensors, after which we introduce various detecting mechanisms involved in biomolecular detection. We then focus on diverse detection targets such as proteins, enzymes, nucleic acids, glucose, cholesterol, bile acids, and lipopolysaccharides. For each of these targets, the development history and state-of-the-art work are exhibited in detail. Finally, the current challenges and potential development directions of the LC biosensors are introduced briefly.
C1 [Qu, Ruixiang; Li, Guoqiang] Zhejiang Lab, Intelligent Opt Imaging & Sensing Grp, Hangzhou 311121, Peoples R China.
C3 Zhejiang Laboratory
RP Li, GQ (通讯作者)，Zhejiang Lab, Intelligent Opt Imaging & Sensing Grp, Hangzhou 311121, Peoples R China.
EM qrx21@zhejianglab.edu.cn; gli@zhejianglab.edu.cn
RI Li, Guoqiang/C-3574-2014
OI Li, Guoqiang/0000-0003-3705-4291
FU Research Initiation Project of Zhejiang Lab [113010-PI2001]; Major
   Research Project of Zhejiang Lab
FX This research was funded by Research Initiation Project of Zhejiang Lab,
   grant number 113010-PI2001, and Major Research Project of Zhejiang Lab.
CR Akbari A, 2016, NAT COMMUN, V7, DOI 10.1038/ncomms10891
   An ZF, 2019, CHEMISTRYSELECT, V4, P1416, DOI 10.1002/slct.201803774
   Arya SK, 2015, CHEM REV, V115, P5116, DOI 10.1021/cr500554n
   Axenov KV, 2011, MATERIALS, V4, P206, DOI 10.3390/ma4010206
   Bi XY, 2008, SENSOR ACTUAT B-CHEM, V134, P432, DOI 10.1016/j.snb.2008.05.030
   Bunnett NW, 2014, J PHYSIOL-LONDON, V592, P2943, DOI 10.1113/jphysiol.2014.271155
   Calas-Blanchard C, 2014, ELECTROANAL, V26, P1277, DOI 10.1002/elan.201400083
   Cao YK, 2018, ACS SENSORS, V3, P2237, DOI 10.1021/acssensors.8b00100
   Carlton RJ, 2013, LIQ CRYST REV, V1, P29, DOI 10.1080/21680396.2013.769310
   Chen CH, 2015, ANAL CHEM, V87, P4546, DOI 10.1021/acs.analchem.5b00675
   Chen HW, 2018, LIGHT-SCI APPL, V7, DOI 10.1038/lsa.2017.168
   Chen JW, 2014, ACS APPL MATER INTER, V6, P6757, DOI 10.1021/am500518c
   Chen PH, 2009, BIOSENS BIOELECTRON, V25, P228, DOI 10.1016/j.bios.2009.05.034
   Chen XW, 2014, CHEM COMMUN, V50, P691, DOI 10.1039/c3cc47438k
   Choudhary A, 2018, BIOSENSORS-BASEL, V8, DOI 10.3390/bios8030069
   Coles HJ, 2005, NATURE, V436, P997, DOI 10.1038/nature003932
   Concellon A, 2021, J AM CHEM SOC, V143, P9177, DOI 10.1021/jacs.1c04115
   Dabrowski R, 2013, CRYSTALS, V3, P443, DOI 10.3390/cryst3030443
   Das D, 2015, RSC ADV, V5, P66476, DOI 10.1039/c5ra09640e
   Das D, 2015, CHEMPHYSCHEM, V16, P753, DOI 10.1002/cphc.201402739
   Duan R, 2019, BIOMED OPT EXPRESS, V10, P6073, DOI 10.1364/BOE.10.006073
   Dubtsov AV, 2018, LIQ CRYST, V45, P388, DOI 10.1080/02678292.2017.1336676
   Duong TDS, 2020, COLLOID SURFACE A, V604, DOI 10.1016/j.colsurfa.2020.125304
   Esteves C, 2020, ADV OPT MATER, V8, DOI 10.1002/adom.201902117
   Fernandez A.A., 2002, INT J MOL SCI, V1, P64
   Fernandez-Nieves A, 2007, PHYS REV LETT, V98, DOI 10.1103/PhysRevLett.98.087801
   Gan P, 2021, LIQ CRYST, V48, P1959, DOI 10.1080/02678292.2021.1909765
   Geis MW, 2016, OPT EXPRESS, V24, P13812, DOI 10.1364/OE.24.013812
   Goodby JW, 2011, LIQ CRYST, V38, P1363, DOI 10.1080/02678292.2011.614700
   Goossens K, 2016, CHEM REV, V116, P4643, DOI 10.1021/cr400334b
   Grigorenko VG, 2015, BIOCHEMISTRY-MOSCOW+, V80, P408, DOI 10.1134/S0006297915040033
   Guan Y, 2019, ADV MATER, V31, DOI 10.1002/adma.201902168
   Guan Y, 2018, MATER DESIGN, V147, P28, DOI 10.1016/j.matdes.2018.03.030
   Guillamat P, 2016, P NATL ACAD SCI USA, V113, P5498, DOI 10.1073/pnas.1600339113
   Gupta SK, 2016, CURR APPL PHYS, V16, P79, DOI 10.1016/j.cap.2015.08.014
   Gutierrez-Cuevas KG, 2016, ANGEW CHEM INT EDIT, V55, P13090, DOI 10.1002/anie.201606895
   Han XW, 2020, MICROCHEM J, V157, DOI 10.1016/j.microc.2020.105057
   Hartono D, 2009, ADV FUNCT MATER, V19, P3574, DOI 10.1002/adfm.200901020
   Hartono D, 2009, BIOMATERIALS, V30, P843, DOI 10.1016/j.biomaterials.2008.10.037
   Hu L, 2017, SENSOR ACTUAT B-CHEM, V238, P1151, DOI 10.1016/j.snb.2016.02.072
   Hu QZ, 2012, ANALYST, V137, P567, DOI 10.1039/c1an15743d
   Huang QL, 2016, J ELECTROANAL CHEM, V781, P377, DOI 10.1016/j.jelechem.2016.07.007
   Huang ZL, 2014, J CHEM TECHNOL BIOT, V89, P1975, DOI 10.1002/jctb.4285
   Hussain S, 2020, SENSOR ACTUAT B-CHEM, V316, DOI 10.1016/j.snb.2020.128099
   Hyeon SG, 2017, LIQ CRYST, V44, P1421, DOI 10.1080/02678292.2017.1281451
   Hyman RM, 2014, APPL OPTICS, V53, P6925, DOI 10.1364/AO.53.006925
   Iglesias W, 2012, ACS APPL MATER INTER, V4, P6883, DOI 10.1021/am301952f
   James R, 2014, PHYS REV E, V89, DOI 10.1103/PhysRevE.89.042501
   Jannat M, 2019, SENSOR ACTUAT B-CHEM, V296, DOI 10.1016/j.snb.2019.05.072
   Jannat M, 2018, SENSOR ACTUAT B-CHEM, V269, P8, DOI 10.1016/j.snb.2018.04.125
   Jeong HH, 2011, OPT ENG, V50, DOI 10.1117/1.3662418
   Jiang YY, 2018, SMALL, V14, DOI 10.1002/smll.201804321
   Joscelyne SM, 2000, J MEMBRANE SCI, V169, P107, DOI 10.1016/S0376-7388(99)00334-8
   Jung YD, 2014, J MATER CHEM B, V2, P4922, DOI 10.1039/c4tb00476k
   Jung YD, 2013, RSC ADV, V3, P17930, DOI 10.1039/c3ra42472c
   Junren Wang, 2017, SID Symposium Digest of Technical Papers, V48, P147, DOI 10.1002/sdtp.11597
   Kato T, 2018, ANGEW CHEM INT EDIT, V57, P4355, DOI 10.1002/anie.201711163
   Khan M, 2016, SCI REP-UK, V6, DOI 10.1038/srep22676
   Khan M, 2015, J COLLOID INTERF SCI, V457, P281, DOI 10.1016/j.jcis.2015.07.010
   Khan M, 2015, BIOSENS BIOELECTRON, V68, P404, DOI 10.1016/j.bios.2015.01.023
   Khan W, 2012, LAB CHIP, V12, P4553, DOI 10.1039/c2lc40710h
   Kikuchi H, 2002, NAT MATER, V1, P64, DOI 10.1038/nmat712
   Kim HR, 2005, APPL PHYS LETT, V87, DOI 10.1063/1.2077859
   Kim HJ, 2018, ANAL BIOCHEM, V556, P1, DOI 10.1016/j.ab.2018.06.009
   Kim HJ, 2017, ACS APPL MATER INTER, V9, P21209, DOI 10.1021/acsami.7b06189
   Kim HJ, 2017, CHEM PHYS LIPIDS, V204, P10, DOI 10.1016/j.chemphyslip.2017.02.003
   Kim HJ, 2016, J MOL LIQ, V222, P596, DOI 10.1016/j.molliq.2016.07.099
   Kim I, 2021, SCI ADV, V7, DOI 10.1126/sciadv.abe9943
   Kim J, 2013, ACS APPL MATER INTER, V5, P13135, DOI 10.1021/am404174n
   Kim YJ, 2020, ACS APPL MATER INTER, V12, P47342, DOI 10.1021/acsami.0c15718
   Krakhalev MN, 2017, LIQ CRYST, V44, P355, DOI 10.1080/02678292.2016.1205225
   Kristiansen K, 2015, LANGMUIR, V31, P3965, DOI 10.1021/acs.langmuir.5b00144
   Kuchler A, 2016, NAT NANOTECHNOL, V11, P409, DOI 10.1038/nnano.2016.54
   Lai SL, 2011, ACS APPL MATER INTER, V3, P3389, DOI 10.1021/am200571h
   Lai SL, 2011, ANALYST, V136, P3329, DOI 10.1039/c1an15173h
   Lai SL, 2009, LANGMUIR, V25, P311, DOI 10.1021/la802672b
   Lee HG, 2016, ACS APPL MATER INTER, V8, P26407, DOI 10.1021/acsami.6b09624
   Lee SS, 2018, MACROMOL RES, V26, P1054, DOI 10.1007/s13233-018-6148-3
   Lee SS, 2015, ADV MATER, V27, P627, DOI 10.1002/adma.201403271
   Lee WJ, 2018, J IND ENG CHEM, V68, P393, DOI 10.1016/j.jiec.2018.08.014
   Lee Y, 2017, ACS PHOTONICS, V4, P1954, DOI 10.1021/acsphotonics.7b00249
   Li GQ, 2006, P NATL ACAD SCI USA, V103, P6100, DOI 10.1073/pnas.0600850103
   Li GQ, 2010, PROG OPTICS, V55, P199, DOI [10.1016/B978-0-444-53705-8.00004-7, 10.1016/b978-0-444-53705-8.00004-7]
   Li X, 2015, SENSOR ACTUAT B-CHEM, V215, P152, DOI 10.1016/j.snb.2015.03.054
   Li Y, 2016, ADV MATER TECHNOL-US, V1, DOI 10.1002/admt.201600102
   Liang JT, 2021, BIOELECTROCHEMISTRY, V142, DOI 10.1016/j.bioelechem.2021.107938
   Lin CM, 2019, SENSOR ACTUAT B-CHEM, V282, P158, DOI 10.1016/j.snb.2018.11.047
   Lin PC, 2018, ACS APPL MATER INTER, V10, P18289, DOI 10.1021/acsami.8b02561
   Liu DD, 2014, SENSOR ACTUAT B-CHEM, V193, P770, DOI 10.1016/j.snb.2013.12.033
   Liu J, 2020, J HAZARD MATER, V400, DOI 10.1016/j.jhazmat.2020.123218
   Liu K, 2012, ADV MATER, V24, P1604, DOI 10.1002/adma.201104628
   Liu QJ, 2013, BIOSENS BIOELECTRON, V43, P186, DOI 10.1016/j.bios.2012.12.007
   Liu QJ, 2012, BIOSENS BIOELECTRON, V35, P421, DOI 10.1016/j.bios.2012.02.022
   Liu QK, 2014, PHYS REV E, V89, DOI 10.1103/PhysRevE.89.052505
   Liu YJ, 2012, ADV MATER, V24, pOP131, DOI 10.1002/adma.201104440
   Macary MH, 2017, J MOL LIQ, V240, P564, DOI 10.1016/j.molliq.2017.05.091
   Maduraiveeran G, 2018, BIOSENS BIOELECTRON, V103, P113, DOI 10.1016/j.bios.2017.12.031
   Masterson JE, 2014, CHEM PHYS, V442, P132, DOI 10.1016/j.chemphys.2014.02.018
   Mathews M, 2008, J AM CHEM SOC, V130, P11409, DOI 10.1021/ja802472t
   McUmber AC, 2012, SOFT MATTER, V8, P4335, DOI 10.1039/c2sm07483d
   Mitov M, 2017, SOFT MATTER, V13, P4176, DOI 10.1039/c7sm00384f
   Mitov M, 2014, CHEMPHYSCHEM, V15, P1245, DOI 10.1002/cphc.201301064
   Mitov M, 2012, ADV MATER, V24, P6260, DOI 10.1002/adma.201202913
   Mori T, 2016, ACS NANO, V10, P1552, DOI 10.1021/acsnano.5b07164
   Munir S, 2018, ANAL CHIM ACTA, V1032, P122, DOI 10.1016/j.aca.2018.05.039
   Munir S, 2018, SENSOR ACTUAT B-CHEM, V257, P579, DOI 10.1016/j.snb.2017.10.155
   Munir S, 2015, SENSOR ACTUAT B-CHEM, V220, P508, DOI 10.1016/j.snb.2015.05.117
   Nayani K, 2020, LIQ CRYST TODAY, V29, P24, DOI 10.1080/1358314X.2020.1819624
   Netto LES, 2016, FREE RADICAL RES, V50, P206, DOI 10.3109/10715762.2015.1120864
   Niu XF, 2019, OPT EXPRESS, V27, P30421, DOI 10.1364/OE.27.030421
   Niu XF, 2016, OPT COMMUN, V381, P286, DOI 10.1016/j.optcom.2016.07.016
   Noh KG, 2018, ADV FUNCT MATER, V28, DOI 10.1002/adfm.201707562
   Noonan PS, 2014, ADV FUNCT MATER, V24, P3206, DOI 10.1002/adfm.201303885
   Pace CN, 2011, J MOL BIOL, V408, P514, DOI 10.1016/j.jmb.2011.02.053
   Pang XL, 2019, ADV MATER, V31, DOI 10.1002/adma.201904224
   Pani I, 2021, NANO LETT, V21, P4546, DOI 10.1021/acs.nanolett.0c05139
   Paterson DA, 2022, MOL SYST DES ENG, V7, P607, DOI 10.1039/d1me00189b
   Pathak G, 2018, OPTO-ELECTRON REV, V26, P11, DOI 10.1016/j.opelre.2017.11.005
   Popov P, 2017, J MATER CHEM B, V5, P5061, DOI 10.1039/c7tb00809k
   Prevot ME, 2020, ADV MATER TECHNOL-US, V5, DOI 10.1002/admt.202000058
   Price AD, 2008, J AM CHEM SOC, V130, P8188, DOI 10.1021/ja0774055
   Qu RX, 2022, J MATER CHEM C, V10, P413, DOI 10.1039/d1tc04395a
   Ramon-Azcon J, 2011, ANAL CHEM, V83, P1053, DOI 10.1021/ac102854z
   Rawlings ND, 2012, NUCLEIC ACIDS RES, V40, pD343, DOI [10.1093/nar/gkr987, 10.1093/nar/gkt953]
   Reinitzer F., 1888, MONATSH CHEM, V9, P421, DOI [10.1007/BF01516710, DOI 10.1007/BF01516710]
   Roberts JC, 2010, J AM CHEM SOC, V132, P364, DOI 10.1021/ja9087727
   Roper SD, 2017, NAT REV NEUROSCI, V18, P485, DOI 10.1038/nrn.2017.68
   Sahu DK, 2019, SCI REP-UK, V9, DOI 10.1038/s41598-018-36467-0
   Schwartz M., 2021, ARXIV210311005
   Seo JM, 2012, SOFT MATTER, V8, P198, DOI 10.1039/c1sm06616a
   Serra F, 2015, ADV OPT MATER, V3, P1287, DOI 10.1002/adom.201500153
   Shah AA, 2012, SMALL, V8, P1551, DOI 10.1002/smll.201102265
   Shen J, 2017, MICROCHIM ACTA, V184, P3137, DOI 10.1007/s00604-017-2324-y
   Sheng MF, 2021, ACS APPL MATER INTER, V13, P13586, DOI 10.1021/acsami.1c00003
   Sheng MF, 2018, DYES PIGMENTS, V158, P1, DOI 10.1016/j.dyepig.2018.05.025
   Singh SK, 2016, SENSOR ACTUAT B-CHEM, V226, P381, DOI 10.1016/j.snb.2015.11.077
   Smith AD, 2020, J PHYS CHEM C, V124, P15152, DOI 10.1021/acs.jpcc.0c01942
   Song QX, 2011, CHEM COMMUN, V47, P4781, DOI 10.1039/c1cc10344j
   Sonmezoglu S, 2011, MAT SCI ENG C-MATER, V31, P1619, DOI 10.1016/j.msec.2011.08.003
   Sumitomo S, 2019, CHEM ENG TECHNOL, V42, P381, DOI 10.1002/ceat.201800139
   Taniguchi T, 2016, OPT COMMUN, V365, P16, DOI 10.1016/j.optcom.2015.11.068
   Tercero Espinoza LA, 2004, LANGMUIR, V20, P2375, DOI 10.1021/la035774i
   ul Amin N, 2021, CHEMISTRYSELECT, V6, P6607, DOI 10.1002/slct.202100943
   ul Amin N, 2020, SENSORS-BASEL, V20, DOI 10.3390/s20010298
   Verma I, 2020, J PHYS CHEM C, V124, P780, DOI 10.1021/acs.jpcc.9b10275
   Verma I, 2019, LANGMUIR, V35, P7816, DOI 10.1021/acs.langmuir.8b04018
   Verma I, 2019, LIQ CRYST, V46, P1318, DOI 10.1080/02678292.2019.1577995
   Wang CT, 2018, APPL PHYS LETT, V112, DOI 10.1063/1.5010880
   Wang JL, 2016, LIQ CRYST, V43, P61, DOI 10.1080/02678292.2015.1052997
   Wang L, 2020, ADV MATER, V32, DOI 10.1002/adma.201801335
   Wang Y, 2018, SENSOR ACTUAT B-CHEM, V258, P1090, DOI 10.1016/j.snb.2017.12.012
   Wang ZYH, 2021, SOFT MATTER, V17, P4675, DOI 10.1039/d0sm02088e
   Watanabe G, 2020, LANGMUIR, V36, P12281, DOI 10.1021/acs.langmuir.0c02191
   Wei Y, 2017, SENSOR ACTUAT B-CHEM, V239, P1268, DOI 10.1016/j.snb.2016.09.138
   Woltman SJ, 2007, NAT MATER, V6, P929, DOI 10.1038/nmat2010
   Wu PC, 2018, DYES PIGMENTS, V150, P73, DOI 10.1016/j.dyepig.2017.11.013
   Xie J, 2021, LIQ CRYST, V48, P1953, DOI 10.1080/02678292.2021.1909766
   Xu Y, 2021, SCI ADV, V7, DOI 10.1126/sciadv.abi7607
   Xu Y, 2020, CELL REP PHYS SCI, V1, DOI 10.1016/j.xcrp.2020.100276
   Yan J, 2011, J MATER CHEM, V21, P7870, DOI 10.1039/c1jm10711a
   Yan J, 2011, OPT LETT, V36, P1404, DOI 10.1364/OL.36.001404
   Yang L, 2015, RSC ADV, V5, P97264, DOI 10.1039/c5ra15647e
   Yang SY, 2013, ANAL CHEM, V85, P14, DOI 10.1021/ac302989h
   Yang XX, 2021, SOFT MATTER, V17, P4842, DOI 10.1039/d1sm00298h
   Yang XX, 2020, CHEM COMMUN, V56, P5441, DOI 10.1039/d0cc01025a
   Yu W, 2021, CHEM ENG SCI, V243, DOI 10.1016/j.ces.2021.116648
   Zapp E, 2014, BIOCONJUGATE CHEM, V25, P1638, DOI 10.1021/bc500341a
   Zapp E, 2014, BIOSENS BIOELECTRON, V59, P127, DOI 10.1016/j.bios.2014.03.026
   Zhang H, 2020, CHIN OPT LETT, V18, DOI 10.3788/COL202018.101202
   Zhang J, 2018, TALANTA, V186, P60, DOI 10.1016/j.talanta.2018.04.004
   Zhao DY, 2015, ACS APPL MATER INTER, V7, P23418, DOI 10.1021/acsami.5b08924
   Zhao DY, 2011, ADV MATER, V23, P5779, DOI 10.1002/adma.201102611
   Zhao H, 2013, MOL CRYST LIQ CRYST, V580, P22, DOI 10.1080/15421406.2013.803898
   Zhao YZ, 2015, LIQ CRYST, V42, P1120, DOI 10.1080/02678292.2015.1025871
   Zheng ZG, 2017, ADV MATER, V29, DOI 10.1002/adma.201703165
   Zheng ZG, 2016, NATURE, V531, P352, DOI 10.1038/nature17141
   Zhong S, 2014, BIOSENS BIOELECTRON, V59, P293, DOI 10.1016/j.bios.2014.03.070
   Zhou JS, 2016, NANOMATERIALS-BASEL, V6, DOI 10.3390/nano6120229
   Zhou LL, 2019, J MOL LIQ, V296, DOI 10.1016/j.molliq.2019.111921
   Zografopoulos DC, 2014, PHYS REV E, V90, DOI 10.1103/PhysRevE.90.042503
   Zola RS, 2019, ADV MATER, V31, DOI 10.1002/adma.201806172
NR 181
TC 7
Z9 7
U1 22
U2 69
PU MDPI
PI BASEL
PA ST ALBAN-ANLAGE 66, CH-4052 BASEL, SWITZERLAND
EI 2079-6374
J9 BIOSENSORS-BASEL
JI Biosensors-Basel
PD APR
PY 2022
VL 12
IS 4
AR 205
DI 10.3390/bios12040205
PG 31
WC Chemistry, Analytical; Nanoscience & Nanotechnology; Instruments &
   Instrumentation
WE Science Citation Index Expanded (SCI-EXPANDED)
SC Chemistry; Science & Technology - Other Topics; Instruments &
   Instrumentation
GA 0T1GY
UT WOS:000786723600001
PM 35448265
OA Green Published, gold
DA 2023-06-30
ER

PT J
AU Chen, YJ
   Zhang, L
   Huang, JK
   Deng, ZH
   Yuan, YL
   Zou, JM
   Nie, JF
   Zhang, Y
AF Chen, Yijing
   Zhang, Lang
   Huang, Jinkun
   Deng, Zihao
   Yuan, Yali
   Zou, Jianmei
   Nie, Jinfang
   Zhang, Yun
TI Enhanced functional DNA biosensor for distance-based read-by-eye
   quantification of various analytes based on starch-hydrolysis-adjusted
   wettability change in paper devices
SO RSC ADVANCES
LA English
DT Article
ID HEMIN/G-QUADRUPLEX DNAZYME; IN-VITRO SELECTION; ELECTROCHEMICAL
   DETECTION; MICROFLUIDIC DEVICES; AMPLIFICATION; NANOMATERIALS;
   FLUORESCENT; PLATFORM; ASSAYS; ION
AB Low-cost, equipment-free and quantitative detection of a wide range of analytes of interest at home and in the field holds the potential to revolutionize disease diagnosis, environmental pollution monitoring, and food safety analysis. Herein, we describe a functional DNA biosensor for the first time that integrates analyte-directed assembly of enzyme-coated microbead probes for robust yet efficient signal amplification with a simple quantitative detection motif of distance measurement on portable paper devices based on starch-hydrolysis-adjusted wettability change of paper. Its utility is well demonstrated with highly sensitive and specific detection of model analytes ranging from adenosine (an important small biomolecule; 1.6 mu M detection limit) to interferon-gamma (a protein marker; 0.3 nM detection limit) and Pb2+(a highly toxic metal ion; 0.5 nM detection limit) by simply using an inexpensive, ubiquitous ruler. The developed general method with the distance-measuring readout should be easily tailored for the portable, read-by-eye, quantitative detection of many other types of analytical targets by taking advantage of their specific functional DNA partners like aptamers and DNAzymes.
C1 [Chen, Yijing; Zhang, Lang; Huang, Jinkun; Deng, Zihao; Yuan, Yali; Zou, Jianmei; Nie, Jinfang; Zhang, Yun] Guilin Univ Technol, Coll Chem & Bioengn, Guilin 541004, Peoples R China.
C3 Guilin University of Technology
RP Yuan, YL; Nie, JF; Zhang, Y (通讯作者)，Guilin Univ Technol, Coll Chem & Bioengn, Guilin 541004, Peoples R China.
EM thankSIN2013@163.com; Niejinfang@glut.edu.cn; zy@glut.edu.cn
RI chen, yijing/HLQ-6732-2023; yuan, Yuan/ISA-0923-2023
FU National Natural Science Foundation of China [21874032, 21765007,
   21765005]; Guangxi Key Research Project [GuikeAB17129003]; Guangxi
   Natural Science Foundation [2018GXNSFAA138047]; Guangxi Science Fund for
   Distinguished Young Scholars [2018GXNSFFA281002]; Guangxi Scholarship
   Fund of Guangxi Education Department [Guijiaoren-2018-18]; Fund of
   Guangxi Education Office [2018KY0260]; Fund of Guangxi Key Laboratory of
   Electrochemical and Magneto-chemical Functional Materials [EMFM20161202]
FX The authors gratefully acknowledge the financial support from National
   Natural Science Foundation of China (21874032, 21765007, and 21765005),
   Guangxi Key Research Project (GuikeAB17129003), Guangxi Natural Science
   Foundation (2018GXNSFAA138047), Guangxi Science Fund for Distinguished
   Young Scholars (2018GXNSFFA281002), Guangxi Scholarship Fund of Guangxi
   Education Department (Guijiaoren-2018-18), Fund of Guangxi Education
   Office (2018KY0260), and Fund of Guangxi Key Laboratory of
   Electrochemical and Magneto-chemical Functional Materials
   (EMFM20161202).
CR Ali MM, 2019, ANGEW CHEM INT EDIT, V58, P9907, DOI 10.1002/anie.201901873
   Alsaeed B, 2020, MICROCHEM J, V155, DOI 10.1016/j.microc.2020.104664
   Breaker RR, 1997, NAT BIOTECHNOL, V15, P427, DOI 10.1038/nbt0597-427
   Cate DM, 2015, ANAL CHEM, V87, P19, DOI 10.1021/ac503968p
   Chang X, 2019, J AM CHEM SOC, V141, P12738, DOI 10.1021/jacs.9b05470
   Cheng N, 2019, ANAL CHEM, V91, P13986, DOI 10.1021/acs.analchem.9b03562
   Chung S, 2019, CHEM-EUR J, V25, P13070, DOI 10.1002/chem.201901514
   Dalirirad S., 2019, SENSOR ACTUAT B-CHEM, V83, P79
   Dong TY, 2019, ANAL METHODS-UK, V11, P5376, DOI 10.1039/c9ay01383k
   ELLINGTON AD, 1990, NATURE, V346, P818, DOI 10.1038/346818a0
   Fu HY, 2017, BIOSENS BIOELECTRON, V96, P194, DOI 10.1016/j.bios.2017.05.012
   Gao FL, 2018, RSC ADV, V8, P28161, DOI 10.1039/c8ra05193c
   Ge SG, 2017, NANOSCALE, V9, P4366, DOI 10.1039/c6nr08846e
   Gong L, 2014, REV ANAL CHEM, V33, P201, DOI 10.1515/revac-2014-0006
   Guo YN, 2016, BIOSENS BIOELECTRON, V75, P315, DOI 10.1016/j.bios.2015.08.031
   Han GC, 2015, INT J ELECTROCHEM SC, V10, P3897
   Li J, 2016, CHEM SOC REV, V45, P1410, DOI 10.1039/c5cs00586h
   Li S, 2019, ANAL CHEM, V91, P14737, DOI 10.1021/acs.analchem.9b04116
   Li X, 2019, ANAL METHODS-UK, V11, P4328, DOI 10.1039/c9ay01060b
   Liang LL, 2016, SENSOR ACTUAT B-CHEM, V229, P347, DOI 10.1016/j.snb.2016.01.137
   Liu H, 2012, ANGEW CHEM INT EDIT, V51, P6925, DOI 10.1002/anie.201202929
   Liu ZY, 2019, SENSOR ACTUAT B-CHEM, V296, DOI 10.1016/j.snb.2019.126698
   Majdinasab M, 2018, TRAC-TREND ANAL CHEM, V107, P60, DOI 10.1016/j.trac.2018.07.016
   Mao K, 2020, BIOSENS BIOELECTRON, V148, DOI 10.1016/j.bios.2019.111785
   Martinez AW, 2007, ANGEW CHEM INT EDIT, V46, P1318, DOI 10.1002/anie.200603817
   Martinez AW, 2010, ANAL CHEM, V82, P3, DOI 10.1021/ac9013989
   Meng HM, 2016, CHEM SOC REV, V45, P2583, DOI 10.1039/c5cs00645g
   Nie JF, 2013, ANALYST, V138, P671, DOI 10.1039/c2an36219h
   Nie JF, 2012, ANAL CHEM, V84, P6331, DOI 10.1021/ac203496c
   ROBERTSON DL, 1990, NATURE, V344, P467, DOI 10.1038/344467a0
   Sabet FS, 2017, FOOD CHEM, V220, P527, DOI 10.1016/j.foodchem.2016.10.004
   Singh NK, 2019, ANAL CHEM, V91, P4213, DOI 10.1021/acs.analchem.9b00670
   Tan DD, 2013, TALANTA, V113, P26, DOI 10.1016/j.talanta.2013.03.055
   Tian T, 2017, ACS APPL MATER INTER, V9, P30480, DOI 10.1021/acsami.7b09717
   TUERK C, 1990, SCIENCE, V249, P505, DOI 10.1126/science.2200121
   Wang HL, 2017, CHEM COMMUN, V53, P8407, DOI 10.1039/c7cc03240d
   Wang Y, 2019, RSC ADV, V9, P37144, DOI 10.1039/c9ra05709a
   Wei XF, 2016, ANAL CHEM, V88, P2345, DOI 10.1021/acs.analchem.5b04294
   Wilson DS, 1999, ANNU REV BIOCHEM, V68, P611, DOI 10.1146/annurev.biochem.68.1.611
   Xiang Y, 2011, NAT CHEM, V3, P697, DOI [10.1038/NCHEM.1092, 10.1038/nchem.1092]
   Xiao WC, 2019, ANAL CHEM, V91, P15114, DOI 10.1021/acs.analchem.9b03824
   Yamada K, 2015, ANGEW CHEM INT EDIT, V54, P5294, DOI 10.1002/anie.201411508
   Yang JM, 2016, ANAL CHEM, V88, P8218, DOI 10.1021/acs.analchem.6b02035
   Yang YJ, 2017, ANAL CHEM, V89, P5851, DOI 10.1021/acs.analchem.7b00174
   Yang YY, 2017, ANAL CHEM, V89, P71, DOI 10.1021/acs.analchem.6b04581
   Yuan Q, 2012, TRAC-TREND ANAL CHEM, V39, P72, DOI 10.1016/j.trac.2012.05.010
   Zhang Y, 2020, ANAL CHEM, V92, P3874, DOI 10.1021/acs.analchem.9b05343
   Zhang Y, 2016, BIOSENS BIOELECTRON, V78, P538, DOI 10.1016/j.bios.2015.12.003
   Zhang Y, 2015, BIOSENS BIOELECTRON, V73, P13, DOI 10.1016/j.bios.2015.04.081
   Zhang Y, 2014, ANAL CHEM, V86, P2005, DOI 10.1021/ac403026c
   Zhao XH, 2011, ANAL CHEM, V83, P5062, DOI 10.1021/ac200843x
NR 51
TC 5
Z9 5
U1 3
U2 35
PU ROYAL SOC CHEMISTRY
PI CAMBRIDGE
PA THOMAS GRAHAM HOUSE, SCIENCE PARK, MILTON RD, CAMBRIDGE CB4 0WF, CAMBS,
   ENGLAND
EI 2046-2069
J9 RSC ADV
JI RSC Adv.
PD JUL 30
PY 2020
VL 10
IS 47
BP 28121
EP 28127
DI 10.1039/d0ra04619a
PG 7
WC Chemistry, Multidisciplinary
WE Science Citation Index Expanded (SCI-EXPANDED)
SC Chemistry
GA MV5YF
UT WOS:000556432400028
PM 35519114
OA gold, Green Published
DA 2023-06-30
ER

PT J
AU Jeong, HK
   Echeverria, E
   Chakraborti, P
   Le, HT
   Dowben, PA
AF Jeong, Hae Kyung
   Echeverria, Elena
   Chakraborti, Priyanka
   Hien Thi Le
   Dowben, P. A.
TI Electronic structure of cyclodextrin-carbon nanotube composite films
SO RSC ADVANCES
LA English
DT Article
ID BETA-CYCLODEXTRIN; DOPAMINE
AB The electronic structures of two kinds of cyclodextrin-carbon nanotube (alpha CD-CNT and gamma CD-CNT) composite films are investigated by using (angular dependent) photoelectron spectroscopy to gain insight as to why the alpha CD-CNT and gamma CD-CNT composite films show different performances in biosensor applications. The gamma CD-CNT composite film is likely to have the CD localized on the surface rather than in the bulk of the film, while alpha CD-CNT has CD relatively more concentrated within the bulk of selvedge region of the film, rather than the surface. The results indicate that the CD, of the gamma CD-CNT composite, may be more bioactive, and possibly a better sensor of biomolecules due to the favorable surface position compared with that of alpha CD-CNT. The valence band of alpha CD-CNT and gamma CD-CNT show little difference from the CNT film except for a density of states, originating from CD, evident at a binding energy near 27 eV below Fermi level, meaning that there are few or no redox interactions between the CD and the CNT. The absence of a redox interaction between the CD and the CNT permits a clear electrochemical response to occur when guest biomolecules are captured on the composites, providing a route to biosensor applications.
C1 [Jeong, Hae Kyung; Hien Thi Le] Daegu Univ, Inst Basic Sci, Dept Phys, Gyongsan 712714, South Korea.
   [Echeverria, Elena; Chakraborti, Priyanka; Dowben, P. A.] Univ Nebraska Lincoln, Dept Phys & Astron, Lincoln, NE 68588 USA.
C3 Daegu University; Institute for Basic Science - Korea (IBS); University
   of Nebraska System; University of Nebraska Lincoln
RP Jeong, HK (通讯作者)，Daegu Univ, Inst Basic Sci, Dept Phys, Gyongsan 712714, South Korea.; Dowben, PA (通讯作者)，Univ Nebraska Lincoln, Dept Phys & Astron, Lincoln, NE 68588 USA.
EM outron@gmail.com; pdowben@unl.edu
RI Dowben, Peter/ABH-5036-2020
OI Echeverria, Elena/0000-0002-9472-6288; Dowben, Peter/0000-0002-2198-4710
FU Basic Science Research Program through the National Research Foundation
   of Korea [NRF-2016R1D1A3B04931018]; University of Nebraska; U.S.
   Department of Energy [DE-FG02-07ER15842]
FX This work was supported by Basic Science Research Program through the
   National Research Foundation of Korea (NRF-2016R1D1A3B04931018) and the
   work at the University of Nebraska was supported by the U.S. Department
   of Energy through grant #DE-FG02-07ER15842.
CR Alarcon-Angeles G, 2008, CARBON, V46, P898, DOI 10.1016/j.carbon.2008.02.025
   Cheng J, 2014, IND ENG CHEM RES, V53, P1415, DOI 10.1021/ie402658x
   Avendano SC, 2011, ECS TRANSACTIONS, V36, P385, DOI 10.1149/1.3660632
   Echeverria E, 2013, MATER LETT, V110, P20, DOI 10.1016/j.matlet.2013.08.009
   Iwai H., 2009, J SURF ANAL, V15, P264
   Jeong HK, 2013, CARBON, V57, P227, DOI 10.1016/j.carbon.2013.01.067
   Johnson JA, 2016, J AM CHEM SOC, V138, P10293, DOI 10.1021/jacs.6b05626
   Kim J, 2003, NANO LETT, V3, P1219, DOI 10.1021/nl034404b
   Kim J, 2006, BIOTECHNOL ADV, V24, P296, DOI 10.1016/j.biotechadv.2005.11.006
   Knoche KL, 2016, ACS ENERGY LETT, V1, P380, DOI 10.1021/acsenergylett.6b00225
   Le HN, 2015, J PHYS CHEM C, V119, P18671, DOI 10.1021/acs.jpcc.5b03363
   Moehlenbrock MJ, 2008, CHEM SOC REV, V37, P1188, DOI 10.1039/b708013c
   Palomar-Pardave M, 2014, J ELECTROANAL CHEM, V717, P103, DOI 10.1016/j.jelechem.2014.01.002
   Santoso I, 2011, PHYS REV B, V84, DOI 10.1103/PhysRevB.84.081403
   Tiwari G, 2010, J PHARM BIOALLIED SC, V2, P72, DOI 10.4103/0975-7406.67003
   Wu YY, 2013, RSC ADV, V3, P12726, DOI 10.1039/c3ra40231b
   Zhou M, 2012, J PHYS-CONDENS MAT, V24, DOI 10.1088/0953-8984/24/7/072201
NR 17
TC 14
Z9 14
U1 0
U2 11
PU ROYAL SOC CHEMISTRY
PI CAMBRIDGE
PA THOMAS GRAHAM HOUSE, SCIENCE PARK, MILTON RD, CAMBRIDGE CB4 0WF, CAMBS,
   ENGLAND
EI 2046-2069
J9 RSC ADV
JI RSC Adv.
PY 2017
VL 7
IS 18
BP 10968
EP 10972
DI 10.1039/c6ra26900a
PG 5
WC Chemistry, Multidisciplinary
WE Science Citation Index Expanded (SCI-EXPANDED)
SC Chemistry
GA EN1UW
UT WOS:000395796700045
OA Green Submitted, gold
DA 2023-06-30
ER

PT J
AU Yi, W
   Liu, J
   Chen, HB
   Gao, Y
   Li, HM
AF Yi, Wei
   Liu, Juan
   Chen, Hongbiao
   Gao, Yong
   Li, Huaming
TI Copper/nickel nanoparticle decorated carbon nanotubes for nonenzymatic
   glucose biosensor
SO JOURNAL OF SOLID STATE ELECTROCHEMISTRY
LA English
DT Article
DE Glucose; Carbon nanotubes; Copper/nickel particles; Electrooxidation;
   Biosensor
ID POTENTIAL AMPEROMETRIC DETECTION; ELECTROCATALYTIC OXIDATION;
   ELECTROCHEMICAL DETECTION; NANOWIRE ARRAY; COPPER-OXIDE; SENSOR;
   ELECTRODE; NICKEL; NI; SURFACE
AB In this study, copper/nickel (CuNi) particle decorated multiwalled carbon nanotubes (MWCNTs) have been fabricated for nonenzymatic glucose detection by the electrodeposition of CuNi particles on a glassy carbon electrode (GCE) modified with Nafion-functionalized MWCNTs (fMWCNTs). Scanning electron microscopy (SEM) and X-ray diffraction (XRD) analyses reveal that CuNi particles were successfully deposited on the fMWCNTs/GCE. The as-synthesized CuNi/fMWCNT composite reveals the shape characteristics of dendrite with a Cu/Ni atomic ratio of around 88.1/11.9. The nonenzymatic glucose sensor based on CuNi/fMWCNT composite shows excellent electrocatalytic activity toward glucose oxidation with a high sensitivity (1470.2 mu A cm(-2) mM(-1)), a low detection limit (2.5 nM, signal/noise (S/N) ratio = 3), and a wide linear range (0.1-5000 mu M). Moreover, the sensor has been successfully used for the assay of glucose in human serum samples with good recovery, ranging from 95.6 to 100.1 %. These results indicate that CuNi/fMWCNT composite is an ideal candidate for novel nonenzymatic glucose sensor because of its high sensitivity, good selectivity, good stability, and low cost.
C1 [Yi, Wei; Liu, Juan; Chen, Hongbiao; Gao, Yong; Li, Huaming] Xiangtan Univ, Coll Chem, Xiangtan 411105, Hunan, Peoples R China.
   [Li, Huaming] Xiangtan Univ, Key Lab Polymer Mat & Applicat Technol Hunan Prov, Coll Hunan Prov, Xiangtan 411105, Hunan, Peoples R China.
   [Li, Huaming] Xiangtan Univ, Key Lab Adv Funct Polymer Mat, Coll Hunan Prov, Xiangtan 411105, Hunan, Peoples R China.
C3 Xiangtan University; Xiangtan University; Xiangtan University
RP Li, HM (通讯作者)，Xiangtan Univ, Key Lab Polymer Mat & Applicat Technol Hunan Prov, Coll Hunan Prov, Xiangtan 411105, Hunan, Peoples R China.
EM lihuaming@xtu.edu.cn
RI Yi, Weiming/ABD-7435-2020
FU Program for NSFC [51272219]; RFDP [20124301110006]; International Joint
   Research Program of Hunan Province [2013WK3036]; Open Project of Hunan
   Provincial University Innovation Platform [12 K050]; Construct Program
   of the Key Discipline in Hunan Province
FX Financial support from Program for NSFC (51272219), RFDP
   (20124301110006), International Joint Research Program of Hunan Province
   (2013WK3036), Open Project of Hunan Provincial University Innovation
   Platform (12 K050), and the Construct Program of the Key Discipline in
   Hunan Province is greatly acknowledged.
CR Ahmad M, 2010, J PHYS CHEM C, V114, P9308, DOI 10.1021/jp102505g
   Arvinte A, 2011, TALANTA, V84, P180, DOI 10.1016/j.talanta.2010.12.051
   Babaei A, 2013, SENSOR ACTUAT B-CHEM, V176, P543, DOI 10.1016/j.snb.2012.09.021
   Beden B, 1996, ELECTROCHIM ACTA, V41, P701, DOI 10.1016/0013-4686(95)00359-2
   Cao X, 2011, ANALYST, V136, P4241, DOI 10.1039/c1an15367f
   Chen J, 2008, ELECTROCHEM COMMUN, V10, P1268, DOI 10.1016/j.elecom.2008.06.022
   Cui HF, 2007, ANAL CHIM ACTA, V594, P175, DOI 10.1016/j.aca.2007.05.047
   Ding RM, 2012, ANAL METHODS-UK, V4, P4003, DOI 10.1039/c2ay25792k
   Ding RM, 2011, CATAL SCI TECHNOL, V1, P1406, DOI 10.1039/c1cy00164g
   Druska P, 1996, CORROS SCI, V38, P835, DOI 10.1016/0010-938X(96)00170-9
   Fanguy JC, 2002, ANALYST, V127, P1021, DOI 10.1039/b205980k
   Guo CY, 2013, ANALYST, V138, P6727, DOI 10.1039/c3an01403g
   Holt-Hindle P, 2008, ELECTROCHEM COMMUN, V10, P1438, DOI 10.1016/j.elecom.2008.07.042
   Hoshino T, 2012, BIOELECTROCHEMISTRY, V84, P1, DOI 10.1016/j.bioelechem.2011.09.001
   Jafarian M, 2009, J SOLID STATE ELECTR, V13, P1171, DOI 10.1007/s10008-008-0632-1
   Kang XH, 2007, ANAL BIOCHEM, V363, P143, DOI 10.1016/j.ab.2007.01.003
   Khang D, 2007, BIOMATERIALS, V28, P4756, DOI 10.1016/j.biomaterials.2007.07.018
   Li XL, 2013, SENSOR ACTUAT B-CHEM, V181, P501, DOI 10.1016/j.snb.2013.02.035
   Lin KC, 2013, ELECTROCHIM ACTA, V96, P164, DOI 10.1016/j.electacta.2013.02.098
   Lu LM, 2009, BIOSENS BIOELECTRON, V25, P218, DOI 10.1016/j.bios.2009.06.041
   Luo J, 2012, ANAL CHIM ACTA, V709, P47, DOI 10.1016/j.aca.2011.10.025
   Luo LQ, 2012, BIOELECTROCHEMISTRY, V88, P156, DOI 10.1016/j.bioelechem.2012.03.006
   LUO PF, 1990, ANAL CHEM, V62, P752, DOI 10.1021/ac00206a021
   MARIOLI JM, 1993, ANAL CHIM ACTA, V282, P571, DOI 10.1016/0003-2670(93)80122-2
   Meng L, 2009, ANAL CHEM, V81, P7271, DOI 10.1021/ac901005p
   Mostafa IW, 2010, INT J BIOL MED RES, V1, P326
   Mu Y, 2011, BIOSENS BIOELECTRON, V26, P2948, DOI 10.1016/j.bios.2010.11.042
   Ndamanisha JC, 2009, BIOELECTROCHEMISTRY, V77, P60, DOI 10.1016/j.bioelechem.2009.05.003
   PRABHU SV, 1989, ANAL CHEM, V61, P852, DOI 10.1021/ac00183a014
   Qiao NQ, 2012, MICROCHIM ACTA, V177, P103, DOI 10.1007/s00604-011-0756-3
   Qin XY, 2012, ANALYST, V137, P939, DOI 10.1039/c2an15996a
   Qiu R, 2007, CHEM MATER, V19, P4174, DOI 10.1021/cm070638a
   Rocha LS, 2006, BIOELECTROCHEMISTRY, V69, P258, DOI 10.1016/j.bioelechem.2006.03.040
   Shamsipur M, 2010, BIOELECTROCHEMISTRY, V77, P120, DOI 10.1016/j.bioelechem.2009.07.007
   Si P, 2013, RSC ADV, V3, P3487, DOI 10.1039/c2ra22360k
   Smart SK, 2006, CARBON, V44, P1034, DOI 10.1016/j.carbon.2005.10.011
   Tehrani RMA, 2012, BIOSENS BIOELECTRON, V38, P278, DOI 10.1016/j.bios.2012.05.044
   Toghill KE, 2010, INT J ELECTROCHEM SC, V5, P1246
   Tominaga M, 2008, J ELECTROANAL CHEM, V615, P51, DOI 10.1016/j.jelechem.2007.11.030
   Tong SF, 2010, J PHYS CHEM C, V114, P20925, DOI 10.1021/jp1035772
   Turky AM, 2003, APPL CATAL A-GEN, V247, P83, DOI 10.1016/S0926-860X(03)00089-9
   Wang J, 2008, ANAL CHEM, V80, P997, DOI 10.1021/ac701790z
   WELS B, 1990, J ELECTROCHEM SOC, V137, P2785, DOI 10.1149/1.2087072
   Wolfart F, 2013, J SOLID STATE ELECTR, V17, P1333, DOI 10.1007/s10008-013-1998-2
   Xiao F, 2009, BIOSENS BIOELECTRON, V24, P3481, DOI 10.1016/j.bios.2009.04.045
   Xiao F, 2009, J PHYS CHEM C, V113, P849, DOI 10.1021/jp808162g
   XIE YQ, 1991, ANAL CHEM, V63, P1714, DOI 10.1021/ac00017a012
   Yeo IH, 2001, J ELECTROANAL CHEM, V495, P110, DOI 10.1016/S0022-0728(00)00401-0
   Yi QF, 2008, ELECTROANAL, V20, P2016, DOI 10.1002/elan.200804282
   Yuan BQ, 2013, ELECTROCHIM ACTA, V88, P708, DOI 10.1016/j.electacta.2012.10.102
   Zhang YC, 2012, BIOSENS BIOELECTRON, V31, P426, DOI 10.1016/j.bios.2011.11.006
   Zhao W, 2006, ELECTROCHEM COMMUN, V8, P773, DOI 10.1016/j.elecom.2006.03.009
NR 52
TC 43
Z9 44
U1 2
U2 175
PU SPRINGER
PI NEW YORK
PA 233 SPRING ST, NEW YORK, NY 10013 USA
SN 1432-8488
EI 1433-0768
J9 J SOLID STATE ELECTR
JI J. Solid State Electrochem.
PD MAY
PY 2015
VL 19
IS 5
BP 1511
EP 1521
DI 10.1007/s10008-015-2766-2
PG 11
WC Electrochemistry
WE Science Citation Index Expanded (SCI-EXPANDED)
SC Electrochemistry
GA CG4DV
UT WOS:000353234200027
DA 2023-06-30
ER

PT J
AU Sharma, R
   Sinha, RK
   Agrawal, VV
AF Sharma, Rachna
   Sinha, R. K.
   Agrawal, Ved Varun
TI Mediator-free total cholesterol estimation using a bi-enzyme
   functionalized nanostructured gold electrode
SO RSC ADVANCES
LA English
DT Article
ID NANOPARTICLES; SIZE; ELECTROCHEMISTRY; BIOSENSOR; OXIDASE; SYSTEMS;
   SHAPE
AB We report the fabrication of a bi-enzyme functionalized nanostructured Au electrode for the mediator-free determination of total cholesterol. A one-step electrochemical route for the synthesis, functionalization and deposition of Au nanostructures via the electroreduction of gold chloride onto indium tin oxide (ITO) coated glass plates has been proposed. The covalent biofunctionalization of the optimized Au electrode was done with cholesterol esterase (ChEt) and cholesterol oxidase (ChOx) to investigate the kinetic parameters and the sensing characteristics. The ChEt-ChOx/Glu-NanoAu/ITO bioelectrode has a surface-controlled electrode reaction with an electron transfer coefficient and a charge transfer rate constant of 0.68 and 7.09 s(-1), respectively. Under the optimal conditions, the bioelectrode undergoes a direct electron transfer reaction and exhibits a high sensitivity of 0.53 mA mM(-1) cm(-2) and a low detection limit of 1.57 mu M for cholesterol ester without the use of any redox mediator. In addition, the kinetic analysis reveals that the bioelectrode exhibits a surface concentration of 8.82 x 10(-12) mol cm(-2). The sensor has also been validated with clinical samples. The proposed biosensor shows good sensitivity, stability and selectivity towards total cholesterol and may thus find implications in the fabrication of biosensing devices.
C1 [Sharma, Rachna; Agrawal, Ved Varun] Natl Phys Lab, Biomed Instrumentat Sect, New Delhi 110012, India.
   [Sharma, Rachna; Sinha, R. K.] Delhi Technol Univ, Dept Appl Phys, New Delhi 110042, India.
C3 Council of Scientific & Industrial Research (CSIR) - India; CSIR -
   National Physical Laboratory (NPL); Delhi Technological University
RP Agrawal, VV (通讯作者)，Natl Phys Lab, Biomed Instrumentat Sect, Dr Krishnan Rd, New Delhi 110012, India.
EM ved.varun@gmail.com
RI Sinha, Ravindra K/C-7998-2012
OI Sinha, Ravindra/0000-0002-3447-412X
FU UGC-CSIR; DST Empower project; CSIR Empower project
FX We thank Prof. R. C. Budhani (Director, NPL), Dr A. M. Biradar and Prof.
   B. D. Malhotra for providing support and facilities, and Dr K. N. Sood
   for SEM measurements. R. S. is thankful to UGC-CSIR for the award of a
   Junior Research Fellowship. Financial support received from DST and CSIR
   Empower projects is sincerely acknowledged.
CR Ahmadalinezhad A, 2011, BIOSENS BIOELECTRON, V26, P4508, DOI 10.1016/j.bios.2011.05.011
   Azevedo AF, 2009, APPL SURF SCI, V255, P6565, DOI 10.1016/j.apsusc.2009.02.041
   Bhattacharyya S, 2007, J PHYS CHEM A, V111, P5729, DOI 10.1021/jp07l526+
   Chen FC, 2009, APPL PHYS LETT, V95, DOI 10.1063/1.3174914
   Chithrani BD, 2006, NANO LETT, V6, P662, DOI 10.1021/nl052396o
   Cobley CM, 2011, CHEM SOC REV, V40, P44, DOI 10.1039/b821763g
   Daniel MC, 2004, CHEM REV, V104, P293, DOI 10.1021/cr030698+
   Dukor R. K., 2001, VIB SPECTROSC, P3335
   Duncan B, 2010, J CONTROL RELEASE, V148, P122, DOI 10.1016/j.jconrel.2010.06.004
   Hu M, 2006, CHEM SOC REV, V35, P1084, DOI 10.1039/b517615h
   Huang CJ, 2006, J ELECTROCHEM SOC, V153, pD193, DOI 10.1149/1.2358103
   Jain PK, 2006, J PHYS CHEM B, V110, P7238, DOI 10.1021/jp057170o
   Koelle U, 1999, INORG CHIM ACTA, V290, P44, DOI 10.1016/S0020-1693(99)00112-7
   LAVIRON E, 1979, J ELECTROANAL CHEM, V100, P263, DOI 10.1016/S0022-0728(79)80167-9
   LAVIRON E, 1979, J ELECTROANAL CHEM, V101, P19, DOI 10.1016/S0022-0728(79)80075-3
   LESSNER P, 1986, J ELECTROCHEM SOC, V133, P2517, DOI 10.1149/1.2108463
   Liao HG, 2012, SCIENCE, V336, P1011, DOI 10.1126/science.1219185
   Liu HQ, 2008, LANGMUIR, V24, P6359, DOI 10.1021/la703587x
   Luo ZT, 2014, CHEM COMMUN, V50, P5143, DOI 10.1039/c3cc47512c
   Matharu Z, 2012, ANALYST, V137, P747, DOI 10.1039/c1an15196g
   Matharu Z, 2009, ELECTROANAL, V21, P1587, DOI 10.1002/elan.200904578
   Sau TK, 2010, ADV MATER, V22, P1805, DOI 10.1002/adma.200902557
   Sharma R, 2014, J PHYS CHEM C, V118, P6261, DOI 10.1021/jp411797u
   Shi L, 2013, BIOSENS BIOELECTRON, V49, P184, DOI 10.1016/j.bios.2013.05.012
   Si P, 2011, BIOSENS BIOELECTRON, V26, P3845, DOI 10.1016/j.bios.2011.02.044
   Stewart ME, 2008, CHEM REV, V108, P494, DOI 10.1021/cr068126n
   Wang L, 2011, BIOSENS BIOELECTRON, V30, P151, DOI 10.1016/j.bios.2011.09.003
   Yamashita M, 1998, PROTEIN ENG, V11, P1075, DOI 10.1093/protein/11.11.1075
   Zhitomirsky I, 2006, J MATER SCI, V41, P8186, DOI 10.1007/s10853-006-0994-7
   Zhu L, 2013, TALANTA, V106, P192, DOI 10.1016/j.talanta.2012.12.036
NR 30
TC 7
Z9 7
U1 3
U2 33
PU ROYAL SOC CHEMISTRY
PI CAMBRIDGE
PA THOMAS GRAHAM HOUSE, SCIENCE PARK, MILTON RD, CAMBRIDGE CB4 0WF, CAMBS,
   ENGLAND
SN 2046-2069
J9 RSC ADV
JI RSC Adv.
PY 2015
VL 5
IS 52
BP 41786
EP 41794
DI 10.1039/c5ra03053f
PG 9
WC Chemistry, Multidisciplinary
WE Science Citation Index Expanded (SCI-EXPANDED)
SC Chemistry
GA CI0RP
UT WOS:000354445900056
OA Green Accepted
DA 2023-06-30
ER

PT J
AU da Silva, ACN
   Deda, DK
   da Roz, AL
   Prado, RA
   Carvalho, CC
   Viviani, V
   Leite, FL
AF da Silva, Aline C. N.
   Deda, Daiana K.
   da Roz, Alessandra L.
   Prado, Rogilene A.
   Carvalho, Camila C.
   Viviani, Vadim
   Leite, Fabio L.
TI Nanobiosensors Based on Chemically Modified AFM Probes: A Useful Tool
   for Metsulfuron-Methyl Detection
SO SENSORS
LA English
DT Article
DE enzymes; herbicides; nanobiosensors; atomic force microscopy; atomic
   force spectroscopy; acetolactate synthase; chemical force microscopy
ID ATOMIC-FORCE MICROSCOPY; ELECTROCHEMICAL NANOBIOSENSOR; HERBICIDE;
   PESTICIDES; PROTEIN; SPECTROSCOPY; GLYPHOSATE; BIOSENSORS; EXPOSURE;
   SUSTAINABILITY
AB The use of agrochemicals has increased considerably in recent years, and consequently, there has been increased exposure of ecosystems and human populations to these highly toxic compounds. The study and development of methodologies to detect these substances with greater sensitivity has become extremely relevant. This article describes, for the first time, the use of atomic force spectroscopy (AFS) in the detection of enzyme-inhibiting herbicides. A nanobiosensor based on an atomic force microscopy (AFM) tip functionalised with the acetolactate synthase (ALS) enzyme was developed and characterised. The herbicide metsulfuron-methyl, an ALS inhibitor, was successfully detected through the acquisition of force curves using this biosensor. The adhesion force values were considerably higher when the biosensor was used. An increase of similar to 250% was achieved relative to the adhesion force using an unfunctionalised AFM tip. This considerable increase was the result of a specific interaction between the enzyme and the herbicide, which was primarily responsible for the efficiency of the nanobiosensor. These results indicate that this methodology is promising for the detection of herbicides, pesticides, and other environmental contaminants.
C1 [da Silva, Aline C. N.; Deda, Daiana K.; da Roz, Alessandra L.; Leite, Fabio L.] Univ Fed Sao Carlos, Dept Phys Chem & Math, Multidisciplinary Lab Nanoneurobiophys, Nanoneurobiophys Res Grp, BR-18052780 Sorocaba, SP, Brazil.
   [Prado, Rogilene A.; Carvalho, Camila C.; Viviani, Vadim] Univ Fed Sao Carlos, Dept Phys Chem & Math, Lab Biochem & Biotechnol Bioluminescence, BR-18052780 Sorocaba, SP, Brazil.
C3 Universidade Federal de Sao Carlos; Universidade Federal de Sao Carlos
RP Deda, DK (通讯作者)，Univ Fed Sao Carlos, Dept Phys Chem & Math, Multidisciplinary Lab Nanoneurobiophys, Nanoneurobiophys Res Grp, CP 3031, BR-18052780 Sorocaba, SP, Brazil.
EM aline_cristines@hotmail.com; daianakdn@gmail.com;
   alroz_pessoal@yahoo.com.br; pradorogilene@yahoo.com.br;
   camilacarvalho.bio08@gmail.com; viviani@ufscar.br; fabioleite@ufscar.br
RI de Lima Leite, Fabio/B-8466-2008; Deda, Daiana K/D-8666-2013; Viviani,
   Vadim R/D-5314-2012
OI de Lima Leite, Fabio/0000-0001-9620-9789; Deda, Daiana
   K/0000-0002-6785-0363; 
FU FAPESP [Proc. 2007/05089-9, Proc. 2010/04599-6, 2009/09120-3]; CAPES
   [Proc. 23038006985201116, Proc. 02880/09-1]; CNPq [483303/2011-9]
FX The authors acknowledge FAPESP (Proc. 2007/05089-9; Proc. 2010/04599-6;
   2009/09120-3), CAPES (Proc. 23038006985201116 and Proc. 02880/09-1) and
   CNPq (Proc. 483303/2011-9) for their financial support.
CR Albrecht A. J. P., 2010, REV BRASILEIRA HERBI, V9, P54, DOI [10.7824/rbh.v9i2.81, DOI 10.7824/RBH.V9I2.81]
   Alfinito E, 2010, MICROELECTRON J, V41, P718, DOI 10.1016/j.mejo.2010.07.006
   Alvarez M, 2003, BIOSENS BIOELECTRON, V18, P649, DOI 10.1016/S0956-5663(03)00035-6
   Bache M, 2011, NANOSCALE RES LETT, V6, DOI 10.1186/1556-276X-6-386
   Boro RC, 2011, ANALYST, V136, P2125, DOI 10.1039/c0an00810a
   Butt HJ, 2005, SURF SCI REP, V59, P1, DOI 10.1016/j.surfrep.2005.08.003
   Byzova NA, 2010, J AOAC INT, V93, P36
   Cecchet F, 2007, ANAL CHEM, V79, P6488, DOI 10.1021/ac070155q
   Cheng MS, 2011, ENVIRON SCI TECHNOL, V45, P6453, DOI 10.1021/es200884a
   Chipman D, 1998, BBA-PROTEIN STRUCT M, V1385, P401, DOI 10.1016/S0167-4838(98)00083-1
   Cohen M, 2007, AUST FAM PHYSICIAN, V36, P1002
   Costa LT, 2012, J MOL RECOGNIT, V25, P256, DOI 10.1002/jmr.2189
   Dague E, 2007, NANO LETT, V7, P3026, DOI 10.1021/nl071476k
   Ditzler LR, 2011, J AM CHEM SOC, V133, P13284, DOI 10.1021/ja205409v
   Dufrene YF, 2008, NAT PROTOC, V3, P1132, DOI 10.1038/nprot.2008.101
   Engstrom R, 2008, ENVIRON IMPACT ASSES, V28, P241, DOI 10.1016/j.eiar.2007.10.001
   Fiorini M, 2001, BIOPHYS J, V80, P2471, DOI 10.1016/S0006-3495(01)76215-7
   Franca EF, 2011, PHYS CHEM CHEM PHYS, V13, P8894, DOI 10.1039/c1cp20393b
   FRISBIE CD, 1994, SCIENCE, V265, P2071, DOI 10.1126/science.265.5181.2071
   Goodland R, 1997, ECOL ECON, V23, P189, DOI 10.1016/S0921-8009(97)00579-X
   Gulati K, 2010, INDIAN J EXP BIOL, V48, P710
   Hepel M., 2008, INTERACTIONS HERBICI, P66
   Hlinka J, 2010, CR CHIM, V13, P481, DOI 10.1016/j.crci.2010.01.004
   HUTTER JL, 1993, REV SCI INSTRUM, V64, P1868, DOI 10.1063/1.1143970
   Ito T, 2010, TRAC-TREND ANAL CHEM, V29, P225, DOI 10.1016/j.trac.2009.12.008
   Jauvert E, 2012, SENSOR ACTUAT B-CHEM, V168, P436, DOI 10.1016/j.snb.2012.04.048
   Jurewicz J, 2006, EPIDEMIOLOGY, V17, pS460, DOI 10.1097/00001648-200611001-01234
   Jurewicz J, 2006, ACTA PAEDIATR, V95, P71, DOI 10.1080/08035320600886489
   Kale VM, 2008, J BIOCHEM MOL TOXIC, V22, P41, DOI 10.1002/jbt.20213
   Kapka-Skrzypczak L, 2011, ANN AGR ENV MED, V18, P294
   Kaur J, 2004, BIOSENS BIOELECTRON, V20, P284, DOI 10.1016/j.bios.2004.01.012
   Kawai K, 2008, J PESTIC SCI, V33, P128, DOI 10.1584/jpestics.G07-29
   Kim H, 2009, J COLLOID INTERF SCI, V334, P161, DOI 10.1016/j.jcis.2009.03.082
   LAROSSA RA, 1984, J BIOL CHEM, V259, P8753
   Leite FL, 2007, MICROSC MICROANAL, V13, P304, DOI 10.1017/S1431927607070262
   Leite FL, 2005, J ADHES SCI TECHNOL, V19, P365, DOI 10.1163/1568561054352667
   Liu RY, 2011, ANALYST, V136, P184, DOI 10.1039/c0an00447b
   Martinez A, 2007, BIOMEDICA, V27, P594, DOI 10.7705/biomedica.v27i4.176
   Masojidek J, 2011, ECOTOX ENVIRON SAFE, V74, P117, DOI 10.1016/j.ecoenv.2010.08.028
   MUHITCH MJ, 1987, PLANT PHYSIOL, V83, P451, DOI 10.1104/pp.83.2.451
   Nikoloff N, 2012, TOXICOL IN VITRO, V26, P157, DOI 10.1016/j.tiv.2011.10.015
   NOY A, 1995, J AM CHEM SOC, V117, P7943, DOI 10.1021/ja00135a012
   Noy A, 1997, ANNU REV MATER SCI, V27, P381, DOI 10.1146/annurev.matsci.27.1.381
   RICHARDS FM, 1968, J MOL BIOL, V37, P231, DOI 10.1016/0022-2836(68)90086-7
   Scordino M, 2008, EUR FOOD RES TECHNOL, V227, P1339, DOI 10.1007/s00217-008-0849-3
   Sharma P, 2010, ANAL CHIM ACTA, V676, P87, DOI 10.1016/j.aca.2010.07.042
   Silverstein R.M., 1991, SPECTROMETRIC IDENTI, P512
   Soloneski S, 2007, CELL BIOL INT, V31, P1316, DOI 10.1016/j.cellbi.2007.05.003
   Soloneski S, 2010, J HAZARD MATER, V174, P410, DOI 10.1016/j.jhazmat.2009.09.068
   Songa EA, 2009, PURE APPL CHEM, V81, P123, DOI 10.1351/PAC-CON-08-01-15
   Songa EA, 2009, ELECTROANAL, V21, P671, DOI 10.1002/elan.200804452
   Steffens C, 2012, SENSORS-BASEL, V12, P8278, DOI 10.3390/s120608278
   Stobiecka M, 2010, ECS TRANSACTIONS, V28, P1, DOI 10.1149/1.3514071
   Stobiecka M, 2011, ACS SYM SER, V1083, P211
   Suri CR, 2008, NANOTECHNOLOGY, V19, DOI 10.1088/0957-4484/19/23/235502
   Touhami A, 2003, LANGMUIR, V19, P1745, DOI 10.1021/la026145w
   Tukker A, 2011, ECOL ECON, V70, P1776, DOI 10.1016/j.ecolecon.2011.05.001
   Vinnari M, 2012, ECOL ECON, V74, P46, DOI 10.1016/j.ecolecon.2011.12.012
   Vladkova R, 2009, CR ACAD BULG SCI, V62, P355
   Wang HD, 2002, BIOPHYS J, V83, P3619, DOI 10.1016/S0006-3495(02)75362-9
NR 60
TC 29
Z9 29
U1 2
U2 49
PU MDPI
PI BASEL
PA ST ALBAN-ANLAGE 66, CH-4052 BASEL, SWITZERLAND
SN 1424-8220
J9 SENSORS-BASEL
JI Sensors
PD FEB
PY 2013
VL 13
IS 2
BP 1477
EP 1489
DI 10.3390/s130201477
PG 13
WC Chemistry, Analytical; Engineering, Electrical & Electronic; Instruments
   & Instrumentation
WE Science Citation Index Expanded (SCI-EXPANDED)
SC Chemistry; Engineering; Instruments & Instrumentation
GA 096KS
UT WOS:000315403300006
PM 23348034
OA gold, Green Published, Green Submitted
DA 2023-06-30
ER

PT J
AU Vidotti, M
   Carvalhal, RF
   Mendes, RK
   Ferreira, DCM
   Kubota, LT
AF Vidotti, Marcio
   Carvalhal, Rafaela F.
   Mendes, Renata K.
   Ferreira, Danielle C. M.
   Kubota, Lauro T.
TI Biosensors Based on Gold Nanostructures
SO JOURNAL OF THE BRAZILIAN CHEMICAL SOCIETY
LA English
DT Review
DE gold nanoparticles; biosensors; bioanalytical devices; nanotechnology;
   biomolecules
ID SURFACE-PLASMON RESONANCE; DIRECT ELECTRON-TRANSFER; GLASSY-CARBON
   ELECTRODE; COPPER HEXACYANOFERRATE NANOPARTICLES; FREE ELECTROCHEMICAL
   DETECTION; IN-VITRO SELECTION; BY-LAYER FILMS; AU NANOPARTICLES;
   GLUCOSE-OXIDASE; AMPEROMETRIC IMMUNOSENSOR
AB The present review discusses the latest advances in biosensor technology achieved by the assembly of biomolecules associated with gold nanoparticles in analytical devices. This review is divided in sections according to the biomolecule employed in the biosensor development: (i) immunocompounds; (ii) DNA/RNA and functional DNA/RNA; and (iii) enzymes and Heme proteins. In order to facilitate the comprehension each section was subdivided according to the transduction mode. Gold nanoparticles based immunosensors have a wide range of applications in food, environmental, pharmaceutical, chemistry and clinical diagnostics. The nanoparticles were employed to improve whether the analytical signal or the immunocompounds immobilization. In another section, biosensors based on DNA/RNA biomolecules employing gold nanostructures as labels and label-free funtional DNA/RNA biosensors associated to gold nanostructures as tranducers were systematically reported for rapid identification of pathogens, species of environmental interest and clinical diagnostics, respectively. The inclusion of gold nanoparticles in modified electrodes itself enhances the electron transfer between the transducer and biomolecules leading to improved bioanalytical devices when redox enzymes and heme proteins are used. Biosensors for the detection and quantification of glucose and hydrogen peroxide are discussed as well.
C1 [Vidotti, Marcio] Univ Fed Parana, Dept Quim, BR-81531980 Curitiba, PR, Brazil.
   [Carvalhal, Rafaela F.; Mendes, Renata K.; Ferreira, Danielle C. M.; Kubota, Lauro T.] Univ Estadual Campinas, Inst Quim, BR-13083970 Campinas, SP, Brazil.
   [Carvalhal, Rafaela F.; Mendes, Renata K.; Ferreira, Danielle C. M.; Kubota, Lauro T.] Univ Estadual Campinas, Inst Nacl Ciencia & Tecnol Bioanalit, BR-13083970 Campinas, SP, Brazil.
C3 Universidade Federal do Parana; Universidade Estadual de Campinas;
   Universidade Estadual de Campinas
RP Vidotti, M (通讯作者)，Univ Fed Parana, Dept Quim, CP 19081, BR-81531980 Curitiba, PR, Brazil.
EM mvidotti@ufpr.br
RI Kubota, Lauro Tatsuo/AAF-8184-2019; Kubota, L.T./C-1459-2012; Mendes,
   Renata K./G-5876-2013; Vidotti, Marcio/AAG-9265-2021
OI Kubota, Lauro Tatsuo/0000-0001-8189-2618; Kubota,
   L.T./0000-0001-8189-2618; Mendes, Renata K./0000-0001-8329-5518;
   Vidotti, Marcio/0000-0002-9944-5186
FU FAPESP [2008/04209-3]; CNPq
FX Authors would like to thank the Brazilian agencies FAPESP and CNPq for
   the financial support, D. C. M. F. would like to thank FAPESP for the
   scholarship granted (2008/04209-3).
CR Alivisatos AP, 1996, J PHYS CHEM-US, V100, P13226, DOI 10.1021/jp9535506
   Alvarez MM, 1997, J PHYS CHEM B, V101, P3706, DOI 10.1021/jp962922n
   Baioni AP, 2008, J ELECTROANAL CHEM, V622, P219, DOI 10.1016/j.jelechem.2008.06.009
   Baioni AP, 2007, LANGMUIR, V23, P6796, DOI 10.1021/la070161h
   Baptista P, 2008, ANAL BIOANAL CHEM, V391, P943, DOI 10.1007/s00216-007-1768-z
   Bharathi S, 2001, LANGMUIR, V17, P1, DOI 10.1021/la0010572
   Blab GA, 2006, BIOPHYS J, V90, pL13, DOI 10.1529/biophysj.105.076182
   Boozer C, 2006, ANAL CHEM, V78, P1515, DOI 10.1021/ac051923l
   Chen SH, 2007, BIOSENS BIOELECTRON, V22, P1268, DOI 10.1016/j.bios.2006.05.022
   Chen SH, 2008, J MICROBIOL METH, V73, P7, DOI 10.1016/j.mimet.2008.01.004
   Chiu CS, 2008, ANAL CHEM, V80, P3318, DOI 10.1021/ac702495g
   Crespilho FN, 2006, ELECTROCHEM COMMUN, V8, P1665, DOI 10.1016/j.elecom.2006.07.032
   Cui R, 2007, ANAL CHEM, V79, P8494, DOI 10.1021/ac070923d
   Damos FS, 2005, LANGMUIR, V21, P602, DOI 10.1021/la0487038
   Daniel MC, 2004, CHEM REV, V104, P293, DOI 10.1021/cr030698+
   Das J, 2006, J AM CHEM SOC, V128, P16022, DOI 10.1021/ja0672167
   Marques PRBD, 2009, ANAL CHEM, V81, P1332, DOI 10.1021/ac801736b
   de-los-Santos-Alvarez N, 2008, TRAC-TREND ANAL CHEM, V27, P437, DOI 10.1016/j.trac.2008.03.003
   Decher G, 1997, SCIENCE, V277, P1232, DOI 10.1126/science.277.5330.1232
   Deng CY, 2009, ANAL CHEM, V81, P739, DOI 10.1021/ac800958a
   ELLINGTON AD, 1990, NATURE, V346, P818, DOI 10.1038/346818a0
   Fang B, 2008, BIOSENS BIOELECTRON, V23, P1175, DOI 10.1016/j.bios.2007.10.022
   Fang C, 2008, ANAL CHEM, V80, P9387, DOI 10.1021/ac801433z
   Feng JJ, 2005, ANAL BIOCHEM, V342, P280, DOI 10.1016/j.ab.2005.04.040
   Feng KJ, 2008, ELECTROCHEM COMMUN, V10, P531, DOI 10.1016/j.elecom.2008.01.024
   Fiorito PA, 2005, CHEM COMMUN, P366, DOI 10.1039/b412583e
   Food and Drug Administration, 2006, FDA ANN FIND INV FOO
   Food and Drug Administration, 2006, FOODB PATH MICR NAT
   Food and Drug Administration, 2006, WAT DISS ESCH COL O1
   Fritzsche W, 2003, NANOTECHNOLOGY, V14, pR63, DOI 10.1088/0957-4484/14/12/R01
   Gao FX, 2007, COLLOID SURFACE A, V295, P223, DOI 10.1016/j.colsurfa.2006.09.006
   Gates AT, 2008, LANGMUIR, V24, P4107, DOI 10.1021/la7033142
   Gill P, 2008, DIAGN MICR INFEC DIS, V62, P119, DOI 10.1016/j.diagmicrobio.2008.05.003
   Gu HY, 2001, J ELECTROANAL CHEM, V516, P119, DOI 10.1016/S0022-0728(01)00669-6
   Hanaoka S, 2001, ANAL CHIM ACTA, V426, P57, DOI 10.1016/S0003-2670(00)01181-8
   Hansen JA, 2006, J AM CHEM SOC, V128, P3860, DOI 10.1021/ja0574116
   Hleli S, 2006, MAT SCI ENG C-BIO S, V26, P322, DOI 10.1016/j.msec.2005.10.054
   HURDIS EC, 1954, ANAL CHEM, V26, P320, DOI 10.1021/ac60086a016
   IUPAC, 1996, IUPAC 1996 EL BIOS P
   Jain KK, 2003, EXPERT REV MOL DIAGN, V3, P153, DOI 10.1586/14737159.3.2.153
   Jia JB, 2002, ANAL CHEM, V74, P2217, DOI 10.1021/ac011116w
   Jin RC, 2003, J AM CHEM SOC, V125, P1643, DOI 10.1021/ja021096v
   Ju HX, 2002, ELECTROANAL, V14, P141, DOI 10.1002/1521-4109(200201)14:2<141::AID-ELAN141>3.0.CO;2-Y
   Katz E, 2004, ELECTROANAL, V16, P19, DOI 10.1002/elan.200302930
   Kawaguchi T, 2008, SENSOR ACTUAT B-CHEM, V133, P467, DOI 10.1016/j.snb.2008.03.005
   Kim DK, 2008, ANAL BIOCHEM, V379, P1, DOI 10.1016/j.ab.2008.04.029
   Kim YS, 2008, BIOCHIP J, V2, P175
   Kreuzer MP, 2006, BIOSENS BIOELECTRON, V21, P1345, DOI 10.1016/j.bios.2005.04.019
   Lavrik NV, 2003, APPL PHYS LETT, V82, P2697, DOI 10.1063/1.1569050
   Lee JS, 2008, ANAL CHEM, V80, P6805, DOI 10.1021/ac801046a
   Li BL, 2008, BIOSENS BIOELECTRON, V23, P965, DOI 10.1016/j.bios.2007.09.019
   Li CZ, 2005, CHEM COMMUN, P3924, DOI 10.1039/b504186d
   Li HX, 2004, P NATL ACAD SCI USA, V101, P14036, DOI 10.1073/pnas.0406115101
   Li XX, 2008, BIOSENS BIOELECTRON, V23, P1624, DOI 10.1016/j.bios.2008.01.029
   Li Y, 2009, MICROCHIM ACTA, V164, P69, DOI 10.1007/s00604-008-0034-1
   Li YC, 2006, ELECTROANAL, V18, P499, DOI 10.1002/elan.200503431
   Lin CC, 2008, BIOSENS BIOELECTRON, V24, P178, DOI 10.1016/j.bios.2008.03.035
   Lin YH, 2008, BIOSENS BIOELECTRON, V23, P1832, DOI 10.1016/j.bios.2008.02.030
   Liu CY, 2008, ELECTROANAL, V20, P1067, DOI 10.1002/elan.200704150
   Liu JW, 2004, ANAL CHEM, V76, P1627, DOI 10.1021/ac0351769
   Liu JW, 2004, J FLUORESC, V14, P343, DOI 10.1023/B:JOFL.0000031816.06134.d3
   Liu SQ, 2003, BIOSENS BIOELECTRON, V19, P177, DOI 10.1016/S0956-5663(03)00172-6
   Liu SQ, 2002, ANAL BIOCHEM, V307, P110, DOI 10.1016/S0003-2697(02)00014-3
   Liu XQ, 2008, ELECTROCHEM COMMUN, V10, P1250, DOI 10.1016/j.elecom.2008.06.009
   Loftus AF, 2008, J AM CHEM SOC, V130, P1649, DOI 10.1021/ja076312k
   Loguercio S, 2008, FEBS LETT, V582, P3537, DOI 10.1016/j.febslet.2008.09.025
   Lu Y, 2006, CURR OPIN BIOTECH, V17, P580, DOI 10.1016/j.copbio.2006.10.004
   Lvov Y. M., 1997, CHEM COMMUN, V11, P1229
   Ma HY, 2008, ELECTROANAL, V20, P1220, DOI 10.1002/elan.200704169
   Mao X, 2009, ANAL CHEM, V81, P1660, DOI 10.1021/ac8024653
   Maxwell DJ, 2002, J AM CHEM SOC, V124, P9606, DOI 10.1021/ja025814p
   Mie G, 1908, ANN PHYS-BERLIN, V25, P377, DOI 10.1002/andp.19083300302
   Mirkin CA, 1996, NATURE, V382, P607, DOI 10.1038/382607a0
   Mohammadzadegan R, 2008, PHYSICA E, V41, P142, DOI 10.1016/j.physe.2008.06.013
   Mulvaney P, 1996, LANGMUIR, V12, P788, DOI 10.1021/la9502711
   Ou CF, 2007, ANAL CHIM ACTA, V603, P205, DOI 10.1016/j.aca.2007.08.052
   Pingarron JM, 2008, ELECTROCHIM ACTA, V53, P5848, DOI 10.1016/j.electacta.2008.03.005
   Qiao FY, 2008, APPL SURF SCI, V254, P2941, DOI 10.1016/j.apsusc.2007.10.046
   Schoonman J, 2000, SOLID STATE IONICS, V135, P5, DOI 10.1016/S0167-2738(00)00324-6
   Storhoff JJ, 1999, CHEM REV, V99, P1849, DOI 10.1021/cr970071p
   Storhoff JJ, 2004, NAT BIOTECHNOL, V22, P883, DOI 10.1038/nbt977
   Storhoff JJ, 2000, J AM CHEM SOC, V122, P4640, DOI 10.1021/ja993825l
   Tang DY, 2008, MICROCHIM ACTA, V163, P41, DOI 10.1007/s00604-007-0918-5
   Tang DY, 2008, MICROCHIM ACTA, V160, P367, DOI 10.1007/s00604-007-0840-x
   Tang L, 2008, ENVIRON SCI TECHNOL, V42, P1207, DOI 10.1021/es7024593
   Tansil NC, 2006, NANO TODAY, V1, P28, DOI 10.1016/S1369-7021(06)71363-3
   Taton TA, 2000, SCIENCE, V289, P1757, DOI 10.1126/science.289.5485.1757
   Thevenot DR, 2001, BIOSENS BIOELECTRON, V16, P121, DOI [10.1016/S0956-5663(01)00115-4, 10.1081/AL-100103209]
   Tian Y, 2005, ANAL CHIM ACTA, V551, P98, DOI 10.1016/j.aca.2005.07.017
   Trindade T, 2001, CHEM MATER, V13, P3843, DOI 10.1021/cm000843p
   TUERK C, 1990, SCIENCE, V249, P505, DOI 10.1126/science.2200121
   Valera E, 2008, SENSOR ACTUAT B-CHEM, V134, P95, DOI 10.1016/j.snb.2008.04.023
   Vidotti M, 2008, ELECTROCHIM ACTA, V53, P4030, DOI 10.1016/j.electacta.2007.11.029
   Vidotti M, 2009, ULTRASON SONOCHEM, V16, P35, DOI 10.1016/j.ultsonch.2008.07.006
   Vidotti M, 2007, J NANOSCI NANOTECHNO, V7, P3221, DOI 10.1166/jnn.2007.651
   Wang CG, 2006, ADV FUNCT MATER, V16, P1673, DOI 10.1002/adfm.200500898
   Wang J, 2001, ELECTROANAL, V13, P13, DOI 10.1002/1521-4109(200101)13:1<13::AID-ELAN13>3.0.CO;2-F
   Wang JL, 2008, ANAL CHEM, V80, P7174, DOI 10.1021/ac801281c
   Wang LJ, 2008, CHINESE SCI BULL, V53, P1175, DOI 10.1007/s11434-007-0529-x
   Wang Q, 2008, COLLOID SURFACE B, V63, P254, DOI 10.1016/j.colsurfb.2007.12.007
   Welch CM, 2006, ANAL BIOANAL CHEM, V384, P601, DOI 10.1007/s00216-005-0230-3
   Willner B, 2006, CURR OPIN BIOTECH, V17, P589, DOI 10.1016/j.copbio.2006.10.008
   Willner I, 1996, J AM CHEM SOC, V118, P10321, DOI 10.1021/ja9608611
   Willner I, 2000, ANGEW CHEM INT EDIT, V39, P1180, DOI 10.1002/(SICI)1521-3773(20000403)39:7<1180::AID-ANIE1180>3.0.CO;2-E
   Willner I, 2008, CHEM SOC REV, V37, P1153, DOI 10.1039/b718428j
   Willner I, 2007, BIOELECTROCHEMISTRY, V70, P2, DOI 10.1016/j.bioelechem.2006.03.013
   Wilson DS, 1999, ANNU REV BIOCHEM, V68, P611, DOI 10.1146/annurev.biochem.68.1.611
   WOLLENBERGER U, 1991, BIOELECTROCH BIOENER, V26, P287, DOI 10.1016/0302-4598(91)80030-7
   Wu BY, 2008, MAT SCI ENG C-BIO S, V28, P1065, DOI 10.1016/j.msec.2007.04.035
   Xiao Y, 2000, ANAL BIOCHEM, V278, P22, DOI 10.1006/abio.1999.4360
   Xiao Y, 2003, SCIENCE, V299, P1877, DOI 10.1126/science.1080664
   Xu HX, 2002, SENSOR ACTUAT B-CHEM, V87, P244, DOI 10.1016/S0925-4005(02)00243-5
   Xu SY, 2007, BIOSENS BIOELECTRON, V22, P1807, DOI 10.1016/j.bios.2006.07.008
   Yang G, 2008, COLLOID SURFACE B, V61, P93, DOI 10.1016/j.colsurfb.2007.07.014
   Yang J, 2007, ANAL BIOCHEM, V365, P24, DOI 10.1016/j.ab.2006.12.039
   Yang MH, 2007, BIOMATERIALS, V28, P3408, DOI 10.1016/j.biomaterials.2007.04.020
   Yang WW, 2006, SENSOR ACTUAT B-CHEM, V115, P42, DOI 10.1016/j.snb.2005.08.017
   Yang WW, 2006, ELECTROCHEM COMMUN, V8, P665, DOI 10.1016/j.elecom.2005.11.014
   Yang WW, 2005, ANAL BIOANAL CHEM, V382, P44, DOI 10.1007/s00216-005-3160-1
   Yu X, 2006, J AM CHEM SOC, V128, P11199, DOI 10.1021/ja062117e
   Zhang H, 2006, J PHYS CHEM B, V110, P2171, DOI 10.1021/jp055301f
   Zhang H, 2007, BIOSENS BIOELECTRON, V23, P393, DOI 10.1016/j.bios.2007.04.018
   Zhang JD, 2005, J ELECTROANAL CHEM, V577, P273, DOI 10.1016/j.jelechem.2004.12.005
   Zhang JD, 2004, ELECTROCHIM ACTA, V50, P85, DOI 10.1016/j.electacta.2004.07.026
   Zhang L, 2005, BIOSENS BIOELECTRON, V21, P337, DOI 10.1016/j.bios.2004.10.021
   Zhang LY, 2008, INT J BIOL MACROMOL, V43, P165, DOI 10.1016/j.ijbiomac.2008.04.010
   Zhang QD, 2008, J COLLOID INTERF SCI, V319, P94, DOI 10.1016/j.jcis.2007.11.039
   Zhang SX, 2005, BIOELECTROCHEMISTRY, V67, P15, DOI 10.1016/j.bioelechem.2004.12.002
   Zhang SX, 2005, SENSOR ACTUAT B-CHEM, V109, P367, DOI 10.1016/j.snb.2005.01.003
   Zhang Y, 2008, J IMMUNOL METHODS, V332, P103, DOI 10.1016/j.jim.2007.12.019
   ZHAO JG, 1992, J ELECTROANAL CHEM, V327, P109, DOI 10.1016/0022-0728(92)80140-Y
   Zhao WA, 2008, J AM CHEM SOC, V130, P3610, DOI 10.1021/ja710241b
   Zhao XJ, 2008, ELECTROCHIM ACTA, V53, P4732, DOI 10.1016/j.electacta.2008.02.007
   Zhou N, 2009, TALANTA, V77, P1021, DOI 10.1016/j.talanta.2008.07.058
NR 134
TC 48
Z9 50
U1 5
U2 14
PU SOC BRASILEIRA QUIMICA
PI SAO PAULO
PA CAIXA POSTAL 26037, 05599-970 SAO PAULO, BRAZIL
SN 0103-5053
EI 1678-4790
J9 J BRAZIL CHEM SOC
JI J. Braz. Chem. Soc.
PY 2011
VL 22
IS 1
BP 3
EP 20
DI 10.1590/s0103-50532011000100002
PG 18
WC Chemistry, Multidisciplinary
WE Science Citation Index Expanded (SCI-EXPANDED)
SC Chemistry
GA 702HZ
UT WOS:000285886500002
OA Green Published, gold, Green Submitted
DA 2023-06-30
ER

PT J
AU Cordi, L
   Minussi, RC
   Freire, RS
   Duran, N
AF Cordi, L.
   Minussi, R. C.
   Freire, R. S.
   Duran, N.
TI Fungal laccase: copper induction, semi-purification, immobilization,
   phenolic effluent treatment and electrochemical measurement
SO AFRICAN JOURNAL OF BIOTECHNOLOGY
LA English
DT Article
DE Trametes versicolor; laccase induction; semi-purification;
   immobilization; effluent treatment
ID TRAMETES-VERSICOLOR; POTENTIAL APPLICATIONS; WASTE-WATER;
   DECOLORIZATION; DEGRADATION; PEROXIDASES; IMPROVEMENT; BIOREACTOR;
   EXPRESSION; MANGANESE
AB The laccase activity induced by copper ions in Trametes versicolor by two inducers was studied and the aims were to show that it is possible to obtain a high laccase activity in almost 12 of the enzymes product using a basic culture medium but different copper concentration. Laccase was inducted by 2,5-xylidine and copper sulfate. Semi-purification of the crude laccase was carried out through precipitation and the column separation with NaCl gradient. In order to apply in an effluent treatment, laccase was immobilized on different vitroceramics supports, pyrolytic graphite and also on a carbon fiber electrode as biosensor. The maximum laccase activity was 40,774.0 U L-1 at the 12(th) day. The best support for immobilization was pyrolytic graphite ( glutaraldehyde treated-94% efficiency). Total phenol removal in Kraft E1 effluent was 19% for immobilized pyrolytic graphite with the mediator present. The biosensor prepared with this material showed a good linear response to catechol. The optimization of laccase activity induction through the combination of 2,5-xylidine and cooper sulfate was obtained and led to its use in environmental remediation.
C1 Univ Estadual Campinas, Inst Quim, BR-13083970 Campinas, SP, Brazil.
   Univ Mogi das Cruzes, Mogi Das Cruzes, SP, Brazil.
   Univ Sao Paulo, Inst Quim, Sao Paulo, Brazil.
C3 Universidade Estadual de Campinas; Universidade de Mogi das Cruzes;
   Universidade de Sao Paulo
RP Duran, N (通讯作者)，Univ Estadual Campinas, Inst Quim, CP 6154, BR-13083970 Campinas, SP, Brazil.
EM duran@iqm.unicamp.br
RI Freire, Renato/G-6500-2013; Freire, Renato S/D-3467-2014
OI Freire, Renato S/0000-0001-8594-7225; Duran, Nelson/0000-0001-8372-5143;
   Cordi, Livia/0000-0002-9118-2596
CR *APHA, 1995, AM PUB HLTH ASS, P568
   Baldrian P, 2005, RES MICROBIOL, V156, P670, DOI 10.1016/j.resmic.2005.03.007
   Baldrian P, 2004, FEMS MICROBIOL ECOL, V50, P245, DOI 10.1016/j.femsec.2004.07.005
   BOLLAG JM, 1984, APPL ENVIRON MICROB, V48, P849, DOI 10.1128/AEM.48.4.849-854.1984
   Champagne PP, 2005, APPL MICROBIOL BIOT, V69, P276, DOI 10.1007/s00253-005-1964-8
   Couto SR, 2006, LETT APPL MICROBIOL, V42, P612, DOI 10.1111/j.1472-765X.2006.01879.x
   Couto SR, 2002, PROCESS BIOCHEM, V38, P249, DOI 10.1016/S0032-9592(02)00087-0
   D'Annibale A, 1999, PROCESS BIOCHEM, V34, P697, DOI 10.1016/S0032-9592(98)00144-7
   Duran N, 2000, APPL CATAL B-ENVIRON, V28, P83, DOI 10.1016/S0926-3373(00)00168-5
   Duran N, 2002, ENZYME MICROB TECH, V31, P907, DOI 10.1016/S0141-0229(02)00214-4
   DURAN N, 1995, ENZIMAS IMPORTANCIA, P68
   Freire RS, 2000, QUIM NOVA, V23, P504, DOI 10.1590/S0100-40422000000400013
   Gianfreda L, 2004, ENZYME MICROB TECH, V35, P339, DOI 10.1016/j.enzmictec.2004.05.006
   Gianfreda L., 1999, ANN FINANCE, V3, P1, DOI 10.1080/10889869991219163
   Gimenez ID, 2001, J PHYS CHEM SOLIDS, V62, P1251, DOI 10.1016/S0022-3697(01)00017-8
   Ikehata K, 2004, J ENVIRON ENG SCI, V3, P1, DOI 10.1139/s03-077
   Kajita S, 2004, APPL MICROBIOL BIOT, V66, P194, DOI 10.1007/s00253-004-1663-x
   KUBOTA LT, 2002, Patent No. 20001000576
   LEONOWICZ A, 1988, APPL MICROBIOL BIOT, V29, P129
   Levin L, 2005, PROCESS BIOCHEM, V40, P1381, DOI 10.1016/j.procbio.2004.06.005
   Minussi RC, 2002, TRENDS FOOD SCI TECH, V13, P205, DOI 10.1016/S0924-2244(02)00155-3
   MINUSSI RC, 1999, P ENZYME ENV ACTIVIT, V2, P145
   Palmieri G, 2005, BIOTECHNOL PROGR, V21, P1436, DOI 10.1021/bp050140i
   PERALTAZAMORA P, 1998, P 13 LAT AM BIOD BIO
   SZKLARZ GD, 1989, MYCOLOGIA, V81, P234, DOI 10.2307/3759705
   Taprab Y, 2005, APPL ENVIRON MICROB, V71, P7696, DOI 10.1128/AEM.71.12.7696-7704.2005
   Tavares APM, 2005, J CHEM TECHNOL BIOT, V80, P669, DOI 10.1002/jctb.1246
   VONHUNOLSTEIN C, 1986, J GEN APPL MICROBIOL, V32, P185
   Yaver DS, 1996, APPL ENVIRON MICROB, V62, P834, DOI 10.1128/AEM.62.3.834-841.1996
NR 29
TC 33
Z9 36
U1 1
U2 19
PU ACADEMIC JOURNALS
PI NAIROBI
PA P O BOX 5170-00200, NAIROBI, 00000, KENYA
SN 1684-5315
J9 AFR J BIOTECHNOL
JI Afr. J. Biotechnol.
PD MAY 16
PY 2007
VL 6
IS 10
BP 1255
EP 1259
PG 5
WC Biotechnology & Applied Microbiology
WE Science Citation Index Expanded (SCI-EXPANDED)
SC Biotechnology & Applied Microbiology
GA 199GU
UT WOS:000248685000018
DA 2023-06-30
ER

PT J
AU Yang, YK
   Cao, YY
   Wang, XM
   Fang, GZ
   Wang, S
AF Yang, Yukun
   Cao, Yaoyu
   Wang, Xiaomin
   Fang, Guozhen
   Wang, Shuo
TI Prussian blue mediated amplification combined with signal enhancement of
   ordered mesoporous carbon for ultrasensitive and specific quantification
   of metolcarb by a three-dimensional molecularly imprinted
   electrochemical sensor
SO BIOSENSORS & BIOELECTRONICS
LA English
DT Article
DE Three-dimensional; Ordered mesoporous carbon; Prussian blue; Molecularly
   imprinted electrochemical sensor; Metolcarb
ID MODIFIED ELECTRODE; POLYMER-FILM; NANOTUBES; NANOPARTICLES; GRAPHENE;
   DOPAMINE; ACID; COMPOSITES; BIOSENSOR; SERUM
AB In this work, we presented a three-dimensional (3D) molecularly imprinted electrochemical sensor (MIECS) with novel strategy for ultrasensitive and specific quantification of metolcarb based on prussian blue (PB) mediated amplification combined with signal enhancement of ordered mesoporous carbon. The molecularly imprinted polymers were synthesized by electrochemically induced redox polymerization of para aminobenzoic acid (p-ABA) in the presence of template metolcarb. Ordered mesoporous carbon material (CMK-3) was introduced to enhance the electrochemical response by improving the structure of the modified electrodes and facilitating charge transfer processes of PB which was used as an inherent electrochemical active probe. The modification process for the working electrodes of the MIECS was characterized by scanning electron microscope (SEM) and cyclic voltammetry (CV), and several important parameters controlling the performance of the MIECS were investigated and optimized in detail. The MIECS with 3D structure had the advantages of ease of preparation, high porous surface structure, speedy response, ultrasensitivity, selectivity, reliable stability, good reproducibility and repeatability. Under the optimal conditions, the MIECS offered an excellent current response for metolcarb in the linear response range of 5.0 x 10(-10)-1.0 x 10(-4) mol L-1 and the limit of detection (LOD) was calculated to be 9.3 x 10(-11) mol L-1 (S/N=3). The proposed MIECS has been successfully applied for the determination of metolcarb in real samples with satisfactory recoveries. Furthermore, the construction route of this ultrasensitive 3D MIECS may provide a guideline for the determination of non-electroactive analytes in environmental control and food safety. (C) 2014 Elsevier B.V. All rights reserved.
C1 [Yang, Yukun; Wang, Xiaomin; Fang, Guozhen; Wang, Shuo] Tianjin Univ Sci & Technol, Tianjin Key Lab Food Nutr & Safety, Key Lab Food Nutr & Safety, Minist Educ, Tianjin 300457, Peoples R China.
   [Cao, Yaoyu] Univ Elect Sci & Technol China, Sch Optoelect Informat, Chengdu 610054, Peoples R China.
C3 Tianjin University Science & Technology; University of Electronic
   Science & Technology of China
RP Wang, S (通讯作者)，Tianjin Univ Sci & Technol, Tianjin Key Lab Food Nutr & Safety, Key Lab Food Nutr & Safety, Minist Educ, Tianjin 300457, Peoples R China.
EM s.wang@tust.edu.cn
RI Yang, Yukun/HZH-6963-2023; Yang, Yukun/AAN-7936-2020
OI Yang, Yukun/0000-0002-0481-2132
FU National Science Foundation for Distinguished Young Scholars of China
   [31225021]; Ministry of Science and Technology of China [2012AA101602];
   Industry of Quality Public Welfare Scientific Research [201310146-3];
   Ph.D. Training Foundation of Tianjin University of Science and
   Technology [201401]
FX This work was supported by the National Science Foundation for
   Distinguished Young Scholars of China (Project no. 31225021), Ministry
   of Science and Technology of China (Project no. 2012AA101602), Industry
   of Quality Public Welfare Scientific Research (Project no. 201310146-3)
   and the Ph.D. Training Foundation of Tianjin University of Science and
   Technology (Project no. 201401).
CR Blanco-Lopez MC, 2004, TRAC-TREND ANAL CHEM, V23, P36, DOI 10.1016/S0165-9936(04)00102-5
   Bo Y, 2011, ANALYST, V136, P1946, DOI 10.1039/c1an15084g
   Chen D, 2013, SENSOR ACTUAT B-CHEM, V183, P594, DOI 10.1016/j.snb.2013.04.050
   Chen HJ, 2013, TALANTA, V115, P222, DOI 10.1016/j.talanta.2013.04.069
   Chen HJ, 2012, SENSOR ACTUAT B-CHEM, V163, P76, DOI 10.1016/j.snb.2012.01.010
   Chen XJ, 2012, ANAL CHIM ACTA, V723, P94, DOI 10.1016/j.aca.2012.02.032
   Chiu JY, 2009, BIOSENS BIOELECTRON, V24, P2015, DOI 10.1016/j.bios.2008.10.010
   El-Said WA, 2010, ELECTROCHEM COMMUN, V12, P1756, DOI 10.1016/j.elecom.2010.10.015
   Frasconi M, 2010, ANAL CHEM, V82, P2512, DOI 10.1021/ac902944k
   Jia NQ, 2007, ELECTROCHEM COMMUN, V9, P233, DOI 10.1016/j.elecom.2006.08.050
   Jiang YY, 2011, TALANTA, V85, P76, DOI 10.1016/j.talanta.2011.03.028
   Jin SY, 2004, ANAL CHIM ACTA, V523, P117, DOI 10.1016/j.aca.2004.05.030
   Joo SH, 2001, NATURE, V412, P169, DOI 10.1038/35084046
   Karimian N, 2013, BIOSENS BIOELECTRON, V50, P492, DOI 10.1016/j.bios.2013.07.013
   Keihan AH, 2013, ELECTROCHIM ACTA, V113, P803, DOI 10.1016/j.electacta.2013.07.063
   Li YX, 2013, BIOSENS BIOELECTRON, V42, P612, DOI 10.1016/j.bios.2012.10.069
   Lian WJ, 2013, BIOSENS BIOELECTRON, V44, P70, DOI 10.1016/j.bios.2013.01.002
   Lian WJ, 2012, BIOSENS BIOELECTRON, V38, P163, DOI 10.1016/j.bios.2012.05.017
   Ma JY, 2006, ECOTOX ENVIRON SAFE, V63, P268, DOI 10.1016/j.ecoenv.2004.12.002
   McCreery RL, 2008, CHEM REV, V108, P2646, DOI 10.1021/cr068076m
   Oliveira TMBF, 2013, BIOSENS BIOELECTRON, V47, P292, DOI 10.1016/j.bios.2013.03.026
   Pumera M, 2010, TRAC-TREND ANAL CHEM, V29, P954, DOI 10.1016/j.trac.2010.05.011
   Riskin M, 2007, ADV FUNCT MATER, V17, P3858, DOI 10.1002/adfm.200700303
   Ryoo R, 1999, J PHYS CHEM B, V103, P7743, DOI 10.1021/jp991673a
   Stevenson D, 1999, TRAC-TREND ANAL CHEM, V18, P154, DOI 10.1016/S0165-9936(98)00094-6
   Tong YJ, 2013, BIOSENS BIOELECTRON, V47, P553, DOI 10.1016/j.bios.2013.03.072
   Xue C, 2013, BIOSENS BIOELECTRON, V49, P199, DOI 10.1016/j.bios.2013.04.022
   Yamauchi Y, 2012, J AM CHEM SOC, V134, P5100, DOI 10.1021/ja209044g
   Yang GM, 2014, BIOSENS BIOELECTRON, V53, P447, DOI 10.1016/j.bios.2013.10.029
   Yang YK, 2013, BIOSENS BIOELECTRON, V47, P475, DOI 10.1016/j.bios.2013.03.054
   Zhou M, 2008, ELECTROCHEM COMMUN, V10, P859, DOI 10.1016/j.elecom.2008.03.008
   Zhu N, 2013, ADV FUNCT MATER, V23, P5297, DOI 10.1002/adfm.201300605
NR 32
TC 50
Z9 53
U1 7
U2 305
PU ELSEVIER ADVANCED TECHNOLOGY
PI OXFORD
PA OXFORD FULFILLMENT CENTRE THE BOULEVARD, LANGFORD LANE, KIDLINGTON,
   OXFORD OX5 1GB, OXON, ENGLAND
SN 0956-5663
EI 1873-4235
J9 BIOSENS BIOELECTRON
JI Biosens. Bioelectron.
PD FEB 15
PY 2015
VL 64
BP 247
EP 254
DI 10.1016/j.bios.2014.09.009
PG 8
WC Biophysics; Biotechnology & Applied Microbiology; Chemistry, Analytical;
   Electrochemistry; Nanoscience & Nanotechnology
WE Science Citation Index Expanded (SCI-EXPANDED)
SC Biophysics; Biotechnology & Applied Microbiology; Chemistry;
   Electrochemistry; Science & Technology - Other Topics
GA AT6OQ
UT WOS:000345059100037
PM 25240126
DA 2023-06-30
ER

PT J
AU Wen, W
   Bao, T
   Yang, J
   Zhang, MZ
   Chen, W
   Xiong, HY
   Zhang, XH
   Zhao, YD
   Wang, SF
AF Wen, Wei
   Bao, Ting
   Yang, Jing
   Zhang, Ming-Zhen
   Chen, Wei
   Xiong, Hua-Yu
   Zhang, Xiu-Hua
   Zhao, Yuan-Di
   Wang, Sheng-Fu
TI A novel amperometric adenosine triphosphate biosensor by immobilizing
   graphene/dual-labeled aptamers complex onto poly(o-phenylenediamine)
   modified electrode
SO SENSORS AND ACTUATORS B-CHEMICAL
LA English
DT Article
DE Dual labeled aptamer; Graphene; Poly(o-phenylenediamine); Adenosine
   triphosphate; Amperometric aptasensor
ID OXIDE; PLATFORM; ATP; NANOPARTICLES; APTASENSOR; ENRICHMENT; MOLECULES;
   SENSORS; ASSAY
AB Graphene (GR) can strongly interact with aptamers due to hydrophobic and pi-pi stacking interactions between nucleotide bases and GR, but hardly interact with aptamer-target complexes or rigid double-stranded DNA. The unique GR/aptamers interaction has been fascinatingly developed in fluorescent assay, colorimetric biosensing and mass spectrometric analysis. However, exploration of the unique GR/aptamers interaction in electrochemical biosensing is still at an early stage. In this regard, we reported herein a novel, sensitive and relatively cushy approach to construct electrochemical aptasensors by immobilizing GR/aptamers complex on the surface of poly(o-phenylenediamine) (PoPD) modified glassy carbon electrodes (GCE). Adenosine triphosphate (ATP) was chosen as a model analyte and a wellstudied 27-mer single-stranded DNA aptamer was tailor-made to have methylene-blue (Mb) at both ends for use as an electrochemical probe. The Mb-dual-labeled aptamers/GR/PoPD/GCE exhibited a strong electrochemical signal due to the high electrons transfer and large surface area of GR and using double Mb labeled at two ends of aptamers. The presence of ATP triggers the structure switching of aptamer to form aptamer-ATP complex, causing the destruction of the interaction between aptamer and GR and thus the release of Mb-dual-labeled aptamer from the GR, resulting in a low electrochemical signal. Under optimal conditions, we have successfully detected ATP down to a detection limit of 0.3 nM with a wide detection range of 10 nM-2 mM. And from the experiment of cancer cellular ATP assay, it is proved that the method may have great prospects in the field of biological analysis. (C) 2013 Elsevier B.V. All rights reserved.
C1 [Wen, Wei; Zhang, Ming-Zhen; Chen, Wei; Zhao, Yuan-Di] Huazhong Univ Sci & Technol, Hubei Bioinformat & Mol Imaging Key Lab, Britton Chance Ctr Biomed Photon,Dept Biomed Engn, Wuhan Natl Lab Optoelect,Coll Life Sci & Technol, Wuhan 430074, Peoples R China.
   [Wen, Wei; Bao, Ting; Yang, Jing; Xiong, Hua-Yu; Zhang, Xiu-Hua; Wang, Sheng-Fu] Hubei Univ, Coll Chem & Chem Engn, Hubei Collaborat Innovat Ctr Adv Organ Chem Mat, Wuhan 430062, Hubei, Peoples R China.
C3 Huazhong University of Science & Technology; Hubei University
RP Zhao, YD (通讯作者)，Huazhong Univ Sci & Technol, Hubei Bioinformat & Mol Imaging Key Lab, Britton Chance Ctr Biomed Photon,Dept Biomed Engn, Wuhan Natl Lab Optoelect,Coll Life Sci & Technol, Wuhan 430074, Peoples R China.
EM zydi@mail.hust.edu.cn; Wangsf6@yahoo.com.cn
RI Zhang, Xun/HHM-9059-2022; zhang, Xiuhua/R-9172-2016
OI Zhang, Xun/0000-0001-5411-2727; zhang, Xiuhua/0000-0003-3586-9921
FU National Natural Science Foundation of China [81271616, 91017013,
   21175032]; Foundation for Innovative Research Groups of the NNSFC
   [61121004]; Fundamental Research Funds for the Central Universities
   (Hust) [2012TS016]
FX Authors gratefully acknowledge support from the National Natural Science
   Foundation of China (Yuan-Di Zhao for Grant Nos. 81271616 and 91017013,
   Sheng-Fu Wang for 21175032), the Foundation for Innovative Research
   Groups of the NNSFC (Grant No. 61121004), and the Fundamental Research
   Funds for the Central Universities (Hust, 2012TS016). We also thank
   Analytical and Testing Center (HUST) for the help of measurement.
CR Bossi A, 2000, ANAL CHEM, V72, P4296, DOI 10.1021/ac000185s
   Brownson DAC, 2012, CHEM SOC REV, V41, P6944, DOI 10.1039/c2cs35105f
   Chen D, 2010, CHEM SOC REV, V39, P3157, DOI 10.1039/b923596e
   Chen T, 2011, NANOSCALE, V3, P546, DOI 10.1039/c0nr00646g
   Chen X, 2009, ANALYST, V134, P2135, DOI 10.1039/b910754a
   Cheng AKH, 2009, BIOELECTROCHEMISTRY, V77, P1, DOI 10.1016/j.bioelechem.2009.04.007
   CROUCH SPM, 1993, J IMMUNOL METHODS, V160, P81, DOI 10.1016/0022-1759(93)90011-U
   Cui YL, 2012, ANALYST, V137, P1656, DOI 10.1039/c2an15848e
   Du Y, 2008, ANAL CHEM, V80, P5110, DOI 10.1021/ac800303c
   ELLINGTON AD, 1990, NATURE, V346, P818, DOI 10.1038/346818a0
   ERECINSKA M, 1982, J MEMBRANE BIOL, V70, P1, DOI 10.1007/BF01871584
   Feng LJ, 2011, SENSOR ACTUAT B-CHEM, V152, P88, DOI 10.1016/j.snb.2010.09.031
   Gulbakan B, 2010, J AM CHEM SOC, V132, P17408, DOI 10.1021/ja109042w
   He Y, 2011, BIOSENS BIOELECTRON, V29, P76, DOI 10.1016/j.bios.2011.07.069
   Hu P, 2012, BIOSENS BIOELECTRON, V34, P83, DOI 10.1016/j.bios.2012.01.022
   HUIZENGA DE, 1995, BIOCHEMISTRY-US, V34, P656, DOI 10.1021/bi00002a033
   Kafka J, 2008, ELECTROCHIM ACTA, V53, P7467, DOI 10.1016/j.electacta.2008.01.031
   Kang XH, 2009, BIOSENS BIOELECTRON, V25, P901, DOI 10.1016/j.bios.2009.09.004
   Lee JH, 2010, ADV DRUG DELIVER REV, V62, P592, DOI 10.1016/j.addr.2010.03.003
   Liu M, 2012, ACS NANO, V6, P3142, DOI 10.1021/nn3010922
   Liu XQ, 2012, ACS NANO, V6, P3553, DOI 10.1021/nn300598q
   Lu Y, 2008, ANAL CHEM, V80, P1883, DOI 10.1021/ac7018014
   Lv W, 2009, ACS NANO, V3, P3730, DOI 10.1021/nn900933u
   Mir M, 2006, ELECTROCHEM COMMUN, V8, P505, DOI 10.1016/j.elecom.2005.12.022
   Novoselov KS, 2005, NATURE, V438, P197, DOI 10.1038/nature04233
   Sheng LF, 2011, BIOSENS BIOELECTRON, V26, P3494, DOI 10.1016/j.bios.2011.01.032
   Tang DP, 2011, RSC ADV, V1, P40, DOI 10.1039/c1ra00114k
   TUERK C, 1990, SCIENCE, V249, P505, DOI 10.1126/science.2200121
   Wang J, 2005, ANAL CHEM, V77, P3542, DOI 10.1021/ac050165w
   Wang L, 2012, ANAL CHEM, V84, P7301, DOI 10.1021/ac300521d
   Wang L, 2011, CHEM COMMUN, V47, P7794, DOI 10.1039/c1cc11373a
   Wang L, 2010, BIOSENS BIOELECTRON, V26, P991, DOI 10.1016/j.bios.2010.08.027
   Wang Y, 2010, J AM CHEM SOC, V132, P9274, DOI 10.1021/ja103169v
   Wang Y, 2009, ELECTROCHEM COMMUN, V11, P889, DOI 10.1016/j.elecom.2009.02.013
   Wen W, 2012, SENSOR ACTUAT B-CHEM, V174, P202, DOI 10.1016/j.snb.2012.08.010
   Wen W, 2012, SENSOR ACTUAT B-CHEM, V166, P444, DOI 10.1016/j.snb.2012.02.086
   Wu SJ, 2012, ANAL CHEM, V84, P6263, DOI 10.1021/ac301534w
   Zhang HX, 2011, ANAL CHIM ACTA, V688, P99, DOI 10.1016/j.aca.2010.12.017
   Zhang QA, 2011, ELECTROANAL, V23, P900, DOI 10.1002/elan.201000614
   Zhou M, 2009, ANAL CHEM, V81, P5603, DOI 10.1021/ac900136z
   Zhou ZX, 2011, ANAL CHEM, V83, P5122, DOI 10.1021/ac200120g
   Zuo XL, 2007, J AM CHEM SOC, V129, P1042, DOI 10.1021/ja067024b
   Zuo XL, 2009, J AM CHEM SOC, V131, P6944, DOI 10.1021/ja901315w
NR 43
TC 27
Z9 28
U1 2
U2 154
PU ELSEVIER SCIENCE SA
PI LAUSANNE
PA PO BOX 564, 1001 LAUSANNE, SWITZERLAND
EI 0925-4005
J9 SENSOR ACTUAT B-CHEM
JI Sens. Actuator B-Chem.
PD FEB
PY 2014
VL 191
BP 695
EP 702
DI 10.1016/j.snb.2013.10.061
PG 8
WC Chemistry, Analytical; Electrochemistry; Instruments & Instrumentation
WE Science Citation Index Expanded (SCI-EXPANDED)
SC Chemistry; Electrochemistry; Instruments & Instrumentation
GA 262XP
UT WOS:000327771500098
DA 2023-06-30
ER

PT J
AU Del Carlo, M
   Di Marcello, M
   Giuliani, M
   Sergi, M
   Pepe, A
   Compagnone, D
AF Del Carlo, M.
   Di Marcello, M.
   Giuliani, M.
   Sergi, M.
   Pepe, A.
   Compagnone, D.
TI Detection of benzo(a)pyrene photodegradation products using DNA
   electrochemical sensors
SO BIOSENSORS & BIOELECTRONICS
LA English
DT Article
DE DNA electrochemical sensors; Benzo(a)pyrene; Photooxidation;
   Screen-printed electrodes; Genotoxicity; PAHs
ID POLYCYCLIC-AROMATIC-HYDROCARBONS; BIOSENSOR; ADDUCTS; DAMAGE; CELLS;
   PHOTOTOXICITY; ACTIVATION; TOXICITY; LIGHT; PAHS
AB The reactivity of photodegradation products of benzo(a)pyrene vs. DNA has been assessed using both genomic and oligonucleotide based DNA electrochemical sensors. The kinetic of a photooxidation reaction of benzo(a)pyrene (BaP) carried out in controlled conditions using a 6W UV lamp peaked at 365 nm has been studied using LC with fluorimetric detection. Degradation of benzo(a)pyrene by both UV and UV/H2O2 exhibited pseudo-first-order reaction kinetics with half-lives ranging from 3.0 to 9.8 h depending on the pH and on the amount of H2O2. The oxidation products of benzo(a)pyrene obtained in different conditions were tested on genomic ssDNA electrochemical sensors obtained via immobilisation of salmon testis ss-DNA on graphite screen-printed electrodes. Guanines oxidation signals obtained using chronopotentiometry were used to detect the interaction of the products with DNA. The dose-response curve obtained with benzo(a)pyrene incubated 24 h at pH 4.7 was different from that of the parent compound indicating a different type of interaction with DNA. A DNA hybridisation sensor was also assembled using a thiolated/biotynilated 24-mer oligonucleotide immobilised on a gold screen-printed electrode and avidin-alkaline phosphatase conjugate. A voltammetric detection of naphtol was used to detect the hybridisation reaction. A net inhibition of the hybridisation reaction was observed after incubation with benzo(a)pyrene oxidation products that was attributed to the formation of stable adducts with the guanines of the biotinylated strand. LC-MS-MS studies of the oxidation products confirmed the presence of chemical species potentially forming adducts with DNA. The data reported demonstrate that DNA electrochemical sensors have the potential to be used to monitor remediation processes and to assess the potential toxicity vs. DNA of chemicals forming stable DNA adducts. (C) 2011 Elsevier B.V. All rights reserved.
C1 [Del Carlo, M.; Di Marcello, M.; Giuliani, M.; Sergi, M.; Pepe, A.; Compagnone, D.] Univ Teramo, Dept Food Sci, I-64023 Mosciano Stazione, TE, Italy.
C3 University of Teramo
RP Del Carlo, M (通讯作者)，Univ Teramo, Dept Food Sci, Italy Via Carlo Lerici I, I-64023 Mosciano Stazione, TE, Italy.
EM mdelcarlo@unite.it; dcompagnone@unite.it
RI PEPE, ALESSIA/A-7819-2012; Sergi, Manuel/ABC-4334-2020; Del Carlo,
   Michele/C-4996-2008
OI Del Carlo, Michele/0000-0003-0431-662X; Compagnone,
   Dario/0000-0001-7849-8943
FU Ministero degli Affari Esteri; Direzione Generale per la Promozione e la
   Cooperazione Culturale; 7th FRAMEWORK PROGRAMME Marie Curie Actions
   People IRSES [230815 NANOSENS]
FX This work was supported by Ministero degli Affari Esteri, Direzione
   Generale per la Promozione e la Cooperazione Culturale and 7th FRAMEWORK
   PROGRAMME Marie Curie Actions People IRSES No 230815 NANOSENS.
CR [Anonymous], 2008, EFSA J, V6, DOI 10.2903/j.efsa.2008.724
   Balu N, 2006, ANAL BIOCHEM, V355, P213, DOI 10.1016/j.ab.2006.05.023
   Billet S, 2008, CANCER LETT, V270, P144, DOI 10.1016/j.canlet.2008.04.044
   Carpini G, 2004, BIOSENS BIOELECTRON, V20, P167, DOI 10.1016/j.bios.2004.02.021
   Chiti G, 2001, ANAL CHIM ACTA, V427, P155, DOI 10.1016/S0003-2670(00)00985-5
   CODY TE, 1984, ENVIRON RES, V35, P122, DOI 10.1016/0013-9351(84)90119-1
   Compagnone D, 2011, ANAL BIOANAL CHEM, V401, P1983, DOI 10.1007/s00216-011-5261-3
   Del Carlo M, 2008, MICROCHIM ACTA, V163, P163, DOI 10.1007/s00604-008-0009-2
   Dong SM, 2000, CHEM RES TOXICOL, V13, P585, DOI 10.1021/tx990199x
   Hatch AC, 1999, ENVIRON POLLUT, V106, P157, DOI 10.1016/S0269-7491(99)00079-2
   IARC Monographs, 1987, INT AGENCY RES CANC, V7, P1
   Ibuki Y, 2002, ENVIRON TOXICOL PHAR, V11, P101, DOI 10.1016/S1382-6689(01)00110-7
   KAGAN J, 1989, MUTAT RES, V216, P231, DOI 10.1016/0165-1161(89)90048-4
   Kerman K, 2001, ANAL CHIM ACTA, V450, P45, DOI 10.1016/S0003-2670(01)01346-0
   Lee HJ, 2003, BIOSENS BIOELECTRON, V18, P571, DOI 10.1016/S0956-5663(03)00039-3
   Lucarelli F, 2002, BIOELECTROCHEMISTRY, V58, P113, DOI 10.1016/S1567-5394(02)00133-0
   Lyons BP, 2002, MAR ENVIRON RES, V54, P627, DOI 10.1016/S0141-1136(02)00124-1
   Marrazza G, 1999, ANAL CHIM ACTA, V387, P297, DOI 10.1016/S0003-2670(99)00051-3
   Penning TM, 1999, CHEM RES TOXICOL, V12, P1, DOI 10.1021/tx980143n
   Platt KL, 2008, MUTAT RES-GEN TOX EN, V650, P96, DOI 10.1016/j.mrgentox.2007.09.011
   Schoket B, 1999, MUTAT RES-FUND MOL M, V424, P143, DOI 10.1016/S0027-5107(99)00015-9
   Scicchitano DA, 2005, MUTAT RES-FUND MOL M, V577, P146, DOI 10.1016/j.mrfmmm.2005.03.015
   Shemer H, 2007, WATER RES, V41, P853, DOI 10.1016/j.watres.2006.11.022
   Toyooka T, 2007, ENVIRON TOXICOL PHAR, V23, P256, DOI 10.1016/j.etap.2006.09.002
   Wang J, 1996, ANAL CHEM, V68, P2251, DOI 10.1021/ac9600619
   Wang J, 1998, BIOELECTROCH BIOENER, V45, P33, DOI 10.1016/S0302-4598(98)00075-0
   Xue WL, 2005, TOXICOL APPL PHARM, V206, P73, DOI 10.1016/j.taap.2004.11.006
   Zhang XW, 2004, CHEMOSPHERE, V55, P1303, DOI 10.1016/j.chemosphere.2003.12.004
NR 28
TC 16
Z9 16
U1 1
U2 70
PU ELSEVIER ADVANCED TECHNOLOGY
PI OXFORD
PA OXFORD FULFILLMENT CENTRE THE BOULEVARD, LANGFORD LANE, KIDLINGTON,
   OXFORD OX5 1GB, OXON, ENGLAND
SN 0956-5663
EI 1873-4235
J9 BIOSENS BIOELECTRON
JI Biosens. Bioelectron.
PD JAN 15
PY 2012
VL 31
IS 1
BP 270
EP 276
DI 10.1016/j.bios.2011.10.030
PG 7
WC Biophysics; Biotechnology & Applied Microbiology; Chemistry, Analytical;
   Electrochemistry; Nanoscience & Nanotechnology
WE Science Citation Index Expanded (SCI-EXPANDED)
SC Biophysics; Biotechnology & Applied Microbiology; Chemistry;
   Electrochemistry; Science & Technology - Other Topics
GA 895AK
UT WOS:000300468400042
PM 22078075
DA 2023-06-30
ER

PT J
AU Singh, P
   Mandal, S
   Roy, D
   Chanda, N
AF Singh, Preeti
   Mandal, Soumen
   Roy, Debolina
   Chanda, Nripen
TI Facile Detection of Blood Creatinine Using Binary Copper-Iron Oxide and
   rGO-Based Nanocomposite on 3D Printed Ag-Electrode under POC Settings
SO ACS BIOMATERIALS SCIENCE & ENGINEERING
LA English
DT Article
DE binary; nanocomposite; 3D print; electrochemical sensing chip;
   creatinine detection; point of care
ID GRAPHENE OXIDE; ELECTROCHEMICAL SENSOR; NANOPARTICLES; PERFORMANCE;
   BIOSENSOR; PLATFORM; DEVICE
AB Metal nanoparticles have been helpful in creatinine sensing technology under point-of-care (POC) settings because of their excellent electrocatalyst properties. However, the behavior of monometallic nanoparticles as electrochemical creatinine sensors showed limitations concerning the current density in the mA/cm(2) range and wide detection window, which are essential parameters for the development of a sensor for POC applications. Herein, we report a new sensor, a reduced graphene oxide stabilized binary copper-iron oxide-based nanocomposite on a 3D printed Ag-electrode (Fe-Cu-rGO@Ag) for detecting a wide range of blood creatinine (0.01 to 1000 mu M; detection limit 10 nM) in an electrochemical chip with a current density ranging between 0.185 and 1.371 mA/cm(2) and sensitivity limit of 1.1 mu A mu M-1 cm(-2) at physiological pH. Interference studies confirmed that the sensor exhibited no interference from analytes like uric acid, urea, dopamine, and glutathione. The sensor response was also evaluated to detect creatinine in human blood samples with high accuracy in less than a minute. The sensing mechanism suggested that the synergistic effects of Cu and iron oxide nanoparticles played an essential role in the efficient sensing where Fe atoms act as active sites for creatinine oxidation through the secondary amine nitrogen, and Cu nanoparticles acted as an excellent electron-transfer mediator through rGO. The rapid sensor fabrication procedure, mA/cm(2) peak current density, a wide range of detection limits, low contact resistance including high selectivity, excellent linear response (R-2 = 0.991), and reusability ensured the application of advanced electrochemical sensor toward the POC creatinine detection.
C1 [Singh, Preeti; Mandal, Soumen; Roy, Debolina; Chanda, Nripen] CSIR, Mat Proc & Microsyst Lab, Cent Mech Engn Res Inst, Durgapur 713209, W Bengal, India.
   [Singh, Preeti; Mandal, Soumen; Roy, Debolina; Chanda, Nripen] Acad Sci & Innovat Res AcSIR, Ghaziabad 201002, Uttar Pradesh, India.
C3 Council of Scientific & Industrial Research (CSIR) - India; CSIR -
   Central Mechanical Engineering Research Institute (CMERI); Academy of
   Scientific & Innovative Research (AcSIR)
RP Mandal, S; Chanda, N (通讯作者)，CSIR, Mat Proc & Microsyst Lab, Cent Mech Engn Res Inst, Durgapur 713209, W Bengal, India.; Mandal, S; Chanda, N (通讯作者)，Acad Sci & Innovat Res AcSIR, Ghaziabad 201002, Uttar Pradesh, India.
EM somandal88@cmeri.res.in; n_chanda@cmeri.res.in
RI MANDAL, SOUMEN/AAS-9672-2020
OI MANDAL, SOUMEN/0000-0002-7353-0067; Chanda, Nripen/0000-0002-9902-5595
FU Department of Science and Technology-SERB, India [EMR/2017/002948]
FX This research was financially supported by the Department of Science and
   Technology-SERB, India (Award EMR/2017/002948).
CR Alonso RM, 2017, SCI REP-UK, V7, DOI 10.1038/s41598-017-14200-7
   [Anonymous], 2013, Kidney Int Suppl (2011), V3, P19
   Aparna TK, 2018, J ALLOY COMPD, V741, P1130, DOI 10.1016/j.jallcom.2018.01.205
   BHARGAVA SP, 1971, MIKROCHIM ACTA, P391
   Bharti A, 2019, MICROCHIM ACTA, V186, DOI 10.1007/s00604-019-3302-3
   Bikbov B, 2020, LANCET, V395, P709, DOI 10.1016/S0140-6736(20)30045-3
   Bojang AA, 2020, CATALYSTS, V10, DOI 10.3390/catal10070782
   BROWN AP, 1978, J ELECTROANAL CHEM, V92, P133, DOI 10.1016/S0022-0728(78)80174-0
   Browne MP, 2018, ACS APPL MATER INTER, V10, P40294, DOI 10.1021/acsami.8b14701
   Chang FX, 2016, ANALYST, V141, P4859, DOI 10.1039/c6an01205a
   Chatterjee BK, 2014, DALTON T, V43, P7930, DOI 10.1039/c4dt00093e
   Cincotto FH, 2019, TALANTA, V195, P62, DOI 10.1016/j.talanta.2018.11.022
   Dan HB, 2021, CHEM ENG J, V420, DOI 10.1016/j.cej.2020.127634
   Dasgupta P, 2020, RSC ADV, V10, P39092, DOI 10.1039/d0ra06470j
   Dasgupta P, 2020, ACS OMEGA, V5, P22459, DOI 10.1021/acsomega.0c02997
   Diouf A, 2017, J ELECTROANAL CHEM, V788, P44, DOI 10.1016/j.jelechem.2017.01.068
   Du H, 2016, IND ENG CHEM RES, V55, P12334, DOI 10.1021/acs.iecr.6b03433
   Dubale AA, 2014, J MATER CHEM A, V2, P18383, DOI 10.1039/c4ta03464c
   Erenas MM, 2019, ACS SENSORS, V4, P421, DOI 10.1021/acssensors.8b01378
   Fava EL, 2020, TALANTA, V207, DOI 10.1016/j.talanta.2019.120277
   Fernandes IJ, 2020, SCI REP-UK, V10, DOI 10.1038/s41598-020-65698-3
   Foo C, 2018, SCI REP-UK, V8, DOI 10.1038/s41598-018-25861-3
   Gao XH, 2019, SENSOR ACTUAT B-CHEM, V285, P201, DOI 10.1016/j.snb.2019.01.057
   Gupta VK, 2014, WATER RES, V48, P210, DOI 10.1016/j.watres.2013.09.027
   Ige EO, 2019, MICROFLUID NANOFLUID, V23, DOI 10.1007/s10404-019-2247-5
   Jin H, 2018, SENSOR ACTUAT B-CHEM, V277, P14, DOI 10.1016/j.snb.2018.08.156
   Jin H, 2018, ANAL CHIM ACTA, V1025, P154, DOI 10.1016/j.aca.2018.03.036
   Kalaivani GJ, 2019, NEW J CHEM, V43, P5914, DOI 10.1039/c9nj00594c
   Kalasin S, 2020, ACS BIOMATER SCI ENG, V6, P5895, DOI 10.1021/acsbiomaterials.0c00864
   Kalasin S, 2020, ACS BIOMATER SCI ENG, V6, P1247, DOI 10.1021/acsbiomaterials.9b01664
   Konwar A, 2016, ACS APPL MATER INTER, V8, P20625, DOI 10.1021/acsami.6b07510
   Kumar P, 2017, ANAL BIOCHEM, V537, P41, DOI 10.1016/j.ab.2017.08.022
   Lad U, 2008, ANAL CHEM, V80, P7910, DOI 10.1021/ac801500t
   Li SJ, 2016, INT J ELECTROCHEM SC, V11, P6747, DOI 10.20964/2016.08.01
   Li WW, 2019, NPJ FLEX ELECTRON, V3, DOI 10.1038/s41528-019-0057-1
   Luo BB, 2014, ANAL METHODS-UK, V6, P1114, DOI 10.1039/c3ay41914b
   Mahmood R. T., 2014, J CARDIOVASC DIS, V2, P2330
   Marcano DC, 2010, ACS NANO, V4, P4806, DOI 10.1021/nn1006368
   Mora L, 2007, J AGR FOOD CHEM, V55, P4664, DOI 10.1021/jf0703809
   MULLERZULOW B, 1994, SURF SCI, V311, P153, DOI 10.1016/0039-6028(94)90486-3
   Pandey I, 2018, SENSOR ACTUAT B-CHEM, V277, P562, DOI 10.1016/j.snb.2018.09.036
   Park H, 2012, ELECTROCHEM COMMUN, V24, P100, DOI 10.1016/j.elecom.2012.08.027
   Park J, 2020, SCI TOTAL ENVIRON, V705, DOI 10.1016/j.scitotenv.2019.134544
   Paulraj AR, 2017, J ELECTROCHEM SOC, V164, pA1665, DOI 10.1149/2.1431707jes
   Ponnaiah SK, 2020, MAT SCI ENG C-MATER, V113, DOI 10.1016/j.msec.2020.111010
   Priyadarsini S, 2018, J NANOSTRUCTURE CHEM, V8, P123, DOI 10.1007/s40097-018-0265-6
   Randviir EP, 2013, ANALYST, V138, P6565, DOI 10.1039/c3an01431b
   Randviir EP, 2013, SENSOR ACTUAT B-CHEM, V183, P239, DOI 10.1016/j.snb.2013.03.103
   Raveendran J, 2017, SENSOR ACTUAT B-CHEM, V243, P589, DOI 10.1016/j.snb.2016.11.158
   Sharma A, 2017, APPL CLAY SCI, V146, P297, DOI 10.1016/j.clay.2017.06.012
   Sierra AF, 2020, J AM CHEM SOC, V142, P4276, DOI 10.1021/jacs.9b12071
   Singh Preeti, 2021, Sensors and Actuators B: Chemical, V327, DOI 10.1016/j.snb.2020.128860
   Singh P, 2016, RSC ADV, V6, P92729, DOI 10.1039/c6ra20882g
   Sriramprabha R, 2020, ANAL CHIM ACTA, V1137, P103, DOI 10.1016/j.aca.2020.09.004
   Theadom A, 2014, NEUROEPIDEMIOLOGY, V43, P259, DOI 10.1159/000369343
   Wang H, 2020, ACS NANO, V14, P2575, DOI 10.1021/acsnano.0c01281
   Wang L, 2017, FRONT NEUROL, V8, DOI 10.3389/fneur.2017.00196
   Wei F, 2012, ANAL CHEM, V84, P7933, DOI 10.1021/ac3016888
   Wen TT, 2014, BIOSENS BIOELECTRON, V56, P180, DOI 10.1016/j.bios.2014.01.013
   Xia YM, 2018, J MATER SCI-MATER EL, V29, P15271, DOI 10.1007/s10854-018-9669-9
NR 60
TC 12
Z9 12
U1 9
U2 29
PU AMER CHEMICAL SOC
PI WASHINGTON
PA 1155 16TH ST, NW, WASHINGTON, DC 20036 USA
SN 2373-9878
J9 ACS BIOMATER SCI ENG
JI ACS Biomater. Sci. Eng.
PD JUL 12
PY 2021
VL 7
IS 7
BP 3446
EP 3458
DI 10.1021/acsbiomaterials.1c00484
EA JUN 2021
PG 13
WC Materials Science, Biomaterials
WE Science Citation Index Expanded (SCI-EXPANDED)
SC Materials Science
GA TK4WZ
UT WOS:000674162000051
PM 34142794
DA 2023-06-30
ER

PT J
AU Sekar, M
   Sriramprabha, R
   Sekhar, PK
   Bhansali, S
   Ponpandian, N
   Pandiaraj, M
   Viswanathan, C
AF Sekar, M.
   Sriramprabha, R.
   Sekhar, Praveen Kumar
   Bhansali, Shekhar
   Ponpandian, N.
   Pandiaraj, Manickam
   Viswanathan, C.
TI Review-Towards Wearable Sensor Platforms for the Electrochemical
   Detection of Cortisol
SO JOURNAL OF THE ELECTROCHEMICAL SOCIETY
LA English
DT Review
ID LABEL-FREE; SALIVARY CORTISOL; DRUG-USE; SWEAT; STRESS; BIOSENSOR;
   SYSTEM; HAIR; IMMUNOSENSOR; BIOMARKER
AB Wearable sensors are becoming an important tool for healthcare monitoring as they can provide continuous monitoring of clinically important biomarkers released in the biofluids such as sweat, saliva, tears, urine and interstitial fluids (ISF). Development of smart sensing technologies for stress detection in daily life is find applications in various field including healthcare, defence and sports industries. Although different modalities for stress detection are performed in the clinical laboratories, the measurement of hormone release from glands of the endocrine system is receiving wide attention. Cortisol is considered as a biomarker of stress as the levels are spike in response to stressors. Although most of the cortisol released from adrenaline glands bound by corticosteroid-binding globulin (CBG), active form of free cortisol is also appearing in the biofluids (sweat, saliva, urine, tear, and ISF). Electrochemical biosensors, due to their relative small farm factors and sensitivity are focused for developing wearable biosensors for non-invasive monitoring of biochemical markers. Recent technological advancements in the field of electrochemical sensors and material engineering have contributed widely to the growth of new generation wearable point of care (POC) systems that can allow for early diagnosis. Receptor molecules including antibodies, enzyme fragments, molecularly imprinted polymers, and other biomimetic materials have been explored for electrochemical sensing of cortisol. Interfacing of theses sensing strategies into fabrics and flexible wearable patches for sweat cortisol analysis are also attempted. This mini review focuses on development made in the area of cortisol sensors using fabrics and flexible substrates potential for wearable sensor applications. An overview of cortisol secretion in the body and its availability in different biological fluids are also discussed. The issues associated with realizing complete wearable sensor devices are also explored. (C) 2020 The Electrochemical Society ("ECS"). Published on behalf of ECS by IOP Publishing Limited.
C1 [Sekar, M.; Sriramprabha, R.; Ponpandian, N.; Viswanathan, C.] Bharathiar Univ, Dept Nanosci & Technol, Coimbatore 641046, Tamil Nadu, India.
   [Sekhar, Praveen Kumar] Washington State Univ, Sch Engn & Comp Sci, Nanomat & Sensors Lab, Vancouver, WA 98686 USA.
   [Bhansali, Shekhar] Florida Int Univ, Dept Elect & Comp Engn, BioMEMS & Microsyst Lab, Miami, FL 33199 USA.
   [Pandiaraj, Manickam] CSIR, Cent Electrochem Res Inst, Electrod Elt Otrocatalysis Div, Karaikkudi 630006, Tamil Nadu, India.
C3 Bharathiar University; Washington State University; State University
   System of Florida; Florida International University; Council of
   Scientific & Industrial Research (CSIR) - India; CSIR - Central
   Electrochemical Research Institute (CECRI)
RP Viswanathan, C (通讯作者)，Bharathiar Univ, Dept Nanosci & Technol, Coimbatore 641046, Tamil Nadu, India.; Pandiaraj, M (通讯作者)，CSIR, Cent Electrochem Res Inst, Electrod Elt Otrocatalysis Div, Karaikkudi 630006, Tamil Nadu, India.
EM pandiaraj@cecri.res.in; viswanathan@buc.edu.in
RI Bhansali, Shekhar/E-4705-2010; Viswanathan, Chinnuswamy/A-9735-2015;
   Nagamony, P/F-7215-2011; Viswanathan, Chinnuswamy/ABF-1791-2020
OI Viswanathan, Chinnuswamy/0000-0003-2319-5368; Nagamony,
   P/0000-0003-4858-7317; Viswanathan, Chinnuswamy/0000-0003-2319-5368;
   Bhansali, Shekhar/0000-0001-5871-9163; Madhu, Sekar/0000-0002-8543-7601
FU Science and Engineering Research Board (DST-SERB-CRG) [CRG/2019/004547];
   Department of Science & Technology, Government of India; Tamil Nadu
   State Council of Higher Education (TANSCHE), Government of Tamil Nadu;
   Rashtriya Uchchatar Shiksha Abhiyan (RUSA 2.0)-Bharathiar Cancer
   Theranostics Research Centre & Bharathiar Entrepreneurship Innovation
   and Career Hub; SERB-DST [SRG/2019/000330]
FX This work was supported partially by, Science and Engineering Research
   Board (DST-SERB-CRG grant no: CRG/2019/004547), Department of Science &
   Technology, Government of India, The Tamil Nadu State Council of Higher
   Education (TANSCHE), Government of Tamil Nadu, and Rashtriya Uchchatar
   Shiksha Abhiyan (RUSA 2.0)-Bharathiar Cancer Theranostics Research
   Centre & Bharathiar Entrepreneurship Innovation and Career Hub. MP would
   like to acknowledge SERB-DST funding SRG/2019/000330.
CR Anastasova S, 2017, BIOSENS BIOELECTRON, V93, P139, DOI 10.1016/j.bios.2016.09.038
   Appel D, 2005, ANAL BIOANAL CHEM, V383, P182, DOI 10.1007/s00216-005-0022-9
   Arya SK, 2012, ANAL CHIM ACTA, V737, P1, DOI 10.1016/j.aca.2012.05.048
   Arya SK, 2011, BIOSENS BIOELECTRON, V28, P166, DOI 10.1016/j.bios.2011.07.015
   Bandodkar AJ, 2019, ANNU REV ANAL CHEM, V12, P1, DOI 10.1146/annurev-anchem-061318-114910
   Bandodkar AJ, 2015, ANAL CHEM, V87, P394, DOI 10.1021/ac504300n
   Bandodkar AJ, 2014, BIOSENS BIOELECTRON, V54, P603, DOI 10.1016/j.bios.2013.11.039
   Barreto A, 2007, LECT NOTES COMPUT SC, V4796, P29
   Beiter R, 2015, J AFFECT DISORDERS, V173, P90, DOI 10.1016/j.jad.2014.10.054
   Bergeron MF, 2003, J SCI MED SPORT, V6, P19, DOI 10.1016/S1440-2440(03)80005-1
   Boumba VA, 2006, INT J TOXICOL, V25, P143, DOI 10.1080/10915810600683028
   Brauner E. V., 2019, METRICS, DOI [10.1016/j.fertnstert.2019.12.013, DOI 10.1016/J.FERTNSTERT.2019.12.013]
   Brossaud J., 2012, END ABSTR, V29, pP55
   Bruggen M. D. V., 2011, INT J SPORT PHYSIOL, V6, P396, DOI [10.1123/ijspp.6.3.396, DOI 10.1123/IJSPP.6.3.396]
   BURNS M, 1995, J ANAL TOXICOL, V19, P41, DOI 10.1093/jat/19.1.41
   Caenegem EV, 2011, END ABSTR, V26, P355
   Chan M, 2012, ARTIF INTELL MED, V56, P137, DOI 10.1016/j.artmed.2012.09.003
   Chand S, 2000, J MATER SCI, V35, P1303, DOI 10.1023/A:1004780301489
   Chen YH, 2017, SCI ADV, V3, DOI 10.1126/sciadv.1701629
   Cheng Y, 2019, CHEM ENG J, V355, P290, DOI 10.1016/j.cej.2018.08.113
   Choi DH, 2016, ANAL CHEM, V88, P12241, DOI 10.1021/acs.analchem.6b03391
   Choi J, 2018, SCI ADV, V4, DOI 10.1126/sciadv.aar3921
   Chung D, 2019, J ELECTROCHEM SOC, V166, pB3116, DOI 10.1149/2.0191909jes
   Corbalan-Tutau D, 2014, PHYSIOL BEHAV, V123, P231, DOI 10.1016/j.physbeh.2012.06.005
   Coyle S, 2010, IEEE T INF TECHNOL B, V14, P364, DOI 10.1109/TITB.2009.2038484
   Cui FY, 2019, J ELECTROCHEM SOC, V167, DOI 10.1149/2.0252003JES
   Neves MMPD, 2018, CURR OPIN ELECTROCHE, V10, P107, DOI 10.1016/j.coelec.2018.05.002
   Dahiya AS, 2019, J ELECTROCHEM SOC, V167, DOI 10.1149/2.0162003JES
   de Kloet ER, 2005, NAT REV NEUROSCI, V6, P463, DOI 10.1038/nrn1683
   Dey A, 2012, J MATER CHEM, V22, P14763, DOI 10.1039/c2jm31663c
   Djuric Zora, 2008, Open Biomark J, V1, P7, DOI 10.2174/1875318300801010007
   Dobson H, 2000, ANIM REPROD SCI, V60, P743, DOI 10.1016/S0378-4320(00)00080-4
   EDWARDS OM, 1974, LANCET, V2, P549
   Emaminejad S, 2017, P NATL ACAD SCI USA, V114, P4625, DOI 10.1073/pnas.1701740114
   Ertin E., 2011, P 9 ACM C EMB NETW S, P274
   Fernandez RE, 2017, SCI REP-UK, V7, DOI 10.1038/s41598-017-17835-8
   Gamella M, 2014, ANAL CHIM ACTA, V806, P1, DOI 10.1016/j.aca.2013.09.020
   Gao W, 2010, CLIN BIOCHEM, V43, P677, DOI 10.1016/j.clinbiochem.2010.01.014
   Garcia SO, 2016, ECS J SOLID STATE SC, V5, pM3075, DOI 10.1149/2.0131608jss
   Gatti R, 2005, J CHROMATOGR B, V824, P51, DOI 10.1016/j.jchromb.2005.06.037
   Gow R, 2010, FORENSIC SCI INT, V196, P32, DOI 10.1016/j.forsciint.2009.12.040
   Guinovart T, 2013, ANALYST, V138, P7031, DOI 10.1039/c3an01672b
   Guk K, 2019, NANOMATERIALS-BASEL, V9, DOI 10.3390/nano9060813
   Guzman M. M., 2010, ANALYST, V135, P1926, DOI [10.1039/c0an00206b, DOI 10.1039/C0AN00206B]
   Hansora DP, 2015, RSC ADV, V5, P107716, DOI 10.1039/c5ra16478h
   Hatamie A, 2020, J ELECTROCHEM SOC, V167, DOI 10.1149/1945-7111/ab6827
   He WY, 2019, SCI ADV, V5, DOI 10.1126/sciadv.aax0649
   Healey JA, 2005, IEEE T INTELL TRANSP, V6, P156, DOI 10.1109/TITS.2005.848368
   HEANEY RP, 1992, J INTERN MED, V231, P169, DOI 10.1111/j.1365-2796.1992.tb00520.x
   Heikenfeld J, 2016, ELECTROANAL, V28, P1242, DOI 10.1002/elan.201600018
   Hogenelst K., 2019, SENS BIOSENSING RES, V22, DOI 10.1016/j.sbsr.2018.100248
   Holsboer F, 2010, ANNU REV PSYCHOL, V61, P81, DOI 10.1146/annurev.psych.093008.100321
   Jang J, 2017, J ELECTROCHEM SOC, V164, pB136, DOI 10.1149/2.1121704jes
   Kaushik A, 2014, BIOSENS BIOELECTRON, V53, P499, DOI 10.1016/j.bios.2013.09.060
   Kaushik A, 2013, BIOSENS BIOELECTRON, V50, P35, DOI 10.1016/j.bios.2013.06.012
   Kim J, 2019, NAT BIOTECHNOL, V37, P389, DOI 10.1038/s41587-019-0045-y
   Kim J, 2018, TALANTA, V177, P163, DOI 10.1016/j.talanta.2017.08.077
   Kim KS, 2017, SENSOR ACTUAT B-CHEM, V242, P1121, DOI 10.1016/j.snb.2016.09.135
   Kinnamon D, 2017, SCI REP-UK, V7, DOI 10.1038/s41598-017-13684-7
   KIRSCHBAUM C, 1994, PSYCHONEUROENDOCRINO, V19, P313, DOI 10.1016/0306-4530(94)90013-2
   Klesges RC, 1996, JAMA-J AM MED ASSOC, V276, P226, DOI 10.1001/jama.276.3.226
   Koren L, 2002, ANIM BEHAV, V63, P403, DOI 10.1006/anbe.2001.1907
   Kreibig SD, 2007, PSYCHOPHYSIOLOGY, V44, P787, DOI 10.1111/j.1469-8986.2007.00550.x
   Kumar A, 2007, BIOSENS BIOELECTRON, V22, P2138, DOI 10.1016/j.bios.2006.09.035
   Kyriakou K, 2019, SENSORS-BASEL, V19, DOI 10.3390/s19173805
   Leung WM, 2003, J IMMUNOL METHODS, V281, P109, DOI 10.1016/j.jim.2003.07.009
   Levine A, 2007, PHYSIOL BEHAV, V90, P43, DOI 10.1016/j.physbeh.2006.08.025
   Li FY, 2016, SCI REP-UK, V6, DOI 10.1038/srep21281
   Li X, 2020, J ELECTROCHEM SOC, V167, DOI 10.1149/1945-7111/ab61eb
   Liu XQ, 2011, ANALYST, V136, P5204, DOI 10.1039/c1an15411g
   Lupien SJ, 2009, NAT REV NEUROSCI, V10, P434, DOI 10.1038/nrn2639
   Madhu S, 2018, SENSOR ACTUAT A-PHYS, V269, P401, DOI 10.1016/j.sna.2017.11.046
   Malon RSP, 2014, BIOMED RES INT, V2014, DOI 10.1155/2014/962903
   Manickam P, 2017, ECS TRANSACTIONS, V77, P1841, DOI 10.1149/07711.1841ecst
   Manickam P., 2020, BIOELECTROCHEMICAL I, V20, P385
   Manickam P, 2017, J ELECTROCHEM SOC, V164, pB3077, DOI 10.1149/2.0101705jes
   Manickam P, 2017, J ELECTROCHEM SOC, V164, pB54, DOI 10.1149/2.0781702jes
   Martin A, 2017, ACS SENSORS, V2, P1860, DOI 10.1021/acssensors.7b00729
   Mattina GF, 2019, THER ADV CARDIO DIS, V13, DOI 10.1177/1753944719851950
   Matzeu G, 2015, SENSOR ACTUAT B-CHEM, V211, P403, DOI 10.1016/j.snb.2015.01.077
   McEwen BS, 2002, J CLIN ENDOCR METAB, V87, P1947, DOI 10.1210/jc.87.5.1947
   MITSUBAYASHI K, 1994, ANAL CHIM ACTA, V289, P27, DOI 10.1016/0003-2670(94)80004-9
   Munje RD, 2017, SENSOR ACTUAT B-CHEM, V238, P482, DOI 10.1016/j.snb.2016.07.088
   Munje RD, 2015, SCI REP-UK, V5, DOI 10.1038/srep14586
   Nilghaz A, 2012, LAB CHIP, V12, P209, DOI 10.1039/c1lc20764d
   OKA K, 1987, CLIN CHEM, V33, P1639
   Pandiaraj M., 2018, SENSOR ACTUAT B-CHEM, V274, P47, DOI [10.1016/j.snb.2018.07.133, DOI 10.1016/J.SNB.2018.07.133]
   Parlak O, 2018, SCI ADV, V4, DOI 10.1126/sciadv.aar2904
   Pasha SK, 2014, J ELECTROCHEM SOC, V161, pB3077, DOI 10.1149/2.017402jes
   Pierre M, 2017, ECS TRANSACTIONS, V80, P1277, DOI 10.1149/08010.1277ecst
   Pilardeau P, 1979, Br J Sports Med, V13, P118
   Prunty H., 2004, END ABSTR, V7, pP202
   Rainville P, 2006, INT J PSYCHOPHYSIOL, V61, P5, DOI 10.1016/j.ijpsycho.2005.10.024
   Raul JS, 2004, CLIN BIOCHEM, V37, P1105, DOI 10.1016/j.clinbiochem.2004.02.010
   Ren CL, 2016, CHEM MATER, V28, P4001, DOI 10.1021/acs.chemmater.6b01367
   Rose DP, 2015, IEEE T BIO-MED ENG, V62, P1457, DOI 10.1109/TBME.2014.2369991
   Roux C.W.L., 2003, J CLIN ENDOCR METAB, V88, P2045, DOI [10.1210/jc.2002-021532, DOI 10.1210/JC.2002-021532]
   Russell E, 2014, THER DRUG MONIT, V36, P30, DOI 10.1097/FTD.0b013e31829daa0a
   Sarkar M, 2007, GEN COMP ENDOCR, V154, P85, DOI 10.1016/j.ygcen.2007.05.035
   Sauve B, 2007, CLIN INVEST MED, V30, pE183, DOI 10.25011/cim.v30i5.2894
   SCHMALZING D, 1995, ANAL CHEM, V67, P606, DOI 10.1021/ac00099a019
   Sekar M, 2019, SCI REP-UK, V9, DOI 10.1038/s41598-018-37243-w
   SHIMADA M, 1995, HORM RES, V44, P213, DOI 10.1159/000184628
   Song PF, 2017, FLEX PRINT ELECTRON, V2, DOI 10.1088/2058-8585/aa765d
   Stern RC, 1997, NEW ENGL J MED, V336, P487, DOI 10.1056/NEJM199702133360707
   Stevens RC, 2008, ANAL CHEM, V80, P6747, DOI 10.1021/ac800892h
   Sun BL, 2017, BIOSENS BIOELECTRON, V88, P55, DOI 10.1016/j.bios.2016.07.047
   Sun K, 2008, SENSOR ACTUAT B-CHEM, V133, P533, DOI 10.1016/j.snb.2008.03.018
   Takei K, 2013, ECS TRANSACTIONS, V58, P77, DOI 10.1149/05808.0077ecst
   Thostenson JO, 2018, J ELECTROCHEM SOC, V165, pB3122, DOI 10.1149/2.0141808jes
   Tlili C, 2011, BIOSENS BIOELECTRON, V26, P4382, DOI 10.1016/j.bios.2011.04.045
   Traynor SM, 2020, J ELECTROCHEM SOC, V167, DOI 10.1149/1945-7111/ab69fd
   Tsigos T., 2000, ENDOCRINE PHYSL PATH
   Turner APF, 2013, CHEM SOC REV, V42, P3184, DOI 10.1039/c3cs35528d
   Tuteja SK, 2018, NANO-MICRO LETT, V10, DOI 10.1007/s40820-018-0193-5
   UMEDA T, 1981, CLIN CHIM ACTA, V110, P245
   Usha SP, 2017, BIOSENS BIOELECTRON, V87, P178, DOI 10.1016/j.bios.2016.08.040
   Vabbina PK, 2015, BIOSENS BIOELECTRON, V63, P124, DOI 10.1016/j.bios.2014.07.026
   Vasudev A, 2013, SENSOR ACTUAT B-CHEM, V182, P139, DOI 10.1016/j.snb.2013.02.096
   Venugopal M, 2008, IEEE SENS J, V8, P71, DOI 10.1109/JSEN.2007.912544
   Venugopal M, 2011, SENSOR ACTUAT A-PHYS, V172, P154, DOI 10.1016/j.sna.2011.04.028
   Wang L, 2017, SMART MATER STRUCT, V26, DOI 10.1088/1361-665X/aa6849
   Yamaguchi M, 2013, BIOSENS BIOELECTRON, V41, P186, DOI 10.1016/j.bios.2012.08.016
   Yang YL, 2010, ANALYST, V135, P1230, DOI 10.1039/b926339j
   Yang YR, 2019, CHEM SOC REV, V48, P1465, DOI 10.1039/c7cs00730b
   Yetisen AK, 2018, ADV MATER, V30, DOI 10.1002/adma.201706910
   Yi F, 2018, CHEM SOC REV, V47, P3152, DOI 10.1039/c7cs00849j
   Zhou JC, 2004, J MATER CHEM, V14, P2311, DOI 10.1039/b401902d
   Zimmermann J, 2008, ADV FUNCT MATER, V18, P3662, DOI 10.1002/adfm.200800755
NR 129
TC 35
Z9 35
U1 34
U2 284
PU ELECTROCHEMICAL SOC INC
PI PENNINGTON
PA 65 SOUTH MAIN STREET, PENNINGTON, NJ 08534 USA
SN 0013-4651
EI 1945-7111
J9 J ELECTROCHEM SOC
JI J. Electrochem. Soc.
PD MAR 20
PY 2020
VL 167
IS 6
AR 067508
DI 10.1149/1945-7111/ab7e24
PG 14
WC Electrochemistry; Materials Science, Coatings & Films
WE Science Citation Index Expanded (SCI-EXPANDED); Social Science Citation Index (SSCI)
SC Electrochemistry; Materials Science
GA KW9IF
UT WOS:000521496000001
DA 2023-06-30
ER

PT J
AU Abbasi, S
   Gharaghani, S
   Benvidi, A
   Rezaeinasab, M
   Saboury, AA
AF Abbasi, Saleheh
   Gharaghani, Sajjad
   Benvidi, Ali
   Rezaeinasab, Masoud
   Saboury, Ali Akbar
TI An in-depth view of potential dual effect of thymol in inhibiting
   xanthine oxidase activity: Electrochemical measurements in combination
   with four way PARAFAC analysis and molecular docking insights
SO INTERNATIONAL JOURNAL OF BIOLOGICAL MACROMOLECULES
LA English
DT Article
DE Electrochemical mechanism; Four-way PARAFAC analysis; Thymol; Docking
   studies; Xanthine oxidase
ID GRAPHENE OXIDE; SERUM-ALBUMIN; URIC-ACID; MECHANISM; HYPOXANTHINE;
   BIOSENSOR; FILM; OXIDOREDUCTASE; ELECTRODE; NERVE
AB Xanthine oxidase (XO) can catalyze xanthine to uric acid and has also been linked with the extension of some serious diseases such as cancer, gout, diabetes and so on. Thymol is a part of diet in the form of spices. Due to the high antioxidant activity, its inhibitory effect on XO was studied in the present work XO organized in four redox domains which exhibiting electrochemical signals. Therefore, voltammetric methods can be used to obtain the valuable information about the action mechanism of thymol on XO. However, there are extreme complexities in these biological sample matrices which make the deeper understanding of inhibition mechanism of thymol on XO activity is difficult. Thus, development of electrochemical techniques coupled with the four-way parallel factor analysis (PARAFAC) has provided promising solutions for analyzing of complex matrix. To better explore this inhibitory effect, electrochemical technologies have been used as a complement with ultraviolet and visible (UV-Vis) spectroscopy and molecular docking studies. For the first time, molecular docking studies were used to gain a fundamental understanding to explain how the electron transfer coupling occurs at XO active sites in the presence of thymol. It is in good agreement with the experimental data. These studies reveal that thymol could enter into the catalytic centers of XO. Also, it inhibits the XO activity through the direct binding to flavin adenine dinucleotides (FAD) center. The results display dose-dependent inhibition of XO with thymol. Its inhibitory activity was linked to its antioxidant properties to reduce the formation of free radicals (FRs) and related diseases. (C) 2018 Elsevier B.V. All rights reserved.
C1 [Abbasi, Saleheh; Benvidi, Ali; Rezaeinasab, Masoud] Yazd Univ, Dept Chem, Fac Sci, Yazd 89195741, Iran.
   [Gharaghani, Sajjad] Univ Tehran, Inst Biochem & Biophys, Lab Bioinformat & Drug Design LBD, Tehran, Iran.
   [Saboury, Ali Akbar] Univ Tehran, Inst Biochem & Biophys, Tehran, Iran.
C3 University of Yazd; University of Tehran; University of Tehran
RP Benvidi, A (通讯作者)，Yazd Univ, Dept Chem, Fac Sci, Yazd 89195741, Iran.; Gharaghani, S (通讯作者)，Univ Tehran, Inst Biochem & Biophys, Lab Bioinformat & Drug Design LBD, Tehran, Iran.
EM s.gharaghani@ut.ac.ir; abenvidi@yazd.ac.ir
RI Gharaghani, Sajjad/I-1922-2019; Saboury, Ali Akbar/L-6136-2019
OI Gharaghani, Sajjad/0000-0001-5468-4258; Saboury, Ali
   Akbar/0000-0003-0604-9465
FU Yazd University Research Council (Yazd, Iran) [50/1030]
FX The authors wish to thank Yazd University Research Council (Yazd, Iran)
   with grant number of 50/1030 for financial support of this research.
CR Abbasi S, 2018, J PHARMACEUT BIOMED, V150, P436, DOI 10.1016/j.jpba.2017.12.042
   Aguey-Zinsou KF, 2003, J AM CHEM SOC, V125, P15352, DOI 10.1021/ja037940e
   Andersson CA, 2000, CHEMOMETR INTELL LAB, V52, P1, DOI 10.1016/S0169-7439(00)00071-X
   Benvidi A, 2017, ELECTROCHIM ACTA, V255, P428, DOI 10.1016/j.electacta.2017.09.184
   Bernhardt PV, 2006, ELECTROCHEM COMMUN, V8, P257, DOI 10.1016/j.elecom.2005.08.009
   Cao HN, 2010, J BIOL CHEM, V285, P28044, DOI 10.1074/jbc.M110.128561
   Torres AC, 2013, ANAL BIOANAL CHEM, V405, P3813, DOI 10.1007/s00216-012-6631-1
   Chen AQ, 2012, ENVIRON SCI TECHNOL, V46, P1828, DOI 10.1021/es202689u
   Correia MAS, 2016, ACS CHEM BIOL, V11, P2923, DOI 10.1021/acschembio.6b00572
   Gadave KS, 2014, PLOS ONE, V9, DOI 10.1371/journal.pone.0087618
   Granger DN, 2015, REDOX BIOL, V6, P524, DOI 10.1016/j.redox.2015.08.020
   Honda S, 2017, FREE RADICAL BIO MED, V106, P228, DOI 10.1016/j.freeradbiomed.2017.02.037
   Inkster ME, 2007, EUR J PHARMACOL, V561, P63, DOI 10.1016/j.ejphar.2006.12.029
   Kalimuthu P, 2012, ANAL CHEM, V84, P10359, DOI 10.1021/ac3025027
   Kalimuthu P, 2011, J PHYS CHEM B, V115, P2655, DOI 10.1021/jp111809f
   Kotchey GP, 2011, ACS NANO, V5, P2098, DOI 10.1021/nn103265h
   Lin SY, 2015, J PHOTOCH PHOTOBIO B, V153, P463, DOI 10.1016/j.jphotobiol.2015.10.022
   Malik UZ, 2011, FREE RADICAL BIO MED, V51, P179, DOI 10.1016/j.freeradbiomed.2011.04.004
   Marcano DC, 2010, ACS NANO, V4, P4806, DOI 10.1021/nn1006368
   Marchese A, 2016, FOOD CHEM, V210, P402, DOI 10.1016/j.foodchem.2016.04.111
   Matsumoto K, 2011, J PHARMACOL EXP THER, V336, P95, DOI 10.1124/jpet.110.174540
   Pauff JM, 2009, J BIOL CHEM, V284, P8751, DOI 10.1074/jbc.M804517200
   Raj MA, 2013, ANAL CHIM ACTA, V771, P14, DOI 10.1016/j.aca.2013.02.017
   Sadeghi S, 2014, ANAL BIOCHEM, V464, P51, DOI 10.1016/j.ab.2014.07.013
   Samari F, 2012, EUR J MED CHEM, V54, P255, DOI 10.1016/j.ejmech.2012.05.007
   Sen S, 2015, RSC ADV, V5, P95911, DOI 10.1039/c5ra18889j
   Song XH, 2011, LANGMUIR, V27, P1186, DOI 10.1021/la103856h
   Sun XT, 2014, ACS APPL MATER INTER, V6, P7153, DOI 10.1021/am500167c
   Wang YJ, 2015, J AGR FOOD CHEM, V63, P526, DOI 10.1021/jf505584m
   Xiong HY, 2013, SENSOR ACTUAT B-CHEM, V181, P85, DOI 10.1016/j.snb.2013.01.033
   Yan JK, 2013, FOOD CHEM, V141, P3766, DOI 10.1016/j.foodchem.2013.06.092
   Zor E, 2015, ANALYST, V140, P313, DOI 10.1039/c4an01751j
   [No title captured], DOI DOI 10.1155/2014/651593
NR 33
TC 10
Z9 10
U1 2
U2 29
PU ELSEVIER SCIENCE BV
PI AMSTERDAM
PA PO BOX 211, 1000 AE AMSTERDAM, NETHERLANDS
SN 0141-8130
EI 1879-0003
J9 INT J BIOL MACROMOL
JI Int. J. Biol. Macromol.
PD NOV
PY 2018
VL 119
BP 1298
EP 1310
DI 10.1016/j.ijbiomac.2018.08.018
PG 13
WC Biochemistry & Molecular Biology; Chemistry, Applied; Polymer Science
WE Science Citation Index Expanded (SCI-EXPANDED)
SC Biochemistry & Molecular Biology; Chemistry; Polymer Science
GA GX4FD
UT WOS:000447682100146
PM 30096398
DA 2023-06-30
ER

PT J
AU Dinesh, B
   Saraswathi, R
   Kumar, AS
AF Dinesh, Bose
   Saraswathi, Ramiah
   Kumar, Annamalai Senthil
TI Water based homogenous carbon ink modified electrode as an efficient
   sensor system for simultaneous detection of ascorbic acid, dopamine and
   uric acid
SO ELECTROCHIMICA ACTA
LA English
DT Article
DE Carbon black; Chitosan; Water based carbon ink; Simultaneous
   electrochemical analysis
ID SCREEN-PRINTED ELECTRODES; SIMULTANEOUS ELECTROCHEMICAL DETERMINATION;
   FLOW-INJECTION ANALYSIS; BLACK; NANOPARTICLES; BIOSENSOR; CHITOSAN;
   NANOCOMPOSITE; ACETAMINOPHEN; TRYPTOPHAN
AB Development of new sensor material suitable for simple, cost effective and quick practical application is a demanding research interest in electroanalytical chemistry. Carbon based inks prepared using different type carbon materials and binders as a gel or suspension have been often used as active sensor materials. Unfortunately, those systems are involved with complicated preparation route and usage of hazardous chemicals. Herein, we report a water based carbon ink composed of low cost carbon black powder, chitosan and acetic acid (prepared within 15 +/- 2 min) for electrochemical sensor applications. A new carbon ink modified electrode was fabricated in this work by drop-casting of micro-litre quantity of the CB-Chit ink on a cleaned glassy carbon electrode (GCE) followed by air drying in room temperature for 10 +/- 2 min. The CB-Chit ink modified GCE (GCE/CB-Chit) showed enhanced electrical conductivity, surface area and electrochemical activity than that of the unmodified GCE. Investigated simultaneous electrochemical oxidation and sensing of three biologically important molecules such as ascorbic acid, dopamine and uric acid on GCE/CB-Chit displayed excellent peak current signals at well-defined peak potentials with linear concentration ranges of 25-1600, 0.1-1400, and 5-1800 mu M and detection limit of 0.1 mu M (S/N = 3) for the all analytes. The newly fabricated sensor was validated by applying to the detection of AA, DA, and UA in vitamin C tablets, dopamine hydrochloride injection and human urine real samples. The sensor can be operated without any surface pre-treatment and analyte adsorption, unlike to the carbon nanotube and graphite based electrode systems with serious adsorption complications. (C) 2017 Elsevier Ltd. All rights reserved.
C1 [Dinesh, Bose; Kumar, Annamalai Senthil] Vellore Inst Technol Univ, Sch Adv Sci, Dept Chem, Nano & Bioelectrochem Res Lab, Vellore 632014, Tamil Nadu, India.
   [Saraswathi, Ramiah] Madurai Kamaraj Univ, Sch Chem, Dept Mat Sci, Madurai 625021, Tamil Nadu, India.
   [Kumar, Annamalai Senthil] Vellore Inst Technol Univ, Carbon Dioxide & Green Technol Res Ctr, Vellore 632014, Tamil Nadu, India.
C3 Vellore Institute of Technology (VIT); VIT Vellore; Madurai Kamaraj
   University; Vellore Institute of Technology (VIT); VIT Vellore
RP Kumar, AS (通讯作者)，Vellore Inst Technol Univ, Sch Adv Sci, Dept Chem, Nano & Bioelectrochem Res Lab, Vellore 632014, Tamil Nadu, India.; Kumar, AS (通讯作者)，Vellore Inst Technol Univ, Carbon Dioxide & Green Technol Res Ctr, Vellore 632014, Tamil Nadu, India.
EM askumarchem@yahoo.com
RI Kumar, Annamalai Senthil/K-8522-2014
OI Kumar, Annamalai Senthil/0000-0001-8800-4038
FU Department of Science and Technology-Science and Engineering Research
   Board (DST-SERB) [EMR/2016/002818]; DST-SERB [PDF/2015/000174]
FX We thank the Department of Science and Technology-Science and
   Engineering Research Board (DST-SERB; EMR/2016/002818) for financial
   assistance. Dr. Bose Dinesh gratefully acknowledges the DST-SERB for
   national postdoctoral fellowship (PDF/2015/000174).
CR Aguilar R, 2004, ELECTROCHIM ACTA, V49, P851, DOI 10.1016/j.electacta.2003.10.002
   Arduini F, 2012, ELECTROANAL, V24, P743, DOI 10.1002/elan.201100561
   Arduini F, 2011, ELECTROCHIM ACTA, V56, P4209, DOI 10.1016/j.electacta.2011.01.094
   Arduini F, 2010, ELECTROCHEM COMMUN, V12, P346, DOI 10.1016/j.elecom.2009.12.028
   Arrigoni O, 2002, BBA-GEN SUBJECTS, V1569, P1, DOI 10.1016/S0304-4165(01)00235-5
   Behera S, 2007, BIOSENS BIOELECTRON, V23, P556, DOI 10.1016/j.bios.2007.06.012
   Cui G, 2001, ANALYST, V126, P1399, DOI 10.1039/b102934g
   Dai SG, 2014, J MATER CHEM A, V2, P19665, DOI 10.1039/c4ta03442b
   Deng WF, 2016, BIOSENS BIOELECTRON, V85, P618, DOI 10.1016/j.bios.2016.05.065
   Du J, 2014, BIOSENS BIOELECTRON, V53, P220, DOI 10.1016/j.bios.2013.09.064
   Filip J, 2013, ELECTROCHIM ACTA, V87, P366, DOI 10.1016/j.electacta.2012.09.054
   Gai PB, 2013, J MATER CHEM B, V1, P2742, DOI 10.1039/c3tb20215a
   Gajendran P, 2007, J PHYS CHEM C, V111, P11320, DOI 10.1021/jp071848d
   Gao SY, 2014, J MATER CHEM A, V2, P6320, DOI 10.1039/c3ta15443b
   Habibi B, 2011, ELECTROCHIM ACTA, V56, P2888, DOI 10.1016/j.electacta.2010.12.079
   Han DX, 2010, ELECTROANAL, V22, P2001, DOI 10.1002/elan.201000094
   He WY, 2016, J ELECTROANAL CHEM, V775, P205, DOI 10.1016/j.jelechem.2016.06.001
   Hong HC, 2003, ANAL CHIM ACTA, V499, P41, DOI 10.1016/S0003-2670(03)00950-4
   Huang JS, 2008, BIOSENS BIOELECTRON, V24, P632, DOI 10.1016/j.bios.2008.06.011
   Jariwala D, 2013, CHEM SOC REV, V42, P2824, DOI 10.1039/c2cs35335k
   Jeyapragasam T, 2014, SENSOR ACTUAT B-CHEM, V191, P681, DOI 10.1016/j.snb.2013.10.054
   Joshi A, 2016, SENSOR ACTUAT B-CHEM, V230, P544, DOI 10.1016/j.snb.2016.02.050
   Kalimuthu P, 2009, BIOELECTROCHEMISTRY, V77, P13, DOI 10.1016/j.bioelechem.2009.04.010
   Kaur B, 2013, COLLOID SURFACE B, V111, P97, DOI 10.1016/j.colsurfb.2013.05.023
   Kumar AS, 2016, J ELECTROANAL CHEM, V782, P215, DOI 10.1016/j.jelechem.2016.10.010
   Kumar AS, 2016, SENSOR ACTUAT B-CHEM, V227, P352, DOI 10.1016/j.snb.2015.12.072
   Kumar AS, 2010, LANGMUIR, V26, P6874, DOI 10.1021/la100462r
   Lian QW, 2014, ANAL CHIM ACTA, V823, P32, DOI 10.1016/j.aca.2014.03.032
   Lin KC, 2010, BIOSENS BIOELECTRON, V26, P608, DOI 10.1016/j.bios.2010.07.019
   Liu A, 2007, BIOSENS BIOELECTRON, V23, P74, DOI 10.1016/j.bios.2007.03.019
   Liu ML, 2013, BIOSENS BIOELECTRON, V48, P75, DOI 10.1016/j.bios.2013.03.070
   Llobet E, 2013, SENSOR ACTUAT B-CHEM, V179, P32, DOI 10.1016/j.snb.2012.11.014
   LONG GL, 1983, ANAL CHEM, V55, pA712, DOI 10.1021/ac00258a001
   Martin C, 1998, CHEM BRIT, V34, P40
   MICHOTTE Y, 1987, J PHARMACEUT BIOMED, V5, P659, DOI 10.1016/0731-7085(87)80078-X
   Miserere S, 2006, ELECTROCHEM COMMUN, V8, P238, DOI 10.1016/j.elecom.2005.11.016
   Moghadam MR, 2011, ANAL BIOCHEM, V410, P289, DOI 10.1016/j.ab.2010.11.007
   Muryeti, 2015, PROCEDIA CHEM, V17, P106, DOI 10.1016/j.proche.2015.12.117
   Niu XL, 2012, TALANTA, V99, P984, DOI 10.1016/j.talanta.2012.07.077
   Osborne MD, 1996, J ELECTROANAL CHEM, V417, P5, DOI 10.1016/S0022-0728(96)04781-X
   Pech D, 2010, J POWER SOURCES, V195, P1266, DOI 10.1016/j.jpowsour.2009.08.085
   Phompan W, 2011, J POWER SOURCES, V196, P147, DOI 10.1016/j.jpowsour.2010.06.110
   Portaccio M, 2013, ELECTROCHIM ACTA, V109, P340, DOI 10.1016/j.electacta.2013.07.129
   Ramesh P, 2004, ELECTROANAL, V16, P866, DOI 10.1002/elan.200302890
   Razumiene J, 2005, TALANTA, V67, P783, DOI 10.1016/j.talanta.2005.04.004
   Schiffman JD, 2011, CARBOHYD POLYM, V84, P1252, DOI 10.1016/j.carbpol.2011.01.013
   Scida K, 2011, ANAL CHIM ACTA, V691, P6, DOI 10.1016/j.aca.2011.02.025
   Seddon BJ, 1997, ELECTROCHIM ACTA, V42, P1883, DOI 10.1016/S0013-4686(96)00401-X
   Sheng ZH, 2012, BIOSENS BIOELECTRON, V34, P125, DOI 10.1016/j.bios.2012.01.030
   Talarico D, 2016, ANAL BIOANAL CHEM, V408, P7299, DOI 10.1007/s00216-016-9604-y
   Tang CF, 2008, ANAL BIOCHEM, V380, P174, DOI 10.1016/j.ab.2008.06.004
   Tsierkezos NG, 2016, SENSOR ACTUAT B-CHEM, V231, P218, DOI 10.1016/j.snb.2016.03.032
   Veeramani V, 2015, SCI REP-UK, V5, DOI 10.1038/srep10141
   Wang GF, 2009, MICROCHIM ACTA, V164, P357, DOI 10.1007/s00604-008-0066-6
   Wang J, 1996, ANALYST, V121, P345, DOI 10.1039/an9962100345
   Wang X, 2013, J ELECTROANAL CHEM, V695, P10, DOI 10.1016/j.jelechem.2013.02.021
   Wang YZ, 2010, SENSOR ACTUAT B-CHEM, V147, P587, DOI 10.1016/j.snb.2010.03.034
   Xu TQ, 2014, ELECTROCHIM ACTA, V115, P109, DOI 10.1016/j.electacta.2013.10.147
   Yan J, 2013, COLLOID SURFACE B, V111, P392, DOI 10.1016/j.colsurfb.2013.06.030
   Yao H, 2007, ELECTROCHIM ACTA, V52, P6165, DOI 10.1016/j.electacta.2007.04.013
   Zen JM, 1997, ANAL CHEM, V69, P5087, DOI 10.1021/ac9703562
   Zhao DY, 2016, BIOSENS BIOELECTRON, V82, P119, DOI 10.1016/j.bios.2016.03.074
   Zhao YF, 2005, TALANTA, V66, P51, DOI 10.1016/j.talanta.2004.09.019
   Zheng D, 2009, J ELECTROANAL CHEM, V625, P82, DOI 10.1016/j.jelechem.2008.10.012
   Zhi MJ, 2013, NANOSCALE, V5, P72, DOI 10.1039/c2nr32040a
NR 65
TC 53
Z9 53
U1 3
U2 106
PU PERGAMON-ELSEVIER SCIENCE LTD
PI OXFORD
PA THE BOULEVARD, LANGFORD LANE, KIDLINGTON, OXFORD OX5 1GB, ENGLAND
SN 0013-4686
EI 1873-3859
J9 ELECTROCHIM ACTA
JI Electrochim. Acta
PD APR 10
PY 2017
VL 233
BP 92
EP 104
DI 10.1016/j.electacta.2017.02.139
PG 13
WC Electrochemistry
WE Science Citation Index Expanded (SCI-EXPANDED)
SC Electrochemistry
GA EQ8IL
UT WOS:000398328000011
DA 2023-06-30
ER

PT J
AU Chen, BL
   Johnson, ZT
   Sanborn, D
   Hjort, RG
   Garland, NT
   Soares, RRA
   Van Belle, B
   Jared, N
   Li, JZ
   Jing, DP
   Smith, EA
   Gomes, CL
   Claussen, JC
AF Chen, Bolin
   Johnson, Zachary T.
   Sanborn, Delaney
   Hjort, Robert G.
   Garland, Nate T.
   Soares, Raquel R. A.
   Van Belle, Bryan
   Jared, Nathan
   Li, Jingzhe
   Jing, Dapeng
   Smith, Emily A.
   Gomes, Carmen L.
   Claussen, Jonathan C.
TI Tuning the Structure, Conductivity, and Wettability of Laser-Induced
   Graphene for Multiplexed Open Microfluidic Environmental Biosensing and
   Energy Storage Devices
SO ACS NANO
LA English
DT Article
DE wettability; graphene; microfluidics; laser scribing; biosensor;
   supercapacitor
ID ION-SELECTIVE ELECTRODES; INKJET-PRINTED GRAPHENE; DIGITAL
   MICROFLUIDICS; SENSITIVE DETECTION; FLUID TRANSPORT; PAPER; POLYMER;
   WATER; CARBON; DROPLETS
AB The integration of microfluidics and electrochemical cells is at the forefront of emerging sensors and energy systems; however, a fabrication scheme that can create both the microfluidics and electrochemical cells in a scalable fashion is still lacking. We present a one-step, mask-free process to create, pattern, and tune laser-induced graphene (LIG) with a ubiquitous CO2 laser. The laser parameters are adjusted to create LIG with different electrical conductivity, surface morphology, and surface wettability without the need for postchemical modification. Such definitive control over material properties enables the creation of LIG-based integrated open microfluidics and electrochemical sensors that are capable of dividing a single water sample along four multifurcating paths to three ion selective electrodes (ISEs) for potassium (K+), nitrate (NO3-), and ammonium (NH4+) monitoring and to an enzymatic pesticide sensor for organophosphate pesticide (parathion) monitoring. The ISEs displayed near-Nernstian sensitivities and low limits of detection (LODs) (10(-5.01) M, 10(-5.07) M, and 10(-4.89) M for the K+, NO3-, and NH4+ ISEs, respectively) while the pesticide sensor exhibited the lowest LOD (15.4 pM) for an electrochemical parathion sensor to date. LIG was also specifically patterned and tuned to create a high-performance electrochemical micro supercapacitor (MSC) capable of improving the power density by 2 orders of magnitude compared to a Li-based thin-film battery and the energy density by 3 orders of magnitude compared to a commercial electrolytic capacitor. Hence, this tunable fabrication approach to LIG is expected to enable a wide range of real-time, point-of-use health and environmental sensors as well as energy storage/harvesting modules.
C1 [Chen, Bolin; Johnson, Zachary T.; Sanborn, Delaney; Hjort, Robert G.; Garland, Nate T.; Soares, Raquel R. A.; Van Belle, Bryan; Jared, Nathan; Gomes, Carmen L.; Claussen, Jonathan C.] Iowa State Univ, Dept Mech Engn, Ames, IA 50011 USA.
   [Li, Jingzhe; Smith, Emily A.] Iowa State Univ, Dept Chem, Ames, IA 50011 USA.
   [Li, Jingzhe; Jing, Dapeng; Smith, Emily A.] US DOE, Ames Lab, Ames, IA 50011 USA.
C3 Iowa State University; Iowa State University; United States Department
   of Energy (DOE); Ames National Laboratory
RP Claussen, JC (通讯作者)，Iowa State Univ, Dept Mech Engn, Ames, IA 50011 USA.
EM jcclauss@iastate.edu
RI ; Jing, Dapeng/M-3455-2014
OI Hjort, Robert Gage/0000-0003-2400-0710; Jing,
   Dapeng/0000-0001-7600-7071; Li, Jingzhe/0000-0002-1856-1477
FU National Science Foundation [ECCS-1841649, CMMI-2037026, CBET-1706994,
   CBET-1756999, CBET-1805512]; National Institutes of Health
   [1U01AA029328-0]; National Institute of Food and Agriculture, U.S.
   Department of Agriculture [2020-67021-31375, 2021-67021-34457,
   2021-67011-35130]
FX The authors gratefully acknowledge funding support from the National
   Science Foundation under Award Numbers ECCS-1841649 and CMMI-2037026 and
   CBET-1706994, CBET-1756999, and CBET-1805512, from the National
   Institutes of Health under award number 1U01AA029328-0, as well as from
   the National Institute of Food and Agriculture, U.S. Department of
   Agriculture, under Award Number 2020-67021-31375, 2021-67021-34457, and
   2021-67011-35130. The authors wish to acknowledge the Materials Analysis
   and Research Laboratory (MARL) staff at Iowa State University for the
   support and help with the SEM, XPS, and SAXS experiments.
CR Abdelgawad M, 2008, MICROFLUID NANOFLUID, V4, P349, DOI 10.1007/s10404-007-0190-3
   Abdelgawad M, 2009, ADV MATER, V21, P920, DOI 10.1002/adma.200802244
   Akhtar N, 2019, CARBON, V141, P451, DOI 10.1016/j.carbon.2018.09.008
   Akkarachanchainon N, 2017, TALANTA, V165, P692, DOI 10.1016/j.talanta.2016.12.092
   Alheshibri MH, 2013, APPL PHYS LETT, V102, DOI 10.1063/1.4802926
   Almeida MIGS, 2018, TALANTA, V177, P176, DOI 10.1016/j.talanta.2017.08.072
   Baidya A, 2017, ACS NANO, V11, P11091, DOI 10.1021/acsnano.7b05170
   Bakker E, 2000, ANAL CHEM, V72, P1127, DOI 10.1021/ac991146n
   Baptista-Pires L, 2014, BIOSENS BIOELECTRON, V61, P655, DOI 10.1016/j.bios.2014.05.028
   Berthier E, 2019, ANAL CHEM, V91, P8739, DOI 10.1021/acs.analchem.9b01429
   Berthier J., 2016, OPEN MICROFLUIDICS, V1, P1
   Carey RO, 2014, ENVIRON SCI TECHNOL, V48, P7756, DOI 10.1021/es500252j
   Cassie ABD, 1944, T FARADAY SOC, V40, P0546, DOI 10.1039/tf9444000546
   Chen BL, 2017, ACS APPL MATER INTER, V9, P28433, DOI 10.1021/acsami.7b06804
   Claussen JC, 2012, ADV FUNCT MATER, V22, P3399, DOI 10.1002/adfm.201200551
   Cohen-Tanugi D, 2012, NANO LETT, V12, P3602, DOI 10.1021/nl3012853
   Convery N, 2019, MICRO NANO ENG, V2, P76, DOI 10.1016/j.mne.2019.01.003
   Das SR, 2017, NANOSCALE, V9, P19058, DOI 10.1039/c7nr06213c
   Das SR, 2016, NANOSCALE, V8, P15870, DOI 10.1039/c6nr04310k
   Deng H, 2016, J MATER CHEM A, V4, P6824, DOI 10.1039/c5ta09322h
   Ding GM, 2018, J MATER CHEM A, V6, P16992, DOI 10.1039/c8ta06303f
   Dungchai W, 2009, ANAL CHEM, V81, P5821, DOI 10.1021/ac9007573
   Duy LX, 2018, CARBON, V126, P472, DOI 10.1016/j.carbon.2017.10.036
   Feng J, 2019, NANOSCALE HORIZ, V4, P339, DOI 10.1039/c8nh00348c
   Figueredo F, 2016, ACS APPL MATER INTER, V8, P11, DOI 10.1021/acsami.5b10027
   Gao LC, 2006, LANGMUIR, V22, P6234, DOI 10.1021/la060254j
   Garland NT, 2018, ACS APPL MATER INTER, V10, P39124, DOI 10.1021/acsami.8b10991
   Gehring AG, 2011, ANNU REV ANAL CHEM, V4, P151, DOI 10.1146/annurev-anchem-061010-114010
   Ghosh A, 2014, LAB CHIP, V14, P1538, DOI 10.1039/c3lc51406d
   Gong MM, 2017, CHEM REV, V117, P8447, DOI 10.1021/acs.chemrev.7b00024
   Govindasamy M, 2017, SCI REP-UK, V7, DOI 10.1038/srep46471
   Graymore M, 2001, ENVIRON INT, V26, P483, DOI 10.1016/S0160-4120(01)00031-9
   Guinovart T, 2014, ANAL CHIM ACTA, V821, P72, DOI 10.1016/j.aca.2014.02.028
   Gunasekara AS, 2007, J PESTIC SCI, V32, P189, DOI 10.1584/jpestics.R07-02
   Hall LS, 2021, NANOSCALE HORIZ, V6, P24, DOI 10.1039/d0nh00376j
   He Q, 2017, ACS APPL MATER INTER, V9, P12719, DOI 10.1021/acsami.7b00092
   Hiltunen J, 2018, LAB CHIP, V18, P1552, DOI 10.1039/c8lc00269j
   Homaeigohar S, 2017, NPG ASIA MATER, V9, DOI 10.1038/am.2017.135
   Hondred JA, 2020, J MATER CHEM C, V8, P11376, DOI 10.1039/d0tc01423k
   Hondred JA, 2019, NANOSCALE HORIZ, V4, P735, DOI 10.1039/c8nh00377g
   Hondred JA, 2017, ACS NANO, V11, P9836, DOI 10.1021/acsnano.7b03554
   Hsu CC, 2012, INT J HEAT MASS TRAN, V55, P3713, DOI 10.1016/j.ijheatmasstransfer.2012.03.003
   Hu JB, 2016, ANGEW CHEM INT EDIT, V55, P7544, DOI 10.1002/anie.201603017
   Hu JB, 2016, TRAC-TREND ANAL CHEM, V76, P102, DOI 10.1016/j.trac.2015.11.004
   Hu JB, 2015, ANAL CHEM, V87, P2981, DOI 10.1021/ac504556s
   Jiang N, 2019, ADV HEALTHC MATER, V8, DOI 10.1002/adhm.201900244
   Jokinen V, 2008, ADV MATER, V20, P3453, DOI 10.1002/adma.200800160
   Jokinen V, 2012, ADV MATER, V24, P6240, DOI 10.1002/adma.201202715
   Joon NK, 2019, ANAL CHEM, V91, P10524, DOI 10.1021/acs.analchem.9b01490
   Kesik M, 2014, SENSOR ACTUAT B-CHEM, V205, P39, DOI 10.1016/j.snb.2014.08.058
   Khoo HS, 2009, APPL PHYS LETT, V95, DOI 10.1063/1.3197574
   Koc Y, 2008, LAB CHIP, V8, P582, DOI 10.1039/b716509a
   Kong QK, 2017, SENSOR ACTUAT B-CHEM, V243, P130, DOI 10.1016/j.snb.2016.11.146
   Kucherenko IS, 2020, ADV MATER TECHNOL-US, V5, DOI 10.1002/admt.201901037
   Kung CT, 2019, SENSOR ACTUAT B-CHEM, V301, DOI 10.1016/j.snb.2019.126855
   Law KY, 2014, J PHYS CHEM LETT, V5, P686, DOI 10.1021/jz402762h
   Le LT, 2011, ELECTROCHEM COMMUN, V13, P355, DOI 10.1016/j.elecom.2011.01.023
   Li FH, 2012, ANALYST, V137, P618, DOI 10.1039/c1an15705a
   Li X, 2012, BIOMICROFLUIDICS, V6, DOI 10.1063/1.3687398
   Li YL, 2017, ADV MATER, V29, DOI 10.1002/adma.201700496
   Liu H, 2009, LANGMUIR, V25, P12006, DOI 10.1021/la9029613
   Liu S, 2018, J MATER CHEM A, V6, P13769, DOI 10.1039/c8ta04082f
   Lloyd T, 2017, J AGR ECON, V68, P3, DOI 10.1111/1477-9552.12205
   Luong DX, 2019, ACS NANO, V13, P2579, DOI 10.1021/acsnano.8b09626
   Ma J, 2019, ADV HEALTHC MATER, V8, DOI 10.1002/adhm.201801084
   Ma LY, 2018, FOOD CHEM, V246, P437, DOI 10.1016/j.foodchem.2017.12.022
   Macary F, 2014, ECOL INDIC, V36, P624, DOI 10.1016/j.ecolind.2013.09.001
   Manoudis PN, 2014, PROG ORG COAT, V77, P331, DOI 10.1016/j.porgcoat.2013.10.007
   Martinez AW, 2010, ANAL CHEM, V82, P3, DOI 10.1021/ac9013989
   Mehta J, 2016, BIOSENS BIOELECTRON, V83, P339, DOI 10.1016/j.bios.2016.04.058
   Mekonen S, 2016, CHEMOSPHERE, V162, P252, DOI 10.1016/j.chemosphere.2016.07.096
   Moeremans B, 2016, NAT COMMUN, V7, DOI 10.1038/ncomms12693
   Nakajima A, 2013, LANGMUIR, V29, P9269, DOI 10.1021/la401517v
   Nakashima Y, 2015, REV SCI INSTRUM, V86, DOI 10.1063/1.4905530
   Nasser J, 2020, CARBON, V162, P570, DOI 10.1016/j.carbon.2020.03.002
   Nayak P, 2016, ADV ELECTRON MATER, V2, DOI 10.1002/aelm.201600185
   Nelis JLD, 2019, BIOSENS BIOELECTRON, V130, P245, DOI 10.1016/j.bios.2019.01.055
   Nie ZH, 2010, LAB CHIP, V10, P477, DOI 10.1039/b917150a
   Papadopoulou E, 2019, ACS NANO, V13, P5465, DOI 10.1021/acsnano.9b00252
   Parate K, 2020, 2D MATER, V7, DOI 10.1088/2053-1583/ab8919
   Parate K, 2020, ACS APPL MATER INTER, V12, P8592, DOI 10.1021/acsami.9b22183
   Peng ZW, 2015, ACS APPL MATER INTER, V7, P3414, DOI 10.1021/am509065d
   Piek M, 2016, ELECTROCHIM ACTA, V210, P407, DOI 10.1016/j.electacta.2016.05.170
   Preston DJ, 2015, NANO LETT, V15, P2902, DOI 10.1021/nl504628s
   Rafiee J, 2012, NAT MATER, V11, P217, DOI [10.1038/nmat3228, 10.1038/NMAT3228]
   Randviir EP, 2014, PHYS CHEM CHEM PHYS, V16, P4598, DOI 10.1039/c3cp55435j
   Ren MQ, 2018, CARBON, V139, P880, DOI 10.1016/j.carbon.2018.07.051
   Rubinova N, 2007, SENSOR ACTUAT B-CHEM, V121, P135, DOI 10.1016/j.snb.2006.09.007
   Sakthinathan S, 2017, J PHYS CHEM C, V121, P14096, DOI 10.1021/acs.jpcc.7b01941
   Samiei E, 2016, LAB CHIP, V16, P2376, DOI 10.1039/c6lc00387g
   Secor EB, 2017, CHEM MATER, V29, P2332, DOI 10.1021/acs.chemmater.7b00029
   Secor EB, 2015, ADV MATER, V27, P6683, DOI 10.1002/adma.201502866
   Secor EB, 2013, J PHYS CHEM LETT, V4, P1347, DOI 10.1021/jz400644c
   Sheng YP, 2014, FRONT ENERGY RES, DOI 10.3389/fenrg.2014.00056
   Shirtcliffe N J, 2013, Methods Mol Biol, V949, P269, DOI 10.1007/978-1-62703-134-9_18
   Temiz Y, 2015, MICROELECTRON ENG, V132, P156, DOI 10.1016/j.mee.2014.10.013
   Torrisi F, 2012, ACS NANO, V6, P2992, DOI 10.1021/nn2044609
   Umezawa Y, 2000, PURE APPL CHEM, V72, P1851, DOI 10.1351/pac200072101851
   Nguyen VT, 2020, BIOSENS BIOELECTRON, V152, DOI 10.1016/j.bios.2020.112015
   Veder JP, 2008, ANAL CHEM, V80, P6731, DOI 10.1021/ac800823f
   Wenzel RN, 1936, IND ENG CHEM, V28, P988, DOI 10.1021/ie50320a024
   Yang YR, 2020, NAT BIOTECHNOL, V38, P217, DOI 10.1038/s41587-019-0321-x
   Ye RQ, 2019, ADV MATER, V31, DOI 10.1002/adma.201803621
   You Y, 2016, NANOSCALE, V8, P117, DOI 10.1039/c5nr06154g
   Zhang JB, 2018, ACS ENERGY LETT, V3, P677, DOI 10.1021/acsenergylett.8b00042
   Zhang QQ, 2015, CARBON, V93, P659, DOI 10.1016/j.carbon.2015.05.102
   Zhang Y, 2017, LAB CHIP, V17, P994, DOI 10.1039/c7lc00025a
   Zhang Y, 2013, ACCOUNTS CHEM RES, V46, P2329, DOI 10.1021/ar300203n
   Zhao C, 2013, SCI TECHNOL ADV MAT, V14, DOI 10.1088/1468-6996/14/5/054402
   Zhao FN, 2020, BIOSENS BIOELECTRON, V170, DOI 10.1016/j.bios.2020.112636
   Zhou HH, 2016, NANO ENERGY, V21, P80, DOI 10.1016/j.nanoen.2015.12.016
NR 111
TC 14
Z9 14
U1 49
U2 194
PU AMER CHEMICAL SOC
PI WASHINGTON
PA 1155 16TH ST, NW, WASHINGTON, DC 20036 USA
SN 1936-0851
EI 1936-086X
J9 ACS NANO
JI ACS Nano
PD JAN 25
PY 2022
VL 16
IS 1
BP 15
EP 28
DI 10.1021/acsnano.1c04197
PG 14
WC Chemistry, Multidisciplinary; Chemistry, Physical; Nanoscience &
   Nanotechnology; Materials Science, Multidisciplinary
WE Science Citation Index Expanded (SCI-EXPANDED)
SC Chemistry; Science & Technology - Other Topics; Materials Science
GA ZQ6PA
UT WOS:000767223400003
PM 34812606
DA 2023-06-30
ER

PT J
AU Liu, LL
   Chang, Y
   Xia, N
   Peng, PZ
   Zhang, LP
   Jiang, MS
   Zhang, JB
   Liu, L
AF Liu, Leilei
   Chang, Yong
   Xia, Ning
   Peng, Peizhen
   Zhang, Liping
   Jiang, Mengsha
   Zhang, Jiebin
   Liu, Lin
TI Simple, sensitive and label-free electrochemical detection of microRNAs
   based on the in situ formation of silver nanoparticles aggregates for
   signal amplification
SO BIOSENSORS & BIOELECTRONICS
LA English
DT Article
DE MicroRNAs; Silver nanoparticles; Phenylboronic acid; Hairpin-like probe;
   Electrochemical genosensor; Signal amplification
ID HYBRIDIZATION CHAIN-REACTION; ROLLING CIRCLE AMPLIFICATION; ENZYME-FREE;
   GOLD NANOPARTICLES; ULTRASENSITIVE DETECTION; CIRCULATING MICRORNA;
   CANCER BIOMARKER; DNA DETECTION; BIOSENSOR; STRATEGY
AB This work presented a simple, sensitive and label-free electrochemical method for the detection of microRNAs (miRNAs). It is based on the boronate ester covalent interaction between 4-mercaptophenylboronic acid (MPBA) and cis-diol at the 3'-terminal of miRNAs and the MPBA-induced in situ formation of citrate-capped silver nanoparticles (AgNPs) aggregates as labels on the electrode surface. In this design, MPBA acted as the cross-linker of AgNPs assembly. Specifically, the thiolated hairpin-like DNA probe was assembled onto the gold nanoparticles (nano-Au) modified electrode surface through the Ag-S interaction. After hybridization with the target miRNAs, MPBA was anchored onto the 3'-terminal of miRNAs through the formation of a boronate ester bond and then captured AgNP via the Ag-S interaction. Meanwhile, free MPBA molecules in solution induced the in situ assembly of AgNPs on electrode surface through the covalent interactions between a-hydroxycarboxylate of citrate and boronate of MPBA and the formation of Ag-S bonds. The electrochemical signal was therefore amplified due to the formation of AgNPs network architecture. To demonstrate the feasibility and analytical performances of the method, miRNA-21 was determined as a model analyte. The detection limit was found to be 20 aM. The viability of our method for biological sample assays was demonstrated by measuring the miRNA-21 contents in three human serum samples. In contrast to other signal-amplified electrochemical strategies for miRNAs detection, our method requires simple detection principle and easy operation procedure and obviates the specific modification of nanoparticles and capture/detection probes.
C1 [Liu, Leilei; Chang, Yong; Xia, Ning; Peng, Peizhen; Zhang, Liping; Jiang, Mengsha; Zhang, Jiebin; Liu, Lin] Anyang Normal Univ, Coll Chem & Chem Engn, Henan Prov Key Lab New Optoelect Funct Mat, Anyang 455000, Henan, Peoples R China.
   [Liu, Lin] Shangqiu Normal Univ, Henan Key Lab Biomol Recognit & Sensing, Shangqiu 476000, Henan, Peoples R China.
C3 Anyang Normal University; Shangqiu Normal University
RP Liu, L (通讯作者)，Anyang Normal Univ, Coll Chem & Chem Engn, Henan Prov Key Lab New Optoelect Funct Mat, Anyang 455000, Henan, Peoples R China.
EM liulin@aynu.edu.cn
OI Yong, Chang/0000-0001-7807-9730; Liu, Lei-Lei/0000-0002-3372-2953
FU National Natural Science Foundation of China [21205003, 21401006]; Joint
   Fund for Fostering Talents of National Natural Science Foundation of
   China and Henan Province [U1304205]; Science & Technology Foundation of
   Henan Province [17A150001]
FX Partial support of this work by the National Natural Science Foundation
   of China (Nos. 21205003 and 21401006), the Joint Fund for Fostering
   Talents of National Natural Science Foundation of China and Henan
   Province (U1304205) and the Science & Technology Foundation of Henan
   Province (17A150001) is gratefully acknowledged.
CR Azimzadeh M, 2015, ANAL METHODS-UK, V7, P9495, DOI 10.1039/c5ay01848j
   Bartosik M, 2013, ELECTROCHEM COMMUN, V33, P55, DOI 10.1016/j.elecom.2013.04.009
   Bi S, 2016, CHEM COMMUN, V52, P12841, DOI 10.1039/c6cc05187a
   Campuzano S, 2014, ANAL BIOANAL CHEM, V406, P27, DOI 10.1007/s00216-013-7459-z
   Chen GF, 2016, BIOSENS BIOELECTRON, V77, P1020, DOI 10.1016/j.bios.2015.08.067
   Cheng FF, 2014, ANALYST, V139, P3860, DOI 10.1039/c4an00777h
   Deng RJ, 2014, ANGEW CHEM INT EDIT, V53, P2389, DOI 10.1002/anie.201309388
   Dong HF, 2013, CHEM REV, V113, P6207, DOI 10.1021/cr300362f
   Dong HF, 2012, ANAL CHEM, V84, P8670, DOI 10.1021/ac301860v
   Du WF, 2016, CHEM COMMUN, V52, P12721, DOI 10.1039/c6cc06160e
   Feng XB, 2016, BIOSENS BIOELECTRON, V75, P308, DOI 10.1016/j.bios.2015.08.048
   Gao ZQ, 2006, ANAL CHEM, V78, P1470, DOI 10.1021/ac051726m
   Ge ZL, 2014, ANAL CHEM, V86, P2124, DOI 10.1021/ac4037262
   Graybill RM, 2016, ANAL CHEM, V88, P431, DOI 10.1021/acs.analchem.5b04679
   He HF, 2016, SCI REP-UK, V6, DOI 10.1038/srep30878
   Hong CY, 2013, BIOSENS BIOELECTRON, V50, P132, DOI 10.1016/j.bios.2013.06.040
   Hou T, 2015, ANAL CHEM, V87, P11368, DOI 10.1021/acs.analchem.5b02790
   Hu TX, 2016, BIOSENS BIOELECTRON, V77, P451, DOI 10.1016/j.bios.2015.09.068
   Hun X, 2015, CHEM COMMUN, V51, P7100, DOI 10.1039/c5cc00680e
   Jamali AA, 2014, TRAC-TREND ANAL CHEM, V55, P24, DOI 10.1016/j.trac.2013.10.008
   Jiang XC, 2011, BIOSENS BIOELECTRON, V28, P464, DOI 10.1016/j.bios.2011.07.042
   Johnson BN, 2014, ANALYST, V139, P1576, DOI 10.1039/c3an01677c
   Keshavarz M, 2015, RSC ADV, V5, P35651, DOI 10.1039/c5ra01726b
   Kilic T, 2016, J ELECTROCHEM SOC, V163, pB227, DOI 10.1149/2.0481606jes
   Kilic T, 2012, BIOSENS BIOELECTRON, V38, P195, DOI 10.1016/j.bios.2012.05.031
   Labib M, 2015, ANAL CHEM, V87, P1395, DOI 10.1021/ac504331c
   Labib M, 2013, J AM CHEM SOC, V135, P3027, DOI 10.1021/ja308216z
   Lautner G, 2014, ELECTROANAL, V26, P1224, DOI 10.1002/elan.201400055
   Li H, 2010, ANAL CHEM, V82, P5477, DOI 10.1021/ac101193e
   Li M, 2015, CHEM COMMUN, V51, P14562, DOI 10.1039/c5cc04976h
   Lin MH, 2014, ANAL CHEM, V86, P2285, DOI 10.1021/ac500251t
   Liu L, 2014, BIOSENS BIOELECTRON, V53, P399, DOI 10.1016/j.bios.2013.10.026
   Liu LZ, 2015, BIOSENS BIOELECTRON, V70, P351, DOI 10.1016/j.bios.2015.03.051
   Liu SP, 2015, BIOSENS BIOELECTRON, V71, P57, DOI 10.1016/j.bios.2015.04.006
   Ma W, 2016, BIOSENS BIOELECTRON, V80, P344, DOI 10.1016/j.bios.2015.12.064
   Mehrgardi MA, 2011, BIOSENS BIOELECTRON, V26, P4308, DOI 10.1016/j.bios.2011.04.020
   Meng XM, 2013, ANALYST, V138, P3409, DOI 10.1039/c3an36788f
   Miao P, 2015, ACS APPL MATER INTER, V7, P6238, DOI 10.1021/acsami.5b01508
   Miao P, 2015, BIOCONJUGATE CHEM, V26, P602, DOI 10.1021/acs.bioconjchem.5b00064
   Miao XM, 2016, BIOSENS BIOELECTRON, V86, P454, DOI 10.1016/j.bios.2016.07.001
   Palchetti I, 2014, BIOANALYSIS, V6, P3417, DOI 10.4155/bio.14.247
   Peng YF, 2011, ANAL CHEM, V83, P820, DOI 10.1021/ac102370s
   Rafiee-Pour HA, 2016, BIOSENS BIOELECTRON, V77, P202, DOI 10.1016/j.bios.2015.09.025
   Rahman MM, 2012, DRUG DISCOV TODAY, V17, P1199, DOI 10.1016/j.drudis.2012.07.001
   Si YM, 2014, ANAL CHEM, V86, P10406, DOI 10.1021/ac5028885
   Smerkova K, 2015, INT J ONCOL, V46, P871, DOI 10.3892/ijo.2014.2756
   Song W, 2014, ANAL CHEM, V86, P2775, DOI 10.1021/ac500011k
   Tavallaie R, 2015, WIRES NANOMED NANOBI, V7, P580, DOI 10.1002/wnan.1324
   Tran HV, 2013, ANAL CHEM, V85, P8469, DOI 10.1021/ac402154z
   Wang JX, 2012, ANAL CHEM, V84, P6400, DOI 10.1021/ac203368h
   Wang MN, 2015, J ELECTROANAL CHEM, V756, P147, DOI 10.1016/j.jelechem.2015.08.026
   Wang M, 2014, J SOLID STATE ELECTR, V18, P2829, DOI 10.1007/s10008-014-2531-y
   Wang Q, 2016, SENSOR ACTUAT B-CHEM, V223, P613, DOI 10.1016/j.snb.2015.09.152
   Wang Y, 2010, ACS APPL MATER INTER, V2, P339, DOI 10.1021/am9007243
   Wang ZW, 2013, BIOSENS BIOELECTRON, V45, P108, DOI 10.1016/j.bios.2013.02.007
   Wei TX, 2015, J AM CHEM SOC, V137, P8880, DOI 10.1021/jacs.5b04348
   Wiskur SL, 2004, CHEM-EUR J, V10, P3792, DOI 10.1002/chem.200305737
   Wu XY, 2015, ACS APPL MATER INTER, V7, P713, DOI 10.1021/am507059n
   Wu XY, 2014, SENSOR ACTUAT B-CHEM, V203, P296, DOI 10.1016/j.snb.2014.06.131
   Xia N, 2016, ACS APPL MATER INTER, V8, P19303, DOI 10.1021/acsami.6b05423
   Xiang GM, 2014, SENSOR ACTUAT B-CHEM, V195, P515, DOI 10.1016/j.snb.2014.01.053
   Yang CY, 2015, ACS APPL MATER INTER, V7, P1188, DOI 10.1021/am506933r
   Yang JR, 2016, MICROCHIM ACTA, V183, P3061, DOI 10.1007/s00604-016-1958-5
   Yang YC, 2016, ANAL CHEM, V88, P5355, DOI 10.1021/acs.analchem.6b00668
   Yin BC, 2012, J AM CHEM SOC, V134, P5064, DOI 10.1021/ja300721s
   Yu YY, 2014, ANAL CHEM, V86, P8200, DOI 10.1021/ac501505a
   Zhai Q, 2015, J ELECTROANAL CHEM, V758, P20, DOI 10.1016/j.jelechem.2015.10.010
   Zhang K, 2016, SENSOR ACTUAT B-CHEM, V223, P586, DOI 10.1016/j.snb.2015.09.153
   Zhou XQ, 2016, BIOSENS BIOELECTRON, V80, P378, DOI 10.1016/j.bios.2016.01.059
   Zhou YL, 2016, BIOSENS BIOELECTRON, V79, P79, DOI 10.1016/j.bios.2015.12.009
   Zhu WY, 2014, BIOSENS BIOELECTRON, V53, P414, DOI 10.1016/j.bios.2013.10.023
   Zhuang JY, 2014, ANAL CHEM, V86, P8400, DOI 10.1021/ac501986k
NR 72
TC 48
Z9 48
U1 1
U2 243
PU ELSEVIER ADVANCED TECHNOLOGY
PI OXFORD
PA OXFORD FULFILLMENT CENTRE THE BOULEVARD, LANGFORD LANE, KIDLINGTON,
   OXFORD OX5 1GB, OXON, ENGLAND
SN 0956-5663
EI 1873-4235
J9 BIOSENS BIOELECTRON
JI Biosens. Bioelectron.
PD AUG 15
PY 2017
VL 94
BP 235
EP 242
DI 10.1016/j.bios.2017.02.041
PG 8
WC Biophysics; Biotechnology & Applied Microbiology; Chemistry, Analytical;
   Electrochemistry; Nanoscience & Nanotechnology
WE Science Citation Index Expanded (SCI-EXPANDED)
SC Biophysics; Biotechnology & Applied Microbiology; Chemistry;
   Electrochemistry; Science & Technology - Other Topics
GA EU7FS
UT WOS:000401201300030
PM 28285201
DA 2023-06-30
ER

PT J
AU Li, ZJ
   Xia, QF
AF Li, Zai Jun
   Xia, Q. F.
TI Recent advances on synthesis and application of graphene as novel
   sensing materials in analytical chemistry
SO REVIEWS IN ANALYTICAL CHEMISTRY
LA English
DT Article
DE composites; graphene; sensor
ID STEP ELECTROCHEMICAL IMMUNOASSAY; QUARTZ-CRYSTAL MICROBALANCE;
   HYDROGEN-PEROXIDE; FUNCTIONALIZED-GRAPHENE; SENSITIVE DETERMINATION;
   MODIFIED ELECTRODE; AG NANOPARTICLES; ASCORBIC-ACID; SUBSEQUENT
   DECORATION; NANOCOMPOSITE FILM
AB The emergence of graphene (GR) has recently opened up an exciting new field in the science and technology of two-dimensional (2D) nanomaterials with continuously growing academic and technological impetus. GR exhibits unique electronic, optical, magnetic, thermal, and mechanical properties arising from its strictly 2D structure and, thus, has many important technical applications. In the last 2 years, GR, as novel sensing material has attracted tremendous attention and research interest. To further improve electrochemical property, large numbers of GR-based hybride materials have been well designed, synthesized, and investigated for sensing application. The hybridization can be an effective strategy to enhance functionality of the materials, and the integration of nanomaterials on GR potentially paves a new way to enhance their electronic, chemical, and electrochemical properties. As a result, the GR composites often offer better analytical characteristics than GR materials alone. However, the immobilizations of GR-based material and enzyme are important to enhance electrochemical properties and use of the biosensor. Classical coating method results in poor stability due to loss of the enzyme/antibody. To resolve the problem, we developed a green and controllable strategy to fabricate well-dispersed GR-metal nanocomposite modified functional conducting polymer film containing carbonyl groups with electrochemical deposition. Horseradish peroxidase was finally connected covalently to the film with 1-ethyl-3-(3-dimethylaminepropyl) carbodiimide (EDC)/N-hydroxysuccinimide (NHS) as activator. The as-prepared GR/gold nanocomposite offers remarkable catalysis performance to the redox of hydrogen peroxide on the electrode surface. In this review, from the viewpoint of chemistry and materials, we will cover recent significant advances in hybrids, design, and synthesis of GR-based film, as well as immobilization of enzyme/antibody on the electrode, and analytical application together with discussion on the major challenges and opportunities for future GR research.
C1 [Li, Zai Jun; Xia, Q. F.] Jiangnan Univ, Sch Chem & Mat Engn, Wuxi 214122, Peoples R China.
C3 Jiangnan University
RP Li, ZJ (通讯作者)，Jiangnan Univ, Sch Chem & Mat Engn, 1800 Lihu Rd, Wuxi 214122, Peoples R China.
EM zaijunli@263.net
FU National Natural Science Foundation of China [21176101, 20771045,
   20676052]; Natural Science Foundation of Zhejiang Province [Y4080404];
   Qing Lan Project; "12th Five-Year Plan" [2011BAK10B03]
FX The authors acknowledge the financial support from the National Natural
   Science Foundation of China (21176101, 20771045, and 20676052), the
   Natural Science Foundation of Zhejiang Province (Y4080404), the country
   "12th Five-Year Plan" to support science and technology projects (No.
   2011BAK10B03) and sponsored by Qing Lan Project.
CR Agarwal S, 2010, LANGMUIR, V26, P2244, DOI 10.1021/la9048743
   Al-Mashat L, 2010, J PHYS CHEM C, V114, P16168, DOI 10.1021/jp103134u
   Algar WR, 2010, ANAL CHEM, V82, P400, DOI 10.1021/ac902221d
   Arvinte A, 2011, MICROCHIM ACTA, V174, P337, DOI 10.1007/s00604-011-0628-x
   Baby TT, 2010, SENSOR ACTUAT B-CHEM, V145, P71, DOI 10.1016/j.snb.2009.11.022
   Bo Y, 2011, ANALYST, V136, P1946, DOI 10.1039/c1an15084g
   Bo Y, 2011, ELECTROCHIM ACTA, V56, P2676, DOI 10.1016/j.electacta.2010.12.034
   Bonanni A, 2011, ACS NANO, V5, P2356, DOI 10.1021/nn200091p
   Cai LP, 2011, ANAL CHEM, V83, P7849, DOI 10.1021/ac2016135
   Cao LY, 2011, ANAL METHODS-UK, V3, P1587, DOI 10.1039/c1ay05121k
   Chang HC, 2011, ANALYST, V136, P2735, DOI 10.1039/c1an15197e
   Chen HF, 2011, ANAL METHODS-UK, V3, P1615, DOI 10.1039/c1ay05172e
   Chen J, 2011, J ELECTROANAL CHEM, V657, P34, DOI 10.1016/j.jelechem.2011.03.005
   Chen JL, 2011, ANAL CHEM, V83, P8787, DOI 10.1021/ac2023537
   Chen LY, 2011, ELECTROCHEM COMMUN, V13, P133, DOI 10.1016/j.elecom.2010.11.033
   Chen S, 2011, J SOLID STATE CHEM, V184, P1393, DOI 10.1016/j.jssc.2011.03.054
   Choi BG, 2010, ACS NANO, V4, P2910, DOI 10.1021/nn100145x
   Chu BH, 2011, SENSOR ACTUAT B-CHEM, V157, P500, DOI 10.1016/j.snb.2011.05.007
   Deng SY, 2011, BIOSENS BIOELECTRON, V26, P4552, DOI 10.1016/j.bios.2011.05.023
   Dey RS, 2010, J PHYS CHEM C, V114, P21427, DOI 10.1021/jp105895a
   Du D, 2011, ANAL CHEM, V83, P746, DOI 10.1021/ac101715s
   Du HJ, 2011, J ELECTROANAL CHEM, V650, P209, DOI 10.1016/j.jelechem.2010.10.002
   Du Y, 2011, BIOMATERIALS, V32, P8584, DOI 10.1016/j.biomaterials.2011.07.091
   Fan Y, 2011, SENSOR ACTUAT B-CHEM, V157, P669, DOI 10.1016/j.snb.2011.05.053
   Fan Y, 2011, ELECTROCHIM ACTA, V56, P4685, DOI 10.1016/j.electacta.2011.02.114
   Fan Y, 2011, COLLOID SURFACE B, V85, P289, DOI 10.1016/j.colsurfb.2011.02.041
   Fan Y, 2011, MICROCHIM ACTA, V173, P241, DOI 10.1007/s00604-011-0556-9
   Feng D, 2011, CHEM COMMUN, V47, P10680, DOI 10.1039/c1cc13975d
   Feng LY, 2011, BIOMATERIALS, V32, P2930, DOI 10.1016/j.biomaterials.2011.01.002
   Gan TA, 2010, SENSOR ACTUAT B-CHEM, V151, P8, DOI 10.1016/j.snb.2010.10.001
   Gao HC, 2011, ACS APPL MATER INTER, V3, P3049, DOI 10.1021/am200563f
   Goh MS, 2011, ANAL BIOANAL CHEM, V399, P127, DOI 10.1007/s00216-010-4338-8
   Goh MS, 2010, ANAL CHEM, V82, P8367, DOI 10.1021/ac101996m
   Goldman ER, 2004, ANAL CHEM, V76, P684, DOI 10.1021/ac035083r
   Gong JM, 2011, TALANTA, V85, P1344, DOI 10.1016/j.talanta.2011.06.016
   Gu ZG, 2011, ELECTROCHIM ACTA, V56, P9162, DOI 10.1016/j.electacta.2011.07.117
   Gu ZG, 2011, ANAL CHIM ACTA, V701, P75, DOI 10.1016/j.aca.2011.06.015
   Guo CX, 2011, ELECTROANAL, V23, P885, DOI 10.1002/elan.201000522
   Guo K, 2011, TALANTA, V85, P1174, DOI 10.1016/j.talanta.2011.05.038
   Guo SJ, 2011, ANAL CHEM, V83, P8035, DOI 10.1021/ac2019552
   Guo SJ, 2011, BIOSENS BIOELECTRON, V26, P3475, DOI 10.1016/j.bios.2011.01.028
   Guo YJ, 2011, TALANTA, V84, P60, DOI 10.1016/j.talanta.2010.12.007
   Hong WJ, 2010, J PHYS CHEM C, V114, P1822, DOI 10.1021/jp9101724
   Hou SF, 2010, J PHYS CHEM C, V114, P14915, DOI 10.1021/jp1020593
   Hua MY, 2011, J MATER CHEM, V21, P7254, DOI 10.1039/c0jm04119j
   Huang KJ, 2011, COLLOID SURFACE B, V88, P310, DOI 10.1016/j.colsurfb.2011.07.007
   Huang KJ, 2011, ELECTROCHIM ACTA, V56, P2947, DOI 10.1016/j.electacta.2010.12.094
   Huang KJ, 2011, COLLOID SURFACE B, V82, P543, DOI 10.1016/j.colsurfb.2010.10.014
   Huang L, 2011, NANO RES, V4, P675, DOI 10.1007/s12274-011-0123-z
   Huang YX, 2011, J MATER CHEM, V21, P12358, DOI 10.1039/c1jm11436k
   Jiang YY, 2011, TALANTA, V85, P76, DOI 10.1016/j.talanta.2011.03.028
   Jiang ZX, 2011, CHEM COMMUN, V47, P6350, DOI 10.1039/c1cc11711d
   Jin Z, 2010, CHEM MATER, V22, P5695, DOI 10.1021/cm102187a
   Kang XH, 2010, TALANTA, V81, P754, DOI 10.1016/j.talanta.2010.01.009
   Kang XH, 2009, BIOSENS BIOELECTRON, V25, P901, DOI 10.1016/j.bios.2009.09.004
   Kaniyoor A, 2011, CARBON, V49, P227, DOI 10.1016/j.carbon.2010.09.008
   Keeley GP, 2011, PHYS CHEM CHEM PHYS, V13, P7747, DOI 10.1039/c1cp20060g
   Kou R, 2011, J AM CHEM SOC, V133, P2541, DOI 10.1021/ja107719u
   Kundu P, 2011, CHEM MATER, V23, P2772, DOI 10.1021/cm200329a
   Lange U, 2011, ELECTROCHIM ACTA, V56, P3707, DOI 10.1016/j.electacta.2010.10.078
   Li F, 2011, SENSOR ACTUAT B-CHEM, V157, P110, DOI 10.1016/j.snb.2011.03.033
   Li H, 2011, BIOSENS BIOELECTRON, V26, P3590, DOI 10.1016/j.bios.2011.02.006
   Li J, 2009, ANAL CHIM ACTA, V649, P196, DOI 10.1016/j.aca.2009.07.030
   Li J, 2009, ELECTROCHEM COMMUN, V11, P1085, DOI 10.1016/j.elecom.2009.03.025
   Li MG, 2011, ELECTROCHIM ACTA, V56, P1144, DOI 10.1016/j.electacta.2010.10.034
   Li T, 2011, J ELECTROANAL CHEM, V655, P50, DOI 10.1016/j.jelechem.2011.02.009
   Li Y, 2011, ANAL SCI, V27, P727, DOI 10.2116/analsci.27.727
   Li Z, 2010, J MATER CHEM, V20, P4781, DOI 10.1039/c0jm00168f
   Lian PC, 2010, ELECTROCHIM ACTA, V55, P3909, DOI 10.1016/j.electacta.2010.02.025
   Liang JF, 2011, CHEM COMMUN, V47, P5476, DOI 10.1039/c1cc10965k
   Liu BQ, 2011, ANALYST, V136, P2218, DOI 10.1039/c0an00921k
   Liu CB, 2011, SMALL, V7, P1203, DOI 10.1002/smll.201002340
   Liu F, 2011, BIOCHIP J, V5, P123, DOI 10.1007/s13206-011-5204-2
   Liu KP, 2011, ELECTROCHIM ACTA, V56, P5189, DOI 10.1016/j.electacta.2011.03.042
   Liu KP, 2011, BIOSENS BIOELECTRON, V26, P3627, DOI 10.1016/j.bios.2011.02.018
   Liu M, 2011, CHEM COMMUN, V47, P7749, DOI 10.1039/c1cc12006a
   Liu M, 2011, BIOSENS BIOELECTRON, V26, P4111, DOI 10.1016/j.bios.2011.04.006
   Liu S, 2011, J COLLOID INTERF SCI, V363, P615, DOI 10.1016/j.jcis.2011.07.083
   Liu S, 2011, CARBON, V49, P3158, DOI 10.1016/j.carbon.2011.03.036
   Liu S, 2010, MACROMOLECULES, V43, P10078, DOI 10.1021/ma102230m
   Liu T, 2011, MICROCHIM ACTA, V175, P129, DOI 10.1007/s00604-011-0665-5
   Liu Y, 2010, LANGMUIR, V26, P6158, DOI 10.1021/la100886x
   Lu LM, 2011, BIOSENS BIOELECTRON, V26, P3500, DOI 10.1016/j.bios.2011.01.033
   Lu WB, 2011, BIOSENS BIOELECTRON, V26, P4791, DOI 10.1016/j.bios.2011.06.008
   Lu WB, 2011, J MATER SCI, V46, P5260, DOI 10.1007/s10853-011-5464-1
   Mallesha M, 2011, BIOELECTROCHEMISTRY, V81, P104, DOI 10.1016/j.bioelechem.2011.03.004
   Mao Y, 2011, TALANTA, V85, P2106, DOI 10.1016/j.talanta.2011.07.056
   Mao Y, 2011, BIOSENS BIOELECTRON, V28, P291, DOI 10.1016/j.bios.2011.07.034
   Miller DL, 2009, SCIENCE, V324, P924, DOI 10.1126/science.1171810
   Ohno Y, 2010, J AM CHEM SOC, V132, P18012, DOI 10.1021/ja108127r
   Ping JF, 2011, BIOSENS BIOELECTRON, V28, P204, DOI 10.1016/j.bios.2011.07.018
   Pumera M, 2010, TRAC-TREND ANAL CHEM, V29, P954, DOI 10.1016/j.trac.2010.05.011
   Qiu YY, 2011, J HAZARD MATER, V190, P480, DOI 10.1016/j.jhazmat.2011.03.071
   Roy S, 2011, J MATER CHEM, V21, P14725, DOI 10.1039/c1jm12028j
   Scott CL, 2010, ELECTROCHEM COMMUN, V12, P1788, DOI 10.1016/j.elecom.2010.10.025
   Shan CS, 2009, ANAL CHEM, V81, P2378, DOI 10.1021/ac802193c
   Shi JJ, 2011, ELECTROCHIM ACTA, V56, P6008, DOI 10.1016/j.electacta.2011.04.099
   Shi Y, 2011, CHEM COMMUN, V47, P4676, DOI 10.1039/c0cc05518b
   Song HJ, 2011, J MATER CHEM, V21, P5972, DOI 10.1039/c0jm04331a
   Su BL, 2011, ANAL CHIM ACTA, V692, P116, DOI 10.1016/j.aca.2011.02.061
   Sun CL, 2011, ACS NANO, V5, P7788, DOI 10.1021/nn2015908
   Sun CL, 2011, BIOSENS BIOELECTRON, V26, P3450, DOI 10.1016/j.bios.2011.01.023
   Sun JY, 2011, BIOELECTROCHEMISTRY, V82, P125, DOI 10.1016/j.bioelechem.2011.06.007
   Sun JY, 2011, MICROCHIM ACTA, V174, P289, DOI 10.1007/s00604-011-0625-0
   Sun JY, 2011, CAN J CHEM, V89, P697, DOI 10.1139/V11-060
   Sun JY, 2011, COLLOID SURFACE B, V84, P421, DOI 10.1016/j.colsurfb.2011.01.036
   Tan L, 2010, ELECTROCHEM COMMUN, V12, P557, DOI 10.1016/j.elecom.2010.01.042
   Tang DP, 2011, ANAL CHEM, V83, P7255, DOI 10.1021/ac201891w
   Tang DP, 2011, ANAL CHIM ACTA, V686, P144, DOI 10.1016/j.aca.2010.11.054
   Tang J, 2011, ELECTROCHIM ACTA, V56, P8168, DOI 10.1016/j.electacta.2011.05.128
   Tang LH, 2011, ACS NANO, V5, P3817, DOI 10.1021/nn200147n
   Wan Y, 2011, BIOSENS BIOELECTRON, V26, P1959, DOI 10.1016/j.bios.2010.08.008
   Wan Y, 2011, ANAL CHEM, V83, P648, DOI 10.1021/ac103047c
   Wang C, 2010, MICROCHIM ACTA, V169, P1, DOI 10.1007/s00604-010-0304-6
   Wang F, 2011, ANALYST, V136, P3943, DOI 10.1039/c1an15372b
   Wang GF, 2011, ANAL METHODS-UK, V3, P2082, DOI 10.1039/c1ay05294b
   Wang GX, 2009, CARBON, V47, P68, DOI 10.1016/j.carbon.2008.09.002
   Wang K, 2011, BIOSENS BIOELECTRON, V26, P2252, DOI 10.1016/j.bios.2010.09.043
   Wang LT, 2012, J SOLID STATE ELECTR, V16, P1323, DOI 10.1007/s10008-011-1526-1
   Wang LH, 2011, ADV MATER, V23, P4386, DOI 10.1002/adma.201102227
   Wang Y, 2010, ACS NANO, V4, P1790, DOI 10.1021/nn100315s
   Wang Y, 2009, ANAL CHEM, V81, P9710, DOI 10.1021/ac901935a
   Wang YL, 2011, MICROCHIM ACTA, V174, P41, DOI 10.1007/s00604-011-0593-4
   Wang ZJ, 2011, BIOSENS BIOELECTRON, V26, P3881, DOI 10.1016/j.bios.2011.03.002
   Wang ZJ, 2009, J PHYS CHEM C, V113, P14071, DOI 10.1021/jp906348x
   Wei LL, 2011, MICROCHIM ACTA, V173, P439, DOI 10.1007/s00604-011-0580-9
   Wen YQ, 2011, CHEM COMMUN, V47, P6278, DOI 10.1039/c1cc11486g
   Wu H, 2009, TALANTA, V80, P403, DOI 10.1016/j.talanta.2009.06.054
   Wu P, 2010, ELECTROCHIM ACTA, V55, P8606, DOI 10.1016/j.electacta.2010.07.079
   Wu S, 2011, ANAL CHIM ACTA, V699, P170, DOI 10.1016/j.aca.2011.05.032
   Wu W, 2010, SENSOR ACTUAT B-CHEM, V150, P296, DOI 10.1016/j.snb.2010.06.070
   Xiong ZG, 2010, CHEM COMMUN, V46, P6099, DOI 10.1039/c0cc01259a
   Xu C, 2008, J PHYS CHEM C, V112, P19841, DOI 10.1021/jp807989b
   [许春萱 Xu Chunxuan*], 2010, [冶金分析, Metallurgical Analysis], V30, P30
   Xu FG, 2011, ELECTROCHEM COMMUN, V13, P1131, DOI 10.1016/j.elecom.2011.07.017
   Xue Y, 2011, BIOSENS BIOELECTRON, V29, P102, DOI 10.1016/j.bios.2011.08.001
   Yang J, 2011, BIOSENS BIOELECTRON, V29, P159, DOI 10.1016/j.bios.2011.08.011
   Yao Y, 2011, APPL SURF SCI, V257, P7778, DOI 10.1016/j.apsusc.2011.04.028
   Yi J, 2011, SENSOR ACTUAT B-CHEM, V155, P264, DOI 10.1016/j.snb.2010.12.033
   Yin HS, 2011, MICROCHIM ACTA, V173, P337, DOI 10.1007/s00604-011-0568-5
   Yin ZY, 2010, SMALL, V6, P307, DOI 10.1002/smll.200901968
   Yoon HJ, 2011, SENSOR ACTUAT B-CHEM, V157, P310, DOI 10.1016/j.snb.2011.03.035
   Yuan YL, 2011, BIOSENS BIOELECTRON, V26, P4236, DOI 10.1016/j.bios.2011.03.038
   Zeng GH, 2010, LANGMUIR, V26, P15022, DOI 10.1021/la102806v
   Zeng Q, 2011, BIOSENS BIOELECTRON, V26, P3456, DOI 10.1016/j.bios.2011.01.024
   Zhang B., 2011, APPL PHYS LETT, V98, P073116
   Zhang B, 2011, BIOSENS BIOELECTRON, V28, P174, DOI 10.1016/j.bios.2011.07.016
   Zhang CY, 2009, ANAL CHEM, V81, P3051, DOI 10.1021/ac802737b
   Zhang FY, 2011, MICROCHIM ACTA, V173, P103, DOI 10.1007/s00604-010-0535-6
   Zhang S, 2011, CHEM MATER, V23, P1079, DOI 10.1021/cm101568z
   Zhang Y, 2011, ELECTROCHIM ACTA, V56, P1239, DOI 10.1016/j.electacta.2010.11.011
   Zhang Z, 2011, CHEM COMMUN, V47, P6440, DOI 10.1039/c1cc11125f
   Zhao FY, 2011, MICROCHIM ACTA, V174, P383, DOI 10.1007/s00604-011-0635-y
   Zhao X.H., 2011, CHEM SEN, V31, P28
   Zhao XH, 2011, ANAL CHEM, V83, P5062, DOI 10.1021/ac200843x
   Zheng JB, 2011, J MATER CHEM, V21, P12873, DOI 10.1039/c1jm11707f
   Zhong ZY, 2010, BIOSENS BIOELECTRON, V25, P2379, DOI 10.1016/j.bios.2010.03.009
   Zhou D, 2011, CARBON, V49, P3920, DOI 10.1016/j.carbon.2011.05.030
   Zhou KF, 2010, ELECTROCHIM ACTA, V55, P3055, DOI 10.1016/j.electacta.2010.01.035
   Zhou YG, 2010, CHEM COMMUN, V46, P5951, DOI 10.1039/c0cc00394h
   Zhuang ZJ, 2011, INT J ELECTROCHEM SC, V6, P2149
   Zou Y, 2011, EUR PHYS J B, V81, P475, DOI 10.1140/epjb/e2011-20225-8
   Zuo XL, 2010, LANGMUIR, V26, P1936, DOI 10.1021/la902496u
NR 163
TC 21
Z9 21
U1 1
U2 167
PU WALTER DE GRUYTER GMBH
PI BERLIN
PA GENTHINER STRASSE 13, D-10785 BERLIN, GERMANY
SN 0793-0135
EI 2191-0189
J9 REV ANAL CHEM
JI Rev. Anal. Chem.
PD MAR
PY 2012
VL 31
IS 1
BP 57
EP 81
DI 10.1515/revac-2011-0039
PG 25
WC Chemistry, Analytical
WE Science Citation Index Expanded (SCI-EXPANDED)
SC Chemistry
GA 957VY
UT WOS:000305195900006
OA hybrid
DA 2023-06-30
ER

PT J
AU Javed, A
   Abbas, SR
   Hashmi, MU
   Babar, NU
   Hussain, I
AF Javed, Aisha
   Abbas, Shah Rukh
   Hashmi, Muhammad Uzair
   Babar, Noor Ul Ain
   Hussain, Irshad
TI Graphene Oxide Based Electrochemical Genosensor for Label Free Detection
   of Mycobacterium tuberculosis from Raw Clinical Samples
SO INTERNATIONAL JOURNAL OF NANOMEDICINE
LA English
DT Article
DE label-free detection; DNA genosensor; Mycobacterium detection;
   tuberculosis; graphene oxide nanocomposites; GO nanocomposites
   electrochemical sensing
ID DNA BIOSENSOR; HUMMERS METHOD; NANOCOMPOSITE; HYBRIDIZATION; APTASENSOR;
   ELECTRODE; CHITOSAN; SENSOR; IS6110; DIAGNOSIS
AB Background: Mycobacterium tuberculosis' rapid detection is still a formidable challenge to have control over the lethal disease. New diagnostic methods such as LED fluorescence microscopy, Genexpert, Interferon Gamma Release Assay (IGRA) are limited on efficacy spectrum owing to their high cost, time-intensive and laborious nature, in addition their low sensitivity hinders their robustness and portability. Electroanalytical methods are now being considered as an excellent alternative, being currently employed for efficient detection of the analytes with the potential of being portable. This report suggests label-free electrochemical detection of Mycobacterium tuberculosis (Mtb) via its marker, insertion sequence (IS6110).
   Methods: In this pursuit, graphene oxide-chitosan nanocomposite (GO-CHI), a biocompatible matrix, having a large electroactive area with an overall positively charged surface, is fabricated and characterized. The obtained GO-CHI nanocomposite is then immobilized on the ITO surface to form a positively functionalized electrochemical sensor for the detection of Mtb. DNA probe, specific for the IS6110, was electrostatically anchored on a positively charged electrode surface and the resistance of charge transfer was investigated for the sensitive and specific (complementary vs non-complementary) detection of Mtb by cyclic voltammetry and differential pulse voltammetry techniques.
   Results: The cyclic voltammetry was found to be diffusion controlled facilitating the absorption of analyte on the electrode surface. The label-free "genosensor" was found to detect a hybridization efficiency with a limit of detection of 3.4 pM, and correlation coefficient R-2=0.99 when analysed over a range of concentrations of DNA from 7.86 pM to 94.3pM. The genosensor was also able to detect target DNA from raw sputum samples of clinical isolates without DNA purification.
   Conclusion: This electrochemical genosensor provides high sensitivity and specificity; thus offering a promising platform for clinical diagnosis of TB and other infectious diseases in general.
C1 [Javed, Aisha; Abbas, Shah Rukh; Hashmi, Muhammad Uzair] Natl Univ Sci & Technol, Atta Ur Rahman Sch Appl Biosci, Dept Ind Biotechnol, H-12, Islamabad 44000, Pakistan.
   [Babar, Noor Ul Ain; Hussain, Irshad] Lahore Univ Management Sci, Syed Babar Ali Sch Sci & Engn, Dept Chem, Lahore 54792, Pakistan.
C3 National University of Sciences & Technology - Pakistan; Lahore
   University of Management Sciences
RP Abbas, SR (通讯作者)，Natl Univ Sci & Technol, Atta Ur Rahman Sch Appl Biosci, Dept Ind Biotechnol, H-12, Islamabad 44000, Pakistan.
EM sabbas@asab.nust.edu.pk
RI Abbas, Shah/HDO-3573-2022; Hussain (FRSC), Irshad/B-6324-2016; Babar,
   Noor-Ul-Ain/AAL-3944-2020
OI Hussain (FRSC), Irshad/0000-0001-5498-1236; Hashmi,
   Uzair/0000-0003-4889-1618
CR Arya SK, 2018, BIOSENS BIOELECTRON, V102, P106, DOI 10.1016/j.bios.2017.11.013
   Blair EO, 2020, SENSOR ACTUATOR REP, V2, DOI 10.1016/j.snr.2020.100008
   CAVE MD, 1991, MOL CELL PROBE, V5, P73, DOI 10.1016/0890-8508(91)90040-Q
   Chakaya J, 2021, INT J INFECT DIS, V113, pS7, DOI 10.1016/j.ijid.2021.02.107
   Chen J, 2013, CARBON, V64, P225, DOI 10.1016/j.carbon.2013.07.055
   Cheon SA, 2016, J MICROBIOL METH, V123, P51, DOI 10.1016/j.mimet.2016.02.007
   Chien JC, 2019, SYMP VLSI CIRCUITS, pC312, DOI 10.23919/VLSIC.2019.8777991
   Chu ZJ, 2019, SENSOR ACTUAT B-CHEM, V282, P904, DOI 10.1016/j.snb.2018.11.146
   Dimiev AM, 2014, ACS NANO, V8, P3060, DOI 10.1021/nn500606a
   Dinnes J, 2007, HEALTH TECHNOL ASSES, V11, P1, DOI 10.3310/hta11030
   Eloi P, 2020, TUBERCULOSIS, V121, DOI 10.1016/j.tube.2020.101919
   Erdem A, 2014, COLLOID SURFACE B, V115, P205, DOI 10.1016/j.colsurfb.2013.11.037
   He LH, 2014, APPL SURF SCI, V314, P510, DOI 10.1016/j.apsusc.2014.07.033
   HUMMERS WS, 1958, J AM CHEM SOC, V80, P1339, DOI 10.1021/ja01539a017
   Kafi MA, 2020, IEEE SENS J, V20, P6794, DOI 10.1109/JSEN.2019.2928807
   Karabiberoglu SU, 2018, J ELECTROANAL CHEM, V815, P76, DOI 10.1016/j.jelechem.2018.02.049
   Li Y, 2019, J ELECTROCHEM SOC, V166, pB449, DOI 10.1149/2.0991906jes
   Liu C, 2014, ANALYST, V139, P5460, DOI 10.1039/c4an00976b
   Marcano DC, 2010, ACS NANO, V4, P4806, DOI 10.1021/nn1006368
   Maurya AK, 2012, INDIAN J MED MICROBI, V30, P182, DOI 10.4103/0255-0857.96688
   Miodek A, 2015, ANAL CHEM, V87, P9257, DOI 10.1021/acs.analchem.5b01761
   Mohamad FS, 2017, SENSORS-BASEL, V17, DOI 10.3390/s17122789
   Nag A, 2018, SENSOR ACTUAT A-PHYS, V270, P177, DOI 10.1016/j.sna.2017.12.028
   Neethirajan Suresh, 2017, Sensing and Bio-Sensing Research, V12, P15, DOI 10.1016/j.sbsr.2016.11.004
   Palecek E, 1998, BIOSENS BIOELECTRON, V13, P621, DOI 10.1016/S0956-5663(98)00017-7
   Park JY, 2009, SENSORS-BASEL, V9, P9513, DOI 10.3390/s91209513
   Pumera M, 2010, TRAC-TREND ANAL CHEM, V29, P954, DOI 10.1016/j.trac.2010.05.011
   Ragavan KV, 2018, SENSOR ACTUAT B-CHEM, V272, P8, DOI 10.1016/j.snb.2018.05.142
   Rizi KS, 2021, J ELECTROCHEM SOC, V168, DOI 10.1149/1945-7111/ac0b29
   Rizi KS, 2021, TALANTA, V226, DOI 10.1016/j.talanta.2021.122099
   Shao GL, 2012, J MATER SCI, V47, P4400, DOI 10.1007/s10853-012-6294-5
   Singh A, 2013, SENSOR ACTUAT B-CHEM, V185, P675, DOI 10.1016/j.snb.2013.05.014
   Srivastava SK, 2016, RSC ADV, V6, P17759, DOI 10.1039/c5ra15269k
   Stoltenburg R, 2007, BIOMOL ENG, V24, P381, DOI 10.1016/j.bioeng.2007.06.001
   Terzopoulou Z, 2015, MATERIALS, V8, P652, DOI 10.3390/ma8020652
   Xu SC, 2017, INT J ELECTROCHEM SC, V12, P3443, DOI 10.20964/2017.04.16
   Zaaba NI, 2017, PROCEDIA ENGINEER, V184, P469, DOI 10.1016/j.proeng.2017.04.118
   Zribi B, 2016, BIOMICROFLUIDICS, V10, DOI 10.1063/1.4940887
NR 38
TC 5
Z9 5
U1 2
U2 14
PU DOVE MEDICAL PRESS LTD
PI ALBANY
PA PO BOX 300-008, ALBANY, AUCKLAND 0752, NEW ZEALAND
SN 1178-2013
J9 INT J NANOMED
JI Int. J. Nanomed.
PY 2021
VL 16
BP 7339
EP 7352
DI 10.2147/IJN.S326480
PG 14
WC Nanoscience & Nanotechnology; Pharmacology & Pharmacy
WE Science Citation Index Expanded (SCI-EXPANDED)
SC Science & Technology - Other Topics; Pharmacology & Pharmacy
GA WT8HG
UT WOS:000716099800001
PM 34754188
OA gold, Green Published
DA 2023-06-30
ER

PT J
AU Ran, GJ
   Wu, FM
   Ni, XY
   Li, XY
   Li, XS
   Liu, DL
   Sun, JX
   Xie, CF
   Yao, DS
   Bai, WB
AF Ran, Guojing
   Wu, Fengmei
   Ni, Xinyu
   Li, Xuyan
   Li, Xusheng
   Liu, Daling
   Sun, Jianxia
   Xie, Chunfang
   Yao, Dongsheng
   Bai, Weibin
TI A novel label-free electrochemical aptasensor with one-step assembly
   process for rapid detection of lead (II) ions
SO SENSORS AND ACTUATORS B-CHEMICAL
LA English
DT Article
DE Pb2+; Circular dichroism; Isothermal titration calorimetry; PolyA;
   Electrochemical aptasensor; Rapid detection
ID ISOTHERMAL TITRATION CALORIMETRY; SINGLE-STRANDED-DNA; GOLD
   NANOPARTICLES; CIRCULAR-DICHROISM; DRINKING-WATER; BIOSENSOR; SENSOR;
   SPECTROMETRY; CADMIUM; PB
AB Analysis and detection of lead is of great importance to environmental protection and human health. This paper reported a novel and label-free electrochemical aptasensor with one-step assembly process for rapid detection of lead (II) ions (Pb2+). As the specific recognition part, the Pb2+ aptamer was first screened out from single stranded deoxyribonucleic acid (ssDNA) library which owns a single stem-looped secondary structure by circular dichroism (CD) and isothermal titration calorimetry (ITC). The selected aptamer was a 33 nucleotides (nt) sequence named issAP17-Pb2+ and the dissociation constant (K-D) between it and Pb2+ was calculated to 1.13 x 10(-6) mol/L. Next, the aptamer was directly immobilized on the surface of screen-printed electrode (SPE) through unique consecutive adenines (polyA) linker in only one step without any other block groups. After the aptasensor was successfully constructed, Pb2+ was detected by dropping solution on the SPE and its response signal of electrochemical cyclic voltammetry (CV) and different pulse voltammetry (DPV) were recorded. The results of analytical performance examination revealed that the proposed aptasensor delivered an excellent calibration plot over the range of 0.1-1000 ng/mL towards Pb2+ along with a correlation coefficient (R-2) of 0.9931 and a detection limit (LOD) of 0.03 ng/mL (S/N = 3). Moreover, this aptasensor showed satisfactory reproducibility, good selectivity, great stability, and performed well in environmental and food samples. Considering the much lower cost of polyA assembly group and fast response advantage of electrochemistry characterizing method, our electrochemical aptasensor would provide a potential option for rapid and filed detection of Pb2+ in further practical application situations.
C1 [Ran, Guojing; Ni, Xinyu; Li, Xuyan; Li, Xusheng; Sun, Jianxia; Bai, Weibin] Jinan Univ, Guangdong Engn Technol Ctr Food Safety Mol Rapid, Inst Food Safety & Nutr, Dept Food Sci & Engn, Guangzhou 510632, Peoples R China.
   [Wu, Fengmei; Liu, Daling; Xie, Chunfang; Yao, Dongsheng] Jinan Univ, Natl Engn Res Ctr Genet Med, Inst Microbial Biotechnol, Guangzhou 510632, Peoples R China.
C3 Jinan University; Jinan University
RP Bai, WB (通讯作者)，Jinan Univ, Guangdong Engn Technol Ctr Food Safety Mol Rapid, Inst Food Safety & Nutr, Dept Food Sci & Engn, Guangzhou 510632, Peoples R China.; Yao, DS (通讯作者)，Jinan Univ, Natl Engn Res Ctr Genet Med, Inst Microbial Biotechnol, Guangzhou 510632, Peoples R China.
EM tdsyao@jnu.edu.cn; baiweibin@163.com
RI Li, Xusheng/O-3615-2019
OI Li, Xusheng/0000-0003-3339-685X
FU Guangdong Key Area Research and Development Program [2019B020210003];
   National Key Research and Development Program of China [2016YFD0401203]
FX This work was supported by the Guangdong Key Area Research and
   Development Program (No. 2019B020210003) and National Key Research and
   Development Program of China (No. 2016YFD0401203).
CR Bala A, 2015, ELECTROCHIM ACTA, V180, P763, DOI 10.1016/j.electacta.2015.08.162
   Boskabady M, 2018, ENVIRON INT, V120, P404, DOI 10.1016/j.envint.2018.08.013
   Chen D, 2016, BIOSENS BIOELECTRON, V80, P525, DOI 10.1016/j.bios.2016.01.025
   Chen D, 2014, FOOD CONTROL, V42, P109, DOI 10.1016/j.foodcont.2014.01.018
   Chen LZ, 2017, ACS APPL MATER INTER, V9, P8014, DOI 10.1021/acsami.6b16764
   DasGupta S, 2015, CHEM COMMUN, V51, P9034, DOI 10.1039/c5cc01526j
   de Oliveira TM, 2017, FOOD CHEM, V229, P721, DOI 10.1016/j.foodchem.2017.02.143
   Djedjibegovic J, 2012, FOOD CHEM, V131, P469, DOI 10.1016/j.foodchem.2011.09.009
   Dolati S, 2017, SENSOR ACTUAT B-CHEM, V246, P864, DOI 10.1016/j.snb.2017.02.118
   Draczkowski P, 2014, J PHARMACEUT BIOMED, V87, P313, DOI 10.1016/j.jpba.2013.09.003
   Gao F, 2016, BIOSENS BIOELECTRON, V81, P15, DOI 10.1016/j.bios.2016.01.096
   Guerreiro GV, 2014, ANAL CHIM ACTA, V810, P79, DOI 10.1016/j.aca.2013.12.005
   Guo LQ, 2012, BIOSENS BIOELECTRON, V35, P123, DOI 10.1016/j.bios.2012.02.031
   Hao N, 2016, J ELECTROANAL CHEM, V781, P332, DOI 10.1016/j.jelechem.2016.09.053
   Hosseinzadegan S, 2019, MICROCHEM J, V146, P339, DOI 10.1016/j.microc.2019.01.029
   Jangir DK, 2011, J PHOTOCH PHOTOBIO B, V105, P143, DOI 10.1016/j.jphotobiol.2011.08.003
   Jiang HL, 2015, FOOD CONTROL, V56, P202, DOI 10.1016/j.foodcont.2015.03.023
   Kimura-Suda H, 2003, J AM CHEM SOC, V125, P9014, DOI 10.1021/ja035756n
   Kuang H, 2013, SENSORS-BASEL, V13, P4214, DOI 10.3390/s130404214
   Kuralay F, 2012, TALANTA, V99, P155, DOI 10.1016/j.talanta.2012.05.033
   Li XS, 2020, J HAZARD MATER, V387, DOI 10.1016/j.jhazmat.2019.121706
   Li Y, 2019, J ELECTROCHEM SOC, V166, pB449, DOI 10.1149/2.0991906jes
   Matovic V, 2015, FOOD CHEM TOXICOL, V78, P130, DOI [10.1016/jict.2015.02.011, 10.1016/j.fct.2015.02.011]
   Mazzei L, 2016, METHOD ENZYMOL, V567, P215, DOI 10.1016/bs.mie.2015.07.022
   Ni ZL, 2017, ANAL LETT, V50, P2129, DOI 10.1080/00032719.2016.1263643
   Njati SY, 2019, ENVIRON POLLUT, V249, P1091, DOI 10.1016/j.envpol.2019.03.062
   Opdahl A, 2007, P NATL ACAD SCI USA, V104, P9, DOI 10.1073/pnas.0608568103
   Pei H, 2012, J AM CHEM SOC, V134, P11876, DOI 10.1021/ja304118z
   Rapini R, 2017, BIOELECTROCHEMISTRY, V118, P47, DOI 10.1016/j.bioelechem.2017.07.004
   Schreiner SM, 2010, ANAL CHEM, V82, P2803, DOI 10.1021/ac902765g
   Smuc T, 2013, J PHARMACEUT BIOMED, V81-82, P210, DOI 10.1016/j.jpba.2013.03.014
   Sun HX, 2015, TALANTA, V136, P210, DOI 10.1016/j.talanta.2015.01.027
   Tang SR, 2016, ELECTROCHIM ACTA, V187, P286, DOI 10.1016/j.electacta.2015.11.040
   Thirumalai M, 2018, J CHROMATOGR A, V1569, P62, DOI 10.1016/j.chroma.2018.07.044
   Vijitvarasan P, 2015, ANAL CHIM ACTA, V896, P152, DOI 10.1016/j.aca.2015.09.011
   Wang HY, 2016, TALANTA, V154, P498, DOI 10.1016/j.talanta.2016.04.005
   Wang WJ, 2014, ANAL CHEM, V86, P10186, DOI 10.1021/ac502440h
   Wen LN, 2018, FOOD CHEM TOXICOL, V112, P427, DOI 10.1016/j.fct.2017.10.008
   Xu WJ, 2017, ELECTROCHIM ACTA, V251, P25, DOI 10.1016/j.electacta.2017.08.046
   Yao H, 2018, J PHARMACEUT BIOMED, V147, P50, DOI 10.1016/j.jpba.2017.08.031
   Yildirim N, 2014, TALANTA, V129, P617, DOI 10.1016/j.talanta.2014.03.062
   Zhad HRLZ, 2018, ANAL CHEM, V90, P6519, DOI 10.1021/acs.analchem.7b05458
   Zhan SS, 2014, ANAL BIOCHEM, V462, P19, DOI 10.1016/j.ab.2014.01.010
   Zhan SS, 2012, ANAL METHODS-UK, V4, P3997, DOI 10.1039/c2ay25403d
   Zhang C, 2016, BIOSENS BIOELECTRON, V81, P61, DOI 10.1016/j.bios.2016.02.053
   Zhang YL, 2016, SENSOR ACTUAT B-CHEM, V222, P1083, DOI 10.1016/j.snb.2015.08.046
   Zhang YF, 2016, FOOD CHEM, V190, P1007, DOI 10.1016/j.foodchem.2015.06.070
   Zhao LL, 2012, J HAZARD MATER, V239, P206, DOI 10.1016/j.jhazmat.2012.08.066
   Zhou Q, 2016, BIOSENS BIOELECTRON, V78, P236, DOI 10.1016/j.bios.2015.11.055
   Zhou YY, 2016, TALANTA, V146, P641, DOI 10.1016/j.talanta.2015.06.063
   Zhu D, 2016, ANAL CHEM, V88, P4949, DOI 10.1021/acs.analchem.6b00891
   Zhu X, 2009, CHEM COMMUN, P6050, DOI 10.1039/b911191c
NR 52
TC 31
Z9 31
U1 12
U2 236
PU ELSEVIER SCIENCE SA
PI LAUSANNE
PA PO BOX 564, 1001 LAUSANNE, SWITZERLAND
EI 0925-4005
J9 SENSOR ACTUAT B-CHEM
JI Sens. Actuator B-Chem.
PD OCT 1
PY 2020
VL 320
AR 128326
DI 10.1016/j.snb.2020.128326
PG 8
WC Chemistry, Analytical; Electrochemistry; Instruments & Instrumentation
WE Science Citation Index Expanded (SCI-EXPANDED)
SC Chemistry; Electrochemistry; Instruments & Instrumentation
GA MX7UZ
UT WOS:000557927900010
DA 2023-06-30
ER

PT J
AU Balaji, R
   Maheshwaran, S
   Chen, SM
   Chandrasekar, N
   Ethiraj, S
   Samuel, MS
   Renganathan, V
AF Balaji, Ramachandran
   Maheshwaran, Selvarasu
   Chen, Shen-Ming
   Chandrasekar, Narendhar
   Ethiraj, Selvarajan
   Samuel, Melvin S.
   Renganathan, Vengudusamy
TI High-performance catalytic strips assembled with BiOBr Nano-rose
   architectures for electrochemical and SERS detection of theophylline
SO CHEMICAL ENGINEERING JOURNAL
LA English
DT Article
DE Theophylline; BiOBr nano-roses; Catalytic strips; Electrochemical
   detection; SERS
ID RNA APTAMER; GOLD NANOPARTICLES; CHARGE-TRANSFER; EFFICIENT; ARRAY;
   RECOGNITION; APTASENSOR; BIOSENSOR; ELECTRODE; GLUCOSE
AB The recent developments in the healthcare sector and administration of various drugs into human systems demands for ultra-sensitive detection of drugs. Theophylline (TP) is one such drug extensively consumed for numerous respiratory disorders. In order to avoid the side effects caused by TP, consistent monitoring of it is of prime importance. Here, we developed a multifunctional screen-printed carbon electrode (SPCE) based catalytic strips loaded with BiOBr nano rose (BOB-NR) like architectures. The SPCE catalytic strips are exploited for dual mode (electrochemical and surface enhanced Raman spectroscopy (SERS)) detection of toxic drug TP. The hydrothermally prepared BiOBr nanostructures are thoroughly characterized for its physical properties and attached to SPCE through a unique gravity offered drying (GOD) strategy. The BOB-NR offered less charge transfer resistance and diffusion resistance upon the electrochemical investigation indicating its superior electrocatalytic capabilities. It reflected on projecting a wide linear range and excellent limit of detection (LOD) for electrochemical detection of TP. On the other side, the plasmonic Au layer deposited on the BOB-NR loaded SPCE strips (BiOBr/Au@SPCE) are employed for rapid SERS detection of TP. The higher enhancement factor of 10(7) is obtained for BiOBr/Au@SPCE strips for TP detection owing to its catalytic activity between Au layer and BiOBr nanostructures. The Au layer aids in developing a localized electromagnetic hotspot and the charge transfer process arising from BiOBr to Au all together plays a critical role in achieving a superior SERS performance. The fabricated multifunctional catalytic strips are also tested for its stability, repeatability and real-world analysis. Our established platform for detection of toxic drugs promises to be greater prospect for portable, rapid and on the spot analysis.
C1 [Balaji, Ramachandran; Maheshwaran, Selvarasu; Chen, Shen-Ming] Natl Taipei Univ Technol, Dept Chem Engn & Biotechnol, Taipei, Taiwan.
   [Chandrasekar, Narendhar] Sri Ramakrishna Engn Coll, Dept Nanosci & Technol, Coimbatore, Tamil Nadu, India.
   [Ethiraj, Selvarajan] SRM Inst Os Sci & Technol, Coll Enginering & Technol, Dept Genet Engn Sch Bioengn, Kattankulathur, Tamil Nadu, India.
   [Samuel, Melvin S.] Univ Wisconsin, Dept Mat Sci & Engn, Milwaukee, WI 53201 USA.
   [Renganathan, Vengudusamy] Natl Taiwan Univ, Dept Mat Sci & Engn, Taipei, Taiwan.
C3 National Taipei University of Technology; Sri Ramakrishna Engineering
   College; SRM Institute of Science & Technology Chennai; University of
   Wisconsin System; University of Wisconsin Milwaukee; National Taiwan
   University
RP Chen, SM (通讯作者)，Natl Taipei Univ Technol, Dept Chem Engn & Biotechnol, Taipei, Taiwan.; Chandrasekar, N (通讯作者)，Sri Ramakrishna Engn Coll, Dept Nanosci & Technol, Coimbatore, Tamil Nadu, India.
EM smchen78@ms15.hinet.net; narendhar.nano@gmail.com
RI ethiraj, selvarajan/K-6947-2013; Chandrasekar, Dr.
   Narendhar/ABE-5592-2020; Selvarasu, Maheshwaran/AAR-3861-2021;
   Renganathan, Vengudusamy/V-2315-2019
OI ethiraj, selvarajan/0000-0002-3447-6432; Chandrasekar, Dr.
   Narendhar/0000-0003-3276-0859; Selvarasu,
   Maheshwaran/0000-0001-6656-4800; 
FU National Science Council; Ministry of Education, Taiwan; Ministry of
   Science and Technology, Taiwan [MOST 107-2113-M-027-005-MY3]
FX The National Science Council and The Ministry of Education, Taiwan
   supported this work. We would also like to acknowledge The Ministry of
   Science and Technology, Taiwan (MOST 107-2113-M-027-005-MY3) for its
   financial support.
CR Annalakshmi M, 2020, ELECTROCHIM ACTA, V360, DOI 10.1016/j.electacta.2020.136797
   Balaji R, 2020, MICROCHIM ACTA, V187, DOI 10.1007/s00604-020-04558-3
   Balaji R, 2020, CHEM ENG J, V385, DOI 10.1016/j.cej.2019.123974
   Barnes Peter J, 2005, Proc Am Thorac Soc, V2, P334, DOI 10.1513/pats.200504-024SR
   Bell SEJ, 2020, ANGEW CHEM INT EDIT, V59, P5454, DOI 10.1002/anie.201908154
   Bhachu DS, 2016, CHEM SCI, V7, P4832, DOI 10.1039/c6sc00389c
   Brunetto MDR, 2007, FOOD CHEM, V100, P459, DOI 10.1016/j.foodchem.2005.10.007
   Campion A, 1998, CHEM SOC REV, V27, P241, DOI 10.1039/a827241z
   Cao Q, 2017, APPL CATAL B-ENVIRON, V201, P607, DOI 10.1016/j.apcatb.2016.09.002
   Cao Q, 2015, ACS APPL MATER INTER, V7, P18491, DOI 10.1021/acsami.5b04769
   Chen XF, 2018, ANAL CHIM ACTA, V999, P54, DOI 10.1016/j.aca.2017.10.039
   Cheng YF, 2017, APPL CATAL B-ENVIRON, V217, P37, DOI 10.1016/j.apcatb.2017.05.021
   Cong S, 2015, NAT COMMUN, V6, DOI 10.1038/ncomms8800
   de Arquer FPG, 2018, ADV MATER, V30, DOI 10.1002/adma.201802858
   Dendisova-Vyskovska M, 2012, J RAMAN SPECTROSC, V43, P181, DOI 10.1002/jrs.3022
   Di J, 2017, NANO ENERGY, V41, P172, DOI 10.1016/j.nanoen.2017.09.008
   Dong ZM, 2013, ANALYST, V138, P2456, DOI 10.1039/c3an36775d
   Dou S.X., MATER TODAY PHYS, V16
   Du YY, 2020, BIOSENSORS-BASEL, V10, DOI 10.3390/bios10030025
   Ferapontova EE, 2008, J AM CHEM SOC, V130, P4256, DOI 10.1021/ja711326b
   Gan T, 2018, FOOD CHEM, V268, P1, DOI 10.1016/j.foodchem.2018.06.058
   Gong XY, 2019, RSC ADV, V9, P33898, DOI 10.1039/c9ra06798a
   Jiang HY, 2015, BIOSENS BIOELECTRON, V70, P299, DOI 10.1016/j.bios.2015.03.054
   Jiang X, 2017, PHYS CHEM CHEM PHYS, V19, P11212, DOI 10.1039/c7cp01610g
   Kan XW, 2010, MICROCHIM ACTA, V171, P423, DOI 10.1007/s00604-010-0455-5
   Kilele JC, 2020, J TAIWAN INST CHEM E, V111, P228, DOI 10.1016/j.jtice.2020.05.007
   Killedar LS, 2021, MICROCHEM J, V165, DOI 10.1016/j.microc.2021.106115
   Li XM, 2013, ANAL CHIM ACTA, V797, P95, DOI 10.1016/j.aca.2013.08.023
   Ling K, 2016, BIOSENS BIOELECTRON, V86, P8, DOI 10.1016/j.bios.2016.06.024
   Liu P, 2011, ANALYST, V136, P4152, DOI 10.1039/c1an15318h
   Lou YF, 2019, MICROCHIM ACTA, V186, DOI 10.1007/s00604-019-3596-1
   Ma XY, 2018, MICROCHIM ACTA, V185, DOI 10.1007/s00604-017-2606-4
   Moore JE, 2012, J PHYS CHEM LETT, V3, P2470, DOI 10.1021/jz300492p
   Nia NA, 2021, TALANTA, V222, DOI 10.1016/j.talanta.2020.121563
   Ogawa A, 2008, BIOORG MED CHEM LETT, V18, P6517, DOI 10.1016/j.bmcl.2008.10.051
   OGILVIE RI, 1978, CLIN PHARMACOKINET, V3, P267, DOI 10.2165/00003088-197803040-00002
   Prasad M.D., 2020, P ACS S SER, P295, DOI [DOI 10.1021/BK-2020-1353.CH012, 10.1021/BK-2020-1353.CH012]
   Qiao YX, 2020, J MATER CHEM B, V8, P5411, DOI 10.1039/d0tb00131g
   Renganathan V, 2020, SENSOR ACTUAT B-CHEM, V307, DOI 10.1016/j.snb.2019.127586
   Renganathan V, 2019, ECOTOX ENVIRON SAFE, V176, P250, DOI 10.1016/j.ecoenv.2019.03.105
   Salajegheh M, 2019, J PHARMACEUT BIOMED, V162, P215, DOI 10.1016/j.jpba.2018.09.032
   Schatz GC, 2006, TOP APPL PHYS, V103, P19
   Shang M, 2009, J HAZARD MATER, V167, P803, DOI 10.1016/j.jhazmat.2009.01.053
   Shaw L, 2017, CURR OPIN ELECTROCHE, V3, P23, DOI 10.1016/j.coelec.2017.05.001
   Song SY, 2012, DALTON T, V41, P10472, DOI 10.1039/c2dt31088k
   Teymourian H, 2020, ACS SENSORS, V5, P2679, DOI 10.1021/acssensors.0c01318
   WEINBERGER M, 1984, J ALLERGY CLIN IMMUN, V73, P525, DOI 10.1016/0091-6749(84)90505-0
   Xia JX, 2011, DALTON T, V40, P5249, DOI 10.1039/c0dt01511c
   Xie FY, 2018, SENSOR ACTUAT B-CHEM, V255, P1254, DOI 10.1016/j.snb.2017.08.098
   Xiong XL, 2017, ELECTROCHIM ACTA, V253, P517, DOI 10.1016/j.electacta.2017.09.104
   Yang W.u., MICROCHIM ACTA, V188
   Yin HS, 2012, FOOD CHEM, V134, P1225, DOI 10.1016/j.foodchem.2012.02.197
   Zhao X, 2019, SENSOR ACTUAT B-CHEM, V279, P313, DOI 10.1016/j.snb.2018.10.010
   Zhu YH, 2005, J ELECTROANAL CHEM, V581, P303, DOI 10.1016/j.jelechem.2005.05.004
NR 54
TC 17
Z9 18
U1 8
U2 59
PU ELSEVIER SCIENCE SA
PI LAUSANNE
PA PO BOX 564, 1001 LAUSANNE, SWITZERLAND
SN 1385-8947
EI 1873-3212
J9 CHEM ENG J
JI Chem. Eng. J.
PD DEC 1
PY 2021
VL 425
AR 130616
DI 10.1016/j.cej.2021.130616
EA JUN 2021
PG 13
WC Engineering, Environmental; Engineering, Chemical
WE Science Citation Index Expanded (SCI-EXPANDED)
SC Engineering
GA WG6SY
UT WOS:000707126000088
DA 2023-06-30
ER

PT J
AU Thoeny, V
   Melnik, E
   Maier, T
   Kurzhals, S
   Derntl, C
   Pulverer, W
   Mutinati, GC
   Asadi, M
   Mehrabi, P
   Huetter, M
   Schalkhammer, T
   Lieberzeit, P
   Hainberger, R
AF Thoeny, Vanessa
   Melnik, Eva
   Maier, Thomas
   Kurzhals, Steffen
   Derntl, Christian
   Pulverer, Walter
   Mutinati, Giorgio C.
   Asadi, Malahat
   Mehrabi, Pooyan
   Huetter, Melanie
   Schalkhammer, Thomas
   Lieberzeit, Peter
   Hainberger, Rainer
TI Comparison of different noble metal-based screen-printed sensors for
   detection of PIK3CA point-mutations as biomarker for circulating tumor
   DNA
SO ELECTROCHIMICA ACTA
LA English
DT Article
DE Noble metal screen -printed electrodes; Gold nanoparticle modified
   electrodes; Multiplexed electrochemical sensor; DNA-biosensor; Point
   -mutation detection
ID SELF-ASSEMBLED MONOLAYERS; ELECTROCHEMICAL DETECTION; GOLD
   NANOPARTICLES; CARBON ELECTRODES; ESCHERICHIA-COLI; NUCLEIC-ACIDS;
   IMMOBILIZATION; GENE; HYBRIDIZATION; SURFACES
AB Screen-printed electrochemical sensors are of particular interest for point-of-care diagnostic applications due to their high sensitivity, short analysis times, and cost-efficient large-scale fabrication. Especially noble metal-based sensors offer the possibility of easy surface modification via self-assembly of thiol-labelled compounds. We examined silver, gold, and palladium as electrode materials regarding their suitability for highly specific and sensitive DNA detection with a chronoamperometric enzyme-amplified electrochemical assay. Modification with either gold nanoparticles or silver-coated microbeads was tested as a possibility to improve the performance of the electrochemical sensors. The sensors were characterized regarding surface topography, sensitivity towards the redox-active substrate TMB, efficiency of capture probe immobilization, as well as mutation specificity. The highest sensitivity for oxidized TMB was observed for gold sensors that yielded a limit of detection of 2.1 mu M, while no improvement in sensitivity was observed for sensors modified with gold nanoparticles or silver-coated microbeads. DNA probe immobilization and multiplexed target DNA detection was successful with all tested electrode materials. However, modification with silver-coated microbeads led to both reduced probe immobi-lization efficiency and hybridization specificity. Gold nanoparticle modification of both silver and of gold sensors induced a highly porous sensor surface after sintering, which increases the surface area of the electrodes. The gold nanoparticle modified sensors showed particularly appreciable results in terms of improved hybridization specificity, as demonstrated by successful multiplexed detection of three PIK3CA point-mutations (H1047R, E545K, and E542K). Average discrimination factors D of 2.7 and 2.1 were obtained for gold and silver sensors modified with one layer of gold nanoparticles, respectively.
C1 [Thoeny, Vanessa; Melnik, Eva; Maier, Thomas; Kurzhals, Steffen; Derntl, Christian; Pulverer, Walter; Mutinati, Giorgio C.; Hainberger, Rainer] AIT Austrian Inst Technol GmbH, Ctr Hlth & Bioresources, Giefinggasse 4, A-1210 Vienna, Austria.
   [Asadi, Malahat; Mehrabi, Pooyan; Huetter, Melanie; Schalkhammer, Thomas] Attophoton Biosci GmbH, Viktor Kaplan Str 2, A-2700 Wiener Neustadt, Austria.
   [Lieberzeit, Peter] Univ Vienna, Fac Chem, Dept Phys Chem, Waehringer Str 42, A-1090 Vienna, Austria.
C3 Austrian Institute of Technology (AIT); University of Vienna
RP Thoeny, V (通讯作者)，AIT Austrian Inst Technol GmbH, Ctr Hlth & Bioresources, Giefinggasse 4, A-1210 Vienna, Austria.
EM vanessa.thoeny@ait.ac.at
RI ; Lieberzeit, Peter/H-9109-2016
OI Kurzhals, Steffen/0000-0002-6335-8056; Thoeny,
   Vanessa/0009-0008-5174-505X; Lieberzeit, Peter/0000-0003-1596-0584
FU Austrian Research Promo- tion Agency (FFG) under the Predict project
   [870027, 883914]
FX This work has received funding from the Austrian Research Promo- tion
   Agency (FFG) under the Predict project (grant number 870027,
   www.predict.researchproject.at) and the HydroChip2 project (grant number
   883914, projekte.ffg.at/projekt/3981516) .
CR Abad-Valle P, 2007, BIOSENS BIOELECTRON, V22, P1642, DOI 10.1016/j.bios.2006.07.015
   Ali H.O., 1984, GOLD BULL, V17, P118, DOI [10.1007/BF03214674, DOI 10.1007/BF03214674]
   Antuna-Jimenez D, 2020, BIOSENSORS-BASEL, V10, DOI 10.3390/bios10020009
   Attoye B, 2021, BIOSENSORS-BASEL, V11, DOI 10.3390/bios11020042
   BAIN CD, 1989, J AM CHEM SOC, V111, P321, DOI 10.1021/ja00183a049
   Bariya M, 2018, ACS NANO, V12, P6978, DOI 10.1021/acsnano.8b02505
   Biala K, 2018, ELECTROCHIM ACTA, V285, P272, DOI 10.1016/j.electacta.2018.07.188
   BIRSS VI, 1987, ELECTROCHIM ACTA, V32, P259, DOI 10.1016/0013-4686(87)85033-8
   Boon EM, 2000, NAT BIOTECHNOL, V18, P1096, DOI 10.1038/80301
   Cagnani GR, 2020, BIOSENS BIOELECTRON, V165, DOI 10.1016/j.bios.2020.112428
   Chen KC, 2021, ANAL CHIM ACTA, V1169, DOI 10.1016/j.aca.2021.338628
   Choi EK, 2015, INT J PRECIS ENG MAN, V16, P2199, DOI 10.1007/s12541-015-0283-y
   Cortie MB, 2013, J PHYS CHEM C, V117, P11377, DOI 10.1021/jp401815b
   Coutts MJ, 2009, J PHYS CHEM C, V113, P1325, DOI 10.1021/jp808927t
   da Silva ETSG, 2017, CHEMELECTROCHEM, V4, P778, DOI 10.1002/celc.201600758
   Daggumati P, 2016, J AM CHEM SOC, V138, P7711, DOI 10.1021/jacs.6b03563
   Daggumati P, 2015, ANAL CHEM, V87, P8618, DOI 10.1021/acs.analchem.5b02969
   Danesi R, 2021, CLIN CHIM ACTA, V520, P168, DOI 10.1016/j.cca.2021.05.033
   Doldan X, 2016, ANAL CHEM, V88, P10466, DOI 10.1021/acs.analchem.6b02421
   Ferapontova EE, 2018, ANNU REV ANAL CHEM, V11, P197, DOI 10.1146/annurev-anchem-061417-125811
   Garcia-Gonzalez R, 2008, ELECTROCHIM ACTA, V53, P3242, DOI 10.1016/j.electacta.2007.07.059
   Gillan L, 2022, FLEX PRINT ELECTRON, V7, DOI 10.1088/2058-8585/ac7187
   Gittins DI, 2001, ANGEW CHEM INT EDIT, V40, P3001, DOI 10.1002/1521-3773(20010817)40:16<3001::AID-ANIE3001>3.0.CO;2-5
   Harle A, 2013, ONCOL REP, V29, P1043, DOI 10.3892/or.2013.2229
   HASHIMOTO K, 1994, ANAL CHIM ACTA, V286, P219, DOI 10.1016/0003-2670(94)80163-0
   Heitzer E, 2015, CLIN CHEM, V61, P112, DOI 10.1373/clinchem.2014.222679
   Hemben A, 2017, BIOSENSORS-BASEL, V7, DOI 10.3390/bios7030028
   Inam AKMS, 2021, ACS OMEGA, V6, P33523, DOI 10.1021/acsomega.1c04296
   Jiang PF, 2018, NANOMATERIALS-BASEL, V8, DOI 10.3390/nano8120977
   Jirasirichote A, 2017, TALANTA, V175, P331, DOI 10.1016/j.talanta.2017.07.050
   Karadeniz H, 2006, FRONT BIOSCI-LANDMRK, V11, P1870, DOI 10.2741/1930
   Khater M, 2019, ANAL CHIM ACTA, V1046, P123, DOI 10.1016/j.aca.2018.09.031
   Krypuy M, 2006, BMC CANCER, V6, DOI 10.1186/1471-2407-6-295
   Kumar G, 2018, LANGMUIR, V34, P6346, DOI 10.1021/acs.langmuir.7b04351
   LAIBINIS PE, 1991, J AM CHEM SOC, V113, P7152, DOI 10.1021/ja00019a011
   Li ZY, 2003, LANGMUIR, V19, P6744, DOI 10.1021/la034245b
   Liana DD, 2013, RSC ADV, V3, P8683, DOI 10.1039/c3ra00102d
   Liu G, 2011, SENSORS-BASEL, V11, P8018, DOI 10.3390/s110808018
   Love JC, 2003, J AM CHEM SOC, V125, P2597, DOI 10.1021/ja028692+
   Love JC, 2005, CHEM REV, V105, P1103, DOI 10.1021/cr0300789
   Maattanen A, 2012, ACS APPL MATER INTER, V4, P955, DOI 10.1021/am201609w
   Marquette CA, 2006, ANAL CHEM, V78, P959, DOI 10.1021/ac051585o
   Marrazza G, 1999, BIOSENS BIOELECTRON, V14, P43, DOI 10.1016/S0956-5663(98)00102-X
   Martinez-Saez O, 2020, BREAST CANCER RES, V22, DOI 10.1186/s13058-020-01284-9
   Mekhmouken S, 2021, ELECTROCHEM COMMUN, V123, DOI 10.1016/j.elecom.2021.106918
   Metters JP, 2013, J SOLID STATE ELECTR, V17, P1553, DOI 10.1007/s10008-013-2041-3
   Metters JP, 2011, ANALYST, V136, P1067, DOI 10.1039/c0an00894j
   Mouliere F, 2018, SCI TRANSL MED, V10, DOI 10.1126/scitranslmed.aat4921
   Musse A, 2021, MICROMACHINES-BASEL, V12, DOI 10.3390/mi12070805
   O'Leary B, 2019, CLIN CHEM, V65, P1405, DOI 10.1373/clinchem.2019.305805
   Ondraskova K, 2023, ANAL BIOANAL CHEM, V415, P1065, DOI 10.1007/s00216-022-04388-7
   Palecek E, 2012, CHEM REV, V112, P3427, DOI 10.1021/cr200303p
   Pedano ML, 2003, BIOSENS BIOELECTRON, V18, P269, DOI 10.1016/S0956-5663(02)00176-8
   Perez-Rafols C, 2017, SENSORS-BASEL, V17, DOI 10.3390/s17061458
   Petrovykh DY, 2006, LANGMUIR, V22, P2578, DOI 10.1021/la050928a
   Pheeney CG, 2012, LANGMUIR, V28, P7063, DOI 10.1021/la300566x
   Pividori MI, 2000, BIOSENS BIOELECTRON, V15, P291, DOI 10.1016/S0956-5663(00)00071-3
   Radi A, 2021, DIAGNOSTICS, V11, DOI 10.3390/diagnostics11010104
   Raoof JB, 2011, SENSOR ACTUAT B-CHEM, V157, P195, DOI 10.1016/j.snb.2011.03.049
   Rashid J.I.A., 2017, SENS BIOSENSING RES, V16, P19, DOI [10.1016/j.sbsr.2017.09.001, DOI 10.1016/J.SBSR.2017.09.001]
   Ronkainen NJ, 2010, CHEM SOC REV, V39, P1747, DOI 10.1039/b714449k
   Salama FM, 2018, RSC ADV, V8, P11517, DOI 10.1039/c8ra00745d
   Samuels Y, 2004, SCIENCE, V304, P554, DOI 10.1126/science.1096502
   Samuels Y, 2011, CURR TOP MICROBIOL, V347, P21, DOI 10.1007/82_2010_68
   Shi LB, 2018, SENSOR ACTUAT B-CHEM, V256, P938, DOI 10.1016/j.snb.2017.10.035
   Shiraishi H, 2007, BIOELECTROCHEMISTRY, V70, P481, DOI 10.1016/j.bioelechem.2006.07.011
   Steel AB, 2000, BIOPHYS J, V79, P975, DOI 10.1016/S0006-3495(00)76351-X
   Taleat Z, 2014, MICROCHIM ACTA, V181, P865, DOI 10.1007/s00604-014-1181-1
   Thoeny V., 2022, TALANTA OPEN, DOI [10.1016/j, DOI 10.1016/J]
   Underhill HR, 2016, PLOS GENET, V12, DOI 10.1371/journal.pgen.1006162
   van Eijk R, 2010, J MOL DIAGN, V12, P27, DOI 10.2353/jmoldx.2010.090028
   Vericat C, 2010, CHEM SOC REV, V39, P1805, DOI 10.1039/b907301a
   Vivanco I, 2002, NAT REV CANCER, V2, P489, DOI 10.1038/nrc839
   Volpe G, 1998, ANALYST, V123, P1303, DOI 10.1039/a800255j
   WALCZAK MM, 1991, J AM CHEM SOC, V113, P2370, DOI 10.1021/ja00007a004
   Wang J., 2006, ANAL ELECTROCHEMISTR
   Wang Y, 2021, COMPOS PART B-ENG, V224, DOI 10.1016/j.compositesb.2021.109194
   Wong ELS, 2006, ANAL CHEM, V78, P2138, DOI 10.1021/ac0509096
   Woodhouse R, 2020, PLOS ONE, V15, DOI 10.1371/journal.pone.0237802
   Xiao Y, 2009, J AM CHEM SOC, V131, P15311, DOI 10.1021/ja905068s
   Zhang YC, 2003, ANAL CHEM, V75, P3267, DOI 10.1021/ac034445s
   Zhu X, 2016, BIOSENS BIOELECTRON, V79, P449, DOI 10.1016/j.bios.2015.12.061
NR 82
TC 0
Z9 0
U1 3
U2 3
PU PERGAMON-ELSEVIER SCIENCE LTD
PI OXFORD
PA THE BOULEVARD, LANGFORD LANE, KIDLINGTON, OXFORD OX5 1GB, ENGLAND
SN 0013-4686
EI 1873-3859
J9 ELECTROCHIM ACTA
JI Electrochim. Acta
PD JUL 1
PY 2023
VL 455
AR 142336
DI 10.1016/j.electacta.2023.142336
EA MAY 2023
PG 12
WC Electrochemistry
WE Science Citation Index Expanded (SCI-EXPANDED)
SC Electrochemistry
GA H7GI9
UT WOS:000997601000001
DA 2023-06-30
ER

PT J
AU Yagati, AK
   Chavan, SG
   Baek, C
   Lee, MH
   Min, J
AF Yagati, Ajay Kumar
   Chavan, Sachin Ganpat
   Baek, Changyoon
   Lee, Mm-Ho
   Min, Junhong
TI Label-Free Impedance Sensing of Aflatoxin B-1 with Polyaniline
   Nanofibers/Au Nanoparticle Electrode Array
SO SENSORS
LA English
DT Article
DE polyaniline; Au nanoparticles; aflatoxin B-1; impedance; microdisk
   electrodes; immunosensor; antibody; electrochemical impedance
   spectroscopy (EIS)
ID GRAPHENE OXIDE; ELECTROCHEMICAL APTASENSOR; IMPEDIMETRIC IMMUNOSENSOR;
   SURFACE MODIFICATION; MONOCLONAL-ANTIBODY; SENSOR; BIOSENSOR;
   MYCOTOXINS; MEMBRANES; ACID
AB Aflatoxin B-1 (AFB(1)) is produced by the Aspergillus flavus and Aspergillus parasiticus group of fungi which is most hepatotoxic and hepatocarcinogenic and occurs as a contaminant in a variety of foods. AFB(1) is mutagenic, teratogenic, and causes immunosuppression in animals and is mostly found in peanuts, corn, and food grains. Therefore, novel methodologies of sensitive and expedient strategy are often required to detect mycotoxins at the lowest level. Herein, we report an electrochemical impedance sensor that selectively detects AFB(1) at the lowest level by utilizing polyaniline nanofibers (PANI) coated with gold (Au) nanoparticles composite based indium tin oxide (ITO) disk electrodes. The Au-PANI nanocomposites were characterized by scanning electron microscopy (SEM), X-ray diffraction (XRD) spectroscopy, and electrochemical impedance spectroscopy (EIS). The composite electrode exhibited a 14-fold decrement in vertical bar Z vertical bar(1HZ) in comparison with the bare electrode. The Au-PANI acted as an effective sensing platform having high surface area, electrochemical conductivity, and biocompatibility which enabled greater loading deposits of capture antibodies. As a result, the presence of AFB(1) was screened with high sensitivity and stability by monitoring the changes in impedance magnitude (vertical bar Z vertical bar) in the presence of a standard iron probe which was target specific and proportional to logarithmic AFB(1) concentrations (C-AFB1). The sensor exhibits a linear range 0.1 to 100 ng/mL with a detection limit (36) of 0.05 ng/mL and possesses good reproducibility and high selectivity against another fungal mycotoxin, Ochratoxin A (OTA). With regard to the practicability, the proposed sensor was successfully applied to spiked corn samples and proved excellent potential for AFB(1) detection and development of point-of-care (POC) disease sensing applications.
C1 [Yagati, Ajay Kumar; Chavan, Sachin Ganpat; Baek, Changyoon; Lee, Mm-Ho; Min, Junhong] Chung Ang Univ, Sch Integrat Engn, Seoul 06974, South Korea.
C3 Chung Ang University
RP Lee, MH; Min, J (通讯作者)，Chung Ang Univ, Sch Integrat Engn, Seoul 06974, South Korea.
EM ajay.yagati@gmail.com; sachinchavanmicro@gmail.com; booguh@naver.com;
   mhlee7@cau.ac.kr; junmin@cau.ac.kr
RI Yagati, Ajay Kumar/C-4959-2012
OI Yagati, Ajay Kumar/0000-0003-1177-5816
FU Basic Science Research Program through the National Research Foundation
   of Korea (NRF) - Ministry of Science, ICT & Future Planning
   [NRF-2015R1C1A1A02037739]; BioNano Health-Guard Research Center -
   Ministry of Science, ICT & Future Planning (MSIP) of Korea as Global
   Frontier Project [H-Guard-2015M3A6B2063548]; Ministry of Trade, Industry
   and Energy of Korea [10062995]; Korea Evaluation Institute of Industrial
   Technology (KEIT) [10062995] Funding Source: Korea Institute of Science
   & Technology Information (KISTI), National Science & Technology
   Information Service (NTIS); National Research Foundation of Korea
   [2015R1C1A1A02037739, 2018M3A6B2057261] Funding Source: Korea Institute
   of Science & Technology Information (KISTI), National Science &
   Technology Information Service (NTIS)
FX This research was supported by the Basic Science Research Program
   through the National Research Foundation of Korea (NRF) funded by the
   Ministry of Science, ICT & Future Planning (NRF-2015R1C1A1A02037739) and
   by the BioNano Health-Guard Research Center funded by the Ministry of
   Science, ICT & Future Planning (MSIP) of Korea as Global Frontier
   Project (H-Guard-2015M3A6B2063548) and with the grant supported by the
   Ministry of Trade, Industry and Energy of Korea (10062995 MOTIE).
CR Amaya T, 2015, J INORG ORGANOMET P, V25, P145, DOI 10.1007/s10904-014-0123-z
   Bhattacharjya D, 2012, LANGMUIR, V28, P5893, DOI 10.1021/la3006184
   Blesa J, 2003, J CHROMATOGR A, V1011, P49, DOI 10.1016/S0021-9673(03)01102-6
   Bossou YM, 2017, TOXINS, V9, DOI 10.3390/toxins9070197
   Braga SMLFM, 2005, PHYTOCHEM ANALYSIS, V16, P267, DOI 10.1002/pca.837
   Brett C., 2008, MOLECULES, V13, P67, DOI [10.1149/1.3004030/XML, DOI 10.1149/1.3004030/XML]
   Cardoso AR, 2017, BIOSENS BIOELECTRON, V91, P833, DOI 10.1016/j.bios.2017.01.031
   Castillo G, 2015, FOOD CONTROL, V52, P9, DOI 10.1016/j.foodcont.2014.12.008
   Chandra S, 2013, ANAL CHIM ACTA, V795, P8, DOI 10.1016/j.aca.2013.07.043
   Chen LG, 2015, ANAL METHODS-UK, V7, P2354, DOI [10.1039/c4ay01981d, 10.1039/C4AY01981D]
   Choi SJ, 2002, J ELECTROCHEM SOC, V149, pE26, DOI 10.1149/1.1432675
   Evtugyn G, 2014, ELECTROANAL, V26, P2100, DOI 10.1002/elan.201400328
   Feng YY, 2008, ANAL CHIM ACTA, V616, P144, DOI 10.1016/j.aca.2008.04.022
   Foguel MV, 2016, CHEMOSENSORS, V4, DOI 10.3390/chemosensors4030017
   Geleta GS, 2018, ANALYST, V143, P1644, DOI [10.1039/c7an02050c, 10.1039/C7AN02050C]
   Gutierrez R Alvaro V, 2016, Biotechnol Rep (Amst), V11, P12, DOI 10.1016/j.btre.2016.05.006
   Hashemi P, 2017, ANAL CHIM ACTA, V996, P10, DOI 10.1016/j.aca.2017.10.035
   Hu HF, 2015, RSC ADV, V5, P55209, DOI 10.1039/c5ra06300k
   Kolosova AY, 2006, ANAL BIOANAL CHEM, V384, P286, DOI 10.1007/s00216-005-0103-9
   Li ZJ, 2010, TALANTA, V80, P1632, DOI 10.1016/j.talanta.2009.09.058
   Li ZM, 2016, ANAL METHODS-UK, V8, P548, DOI 10.1039/c5ay02643a
   Lin LM, 1998, J CHROMATOGR A, V815, P3, DOI 10.1016/S0021-9673(98)00204-0
   Nemati M, 2016, KOREAN J CHEM ENG, V33, P1037, DOI 10.1007/s11814-015-0199-3
   Pillalamarri SK, 2005, CHEM MATER, V17, P5941, DOI 10.1021/cm050827y
   Rengaraj S, 2018, SENSOR ACTUAT B-CHEM, V265, P50, DOI 10.1016/j.snb.2018.03.020
   Rossi CN, 2012, FOOD CHEM, V132, P2211, DOI 10.1016/j.foodchem.2011.12.067
   Sergeyeva T, 2017, TALANTA, V175, P101, DOI 10.1016/j.talanta.2017.07.030
   Sharma A, 2018, SYNTHETIC MET, V235, P136, DOI 10.1016/j.synthmet.2017.12.007
   Silva CHB, 2012, J MATER CHEM, V22, P14052, DOI 10.1039/c2jm31531a
   Singh C, 2018, SENSOR ACTUAT B-CHEM, V259, P1090, DOI 10.1016/j.snb.2017.12.094
   Smolko V, 2018, ELECTROANAL, V30, P486, DOI 10.1002/elan.201700735
   Srivastava S, 2014, APPL BIOCHEM BIOTECH, V174, P960, DOI 10.1007/s12010-014-0965-4
   Supriya C, 2016, TOXICOL MECH METHOD, V26, P202, DOI 10.3109/15376516.2016.1151967
   Varshney M, 2007, SENSOR ACTUAT B-CHEM, V128, P99, DOI 10.1016/j.snb.2007.03.045
   Wang D, 2015, BIOSENS BIOELECTRON, V63, P185, DOI 10.1016/j.bios.2014.06.070
   Yagati AK, 2016, J NANOSCI NANOTECHNO, V16, P8733, DOI 10.1166/jnn.2016.12502
   Yagati AK, 2016, BIOSENS BIOELECTRON, V80, P307, DOI 10.1016/j.bios.2016.01.086
   Yagati AK, 2016, SENSORS-BASEL, V16, DOI 10.3390/s16010109
   Yagati AK, 2016, BIOELECTROCHEMISTRY, V107, P37, DOI 10.1016/j.bioelechem.2015.10.002
   Yagati AK, 2014, J ELECTROCHEM SOC, V161, pG133, DOI 10.1149/2.1001414jes
   Yu LL, 2015, FOOD CHEM, V176, P22, DOI 10.1016/j.foodchem.2014.12.030
   Zain ME, 2011, J SAUDI CHEM SOC, V15, P129, DOI 10.1016/j.jscs.2010.06.006
   Zejli H, 2018, TALANTA, V185, P513, DOI 10.1016/j.talanta.2018.03.089
   Zheng ZM, 2005, MYCOPATHOLOGIA, V159, P255, DOI 10.1007/s11046-004-8666-0
NR 44
TC 35
Z9 35
U1 3
U2 49
PU MDPI
PI BASEL
PA ST ALBAN-ANLAGE 66, CH-4052 BASEL, SWITZERLAND
EI 1424-8220
J9 SENSORS-BASEL
JI Sensors
PD MAY
PY 2018
VL 18
IS 5
AR 1320
DI 10.3390/s18051320
PG 14
WC Chemistry, Analytical; Engineering, Electrical & Electronic; Instruments
   & Instrumentation
WE Science Citation Index Expanded (SCI-EXPANDED)
SC Chemistry; Engineering; Instruments & Instrumentation
GA GJ7PP
UT WOS:000435580300019
OA gold, Green Submitted, Green Published
DA 2023-06-30
ER

PT J
AU Puangjan, A
   Chaiyasith, S
   Taweeporngitgul, W
   Keawtep, J
AF Puangjan, Apinya
   Chaiyasith, Suwan
   Taweeporngitgul, Wipawee
   Keawtep, Jeerunda
TI Application of functionalized multi-walled carbon nanotubes supporting
   cuprous oxide and silver oxide composite catalyst on copper substrate
   for simultaneous detection of vitamin B-2, vitamin B-6 and ascorbic acid
SO MATERIALS SCIENCE AND ENGINEERING C-MATERIALS FOR BIOLOGICAL
   APPLICATIONS
LA English
DT Article
DE Vitamin B-2; Vitamin B-5; Ascorbic acid; Cuprous oxide; Silver oxide;
   Functionalized multiwall carbon nanotubes; Copper substrate
ID SIMULTANEOUS ELECTROCHEMICAL DETERMINATION; URIC-ACID; CERAMIC
   ELECTRODE; DOPAMINE; SENSOR; NANOPARTICLES; BIOSENSOR; NANOCOMPOSITE;
   FABRICATION; FILMS
AB A new electrochemical sensor was fabricated from chemically functionalized multiwall carbon nanotubes and electrochemically deposited cuprous oxide and silver oxide composite over the nanotubes on copper substrate. The structural, functional, morphological, electrical properties and elemental composition of the composite were characterized by X-ray diffractometry, Fourier transform infrared spectroscopy, field transmission electron microscopy, electrochemical impedance spectroscopy and energy dispersive X-ray spectroscopy. The developed sensor exhibited excellent electrochemical catalytic activity toward oxidation of vitamin B-2 (VB2), ascorbic acid (AA) and vitamin B-6 (VB6). Compared to the performance of simple copper substrate, that of the modified electrode was greatly superior. This can be attributed to its robust structure, excellent conductivity and large surface area. With a simple electrode that relies on linear diffusion at the surface, an electrochemical analytical method may have a selectivity problem, i.e., various species present in the target medium may oxidize or reduce at potentials not very different from each other. The conducting porous layer of our modified electrode alters this diffusion characteristic to one of approximately 'thin layer' that facilitates better discrimination between species. In this work, differential pulse voltammetry was used for simultaneous determination of VB2, AA and VB6. The linear ranges were 0.05-1752.65 mu M, 0.05-1628.54 mu M and 0.02-1056.12 mu M, and the detection limits (S/N = 3) were 0.014 mu M, 0.011 mu M and 0.008 mu M, respectively. In addition to its high performance, this inexpensive sensor is perfectly stable for simultaneous determination of these, species in real samples. (C) 2017 Elsevier B.V. All rights reserved.
C1 [Puangjan, Apinya; Chaiyasith, Suwan; Taweeporngitgul, Wipawee; Keawtep, Jeerunda] King Mongkuts Inst Technol, Fac Sci, Dept Chem, Bangkok 10520, Thailand.
C3 King Mongkuts University of Technology North Bangkok
RP Puangjan, A; Chaiyasith, S (通讯作者)，King Mongkuts Inst Technol, Fac Sci, Dept Chem, Bangkok 10520, Thailand.
EM apinya_dfp@hotmail.com; Suwan_kmitl@hotmail.com
CR Ahuja T, 2011, MAT SCI ENG C-MATER, V31, P90, DOI 10.1016/j.msec.2010.08.001
   Arvand M, 2013, MAT SCI ENG C-MATER, V33, P4876, DOI 10.1016/j.msec.2013.08.002
   Baghayeri M, 2016, MAT SCI ENG C-MATER, V66, P77, DOI 10.1016/j.msec.2016.03.077
   Barkey DP, 2002, ADV ELEC SC, V7, P151
   Barthus RC, 2005, J PHARMACEUT BIOMED, V38, P94, DOI 10.1016/j.jpba.2004.12.017
   Bas B, 2011, TALANTA, V84, P1032, DOI 10.1016/j.talanta.2011.03.006
   Chen FT, 2013, CHEM ENG J, V221, P283, DOI 10.1016/j.cej.2013.02.019
   Chen YM, 2015, MATER LETT, V139, P458, DOI 10.1016/j.matlet.2014.10.080
   Cheng B, 2014, CHEM ENG J, V249, P210, DOI 10.1016/j.cej.2014.03.039
   Gao B, 2006, ELECTROCHIM ACTA, V52, P1028, DOI 10.1016/j.electacta.2006.06.041
   Garcia-Cespedes J, 2009, CARBON, V47, P613, DOI 10.1016/j.carbon.2008.10.045
   Ghaedi H, 2016, MAT SCI ENG C-MATER, V59, P847, DOI 10.1016/j.msec.2015.10.088
   Habibi B, 2010, ELECTROCHIM ACTA, V55, P5492, DOI 10.1016/j.electacta.2010.04.052
   Han Y, 2013, ELECTROCHIM ACTA, V90, P35, DOI 10.1016/j.electacta.2012.11.117
   Horton HR, 1996, PRINCIPLES BIOCH
   Hu GZ, 2008, ELECTROCHIM ACTA, V53, P6610, DOI 10.1016/j.electacta.2008.04.054
   Hutton EA, 2010, ANAL CHIM ACTA, V678, P176, DOI 10.1016/j.aca.2010.08.027
   Jeykumari DRS, 2009, CARBON, V47, P957, DOI 10.1016/j.carbon.2008.11.050
   Jiang Y., 2010, CARBON, V107, P600
   Kilinc E, 2016, J MAGN MAGN MATER, V401, P949, DOI 10.1016/j.jmmm.2015.11.003
   Kingsley MP, 2015, J ELECTROANAL CHEM, V741, P71, DOI 10.1016/j.jelechem.2014.12.039
   Kodama K, 2005, LIFE SCI, V78, P134, DOI 10.1016/j.lfs.2005.04.037
   Kuzmanovic D, 2016, DIAM RELAT MATER, V64, P184, DOI 10.1016/j.diamond.2016.02.018
   Lahiri I, 2010, CARBON, V48, P1531, DOI 10.1016/j.carbon.2009.11.064
   Lavanya N, 2016, J ELECTROANAL CHEM, V770, P23, DOI 10.1016/j.jelechem.2016.03.017
   Li JP, 2014, SOLID STATE IONICS, V264, P45, DOI 10.1016/j.ssi.2014.06.018
   Lin YT, 2015, THIN SOLID FILMS, V591, P43, DOI 10.1016/j.tsf.2015.08.024
   Liu G, 2016, J ANAL CHEM+, V71, P102, DOI 10.1134/S1061934815120114
   Liu Y, 2013, J ELECTROANAL CHEM, V709, P19, DOI 10.1016/j.jelechem.2013.09.027
   Messaoudi O, 2014, J ALLOY COMPD, V611, P142, DOI 10.1016/j.jallcom.2014.05.055
   Micic D, 2014, ELECTROCHIM ACTA, V120, P147, DOI 10.1016/j.electacta.2013.12.069
   Modaresi ZK, 2015, J IND ENG CHEM, V24, P140, DOI 10.1016/j.jiec.2014.09.021
   Nancy TEM, 2014, ELECTROCHIM ACTA, V133, P233, DOI 10.1016/j.electacta.2014.04.027
   Nie T, 2014, J ELECTROANAL CHEM, V717, P1, DOI 10.1016/j.jelechem.2014.01.006
   Nie T, 2013, BIOSENS BIOELECTRON, V50, P244, DOI 10.1016/j.bios.2013.06.057
   Ouyang XQ, 2015, J ELECTROANAL CHEM, V748, P1, DOI 10.1016/j.jelechem.2015.04.026
   Puangjan A, 2016, J ELECTROANAL CHEM, V782, P192, DOI 10.1016/j.jelechem.2016.09.019
   Qin Q, 2016, J ELECTROANAL CHEM, V782, P50, DOI 10.1016/j.jelechem.2016.10.004
   Rahman MM, 2013, ELECTROCHIM ACTA, V112, P422, DOI 10.1016/j.electacta.2013.08.164
   Rahman MM, 2012, CHEM ENG J, V192, P122, DOI 10.1016/j.cej.2012.03.045
   Revin SB, 2012, ELECTROCHIM ACTA, V75, P35, DOI 10.1016/j.electacta.2012.04.056
   Sa ES, 2015, SENSOR ACTUAT B-CHEM, V209, P423, DOI 10.1016/j.snb.2014.11.136
   Samant KM, 2011, ELECTROCHIM ACTA, V56, P2081, DOI 10.1016/j.electacta.2010.11.088
   Santiago-Lopez AJ, 2014, J ELECTROANAL CHEM, V731, P139, DOI 10.1016/j.jelechem.2014.07.022
   SCHOLTE HR, 1995, BBA-MOL BASIS DIS, V1271, P75, DOI 10.1016/0925-4439(95)00013-T
   Shakir I, 2014, ELECTROCHIM ACTA, V118, P138, DOI 10.1016/j.electacta.2013.11.135
   Tadayon F, 2016, MAT SCI ENG C-MATER, V68, P805, DOI 10.1016/j.msec.2016.07.039
   Taei M, 2016, MAT SCI ENG C-MATER, V69, P1, DOI 10.1016/j.msec.2016.06.014
   Wan QJ, 2001, TALANTA, V55, P459, DOI 10.1016/S0039-9140(01)00437-4
   Wang C, 2012, ELECTROCHIM ACTA, V62, P109, DOI 10.1016/j.electacta.2011.11.115
   Wang H, 2017, BIOSENS BIOELECTRON, V87, P745, DOI 10.1016/j.bios.2016.09.014
   Wang MH, 2015, ELECTROCHIM ACTA, V182, P668, DOI 10.1016/j.electacta.2015.09.138
   Wang YG, 2004, ELECTROCHIM ACTA, V49, P1957, DOI 10.1016/j.electacta.2003.12.023
   Wang ZH, 2013, MAT SCI ENG C-MATER, V33, P3931, DOI 10.1016/j.msec.2013.05.031
   Xi FX, 2015, ELECTROCHIM ACTA, V178, P329, DOI 10.1016/j.electacta.2015.08.020
   Xue JB, 2013, SURF COAT TECH, V216, P166, DOI 10.1016/j.surfcoat.2012.11.051
   Yang SL, 2010, J ELECTROANAL CHEM, V645, P115, DOI 10.1016/j.jelechem.2010.04.019
   Yu W, 2015, J MOL CATAL A-CHEM, V407, P25, DOI 10.1016/j.molcata.2015.06.015
   Zare HR, 2009, ELECTROCHIM ACTA, V54, P2828, DOI 10.1016/j.electacta.2008.11.011
   Zhang CQ, 2007, J ALLOY COMPD, V441, P52, DOI 10.1016/j.jallcom.2006.09.106
   Zhang GL, 2016, J ELECTROANAL CHEM, V760, P24, DOI 10.1016/j.jelechem.2015.11.035
   Zhang W, 2012, SENSOR ACTUAT B-CHEM, V166, P601, DOI 10.1016/j.snb.2012.03.018
   Zhang X, 2015, ELECTROCHIM ACTA, V177, P118, DOI 10.1016/j.electacta.2015.01.202
   Zheng D, 2009, J ELECTROANAL CHEM, V625, P82, DOI 10.1016/j.jelechem.2008.10.012
NR 64
TC 31
Z9 31
U1 1
U2 59
PU ELSEVIER
PI AMSTERDAM
PA RADARWEG 29, 1043 NX AMSTERDAM, NETHERLANDS
SN 0928-4931
EI 1873-0191
J9 MAT SCI ENG C-MATER
JI Mater. Sci. Eng. C-Mater. Biol. Appl.
PD JUL 1
PY 2017
VL 76
BP 383
EP 397
DI 10.1016/j.msec.2017.03.040
PG 15
WC Materials Science, Biomaterials
WE Science Citation Index Expanded (SCI-EXPANDED)
SC Materials Science
GA FA6GP
UT WOS:000405541600046
PM 28482542
DA 2023-06-30
ER

PT J
AU Wang, XY
   Li, Q
   Xu, JJ
   Wu, S
   Xiao, TF
   Hao, J
   Yu, P
   Mao, LQ
AF Wang, Xiuyun
   Li, Qian
   Xu, Jingjing
   Wu, Shuo
   Xiao, Tongfang
   Hao, Jie
   Yu, Ping
   Mao, Lanqun
TI Rational Design of Bioelectrochemically Multifunctional Film with
   Oxidase, Ferrocene, and Graphene Oxide for Development of in Vivo
   Electrochemical Biosensors
SO ANALYTICAL CHEMISTRY
LA English
DT Article
ID COORDINATION POLYMER NANOPARTICLES; SELECTIVE DETECTION; ASCORBIC-ACID;
   SINGLE CELLS; RAT-BRAIN; GLUCOSE; FUNCTIONALIZATION; MICRODIALYSIS;
   CHALLENGES; PROGRESS
AB This study demonstrates a new strategy to develop in vivo electrochemical biosensors through rational design and simple formation of bioelectrochemically multifunctional film (BMF). The BMF is rationally designed by first efficiently incorporating oxidase, ferrocene mediator, and graphene oxide into polymaleimidostyrene/polystyrene (PMS/PS) matrix to form a homogeneous mixture and then simply formed by drop-coating the mixture onto solid conducting substrate. By using the as-formed BMF, electrochemical biosensors could be constructed with a technical simplicity and high reproducibility. To illustrate the BMF-based biosensors for in-vivo applications, we directly couple the biosensors to in vivo microdialysis to establish an online electrochemical system (OECS) for in vivo monitoring of glucose in rat auditory cortex during salicylate-induced tinnitus model. The OECS with the BMF-based biosensor as the detector shows a linear response toward glucose within a concentration range from 50 to 500 mu M with a detection limit of 10 mu M (S/N = 3). Additionally, the OECS is stable and does not suffer from the interference from the electroactive species endogenously coexisting in the brain microdialysate. With the BMF-based OECS, the basal level of glucose in the microdialysate continuously sampled from rat auditory cortex is determined to be 120 +/- 10 mu M (n = 5). After the rats were administrated with salicylate to induce transient tinnitus, the microdialysate glucose concentration in the rat auditory cortex remarkably increased to 433 +/- 190 mu M (n = 5) at the time point of 1.5 h. This study essentially offers a new, technically simple and reproducible approach to development of in vivo electrochemical biosensors, which is envisaged to be relatively useful for understanding of the molecular basis of brain functions.
C1 [Wang, Xiuyun; Li, Qian; Xu, Jingjing; Wu, Shuo] Dalian Univ Technol, Fac Chem Environm & Biol Sci & Technol, Sch Chem, Dalian 116024, Peoples R China.
   [Xiao, Tongfang; Hao, Jie; Yu, Ping; Mao, Lanqun] Chinese Acad Sci, Beijing Natl Lab Mol Sci, Key Lab Analyt Chem Living Biosyst, Inst Chem, Beijing 100190, Peoples R China.
C3 Dalian University of Technology; Chinese Academy of Sciences; Institute
   of Chemistry, CAS
RP Mao, LQ (通讯作者)，Chinese Acad Sci, Beijing Natl Lab Mol Sci, Key Lab Analyt Chem Living Biosyst, Inst Chem, Beijing 100190, Peoples R China.
EM lqmao@iccas.ac.cn
RI Yu, Ping/C-7879-2019
OI Yu, Ping/0000-0002-6096-1933
FU NSF of China [21321003, 21210007, 21435007, 21205008, 21275024]; Chinese
   Academy of Sciences; Fundamental Research Funds for the Central
   Universities [DUT12LK31]; Key Laboratory of Ocean Energy Utilization and
   Energy Conservation of Ministry of Education
FX This research was financially supported by the NSF of China (Grants
   21321003, 21210007, and 21435007 for L.M., Grant 21205008 for X.W.,
   Grant 21275024 for S.W.), the Chinese Academy of Sciences, the
   Fundamental Research Funds for the Central Universities (Grant
   DUT12LK31), and the Key Laboratory of Ocean Energy Utilization and
   Energy Conservation of Ministry of Education. We are deeply appreciated
   to Prof. Uchiyama Shunichi of Saitama Institute of Technology (Japan)
   for providing PMS.
CR Andrews AM, 2014, J AM CHEM SOC, V136, P1, DOI 10.1021/ja4118347
   Canfora EE, 2015, NAT REV ENDOCRINOL, V11, P577, DOI 10.1038/nrendo.2015.128
   Chen D, 2012, CHEM REV, V112, P6027, DOI 10.1021/cr300115g
   Georgakilas V, 2012, CHEM REV, V112, P6156, DOI 10.1021/cr3000412
   HAGIWARA T, 1991, MACROMOLECULES, V24, P6856, DOI 10.1021/ma00026a010
   Hayashi K, 2003, BIOSENS BIOELECTRON, V18, P1249, DOI 10.1016/S0956-5663(03)00063-0
   Huang PC, 2011, CHEM-EUR J, V17, P11390, DOI 10.1002/chem.201101634
   HUMMERS WS, 1958, J AM CHEM SOC, V80, P1339, DOI 10.1021/ja01539a017
   Iwasaki Y, 2001, ANAL CHEM, V73, P1595, DOI 10.1021/ac0012851
   JUNG TTK, 1995, ACTA OTO-LARYNGOL, V115, P251, DOI 10.3109/00016489509139302
   Leger C, 2008, CHEM REV, V108, P2379, DOI 10.1021/cr0680742
   Li XC, 2015, ANGEW CHEM INT EDIT, V54, P11978, DOI 10.1002/anie.201504839
   Libby P, 2011, NATURE, V473, P317, DOI 10.1038/nature10146
   Lin YQ, 2014, ANAL CHEM, V86, P3895, DOI 10.1021/ac4042087
   Liu K, 2009, BRAIN RES, V1253, P161, DOI 10.1016/j.brainres.2008.11.096
   Liu K, 2008, NEUROCHEM INT, V52, P1247, DOI 10.1016/j.neuint.2008.01.006
   Lu XL, 2013, ANAL CHEM, V85, P4007, DOI 10.1021/ac303743a
   Michael A. C., 2006, ELECTROCHEMICAL METH
   Parkin MC, 2003, TRAC-TREND ANAL CHEM, V22, P487, DOI 10.1016/S0165-9936(03)00912-9
   Paul DW, 2015, ANALYST, V140, P3709, DOI 10.1039/c4an01898b
   Paxinos G., 1997, RAT BRAIN STEREOTAXI
   Poldrack RA, 2015, NATURE, V526, P371, DOI 10.1038/nature15692
   Ravenna Y, 2015, ANAL CHEM, V87, P9567, DOI 10.1021/acs.analchem.5b02949
   Robinson DL, 2008, CHEM REV, V108, P2554, DOI 10.1021/cr068081q
   Rogers ML, 2013, ACS CHEM NEUROSCI, V4, P799, DOI 10.1021/cn400047x
   Silberberg D, 2015, NATURE, V527, pS151, DOI 10.1038/nature16028
   Song YH, 2014, ANAL CHEM, V86, P1980, DOI 10.1021/ac402742m
   Trouillon R, 2013, ANAL CHEM, V85, P522, DOI 10.1021/ac303290s
   Turner APF, 2013, CHEM SOC REV, V42, P3184, DOI 10.1039/c3cs35528d
   Wang J, 2008, CHEM REV, V108, P814, DOI 10.1021/cr068123a
   Wang X, 2011, LANGMUIR, V27, P11180, DOI 10.1021/la202018r
   Wang XY, 2008, TALANTA, V74, P1681, DOI 10.1016/j.talanta.2007.09.008
   Wang XY, 2007, ANAL CHIM ACTA, V587, P41, DOI 10.1016/j.aca.2007.01.025
   WIGHTMAN RM, 1976, NATURE, V262, P145, DOI 10.1038/262145a0
   Wilson G. S., 2015, COMPENDIUM IN VIVO M, V1
   Wilson GS, 2008, CHEM REV, V108, P2462, DOI 10.1021/cr068082i
   Wilson GS, 2000, CHEM REV, V100, P2693, DOI 10.1021/cr990003y
   Yang G, 2007, HEARING RES, V226, P244, DOI 10.1016/j.heares.2006.06.013
   Yu P, 2008, J PHYS CHEM C, V112, P2177, DOI 10.1021/jp709749j
   Yu P, 2011, ANAL CHEM, V83, P5715, DOI 10.1021/ac200942a
   Yue XX, 2015, ANAL CHEM, V87, P1839, DOI 10.1021/ac503875j
   Zhang MN, 2012, ACCOUNTS CHEM RES, V45, P533, DOI 10.1021/ar200196h
   Zhang MN, 2005, ANAL CHEM, V77, P6234, DOI 10.1021/ac051188d
   Zhou CS, 2013, ANAL CHEM, V85, P1171, DOI 10.1021/ac303107d
   Zhou Y, 2015, ANAL CHEM, V87, P9802, DOI 10.1021/acs.analchem.5b02086
   Zhou Z, 2013, CHEM SOC REV, V42, P3894, DOI 10.1039/c3cs60059a
   Zhuang XM, 2012, ANAL CHEM, V84, P1900, DOI 10.1021/ac202748s
NR 47
TC 24
Z9 25
U1 4
U2 171
PU AMER CHEMICAL SOC
PI WASHINGTON
PA 1155 16TH ST, NW, WASHINGTON, DC 20036 USA
SN 0003-2700
EI 1520-6882
J9 ANAL CHEM
JI Anal. Chem.
PD JUN 7
PY 2016
VL 88
IS 11
BP 5885
EP 5891
DI 10.1021/acs.analchem.6b00720
PG 7
WC Chemistry, Analytical
WE Science Citation Index Expanded (SCI-EXPANDED)
SC Chemistry
GA DO2ST
UT WOS:000377631000048
PM 27146343
DA 2023-06-30
ER

PT J
AU Diouf, A
   Bouchikhi, B
   El Bari, N
AF Diouf, Alassane
   Bouchikhi, Benachir
   El Bari, Nezha
TI A nonenzymatic electrochemical glucose sensor based on molecularly
   imprinted polymer and its application in measuring saliva glucose
SO MATERIALS SCIENCE AND ENGINEERING C-MATERIALS FOR BIOLOGICAL
   APPLICATIONS
LA English
DT Article
DE Saliva glucose; Non-enzymatic; Electrochemical sensor; Molecular
   imprinted polymer; Screen-printed gold electrode; Glucometer
ID DIRECT ELECTRON-TRANSFER; STREPTOMYCIN RESIDUES; GRAPHENE OXIDE;
   NANOPARTICLES; BIOSENSOR; NANOCOMPOSITE; MEMBRANE
AB Diabetes mellitus (DM) is often diagnosed by invasive or enzymatic methods being progressively somewhat undesirable. If salivary glucose (SG) level correlates with blood glucose (BG), it could be useful for early DM detection. In this work, a molecular imprinted polymer (MIP) approach was used to develop an electrochemical non-enzymatic sensor to determine SG in micro-molar levels. The MIP based Screen printed gold electrode (Au-SPE) was prepared by electropolymerizing Acrylamide/Bis-Acrylamide (AAM/NNMBA) in the presence of glucose (G) as a template. The Cyclic voltammetry (CV), differential pulse voltammetry (DPV) and electrochemical impedance spectroscopy (EIS) techniques were employed for the electrochemical measurements with Ferri/Ferrocyanide as redox probe in phosphate buffer saline. Morphological characterizations of the elaborated sensors were performed by using atomic force microscopy (AFM) and scanning electron microscopy coupled with energy dispersive X-ray spectroscopy (SEM-EDS). Important parameters influencing the MIP sensor performances such as extraction, incubation time, potential range and number of CV cycles, were studied and optimized. Under optimum conditions, the sensor could effectively detect glucose avoiding interferences of structural similar substances like lactose and sucrose. In a working range from 0.5 to 50 mu g/mL, it exhibits a detection and quantification limits of 0.59 mu g/mL and 1.9 mu g/mL, respectively. Additionally, the real saliva glucose determination was compared to those of finger prick blood with satisfactory results (R-2 = 0.99) by using partial least squares (PLS) statistical technique. Correspondingly, this work has demonstrated a cheap, simple and effective sensing platform for non-enzymatic glucose detection thus making it a promising tool for future evolution of accurate and reliable non-invasive DM diagnosis.
C1 [Diouf, Alassane; Bouchikhi, Benachir] Moulay Ismail Univ, Sensor Elect & Instrumentat Grp, Dept Phys, Fac Sci, BP 11201, Zitoune, Meknes, Morocco.
   [Diouf, Alassane; El Bari, Nezha] Moulay Ismail Univ, Biotechnol Agroalimentary & Biomed Anal Grp, Dept Biol, Fac Sci, BP 11201, Zitoune 50003, Meknes, Morocco.
C3 Moulay Ismail University of Meknes; Moulay Ismail University of Meknes
RP Bouchikhi, B (通讯作者)，Moulay Ismail Univ, Sensor Elect & Instrumentat Grp, Dept Phys, Fac Sci, BP 11201, Zitoune, Meknes, Morocco.
EM benachir.bouchikhi@gmail.com
RI Bouchikhi, Benachir/N-8184-2016
OI Bouchikhi, Benachir/0000-0002-9403-0846
FU Moulay Ismail University; TROPSENSE under the H2020-MSCA-RISE-2014
   project [645758]
FX Authors gratefully acknowledge Moulay Ismail University for financial
   support of the project "Research support". This work has been funded in
   part by TROPSENSE under the H2020-MSCA-RISE-2014 project, grant
   agreement number: 645758. The authors thank and wish to express their
   gratitude to Institutului de Metale Neferoase si Rare (IMNR) team of
   ROMANIA namely Dr. Joan Albert Tudor, Dr. Laura Madalina Popescu, Dr.
   Ghita Mihai and Lupu Andreea Nicoleta for the excellent technical
   assistance of the characterization process of the MIP-based sensors.
CR Agrawal RP, 2013, J DIABETES METAB, V4, DOI 10.4172/2155-6156.1000266
   Ahmad R, 2012, SENSOR ACTUAT B-CHEM, V174, P195, DOI 10.1016/j.snb.2012.08.011
   Alexander S, 2017, MAT SCI ENG C-MATER, V78, P124, DOI 10.1016/j.msec.2017.04.045
   Asmat N., 2016, J BIOINFORMA DIABETE, V1
   Bard A.J., 2001, ELECTROCHEMICAL METH
   Blanco-Lopez MC, 2004, ANAL BIOANAL CHEM, V378, P1922, DOI 10.1007/s00216-003-2330-2
   Blanco-Lopez MC, 2003, BIOSENS BIOELECTRON, V18, P353, DOI 10.1016/S0956-5663(02)00151-3
   Boduroglu S, 2005, BIOORG MED CHEM LETT, V15, P3974, DOI 10.1016/j.bmcl.2005.05.075
   Chen LX, 2011, CHEM SOC REV, V40, P2922, DOI 10.1039/c0cs00084a
   Cheng ZL, 2001, BIOSENS BIOELECTRON, V16, P179, DOI 10.1016/S0956-5663(01)00137-3
   Chung Y, 2015, KOREAN CHEM ENG RES, V53, P802, DOI 10.9713/kcer.2015.53.6.802
   Ciudin A, 2012, CURR DIABETES REV, V8, P48, DOI 10.2174/157339912798829197
   Darmokoesoemo H., 2017, RASAYAN J CHEM, V10, P64
   Diouf A, 2017, J ELECTROANAL CHEM, V788, P44, DOI 10.1016/j.jelechem.2017.01.068
   El Hassani NE, 2018, J ELECTROANAL CHEM, V823, P647, DOI 10.1016/j.jelechem.2018.07.011
   Farid MM, 2016, FOOD CHEM, V194, P61, DOI 10.1016/j.foodchem.2015.07.128
   Feng L, 2004, BIOSENS BIOELECTRON, V19, P1513, DOI 10.1016/j.bios.2003.12.007
   Fu S, 2015, ELECTROCHIM ACTA, V152, P146, DOI 10.1016/j.electacta.2014.11.115
   Ghindilis AL, 1997, ELECTROANAL, V9, P661, DOI 10.1002/elan.1140090902
   Harikumar K., 2015, INT J PHARM SCI RES, V5, P201
   Haupt K, 2000, CHEM REV, V100, P2495, DOI 10.1021/cr990099w
   Heller A, 2008, CHEM REV, V108, P2482, DOI 10.1021/cr068069y
   Hoseini Z., 2015, PREPARATION STUDY PO, P73
   Hu CY, 2014, ACS APPL MATER INTER, V6, P4170, DOI 10.1021/am405841k
   Jolly P, 2016, BIOSENS BIOELECTRON, V75, P188, DOI 10.1016/j.bios.2015.08.043
   Kim DM, 2017, BIOSENS BIOELECTRON, V91, P276, DOI 10.1016/j.bios.2016.12.046
   Kugimiya A, 1999, ELECTROANAL, V11, P1158, DOI 10.1002/(SICI)1521-4109(199911)11:15<1158::AID-ELAN1158>3.0.CO;2-P
   Lakshmi D, 2009, ANAL CHEM, V81, P3576, DOI 10.1021/ac802536p
   Lamy E, 2012, J PROTEOMICS, V75, P4251, DOI 10.1016/j.jprot.2012.05.007
   Li H, 2015, BIOSENS BIOELECTRON, V63, P339, DOI 10.1016/j.bios.2014.07.061
   Li HX, 2014, ADV MATER RES-SWITZ, V1052, P215, DOI 10.4028/www.scientific.net/AMR.1052.215
   Liu BQ, 2013, BIOSENS BIOELECTRON, V41, P551, DOI 10.1016/j.bios.2012.09.021
   Liu CC, 2015, BIOSENS BIOELECTRON, V70, P455, DOI 10.1016/j.bios.2015.03.070
   Liu J., 2016, ELECTROANALYSIS, V28
   Liu J, 2019, J OBSTET GYNAECOL, V39, P118, DOI 10.1080/01443615.2017.1419338
   Liu S, 2012, CATAL SCI TECHNOL, V2, P813, DOI 10.1039/c2cy00453d
   Liu ZP, 2015, BIOSENS BIOELECTRON, V65, P145, DOI 10.1016/j.bios.2014.10.008
   LUBRANO GJ, 1978, ANAL CHIM ACTA, V97, P229, DOI 10.1016/S0003-2670(01)93427-0
   Luo ZM, 2012, BIOSENS BIOELECTRON, V36, P179, DOI 10.1016/j.bios.2012.04.009
   Luo ZB, 2018, ANAL CHEM, V90, P9568, DOI 10.1021/acs.analchem.8b02421
   Lv SZ, 2018, ANAL CHEM, V90, P7086, DOI 10.1021/acs.analchem.8b01825
   Mirmohseni A, 2014, IEEE SENS J, V14, DOI 10.1109/JSEN.2014.2316819
   Motia S, 2018, J ELECTROANAL CHEM, V823, P553, DOI 10.1016/j.jelechem.2018.03.069
   Ogurtsova K, 2017, DIABETES RES CLIN PR, V128, P40, DOI 10.1016/j.diabres.2017.03.024
   Panchbhai A. S., 2012, J ORAL MAXIL RES, V3
   Que XH, 2013, ELECTROANAL, V25, P531, DOI 10.1002/elan.201200468
   Saidi T, 2018, SENSOR ACTUAT B-CHEM, V257, P178, DOI 10.1016/j.snb.2017.10.178
   Shanbhag VKL, 2016, ANAL METHODS-UK, V8, P6255, DOI 10.1039/c6ay01023g
   Sharma PS, 2012, ANAL BIOANAL CHEM, V402, P3177, DOI 10.1007/s00216-011-5696-6
   Skorodumova NV, 2003, PHYS REV B, V67, DOI 10.1103/PhysRevB.67.121404
   Soni A, 2015, BIOSENS BIOELECTRON, V67, P763, DOI 10.1016/j.bios.2014.09.042
   Tang H, 2010, BIOSENS BIOELECTRON, V25, P1646, DOI 10.1016/j.bios.2009.11.027
   Umar A, 2013, J BIOMED NANOTECHNOL, V9, P1794, DOI 10.1166/jbn.2013.1751
   Valentini F, 2013, BIOSENS BIOELECTRON, V43, P75, DOI 10.1016/j.bios.2012.11.019
   Wenjun Zhang, 2015, Sensing and Bio-Sensing Research, V4, P23, DOI 10.1016/j.sbsr.2015.02.002
   Whitcombe MJ, 2011, CHEM SOC REV, V40, P1547, DOI 10.1039/c0cs00049c
   Wu BY, 2009, MAT SCI ENG C-BIO S, V29, P346, DOI 10.1016/j.msec.2008.07.018
   Wu SG, 2010, ANALYST, V135, P2523, DOI 10.1039/c0an00191k
   Xu J., 2018, COLLOID SURFACE A, V561, P25
   Xu JQ, 2017, COLLOID SURFACE A, V529, P113, DOI 10.1016/j.colsurfa.2017.05.049
   Yang SL, 2015, J ELECTROANAL CHEM, V755, P15, DOI 10.1016/j.jelechem.2015.07.021
   Yang YQ, 2011, BIOSENS BIOELECTRON, V26, P2607, DOI 10.1016/j.bios.2010.11.015
   Yao T, 1998, BIOSENS BIOELECTRON, V13, P67, DOI 10.1016/S0956-5663(97)00076-6
   Yeh Chih-Ko, 2010, Tex Dent J, V127, P651
   Yoo EH, 2010, SENSORS-BASEL, V10, P4558, DOI 10.3390/s100504558
   Zhang X., 2011, ELECTROCHEMICAL SENS
   Zhang ZM, 2017, MATER CHEM PHYS, V187, P28, DOI 10.1016/j.matchemphys.2016.11.032
   Zhong SL, 2017, BIOSENS BIOELECTRON, V96, P26, DOI 10.1016/j.bios.2017.04.038
NR 68
TC 36
Z9 38
U1 16
U2 169
PU ELSEVIER
PI AMSTERDAM
PA RADARWEG 29, 1043 NX AMSTERDAM, NETHERLANDS
SN 0928-4931
EI 1873-0191
J9 MAT SCI ENG C-MATER
JI Mater. Sci. Eng. C-Mater. Biol. Appl.
PD MAY
PY 2019
VL 98
BP 1196
EP 1209
DI 10.1016/j.msec.2019.01.001
PG 14
WC Materials Science, Biomaterials
WE Science Citation Index Expanded (SCI-EXPANDED)
SC Materials Science
GA HP2SX
UT WOS:000461526800116
PM 30813003
DA 2023-06-30
ER

PT J
AU Tabrizi, MA
   Nazari, L
   Acedo, P
AF Amouzadeh Tabrizi, Mahmoud
   Nazari, Leila
   Acedo, Pablo
TI A photo-electrochemical aptasensor for the determination of severe acute
   respiratory syndrome coronavirus 2 receptor-binding domain by using
   graphitic carbon nitride-cadmium sulfide quantum dots nanocomposite
SO SENSORS AND ACTUATORS B-CHEMICAL
LA English
DT Article
DE Aptasensor Photo-electrochemical method; Graphitic carbon nitride;
   Cadmium sulfide quantum dots; Syndrome coronavirus 2 receptor-bonding
   domain; Coronavirus disease 2019
ID HETEROSTRUCTURE; SARS-COV-2; BIOSENSOR; DISCOVERY; APTAMERS
AB Herein, a photoelectrochemical aptasensor for the quantitive measurement of the severe acute respiratory syndrome coronavirus-2 receptor-binding domain (Sars-Cov-2 RBD) has been reported for the first time. For this purpose, first, graphitic carbon nitride and (gC(3)N(4)) and cadmium sulfide (CdS) quantum dots were fabricated and characterized. After that, gC(3)N(4) and CdS were mixed well. The fabricated nanomaterials were characterized by scanning transmission electron microscopy. Then, the CdS QDs-gC(3)N(4) nanocomposite was added to the solution containing chitosan as an amine-rich polymer to generate a Chitosan/CdS-gC(3)N(4) nanocomposite. Subsequently, the surface of the ITO electrode was modified with Chitosan/CdS-gC(3)N(4). After that, the amine-terminal aptamer probes were immobilized on the surface of the Chitosan/CdS QDs-gC(3)N(4)/ITO electrode by using glutaraldehyde as an amine-amine crosslinker. The electrochemical performances of the electrodes were studied using cyclic voltammetry (CV), electrochemical Impedance Spectroscopy (EIS), and photo-electrochemistry (PEC). The surface coverage of the immobilized aptamer probe was founded to be 26.2 pmol.cm(-2). The obtained results demonstrated that the proposed photo-electrochemical aptasensor can be used for the measurement of Sars-Cov-2 RBD within 0.5-32.0 nM. The limit of detection (LOD) was obtained to be 0.12 nM (at 3 sigma/slope). The affinity of the Aptamer/Chitosan/CdS QDs-gC(3)N(4)/ITO was also founded to be 3.4 nM by using Langmuir-typical adsorption systems. The proposed photo-electrochemical aptasensor was applied for the measurement of the spiked Sars-Cov-2 RBD in human saliva samples at two concentrations. The effect of the interfering biomaterials such as human immunoglobulin G human immunoglobulin A, human immunoglobulin M, and human serum albumin was also studied.
C1 [Amouzadeh Tabrizi, Mahmoud; Acedo, Pablo] Univ Carlos III Madrid, Elect Technol Dept, Leganes, Spain.
   [Nazari, Leila] Inst Adv Studies Basic Sci, Dept Chem, POB 45195-1159, Gava Zang, Zanjan, Iran.
C3 Universidad Carlos III de Madrid; Institute for Advanced Studies in
   Basic Sciences (IASBS)
RP Tabrizi, MA (通讯作者)，Univ Carlos III Madrid, Elect Technol Dept, Leganes, Spain.
EM mamouzad@ing.uc3m.es
RI Acedo, Pablo/L-6592-2014; Amouzadeh Tabrizi, Mahmoud/P-6482-2016
OI Acedo, Pablo/0000-0002-8053-7363; Amouzadeh Tabrizi,
   Mahmoud/0000-0001-9232-0914
FU CONEX-Plus programme - Universidad Carlos III de Madrid; European Union
   [801538]
FX Researcher Mahmoud Amouzade Tabrizi acknowledges support from the
   CONEX-Plus programme funded by Universidad Carlos III de Madrid and the
   European Union's Horizon 2020 research and innovation programme under
   the Marie Sklodowska-Curie grant agreement No. 801538.
CR Al Marzouqi F, 2019, NEW J CHEM, V43, P9784, DOI 10.1039/c9nj01782h
   Bai CJ, 2018, BIOSENS BIOELECTRON, V110, P162, DOI 10.1016/j.bios.2018.03.047
   Bhardwaj J, 2019, ANAL CHIM ACTA, V1064, P94, DOI 10.1016/j.aca.2019.03.005
   Broughton JP, 2020, NAT BIOTECHNOL, V38, P870, DOI 10.1038/s41587-020-0513-4
   Chen Y, 2020, SENSOR ACTUAT B-CHEM, V307, DOI 10.1016/j.snb.2019.127633
   Chowdhury AD, 2019, NAT COMMUN, V10, DOI 10.1038/s41467-019-11644-5
   Chuck CP, 2009, VIRUS GENES, V38, P1, DOI 10.1007/s11262-008-0292-3
   Diba FS, 2015, BIOSENS BIOELECTRON, V72, P355, DOI 10.1016/j.bios.2015.05.020
   Dunn MR, 2017, NAT REV CHEM, V1, DOI 10.1038/s41570017-0076
   Ghanbari K, 2017, ANAL BIOCHEM, V534, P64, DOI 10.1016/j.ab.2017.07.016
   Giamberardino A, 2013, PLOS ONE, V8, DOI 10.1371/journal.pone.0079087
   Han MS, 2021, LANCET INFECT DIS, V21, P165, DOI 10.1016/S1473-3099(20)30424-2
   He BS, 2018, ANAL METHODS-UK, V10, P783, DOI 10.1039/c7ay02728a
   Jayasena SD, 1999, CLIN CHEM, V45, P1628
   Kwon J, 2020, ANAL CHEM, V92, P5524, DOI 10.1021/acs.analchem.0c00348
   Labib M, 2012, ANAL CHEM, V84, P1813, DOI 10.1021/ac203412m
   Liu R, 2020, CHEM SCI, V11, P12157, DOI 10.1039/d0sc03920a
   Liu XP, 2018, ANAL CHIM ACTA, V1025, P99, DOI 10.1016/j.aca.2018.04.051
   Mohsin DH, 2021, CHEM PAP, V75, P279, DOI 10.1007/s11696-020-01292-1
   Ruslinda AR, 2013, BIOSENS BIOELECTRON, V40, P277, DOI 10.1016/j.bios.2012.07.048
   Schwartz MP, 2007, ANAL CHEM, V79, P327, DOI 10.1021/ac061476p
   Seo G, 2020, ACS NANO, V14, P5135, DOI 10.1021/acsnano.0c02823
   Song YL, 2020, ANAL CHEM, V92, P9895, DOI 10.1021/acs.analchem.0c01394
   Tabrizi M.A., 2018, GRAPHENE BIOELECTRON, P193, DOI DOI 10.1016/B978-0-12-813349-1.00009-3
   Tabrizi MA, 2019, MICROCHIM ACTA, V186, DOI 10.1007/s00604-018-3159-x
   Tabrizi MA, 2017, BIOSENS BIOELECTRON, V98, P113, DOI 10.1016/j.bios.2017.06.040
   Tang YF, 2018, BIOSENS BIOELECTRON, V117, P224, DOI 10.1016/j.bios.2018.06.007
   Vu NN, 2020, ACS APPL ENERG MATER, V3, P6422, DOI 10.1021/acsaem.0c00656
   Yan SR, 2020, INT J BIOL MACROMOL, V155, P184, DOI 10.1016/j.ijbiomac.2020.03.173
   Yuan YL, 2020, ACS APPL MATER INTER, V12, P22624, DOI 10.1021/acsami.0c04536
   Zhang LY, 2020, CHEM COMMUN, V56, P10235, DOI 10.1039/d0cc03993d
   Zhang YH, 2019, ANAL CHEM, V91, P10864, DOI 10.1021/acs.analchem.9b02600
   Zou YJ, 2018, CHEMSUSCHEM, V11, P1187, DOI 10.1002/cssc.201800053
NR 33
TC 34
Z9 34
U1 14
U2 113
PU ELSEVIER SCIENCE SA
PI LAUSANNE
PA PO BOX 564, 1001 LAUSANNE, SWITZERLAND
EI 0925-4005
J9 SENSOR ACTUAT B-CHEM
JI Sens. Actuator B-Chem.
PD OCT 15
PY 2021
VL 345
AR 130377
DI 10.1016/j.snb.2021.130377
EA JUL 2021
PG 9
WC Chemistry, Analytical; Electrochemistry; Instruments & Instrumentation
WE Science Citation Index Expanded (SCI-EXPANDED)
SC Chemistry; Electrochemistry; Instruments & Instrumentation
GA UB0AB
UT WOS:000685514300001
PM 34219971
OA Bronze, Green Published
DA 2023-06-30
ER

PT J
AU Zhao, G
   Pham, T
   Chen, Y
   Sedki, M
   Mulchandani, A
AF Zhao, Guo
   Pham, Tung
   Chen, Ying
   Sedki, Mohammed
   Mulchandani, Ashok
TI Electrochemically decorated gold nanoparticles on CVD graphene ChemFET
   sensor for the highly sensitive detection of As(III)
SO MICROCHEMICAL JOURNAL
LA English
DT Article
DE Chemiresistive sensor; Graphene; Gold nanoparticle; Field-effect
   transistor; Arsenic detection
ID FIELD-EFFECT TRANSISTORS; ANODIC-STRIPPING VOLTAMMETRY; REAL-TIME;
   SELECTIVE DETECTION; ION DETECTION; WATER; AU; BIOSENSOR; ARSENIC(III);
   SCATTERING
AB In this paper, we report a novel reusable receptor-free chemically sensitive field-effect transistor (ChemFET) sensor for the sensitive detection of As(III) using electrochemical doping of Au nanoparticles (AuNPs)-chemical vapour deposition (CVD) graphene (Gr) sensing film (AuNPs-Gr). The sensor consists of a single-gap gold electrode and a single layer of CVD graphene as a conducting/sensing channel decorated with a thin layer of electrochemically deposited AuNPs to catalyze the electroreduction of As(III) ions onto the sensing channel. A new detection strategy was proposed by measuring the resistance change rate of the AuNPs-Gr sensing channel modified between the source electrode and drain electrode, wherein the resistance change was caused by the electrochemical doping of As(0). The results indicated that the electrochemical doping of As(0) onto the sensing channel led to an increase in resistance through the doping interaction among As(0), AuNPs and graphene, enabling the proposed sensor to have an extraordinary detection performance with a high sensitivity. Moreover, the proposed sensor can be recycled by removing the As(0) deposited on the sensing film with the aid of a simple electrochemical oxidization process. Additionally, the mechanism of the sensing strategy based on the electrochemical n-doping of As(0) into the AuNPs-Gr sensing film was investigated using a top liquid gate electrode. The As(III) concentration detected by the AuNPs-Gr ChemFET sensor was as low as 0.001 mu g/L, demonstrating that such sensors with a compatible sensing strategy can be used to detect As(III) with high sensitivity, easy fabrication, fast response and can be recycled.
C1 [Zhao, Guo] Nanjing Agr Univ, Coll Articial Intelligence, Nanjing 210031, Peoples R China.
   [Zhao, Guo; Pham, Tung; Chen, Ying; Mulchandani, Ashok] Univ Calif Riverside, Dept Chem & Environm Engn, Riverside, CA 92521 USA.
   [Sedki, Mohammed] Univ Calif Riverside, Mat Sci & Engn Program, Riverside, CA 92521 USA.
   [Mulchandani, Ashok] Univ Calif Riverside, Ctr Environm Res & Technol CE CERT, Riverside, CA 92507 USA.
C3 Nanjing Agricultural University; University of California System;
   University of California Riverside; University of California System;
   University of California Riverside; University of California System;
   University of California Riverside
RP Zhao, G (通讯作者)，Nanjing Agr Univ, Coll Articial Intelligence, Nanjing 210031, Peoples R China.; Zhao, G; Mulchandani, A (通讯作者)，Univ Calif Riverside, Dept Chem & Environm Engn, Riverside, CA 92521 USA.
EM zhaoguo@njau.edu.cn; adani@engr.ucr.edu
FU Natural Science Foundation of Jiangsu Province [BK20200546]; National
   Natural Science Foundation of China [32001411]; Fundamental Research
   Funds for the Central Universities [KYLH2022001]; Department of Energy
   [FE0030456]; DST/Intel /Indo- U.S. Science and Technology Forum
   [RP03472]; W. Ruel Johnson Chair in Environmental Engineering
FX This research was supported by the Natural Science Foundation of Jiangsu
   Province (No. BK20200546) , the National Natural Science Foundation of
   China (No. 32001411) , the Fundamental Research Funds for the Central
   Universities (No. KYLH2022001) , the Department of Energy under award
   number FE0030456 and the DST/Intel /Indo- U.S. Science and Technology
   Forum grant RP03472. AM acknowledges the support of W. Ruel Johnson
   Chair in Environmental Engineering.
CR An JH, 2017, NANOSCALE, V9, P7483, DOI 10.1039/c7nr01661a
   Beams R, 2015, J PHYS-CONDENS MAT, V27, DOI 10.1088/0953-8984/27/8/083002
   Bu LJ, 2015, J PHYS CHEM C, V119, P11400, DOI 10.1021/acs.jpcc.5b01435
   Thanh CT, 2018, SENSOR ACTUAT B-CHEM, V260, P78, DOI 10.1016/j.snb.2017.12.191
   Cella LN, 2010, J AM CHEM SOC, V132, P5024, DOI 10.1021/ja100503b
   Chen KH, 2012, ANAL CHEM, V84, P4057, DOI 10.1021/ac3000336
   Chen TX, 2019, ACS APPL MATER INTER, V11, P6421, DOI 10.1021/acsami.8b20321
   Chen XY, 2018, ENVIRON SCI-NANO, V5, P1990, DOI [10.1039/c8en00588e, 10.1039/C8EN00588E]
   Cheng ZJ, 2016, MICROELECTRON ENG, V162, P89, DOI 10.1016/j.mee.2016.05.015
   Cortes-Salazar F, 2013, BIOSENS BIOELECTRON, V47, P237, DOI 10.1016/j.bios.2013.03.011
   Cress CD, 2012, IEEE T NUCL SCI, V59, P3045, DOI 10.1109/TNS.2012.2221479
   de Mora K, 2011, ANAL BIOANAL CHEM, V400, P1031, DOI 10.1007/s00216-011-4815-8
   Fendorf S, 2010, SCIENCE, V328, P1123, DOI 10.1126/science.1172974
   Ferrari AC, 2006, PHYS REV LETT, V97, DOI 10.1103/PhysRevLett.97.187401
   Gong JL, 2013, APPL PHYS LETT, V102, DOI 10.1063/1.4773569
   Heller I, 2008, NANO LETT, V8, P591, DOI 10.1021/nl072996i
   Hoque E, 2017, IEEE SENSOR LETT, V1, DOI 10.1109/LSENS.2017.2722958
   Hu PA, 2010, SENSORS-BASEL, V10, P5133, DOI 10.3390/s100505133
   Jariwala D, 2013, CHEM SOC REV, V42, P2824, DOI 10.1039/c2cs35335k
   Jiang TJ, 2016, ELECTROCHIM ACTA, V191, P142, DOI 10.1016/j.electacta.2015.12.196
   Jiang Y, 2018, NANOSCALE, V10, P20578, DOI 10.1039/c8nr04198a
   Kato T, 2012, ACS NANO, V6, P8508, DOI 10.1021/nn302290z
   Kaur H, 2015, BIOSENS BIOELECTRON, V63, P533, DOI 10.1016/j.bios.2014.08.003
   Kumari S, 2020, J ENVIRON CHEM ENG, V8, DOI 10.1016/j.jece.2020.104536
   Le Borgne B, 2018, SENSOR ACTUAT B-CHEM, V273, P1794, DOI 10.1016/j.snb.2018.07.101
   Li P, 2016, APPL PHYS LETT, V109, DOI 10.1063/1.4964347
   Li SS, 2018, ANAL CHEM, V90, P4569, DOI 10.1021/acs.analchem.7b04981
   Liu ZG, 2014, J HAZARD MATER, V267, P153, DOI 10.1016/j.jhazmat.2013.12.054
   Maity A, 2017, ACS SENSORS, V2, P1653, DOI 10.1021/acssensors.7b00496
   Malekpour H, 2016, NANOSCALE, V8, P14608, DOI 10.1039/c6nr03470e
   Mao S, 2010, ADV MATER, V22, P3521, DOI 10.1002/adma.201000520
   Mohtasebi A, 2018, PHYS SCI REV, V3, DOI 10.1515/psr-2017-0133
   Mushiana T, 2019, SENS BIO-SENS RES, V24, DOI 10.1016/j.sbsr.2019.100280
   Ni ZH, 2008, NANO RES, V1, P273, DOI 10.1007/s12274-008-8036-1
   Nishiori D, 2019, ACS APPL MATER INTER, V11, P42773, DOI 10.1021/acsami.9b14771
   Ono T, 2019, NANO LETT, V19, P4004, DOI 10.1021/acs.nanolett.9b01335
   Pham T, 2019, CARBON, V142, P504, DOI 10.1016/j.carbon.2018.10.079
   Pola-Lopez LA, 2018, SENSOR ACTUAT B-CHEM, V254, P1061, DOI 10.1016/j.snb.2017.08.006
   Ryu J, 2014, ACS NANO, V8, P950, DOI 10.1021/nn405754d
   Sedki M, 2021, SENSORS-BASEL, V21, DOI 10.3390/s21030883
   Song Y, 2007, ANAL CHIM ACTA, V593, P7, DOI 10.1016/j.aca.2007.04.033
   Speight J.G., 2004, LANGES HDB CHEM, P1
   Srivastava PK, 2015, NANOSCALE, V7, P16079, DOI 10.1039/c5nr04293c
   Sudibya HG, 2011, ACS NANO, V5, P1990, DOI 10.1021/nn103043v
   Tan F, 2017, SENSOR ACTUAT B-CHEM, V247, P265, DOI 10.1016/j.snb.2017.02.163
   Tan F, 2016, J HAZARD MATER, V320, P226, DOI 10.1016/j.jhazmat.2016.08.029
   Tan WC, 2017, ADV MATER, V29, DOI 10.1002/adma.201700503
   Tans SJ, 1998, NATURE, V393, P49, DOI 10.1038/29954
   Pham T, 2019, ACS NANO, V13, P3196, DOI 10.1021/acsnano.8b08778
   Vardhan KH, 2019, J MOL LIQ, V290, DOI 10.1016/j.molliq.2019.111197
   Wallace DR, 2020, CURR OPIN TOXICOL, V19, P72, DOI 10.1016/j.cotox.2020.01.001
   Wang L, 2012, CHEM COMMUN, V48, P4052, DOI 10.1039/c2cc17543f
   Wang T, 2016, ANAL CHEM, V88, P3243, DOI 10.1021/acs.analchem.5b04651
   Wang YH, 2021, J AGR FOOD CHEM, V69, P1398, DOI 10.1021/acs.jafc.0c07052
   Wei J, 2016, ANAL CHEM, V88, P1154, DOI 10.1021/acs.analchem.5b02947
   Woo SO, 2020, ACS APPL ELECTRON MA, V2, P913, DOI 10.1021/acsaelm.9b00840
   Yang M, 2016, ANAL CHEM, V88, P9720, DOI 10.1021/acs.analchem.6b02629
   Yao YX, 2017, J MATER SCI TECHNOL, V33, P815, DOI 10.1016/j.jmst.2016.07.020
   Yu YJ, 2009, NANO LETT, V9, P3430, DOI 10.1021/nl901572a
   Zak A, 2014, NANO LETT, V14, P5834, DOI 10.1021/nl5027309
   Zhao F, 2018, J CHROMATOGR A, V1573, P48, DOI 10.1016/j.chroma.2018.08.068
   Zhao G, 2019, NANOMATERIALS-BASEL, V9, DOI 10.3390/nano9010041
   Zhou GH, 2018, SENSOR ACTUAT B-CHEM, V257, P214, DOI 10.1016/j.snb.2017.10.132
   Zhou GH, 2014, ACS APPL MATER INTER, V6, P19235, DOI 10.1021/am505275a
NR 64
TC 0
Z9 0
U1 13
U2 13
PU ELSEVIER
PI AMSTERDAM
PA RADARWEG 29, 1043 NX AMSTERDAM, NETHERLANDS
SN 0026-265X
EI 1095-9149
J9 MICROCHEM J
JI Microchem J.
PD APR
PY 2023
VL 187
AR 108376
DI 10.1016/j.microc.2022.108376
EA JAN 2023
PG 9
WC Chemistry, Analytical
WE Science Citation Index Expanded (SCI-EXPANDED)
SC Chemistry
GA 8D5DW
UT WOS:000918314400001
DA 2023-06-30
ER

PT J
AU Wang, XX
   Du, DS
   Dong, HB
   Song, SFD
   Koh, K
   Chen, HX
AF Wang, Xingxin
   Du, Dongshu
   Dong, Haibin
   Song, Sunfengda
   Koh, Kwangnak
   Chen, Hongxia
TI para-Sulfonatocalix[4]arene stabilized gold nanoparticles multilayers
   interfaced to electrodes through host-guest interaction for sensitive
   ErbB2 detection
SO BIOSENSORS & BIOELECTRONICS
LA English
DT Article
DE Human epidermal growth factor receptor 2; Gold nanoparticles;
   Supramolecule; Electrode interface; Layer by layer
ID IN-SITU HYBRIDIZATION; BREAST-CANCER; SUPRAMOLECULAR INTERACTIONS;
   COLORIMETRIC ASSAY; RECEPTOR; SIZE; NANOVALVE; MOLECULES; DNA
AB Nanoparticle (NP) structure, compositing and the nature of the NP-functionalized electrode interface have a strong influence upon electrochemical properties that are critical in applications such as sensing, photocatalysis and electrocatalysis. Existing methods to fabricate NP-functionalized electrodes do not allow or precise control over all these variables, especially the NP-electrode interface, making it difficult to understand and predict how structural changes influence electrode activity and consequently limit the application. To conquer this problem, in this study, we fabricated a stepwise construction of a novel supramolecular stabilized gold nanoparticles (AuNPs) multilayer mediated by guest molecules, yielding 3D AuNPs assembly at the electrode interface. para-Sulfonatocalix[4]arene (pSC(4)), a water soluble macrocyclic synthetic receptor, has been served as a stabilizing ligand for preparation and gaining new insights into pSC(4) stabilized gold nanoparticles (pSC(4)-AuNPs) tethered on the electrode interface through host-guest interaction. We investigated the electrochemical properties of multilayer pSC(4)-AuNPs modified gold electrode using different core size of AuNPs with varying layer number. The electron transfer ability was characterized by electrochemical impedance spectroscopy (EIS). Electrochemical signals are significantly enhanced through the layer-by-layer assembly of pSC(4)-AuNPs due to its high conductivity and high effective area. With this innovative method, by taking the assay of a tumor marker as an example, human epidermal growth factor receptor 2 (ErbB2) was successfully measured with a detection limit of 0.5 ng/mL. Taking the advantage of the pSC(4)-AuNPs muldlayer's good biocompatibility, high effective area and high electronic transmission, 3D AuNPs multilayer produced on the electrode interface suggests a portable synthetic pathway for the application into sensitive electrochemical biosensor.
C1 [Wang, Xingxin; Dong, Haibin; Song, Sunfengda; Chen, Hongxia] Shanghai Univ, Sch Life Sci, Lab Biosensing Technol, Shanghai 200444, Peoples R China.
   [Du, Dongshu] Shanghai Univ, Sch Life Sci, Shanghai 200444, Peoples R China.
   [Dong, Haibin] Shanghai Univ, Sch Life Sci, Shanghai Key Lab Bioenergy Crops, Shanghai 200444, Peoples R China.
   [Koh, Kwangnak] Pusan Natl Univ, Inst Gen Educ, Busan 609735, South Korea.
C3 Shanghai University; Shanghai University; Shanghai University; Pusan
   National University
RP Chen, HX (通讯作者)，Shanghai Univ, Sch Life Sci, Lab Biosensing Technol, Shanghai 200444, Peoples R China.; Koh, K (通讯作者)，Pusan Natl Univ, Inst Gen Educ, Busan 609735, South Korea.
EM koh@pusan.ac.kr; hxchen@shu.edu.cn
FU National Natural Science Foundation of China [61275085]
FX This work was supported by the National Natural Science Foundation of
   China (Grant No. 61275085).
CR Basu J, 2016, IEEE ELECTR DEVICE L, V37, P492, DOI 10.1109/LED.2016.2526064
   Chakraborty S, 2015, J AM CHEM SOC, V137, P11678, DOI 10.1021/jacs.5b05338
   Chen HX, 2010, SENSOR ACTUAT B-CHEM, V147, P548, DOI 10.1016/j.snb.2010.03.033
   Chen MS, 2008, CHEM SOC REV, V37, P1860, DOI 10.1039/b707318f
   Crespo-Biel O, 2005, J AM CHEM SOC, V127, P7594, DOI 10.1021/ja051093t
   De Leener G, 2016, J AM CHEM SOC, V138, P12841, DOI 10.1021/jacs.6b05317
   Dsouza RN, 2011, CHEM REV, V111, P7941, DOI 10.1021/cr200213s
   Eletxigerra U, 2016, ANAL CHIM ACTA, V905, P156, DOI 10.1016/j.aca.2015.12.020
   Guo DS, 2013, CHEM-EUR J, V19, P8755, DOI 10.1002/chem.201300980
   Han CP, 2009, SENSOR ACTUAT B-CHEM, V137, P704, DOI 10.1016/j.snb.2008.12.038
   Harari D, 2000, ONCOGENE, V19, P6102, DOI 10.1038/sj.onc.1203973
   Hassenkam T, 2004, NANO LETT, V4, P19, DOI 10.1021/nl034752d
   He LH, 2017, 2D MATER, V4, DOI 10.1088/2053-1583/aa6fc6
   Heo DN, 2012, BIOMATERIALS, V33, P856, DOI 10.1016/j.biomaterials.2011.09.064
   Jiang W, 2008, NAT NANOTECHNOL, V3, P145, DOI 10.1038/nnano.2008.30
   KALLIONIEMI OP, 1992, P NATL ACAD SCI USA, V89, P5321, DOI 10.1073/pnas.89.12.5321
   Kim C, 2010, NAT CHEM, V2, P962, DOI [10.1038/NCHEM.858, 10.1038/nchem.858]
   Klajn R, 2010, CHEM SOC REV, V39, P2203, DOI 10.1039/b920377j
   KRESAK M, 1977, J COLLOID INTERF SCI, V59, P283, DOI 10.1016/0021-9797(77)90010-8
   Lazar AI, 2016, J AM CHEM SOC, V138, P13022, DOI 10.1021/jacs.6b07655
   Lee TC, 2012, CHEM-EUR J, V18, P1628, DOI 10.1002/chem.201102675
   Lee TC, 2010, CHEM COMMUN, V46, P2438, DOI 10.1039/b925051d
   Li H, 2013, J AM CHEM SOC, V135, P1570, DOI 10.1021/ja3115168
   Liu J, 1999, J AM CHEM SOC, V121, P4304, DOI 10.1021/ja990330n
   Liu Y, 2005, CHEM COMMUN, P4208, DOI 10.1039/b507650a
   Lu N, 2015, ANAL CHEM, V87, P11203, DOI 10.1021/acs.analchem.5b01729
   Lu SC, 2016, 2D MATER, V3, DOI 10.1088/2053-1583/3/1/011010
   Martin VS, 2006, APPL SPECTROSC, V60, P994, DOI 10.1366/000370206778397498
   Masitas RA, 2016, J AM CHEM SOC, V138, P15295, DOI 10.1021/jacs.6b09172
   McWilliams MA, 2015, J AM CHEM SOC, V137, P11150, DOI 10.1021/jacs.5b06604
   Midtvedt D, 2016, 2D MATER, V3, DOI 10.1088/2053-1583/3/1/011005
   Negro A, 2006, P NATL ACAD SCI USA, V103, P15889, DOI 10.1073/pnas.0607499103
   Nguyen HD, 2010, ANGEW CHEM INT EDIT, V49, P895, DOI 10.1002/anie.200904413
   Ofir Y, 2008, CHEM SOC REV, V37, P1814, DOI 10.1039/b712689c
   Ouyang XM, 1999, LANCET, V353, P1591, DOI 10.1016/S0140-6736(99)01095-8
   Ozcelik C, 2002, P NATL ACAD SCI USA, V99, P8880, DOI 10.1073/pnas.122249299
   Portier BP, 2013, MODERN PATHOL, V26, P1, DOI 10.1038/modpathol.2012.123
   SHINKAI S, 1988, J CHEM SOC CHEM COMM, P187, DOI 10.1039/c39880000187
   Siwy Z, 2005, J AM CHEM SOC, V127, P5000, DOI 10.1021/ja043910f
   Sun YL, 2012, CHEM J CHINESE U, V33, P1635, DOI 10.3969/j.issn.0251-0790.2012.08.001
   Sun YL, 2012, CHEM-EUR J, V18, P9212, DOI 10.1002/chem.201201083
   Wei A, 2006, CHEM COMMUN, P1581, DOI 10.1039/b515806k
   Wei TX, 2015, J AM CHEM SOC, V137, P8880, DOI 10.1021/jacs.5b04348
   Wessels JM, 2004, J AM CHEM SOC, V126, P3349, DOI 10.1021/ja0377605
   Wu BP, 2017, ANAL METHODS-UK, V9, P2153, DOI 10.1039/c7ay00227k
   Xianyu YL, 2015, ANAL CHEM, V87, P10688, DOI 10.1021/acs.analchem.5b03522
   Yang YW, 2011, MEDCHEMCOMM, V2, P1033, DOI 10.1039/c1md00158b
   Yoshikawa D, 2008, BRIT J CANCER, V98, P418, DOI 10.1038/sj.bjc.6604129
   Young SL, 2016, J AM CHEM SOC, V138, P13975, DOI 10.1021/jacs.6b07674
   Zheng YB, 2011, NANO LETT, V11, P2061, DOI 10.1021/nl200524b
NR 50
TC 15
Z9 15
U1 2
U2 172
PU ELSEVIER ADVANCED TECHNOLOGY
PI OXFORD
PA OXFORD FULFILLMENT CENTRE THE BOULEVARD, LANGFORD LANE, KIDLINGTON,
   OXFORD OX5 1GB, OXON, ENGLAND
SN 0956-5663
EI 1873-4235
J9 BIOSENS BIOELECTRON
JI Biosens. Bioelectron.
PD JAN 15
PY 2018
VL 99
BP 375
EP 381
DI 10.1016/j.bios.2017.08.011
PG 7
WC Biophysics; Biotechnology & Applied Microbiology; Chemistry, Analytical;
   Electrochemistry; Nanoscience & Nanotechnology
WE Science Citation Index Expanded (SCI-EXPANDED)
SC Biophysics; Biotechnology & Applied Microbiology; Chemistry;
   Electrochemistry; Science & Technology - Other Topics
GA FK2AH
UT WOS:000413284200052
PM 28802750
DA 2023-06-30
ER

PT J
AU Seo, J
   Ha, H
   Park, S
   Haque, AMJ
   Kim, S
   Joo, JM
   Yang, H
AF Seo, Jeongwook
   Ha, Hyeri
   Park, Seonhwa
   Haque, Al-Monsur Jiaul
   Kim, Sinyoung
   Joo, Jung Min
   Yang, Haesik
TI Immunosensor Employing Stable, Solid 1-Amino-2-naphthyl Phosphate and
   Ammonia-Borane toward Ultrasensitive and Simple Point-of-Care Testing
SO ACS SENSORS
LA English
DT Article
DE electrochemical immunosensor; biosensor; redox cycling; alkaline
   phosphatase; point-of-care testing; ITO electrode
ID LOW-BACKGROUND-CURRENT; ELECTROCHEMICAL BIOSENSORS;
   ALKALINE-PHOSPHATASE; ELECTRON-TRANSFER; SUBSTRATE; IMMUNOASSAY;
   PROTEINS; FUTURE; LABELS
AB Biosensors for ultrasensitive point-of-care testing require dried reagents with long-term stability and a high signal-to-background ratio. Although ortho-substituted diaromatic dihydroxy and aminohydroxy compounds undergo fast redox reactions, they are not used as electrochemical signaling species because they are readily oxidized and polymerized by dissolved oxygen. In this report, stable, solid 1-amino-2-naphthyl phosphate (1A2N-P) and ammonia-borane (H3N-BH3) are respectively employed as a substrate for alkaline phosphatase (ALP) and a reductant for electrochemical-chemical (EC) redox cycling. ALP converts 1A2N-P to 1-amino-2-naphthol (1A2N), which is then employed in EC redox cycling using H3N-BH3. The oxidation and polymerization of 1A2N by dissolved oxygen is significantly prevented in the presence of H3NBH3. The electrochemical measurement is performed without modification of indium tin oxide (ITO) electrodes with electrocatalytic materials. For comparison, nine aromatic dihydroxy and aminohydroxy compounds, including 1A2N, are evaluated to achieve fast EC redox cycling, and four strong reductants, including H3N-BH3, are evaluated to achieve a low background level. The combination of 1A2N and H3N-BH3 allows the achievement of a very high signal-to-background ratio. When the newly developed combination is applied to the detection of creatine kinase-MB (CK-MB), the detection limit for CK-MB is similar to 80 fg/mL, indicating that the combination allows ultrasensitive detection. The concentrations of CK-MB in clinical serum samples, determined using the developed system, are in good agreement with the concentrations obtained using a commercial instrument. Thus, the use of stable, solid IA2N-P and H3N-BH3 along with bare ITO electrodes is highly promising for ultrasensitive and simple point-of-care testing.
C1 [Seo, Jeongwook; Ha, Hyeri; Park, Seonhwa; Haque, Al-Monsur Jiaul; Joo, Jung Min; Yang, Haesik] Pusan Natl Univ, Dept Chem, Busan 46241, South Korea.
   [Seo, Jeongwook; Ha, Hyeri; Park, Seonhwa; Haque, Al-Monsur Jiaul; Joo, Jung Min; Yang, Haesik] Pusan Natl Univ, Chem Inst Funct Mat, Busan 46241, South Korea.
   [Kim, Sinyoung] Yonsei Univ, Coll Med, Dept Lab Med, Seoul 03722, South Korea.
C3 Pusan National University; Pusan National University; Yonsei University;
   Yonsei University Health System
RP Yang, H (通讯作者)，Pusan Natl Univ, Dept Chem, Busan 46241, South Korea.; Yang, H (通讯作者)，Pusan Natl Univ, Chem Inst Funct Mat, Busan 46241, South Korea.
EM hyang@pusan.ac.kr
RI Yang, Haesik/A-7231-2012; Joo, Jung Min/ABT-6141-2022; Haque, Al-Monsur
   Jiaul/AAG-7640-2021
OI Joo, Jung Min/0000-0003-1645-3322; Yang, Haesik/0000-0001-7450-5915
FU National Research Foundation of Korea [2015R1A2A2A01002695,
   2016M3A7B4910538]; Ministry of Trade, Industry & Energy (MOTIE, Korea)
   [10062995]
FX This research was supported by the National Research Foundation of Korea
   (2015R1A2A2A01002695 and 2016M3A7B4910538). This research is also
   supported by the Ministry of Trade, Industry & Energy (MOTIE, Korea)
   under the Industrial Technology Innovation Program (No. 10062995).
CR Akanda MR, 2014, ANALYST, V139, P1420, DOI 10.1039/c3an02328a
   Akanda MR, 2012, ANAL CHEM, V84, P1049, DOI 10.1021/ac202638y
   Akanda MR, 2011, ANAL CHEM, V83, P3926, DOI 10.1021/ac200447b
   Aziz MA, 2007, CHEM COMMUN, P2610, DOI 10.1039/b701190c
   Bard A.J., 2001, ELECTROCHEMICAL METH, V2nd, P501
   Costentin C, 2008, CHEM REV, V108, P2145, DOI 10.1021/cr068065t
   d'Ischia M, 2009, ANGEW CHEM INT EDIT, V48, P3914, DOI 10.1002/anie.200803786
   Das J, 2006, J AM CHEM SOC, V128, P16022, DOI 10.1021/ja0672167
   Das J, 2007, ANAL CHEM, V79, P2790, DOI 10.1021/ac062291l
   Erdogdu G, 1997, TALANTA, V44, P2011, DOI 10.1016/S0039-9140(96)02196-0
   Fang CS, 2017, ANAL CHEM, V89, P2024, DOI 10.1021/acs.analchem.6b04609
   Gubala V, 2012, ANAL CHEM, V84, P487, DOI 10.1021/ac2030199
   Gunner MR, 2008, J BIOENERG BIOMEMBR, V40, P509, DOI 10.1007/s10863-008-9179-1
   Kang HJ, 2009, ELECTROANAL, V21, P2647, DOI 10.1002/elan.200900257
   Kim RS, 2014, B KOREAN CHEM SOC, V35, P3143, DOI 10.5012/bkcs.2014.35.11.3143
   Kwon SJ, 2008, ANALYST, V133, P1599, DOI 10.1039/b806302h
   Limoges B, 2008, J AM CHEM SOC, V130, P7259, DOI 10.1021/ja7102845
   Luppa PB, 2011, TRAC-TREND ANAL CHEM, V30, P887, DOI 10.1016/j.trac.2011.01.019
   Ma W, 2014, CHEM SOC REV, V43, P30, DOI 10.1039/c3cs60174a
   Masson M, 2004, TALANTA, V64, P174, DOI 10.1016/j.talanta.2004.02.007
   Masson M, 1999, ANAL CHIM ACTA, V402, P29, DOI 10.1016/S0003-2670(99)00499-7
   Park S, 2016, ANAL CHEM, V88, P11995, DOI 10.1021/acs.analchem.6b03255
   Park S, 2016, ANALYST, V141, P2481, DOI 10.1039/c6an00251j
   Park S, 2014, ANALYST, V139, P4051, DOI 10.1039/c4an00465e
   Pedrero M, 2014, ELECTROANAL, V26, P1132, DOI 10.1002/elan.201300597
   Peng B, 2008, ENERG ENVIRON SCI, V1, P479, DOI 10.1039/b809243p
   Rich PR, 2004, BBA-BIOENERGETICS, V1658, P165, DOI 10.1016/j.bbabio.2004.04.021
   SHARMA LR, 1977, J CHEM ENG DATA, V22, P39, DOI 10.1021/je60072a021
   Simon JD, 2008, J PHYS CHEM B, V112, P13201, DOI 10.1021/jp804248h
   Son EJ, 2016, J MATER CHEM A, V4, P11179, DOI 10.1039/c6ta03123d
   Staubitz A, 2010, CHEM REV, V110, P4079, DOI 10.1021/cr100088b
   Szydlowska D, 2006, SENSOR ACTUAT B-CHEM, V113, P787, DOI 10.1016/j.snb.2005.07.041
   Uchimiya M, 2009, CHEMOSPHERE, V77, P451, DOI 10.1016/j.chemosphere.2009.07.025
   Wilson MS, 2004, BIOSENS BIOELECTRON, V20, P276, DOI 10.1016/j.bios.2004.01.013
   Yang H, 2012, CURR OPIN CHEM BIOL, V16, P422, DOI 10.1016/j.cbpa.2012.03.015
   Yang J, 2014, CHEM SOC REV, V43, P8271, DOI 10.1039/c4cs00185k
NR 36
TC 21
Z9 21
U1 1
U2 39
PU AMER CHEMICAL SOC
PI WASHINGTON
PA 1155 16TH ST, NW, WASHINGTON, DC 20036 USA
SN 2379-3694
J9 ACS SENSORS
JI ACS Sens.
PD AUG
PY 2017
VL 2
IS 8
BP 1240
EP 1246
DI 10.1021/acssensors.7b00407
PG 7
WC Chemistry, Multidisciplinary; Chemistry, Analytical; Nanoscience &
   Nanotechnology
WE Science Citation Index Expanded (SCI-EXPANDED)
SC Chemistry; Science & Technology - Other Topics
GA FF2BI
UT WOS:000408702500021
PM 28806067
DA 2023-06-30
ER

PT J
AU Nelis, JLD
   Migliorelli, D
   Muhlebach, L
   Generelli, S
   Stewart, L
   Elliott, CT
   Campbell, K
AF Nelis, Joost L. D.
   Migliorelli, Davide
   Muehlebach, Lea
   Generelli, Silvia
   Stewart, Linda
   Elliott, Christopher T.
   Campbell, Katrina
TI Highly sensitive electrochemical detection of the marine toxins okadaic
   acid and domoic acid with carbon black modified screen printed
   electrodes
SO TALANTA
LA English
DT Article
DE Carbon black; Toxin; Electrochemistry; Pulsed voltammetry; Immunoassay;
   Immunosensor; Screen printed electrode; biosensor
ID RAPID DETECTION; IMMUNOSENSOR; NANOMATERIALS; ANTIBODIES
AB A novel electrochemical immunosensor for the detection of the important marine biotoxins domoic acid (DA) and okadaic acid (OA) was developed. The sensors used carbon black modified screen-printed electrodes (CB-SPE) obtained using a high-throughput method. The electrochemical performance and stability of CB modified SPEs and bare carbon SPEs (c-SPEs) were compared using cyclic voltammetry and electrochemical impedance spectroscopy. CB-SPEs showed improved long-term (at least six months) stability and electro-catalytic properties compared with c-SPEs. The CB-SPEs were bio-functionalized with DA or OA protein-conjugates and used to develop two indirect competitive immunosensors using differential pulse voltammetry (DPV). The DPV signals obtained for the OA and DA immunosensors fitted well to four-parameter dose-response curves (R-2 > 0.98) and showed excellent LODs (LOD = 1.7 ng mL(-1) for DA in buffer; LOD = 1.9 ng mL(-1) for DA in mussel extract; LOD = 0.15 ng mL(-1) for OA in buffer; LOD = 0.18 ng mL(-1) for OA in mussel extract). No significant interference of the naturally co-occurring marine toxins saxitoxin, tetrodotoxin and OA was detected for the DA immunosensor. Similarly, for the OA immunosensor saxitoxin, tetrodotoxin and DA did not cross-react and very limited interference was observed for the dinophysis toxins DTX-1, DTX-2 and DTX-3 (OA congeners). Moreover, both immunosensors remained stable after at least 25 days of storage at 4 degrees C. This work demonstrates the potential of affordable, mass-produced nanomaterial-modified SPEs for marine toxin detection in shellfish.
C1 [Nelis, Joost L. D.; Stewart, Linda; Elliott, Christopher T.; Campbell, Katrina] Queens Univ, Inst Global Food Secur, 19 Chlorine Gardens, Belfast BT9 5DL, Antrim, North Ireland.
   [Migliorelli, Davide; Muehlebach, Lea; Generelli, Silvia] CSEM SA, Bahnhofstr 1, CH-7302 Landquart, Switzerland.
C3 Queens University Belfast; Swiss Center for Electronics &
   Microtechnology (CSEM)
RP Nelis, JLD (通讯作者)，Queens Univ, Inst Global Food Secur, 19 Chlorine Gardens, Belfast BT9 5DL, Antrim, North Ireland.
EM J.Nelis@qub.ac.uk
RI Stewart, Linda/AFS-8631-2022; Nelis, Joost Laurus Dinant/ABE-5235-2020;
   Generelli, Silvia/H-4470-2018
OI Stewart, Linda/0000-0002-2400-6162; Nelis, Joost Laurus
   Dinant/0000-0002-6675-2606; Migliorelli, Davide/0000-0002-8811-8905;
   Generelli, Silvia/0000-0002-3156-7048; Campbell,
   Katrina/0000-0002-5994-2524
FU European Union's Horizon 2020 research and innovation program under the
   Marie Sklodowska-Curie Grant [720325]; BBSRC [BB/S004211/1]; BBSRC
   [BB/S004211/1] Funding Source: UKRI
FX This project has received funding from the European Union's Horizon 2020
   research and innovation program under the Marie Sklodowska-Curie Grant
   Agreement No 720325. The BBSRC funding (BB/S004211/1: Safe and
   sustainable shellfish: Introducing local testing and management
   solutions) and Dr Dolores Camacho-Mu ~noz, Professor Christine Edwards
   and Professor Linda A. Lawton are acknowledged for kindly providing
   several marine toxins. We thank Professor Fabiana Arduini for kindly
   providing the CB used.
CR Anderson Donald, 2014, Harmful Algae 2012 (2012), V2012, P3
   [Anonymous], 2018, M SUSTAINABLE DEV GO
   Arduini F, 2020, BIOSENS BIOELECTRON, V156, DOI 10.1016/j.bios.2020.112033
   Arduini F, 2012, ELECTROANAL, V24, P743, DOI 10.1002/elan.201100561
   Arduini F, 2010, ELECTROCHEM COMMUN, V12, P346, DOI 10.1016/j.elecom.2009.12.028
   Campbell K, 2011, TRAC-TREND ANAL CHEM, V30, P239, DOI 10.1016/j.trac.2010.10.010
   Chen JH, 2016, ANAL CHIM ACTA, V914, P117, DOI 10.1016/j.aca.2016.01.062
   Cinti S, 2019, NAT PROTOC, V14, P2437, DOI 10.1038/s41596-019-0186-y
   Cinti S, 2015, ELECTROANAL, V27, P2230, DOI 10.1002/elan.201500168
   Gessner J.B.M.B.D., 2000, J AQUAT FOOD PROD T, DOI [10.1080/10498850.2015.1024964, DOI 10.1080/10498850.2015.1024964]
   Godfray HCJ, 2010, PHILOS T R SOC B, V365, P2769, DOI 10.1098/rstb.2010.0180
   Godfray HCJ, 2010, SCIENCE, V327, P812, DOI 10.1126/science.1185383
   Hayat A, 2012, ANAL CHIM ACTA, V724, P92, DOI 10.1016/j.aca.2012.02.035
   Hayat A, 2011, TALANTA, V85, P513, DOI 10.1016/j.talanta.2011.04.034
   Hayat A, 2011, ANAL CHIM ACTA, V690, P248, DOI 10.1016/j.aca.2011.02.031
   Jorcin JB, 2006, ELECTROCHIM ACTA, V51, P1473, DOI 10.1016/j.electacta.2005.02.128
   Kania M, 2003, ANAL LETT, V36, P1851, DOI 10.1081/AL-120023618
   Knutsen HK, 2017, EFSA J, V15, DOI 10.2903/j.efsa.2017.4752
   Llamas NM, 2007, ANAL BIOANAL CHEM, V389, P581, DOI 10.1007/s00216-007-1444-3
   Mazzaracchio V, 2019, ELECTROCHIM ACTA, V317, P673, DOI 10.1016/j.electacta.2019.05.117
   Micheli L, 2004, BIOSENS BIOELECTRON, V20, P190, DOI 10.1016/j.bios.2004.01.031
   Nelis JLD, 2019, BIOSENS BIOELECTRON, V130, P245, DOI 10.1016/j.bios.2019.01.055
   Nelis JLD, 2020, MICROCHIM ACTA, V187, DOI 10.1007/s00604-020-4150-x
   Nielsen P, 2020, PLOS ONE, V15, DOI 10.1371/journal.pone.0230176
   Ramalingam S, 2019, BIOSENS BIOELECTRON, V135, P14, DOI 10.1016/j.bios.2019.03.056
   Reverte L, 2017, ANAL CHIM ACTA, V989, P95, DOI 10.1016/j.aca.2017.07.052
   Reverte L, 2016, ANAL CHIM ACTA, V908, P8, DOI 10.1016/j.aca.2015.11.050
   Ricci F, 2012, ELECTROCHIM ACTA, V84, P74, DOI 10.1016/j.electacta.2012.06.033
   Sanchis A, 2018, TALANTA, V184, P499, DOI 10.1016/j.talanta.2018.03.036
   Scholz F, 2015, CHEMTEXTS, V1, DOI 10.1007/s40828-015-0016-y
   Stewart LD, 2009, TOXICON, V54, P491, DOI 10.1016/j.toxicon.2009.05.015
   Talarico D, 2015, ELECTROCHEM COMMUN, V60, P78, DOI 10.1016/j.elecom.2015.08.010
   Tsagkaris AS, 2019, TRAC-TREND ANAL CHEM, V121, DOI 10.1016/j.trac.2019.115688
   Umeshbabu E, 2014, INT J HYDROGEN ENERG, V39, P15627, DOI 10.1016/j.ijhydene.2014.07.168
   Wang J, 1996, ANALYST, V121, P345, DOI 10.1039/an9962100345
   Yakes BJ, 2016, TALANTA, V156, P55, DOI 10.1016/j.talanta.2016.05.008
NR 36
TC 24
Z9 24
U1 16
U2 83
PU ELSEVIER
PI AMSTERDAM
PA RADARWEG 29, 1043 NX AMSTERDAM, NETHERLANDS
SN 0039-9140
EI 1873-3573
J9 TALANTA
JI Talanta
PD JUN 1
PY 2021
VL 228
AR 122215
DI 10.1016/j.talanta.2021.122215
EA FEB 2021
PG 9
WC Chemistry, Analytical
WE Science Citation Index Expanded (SCI-EXPANDED)
SC Chemistry
GA SL7NM
UT WOS:000657101200010
PM 33773701
OA Green Accepted
DA 2023-06-30
ER

PT J
AU Kimura, H
   Miura, D
   Tsugawa, W
   Ikebukuro, K
   Sode, K
   Asano, R
AF Kimura, Hayato
   Miura, Daimei
   Tsugawa, Wakako
   Ikebukuro, Kazunori
   Sode, Koji
   Asano, Ryutaro
TI Rapid and homogeneous electrochemical detection by fabricating a high
   affinity bispecific antibody-enzyme complex using two Catcher/Tag
   systems
SO BIOSENSORS & BIOELECTRONICS
LA English
DT Article
DE Bispecific antibody-enzyme complex; Catcher/Tag system; Epidermal growth
   factor receptor; Glucose dehydrogenase; Homogeneous electrochemical
   detection; Single-chain Fv
ID PROTEIN; BIOSENSOR; DEHYDROGENASE; IMMUNOASSAY; SERUM
AB Antibody-enzyme complexes (AECs) with binding ability to specific targets and catalytic activities to gain signals are known to be ideal sensing elements; however, AEC-based universal sensors applicable to point-of-care testing (POCT) have not yet been developed. Here, we achieved rapid and homogeneous electrochemical detection by fabricating a high-affinity bispecific AEC (bsAEC) using two Catcher/Tag systems. Recently, we reported a convenient and universal method to fabricate AECs using the SpyCatcher/SpyTag system. The resultant anti-epidermal growth factor receptor (anti-EGFR) AEC worked efficiently as a sensing element; however, the sensitivities did not meet the clinically required detection range of the soluble ectodomain of EGFR (sEGFR). To induce high affinity even to monomeric targets like sEGFR, we designed a convenient fabrication method for bsAEC using two Catcher/Tag systems, which did not express cross-reactivity. The anti-EGFR bsAEC was successfully prepared by constructing glucose dehydrogenase with two different catcher domains at the N- and C-terminus and by combining two corresponding Tag-fused anti-EGFR single-chain Fvs (scFvs), which recognize different epitopes on sEGFR. As expected, bsAEC showed a higher affinity than that of bivalent AEC with two identical anti-EGFR scFvs at low concentrations of sEGFR, and met the clinically required detection range of sEGFR. Further, by combining magnet beads, we established a rapid and wash-free homogeneous electrochemical detection method. This study offers new insights into the fabrication of universal POCT devices.
C1 [Kimura, Hayato; Miura, Daimei; Tsugawa, Wakako; Ikebukuro, Kazunori; Asano, Ryutaro] Tokyo Univ Agr & Technol, Grad Sch Engn, Dept Biotechnol & Life Sci, Tokyo 1848588, Japan.
   [Sode, Koji] Univ N Carolina, Joint Dept Biomed Engn, Chapel Hill, NC USA.
   [Sode, Koji] North Carolina State Univ, Chapel Hill, NC 27599 USA.
C3 Tokyo University of Agriculture & Technology; University of North
   Carolina; University of North Carolina Chapel Hill; North Carolina State
   University
RP Asano, R (通讯作者)，2-24-16 Nakacho, Koganei, Tokyo 1848588, Japan.
EM ryutaroa@cc.tuat.ac.jp
RI Kimura, Hayato/AAR-5860-2021; Sode, Koji/F-6914-2013; Ikebukuro,
   Kazunori/B-9957-2013; Asano, Ryutaro/G-7822-2016; Tsugawa,
   Wakako/B-9964-2013
OI Sode, Koji/0000-0002-9833-2091; Ikebukuro, Kazunori/0000-0003-2838-0562;
   Tsugawa, Wakako/0000-0001-6299-5267
FU Japan Society for the Promotion of Science (JSPS); Japan Agency for
   Medical Research and Development (AMED)
FX This work was supported by Grants-in-Aid for Scientific Research from
   the Japan Society for the Promotion of Science (JSPS) and by grants from
   the Japan Agency for Medical Research and Development (AMED).
CR Arteaga CL, 2002, ONCOLOGIST, V7, P31
   Asano R, 2013, PROTEIN ENG DES SEL, V26, P359, DOI 10.1093/protein/gzt009
   Banerjee A, 2018, CURR OPIN BIOTECH, V51, P16, DOI 10.1016/j.copbio.2017.10.006
   Baron AT, 1999, CANCER EPIDEM BIOMAR, V8, P129
   Cadkova M, 2015, ELECTROCHEM COMMUN, V59, P1, DOI 10.1016/j.elecom.2015.06.014
   Cao Y, 2015, CHEM COMMUN, V51, P17289, DOI 10.1039/c5cc07227a
   Domeradzka NE, 2016, CURR OPIN BIOTECH, V39, P61, DOI 10.1016/j.copbio.2016.01.003
   Dutta G, 2015, ANAL CHEM, V87, P3574, DOI 10.1021/ac504485a
   Eletxigerra U, 2015, BIOSENS BIOELECTRON, V70, P34, DOI 10.1016/j.bios.2015.03.017
   Ferri Stefano, 2011, J Diabetes Sci Technol, V5, P1068
   Hernandez-Albors A, 2018, SENSORS-BASEL, V18, DOI 10.3390/s18082457
   Ilie M, 2014, ANN TRANSL MED, V2, DOI 10.3978/j.issn.2305-5839.2014.08.11
   Ismail NF, 2016, SCI REP-UK, V6, DOI 10.1038/srep19338
   Juang DS, 2018, BIOSENS BIOELECTRON, V117, P175, DOI 10.1016/j.bios.2018.06.012
   KATO K, 1976, EUR J BIOCHEM, V62, P285, DOI 10.1111/j.1432-1033.1976.tb10159.x
   Kim K, 2016, BIOSENS BIOELECTRON, V77, P695, DOI 10.1016/j.bios.2015.10.008
   Kimura H, 2018, ANAL CHEM, V90, P14500, DOI 10.1021/acs.analchem.8b04344
   Li X, 2018, INT J BIOL MACROMOL, V109, P921, DOI 10.1016/j.ijbiomac.2017.11.077
   Makabe K, 2008, J BIOL CHEM, V283, P1156, DOI 10.1074/jbc.M706190200
   Nidzworski D, 2014, BIOSENS BIOELECTRON, V59, P239, DOI 10.1016/j.bios.2014.03.050
   Sakai G, 2015, BIOTECHNOL LETT, V37, P1091, DOI 10.1007/s10529-015-1774-8
   Schmiedel J, 2008, CANCER CELL, V13, P365, DOI 10.1016/j.ccr.2008.02.019
   Semenyuk EG, 2007, BIOCHIMIE, V89, P31, DOI 10.1016/j.biochi.2006.07.012
   Studier FW, 2005, PROTEIN EXPRES PURIF, V41, P207, DOI 10.1016/j.pep.2005.01.016
   Tian BM, 2015, BIOCONJUGATE CHEM, V26, P1144, DOI 10.1021/acs.bioconjchem.5b00237
   Tiwari JN, 2016, ACS NANO, V10, P46, DOI 10.1021/acsnano.5b05690
   Veggiani G, 2016, P NATL ACAD SCI USA, V113, P1202, DOI 10.1073/pnas.1519214113
   Velasco-Garcia MN, 2003, BIOSYST ENG, V84, P1, DOI 10.1016/S1537-5110(02)00236-2
   Zakeri B, 2012, P NATL ACAD SCI USA, V109, pE690, DOI 10.1073/pnas.1115485109
NR 29
TC 10
Z9 10
U1 5
U2 29
PU ELSEVIER ADVANCED TECHNOLOGY
PI OXFORD
PA OXFORD FULFILLMENT CENTRE THE BOULEVARD, LANGFORD LANE, KIDLINGTON,
   OXFORD OX5 1GB, OXON, ENGLAND
SN 0956-5663
EI 1873-4235
J9 BIOSENS BIOELECTRON
JI Biosens. Bioelectron.
PD MAR 1
PY 2021
VL 175
AR 112885
DI 10.1016/j.bios.2020.112885
EA JAN 2021
PG 9
WC Biophysics; Biotechnology & Applied Microbiology; Chemistry, Analytical;
   Electrochemistry; Nanoscience & Nanotechnology
WE Science Citation Index Expanded (SCI-EXPANDED)
SC Biophysics; Biotechnology & Applied Microbiology; Chemistry;
   Electrochemistry; Science & Technology - Other Topics
GA UM0OO
UT WOS:000693040300004
PM 33342691
OA hybrid
DA 2023-06-30
ER

PT J
AU Wongkaew, N
   Simsek, M
   Griesche, C
   Baeumner, AJ
AF Wongkaew, Nongnoot
   Simsek, Marcel
   Griesche, Christian
   Baeumner, Antje J.
TI Functional Nanomaterials and Nanostructures Enhancing Electrochemical
   Biosensors and Lab-on-a-Chip Performances: Recent Progress,
   Applications, and Future Perspective
SO CHEMICAL REVIEWS
LA English
DT Review
ID CIRCULATING TUMOR-CELLS; NITROGEN-DOPED GRAPHENE; TRANSITION-METAL
   DICHALCOGENIDES; FIELD-EFFECT-TRANSISTOR; CONDUCTING POLYMER NANOWIRES;
   SOLID-PHASE EXTRACTION; MINIATURIZED REFERENCE ELECTRODES;
   NANOFIBER-MODIFIED ELECTRODES; CARBON NITRIDE NANOSHEETS; HUMAN TASTE
   RECEPTOR
AB Electrochemical biosensors and associated lab-on-a-chip devices are the analytical system of choice when rapid and on-site results are needed in medical diagnostics and food safety, for environmental protection, process control, wastewater treatment, and life sciences discovery research among many others. A premier example is the glucose sensor used by diabetic patients. Current research focuses on developing sensors for specific analytes in these application fields and addresses challenges that need to be solved before viable commercial products can be designed. These challenges typically include the lowering of the limit of detection, the integration of sample preparation into the device and hence analysis directly within a sample matrix, finding strategies for long-term in vivo use, etc. Today, functional nanomaterials are synthesized, investigated, and applied in electrochemical biosensors and lab-on-a-chip devices to assist in this endeavor. This review answers many questions around the nanomaterials used, their inherent properties and the chemistries they offer that are of interest to the analytical systems, and their roles in analytical applications in the past 5 years (2013-2018), and it gives a quantitative assessment of their positive effects on the analyses. Furthermore, to facilitate an insightful understanding on how functional nanomaterials can be beneficial and effectively implemented into electrochemical biosensor-based lab-on-a-chip devices, seminal studies discussing important fundamental knowledge regarding device fabrication and nanomaterials are comprehensively included here. The review ultimately gives answers to the ultimate question: "Are they really needed or can bulk materials accomplish the same?" Finally, challenges and future directions are also discussed.
C1 [Wongkaew, Nongnoot; Simsek, Marcel; Griesche, Christian; Baeumner, Antje J.] Univ Regensburg, Inst Analyt Chem Chemo & Biosensors, D-93053 Regensburg, Germany.
C3 University of Regensburg
RP Baeumner, AJ (通讯作者)，Univ Regensburg, Inst Analyt Chem Chemo & Biosensors, D-93053 Regensburg, Germany.
EM antje.baeumner@ur.de
RI Baeumner, Antje J/I-8870-2016
OI Baeumner, Antje J/0000-0001-7148-3423; Simsek,
   Marcel/0000-0003-1288-8337; Griesche, Christian/0000-0002-6049-3922
FU King Abdullah University of Science and Technology. Sensor Initiative
FX The authors acknowledge partial funding by the King Abdullah University
   of Science and Technology. Sensor Initiative.
CR Abgrall P, 2007, J MICROMECH MICROENG, V17, pR15, DOI 10.1088/0960-1317/17/5/R01
   Agustini D, 2017, BIOSENS BIOELECTRON, V98, P161, DOI 10.1016/j.bios.2017.06.035
   Ahammad AJS, 2009, SENSORS-BASEL, V9, P2289, DOI 10.3390/s90402289
   Ahn SR, 2016, ACS NANO, V10, P7287, DOI 10.1021/acsnano.6b02547
   Ahuja T, 2007, BIOMATERIALS, V28, P791, DOI 10.1016/j.biomaterials.2006.09.046
   Akhavan O, 2014, NANOSCALE, V6, P14810, DOI 10.1039/c4nr04589k
   Akter R, 2014, BIOSENS BIOELECTRON, V54, P351, DOI 10.1016/j.bios.2013.10.058
   Alagiri M, 2017, MICROCHIM ACTA, V184, P3069, DOI 10.1007/s00604-017-2418-6
   Alfonta L, 2001, BIOSENS BIOELECTRON, V16, P675, DOI 10.1016/S0956-5663(01)00231-7
   Ali MA, 2017, LAB CHIP, V17, P274, DOI 10.1039/c6lc01266c
   Ali MA, 2016, ACS APPL MATER INTER, V8, P20570, DOI 10.1021/acsami.6b05648
   Ali MA, 2015, NANOSCALE, V7, P7234, DOI 10.1039/c5nr00194c
   Allaedini G, 2016, INT J NANO DIMENS, V7, P186, DOI 10.7508/ijnd.2016.03.002
   Allen BL, 2007, ADV MATER, V19, P1439, DOI 10.1002/adma.200602043
   Ambrosi A, 2014, NANOSCALE, V6, P472, DOI 10.1039/c3nr05230c
   Ambrosi A, 2010, PHYS CHEM CHEM PHYS, V12, P8944, DOI 10.1039/c0cp00213e
   Ambrosi A, 2010, CHEM-ASIAN J, V5, P266, DOI 10.1002/asia.200900544
   Amjadi M., 2016, RSC ADV, V6
   An K, 2012, CHEMCATCHEM, V4, P1512, DOI 10.1002/cctc.201200229
   Anandan V, 2006, INT J NANOMED, V1, P73, DOI 10.2147/nano.2006.1.1.73
   Ansari A. A., 2010, NANOSTRUCTURED METAL, P23
   Arter JA, 2010, NANO LETT, V10, P4858, DOI 10.1021/nl1025826
   Asefa T, 2008, J MATER CHEM, V18, P5604, DOI 10.1039/b811034d
   Ashby MF, 2009, NANOMATERIALS, NANOTECHNOLOGIES AND DESIGN: AN INTRODUCTION FOR ENGINEERS AND ARCHITECTS, P1
   Attia UM, 2009, MICROFLUID NANOFLUID, V7, P1, DOI 10.1007/s10404-009-0421-x
   Bae JH, 2015, ANAL CHEM, V87, P2443, DOI 10.1021/ac504415c
   Bae JH, 2011, ELECTROCHIM ACTA, V56, P1947, DOI 10.1016/j.electacta.2010.12.006
   Baig N, 2018, MICROCHIM ACTA, V185, DOI 10.1007/s00604-018-2809-3
   Bakker E, 2008, J BRAZIL CHEM SOC, V19, P621, DOI 10.1590/S0103-50532008000400003
   Barallat J, 2013, ANAL CHEM, V85, P9049, DOI 10.1021/ac401549d
   Barek J, 2001, CRIT REV ANAL CHEM, V31, P291, DOI 10.1080/20014091076776
   Becker H, 2000, ELECTROPHORESIS, V21, P12, DOI 10.1002/(SICI)1522-2683(20000101)21:1<12::AID-ELPS12>3.0.CO;2-7
   Becker H, 2002, TALANTA, V56, P267, DOI 10.1016/S0039-9140(01)00594-X
   Benck JD, 2014, PLOS ONE, V9, DOI 10.1371/journal.pone.0107942
   Berasaluce A, 2015, RSC ADV, V5, P22350, DOI 10.1039/c5ra01251a
   Besteman K, 2003, NANO LETT, V3, P727, DOI 10.1021/nl034139u
   Bettazzi F., 2017, BIOSENSORS RELATED B
   Bikiaris D, 2008, POLYM DEGRAD STABIL, V93, P952, DOI 10.1016/j.polymdegradstab.2008.01.033
   Bobacka J, 2006, ELECTROANAL, V18, P7, DOI 10.1002/elan.200503384
   Bonanni A, 2011, PHYS CHEM CHEM PHYS, V13, P4980, DOI 10.1039/c0cp01209b
   Brandao WQ, 2016, RSC ADV, V6, P104566, DOI 10.1039/c6ra17353e
   Braun A., 2002, DEV CHARACTERIZATION
   Brownson DAC, 2010, ANALYST, V135, P2768, DOI 10.1039/c0an00590h
   Buchner M, 2017, J MATER CHEM C, V5, P9712, DOI 10.1039/c7tc03251j
   Bunyakul N, 2009, ANAL BIOANAL CHEM, V393, P177, DOI 10.1007/s00216-008-2364-6
   Bunyakul N, 2015, SENSORS-BASEL, V15, P547, DOI 10.3390/s150100547
   Cao C, 2018, ACCOUNTS CHEM RES, V51, P331, DOI 10.1021/acs.accounts.7b00143
   Chalupniak A, 2017, ACS APPL MATER INTER, V9, P44766, DOI 10.1021/acsami.7b12368
   Chee SY, 2012, ELECTROCHEM COMMUN, V20, P141, DOI 10.1016/j.elecom.2012.04.015
   Cheemalapati S, 2013, TALANTA, V117, P297, DOI 10.1016/j.talanta.2013.08.041
   Cheeveewattanagul N, 2016, J ELECTROANAL CHEM, V779, P61, DOI 10.1016/j.jelechem.2016.05.002
   Chen C, 2017, NANOSCALE RES LETT, V12, DOI 10.1186/s11671-017-2216-4
   Chen DJ, 2011, SENSORS-BASEL, V11, P6509, DOI 10.3390/s110706509
   Chen DH, 2002, J MATER CHEM, V12, P2412, DOI 10.1039/b200603k
   Chen JH, 2015, ANALYST, V140, P4991, DOI [10.1039/c5an00637f, 10.1039/C5AN00637F]
   Chen LY, 2009, CHEM COMMUN, P2670, DOI 10.1039/b900319c
   Chen RJ, 2003, P NATL ACAD SCI USA, V100, P4984, DOI 10.1073/pnas.0837064100
   Chen X, 2009, MICROSYST TECHNOL, V15, P667, DOI 10.1007/s00542-009-0783-8
   Chen ZP, 2011, NAT MATER, V10, P424, DOI [10.1038/nmat3001, 10.1038/NMAT3001]
   Cheng L, 2012, ACS NANO, V6, P5605, DOI [10.1021/nn301539m, 10.1021/nn304719q]
   Chhowalla M, 2013, NAT CHEM, V5, P263, DOI [10.1038/nchem.1589, 10.1038/NCHEM.1589]
   Chiappini C, 2017, ACS SENSORS, V2, P1086, DOI 10.1021/acssensors.7b00350
   Chirea M, 2009, J PHYS CHEM C, V113, P13077, DOI 10.1021/jp9018712
   Cho YJ, 2012, BIOMACROMOLECULES, V13, P1606, DOI 10.1021/bm300327w
   Chou K.-S., 2006, ADV TECHN MAT MAT PR, V8, P172, DOI DOI 10.2240/AZOJOMO0232
   Chu X, 2005, BIOSENS BIOELECTRON, V20, P1805, DOI 10.1016/j.bios.2004.07.012
   Chu ZY, 2017, SENSOR ACTUAT B-CHEM, V243, P919, DOI 10.1016/j.snb.2016.12.022
   Chuang MK, 2014, NANOSCALE, V6, P1573, DOI 10.1039/c3nr05077g
   Chunglok W, 2011, ANALYST, V136, P2969, DOI 10.1039/c1an15079k
   Ciobanu M, 2004, ELECTROANAL, V16, P1351, DOI 10.1002/elan.200302960
   Ciobanu M, 2002, ELECTROANAL, V14, P989, DOI 10.1002/1521-4109(200208)14:14<989::AID-ELAN989>3.0.CO;2-6
   CLARK LC, 1962, ANN NY ACAD SCI, V102, P29, DOI 10.1111/j.1749-6632.1962.tb13623.x
   Comotti M, 2004, ANGEW CHEM INT EDIT, V43, P5812, DOI 10.1002/anie.200460446
   Correia-Ledo D, 2010, J AM CHEM SOC, V132, P15120, DOI 10.1021/ja105921g
   Cristea C, 2017, NANOMATERIALS-BASEL, V7, DOI 10.3390/nano7060119
   Cui Y, 2001, SCIENCE, V293, P1289, DOI 10.1126/science.1062711
   D'Orazio P, 2003, CLIN CHIM ACTA, V334, P41, DOI 10.1016/S0009-8981(03)00241-9
   D'Orazio P, 2011, CLIN CHIM ACTA, V412, P1749, DOI 10.1016/j.cca.2011.06.025
   Daggumati P, 2016, J AM CHEM SOC, V138, P7711, DOI 10.1021/jacs.6b03563
   Daggumati P, 2015, ANAL CHEM, V87, P8149, DOI 10.1021/acs.analchem.5b00846
   Dawson K, 2013, ELECTROCHIM ACTA, V101, P169, DOI 10.1016/j.electacta.2012.09.105
   Dawson K, 2012, J PHYS CHEM C, V116, P14665, DOI 10.1021/jp302967p
   Dawson K, 2011, ANALYST, V136, P4507, DOI 10.1039/c1an15279c
   de la Escosura-Muniz A, 2012, ACS NANO, V6, P7556, DOI 10.1021/nn301368z
   de la Escosura-Muniz A, 2011, NANOSCALE, V3, P3350, DOI 10.1039/c1nr10377f
   de la Escosura-Muniz A, 2011, SMALL, V7, P675, DOI 10.1002/smll.201002349
   de la Escosura-Muniz A, 2010, CHEM COMMUN, V46, P9007, DOI 10.1039/c0cc02683b
   de la Escosura-Muniz A, 2010, ELECTROCHEM COMMUN, V12, P859, DOI 10.1016/j.elecom.2010.04.007
   Della Pelle F, 2016, MICROCHIM ACTA, V183, P3143, DOI 10.1007/s00604-016-1964-7
   Della Pelle F, 2016, CHEM-EUR J, V22, P12761, DOI 10.1002/chem.201601743
   Demirci S, 2014, CARBOHYD POLYM, V113, P200, DOI 10.1016/j.carbpol.2014.06.086
   Deng PH, 2014, FOOD CHEM, V157, P490, DOI 10.1016/j.foodchem.2014.02.074
   Desmond D, 1997, SENSOR ACTUAT B-CHEM, V44, P389, DOI 10.1016/S0925-4005(97)00231-1
   Ding B, 2010, MATER TODAY, V13, P16, DOI 10.1016/S1369-7021(10)70200-5
   Discher BM, 1999, SCIENCE, V284, P1143, DOI 10.1126/science.284.5417.1143
   Dong RJ, 2015, ADV MATER, V27, P498, DOI 10.1002/adma.201402975
   Dong XC, 2012, ACS NANO, V6, P3206, DOI 10.1021/nn300097q
   Dong XC, 2012, ACS APPL MATER INTER, V4, P3129, DOI 10.1021/am300459m
   Dorfman KD, 2013, CHEM REV, V113, P2584, DOI 10.1021/cr3002142
   DUAN CM, 1994, ANAL CHEM, V66, P1369, DOI 10.1021/ac00081a003
   Dumitrescu I, 2009, CHEM COMMUN, P6886, DOI 10.1039/b909734a
   Dungchai W, 2009, ANAL CHEM, V81, P5821, DOI 10.1021/ac9007573
   DuVall SH, 2000, J AM CHEM SOC, V122, P6759, DOI 10.1021/ja000227u
   Edwards KA, 2006, ANAL BIOANAL CHEM, V386, P1613, DOI 10.1007/s00216-006-0743-4
   Edwards KA, 2014, ANAL CHEM, V86, P6610, DOI 10.1021/ac501219u
   Edwards KA, 2012, CURR OPIN CHEM BIOL, V16, P444, DOI 10.1016/j.cbpa.2012.05.182
   Eggins B., 2002, ANAL TECHNIQUES SCI
   ERICKSON KA, 1993, CLIN CHEM, V39, P283
   Ernst H, 2001, ANAL CHIM ACTA, V449, P129, DOI 10.1016/S0003-2670(01)01350-2
   Esfandyarpour R, 2017, P NATL ACAD SCI USA, V114, pE1306, DOI 10.1073/pnas.1621318114
   Fa SX, 2017, CHEM MATER, V29, P9284, DOI 10.1021/acs.chemmater.7b03253
   Fakunle ES, 2010, ANAL BIOANAL CHEM, V398, P2605, DOI 10.1007/s00216-010-4098-5
   Fan DW, 2016, BIOSENS BIOELECTRON, V85, P580, DOI 10.1016/j.bios.2016.05.063
   Fang HT, 2014, ANAL METHODS-UK, V6, P6073, DOI 10.1039/c4ay00549j
   Fanjul-Bolado P, 2007, ANAL CHEM, V79, P5272, DOI 10.1021/ac070624o
   Farjami E, 2013, ANAL CHEM, V85, P121, DOI 10.1021/ac302134s
   Fattah ARA, 2017, ACS APPL MATER INTER, V9, P11790, DOI 10.1021/acsami.6b15989
   Feng XM, 2015, NANOSCALE, V7, P2427, DOI 10.1039/c4nr06623e
   Fenzl C, 2016, ANALYST, V141, P5265, DOI 10.1039/c6an00820h
   Ferracin M, 2015, EXPERT REV MOL DIAGN, V15, P1369, DOI 10.1586/14737159.2015.1081058
   Ferreira VC, 2011, ELECTROCHEM COMMUN, V13, P993, DOI 10.1016/j.elecom.2011.06.021
   Ferreira VC, 2011, ELECTROCHIM ACTA, V56, P3567, DOI 10.1016/j.electacta.2010.11.033
   Finn DJ, 2015, ACS APPL MATER INTER, V7, P9254, DOI 10.1021/acsami.5b01875
   Freeman NJ, 2013, PHYS CHEM CHEM PHYS, V15, P8112, DOI 10.1039/c3cp50759a
   Fu TM, 2014, P NATL ACAD SCI USA, V111, P1259, DOI 10.1073/pnas.1323389111
   Gao F, 2013, SENSOR ACTUAT B-CHEM, V186, P380, DOI 10.1016/j.snb.2013.06.020
   Gao LZ, 2007, NAT NANOTECHNOL, V2, P577, DOI 10.1038/nnano.2007.260
   Gao LZ, 2017, THERANOSTICS, V7, P3207, DOI 10.7150/thno.19738
   Gao W, 2016, NATURE, V529, P509, DOI 10.1038/nature16521
   GEISE RJ, 1991, BIOSENS BIOELECTRON, V6, P151, DOI 10.1016/0956-5663(91)87039-E
   Georgakilas V, 2016, NANOSCALE, V8, P11413, DOI 10.1039/c5nr09025c
   Ghasemi A, 2017, MICROFLUID NANOFLUID, V21, DOI 10.1007/s10404-017-1989-1
   Ghosale A, 2017, ANAL CHEM, V89, P776, DOI 10.1021/acs.analchem.6b03512
   Ginet P, 2011, LAB CHIP, V11, P1513, DOI 10.1039/c0lc00701c
   Giordano BC, 2012, ANAL CHIM ACTA, V718, P11, DOI 10.1016/j.aca.2011.12.050
   Go D, 2016, ACS APPL MATER INTER, V8, P28412, DOI 10.1021/acsami.6b09358
   Goh MS, 2012, ANAL CHIM ACTA, V711, P29, DOI 10.1016/j.aca.2011.10.054
   Goh MS, 2010, CHEM-ASIAN J, V5, P2355, DOI 10.1002/asia.201000437
   Gong KP, 2008, ANGEW CHEM INT EDIT, V47, P5446, DOI 10.1002/anie.200801744
   Gooding JJ, 2005, ELECTROCHIM ACTA, V50, P3049, DOI 10.1016/j.electacta.2004.08.052
   Gooding JJ, 2003, J AM CHEM SOC, V125, P9006, DOI 10.1021/ja035722f
   Goral VN, 2006, LAB CHIP, V6, P414, DOI 10.1039/b513239h
   Gore JP, 2011, CARBON NANOTUBES - SYNTHESIS, CHARACTERIZATION, APPLICATIONS, P121
   Grieshaber D, 2008, SENSORS-BASEL, V8, P1400, DOI 10.3390/s8031400
   Grimaldi N, 2016, CHEM SOC REV, V45, P6520, DOI 10.1039/c6cs00409a
   Gu H, 2015, TALANTA, V132, P871, DOI 10.1016/j.talanta.2014.09.042
   Gudur A., 2016, FRONT NANOSCI NANOTE, V2, P1, DOI [10.15761/FNN.1000140, DOI 10.15761/FNN.1000140]
   GUILBAULT GG, 1995, BIOSENS BIOELECTRON, V10, P379, DOI 10.1016/0956-5663(95)96856-T
   Gupta S., 2016, INT J BIOSCI BIOTECH, V8, P311, DOI DOI 10.14257/ijbsbt.2016.8.5.28
   Hakkinen H, 2012, NAT CHEM, V4, P443, DOI [10.1038/NCHEM.1352, 10.1038/nchem.1352]
   Hall EAH, 2016, TRAC-TREND ANAL CHEM, V79, P247, DOI 10.1016/j.trac.2016.01.024
   Han KN, 2013, SENSOR ACTUAT B-CHEM, V177, P472, DOI 10.1016/j.snb.2012.11.030
   Han T, 2017, NANOMATERIALS-BASEL, V7, DOI 10.3390/nano7020040
   Hansen JA, 2006, J AM CHEM SOC, V128, P2228, DOI 10.1021/ja060005h
   Hassan EM, 2016, NUCLEIC ACID THER, V26, P335, DOI 10.1089/nat.2016.0632
   He PL, 2009, FOOD CHEM, V112, P707, DOI 10.1016/j.foodchem.2008.05.116
   Henry CS, 1999, ANAL COMMUN, V36, P305, DOI 10.1039/a904807c
   Herrasti Z, 2015, LAB CHIP, V15, P3269, DOI 10.1039/c5lc00573f
   Hilmi A, 2000, ANAL CHEM, V72, P4677, DOI 10.1021/ac000524h
   Holade Y, 2017, CATALYSTS, V7, DOI 10.3390/catal7010031
   Hosseini H, 2013, BIOSENS BIOELECTRON, V42, P426, DOI 10.1016/j.bios.2012.09.062
   Hosseini SA, 2016, SMALL, V12, P883, DOI 10.1002/smll.201502808
   Howorka S, 2012, NAT BIOTECHNOL, V30, P506, DOI 10.1038/nbt.2264
   Hu YL, 2017, MATER CHEM FRONT, V1, P24, DOI 10.1039/c6qm00195e
   Huang JS, 2008, ADV FUNCT MATER, V18, P441, DOI 10.1002/adfm.200700729
   Huang JS, 2010, ANAL METHODS-UK, V2, P202, DOI 10.1039/b9ay00312f
   Huang JY, 2011, BIOSENS BIOELECTRON, V30, P306, DOI 10.1016/j.bios.2011.08.016
   HUMMERS WS, 1958, J AM CHEM SOC, V80, P1339, DOI 10.1021/ja01539a017
   IIJIMA S, 1991, NATURE, V354, P56, DOI 10.1038/354056a0
   Iliescu C, 2012, BIOMICROFLUIDICS, V6, DOI 10.1063/1.3689939
   Inagaki M, 2012, ADV MATER, V24, P2547, DOI 10.1002/adma.201104940
   Izak-Nau E, 2015, RSC ADV, V5, P84172, DOI 10.1039/c5ra10187e
   Jacobs CB, 2010, ANAL CHIM ACTA, V662, P105, DOI 10.1016/j.aca.2010.01.009
   Jaffrezic-Renault N, 2008, SENSORS-BASEL, V8, P2569, DOI 10.3390/s8042569
   Jamshaid T, 2016, TRAC-TREND ANAL CHEM, V79, P344, DOI 10.1016/j.trac.2015.10.022
   Jana NR, 2001, CHEM COMMUN, P617, DOI 10.1039/b100521i
   Janaky C, 2013, ANAL BIOANAL CHEM, V405, P3489, DOI 10.1007/s00216-013-6702-y
   Janata J, 2009, PRINCIPLES OF CHEMICAL SENSORS, SECOND EDITION, P241, DOI 10.1007/978-0-387-69931-8_8
   Janata J, 2003, NAT MATER, V2, P19, DOI 10.1038/nmat768
   Janata J, 2012, ECS SOLID STATE LETT, V1, pM29, DOI 10.1149/2.014206ssl
   Janjarasskul T, 2018, CRIT REV FOOD SCI, V58, P808, DOI 10.1080/10408398.2016.1225278
   Jazayeri Mir Hadi, 2016, Sensing and Bio-Sensing Research, V9, P17, DOI 10.1016/j.sbsr.2016.04.002
   Jeong S, 2016, ACS NANO, V10, P1802, DOI 10.1021/acsnano.5b07584
   Jia WZ, 2013, ANAL CHEM, V85, P6553, DOI 10.1021/ac401573r
   Jin ZH, 2017, ANAL CHEM, V89, P2032, DOI 10.1021/acs.analchem.6b04616
   Jothimuthu P, 2011, BIOMED MICRODEVICES, V13, P695, DOI 10.1007/s10544-011-9539-1
   Jubete Elena, 2009, Journal of Sensors, DOI 10.1155/2009/842575
   Kang J, 2008, NANOTECHNOLOGY, V19, DOI 10.1088/0957-4484/19/13/135305
   KANNUCK RM, 1988, ANAL CHEM, V60, P142, DOI 10.1021/ac00153a009
   Kaur G, 2015, RSC ADV, V5, P37553, DOI 10.1039/c5ra01851j
   Khajeh M, 2013, CHEM REV, V113, P7728, DOI 10.1021/cr400086v
   Khalil I, 2018, J IND ENG CHEM, V59, P425
   Khan AF, 2017, ANALYST, V142, P1756, DOI 10.1039/c7an00323d
   Khan AF, 2016, ANAL CHEM, V88, P9729, DOI 10.1021/acs.analchem.6b02638
   Khanarian G, 2001, OPT ENG, V40, P1024, DOI 10.1117/1.1369411
   Kim D, 2013, BIOMICROFLUIDICS, V7, DOI 10.1063/1.4816934
   Kim JK, 2017, NAT COMMUN, V8, DOI 10.1038/ncomms14566
   Kim J, 2015, BIOSENS BIOELECTRON, V74, P1061, DOI 10.1016/j.bios.2015.07.039
   Kim J, 2013, SENSOR ACTUAT B-CHEM, V185, P370, DOI 10.1016/j.snb.2013.05.018
   Kim SK, 2006, SENSOR ACTUAT B-CHEM, V115, P212, DOI 10.1016/j.snb.2005.09.005
   Kim TH, 2015, ADV MATER, V27, P6356, DOI 10.1002/adma.201502489
   Kim W, 2018, J MATER CHEM B, V6, P1272, DOI 10.1039/c7tb00629b
   KINDERVATER R, 1990, ANAL CHIM ACTA, V234, P113, DOI 10.1016/S0003-2670(00)83545-X
   Kirschbaum-Harriman S, 2017, ANALYST, V142, P2469, DOI 10.1039/c7an00261k
   Ko H, 2014, ADV MATER, V26, P2335, DOI 10.1002/adma.201305014
   Kokkinos C, 2016, ANAL CHEM, V88, P6897, DOI 10.1021/acs.analchem.6b01625
   Kokkinos CT, 2018, ANAL CHEM, V90, P1092, DOI 10.1021/acs.analchem.7b04274
   Kong J, 1998, NATURE, V395, P878, DOI 10.1038/27632
   Kounaves S. P., 1997, HDB INSTRUMENTAL TEC, P709
   Krukemeyer M.G., 2015, J NANOMED NANOTECHNO, V6, P1, DOI DOI 10.4172/2157-7439.1000336
   Kumar P, 2015, TRAC-TREND ANAL CHEM, V73, P39, DOI 10.1016/j.trac.2015.04.009
   Kuo CW, 2007, J CHROMATOGR A, V1162, P175, DOI 10.1016/j.chroma.2007.06.037
   Kwakye S, 2006, BIOSENS BIOELECTRON, V21, P2217, DOI 10.1016/j.bios.2005.11.017
   Kwon OS, 2012, ACS NANO, V6, P1486, DOI 10.1021/nn204395n
   Lai GS, 2017, BIOSENS BIOELECTRON, V95, P15, DOI 10.1016/j.bios.2017.04.007
   Lai GS, 2011, ANAL CHEM, V83, P2726, DOI 10.1021/ac103283p
   Laurent S, 2008, CHEM REV, V108, P2064, DOI 10.1021/cr068445e
   Laurila T, 2017, PROG MATER SCI, V88, P499, DOI 10.1016/j.pmatsci.2017.04.012
   Lee WS, 2015, LAB CHIP, V15, P478, DOI 10.1039/c4lc00900b
   Lei JP, 2014, TRAC-TREND ANAL CHEM, V58, P71, DOI 10.1016/j.trac.2014.02.012
   Li B, 2010, ADV MATER, V22, P3058, DOI 10.1002/adma.201000736
   Li DD, 2018, ADV MATER, V30, DOI 10.1002/adma.201704738
   Li J, 2003, NANO LETT, V3, P597, DOI 10.1021/nl0340677
   Li J, 2015, LAB CHIP, V15, P2538, DOI 10.1039/c5lc00235d
   Li PF, 2012, SENSOR ACTUAT B-CHEM, V166, P870, DOI 10.1016/j.snb.2012.02.047
   Li Q, 2018, SENSOR ACTUAT B-CHEM, V260, P346, DOI 10.1016/j.snb.2017.12.208
   Li SG, 2008, PROC SPIE, V6993, DOI 10.1117/12.781942
   Li SM, 2013, CARBON, V59, P418, DOI 10.1016/j.carbon.2013.03.035
   Li TJ, 2013, BIOSENS BIOELECTRON, V42, P5, DOI 10.1016/j.bios.2012.10.003
   Li W, 2013, ACS NANO, V7, P4129, DOI 10.1021/nn4004567
   Li X, 2015, MICROSYST NANOENG, V1, DOI 10.1038/micronano.2015.14
   Li YC, 2015, J MATER CHEM B, V3, P3591, DOI [10.1039/c4tb01828a, 10.1039/C4TB01828A]
   Li ZQ, 2018, SENSOR ACTUAT B-CHEM, V254, P153, DOI 10.1016/j.snb.2017.07.064
   Liao WC, 2016, LIPOSOMES IN ANALYTICAL METHODOLOGIES, P237
   Lim B, 2009, SCIENCE, V324, P1302, DOI 10.1126/science.1170377
   Lin M, 2014, ACCOUNTS CHEM RES, V47, P2941, DOI 10.1021/ar5001617
   Lin YW, 2005, ELECTROPHORESIS, V26, P320, DOI 10.1002/elps.200406171
   Linder M, 1997, J BIOTECHNOL, V57, P15, DOI 10.1016/S0168-1656(97)00087-4
   Liu CM, 2009, J GEOGR SCI, V19, P3, DOI 10.1007/s11442-009-0003-6
   Liu GD, 2004, ANAL CHEM, V76, P7126, DOI 10.1021/ac049107l
   Liu HQ, 2004, NANO LETT, V4, P671, DOI 10.1021/nl049826f
   Liu JQ, 2005, ELECTROANAL, V17, P38, DOI 10.1002/elan.200403116
   Liu LT, 2018, CHEMELECTROCHEM, V5, P6, DOI 10.1002/celc.201700931
   Liu LL, 2016, SCI REP-UK, V6, DOI 10.1038/srep22029
   Liu QT, 2013, ANALYST, V138, P391, DOI 10.1039/c2an36140j
   Liu SF, 2010, BIOSENS BIOELECTRON, V25, P1640, DOI 10.1016/j.bios.2009.11.026
   Liu X, 2016, FOOD ANAL METHOD, V9, P2972, DOI 10.1007/s12161-016-0480-z
   Liu XJ, 2016, MICROCHIM ACTA, V183, P2369, DOI 10.1007/s00604-016-1878-4
   Liu Y, 2009, BIOSENS BIOELECTRON, V24, P3329, DOI 10.1016/j.bios.2009.04.032
   Liu Y, 2018, BIOSENS BIOELECTRON, V100, P374, DOI 10.1016/j.bios.2017.09.021
   Loo AH, 2014, NANOSCALE, V6, P11971, DOI 10.1039/c4nr03795b
   Lotwala C, 2017, AIMS MATER SCI, V4, P292, DOI 10.3934/matersci.2017.2.292
   Lu MH, 2017, ANALYST, V142, P3477, DOI 10.1039/c7an01127j
   Luo XL, 2006, ELECTROANAL, V18, P319, DOI 10.1002/elan.200503415
   Luongo G, 2017, ACS APPL MATER INTER, V9, P40059, DOI 10.1021/acsami.7b12290
   Lv R, 2015, ACCOUNTS CHEM RES, V48, P56, DOI 10.1021/ar5002846
   Ma Y, 2014, CHEM COMMUN, V50, P11135, DOI 10.1039/c4cc04507f
   Ma YT, 2009, BIOSENS BIOELECTRON, V24, P1480, DOI 10.1016/j.bios.2008.10.007
   MacDiarmid AG, 2001, ANGEW CHEM INT EDIT, V40, P2581, DOI 10.1002/1521-3773(20010716)40:14<2581::AID-ANIE2581>3.0.CO;2-2
   Macdonald JR, 2005, IMPEDANCE SPECTROSCOPY: THEORY, EXPERIMENT, AND APPLICATIONS, 2ND EDITION, P1, DOI 10.1002/0471716243.ch1
   MACDONALD JR, 1992, ANN BIOMED ENG, V20, P289, DOI 10.1007/BF02368532
   Maehashi K., 2016, DIS DIAGN, V5, P1
   Mamba G, 2016, APPL CATAL B-ENVIRON, V198, P347, DOI 10.1016/j.apcatb.2016.05.052
   Maminska R, 2006, SENSOR ACTUAT B-CHEM, V115, P552, DOI 10.1016/j.snb.2005.10.018
   Manica DP, 2003, ANAL CHEM, V75, P4572, DOI 10.1021/ac034235f
   MANZ A, 1990, SENSOR ACTUAT B-CHEM, V1, P244, DOI 10.1016/0925-4005(90)80209-I
   Martin RS, 2001, ANALYST, V126, P277, DOI 10.1039/b009827m
   Marx S, 2011, BIOSENS BIOELECTRON, V26, P2981, DOI 10.1016/j.bios.2010.11.050
   Matharu Z, 2017, ACS APPL MATER INTER, V9, P12959, DOI 10.1021/acsami.6b15212
   Matlock-Colangelo L, 2016, SENSORS-BASEL, V16, DOI 10.3390/s16081238
   Matlock-Colangelo L, 2016, ANAL BIOANAL CHEM, V408, P1327, DOI 10.1007/s00216-015-9112-5
   Matlock-Colangelo L, 2012, LAB CHIP, V12, P1696, DOI 10.1039/c2lc21278a
   Mayorga-Martinez CC, 2015, ADV FUNCT MATER, V25, P5611, DOI 10.1002/adfm.201502223
   McCreery RL, 2008, CHEM REV, V108, P2646, DOI 10.1021/cr068076m
   McDonald JC, 2000, ELECTROPHORESIS, V21, P27, DOI 10.1002/(SICI)1522-2683(20000101)21:1<27::AID-ELPS27>3.3.CO;2-3
   Meissner J, 2015, COLLOID POLYM SCI, V293, P3381, DOI 10.1007/s00396-015-3754-x
   Mercante LA, 2015, ACS APPL MATER INTER, V7, P4784, DOI 10.1021/am508709c
   Merkoci A, 2005, TRAC-TREND ANAL CHEM, V24, P826, DOI 10.1016/j.trac.2005.03.019
   MEYERHOFF ME, 1986, ADV CLIN CHEM, V25, P1, DOI 10.1016/S0065-2423(08)60123-7
   Mikolajick T, 2013, PHYS STATUS SOLIDI-R, V7, P793, DOI 10.1002/pssr.201307247
   Min JH, 2004, ELECTROANAL, V16, P724, DOI 10.1002/elan.200302872
   MIZUHASHI M, 1980, THIN SOLID FILMS, V70, P91, DOI 10.1016/0040-6090(80)90415-0
   Moewe M, 2009, OPT EXPRESS, V17, P7831, DOI 10.1364/OE.17.007831
   Mondal K, 2016, RSC ADV, V6, P94595, DOI 10.1039/c6ra21477k
   Munzer AM, 2013, ACS NANO, V7, P7448, DOI 10.1021/nn404544e
   Mulchandani A, 1998, ANAL CHEM, V70, P4140, DOI 10.1021/ac9805201
   Mulchandani A, 2011, CURR OPIN BIOTECH, V22, P502, DOI 10.1016/j.copbio.2011.05.508
   Munshi AM, 2016, SENSOR ACTUAT B-CHEM, V235, P492, DOI 10.1016/j.snb.2016.05.090
   Nasir MZM, 2017, ACS NANO, V11, P5774, DOI 10.1021/acsnano.7b01364
   Nge PN, 2013, CHEM REV, V113, P2550, DOI 10.1021/cr300337x
   Niemeyer CM, 2001, ANGEW CHEM INT EDIT, V40, P4128, DOI 10.1002/1521-3773(20011119)40:22<4128::AID-ANIE4128>3.0.CO;2-S
   Niu XH, 2016, RSC ADV, V6, P84893, DOI 10.1039/c6ra12506a
   Noh J, 2011, LAB CHIP, V11, P664, DOI 10.1039/c0lc00293c
   Novoselov KS, 2004, SCIENCE, V306, P666, DOI 10.1126/science.1102896
   Nugen SR, 2009, BIOSENS BIOELECTRON, V24, P2428, DOI 10.1016/j.bios.2008.12.025
   Odijk M, 2009, LAB CHIP, V9, P1687, DOI 10.1039/b822962g
   Okuda S, 2012, J PHYS CHEM C, V116, P19490, DOI 10.1021/jp301542w
   Palecek E, 2015, CHEM REV, V115, P2045, DOI 10.1021/cr500279h
   Palecek E, 2012, CHEM REV, V112, P3427, DOI 10.1021/cr200303p
   Pandikumar A, 2014, RSC ADV, V4, P63296, DOI 10.1039/c4ra13777a
   Park S, 2003, ANAL CHEM, V75, P3046, DOI 10.1021/ac0263465
   Park S, 2012, ANALYST, V137, P3891, DOI 10.1039/c2an35294j
   Park S, 2010, ELECTROCHIM ACTA, V55, P2029, DOI 10.1016/j.electacta.2009.11.026
   Pasco N, 2004, BIOSENS BIOELECTRON, V20, P524, DOI 10.1016/j.bios.2004.02.016
   Patel J, 2013, ANAL CHEM, V85, P11610, DOI 10.1021/ac403013r
   Patolsky F, 2004, ANGEW CHEM INT EDIT, V43, P2113, DOI 10.1002/anie.200353275
   Patolsky F, 2004, P NATL ACAD SCI USA, V101, P14017, DOI 10.1073/pnas.0406159101
   Patolsky F, 2006, NAT PROTOC, V1, P1711, DOI 10.1038/nprot.2006.227
   Patolsky F, 2006, ANAL CHEM, V78, P4260, DOI 10.1021/ac069419j
   Pei SF, 2012, CARBON, V50, P3210, DOI 10.1016/j.carbon.2011.11.010
   Peinetti AS, 2015, NANOSCALE, V7, P7763, DOI 10.1039/c5nr01429h
   Pensa E, 2012, ACCOUNTS CHEM RES, V45, P1183, DOI 10.1021/ar200260p
   Pinto NJ, 2008, SENSOR ACTUAT B-CHEM, V129, P621, DOI 10.1016/j.snb.2007.09.040
   Pla-Roca M, 2015, ACS APPL MATER INTER, V7, P6030, DOI 10.1021/acsami.5b00138
   Polte J, 2015, CRYSTENGCOMM, V17, P6809, DOI 10.1039/c5ce01014d
   Polte J, 2010, J AM CHEM SOC, V132, P1296, DOI 10.1021/ja906506j
   Poveda R L., 2015, SPRINGERBRIEFS MAT
   Prasad BB, 2016, RSC ADV, V6, P80679, DOI 10.1039/c6ra14097a
   Promphet N, 2015, SENSOR ACTUAT B-CHEM, V207, P526, DOI 10.1016/j.snb.2014.10.126
   Pumera M, 2012, CHEM REC, V12, P201, DOI 10.1002/tcr.201100027
   Pumera M, 2010, TRAC-TREND ANAL CHEM, V29, P954, DOI 10.1016/j.trac.2010.05.011
   Punckt C, 2014, J PHYS CHEM C, V118, P22635, DOI 10.1021/jp507238u
   Putzbach W, 2013, SENSORS-BASEL, V13, P4811, DOI 10.3390/s130404811
   Qiu JC, 2017, NANO RES, V10, P776, DOI 10.1007/s12274-016-1313-5
   Qiu JJ, 2017, ACS BIOMATER SCI ENG, V3, P2606, DOI 10.1021/acsbiomaterials.7b00401
   Radi AE, 2006, J AM CHEM SOC, V128, P117, DOI 10.1021/ja053121d
   Rahong S, 2014, SCI REP-UK, V4, DOI 10.1038/srep05252
   Raj MA, 2013, J PHYS CHEM C, V117, P4326, DOI 10.1021/jp400066z
   Rajeev G, 2018, ADV HEALTHC MATER, V7, DOI 10.1002/adhm.201700904
   Ramakrishna S, 2005, INTRODUCTION TO ELECTROSPINNING AND NANOFIBERS, P1, DOI 10.1142/9789812567611
   Ramanathan K, 2005, J AM CHEM SOC, V127, P496, DOI 10.1021/ja044486l
   Ramanathan K, 2004, NANO LETT, V4, P1237, DOI 10.1021/nl049477p
   Reedy CR, 2010, ANAL CHEM, V82, P5669, DOI 10.1021/ac100649b
   Reibold M, 2006, NATURE, V444, P286, DOI 10.1038/444286a
   Reina A, 2009, NANO LETT, V9, P30, DOI 10.1021/nl801827v
   Ren KN, 2013, ACCOUNTS CHEM RES, V46, P2396, DOI 10.1021/ar300314s
   Rijiravanich P, 2008, ANAL CHEM, V80, P3904, DOI 10.1021/ac701867m
   Ritzi-Lehnert M, 2012, EXPERT REV MOL DIAGN, V12, P189, DOI [10.1586/erm.11.98, 10.1586/ERM.11.98]
   Rochelet M, 2015, ANAL CHIM ACTA, V892, P160, DOI 10.1016/j.aca.2015.08.023
   Rodrigues R.O., 2015, U PORTO J ENG, V1, P67, DOI [10.24840/2183-6493_001.001_0007, DOI 10.24840/2183-6493_001.001_0007]
   Rodriguez-Mozaz S, 2006, ANAL BIOANAL CHEM, V386, P1025, DOI 10.1007/s00216-006-0574-3
   Rodthongkum N, 2013, ANAL CHIM ACTA, V804, P84, DOI 10.1016/j.aca.2013.09.057
   Rooney MB, 2000, ANAL CHEM, V72, P3486, DOI 10.1021/ac991464m
   Rossier JS, 1999, ANAL CHEM, V71, P4294, DOI 10.1021/ac981382i
   Rotem D, 2012, J AM CHEM SOC, V134, P2781, DOI 10.1021/ja2105653
   Ruecha N, 2017, ADV MATER TECHNOL-US, V2, DOI 10.1002/admt.201600267
   Saadaoui M, 2016, RSC ADV, V6, P46238, DOI 10.1039/c6ra03779h
   Sadeghi B, 2012, NANORODS, P250
   Sadhukhan M, 2013, J MATER CHEM A, V1, P2752, DOI 10.1039/c3ta01523h
   Saem S, 2017, SENSORS-BASEL, V17, DOI 10.3390/s17040732
   Safaei TS, 2015, ACS APPL MATER INTER, V7, P14165, DOI 10.1021/acsami.5b02404
   Sansuk S, 2013, ANAL CHEM, V85, P163, DOI 10.1021/ac3023586
   Santhanam V, 2004, NANO LETT, V4, P41, DOI 10.1021/nl034851r
   Santos A, 2013, TRAC-TREND ANAL CHEM, V44, P25, DOI 10.1016/j.trac.2012.11.007
   Sapountzi E, 2017, SENSORS-BASEL, V17, DOI 10.3390/s17081887
   Sarkar D, 2014, ACS NANO, V8, P3992, DOI 10.1021/nn5009148
   Sastry M, 2002, ACCOUNTS CHEM RES, V35, P847, DOI 10.1021/ar010094x
   Schilling KM, 2012, ANAL CHEM, V84, P1579, DOI 10.1021/ac202837s
   Schroper F, 2008, ELECTROCHIM ACTA, V53, P6265, DOI 10.1016/j.electacta.2008.03.068
   Schumacher S, 2012, LAB CHIP, V12, P464, DOI 10.1039/c1lc20693a
   Sebastianelli A, 2008, LETT APPL MICROBIOL, V46, P488, DOI 10.1111/j.1472-765X.2008.02343.x
   Sempionatto JR, 2017, LAB CHIP, V17, P1834, DOI 10.1039/c7lc00192d
   Seo J, 2012, ADV MATER, V24, P1975, DOI 10.1002/adma.201104958
   Serway R. A., 1998, PRINCIPLES PHYS, P602, DOI DOI 10.1038/NRM3753
   Sha JW, 2016, ACS NANO, V10, P1411, DOI 10.1021/acsnano.5b06857
   Shang Y, 2015, B MATER SCI, V38, P7, DOI 10.1007/s12034-014-0794-7
   Shavanova K, 2016, SENSORS-BASEL, V16, DOI 10.3390/s16020223
   Shen J, 2007, SENSOR ACTUAT B-CHEM, V125, P106, DOI 10.1016/j.snb.2007.01.043
   Sheng WA, 2013, ACS NANO, V7, P7067, DOI 10.1021/nn4023747
   Sheng ZH, 2012, BIOSENS BIOELECTRON, V34, P125, DOI 10.1016/j.bios.2012.01.030
   Shih CC, 2007, J BIOMED MATER RES A, V82A, P872, DOI 10.1002/jbm.a.31140
   Shirejini SZ, 2017, ORG PROCESS RES DEV, V21, P292, DOI 10.1021/acs.oprd.6b00307
   Si YM, 2014, ANAL CHEM, V86, P10406, DOI 10.1021/ac5028885
   Singh N, 2017, ACS APPL MATER INTER, V9, P33576, DOI 10.1021/acsami.7b07590
   Sisman I, 2011, NANOWIRES - IMPLEMENTATIONS AND APPLICATIONS, P41
   Sjoberg P, 2016, SENSOR ACTUAT B-CHEM, V224, P325, DOI 10.1016/j.snb.2015.10.051
   Slattery AD, 2016, NANOTECHNOLOGY, V27, DOI 10.1088/0957-4484/27/47/475708
   So HY, 2014, ACS APPL MATER INTER, V6, P20693, DOI 10.1021/am506153y
   So H, 2014, ACS APPL MATER INTER, V6, P6993, DOI 10.1021/am501221b
   Solanki PR, 2011, NPG ASIA MATER, V3, P17, DOI 10.1038/asiamat.2010.137
   Song HS, 2014, ACS NANO, V8, P9781, DOI 10.1021/nn502926x
   Song J, 2013, ACS APPL MATER INTER, V5, P12928, DOI 10.1021/am403508f
   Sonker M, 2018, ANALYST, V143, P224, DOI 10.1039/c7an01357d
   Stotter J, 2005, CHEM MATER, V17, P4880, DOI 10.1021/cm050762z
   Sun BH, 2017, BIOSENS BIOELECTRON, V91, P354, DOI 10.1016/j.bios.2016.12.056
   Sun JY, 2015, RSC ADV, V5, P11925, DOI 10.1039/c4ra13857k
   Sun QQ, 2016, ANAL CHEM, V88, P8364, DOI 10.1021/acs.analchem.6b02091
   Sun XH, 2013, ADV FUNCT MATER, V23, P1500, DOI 10.1002/adfm.201201265
   Sun XY, 1998, TALANTA, V47, P487, DOI 10.1016/S0039-9140(98)00108-8
   Sun YM, 2015, BIOSENS BIOELECTRON, V68, P358, DOI 10.1016/j.bios.2015.01.017
   Suni II, 2008, TRAC-TREND ANAL CHEM, V27, P604, DOI 10.1016/j.trac.2008.03.012
   Suresh S., 2013, NANOSCI NANOTECHNOL, V3, P62, DOI [10.5923/J.NN.20130303.06, DOI 10.5923/J.NN.20130303.06, 10.5923/j.nn.20130303.06]
   Susi T, 2015, CARBON NANOMATERIALS FOR ADVANCED ENERGY SYSTEMS: ADVANCES IN MATERIALS SYNTHESIS AND DEVICE APPLICATIONS, P133
   Suvarnaphaet P, 2017, SENSORS-BASEL, V17, DOI 10.3390/s17102161
   Taghvimi A, 2017, J CHROMATOGR B, V1041, P113, DOI 10.1016/j.jchromb.2016.11.039
   Tan CL, 2017, CHEM REV, V117, P6225, DOI 10.1021/acs.chemrev.6b00558
   Tan CL, 2013, MATER TODAY, V16, P29, DOI 10.1016/j.mattod.2013.01.021
   Tan HY, 2014, BIOMED MICRODEVICES, V16, P269, DOI 10.1007/s10544-013-9830-4
   Tang CK, 2016, ACS SENSORS, V1, P1036, DOI 10.1021/acssensors.6b00256
   Tang YF, 2009, J AM CHEM SOC, V131, P13200, DOI 10.1021/ja904595t
   Tanguy NR, 2018, SENSOR ACTUAT B-CHEM, V257, P1044, DOI 10.1016/j.snb.2017.11.008
   Taniguchi M, 2015, ANAL CHEM, V87, P188, DOI 10.1021/ac504186m
   Taub N, 2003, J PHYS CHEM B, V107, P11579, DOI 10.1021/jp036144s
   Temiz Y, 2015, MICROELECTRON ENG, V132, P156, DOI 10.1016/j.mee.2014.10.013
   Terpe K, 2003, APPL MICROBIOL BIOT, V60, P523, DOI 10.1007/s00253-002-1158-6
   Tey JN, 2010, MICROFLUID NANOFLUID, V9, P1185, DOI 10.1007/s10404-010-0640-1
   Thevenot DR, 2001, BIOSENS BIOELECTRON, V16, P121, DOI [10.1016/S0956-5663(01)00115-4, 10.1081/AL-100103209]
   Tran TL, 2015, J NANOMATER, V2015, DOI 10.1155/2015/458629
   Thomas F.G., 2001, INTRO VOLTAMMETRIC A
   Tian JQ, 2013, NANOSCALE, V5, P11604, DOI 10.1039/c3nr03693f
   Tian JQ, 2013, NANOSCALE, V5, P8921, DOI 10.1039/c3nr02031b
   Tiwari JN, 2016, ACS NANO, V10, P46, DOI 10.1021/acsnano.5b05690
   Toh RJ, 2017, ANAL CHEM, V89, P4978, DOI 10.1021/acs.analchem.7b00302
   Torrente-Rodriguez RM, 2016, BIOSENS BIOELECTRON, V77, P543, DOI 10.1016/j.bios.2015.10.016
   Tortorich RP, 2013, NANOMATERIALS-BASEL, V3, P453, DOI 10.3390/nano3030453
   Travas-Sejdic J, 2014, J MATER CHEM B, V2, P4593, DOI 10.1039/c4tb00598h
   Trojanowicz M, 1996, ELECTROANAL, V8, P263, DOI 10.1002/elan.1140080311
   Tsao CW, 2016, MICROMACHINES-BASEL, V7, DOI 10.3390/mi7120225
   Unwin PR, 2016, ACCOUNTS CHEM RES, V49, P2041, DOI 10.1021/acs.accounts.6b00301
   Urbanova V, 2014, CHEM MATER, V26, P6653, DOI 10.1021/cm500364x
   Valera E, 2016, TRAC-TREND ANAL CHEM, V79, P9, DOI 10.1016/j.trac.2015.12.014
   Vamvakaki V, 2006, ANAL CHEM, V78, P5538, DOI 10.1021/ac060551t
   van der Zande BMI, 2000, LANGMUIR, V16, P451, DOI 10.1021/la9900425
   Vasilescu A, 2018, ELECTROANAL, V30, P2, DOI 10.1002/elan.201700578
   Verpoorte E, 2003, P IEEE, V91, P930, DOI 10.1109/JPROC.2003.813570
   Verschueren DV, 2018, NANOTECHNOLOGY, V29, DOI 10.1088/1361-6528/aaabce
   Viator JA, 2010, J BIOMED NANOTECHNOL, V6, P187, DOI 10.1166/jbn.2010.1105
   Vilela D, 2012, ANAL CHEM, V84, P10838, DOI 10.1021/ac303049x
   Villalonga R., 2006, ENCY ANAL CHEM
   Vlassiouk I, 2005, LANGMUIR, V21, P4776, DOI 10.1021/la0471644
   von der Luhe M, 2018, ACS APPL NANO MATER, V1, P232, DOI 10.1021/acsanm.7b00118
   Vu XT, 2010, PHYS STATUS SOLIDI A, V207, P850, DOI 10.1002/pssa.200983316
   Wan JZ, 2016, SCI REP-UK, V6, DOI 10.1038/srep19806
   Wanekaya AK, 2006, ELECTROANAL, V18, P533, DOI 10.1002/elan.200503449
   Wang GF, 2013, MICROCHIM ACTA, V180, P161, DOI 10.1007/s00604-012-0923-1
   Wang HY, 2008, ANAL CHEM, V80, P8202, DOI 10.1021/ac8014824
   Wang J, 1999, ANAL CHEM, V71, P3901, DOI 10.1021/ac9904720
   Wang J, 2004, J AM CHEM SOC, V126, P3010, DOI 10.1021/ja031723w
   Wang J, 2003, J AM CHEM SOC, V125, P3214, DOI 10.1021/ja029668z
   Wang J, 2002, ELECTROPHORESIS, V23, P596, DOI 10.1002/1522-2683(200202)23:4<596::AID-ELPS596>3.0.CO;2-C
   Wang J, 2002, TRAC-TREND ANAL CHEM, V21, P226, DOI 10.1016/S0165-9936(02)00402-8
   Wang J, 2001, ANALYST, V126, P2020, DOI 10.1039/b106343j
   Wang J, 1999, ANAL CHEM, V71, P5436, DOI 10.1021/ac990807d
   Wang J, 2001, ANAL CHEM, V73, P5576, DOI 10.1021/ac0107148
   Wang J, 2001, LANGMUIR, V17, P5739, DOI 10.1021/la011002f
   Wang J, 2002, TALANTA, V56, P223, DOI 10.1016/S0039-9140(01)00592-6
   Wang J., 2006, ANAL ELECTROCHEMISTR, P201
   Wang JB, 2006, ANAL CHEM, V78, P1769, DOI 10.1021/ac051113+
   Wang J, 2012, MICROCHIM ACTA, V177, P245, DOI 10.1007/s00604-011-0758-1
   Wang JF, 2009, ELECTROCHEM COMMUN, V11, P1892, DOI 10.1016/j.elecom.2009.08.019
   Wang J, 2008, ELECTROCHEMICAL SENSORS, BIOSENSORS AND THEIR BIOMEDICAL APPLICATIONS, P57, DOI 10.1016/B978-012373738-0.50005-2
   Wang K, 2012, ENERG ENVIRON SCI, V5, P8384, DOI 10.1039/c2ee21643d
   Wang LM, 2016, SCI REP-UK, V6, DOI 10.1038/srep23409
   Wang LX, 2013, NANO TODAY, V8, P374, DOI 10.1016/j.nantod.2013.07.001
   Wang L, 2017, BIOSENS BIOELECTRON, V89, P136, DOI 10.1016/j.bios.2016.06.011
   Wang PC, 2013, DISPLAYS, V34, P301, DOI 10.1016/j.displa.2013.05.003
   Wang ST, 2011, ANGEW CHEM INT EDIT, V50, P3084, DOI 10.1002/anie.201005853
   Wang ST, 2009, ANGEW CHEM INT EDIT, V48, P8970, DOI 10.1002/anie.200901668
   Wang YZ, 2016, J NANOSCI NANOTECHNO, V16, P7852, DOI 10.1166/jnn.2016.12762
   Wang YH, 2017, BIOSENS BIOELECTRON, V97, P305, DOI 10.1016/j.bios.2017.06.011
   Wang Y, 2010, ACS NANO, V4, P1790, DOI 10.1021/nn100315s
   Wang Y, 2009, ELECTROCHEM COMMUN, V11, P889, DOI 10.1016/j.elecom.2009.02.013
   Wang YH, 2017, BIOSENS BIOELECTRON, V87, P459, DOI 10.1016/j.bios.2016.08.102
   Wang YL, 2014, RSC ADV, V4, P59106, DOI 10.1039/c4ra10773j
   Wang YL, 2014, BIOSENS BIOELECTRON, V61, P618, DOI 10.1016/j.bios.2014.05.059
   Wang ZY, 2015, NANOSCALE, V7, P6420, DOI 10.1039/c5nr00585j
   Wang ZG, 2009, J MOL CATAL B-ENZYM, V56, P189, DOI 10.1016/j.molcatb.2008.05.005
   Wanunu M, 2010, NAT NANOTECHNOL, V5, P807, DOI [10.1038/NNANO.2010.202, 10.1038/nnano.2010.202]
   Wei DC, 2009, NANO LETT, V9, P1752, DOI 10.1021/nl803279t
   Wei D, 2009, LAB CHIP, V9, P2123, DOI 10.1039/b903118a
   Wen W, 2016, BIOSENS BIOELECTRON, V83, P142, DOI 10.1016/j.bios.2016.04.039
   Wen YP, 2017, J POLYM SCI POL CHEM, V55, P1121, DOI 10.1002/pola.28482
   Wierucka M, 2014, TRAC-TREND ANAL CHEM, V59, P50, DOI 10.1016/j.trac.2014.04.007
   Wildgoose GG, 2006, SMALL, V2, P182, DOI 10.1002/smll.200500324
   Wisitsoraat A, 2010, BIOSENS BIOELECTRON, V26, P1514, DOI 10.1016/j.bios.2010.07.101
   Wongkaew N, 2013, ANAL BIOANAL CHEM, V405, P5965, DOI 10.1007/s00216-013-7020-0
   Wongkaew N, 2012, ELECTROANAL, V24, P1903, DOI 10.1002/elan.201200336
   Woolley AT, 1998, ANAL CHEM, V70, P684, DOI 10.1021/ac971135z
   Wu H, 2010, NANO LETT, V10, P4242, DOI 10.1021/nl102725k
   Wu JJX, 2019, CHEM SOC REV, V48, P1004, DOI 10.1039/c8cs00457a
   Wu JW, 2015, LAB CHIP, V15, P690, DOI 10.1039/c4lc01121j
   Wu Q, 2017, SCI REP-UK, V7, DOI 10.1038/srep43877
   Wu W, 2017, NANOSCALE, V9, P7342, DOI 10.1039/c7nr01604b
   Xi JB, 2016, ACS APPL MATER INTER, V8, P22563, DOI 10.1021/acsami.6b05561
   Xia YJ, 2011, J MATER CHEM, V21, P4927, DOI 10.1039/c0jm04177g
   Xiao CH, 2011, BIOSENS BIOELECTRON, V26, P2934, DOI 10.1016/j.bios.2010.11.041
   Xiao K, 2005, J AM CHEM SOC, V127, P8614, DOI 10.1021/ja042554y
   Xiao Y, 2003, SCIENCE, V299, P1877, DOI 10.1126/science.1080664
   Xiao Y, 2007, J AM CHEM SOC, V129, P11896, DOI 10.1021/ja074218y
   Xie Y, 2018, J ELECTROANAL CHEM, V812, P82, DOI 10.1016/j.jelechem.2018.01.043
   Xu Q, 2015, BIOSENS BIOELECTRON, V63, P294, DOI 10.1016/j.bios.2014.07.055
   Xu YH, 2016, MICROCHIM ACTA, V183, P1521, DOI 10.1007/s00604-016-1841-4
   Xu YJ, 2018, ELECTROCHIM ACTA, V259, P994, DOI 10.1016/j.electacta.2017.11.034
   Xu YX, 2015, ACCOUNTS CHEM RES, V48, P1666, DOI 10.1021/acs.accounts.5b00117
   Xu YX, 2010, ACS NANO, V4, P4324, DOI 10.1021/nn101187z
   Yan F, 2015, CHEM COMMUN, V51, P17736, DOI 10.1039/c5cc08425c
   Yan YM, 2005, CHEM MATER, V17, P3457, DOI 10.1021/cm0504182
   Yanez-Sedeno P, 2017, SENSORS-BASEL, V17, DOI 10.3390/s17050965
   Yang YQ, 2013, MATER TODAY, V16, P365, DOI 10.1016/j.mattod.2013.09.004
   Zhao L., 2015, CHEM FUNCTIONALIZATI, P650
   Yang GH, 2014, ULTRASON SONOCHEM, V21, P1958, DOI 10.1016/j.ultsonch.2014.01.020
   Yang GH, 2013, CHEM COMMUN, V49, P10757, DOI 10.1039/c3cc45759a
   Yang GH, 2015, NANOSCALE, V7, P14217, DOI 10.1039/c5nr03398e
   Yang M, 2016, ANALYST, V141, P1319, DOI 10.1039/c5an02134k
   Yang WR, 2010, ANGEW CHEM INT EDIT, V49, P2114, DOI 10.1002/anie.200903463
   Yang XX, 2012, LAB CHIP, V12, P274, DOI 10.1039/c1lc20803a
   Yang Y, 2016, J ELECTROANAL CHEM, V775, P163, DOI 10.1016/j.jelechem.2016.04.041
   Yoon HJ, 2014, ACS NANO, V8, P1995, DOI 10.1021/nn5004277
   Yoon HJ, 2013, NAT NANOTECHNOL, V8, P735, DOI 10.1038/nnano.2013.194
   Young EWK, 2011, ANAL CHEM, V83, P1408, DOI 10.1021/ac102897h
   Yu B, 2014, SENSOR ACTUAT B-CHEM, V205, P120, DOI 10.1016/j.snb.2014.08.038
   Yu XW, 2014, ANALYST, V139, P4525, DOI 10.1039/c4an00604f
   Yu X, 2006, J AM CHEM SOC, V128, P11199, DOI 10.1021/ja062117e
   Yu YY, 1997, J PHYS CHEM B, V101, P6661
   Zamay AS, 2017, ADV EXP MED BIOL, V994, P67, DOI 10.1007/978-3-319-55947-6_3
   Zhang AQ, 2016, CHEM REV, V116, P215, DOI 10.1021/acs.chemrev.5b00608
   Zhang BA, 2016, PROG MATER SCI, V76, P319, DOI 10.1016/j.pmatsci.2015.08.002
   Zhang B, 2013, ANAL CHEM, V85, P9245, DOI 10.1021/ac4019878
   Zhang DD, 2017, MAT SCI ENG C-MATER, V70, P241, DOI 10.1016/j.msec.2016.08.078
   Zhang HF, 2016, ANAL CHIM ACTA, V902, P82, DOI 10.1016/j.aca.2015.10.028
   Zhang H, 2015, ACS NANO, V9, P9451, DOI 10.1021/acsnano.5b05040
   Zhang NA, 2012, ADV MATER, V24, P2756, DOI 10.1002/adma.201200155
   Zhang SD, 2017, CHEM REV, V117, P12942, DOI 10.1021/acs.chemrev.7b00088
   Zhang W, 2016, CHEM SOC REV, V45, P715, DOI 10.1039/c5cs00297d
   Zhang XY, 2014, ANAL CHIM ACTA, V845, P85, DOI 10.1016/j.aca.2014.05.025
   Zhang YF, 2014, BIOSENS BIOELECTRON, V53, P250, DOI 10.1016/j.bios.2013.10.001
   Zhang ZX, 2011, MICROCHIM ACTA, V174, P183, DOI 10.1007/s00604-011-0600-9
   Zhang ZY, 2015, CHEM COMMUN, V51, P8357, DOI 10.1039/c5cc02715b
   Zhao DL, 2015, ANAL CHEM, V87, P9315, DOI 10.1021/acs.analchem.5b02017
   Zhao LB, 2013, ADV MATER, V25, P2897, DOI 10.1002/adma.201205237
   Zhao M, 2003, ANAL CHEM, V75, P593, DOI 10.1021/ac026072l
   Zhao Q, 2002, ELECTROANAL, V14, P1609, DOI 10.1002/elan.200290000
   Zhao Y, 2018, BIOSENS BIOELECTRON, V99, P193, DOI 10.1016/j.bios.2017.07.061
   Zheng GF, 2005, NAT BIOTECHNOL, V23, P1294, DOI 10.1038/nbt1138
   Zheng TT, 2014, J AM CHEM SOC, V136, P2288, DOI 10.1021/ja500169y
   Zhou BP, 2015, LAB CHIP, V15, P2125, DOI 10.1039/c5lc00173k
   Zhou HJ, 2010, LANGMUIR, V26, P6028, DOI 10.1021/la903799n
   Zhou SW, 2016, ACS APPL MATER INTER, V8, P7674, DOI 10.1021/acsami.6b01010
   Zhu Y, 2015, ANAL CHIM ACTA, V883, P81, DOI 10.1016/j.aca.2015.05.002
   Zhu ZF, 2012, ANAL CHIM ACTA, V709, P21, DOI 10.1016/j.aca.2011.10.022
   Zhu ZZ, 2017, NANO-MICRO LETT, V9, DOI 10.1007/s40820-017-0128-6
   Zou ZW, 2008, SENSOR ACTUAT B-CHEM, V134, P18, DOI 10.1016/j.snb.2008.04.005
NR 542
TC 319
Z9 322
U1 78
U2 954
PU AMER CHEMICAL SOC
PI WASHINGTON
PA 1155 16TH ST, NW, WASHINGTON, DC 20036 USA
SN 0009-2665
EI 1520-6890
J9 CHEM REV
JI Chem. Rev.
PD JAN 9
PY 2019
VL 119
IS 1
SI SI
BP 120
EP 194
DI 10.1021/acs.chemrev.8b00172
PG 75
WC Chemistry, Multidisciplinary
WE Science Citation Index Expanded (SCI-EXPANDED)
SC Chemistry
GA HH4KC
UT WOS:000455690300005
PM 30247026
HC Y
HP N
DA 2023-06-30
ER

PT J
AU Khoshro, H
   Zare, HR
   Vafazadeh, R
AF Khoshro, Hossein
   Zare, Hamid R.
   Vafazadeh, Rasoul
TI Electrocatalytic measurement of H2O2 concentration using
   bis(N-2-methylphenyl-salicyldenaminato)copper(II) spiked in a carbon
   paste electrode
SO CHINESE JOURNAL OF CATALYSIS
LA English
DT Article
DE Electrochemical behavior;
   Bis(N-2-methylphenyl-salicyldenaminato)copper(II) complex; Hydrogen
   peroxides; Electrocatalytic reduction
ID HYDROGEN-PEROXIDE; GLASSY-CARBON; SOL-GEL; AMPEROMETRIC DETERMINATION;
   ELECTROCHEMICAL DETECTION; LIQUID-CHROMATOGRAPHY; COPPER COMPLEX;
   FUEL-CELLS; BIOSENSOR; REDUCTION
AB The electrochemical behavior of a bis(N-2-methylphenyl-salicyldenaminato)copper(II) complex spiked in a carbon paste electrode (BMPSCu-CPE) and its electrocatalytic reduction of H2O2 were examined using cyclic voltammetry, chronoamperometry, and differential pulse voltammetry. Cyclic voltammetry was used to study the redox properties of BMPSCu-CPE at various potential scan rates. The apparent charge transfer rate constant and the transfer coefficient for the electron transfer between BMPSCu and the carbon paste electrode (CPE) were 1.9 +/- 0.1 s(-1) and 0.43, respectively. BMPSCu-CPE had excellent electrocatalytic activity for H2O2 reduction in 0.1 mol/L phosphate buffer solution (pH 5.0), and it decreased the overpotential by 300 mV as compared to CPE alone. The diffusion coefficient and kinetic parameters such as the heterogeneous catalytic electron transfer rate constant and electron transfer coefficient for the reduction of H2O2 at the BMPSCu-CPE surface were also determined using electrochemical methods. Differential pulse voltammetry showed two linear dynamic ranges of 1.0-10.0 and 10.0-300.0 mu mol/L and a detection limit of 0.63 pmol/L H202. The BMPSCu-CPE has excellent reproducibility and long term stability, and it was successfully applied for the determination of H2O2 in two pharmaceutical samples: an antiseptic solution and a hair dying cream. (C) 2014, Dalian Institute of Chemical Physics, Chinese Academy of Sciences. Published by Elsevier B.V. All rights reserved.
C1 [Khoshro, Hossein; Zare, Hamid R.; Vafazadeh, Rasoul] Yazd Univ, Dept Chem, Yazd 89195741, Iran.
C3 University of Yazd
RP Zare, HR (通讯作者)，Yazd Univ, Dept Chem, Yazd 89195741, Iran.
EM hrzare@yazd.ac.ir
OI Zare, Hamid R./0000-0003-3890-4331
CR ANDRIEUX CP, 1978, J ELECTROANAL CHEM, V93, P163, DOI 10.1016/S0022-0728(78)80230-7
   ANTONIADOU S, 1989, SYNTHETIC MET, V30, P295, DOI 10.1016/0379-6779(89)90652-8
   Bard A. J., 2001, ELECTROCHEMICAL METH
   Campanella L, 1998, J PHARMACEUT BIOMED, V18, P105, DOI 10.1016/S0731-7085(98)00155-1
   Chen SM, 1998, J ELECTROANAL CHEM, V457, P23, DOI 10.1016/S0022-0728(98)00143-0
   Choudhury NA, 2005, J POWER SOURCES, V143, P1, DOI 10.1016/j.jpowsour.2004.08.059
   CLAPP PA, 1989, ANAL CHIM ACTA, V218, P331, DOI 10.1016/S0003-2670(00)80309-8
   Cosnier S, 2000, ELECTROCHEM COMMUN, V2, P851, DOI 10.1016/S1388-2481(00)00135-1
   COX JA, 1989, ANAL CHEM, V61, P2176, DOI 10.1021/ac00194a012
   Dias VLN, 2005, J POWER SOURCES, V142, P10, DOI 10.1016/j.jpowsour.2004.09.032
   Domenech A, 2002, ANAL CHIM ACTA, V452, P11, DOI 10.1016/S0003-2670(01)01430-1
   Effkemann S, 1998, ANAL CHIM ACTA, V363, P97, DOI 10.1016/S0003-2670(98)00040-3
   Fiorito PA, 2004, TALANTA, V62, P649, DOI 10.1016/j.talanta.2003.09.010
   Gao GG, 2005, J PHYS CHEM B, V109, P8948, DOI 10.1021/jp044403n
   GORTON L, 1995, ELECTROANAL, V7, P23, DOI 10.1002/elan.1140070104
   GORTON L, 1986, J MOL CATAL, V38, P157, DOI 10.1016/0304-5102(86)87055-9
   Gouda MD, 2002, BIOSENS BIOELECTRON, V17, P503, DOI 10.1016/S0956-5663(02)00021-0
   Hasegawa S, 2005, ELECTROCHEM SOLID ST, V8, pA119, DOI 10.1149/1.1849112
   Hong JG, 1998, FRESEN J ANAL CHEM, V361, P124, DOI 10.1007/s002160050847
   HURDIS EC, 1954, ANAL CHEM, V26, P320, DOI 10.1021/ac60086a016
   Ivama VM, 2003, J BRAZIL CHEM SOC, V14, P551, DOI 10.1590/S0103-50532003000400010
   Ivandini TA, 2005, DIAM RELAT MATER, V14, P2133, DOI 10.1016/j.diamond.2005.08.022
   Jeffery G. H., 1989, VOGELS TXB QUANTITAT
   Ju HX, 2001, ELECTROANAL, V13, P789, DOI 10.1002/1521-4109(200105)13:8/9<789::AID-ELAN789>3.0.CO;2-G
   Ju HX, 2002, ELECTROANAL, V14, P141, DOI 10.1002/1521-4109(200201)14:2<141::AID-ELAN141>3.0.CO;2-Y
   KALCHER K, 1995, ELECTROANAL, V7, P5, DOI 10.1002/elan.1140070103
   Kim T, 2007, LAB CHIP, V7, P835, DOI 10.1039/b700040e
   Kjeang E, 2007, J ELECTROCHEM SOC, V154, pB1220, DOI 10.1149/1.2784185
   KOK GL, 1978, ENVIRON SCI TECHNOL, V12, P1072, DOI 10.1021/es60145a010
   KULESZA PJ, 1990, J ELECTROANAL CHEM, V280, P233, DOI 10.1016/0022-0728(90)87102-P
   KULESZA PJ, 1989, J ELECTROANAL CHEM, V259, P81, DOI 10.1016/0022-0728(89)80040-3
   Kumar SA, 2007, J MOL CATAL A-CHEM, V278, P244, DOI 10.1016/j.molcata.2007.09.023
   LAVIRON E, 1979, J ELECTROANAL CHEM, V101, P19, DOI 10.1016/S0022-0728(79)80075-3
   Li BL, 2013, J ELECTROANAL CHEM, V706, P64, DOI 10.1016/j.jelechem.2013.08.001
   Li BX, 2001, ANAL CHEM, V73, P1203, DOI 10.1021/ac000796k
   Li XY, 2013, ELECTROCHIM ACTA, V113, P170, DOI 10.1016/j.electacta.2013.09.049
   Lin HY, 2009, SOLID STATE SCI, V11, P643, DOI 10.1016/j.solidstatesciences.2008.10.007
   Lin YH, 2005, ELECTROCHEM COMMUN, V7, P166, DOI 10.1016/j.elecom.2004.12.005
   Miah R, 2006, ANAL CHEM, V78, P1200, DOI 10.1021/ac0515935
   Miley GH, 2007, J POWER SOURCES, V165, P509, DOI 10.1016/j.jpowsour.2006.10.062
   Miomandre F, 2001, J ELECTROANAL CHEM, V516, P66, DOI 10.1016/S0022-0728(01)00657-X
   Ojani R, 2010, J SOLID STATE ELECTR, V14, P621, DOI 10.1007/s10008-009-0824-3
   Pinkernell U, 1997, ANAL CHEM, V69, P3623, DOI 10.1021/ac9701750
   Quintino MSM, 2005, ANALYST, V130, P221, DOI 10.1039/b415496g
   Raman RK, 2007, FUEL CELLS, V7, P225, DOI 10.1002/fuce.200600023
   Ramanavicius A, 2005, BIOSENS BIOELECTRON, V20, P1962, DOI 10.1016/j.bios.2004.08.032
   Salimi A, 2004, ELECTROANAL, V16, P1984, DOI 10.1002/elan.200303035
   Salimi A, 2007, ANAL CHIM ACTA, V594, P24, DOI 10.1016/j.aca.2007.05.010
   Salimi A, 2013, ELECTROCHIM ACTA, V95, P60, DOI 10.1016/j.electacta.2013.01.154
   Santhosh P, 2006, ANAL CHIM ACTA, V575, P32, DOI 10.1016/j.aca.2006.05.075
   Shan D, 2007, BIOSENS BIOELECTRON, V22, P1612, DOI 10.1016/j.bios.2006.07.019
   SHARP M, 1979, J ELECTROANAL CHEM, V95, P123, DOI 10.1016/S0022-0728(79)80227-2
   Shen Y, 2008, ANAL CHEM, V80, P750, DOI 10.1021/ac0711889
   Shin MC, 1996, BIOSENS BIOELECTRON, V11, P161, DOI 10.1016/0956-5663(96)83723-7
   Skoog D. A., 2006, PRINCIPLES INSTRUMEN
   Vafazadeh R, 2010, POLYHEDRON, V29, P1810, DOI 10.1016/j.poly.2010.02.030
   Wang BQ, 2000, TALANTA, V51, P565, DOI 10.1016/S0039-9140(99)00315-X
   Wang XL, 2008, ELECTROANAL, V20, P1055, DOI 10.1002/elan.200704146
   Wei A, 2006, APPL PHYS LETT, V89, DOI 10.1063/1.2356307
   WILLNER I, 1993, ADV MATER, V5, P912, DOI 10.1002/adma.19930051206
   Yu H, 2007, ELECTROCHIM ACTA, V52, P4403, DOI 10.1016/j.electacta.2006.12.021
   Zou YJ, 2008, BIOSENS BIOELECTRON, V23, P1010, DOI 10.1016/j.bios.2007.10.009
NR 62
TC 8
Z9 8
U1 0
U2 21
PU SCIENCE PRESS
PI BEIJING
PA 16 DONGHUANGCHENGGEN NORTH ST, BEIJING 100717, PEOPLES R CHINA
SN 0253-9837
EI 1872-2067
J9 CHINESE J CATAL
JI Chin. J. Catal.
PD FEB
PY 2014
VL 35
IS 2
BP 247
EP 254
DI 10.1016/S1872-2067(12)60753-0
PG 8
WC Chemistry, Applied; Chemistry, Physical; Engineering, Chemical
WE Science Citation Index Expanded (SCI-EXPANDED)
SC Chemistry; Engineering
GA 301TU
UT WOS:000330555800012
OA Bronze
DA 2023-06-30
ER

PT J
AU Xiong, EH
   Zhang, XH
   Liu, YQ
   Zhou, JW
   Yu, P
   Li, XY
   Chen, JH
AF Xiong, Erhu
   Zhang, Xiaohua
   Liu, Yunqing
   Zhou, Jiawan
   Yu, Peng
   Li, Xiaoyu
   Chen, Jinhua
TI Ultrasensitive Electrochemical Detection of Nucleic Acids Based on the
   Dual-Signaling Electrochemical Ratiometric Method and Exonuclease
   III-Assisted Target Recycling Amplification Strategy
SO ANALYTICAL CHEMISTRY
LA English
DT Article
ID ROLLING CIRCLE AMPLIFICATION; CIRCULAR STRAND-DISPLACEMENT;
   SEQUENCE-SPECIFIC DETECTION; DNA DETECTION; LABEL-FREE; GOLD
   NANOPARTICLES; MOLECULAR BEACON; FLUORESCENCE DETECTION; SENSITIVE
   DETECTION; GRAPHENE OXIDE
AB Because of the intrinsic importance of nucleic acids as biotargets, the simple and sensitive detection of nucleic acids is very essential for biological studies and medical diagnostics. In this work, a novel, simple, and selective electrochemical DNA biosensor for the sensitive detection of target DNA (T-DNA) has been developed based on the dual-signaling electrochemical ratiometric method and exonuclease III (Exo III)-assisted target recycling amplification strategy. The assay strategy includes both "signal-on" and "signal-off' elements. The stem-loop (hairpin) DNA capture probe (HP), which was labeled by thiolated methylene blue (MB) at the 3'-protruding termini and ferrocene (Fc) in the middle of the loop, first self-assembled on the gold electrode surface via a Au-S bond. In the presence of T-DNA, the T-DNA hybridized with HP, which triggered the Exo III cleavage process and accompanied the release of T-DNA. As a result, the MB tags were away from and the Fc tags close to the gold electrode surface, leading to the decrease of the oxidation peak current of MB (I-MB) and the increase of that of Pc (I-Fc). The value of Delta I-Fc/vertical bar Delta I-MB vertical bar (Delta I-Fc and Delta I-MB are the change values of the oxidation peak currents of Fc and MB, respectively) is linear with the concentration of T-DNA from 0.01 pM to 0.8 pM. The detection limit (4.16 fM) of the developed method is much lower than that of the most reported electrochemical DNA biosensors. This strategy provides a simple and sensitive approach for the detection of T-DNA and has promising applications in bioanalysis, disease diagnostics, and clinical biomedicine.
C1 [Xiong, Erhu; Zhang, Xiaohua; Liu, Yunqing; Zhou, Jiawan; Yu, Peng; Li, Xiaoyu; Chen, Jinhua] Hunan Univ, Coll Chem & Chem Engn, State Key Lab Chemo Biosensing & Chemometr, Changsha 410082, Hunan, Peoples R China.
C3 Hunan University
RP Chen, JH (通讯作者)，Hunan Univ, Coll Chem & Chem Engn, State Key Lab Chemo Biosensing & Chemometr, Changsha 410082, Hunan, Peoples R China.
EM chenjinhua@hnu.edu.cn
OI Xiong, Erhu/0000-0002-9085-1858
FU NSFC [21275041, 21235002, 21475035]; Foundation for Innovative Research
   Groups of NSFC [21221003]; Hunan Provincial Natural Science Foundation
   of China [12JJ2010]; Specialized Research Fund for the Doctoral Program
   of Higher Education [20110161110009]; PCSIRT [IRT1238]
FX This work was financially supported by NSFC (21275041, 21235002,
   21475035), the Foundation for Innovative Research Groups of NSFC
   (21221003), Hunan Provincial Natural Science Foundation of China
   (12JJ2010), the Specialized Research Fund for the Doctoral Program of
   Higher Education (20110161110009), and PCSIRT (IRT1238).
CR Bakker E, 2006, ANAL CHEM, V78, P3965, DOI 10.1021/ac060637m
   BARANY F, 1991, P NATL ACAD SCI USA, V88, P189, DOI 10.1073/pnas.88.1.189
   Bardea A, 1999, CHEM COMMUN, P21, DOI 10.1039/a808319c
   Cao Y, 2012, ANAL CHEM, V84, P4314, DOI 10.1021/ac203401h
   Chen Y, 2011, CHEM COMMUN, V47, P12798, DOI 10.1039/c1cc14902d
   Cheng W, 2014, BIOSENS BIOELECTRON, V62, P274, DOI 10.1016/j.bios.2014.06.056
   Cheng YN, 2011, ANAL CHEM, V83, P1307, DOI 10.1021/ac102463c
   Connolly AR, 2010, ANGEW CHEM INT EDIT, V49, P2720, DOI 10.1002/anie.200906992
   DAO V, 1992, BIOCHEMISTRY-US, V31, P11012, DOI 10.1021/bi00160a010
   Dong HF, 2010, ANAL CHEM, V82, P5511, DOI 10.1021/ac100852z
   Du Y, 2014, ANAL CHEM, V86, P8010, DOI 10.1021/ac5025254
   Fan JB, 2006, NAT REV GENET, V7, P632, DOI 10.1038/nrg1901
   Fan Q, 2012, BIOSENS BIOELECTRON, V33, P211, DOI 10.1016/j.bios.2012.01.003
   Gao T, 2013, ANAL CHIM ACTA, V788, P171, DOI 10.1016/j.aca.2013.06.029
   Gao WC, 2011, CHEM COMMUN, V47, P5220, DOI 10.1039/c1cc10840a
   Gao Y, 2013, ANAL CHEM, V85, P11494, DOI 10.1021/ac402728d
   Garcia T, 2011, BIOSENS BIOELECTRON, V27, P40, DOI 10.1016/j.bios.2011.06.003
   Gerasimova YV, 2010, CHEM COMMUN, V46, P8761, DOI 10.1039/c0cc03248d
   He F, 2008, ANAL CHEM, V80, P2239, DOI 10.1021/ac702415p
   He P, 2014, CHEM COMMUN, V50, P10718, DOI 10.1039/c4cc04776a
   Hsieh K, 2011, ANGEW CHEM INT EDIT, V50, P11176, DOI 10.1002/anie.201103482
   Ji HX, 2012, ANAL CHEM, V84, P7166, DOI 10.1021/ac3015356
   Ji HX, 2011, CHEM-EUR J, V17, P11344, DOI 10.1002/chem.201100563
   Jing P, 2015, ANAL CHIM ACTA, V853, P234, DOI 10.1016/j.aca.2014.10.003
   Kuang H, 2011, BIOSENS BIOELECTRON, V26, P2495, DOI 10.1016/j.bios.2010.10.043
   Lai RY, 2006, P NATL ACAD SCI USA, V103, P4017, DOI 10.1073/pnas.0511325103
   Li D, 2010, ACCOUNTS CHEM RES, V43, P631, DOI 10.1021/ar900245u
   Li F, 2015, ANAL CHEM, V87, P274, DOI 10.1021/ac5037236
   Li HK, 2005, ANGEW CHEM INT EDIT, V44, P5100, DOI 10.1002/anie.200500403
   Li JWJ, 2008, NUCLEIC ACIDS RES, V36, DOI 10.1093/nar/gkn033
   Li JS, 2010, ANAL CHEM, V82, P2811, DOI 10.1021/ac100336n
   Li W, 2012, ANAL CHEM, V84, P7583, DOI 10.1021/ac301990f
   Lin CS, 2014, BIOSENS BIOELECTRON, V59, P365, DOI 10.1016/j.bios.2014.03.053
   Liu JW, 2006, ANGEW CHEM INT EDIT, V45, P90, DOI 10.1002/anie.200502589
   Liu SF, 2015, BIOSENS BIOELECTRON, V63, P99, DOI 10.1016/j.bios.2014.07.023
   Liu SF, 2013, ANAL CHEM, V85, P2282, DOI 10.1021/ac303225p
   Liu XQ, 2012, CHEM-EUR J, V18, P2207, DOI 10.1002/chem.201103342
   Lubin AA, 2010, ACCOUNTS CHEM RES, V43, P496, DOI 10.1021/ar900165x
   Luo CH, 2013, BIOSENS BIOELECTRON, V48, P132, DOI 10.1016/j.bios.2013.03.084
   Nallur G, 2001, NUCLEIC ACIDS RES, V29, part. no., DOI 10.1093/nar/29.23.e118
   Ning LM, 2014, ANAL CHEM, V86, P8042, DOI 10.1021/ac500141p
   Peng H, 2007, J AM CHEM SOC, V129, P3048, DOI 10.1021/ja0685452
   Pinijsuwan S, 2008, ANAL CHEM, V80, P6779, DOI 10.1021/ac800566d
   RAMSING NB, 1989, BIOCHEMISTRY-US, V28, P9528, DOI 10.1021/bi00450a042
   Ren KW, 2015, BIOSENS BIOELECTRON, V66, P345, DOI 10.1016/j.bios.2014.11.046
   Ren KW, 2014, SCI REP-UK, V4, DOI 10.1038/srep04360
   Ricci F, 2008, MICROCHIM ACTA, V163, P149, DOI 10.1007/s00604-008-0015-4
   Ronkainen NJ, 2010, CHEM SOC REV, V39, P1747, DOI 10.1039/b714449k
   SAIKI RK, 1985, SCIENCE, V230, P1350, DOI 10.1126/science.2999980
   Wang C, 2013, BIOSENS BIOELECTRON, V47, P324, DOI 10.1016/j.bios.2013.03.020
   Wang F, 2011, J AM CHEM SOC, V133, P17149, DOI 10.1021/ja2076789
   Wang WJ, 2015, ANAL CHEM, V87, P3019, DOI 10.1021/ac504652e
   Wee EJH, 2012, CHEM COMMUN, V48, P12014, DOI 10.1039/c2cc35841g
   Wei W, 2014, J ELECTROANAL CHEM, V714, P25, DOI 10.1016/j.jelechem.2013.12.018
   Wu D, 2011, BIOSENS BIOELECTRON, V28, P232, DOI 10.1016/j.bios.2011.07.029
   Wu L, 2014, NANO TODAY, V9, P197, DOI 10.1016/j.nantod.2014.04.002
   Xia F, 2010, P NATL ACAD SCI USA, V107, P10837, DOI 10.1073/pnas.1005632107
   Xiao Y, 2009, J AM CHEM SOC, V131, P15311, DOI 10.1021/ja905068s
   Xiong EH, 2015, ANAL CHIM ACTA, V853, P242, DOI 10.1016/j.aca.2014.10.015
   Xu W, 2009, ANGEW CHEM INT EDIT, V48, P6849, DOI 10.1002/anie.200901772
   Xu WD, 2014, ANAL CHEM, V86, P7813, DOI 10.1021/ac501726s
   Xuan F, 2012, ANAL CHEM, V84, P5216, DOI 10.1021/ac301033w
   Xue QW, 2014, BIOSENS BIOELECTRON, V61, P351, DOI 10.1016/j.bios.2014.05.047
   Yao GH, 2015, ANAL CHEM, V87, P929, DOI 10.1021/ac503016f
   Yu P, 2014, J ELECTROANAL CHEM, V732, P61, DOI 10.1016/j.jelechem.2014.08.034
   Zhang D, 2010, BIOSENS BIOELECTRON, V26, P1736, DOI 10.1016/j.bios.2010.08.012
   Zhang XL, 2009, ANAL CHEM, V81, P1826, DOI 10.1021/ac802183u
   Zhao CQ, 2011, CHEM COMMUN, V47, P5461, DOI 10.1039/c1cc11396h
   Zhao WA, 2008, ANGEW CHEM INT EDIT, V47, P6330, DOI 10.1002/anie.200705982
   Zheng XX, 2011, ANGEW CHEM INT EDIT, V50, P11994, DOI 10.1002/anie.201105121
   Zhou H, 2013, CHEM COMMUN, V49, P2448, DOI 10.1039/c3cc38358j
   Zuo XL, 2010, J AM CHEM SOC, V132, P1816, DOI 10.1021/ja909551b
NR 72
TC 140
Z9 141
U1 8
U2 381
PU AMER CHEMICAL SOC
PI WASHINGTON
PA 1155 16TH ST, NW, WASHINGTON, DC 20036 USA
SN 0003-2700
EI 1520-6882
J9 ANAL CHEM
JI Anal. Chem.
PD JUL 21
PY 2015
VL 87
IS 14
BP 7291
EP 7296
DI 10.1021/acs.analchem.5b01402
PG 6
WC Chemistry, Analytical
WE Science Citation Index Expanded (SCI-EXPANDED)
SC Chemistry
GA CN6PE
UT WOS:000358555900042
PM 26125332
DA 2023-06-30
ER

PT J
AU Du, M
   Yang, T
   Jiao, K
AF Du, Meng
   Yang, Tao
   Jiao, Kui
TI Rapid DNA electrochemical biosensing platform for label-free
   potentiometric detection of DNA hybridization
SO TALANTA
LA English
DT Article
DE Sulfonated polyaniline; Layer-by-layer; DNA hybridization;
   Chronopotentiometry
ID IMPEDANCE SPECTROSCOPY; POLYANILINE; NANOWIRES; ELECTRODE; SENSORS;
   FILMS
AB This paper described a novel electrochemical DNA biosensor for rapid specific detection of nucleic acids based on the sulfonated polyaniline (SPAN) nanofibre and cysteamine-capped gold nanoparticle (CA-G(NP)) layer-by-layer films. A precursor film of 3-mercaptopropionic acid (MPA) was firstly self-assembled on the Au electrode surface. CA-G(NP) was covalently deposited on the Au/MPA electrode to obtain a stable substrate. SPAN nanofibre and CA-G(NP), were alternately layer-by-layer assembled on the stable substrate by electrostatic force. Cyclic voltammetry was used to monitor the consecutive growth of the multilayer films by utilizing [Fe(CN)(6)](3-/4-) as the redox indicator. The (CA-G(NP)/SPAN)(n) films showed satisfactory ability of electron transfer and excellent redox activity in neutral media. Negatively charged probe ssDNA was immobilized on the outer layer of the multilayer film (CA-GNP) through electrostatic affinity. Chronopotentiometry and electrochemical impedance spectroscopy were employed to obtain the direct electrochemical readout for probe ssDNA immobilization and hybridization using [Fe(CN)(6)](3-/4-) in solution as the mediator. While electrochemical impedance spectroscopy led to the characterization of the electron-transfer resistance at the electrode, chronopotentiometry provided the total resistance at the interfaces of the modified electrodes. A good correlation between the total electrode resistances and the electron-transfer resistances at the conducting supports was found. Chronopotentiometry was suggested as a rapid transduction means (a few seconds). Based on the (CA-G(NP)/SPAN) films, the target DNA with 20-base could be detected up to 2.13 x 10(-13) mol/L, and the feasibility for the detection of base-mismatched DNA was also demonstrated. (C) 2010 Elsevier B.V. All rights reserved.
C1 [Du, Meng; Yang, Tao; Jiao, Kui] Qingdao Univ Sci & Technol, Key Lab Ecochem Engn, Minist Educ, Coll Chem & Mol Engn, Qingdao 266042, Peoples R China.
C3 Qingdao University of Science & Technology
RP Jiao, K (通讯作者)，Qingdao Univ Sci & Technol, Key Lab Ecochem Engn, Minist Educ, Coll Chem & Mol Engn, Qingdao 266042, Peoples R China.
EM kjiao@qust.edu.cn
RI 杜, 萌/B-3815-2010
FU National Natural Science Foundation of China [20635020, 20805025,
   20975057]; Doctoral Foundation of the Ministry of Education of China
   [20060426001]; Natural Science Foundation of Qingdao City
   [09-1-3-25-jch]
FX This project was supported by the National Natural Science Foundation of
   China (Nos. 20635020, 20805025 and 20975057), Doctoral Foundation of the
   Ministry of Education of China (No. 20060426001) and the Natural Science
   Foundation of Qingdao City (No. 09-1-3-25-jch).
CR Alfonta L, 2001, BIOSENS BIOELECTRON, V16, P675, DOI 10.1016/S0956-5663(01)00231-7
   Arora K, 2007, BIOSENS BIOELECTRON, V23, P613, DOI 10.1016/j.bios.2007.07.010
   Arora K, 2007, ANAL CHEM, V79, P6152, DOI 10.1021/ac070403i
   Bard A. J., 2001, ELECTROCHEMICAL METH
   Chang HX, 2007, ANAL CHEM, V79, P5111, DOI 10.1021/ac070639m
   Chen SH, 1999, LANGMUIR, V15, P1075, DOI 10.1021/la9812828
   Daniel MC, 2004, CHEM REV, V104, P293, DOI 10.1021/cr030698+
   Feng YY, 2008, ANAL CHIM ACTA, V616, P144, DOI 10.1016/j.aca.2008.04.022
   Gao ZQ, 2007, ADV MATER, V19, P602, DOI 10.1002/adma.200601090
   Kumar SA, 2007, SENSOR ACTUAT B-CHEM, V123, P964, DOI 10.1016/j.snb.2006.10.067
   Liang L, 2002, ANGEW CHEM INT EDIT, V41, P3665, DOI 10.1002/1521-3773(20021004)41:19<3665::AID-ANIE3665>3.0.CO;2-B
   Lisdat F, 2008, ANAL BIOANAL CHEM, V391, P1555, DOI 10.1007/s00216-008-1970-7
   Ma YF, 2004, J AM CHEM SOC, V126, P7097, DOI 10.1021/ja039621t
   MACDIARMID AG, 1994, SYNTHETIC MET, V65, P103, DOI 10.1016/0379-6779(94)90171-6
   Mazeikiene R, 2006, ELECTROCHIM ACTA, V51, P5761, DOI 10.1016/j.electacta.2006.03.011
   Peng H, 2009, BIOMATERIALS, V30, P2132, DOI 10.1016/j.biomaterials.2008.12.065
   Tian SJ, 2004, CHEM MATER, V16, P4103, DOI 10.1021/cm049211j
   YUE J, 1991, SYNTHETIC MET, V41, P765, DOI 10.1016/0379-6779(91)91180-I
   Zhang CQ, 2009, MATER LETT, V63, P592, DOI 10.1016/j.matlet.2008.11.041
   Zhang L, 2006, BIOSENS BIOELECTRON, V21, P1107, DOI 10.1016/j.bios.2005.04.004
   Zhang W, 2009, BIOSENS BIOELECTRON, V25, P428, DOI 10.1016/j.bios.2009.07.032
   Zhao W, 2006, ELECTROANAL, V18, P1737, DOI 10.1002/elan.200603630
   Zhu NN, 2006, ELECTROCHIM ACTA, V51, P3758, DOI 10.1016/j.electacta.2005.10.038
NR 23
TC 13
Z9 13
U1 0
U2 32
PU ELSEVIER SCIENCE BV
PI AMSTERDAM
PA PO BOX 211, 1000 AE AMSTERDAM, NETHERLANDS
SN 0039-9140
EI 1873-3573
J9 TALANTA
JI Talanta
PD MAY 15
PY 2010
VL 81
IS 3
BP 1022
EP 1027
DI 10.1016/j.talanta.2010.01.053
PG 6
WC Chemistry, Analytical
WE Science Citation Index Expanded (SCI-EXPANDED)
SC Chemistry
GA 586CA
UT WOS:000276877500041
PM 20298888
DA 2023-06-30
ER

PT J
AU LaGier, MJ
   Jack, WFB
   Goodwin, KD
AF LaGier, Michael J.
   Fell, Jack W.
   Goodwin, Kelly D.
TI Electrochemical detection of harmful algae and other microbial
[truncated: 3,486,312 more chars]
