# Supplementary material for: Hotspots and trends of electrochemical biosensor technology: a bibliometric analysis from 2003 to 2023
Source: RSC Adv. 2023 Oct 19;13(44):30704–17. doi: 10.1039/d3ra05889a (PMC10585615; doi:10.1039/d3ra05889a)
Supplement: RA-013-D3RA05889A-s001 [file RA-013-D3RA05889A-s001.zip › data-33.xlsx]

FN Clarivate Analytics Web of Science
VR 1.0
PT J
AU Joshi, N
   Rawat, K
   Solanki, PR
   Bohidar, HB
AF Joshi, Nidhi
   Rawat, Kamla
   Solanki, Pratima R.
   Bohidar, H. B.
TI Enzyme-free and biocompatible nanocomposite based cholesterol sensor
SO BIOCHEMICAL ENGINEERING JOURNAL
LA English
DT Article; Proceedings Paper
CT International-Conference-on-Emerging-Trends-in-Industrial-Biotechnology
CY NOV 06-09, 2014
CL Jawaharlal Nehru Univ, New Delhi, INDIA
HO Jawaharlal Nehru Univ
DE Nanocomposites; Enzyme-free; Multianalyte; Sensor; Mixed clay; Cyclic
   voltammetry
ID MIXED CLAY DISPERSIONS; PEROXIDASE; BIOSENSOR; ELECTRODE; NANOCLAY;
   BEHAVIOR; UREA
AB We have systematically probed the gelation phenomenon of the mixed clay Laponite (L)-Montmorillonite (MMT) in aqueous dispersion (L:MMT= 1:1). The structurally better and functionally advanced material, so produced, allowed the possibility of formation of homogeneous thin gel films that had good thermomechanical properties and transparency. This nanocomposite gel was deposited onto indium tin oxide (ITO) coated glass plates via drop casting method to produce sensor electrodes. The structural and morphological studies of these L-MMT/ITO electrodes were characterized by electrochemical technique. The redox behavior of this electrode towards ascorbic acid (AA), oxalic acid (OA), glucose (Glu) and cholesterol (ChO) was investigated by cyclic voltammetry. The electrochemical response of these electrodes was monitored with different metabolites in the concentration range 1-20 mM. This response showed a broad range of linearity and higher sensitivity for cholesterol, in particular. The excellent electrocatalytic behavior of L-MMT/ITO electrode may find application in the construction of strip-based sensor for detection of cholesterol in particular that too in an enzyme-free platform. (C) 2015 Published by Elsevier B.V.
C1 [Joshi, Nidhi; Bohidar, H. B.] Jawaharlal Nehru Univ, Sch Phys Sci, Polymer & Biophys Lab, New Delhi 110067, India.
   [Rawat, Kamla; Solanki, Pratima R.; Bohidar, H. B.] Jawaharlal Nehru Univ, Special Ctr Nanosci, New Delhi 110067, India.
   [Rawat, Kamla] IUAC, New Delhi 110067, India.
C3 Jawaharlal Nehru University, New Delhi; Jawaharlal Nehru University, New
   Delhi; Inter-University Accelerator Centre
RP Rawat, K (通讯作者)，Jawaharlal Nehru Univ, Special Ctr Nanosci, New Delhi 110067, India.
EM kamlajnu@gmail.com; bohi0700@mail.jnu.ac.in
RI Bohidar, Himadri B./IQU-2113-2023
OI Bohidar, Himadri B./0000-0002-6524-3543
FU University Grants Commission, Government of India; Department of Science
   and Technology Government of India; DST-Inspire Faculty Award
FX NJ acknowledges University Grants Commission, Government of India for a
   Research Fellowship. This work was supported by a grant from Department
   of Science and Technology Government of India. KR acknowledges receipt
   of DST-Inspire Faculty Award. Authors are thankful to Advanced Research
   Instrumentation Facility of the University for allowing us access to
   FTIR facility.
CR Arya SK, 2009, BIOSENS BIOELECTRON, V24, P2810, DOI 10.1016/j.bios.2009.02.008
   Chang MY, 2007, BIOCHEM ENG J, V35, P93, DOI 10.1016/j.bej.2007.01.003
   Dhawan G, 2009, BIOCHEM ENG J, V44, P42, DOI 10.1016/j.bej.2008.07.004
   Ge J, 2009, BIOCHEM ENG J, V44, P53, DOI 10.1016/j.bej.2009.01.002
   Lei CH, 1996, ANAL CHEM, V68, P3344, DOI 10.1021/ac960291n
   Levitz P, 2000, EUROPHYS LETT, V49, P672, DOI 10.1209/epl/i2000-00203-9
   Oliveira GC, 2012, TALANTA, V98, P130, DOI 10.1016/j.talanta.2012.06.059
   PANDEY PC, 1988, ANALYST, V113, P329, DOI 10.1039/an9881300329
   Pujala RK, 2012, SOFT MATTER, V8, P6120, DOI 10.1039/c2sm25337b
   Pujala RK, 2011, LANGMUIR, V27, P5193, DOI 10.1021/la1048453
   Ramanathan K, 1996, ANAL LETT, V29, P1477, DOI 10.1080/00032719608001498
   Rawat K, 2014, APPL BIOCHEM BIOTECH, V174, P1032, DOI 10.1007/s12010-014-0936-9
   Rawat K, 2014, APPL BIOCHEM BIOTECH, V174, P936, DOI 10.1007/s12010-014-0983-2
   Ruzicka B, 2010, PHYS REV LETT, V104, DOI 10.1103/PhysRevLett.104.085701
   Sherman LM., 1999, PLAST TECHNOL, V45, P52
   Willenbacher N, 1996, J COLLOID INTERF SCI, V182, P501, DOI 10.1006/jcis.1996.0494
   Zerda AS, 2001, J POLYM SCI POL PHYS, V39, P1137, DOI 10.1002/polb.1090
   Zhang X, 2013, BIOSENS BIOELECTRON, V44, P183, DOI 10.1016/j.bios.2013.01.020
NR 18
TC 15
Z9 15
U1 3
U2 54
PU ELSEVIER SCIENCE BV
PI AMSTERDAM
PA PO BOX 211, 1000 AE AMSTERDAM, NETHERLANDS
SN 1369-703X
EI 1873-295X
J9 BIOCHEM ENG J
JI Biochem. Eng. J.
PD OCT 15
PY 2015
VL 102
SI SI
BP 69
EP 73
DI 10.1016/j.bej.2015.01.006
PG 5
WC Biotechnology & Applied Microbiology; Engineering, Chemical
WE Science Citation Index Expanded (SCI-EXPANDED); Conference Proceedings Citation Index - Science (CPCI-S)
SC Biotechnology & Applied Microbiology; Engineering
GA CP4XO
UT WOS:000359886100013
DA 2023-06-30
ER

PT J
AU Li, XC
   Zhong, AN
   Wei, SS
   Luo, XL
   Liang, YJ
   Zhu, Q
AF Li, Xinchun
   Zhong, Anni
   Wei, Shanshan
   Luo, Xiaoli
   Liang, Yanjin
   Zhu, Qiao
TI Polyelectrolyte functionalized gold nanoparticles-reduced graphene oxide
   nanohybrid for electrochemical determination of aminophenol isomers
SO ELECTROCHIMICA ACTA
LA English
DT Article
DE Gold nanoparticles; Graphene; Polyelectrolyte; Electrochemistry;
   Aminophenol isomers
ID CARBON-PASTE ELECTRODE; GLUCOSE BIOSENSOR; HYDRAZINE; NANOCOMPOSITE;
   FABRICATION; COMPOSITES; SEPARATION; HYBRID; FILMS
AB A green chemical method for preparation of gold nanoparticles-reduced graphene oxide nanocomposite is described. This can be readily accomplished through a two-step chemical reduction scheme by using poly(diallyldimethylammonium chloride), a cationic polyelectrolyte as a common reducer. Polyelectrolyte here also serves to stabilize gold nanoparticles and is beneficial to electrical communication, leading to the formation of well-characteristic nanohybrid. The prepared nanomaterial showed remarkable electrocatalytic ability as a result of the rational conjunction of graphene and gold nanoparticles, which was demonstrated by direct electrochemical determination of three aminophenol isomers on a modified glassy carbon electrode. Effective peak separation of three isomers was achieved due to the favorable electron-transfer network perfectly assembled on the electrode surface, thus enabling the simultaneous assay of multiple components featuring analogous chemical structure without chromatographic separation. The modified electrode was further used to detect para-aminophenol in paracetamol tablets. The present method is simple, eco-friendly and holds potential for electroanalytical and biosensing applications. (C) 2015 Elsevier Ltd. All rights reserved.
C1 [Li, Xinchun; Zhong, Anni; Wei, Shanshan; Luo, Xiaoli; Liang, Yanjin; Zhu, Qiao] Guangxi Med Univ, Div Pharmaceut Anal, Sch Pharm, Nanning 530021, Peoples R China.
C3 Guangxi Medical University
RP Li, XC (通讯作者)，Guangxi Med Univ, Div Pharmaceut Anal, Sch Pharm, 22 Shuangyong Rd, Nanning 530021, Peoples R China.
EM xchleegxmu@163.com
FU National Natural Science Foundation of China [81302743]; Guangxi Natural
   Science Foundation [2014GXNSFAA118031]; Youth Science Foundation of
   Guangxi Medical University [GXMUYSF201204]
FX This work was financially supported by National Natural Science
   Foundation of China (No. 81302743), Guangxi Natural Science Foundation
   (No. 2014GXNSFAA118031) and the Youth Science Foundation of Guangxi
   Medical University (No. GXMUYSF201204). Dr. Xinchun Li is indebted to
   Dr. Yong Huang and Ms. Jing Su for the assistance in EIS measurement.
CR Ambrosi A, 2014, CHEM REV, V114, P7150, DOI 10.1021/cr500023c
   Boateng A, 2012, ANALYST, V137, P4531, DOI 10.1039/c2an35811e
   Chen HJ, 2006, POLYMER, V47, P763, DOI 10.1016/j.polymer.2005.11.034
   Chen LY, 2011, ELECTROCHEM COMMUN, V13, P133, DOI 10.1016/j.elecom.2010.11.033
   Chen Y, 2011, J MATER CHEM, V21, P7604, DOI 10.1039/c1jm10293a
   Duan S, 2013, ELECTROCHIM ACTA, V88, P885, DOI 10.1016/j.electacta.2012.10.062
   Eigler S, 2014, ANGEW CHEM INT EDIT, V53, P7720, DOI 10.1002/anie.201402780
   Fan Y, 2011, SENSOR ACTUAT B-CHEM, V157, P669, DOI 10.1016/j.snb.2011.05.053
   Goncalves G, 2009, CHEM MATER, V21, P4796, DOI 10.1021/cm901052s
   Jiang JJ, 2014, BIOSENS BIOELECTRON, V51, P343, DOI 10.1016/j.bios.2013.08.007
   Kaur B, 2014, ELECTROCHIM ACTA, V141, P61, DOI 10.1016/j.electacta.2014.07.049
   Kleijn SEF, 2014, ANGEW CHEM INT EDIT, V53, P3558, DOI 10.1002/anie.201306828
   LAVIRON E, 1979, J ELECTROANAL CHEM, V101, P19, DOI 10.1016/S0022-0728(79)80075-3
   Le ZG, 2012, APPL SURF SCI, V258, P5348, DOI 10.1016/j.apsusc.2012.01.169
   Li D, 2008, NAT NANOTECHNOL, V3, P101, DOI 10.1038/nnano.2007.451
   Li F, 2013, ADV FUNCT MATER, V23, P4140, DOI 10.1002/adfm.201203816
   Li LL, 2011, ADV FUNCT MATER, V21, P869, DOI 10.1002/adfm.201001550
   Li SJ, 2012, MICROCHIM ACTA, V177, P325, DOI 10.1007/s00604-012-0782-9
   Liu CB, 2011, SMALL, V7, P1203, DOI 10.1002/smll.201002340
   Liu KP, 2011, BIOSENS BIOELECTRON, V26, P3627, DOI 10.1016/j.bios.2011.02.018
   Liu Y, 2014, ANAL CHIM ACTA, V819, P26, DOI 10.1016/j.aca.2014.02.025
   Liu YX, 2012, CHEM SOC REV, V41, P2283, DOI 10.1039/c1cs15270j
   Ma YY, 2010, ACS NANO, V4, P6725, DOI 10.1021/nn102237c
   Mani V, 2013, BIOSENS BIOELECTRON, V41, P309, DOI 10.1016/j.bios.2012.08.045
   Pingarron JM, 2008, ELECTROCHIM ACTA, V53, P5848, DOI 10.1016/j.electacta.2008.03.005
   Qiu JD, 2012, CHEM-EUR J, V18, P7950, DOI 10.1002/chem.201200258
   Su WY, 2011, J ELECTROANAL CHEM, V651, P166, DOI 10.1016/j.jelechem.2010.11.028
   Wan QJ, 2013, ELECTROCHEM COMMUN, V29, P29, DOI 10.1016/j.elecom.2013.01.007
   Wang C, 2014, ANAL CHEM, V86, P3216, DOI 10.1021/ac500196s
   Wang SP, 2005, ANAL CHIM ACTA, V534, P207, DOI 10.1016/j.aca.2004.11.038
   Wang XL, 2013, ELECTROCHIM ACTA, V112, P774, DOI 10.1016/j.electacta.2013.09.036
   Wang ZH, 2009, ELECTROCHIM ACTA, V54, P7531, DOI 10.1016/j.electacta.2009.08.010
   Xi Q, 2012, LANGMUIR, V28, P9885, DOI 10.1021/la301440k
   Xiao Y, 2007, TALANTA, V72, P1316, DOI 10.1016/j.talanta.2007.01.037
   Yin HJ, 2012, ACS NANO, V6, P8288, DOI 10.1021/nn302984x
   Yu YY, 2014, BIOSENS BIOELECTRON, V52, P147, DOI 10.1016/j.bios.2013.08.043
   Zhang S, 2011, ACS NANO, V5, P1785, DOI 10.1021/nn102467s
   Zhang X, 2011, ELECTROCHIM ACTA, V56, P1981, DOI 10.1016/j.electacta.2010.11.048
   Zhu Y, 2013, ANAL CHEM, V85, P1058, DOI 10.1021/ac302923k
NR 39
TC 46
Z9 46
U1 4
U2 80
PU PERGAMON-ELSEVIER SCIENCE LTD
PI OXFORD
PA THE BOULEVARD, LANGFORD LANE, KIDLINGTON, OXFORD OX5 1GB, ENGLAND
SN 0013-4686
EI 1873-3859
J9 ELECTROCHIM ACTA
JI Electrochim. Acta
PD MAY 1
PY 2015
VL 164
BP 203
EP 210
DI 10.1016/j.electacta.2015.02.207
PG 8
WC Electrochemistry
WE Science Citation Index Expanded (SCI-EXPANDED)
SC Electrochemistry
GA CF4DN
UT WOS:000352499000025
DA 2023-06-30
ER

PT J
AU Kanyong, P
   Sun, GG
   Rosicke, F
   Syritski, V
   Panne, U
   Hinrichs, K
   Rappich, J
AF Kanyong, Prosper
   Sun, Guoguang
   Roesicke, Felix
   Syritski, Vitali
   Panne, Ulrich
   Hinrichs, Karsten
   Rappich, Joerg
TI Maleimide functionalized silicon surfaces for biosensing investigated by
   in-situ IRSE and EQCM
SO ELECTROCHEMISTRY COMMUNICATIONS
LA English
DT Article
DE Maleimide; Thin films; EQCM; Infrared ellipsometry; Biosensor
ID ELECTROCHEMICAL REDUCTION; DIAZONIUM SALTS; SPECTROSCOPY; POLYPYRROLE;
   FILMS; ELLIPSOMETRY; ELECTRODES; CHEMISTRY; LAYERS; RAMAN
AB A quantitative study of the electrodeposition of nominal 3-5 monolayers of p-maleimidophenyl (p-MP) with current transients, electrochemical quartz crystal microbalance (EQCM) and in-situ infrared spectroscopic ellipsometry (IRSE) is presented. In particular maleimide functionalized interfaces are of high interest for specific biosensing. Such surfaces are prepared electrochemically on Au-QCM, micro-crystalline silicon (mu c-Si)-coated Au-QCM (mu c-Si-Au-QCM) and crystalline silicon (c-Si(111)) surfaces. The electrodeposition of p-MP on mu c-Si-Au-QCM is developed and is shown to be similar to that of Au-QCM sensors with a grafting efficiency of 0.5 after the first potential cycle. For subsequent deposition on silicon, the oligomer formation and thickness is limited due to a steric hindrance effect and the molecules size. The combination of used methods enabled the verification of grafted p-MP, evaluation of optical constants and thicknesses, and grafting efficiencies. The presented cooperative multi-method characterization gives a new analytical possibility for in-situ studies of electrochemically functionalized surfaces towards biosensing. (C) 2014 Elsevier B.V. All rights reserved.
C1 [Kanyong, Prosper; Sun, Guoguang; Hinrichs, Karsten] Leibniz Inst Analyt Wissensch ISAS eV, Dept Berlin, D-12489 Berlin, Germany.
   [Kanyong, Prosper; Panne, Ulrich; Hinrichs, Karsten] Humboldt Univ, Sch Analyt Sci Adlershof SALSA, D-10099 Berlin, Germany.
   [Roesicke, Felix; Rappich, Joerg] Helmholtz Zentrum Berlin Mat & Energie GmbH, Inst Si Photovolta, D-12489 Berlin, Germany.
   [Syritski, Vitali] Tallinn Univ Technol, Dept Mat Sci, EE-19086 Tallinn, Estonia.
   [Panne, Ulrich] Fed Inst Mat Res & Testing, D-12205 Berlin, Germany.
C3 Dortmund University of Technology; Leibniz Institut fur Analytische
   Wissenschaften (ISAS); Humboldt University of Berlin; Helmholtz
   Association; Helmholtz-Zentrum fuer Materialien und Energie GmbH (HZB);
   Tallinn University of Technology; Federal Institute for Materials
   Research & Testing
RP Hinrichs, K (通讯作者)，Leibniz Inst Analyt Wissensch ISAS eV, Dept Berlin, Schwarzschildstr 8, D-12489 Berlin, Germany.
EM karsten.hinrichs@isas.de
RI Syritski, Vitali/H-8629-2015; Panne, Ulrich/C-7136-2009; Syritski,
   Vitali/HJI-7183-2023; Hinrichs, Karsten/C-7222-2016; Kanyong,
   Prosper/U-5955-2019
OI Syritski, Vitali/0000-0003-4951-1787; Syritski,
   Vitali/0000-0003-4951-1787; Hinrichs, Karsten/0000-0002-6580-7791;
   Kanyong, Prosper/0000-0003-2414-6197; Panne, Ulrich/0000-0001-6044-4998
FU Excellence Initiative of the German Research Foundation (DFG) [GSC1013];
   Senatsverwaltung fur Wirtschaft, Technologie und Forschung des Landes
   Berlin und Bundesministerium fur Bildung und Forschung; Estonian
   Research Council grant PUT [PUT150]
FX The authors thank I. Engler and O. Savas for their technical assistance
   and S. Janietz (Fraunhofer IAP) for providing us with the p-MPDT. The
   financial support of the Excellence Initiative of the German Research
   Foundation (DFG, GSC1013) and the Senatsverwaltung fur Wirtschaft,
   Technologie und Forschung des Landes Berlin und Bundesministerium fur
   Bildung und Forschung is gratefully acknowledged. V. Syritski thanks
   Estonian Research Council grant PUT (PUT150).
CR Adato R, 2013, NAT COMMUN, V4, DOI 10.1038/ncomms3154
   Adenier A, 2006, CHEM MATER, V18, P2021, DOI 10.1021/cm052065c
   Aguiar EC, 2008, SPECTROCHIM ACTA A, V71, P5, DOI 10.1016/j.saa.2007.11.002
   Aureau D, 2008, LANGMUIR, V24, P9440, DOI 10.1021/la801219u
   BAKER CK, 1991, J PHYS CHEM-US, V95, P4446, DOI 10.1021/j100164a053
   BATZ P, 1991, PHYS REV B, V43, P9178, DOI 10.1103/PhysRevB.43.9178
   Belanger D, 2011, CHEM SOC REV, V40, P3995, DOI 10.1039/c0cs00149j
   Bernard MC, 2003, CHEM MATER, V15, P3450, DOI 10.1021/cm034167d
   Buriak JM, 2002, CHEM REV, V102, P1271, DOI 10.1021/cr000064s
   Chehimi M.M., 2012, ARYL DIAZONIUM SALTS
   CHRISTENSEN PA, 1991, ELECTROCHIM ACTA, V36, P1263, DOI 10.1016/0013-4686(91)80005-S
   Combellas C, 2008, J AM CHEM SOC, V130, P8576, DOI 10.1021/ja8018912
   deVilleneuve CH, 1997, J PHYS CHEM B, V101, P2415, DOI 10.1021/jp962581d
   Harper JC, 2008, LANGMUIR, V24, P2206, DOI 10.1021/la702613e
   Hinrichs K, 2007, ANAL BIOANAL CHEM, V387, P1823, DOI 10.1007/s00216-006-0805-7
   Hinrichs K, 2008, ELECTROCHEM COMMUN, V10, P315, DOI 10.1016/j.elecom.2007.12.014
   KANG ET, 1991, MACROMOLECULES, V24, P2822, DOI 10.1021/ma00010a028
   Kranz C, 1997, BIOSENS BIOELECTRON, V12, P257, DOI 10.1016/S0956-5663(96)00056-5
   Lyskawa J, 2006, CHEM MATER, V18, P4755, DOI 10.1021/cm060752d
   Marandi M, 2010, ELECTROCHEM COMMUN, V12, P854, DOI 10.1016/j.elecom.2010.04.005
   NAOI K, 1995, J ELECTROCHEM SOC, V142, P417, DOI 10.1149/1.2044042
   PARKER SF, 1990, SPECTROCHIM ACTA A, V46, P315, DOI 10.1016/0584-8539(90)80100-D
   Pinson J, 2005, CHEM SOC REV, V34, P429, DOI 10.1039/b406228k
   Rappich J, 2014, SPRINGER SER SURF SC, V52, P287, DOI 10.1007/978-3-642-40128-2_14
   SAUERBREY G, 1959, Z PHYS, V155, P206, DOI 10.1007/BF01337937
   Starokurov YV, 2011, MOSC U PHYS B+, V66, P246, DOI 10.3103/S0027134911030210
   Syritski V, 2008, ELECTROCHIM ACTA, V53, P2729, DOI 10.1016/j.electacta.2007.10.032
   Van Schaftinghen T, 2007, J PHYS CHEM C, V111, P14400, DOI 10.1021/jp0734878
   WALTENBURG HN, 1995, CHEM REV, V95, P1589
   Zhang X, 2013, ACTA BIOMATER, V9, P5838, DOI 10.1016/j.actbio.2012.10.022
   Zhang X, 2010, ELECTROCHEM COMMUN, V12, P1403, DOI 10.1016/j.elecom.2010.07.032
   Zhang X, 2010, PHYS CHEM CHEM PHYS, V12, P12427, DOI 10.1039/c0cp00058b
NR 32
TC 8
Z9 8
U1 1
U2 48
PU ELSEVIER SCIENCE INC
PI NEW YORK
PA STE 800, 230 PARK AVE, NEW YORK, NY 10169 USA
SN 1388-2481
EI 1873-1902
J9 ELECTROCHEM COMMUN
JI Electrochem. Commun.
PD FEB
PY 2015
VL 51
BP 103
EP 107
DI 10.1016/j.elecom.2014.12.015
PG 5
WC Electrochemistry
WE Science Citation Index Expanded (SCI-EXPANDED)
SC Electrochemistry
GA CB6ID
UT WOS:000349729800024
DA 2023-06-30
ER

PT J
AU Zolotukhina, EV
   Bezverkhyy, IS
   Vorotyntsev, MA
AF Zolotukhina, E. V.
   Bezverkhyy, I. S.
   Vorotyntsev, M. A.
TI One-stage periodical anodic-cathodic double pulse deposition of
   nanocomposite materials. Application to Prussian Blue/polypyrrole film
   coated electrodes
SO ELECTROCHIMICA ACTA
LA English
DT Article
DE Modified electrodes; Composite material; Electrodeposition; Pulses of
   potential/current; Alternating polarity
ID BLUE-MODIFIED ELECTRODES; ELECTROCHEMICAL PREPARATION METHOD;
   PALLADIUM-POLYPYRROLE COMPOSITES; IRON HEXACYANOFERRATE FILMS;
   CONDUCTING POLYMER; HYDROGEN-PEROXIDE; METAL PARTICLES; NANOPARTICLES;
   BIOSENSOR; REDUCTION
AB Novel electrochemical method of one-stage deposition of composite films on electrode surface has been proposed. The procedure includes a periodical series of potentiostatic or galvanostatic pulses of alternative polarity imposed at electrode in contact with a mixture of two solute precursors, one of which is able to generate a solid phase under its electrooxidation while another one is transformed into another solid phase under its electroreduction. Parameters of anodic and cathodic pulses (potential or current, pulse duration) may be chosen independently from one another, their relation allows one to vary the relative contents of components in the deposited composite. Thickness of the composite film may be regulated by the number of pulses. For illustration this method has been applied for growing films where particles of Prussian Blue are distributed inside polypyrrole matrix. Such modified electrode demonstrates a high catalytic activity and a good stability in the reaction of hydrogen peroxide electroreduction. (C) 2013 Elsevier Ltd. All rights reserved.
C1 [Zolotukhina, E. V.; Vorotyntsev, M. A.] Russian Acad Sci, Inst Problems Chem Phys, Chernogolovka 142432, Russia.
   [Bezverkhyy, I. S.] Univ Bourgogne, CNRS, UMR 6303, ICB, Dijon, France.
   [Vorotyntsev, M. A.] Univ Bourgogne, CNRS, UMR 6302, ICMUB, Dijon, France.
   [Vorotyntsev, M. A.] Moscow MV Lomonosov State Univ, Moscow, Russia.
C3 Russian Academy of Sciences; Institute of Problems of Chemical Physics
   of the Russian Academy of Sciences; Centre National de la Recherche
   Scientifique (CNRS); CNRS - Institute of Physics (INP); Universite de
   Bourgogne; Universite de Technologie de Belfort-Montbeliard (UTBM);
   Centre National de la Recherche Scientifique (CNRS); CNRS - Institute of
   Chemistry (INC); Universite de Bourgogne; Lomonosov Moscow State
   University
RP Zolotukhina, EV (通讯作者)，Russian Acad Sci, Inst Problems Chem Phys, Chernogolovka 142432, Russia.
EM ks-chem@mail.ru; mivo2010@yandex.com
RI Vorotyntsev, Mikhail/HMD-4189-2023; Zolotukhina, Ekaterina
   V./AAH-4373-2021; Vorotyntsev, Mikhail A./J-6177-2013; Zolotukhina,
   Ekaterina/B-3911-2012
OI Zolotukhina, Ekaterina V./0000-0002-1735-0264; Vorotyntsev, Mikhail
   A./0000-0002-0720-4300; 
FU Ministry of Education and Science of the Russian Federation
   [2012-1.1-12-000-1012_441, 8373]; Russian Foundation for Basic Research
   [12-03-00797_a, 12-03-01119-alpha]
FX This work was supported by the Ministry of Education and Science of the
   Russian Federation (project no. 2012-1.1-12-000-1012_441, agreement
   8373) and the Russian Foundation for Basic Research (project no.
   12-03-00797_a and 12-03-01119-alpha). The authors thank Conseil Regional
   de Bourgogne, CNRS, and Universite de Bourgogne.
CR Abrantes LM, 2000, ELECTROCHIM ACTA, V45, P4179, DOI 10.1016/S0013-4686(00)00552-1
   BECK F, 1992, ELECTROCHIM ACTA, V37, P1265, DOI 10.1016/0013-4686(92)85066-T
   Borisova AV, 2009, ELECTROANAL, V21, P409, DOI 10.1002/elan.200804408
   BOSE CSC, 1992, J ELECTROANAL CHEM, V333, P235, DOI 10.1016/0022-0728(92)80394-J
   Bouzek K, 2000, ELECTROCHIM ACTA, V46, P661
   Cioffi N, 2000, J ELECTROANAL CHEM, V488, P42, DOI 10.1016/S0022-0728(00)00180-7
   Cioffi N, 2001, ELECTROCHIM ACTA, V46, P4205, DOI 10.1016/S0013-4686(01)00700-9
   Derwinska K, 2003, ELECTROANAL, V15, P1843, DOI 10.1002/elan.200302761
   Diab N, 2001, ELECTROCHIM ACTA, V47, P265, DOI 10.1016/S0013-4686(01)00565-5
   Dominguez-Dominguez S, 2008, J APPL ELECTROCHEM, V38, P259, DOI 10.1007/s10800-007-9435-9
   Gas J, 2006, ADV FUNCT MATER, V16, P71, DOI 10.1002/adfm.200500335
   GONCALVES RMC, 1983, J CHEM SOC DALTON, P991, DOI 10.1039/dt9830000991
   Guascito MR, 1996, MATER CHEM PHYS, V44, P17, DOI 10.1016/0254-0584(95)01653-C
   Guschin DA, 2009, ANAL BIOANAL CHEM, V395, P1693, DOI 10.1007/s00216-009-3052-x
   Habermuller K, 1998, ELECTROANAL, V10, P1281, DOI 10.1002/(SICI)1521-4109(199812)10:18<1281::AID-ELAN1281>3.3.CO;2-9
   Hebestreit N, 2003, ELECTROCHIM ACTA, V48, P1779, DOI 10.1016/S0013-4686(02)00783-1
   ITAYA K, 1982, J AM CHEM SOC, V104, P4767, DOI 10.1021/ja00382a006
   ITAYA K, 1982, J APPL PHYS, V53, P804, DOI 10.1063/1.329997
   ITAYA K, 1982, J ELECTROCHEM SOC, V129, P1498, DOI 10.1149/1.2124191
   Karnicka K, 2007, ELECTROCHEM COMMUN, V9, P1998, DOI 10.1016/j.elecom.2007.05.015
   Karyakin AA, 1999, ELECTROCHEM COMMUN, V1, P78, DOI 10.1016/S1388-2481(99)00010-7
   Karyakin AA, 2001, ELECTROANAL, V13, P813, DOI 10.1002/1521-4109(200106)13:10<813::AID-ELAN813>3.0.CO;2-Z
   Karyakin AA, 2000, ANAL CHEM, V72, P1720, DOI 10.1021/ac990801o
   KARYAKIN AA, 1995, ANAL CHEM, V67, P2419, DOI 10.1021/ac00110a016
   KARYAKIN AA, 1994, J ELECTROANAL CHEM, V370, P301, DOI 10.1016/0022-0728(93)03163-J
   Karyakin AA, 1999, SENSOR ACTUAT B-CHEM, V57, P268, DOI 10.1016/S0925-4005(99)00154-9
   Kinyanjui JM, 2004, J ELECTROCHEM SOC, V151, pD113, DOI 10.1149/1.1808593
   Koncki R, 1998, ANAL CHEM, V70, P2544, DOI 10.1021/ac9712714
   Kueng A, 2004, BIOSENS BIOELECTRON, V19, P1301, DOI 10.1016/j.bios.2003.11.023
   LI HS, 1995, J ELECTROCHEM SOC, V142, P798, DOI 10.1149/1.2048538
   Magdesieva TV, 2012, J MOL CATAL A-CHEM, V353, P50, DOI 10.1016/j.molcata.2011.11.004
   McCarthy GP, 1997, LANGMUIR, V13, P3686, DOI 10.1021/la962121b
   Mortimer RJ, 2005, J MATER CHEM, V15, P2226, DOI 10.1039/b418771g
   MORTIMER RJ, 1983, J ELECTROANAL CHEM, V151, P133, DOI 10.1016/S0022-0728(83)80429-X
   MORTIMER RJ, 1984, J CHEM SOC DALTON, P2059, DOI 10.1039/dt9840002059
   NEFF VD, 1978, J ELECTROCHEM SOC, V125, P886, DOI 10.1149/1.2131575
   Nicolais L., 2005, METAL POLYM NANOCOMP, DOI [10.1002/0471695432, DOI 10.1002/0471695432]
   Ocypa M, 2006, J ELECTROANAL CHEM, V596, P157, DOI 10.1016/j.jelechem.2006.07.032
   Okunola A, 2009, ELECTROCHIM ACTA, V54, P1954, DOI 10.1016/j.electacta.2008.07.077
   Park JE, 2005, ELECTROCHIM ACTA, V51, P849, DOI 10.1016/j.electacta.2005.04.052
   Partridge AC, 1996, ANALYST, V121, P1349, DOI 10.1039/an9962101349
   Partridge AC, 2000, MAT SCI ENG C-BIO S, V12, P37, DOI 10.1016/S0928-4931(00)00155-7
   Rajendran V, 2000, MATER CHEM PHYS, V65, P320, DOI 10.1016/S0254-0584(00)00259-5
   Ramanavicius A, 2006, ELECTROCHIM ACTA, V51, P6025, DOI 10.1016/j.electacta.2005.11.052
   Razmi H, 2009, ELECTROANAL, V21, P2355, DOI 10.1002/elan.200904687
   Schuhmann W, 1997, BIOSENS BIOELECTRON, V12, P1157, DOI 10.1016/S0956-5663(97)00086-9
   Sharma RK, 2008, ELECTROCHEM COMMUN, V10, P268, DOI 10.1016/j.elecom.2007.12.004
   Smith JA, 2003, J ELECTROCHEM SOC, V150, pE384, DOI 10.1149/1.1589762
   Somani P, 2002, MATER CHEM PHYS, V76, P15, DOI 10.1016/S0254-0584(01)00496-5
   Somani P, 2000, SYNTHETIC MET, V110, P181, DOI 10.1016/S0379-6779(99)00279-9
   Somani PR, 2003, MATER CHEM PHYS, V77, P117, DOI 10.1016/S0254-0584(01)00575-2
   Tsakova V, 2008, J SOLID STATE ELECTR, V12, P1421, DOI 10.1007/s10008-007-0494-y
   Vilkanauskyte A, 2002, BIOSENS BIOELECTRON, V17, P1025, DOI 10.1016/S0956-5663(02)00095-7
   Vorotyntsev M.A., 2010, ELECTROPOLYMERIZATIO
   Vorotyntsev MA, 2008, ADV COLLOID INTERFAC, V139, P97, DOI 10.1016/j.cis.2008.01.006
   Vu QT, 2005, ELECTROCHIM ACTA, V51, P1117, DOI 10.1016/j.electacta.2005.05.052
   Wang HL, 2007, CHEM MATER, V19, P520, DOI 10.1021/cm0619508
   YASSAR A, 1988, J ELECTROANAL CHEM, V255, P53, DOI 10.1016/0022-0728(88)80004-4
   YILDIZ A, 1989, LANGMUIR, V5, P148, DOI 10.1021/la00085a027
   Zhang J, 2009, SENSOR ACTUAT B-CHEM, V143, P373, DOI 10.1016/j.snb.2009.08.018
   Zhao H, 2002, ANAL CHIM ACTA, V472, P113, DOI 10.1016/S0003-2670(02)00937-6
   Zinovyeva VA, 2011, ADV FUNCT MATER, V21, P1064, DOI 10.1002/adfm.201001912
   Zolotukhina EV, 2012, DOKL PHYS CHEM, V444, P75, DOI 10.1134/S0012501612050016
NR 63
TC 17
Z9 17
U1 0
U2 56
PU PERGAMON-ELSEVIER SCIENCE LTD
PI OXFORD
PA THE BOULEVARD, LANGFORD LANE, KIDLINGTON, OXFORD OX5 1GB, ENGLAND
SN 0013-4686
EI 1873-3859
J9 ELECTROCHIM ACTA
JI Electrochim. Acta
PD MAR 10
PY 2014
VL 122
SI SI
BP 247
EP 258
DI 10.1016/j.electacta.2013.10.182
PG 12
WC Electrochemistry
WE Science Citation Index Expanded (SCI-EXPANDED)
SC Electrochemistry
GA AE5DL
UT WOS:000334007900031
DA 2023-06-30
ER

PT J
AU Wang, RM
   Chen, X
   Ma, J
   Ma, ZF
AF Wang, Ruimin
   Chen, Xia
   Ma, Jie
   Ma, Zhanfang
TI Ultrasensitive detection of carcinoembryonic antigen by a simple
   label-free immunosensor
SO SENSORS AND ACTUATORS B-CHEMICAL
LA English
DT Article
DE Carcinoembryonic antigen; Label-free immunosensor; Thionine; Silver
   nanoparticle
ID DIRECT ELECTRON-TRANSFER; MODIFIED GOLD ELECTRODE; AMPEROMETRIC
   IMMUNOSENSOR; ELECTROCHEMICAL IMMUNOASSAY; ANTIBODY IMMOBILIZATION;
   IMMUNOGLOBULIN-G; NANOPARTICLES; BIOSENSOR; CANCER; FILM
AB A simple label-free immunosensor was developed to detect carcinoembryonic antigen (CEA) ultrasensitively. This immunosensor was based on the modulation of the surface bound redox species thionine to increase current of the immunosensor. Glassy carbon electrode surface was first drop-coated with a mixture of thionine and chitosan, and then covered with nafion membrane containing SiO2 nanoparticles. After corroded by NaOH, silver nanoparticles were deposited to facilitate electron transfer process. After binding with polyethyleneimine (PEI), glutaraldehyde was used to cross-link PEI and anti-CEA. Binding of CEA to the surface bound epitope resulted in attenuation of the electrochemical current. Under optimal conditions, the label-free immunosensor had a linear range of 1 fg mL(-1) to 100 pg mL(-1) with a detection limit of 1 fg mL(-1) (S/N = 3). The immunosensor was simple and ultrasensitive, and had high selectivity, a broad linear range and low detection limit. The present method could be of significance to be widely applied to other clinical research of important biological molecules. (C) 2012 Elsevier B. V. All rights reserved.
C1 [Wang, Ruimin; Chen, Xia; Ma, Jie; Ma, Zhanfang] Capital Normal Univ, Dept Chem, Beijing 100048, Peoples R China.
C3 Capital Normal University
RP Ma, ZF (通讯作者)，Capital Normal Univ, Dept Chem, Beijing 100048, Peoples R China.
EM mazhanfang@yahoo.com
RI Ma, Zhanfang/ABC-1250-2020
FU Funding Project for Academic Human Resources Development in Institutions
   of Higher Learning under the Jurisdiction of Beijing Municipality
   [PHR20100718]; National Natural Science Foundation of China [21273153]
FX This research was financed by Funding Project for Academic Human
   Resources Development in Institutions of Higher Learning under the
   Jurisdiction of Beijing Municipality (PHR20100718) and by grants from
   the National Natural Science Foundation of China (21273153).
CR Alivisatos P, 2004, NAT BIOTECHNOL, V22, P47, DOI 10.1038/nbt927
   BENCHIMOL S, 1989, CELL, V57, P327, DOI 10.1016/0092-8674(89)90970-7
   Calvo EJ, 2004, BIOSENS BIOELECTRON, V19, P1219, DOI 10.1016/j.bios.2003.11.017
   Campanella L, 1999, SENSOR ACTUAT B-CHEM, V55, P23, DOI 10.1016/S0925-4005(99)00035-0
   Cousino MA, 1997, ANN CHIM-ROME, V87, P93
   Dai Z, 2005, CANCER DETECT PREV, V29, P233, DOI 10.1016/j.cdp.2004.12.003
   Ferrari M, 2005, NAT REV CANCER, V5, P161, DOI 10.1038/nrc1566
   GOLDENBERG DM, 1976, J NATL CANCER I, V57, P11, DOI 10.1093/jnci/57.1.11
   Haghighi B, 2004, TALANTA, V64, P3, DOI 10.1016/j.talanta.2003.11.044
   Hawkridge AM, 2009, ANNU REV ANAL CHEM, V2, P265, DOI 10.1146/annurev.anchem.1.031207.112942
   He XL, 2008, J BIOCHEM BIOPH METH, V70, P823, DOI 10.1016/j.jbbm.2007.06.002
   Ionescu RE, 2004, ANAL CHEM, V76, P6808, DOI 10.1021/ac049413z
   Jiang W, 2011, BIOSENS BIOELECTRON, V26, P2786, DOI 10.1016/j.bios.2010.10.042
   Katz E, 2004, ELECTROANAL, V16, P19, DOI 10.1002/elan.200302930
   Katz E, 2004, ANGEW CHEM INT EDIT, V43, P6042, DOI 10.1002/anie.200400651
   Kong FY, 2011, ELECTROCHIM ACTA, V56, P9386, DOI 10.1016/j.electacta.2011.08.018
   Li HQ, 2006, ANAL BIOANAL CHEM, V384, P1518, DOI 10.1007/s00216-006-0309-5
   Li JP, 2008, CHEM J CHINESE U, V29, P2149
   Li N, 2008, ELECTROCHIM ACTA, V54, P235, DOI 10.1016/j.electacta.2008.08.015
   Limbut W, 2006, ANAL CHIM ACTA, V561, P55, DOI 10.1016/j.aca.2006.01.021
   Lin JH, 2004, CLIN CHIM ACTA, V341, P109, DOI 10.1016/j.cccn.2003.11.014
   Liu B, 2011, SMALL, V7, P1587, DOI 10.1002/smll.201100095
   Liu KG, 2010, BIOPROC BIOSYST ENG, V33, P179, DOI 10.1007/s00449-009-0302-4
   Liu MY, 2010, TALANTA, V81, P1625, DOI 10.1016/j.talanta.2010.03.014
   Liu Y, 2005, BIOSENS BIOELECTRON, V21, P984, DOI 10.1016/j.bios.2005.03.003
   Liu ZF, 2010, BIOCONJUGATE CHEM, V21, P314, DOI 10.1021/bc9003603
   Luo XL, 2004, SENSOR ACTUAT B-CHEM, V97, P249, DOI 10.1016/j.snb.2003.08.024
   MA Z, 2002, ANGEW CHEM, V114, P2280
   Noorbakhsh A, 2009, ELECTROCHIM ACTA, V54, P6312, DOI 10.1016/j.electacta.2009.05.078
   OIKAWA S, 1989, BIOCHEM BIOPH RES CO, V164, P39, DOI 10.1016/0006-291X(89)91679-3
   Pan J, 2007, ANAL BIOANAL CHEM, V388, P279, DOI 10.1007/s00216-007-1224-0
   Park SJ, 2002, SCIENCE, V295, P1503, DOI 10.1126/science.1067003
   Rao VK, 2005, ANAL CHIM ACTA, V531, P173, DOI 10.1016/j.aca.2004.10.015
   Rosi NL, 2005, CHEM REV, V105, P1547, DOI 10.1021/cr030067f
   Shahrokhian S, 2006, ELECTROCHIM ACTA, V51, P2599, DOI 10.1016/j.electacta.2005.08.001
   Shi WT, 2011, BIOSENS BIOELECTRON, V26, P3068, DOI 10.1016/j.bios.2010.11.048
   Shi WT, 2010, BIOSENS BIOELECTRON, V26, P1098, DOI 10.1016/j.bios.2010.08.072
   Shi YT, 2007, ELECTROCHIM ACTA, V52, P3518, DOI 10.1016/j.electacta.2006.10.031
   Skladal P, 1997, ELECTROANAL, V9, P737, DOI 10.1002/elan.1140091002
   Sorlier P, 2001, BIOMACROMOLECULES, V2, P765, DOI 10.1021/bm015531+
   Tan F, 2006, ELECTROCHEM COMMUN, V8, P1835, DOI 10.1016/j.elecom.2006.08.026
   Tang H, 2007, BIOSENS BIOELECTRON, V22, P1061, DOI 10.1016/j.bios.2006.04.027
   Wang CG, 2008, ADV FUNCT MATER, V18, P355, DOI 10.1002/adfm.200700503
   Wang G, 2002, BIOELECTROCHEMISTRY, V57, P33, DOI 10.1016/S1567-5394(01)00174-8
   Wang J, 2006, BIOSENS BIOELECTRON, V21, P1887, DOI 10.1016/j.bios.2005.10.027
   Wang J, 2003, J AM CHEM SOC, V125, P3214, DOI 10.1021/ja029668z
   Wang RM, 2012, ELECTROCHIM ACTA, V61, P179, DOI 10.1016/j.electacta.2011.11.112
   Wilson MS, 2005, ANAL CHEM, V77, P1496, DOI 10.1021/ac0485278
   Wilson MS, 2004, BIOSENS BIOELECTRON, V19, P693, DOI 10.1016/S0956-5663(03)00275-6
   Wu J, 2006, BIOSENS BIOELECTRON, V22, P102, DOI 10.1016/j.bios.2005.12.008
   Wulfkuhle JD, 2003, NAT REV CANCER, V3, P267, DOI 10.1038/nrc1043
   Yang XY, 2010, ANAL CHIM ACTA, V666, P91, DOI 10.1016/j.aca.2010.03.059
   Yao H, 2005, BIOSENS BIOELECTRON, V21, P372, DOI 10.1016/j.bios.2004.08.051
   Zhang SS, 2007, TALANTA, V72, P1487, DOI 10.1016/j.talanta.2007.01.063
   Zhang T, 2003, ANAL CHIM ACTA, V489, P199, DOI 10.1016/S0003-2670(03)00758-X
   Zhuo Y, 2009, J ELECTROANAL CHEM, V628, P90, DOI 10.1016/j.jelechem.2009.01.016
NR 56
TC 40
Z9 40
U1 7
U2 99
PU ELSEVIER SCIENCE SA
PI LAUSANNE
PA PO BOX 564, 1001 LAUSANNE, SWITZERLAND
SN 0925-4005
J9 SENSOR ACTUAT B-CHEM
JI Sens. Actuator B-Chem.
PD JAN
PY 2013
VL 176
BP 1044
EP 1050
DI 10.1016/j.snb.2012.10.001
PG 7
WC Chemistry, Analytical; Electrochemistry; Instruments & Instrumentation
WE Science Citation Index Expanded (SCI-EXPANDED)
SC Chemistry; Electrochemistry; Instruments & Instrumentation
GA 157AM
UT WOS:000319867500141
DA 2023-06-30
ER

PT J
AU Ayers, S
   Gillis, KD
   Lindau, M
   Minch, BA
AF Ayers, Sunitha
   Gillis, Kevin D.
   Lindau, Manfred
   Minch, Bradley A.
TI Design of a CMOS potentiostat circuit for electrochemical detector
   arrays
SO IEEE TRANSACTIONS ON CIRCUITS AND SYSTEMS I-REGULAR PAPERS
LA English
DT Article
DE amperometry; biosensor; CMOS potentiostat array; electrochemical
   detector
ID DOUBLE SAMPLING CIRCUIT; VESICLE FUSION; NOISE; TRANSISTORS
AB High-throughput electrode arrays are required for advancing devices for testing the effect of drugs on cellular function. In this paper, we present design criteria for a potentiostat circuit that is capable of measuring transient amperometric oxidation currents at the surface of an electrode with submillisecond time resolution and picoampere current resolution. The potentiostat is a regulated cascode stage in which a high-gain amplifier maintains the electrode voltage through a negative feedback loop. The potentiostat uses a new shared amplifier structure in which all of the amplifiers in a given row of detectors share a common half circuit permitting us to use fewer transistors per detector. We also present measurements from a test chip that was fabricated in a 0.5-mu m, 5-V CMOS process through MOSIS. Each detector occupied a layout area of 35 mu m x 15 mu m and contained eight transistors and a 50-fF integrating capacitor. The rms current noise at 2-kHz bandwidth is approximate to 110 fA. The maximum charge storage capacity at 2 kHz is 1.26 x 10(6) electrons.
C1 Cornell Univ, Sch Elect & Comp Engn, Ithaca, NY 14853 USA.
   Univ Missouri, Columbia, MO 65211 USA.
   Cornell Univ, Sch Engn & Appl Phys, Ithaca, NY 14853 USA.
   Franklin W Olin Coll Engn, Needham, MA 02492 USA.
C3 Cornell University; University of Missouri System; University of
   Missouri Columbia; Cornell University; Franklin W. Olin College of
   Engineering
RP Ayers, S (通讯作者)，Cornell Univ, Sch Elect & Comp Engn, Ithaca, NY 14853 USA.
EM sb288@cornell.edu; gillisk@missouri.edu; ml95@cornell.edu;
   bradley.minch@olin.edu
RI Lindau, Manfred/ABD-3449-2021
OI Lindau, Manfred/0000-0002-5722-9557
FU NINDS NIH HHS [R01 NS038200-07, R01 NS048826-02, R01 NS048826-01, R01
   NS040453-01, R01 NS038200, R01 NS038200-05, R01 NS040453-02, R01
   NS048826, R01 NS038200-06] Funding Source: Medline
CR Albillos A, 1997, NATURE, V389, P509, DOI 10.1038/39081
   Bandyopadhyay A, 2002, 2002 IEEE INTERNATIONAL SYMPOSIUM ON CIRCUITS AND SYSTEMS, VOL II, PROCEEDINGS, P740
   BAUR JE, 1988, ANAL CHEM, V60, P1268, DOI 10.1021/ac00164a006
   BOEMLER C, 2005, Patent No. 6965407
   Breten M, 2000, ISCAS 2000: IEEE INTERNATIONAL SYMPOSIUM ON CIRCUITS AND SYSTEMS - PROCEEDINGS, VOL V, P709, DOI 10.1109/ISCAS.2000.857591
   CHOW CH, 1995, SINGLE CHANNEL RECOR, P245
   CHOW RH, 1992, NATURE, V356, P60, DOI 10.1038/356060a0
   Dernick G, 2005, NAT METHODS, V2, P699, DOI 10.1038/nmeth0905-699
   Hafez I, 2005, P NATL ACAD SCI USA, V102, P13879, DOI 10.1073/pnas.0504098102
   Hsieh CC, 1997, IEEE T CIRC SYST VID, V7, P594, DOI 10.1109/76.611171
   Hsieh CC, 1997, IEEE J SOLID-ST CIRC, V32, P1192, DOI 10.1109/4.604075
   Jakobson C, 1998, SOLID STATE ELECTRON, V42, P1807, DOI 10.1016/S0038-1101(98)00162-2
   KANSY RJ, 1980, IEEE J SOLID-ST CIRC, V15, P373, DOI 10.1109/JSSC.1980.1051404
   Kulah H, 2003, IEEE T CIRCUITS-II, V50, P181, DOI [10.1109/TCSII.2003.807758, 10.1109/TCSII.2002.807758]
   LIU SC, 2002, ANALOG VLSI CIRCUITS, P313
   Minch BA, 2002, 2002 IEEE INTERNATIONAL SYMPOSIUM ON CIRCUITS AND SYSTEMS, VOL III, PROCEEDINGS, P619
   Murari K, 2004, P ANN INT IEEE EMBS, V26, P4063
   Narula HS, 2006, IEEE SENS J, V6, P239, DOI 10.1109/JSEN.2006.870142
   Narula HS, 2004, 2004 IEEE INTERNATIONAL SYMPOSIUM ON CIRCUITS AND SYSTEMS, VOL 1, PROCEEDINGS, P457
   Narula HS, 2004, IEEE COMP SOC ANN, P268, DOI 10.1109/ISVLSI.2004.1339552
   SARPESHKAR R, 1993, IEEE CIRCUIT DEVIC, V9, P23, DOI 10.1109/101.261888
   TURNER RFB, 1987, IEEE J SOLID-ST CIRC, V22, P473, DOI 10.1109/JSSC.1987.1052753
   WEY HM, 1990, IEEE T CIRCUITS SYST, V37, P1559, DOI 10.1109/31.101279
   WU CY, 1993, P SOC PHOTO-OPT INS, V2020, P57
   WU CY, 1995, OPT ENG, V34, P160, DOI 10.1117/12.184101
NR 25
TC 79
Z9 82
U1 0
U2 18
PU IEEE-INST ELECTRICAL ELECTRONICS ENGINEERS INC
PI PISCATAWAY
PA 445 HOES LANE, PISCATAWAY, NJ 08855-4141 USA
SN 1549-8328
EI 1558-0806
J9 IEEE T CIRCUITS-I
JI IEEE Trans. Circuits Syst. I-Regul. Pap.
PD APR
PY 2007
VL 54
IS 4
BP 736
EP 744
DI 10.1109/TCSI.2006.888777
PG 9
WC Engineering, Electrical & Electronic
WE Science Citation Index Expanded (SCI-EXPANDED)
SC Engineering
GA 159KS
UT WOS:000245865200005
PM 20514150
OA Green Accepted
DA 2023-06-30
ER

PT J
AU Tang, C
   Zhang, JX
   Chen, DN
   He, JW
   Wang, AJ
   Feng, JJ
AF Tang, Chang
   Zhang, Jing-Xian
   Chen, Di-Nan
   He, Jia-Wen
   Wang, Ai-Jun
   Feng, Jiu-Ju
TI Ultrasensitive label-free electrochemical immunosensor of NT-proBNP
   biomarker based on branched AuPd nanocrystals/N-doped honeycombed porous
   carbon
SO BIOELECTROCHEMISTRY
LA English
DT Article
DE Cardiac biomarker; Label-free immunosensor; Bimetallic nanoparticles;
   Thymine; Doped porous carbon
ID NANOPARTICLES; REDUCTION; DIAGNOSIS; GRAPHENE; PLATFORM
AB N-terminal pro-B-type natriuretic peptide is a major cardiac biomarker for early diagnosis and prognosis of heart failure. Herein, a novel label-free electrochemical immunosensor was developed based on home-made branched AuPd nanocrystals/N-doped porous carbon (AuPd NCS/NPC) for ultrasensitive and high-selective detection of N-terminal pro-B-type natriuretic peptide. Specifically, the AuPd NCS/NPC was prepared by a one-pot wet-chemical strategy by using thymine as a green structural directing agent, whose morphology, structures, and properties were strictly examined, showing high-efficiency catalysis towards electro-reduction of hydrogen peroxide. Under the optimized conditions, the fabricated sensor exhibited a dynamic linear range of 0.001 similar to 10 ng mL(-1) and a low limit of detection (0.34 pg mL(-1), S/N = 3) for immunoassay of N-terminal pm-B-type natriuretic peptide. Furthermore, this platform was explored for detection of the biomarker in human serum sample with satisfactory results. Thus, the built biosensor can render valuable guidance for prospective clinical diagnostic applications.
C1 [Tang, Chang; Zhang, Jing-Xian; Chen, Di-Nan; He, Jia-Wen; Wang, Ai-Jun; Feng, Jiu-Ju] Zhejiang Normal Univ, Coll Chem & Life Sci, Coll Geog & Environm Sci, Key Lab Minist Educ Adv Catalysis Mat, Jinhua 321004, Peoples R China.
C3 Zhejiang Normal University
RP Feng, JJ (通讯作者)，Zhejiang Normal Univ, Coll Chem & Life Sci, Coll Geog & Environm Sci, Key Lab Minist Educ Adv Catalysis Mat, Jinhua 321004, Peoples R China.
EM jjfeng@zjnu.cn
RI Zhang, Jing/HII-4294-2022; Zhang, Jing/GWZ-7332-2022; Zhang,
   Jing/ISA-6627-2023
OI Zhang, Jing/0009-0003-5039-5688
FU Zhejiang Public Welfare Technology Application Research Project
   [LGG19B050001]; Innovation and Entrepreneurship Training Program of
   Zhejiang Normal University [202210345026]
FX This research was supported by Zhejiang Public Welfare Technology
   Application Research Project (LGG19B050001) and National Students ?
   Innovation and Entrepreneurship Training Program of Zhejiang Normal
   University (202210345026) .
CR Ahmed HB, 2019, J MOL LIQ, V287, DOI 10.1016/j.molliq.2019.110975
   Antonietti M, 2018, ADV MATER, V30, DOI 10.1002/adma.201706836
   Aydin EB, 2021, ACS BIOMATER SCI ENG, V7, P3874, DOI 10.1021/acsbiomaterials.1c00580
   Benzigar MR, 2018, CHEM SOC REV, V47, P2680, DOI 10.1039/c7cs00787f
   Biswas S, 2022, ANAL CHEM, V94, P3013, DOI 10.1021/acs.analchem.1c05538
   Cai YY, 2011, BIOMATERIALS, V32, P2117, DOI 10.1016/j.biomaterials.2010.11.058
   Chen TT, 2019, SENSOR ACTUAT B-CHEM, V298, DOI 10.1016/j.snb.2019.126724
   Chen Y, 2021, SENSOR ACTUAT B-CHEM, V326, DOI 10.1016/j.snb.2020.128794
   Chen YP, 2022, J COLLOID INTERF SCI, V605, P451, DOI 10.1016/j.jcis.2021.07.082
   Cheng XY, 2021, ENERGYCHEM, V3, DOI 10.1016/j.enchem.2021.100066
   Ding H, 2020, SENSOR ACTUAT B-CHEM, V312, DOI 10.1016/j.snb.2020.127980
   Dong H, 2022, BIOSENS BIOELECTRON, V195, DOI 10.1016/j.bios.2021.113648
   Dong H, 2020, ACS APPL BIO MATER, V3, P377, DOI 10.1021/acsabm.9b00863
   Dutta K, 2021, ACS BIOMATER SCI ENG, V7, P5541, DOI 10.1021/acsbiomaterials.1c00753
   Emran MY, 2022, ANAL CHIM ACTA, V1192, DOI 10.1016/j.aca.2021.339380
   Ezekowitz JA, 2017, CAN J CARDIOL, V33, P1342, DOI 10.1016/j.cjca.2017.08.022
   Feng JJ, 2017, SENSOR ACTUAT B-CHEM, V247, P490, DOI 10.1016/j.snb.2017.03.053
   Feng YG, 2021, SENSOR ACTUAT B-CHEM, V346, DOI 10.1016/j.snb.2021.130501
   Flatgen G, 1999, ELECTROCHIM ACTA, V44, P4499, DOI 10.1016/S0013-4686(99)00184-X
   Ge XY, 2022, MICROCHIM ACTA, V189, DOI 10.1007/s00604-022-05179-8
   Gori M, 2022, INT J CARDIOL, V346, P36, DOI 10.1016/j.ijcard.2021.11.014
   Guo Q, 2022, SENSOR ACTUAT B-CHEM, V364, DOI 10.1016/j.snb.2022.131872
   Han Z, 2021, J COLLOID INTERF SCI, V590, P330, DOI 10.1016/j.jcis.2021.01.053
   Hu QY, 2020, J ENERGY CHEM, V40, P217, DOI 10.1016/j.jechem.2019.05.011
   Li CH, 2017, SENSOR ACTUAT B-CHEM, V242, P1239, DOI 10.1016/j.snb.2016.09.087
   Li N, 2014, SENSOR ACTUAT B-CHEM, V202, P67, DOI 10.1016/j.snb.2014.05.077
   Li SS, 2022, CHEM SCI, V13, P5505, DOI 10.1039/d2sc00460g
   Li X.K., 2019, APPL CATAL B-ENVIRON, V253
   Li YK, 2018, ANAL CHEM, V90, P8002, DOI 10.1021/acs.analchem.8b00888
   Lipinska W, 2020, CHEM ENG J, V399, DOI 10.1016/j.cej.2020.125673
   Liu JX, 2019, SENSOR ACTUAT B-CHEM, V300, DOI 10.1016/j.snb.2019.127046
   Liu Y, 2017, SENSOR ACTUAT B-CHEM, V247, P349, DOI 10.1016/j.snb.2017.03.024
   McDonagh TA, 2021, EUR HEART J, V42, DOI 10.1093/eurheartj/ehab670
   Munief WM, 2019, BIOSENS BIOELECTRON, V126, P136, DOI 10.1016/j.bios.2018.09.102
   Ortega FG, 2015, SENSOR ACTUAT B-CHEM, V221, P248, DOI 10.1016/j.snb.2015.06.066
   Ouyang MX, 2021, BIOSENS BIOELECTRON, V171, DOI 10.1016/j.bios.2020.112621
   Qian YR, 2019, BIOSENS BIOELECTRON, V131, P299, DOI 10.1016/j.bios.2019.02.029
   Qin DM, 2021, ACS SUSTAIN CHEM ENG, V9, P7541, DOI 10.1021/acssuschemeng.1c01237
   Sangili A, 2020, ACS APPL BIO MATER, V3, P7620, DOI 10.1021/acsabm.0c00821
   Sinha A, 2019, BIOSENS BIOELECTRON, V129, P155, DOI 10.1016/j.bios.2019.01.001
   Szunerits S, 2019, BIOSENS BIOELECTRON, V131, P287, DOI 10.1016/j.bios.2019.02.010
   Takeyasu K, 2021, ANGEW CHEM INT EDIT, V60, P5121, DOI 10.1002/anie.202014323
   Uddin MJ, 2021, ANAL CHEM, V93, P6394, DOI 10.1021/acs.analchem.0c05387
   Virani SS, 2021, CIRCULATION, V143, pe254, DOI 10.1161/CIR.0000000000000950
   Wang C, 2018, SENSOR ACTUAT B-CHEM, V277, P401, DOI 10.1016/j.snb.2018.09.035
   Wang CP, 2022, CHINESE J CATAL, V43, P928, DOI 10.1016/S1872-2067(21)63924-4
   Wang Y, 2018, MICROPOR MESOPOR MAT, V265, P98, DOI 10.1016/j.micromeso.2018.02.006
   Weber M, 2006, HEART, V92, P843, DOI 10.1136/hrt.2005.071233
   Wei H, 2013, CHEM SOC REV, V42, P6060, DOI 10.1039/c3cs35486e
   Wilkins MD, 2018, SENS BIO-SENS RES, V21, P46, DOI 10.1016/j.sbsr.2018.10.002
   Wood KN, 2014, ENERG ENVIRON SCI, V7, P1212, DOI 10.1039/c3ee44078h
   Xu XT, 2021, ANALYST, V146, P3169, DOI 10.1039/d1an00372k
   Zhang RL, 2020, APPL SURF SCI, V506, DOI 10.1016/j.apsusc.2019.144791
   Zhang W, 2022, J COLLOID INTERF SCI, V626, P653, DOI 10.1016/j.jcis.2022.06.130
   Zheng YR, 2017, INT J CARDIOL, V228, P666, DOI 10.1016/j.ijcard.2016.11.139
NR 55
TC 4
Z9 4
U1 10
U2 25
PU ELSEVIER SCIENCE SA
PI LAUSANNE
PA PO BOX 564, 1001 LAUSANNE, SWITZERLAND
SN 1567-5394
EI 1878-562X
J9 BIOELECTROCHEMISTRY
JI Bioelectrochemistry
PD DEC
PY 2022
VL 148
AR 108225
DI 10.1016/j.bioelechem.2022.108225
EA AUG 2022
PG 9
WC Biochemistry & Molecular Biology; Biology; Biophysics; Electrochemistry
WE Science Citation Index Expanded (SCI-EXPANDED)
SC Biochemistry & Molecular Biology; Life Sciences & Biomedicine - Other
   Topics; Biophysics; Electrochemistry
GA 4F7BD
UT WOS:000848663600005
PM 35964402
DA 2023-06-30
ER

PT J
AU Congur, G
AF Congur, Gulsah
TI An up-to-date review about (bio)sensor systems developed for detection
   of glyphosate
SO INTERNATIONAL JOURNAL OF ENVIRONMENTAL ANALYTICAL CHEMISTRY
LA English
DT Review; Early Access
DE Glyphosate; biosensor; sensor; electrochemical; optical; colorimetric
ID AMINOMETHYLPHOSPHONIC ACID; ELECTROCHEMICAL DETECTION; FLUORESCENCE
   DETECTION; CHROMATOGRAPHY; BIOSENSORS; RESIDUES; WATER; AMPA
AB Glyphosate (GLY) is a broad-spectrum and non-specific herbicide and it is commonly used worldwide. Since the adverse effects of GLY have been shared, GLY related news are highly attractive for magazines and public. Therefore, there is an increasing number of reports for the development of new detection platforms or methodologies for GLY. In this report, studies for development of GLY-specific (bio)sensors were presented. The total publications per year with the sum of times cited per year and research areas of the reported studies were obtained from Web of Science Core Collection and represented to give a perspective for the scientists in this area. The (bio)sensors developed by different analytical techniques were compared in terms of their advantages and disadvantages. Challenges and progresses for development of hand-held analyser for on-line monitoring of GLY in different samples such as water, soil, foodstuffs or biological fluids were comprehensively discussed. This is the first study in the literature for the purpose of the evaluation of the (bio)sensor designs developed for (bio)monitoring of GLY in combination with different analytical techniques.
C1 [Congur, Gulsah] Bilecik Seyh Edebali Univ, Vocat Sch Hlth Serv, Bilecik, Turkey.
   [Congur, Gulsah] Bilecik Seyh Edebali Univ, Biotechnol Applicat & Res Ctr, Bilecik, Turkey.
C3 Bilecik Seyh Edebali University; Bilecik Seyh Edebali University
RP Congur, G (通讯作者)，Bilecik Seyh Edebali Univ, Vocat Sch Hlth Serv, Bilecik, Turkey.; Congur, G (通讯作者)，Bilecik Seyh Edebali Univ, Biotechnol Applicat & Res Ctr, Bilecik, Turkey.
EM gulsah.congur@hotmail.com
CR Abass K, 2009, J ENVIRON SCI HEAL B, V44, P553, DOI 10.1080/03601230902997766
   Alvarez-Moya C, 2014, GENET MOL BIOL, V37, P105, DOI 10.1590/S1415-47572014000100016
   [Anonymous], 2015, MONOGRAPHS
   Antoniou M, 2012, J ENV ANAL TOXICOL S, VS4, P006, DOI 10.4172/2161-0525.S4-006
   Bera MK, 2020, COLLOID SURFACE A, V596, DOI 10.1016/j.colsurfa.2020.124710
   Bochkova O, 2020, NANOMATERIALS-BASEL, V10, DOI 10.3390/nano10071338
   Cao Y, 2019, ELECTROCHIM ACTA, V317, P341, DOI 10.1016/j.electacta.2019.06.004
   Chang YC, 2016, TALANTA, V161, P94, DOI 10.1016/j.talanta.2016.08.029
   Chen F, 2020, SENSOR ACTUAT B-CHEM, V320, DOI 10.1016/j.snb.2020.128393
   Congur G, 2021, ENVIRON POLLUT, V271, DOI 10.1016/j.envpol.2020.116360
   Coullery RP, 2016, NEUROTOXICOLOGY, V52, P150, DOI 10.1016/j.neuro.2015.12.004
   de Llasera MPG, 2005, J CHROMATOGR A, V1093, P139, DOI 10.1016/j.chroma.2005.07.063
   Dhamu VN, 2020, BIOSENS BIOELECTRON, V170, DOI 10.1016/j.bios.2020.112609
   Do M.H, 2020, ENV POLLUT, V20
   Fuchs B., 2020, TRENDS PLANT SCI
   Ghisi ND, 2013, ENVIRON MONIT ASSESS, V185, P3201, DOI 10.1007/s10661-012-2783-x
   Gotti R, 2019, J CHROMATOGR A, V1601, P357, DOI 10.1016/j.chroma.2019.05.013
   Grunewald K, 2001, J PLANT NUTR SOIL SC, V164, P65, DOI 10.1002/1522-2624(200102)164:1<65::AID-JPLN65>3.0.CO;2-G
   Gui MF, 2017, SENSOR ACTUAT B-CHEM, V243, P696, DOI 10.1016/j.snb.2016.12.037
   Guyton KZ, 2015, LANCET ONCOL, V16, P490, DOI 10.1016/S1470-2045(15)70134-8
   Habekost A, 2017, TALANTA, V162, P583, DOI 10.1016/j.talanta.2016.10.074
   Hai X, 2020, TRAC-TREND ANAL CHEM, V133, DOI 10.1016/j.trac.2020.116098
   Huang L, 2021, BIOSENS BIOELECTRON, V186, DOI 10.1016/j.bios.2021.113279
   Jimenez-Lopez J, 2020, TALANTA, V207, DOI 10.1016/j.talanta.2019.120344
   Karthik K, 2020, FRONT PLANT SCI, V11, DOI 10.3389/fpls.2020.00768
   Kergaravat SV, 2021, MICROCHEM J, V160, DOI 10.1016/j.microc.2020.105654
   Khenifi A, 2009, ANAL CHIM ACTA, V654, P97, DOI 10.1016/j.aca.2009.09.023
   Kimura T, 2020, CLIN EXP NEPHROL, V24, P1186, DOI 10.1007/s10157-020-01962-0
   Laguarda-Miro N, 2012, SENSOR ACTUAT B-CHEM, V171, P528, DOI 10.1016/j.snb.2012.05.025
   Lee HU, 2013, SENSOR ACTUAT B-CHEM, V177, P879, DOI 10.1016/j.snb.2012.11.075
   Liu HB, 2020, SENSOR ACTUAT B-CHEM, V304, DOI 10.1016/j.snb.2019.127364
   Mahmoudpour M, 2020, TRAC-TREND ANAL CHEM, V129, DOI 10.1016/j.trac.2020.115943
   Mbokana JGY, 2020, APPL CLAY SCI, V188, DOI 10.1016/j.clay.2020.105513
   Mesnage R, 2015, FOOD CHEM TOXICOL, V84, P133, DOI 10.1016/j.fct.2015.08.012
   Mortl M, 2013, MICROCHEM J, V107, P143, DOI 10.1016/j.microc.2012.05.021
   Mohapatra S, 2021, AQUAC RES, V52, P1150, DOI 10.1111/are.14973
   Nafisah S, 2020, IEEE SENS J, V20, P2378, DOI 10.1109/JSEN.2019.2953928
   Oliveira GC, 2012, TALANTA, V98, P130, DOI 10.1016/j.talanta.2012.06.059
   Prasad BB, 2014, BIOSENS BIOELECTRON, V59, P81, DOI 10.1016/j.bios.2014.03.019
   Qin YQ, 2020, ANAL CHIM ACTA, V1133, P39, DOI 10.1016/j.aca.2020.07.077
   Qu F, 2020, FOOD CHEM, V323, DOI 10.1016/j.foodchem.2020.126815
   Regiart M, 2020, MICROCHEM J, V157, DOI 10.1016/j.microc.2020.105014
   Richard S, 2005, ENVIRON HEALTH PERSP, V113, P716, DOI 10.1289/ehp.7728
   Roman RL, 2020, J MATER SCI-MATER EL, V31, P9443, DOI 10.1007/s10854-020-03484-7
   Santos JS, 2020, SCI TOTAL ENVIRON, V749, DOI 10.1016/j.scitotenv.2020.142385
   Sato K, 2001, J CHROMATOGR A, V919, P313, DOI 10.1016/S0021-9673(01)00843-3
   Selvi AA, 2011, FOOD AGR IMMUNOL, V22, P217, DOI 10.1080/09540105.2011.553799
   Siroski PA, 2016, CHEM-BIOL INTERACT, V244, P64, DOI 10.1016/j.cbi.2015.11.031
   Songa EA, 2009, BIOELECTROCHEMISTRY, V75, P117, DOI 10.1016/j.bioelechem.2009.02.007
   Teofilo RF, 2004, J BRAZIL CHEM SOC, V15, P865, DOI 10.1590/S0103-50532004000600013
   Thanh C.T., B ENV CONTAM TOXICOL, V6, P1017
   TURNER A, 1990, TRENDS BIOTECHNOL, V8, P169, DOI 10.1016/0167-7799(90)90165-T
   Turner A.P.F., 1989, RES DEV, V17, P433
   Vaghela C, 2018, INT J BIOL MACROMOL, V108, P32, DOI 10.1016/j.ijbiomac.2017.11.136
   Wang D, 2016, J AGR FOOD CHEM, V64, P6042, DOI 10.1021/acs.jafc.6b01088
   Wong A, 2021, J APPL ELECTROCHEM, V51, P761, DOI 10.1007/s10800-021-01539-z
   You J, 2003, J CHROMATOGR A, V989, P231, DOI 10.1016/S0021-9673(03)00084-0
   Zamfir LG, 2020, SENSORS-BASEL, V20, DOI 10.3390/s20226443
   Zarejousheghani M, 2021, SENSORS-BASEL, V21, DOI 10.3390/s21010296
   Zhang CX, 2020, SENSORS-BASEL, V20, DOI 10.3390/s20154146
   Zhang Z., 2021, CHEM PLUS CHEM CHEM PLUS CHEM, V86, P1
   Zhao J, 2018, ENVIRON POLLUT, V243, P1113, DOI 10.1016/j.envpol.2018.08.100
   Zhao PN, 2011, SPECTROCHIM ACTA A, V78, P1482, DOI 10.1016/j.saa.2011.01.037
   Zouaoui F, 2020, SENSOR ACTUAT B-CHEM, V309, DOI 10.1016/j.snb.2020.127753
NR 66
TC 8
Z9 8
U1 7
U2 37
PU TAYLOR & FRANCIS LTD
PI ABINGDON
PA 2-4 PARK SQUARE, MILTON PARK, ABINGDON OR14 4RN, OXON, ENGLAND
SN 0306-7319
EI 1029-0397
J9 INT J ENVIRON AN CH
JI Int. J. Environ. Anal. Chem.
PD 2021 JUL 26
PY 2021
DI 10.1080/03067319.2021.1950149
EA JUL 2021
PG 13
WC Chemistry, Analytical; Environmental Sciences
WE Science Citation Index Expanded (SCI-EXPANDED)
SC Chemistry; Environmental Sciences & Ecology
GA TR4HK
UT WOS:000678927200001
DA 2023-06-30
ER

PT J
AU Qin, JF
   Qin, YL
   Jiang, XP
   Du, YJ
   Du, YJ
   Yao, CZ
   Wang, X
   Yang, HY
AF Qin, Jianfang
   Qin, YingLian
   Jiang, Xiuping
   Du, Yajin
   Du, Yajing
   Yao, Chen-Zhong
   Wang, Xi
   Yang, Haiying
TI Electrochemical Sensor Based on Nafion/Gold
   Nanoparticle/Electrochemically Reduced Graphene Oxide Composite-Modified
   Glassy Carbon Electrode for the Detection of Diuron
SO INTERNATIONAL JOURNAL OF ELECTROCHEMICAL SCIENCE
LA English
DT Article
DE AuNPs; RGO; differential pulse voltammetry; synergistic effects;
   practical application
ID DEGRADATION; REDUCTION; BIOSENSOR
AB A novel sensitive electrochemical sensor based on a glassy carbon electrode (GCE) modified with a Nafion/gold nanoparticle/electrochemically reduced graphene oxide (Nafion/AuNPs/RGO) composite membrane was applied to detect diuron. The Nafion/AuNPs/RGO composites with the advantages of a large surface area, specific binding sites and a faster electron transfer rate were analysed. The synergistic effects of the RGO and AuNPs composites and the effective absorption of diuron resulted in a high interfacial conductivity. Therefore, the fabricated sensor showed excellent performance. The electrode exhibited a linear response from 1.0x10(-12) M to 1.0x10(-9) M for diuron and a detection limit of 4.1x10(-13) M under the optimized conditions. Accordingly, reproducibility, stability and anti-interference tests were carried out. Furthermore, the designed sensor was utilized to detect diuron in real samples to evaluate the accuracy of the method. The recovery of diuron was 91.2%-108.2%. This approach provides a new avenue for the sensitive detection of diuron in practical applications.
C1 [Qin, Jianfang; Qin, YingLian; Jiang, Xiuping; Du, Yajin; Du, Yajing; Yao, Chen-Zhong; Wang, Xi; Yang, Haiying] Yuncheng Univ, Dept Chem, Yuncheng 044300, Peoples R China.
C3 Yuncheng University
RP Qin, JF; Yang, HY (通讯作者)，Yuncheng Univ, Dept Chem, Yuncheng 044300, Peoples R China.
EM jianfangqin2006@163.com; haiyingyang79@hotmail.com
RI Yao, Chenzhong/AGK-1222-2022
FU National Natural Science Foundation of China [U1810110]; Applied Basic
   Research Programs of Science and Technology Department of Shanxi
   Province [201901D211460]; Shanxi Scholarship Council of China
   [2020-140]; college students innovation and entrepreneurship project of
   Yuncheng University [XK-201957]; Key Discipline Project of Applied
   Chemistry of Yuncheng University [XK-2019055, XK-201968, XK-201961];
   Applied Research Project of Yuncheng College [XK-2019034]
FX Financial support from the National Natural Science Foundation of China
   (No. U1810110), the Applied Basic Research Programs of Science and
   Technology Department of Shanxi Province (No. 201901D211460), Shanxi
   Scholarship Council of China (No. 2020-140), The college students
   innovation and entrepreneurship project of Yuncheng University for
   featured agricultural products (No. XK-201957), Key Discipline Project
   of Applied Chemistry of Yuncheng University (No. XK-2019055, No.
   XK-201968,No. XK-201961) and Applied Research Project of Yuncheng
   College(No. XK-2019034) are gratefully acknowledged.
CR Anirudhan TS, 2018, SOL ENERGY, V171, P534, DOI 10.1016/j.solener.2018.06.111
   Avila L.E.V., 2012, TALANTA, V88, P553
   GALERA MM, 1994, ANALYST, V119, P1189, DOI 10.1039/an9941901189
   Govindhan M, 2015, J POWER SOURCES, V274, P928, DOI 10.1016/j.jpowsour.2014.10.115
   Guo Z, 2015, MAT SCI ENG C-MATER, V57, P197, DOI 10.1016/j.msec.2015.07.045
   He BS, 2019, ANAL METHODS-UK, V11, P1427, DOI 10.1039/c9ay00197b
   Li SH, 2019, RSC ADV, V9, P2997, DOI 10.1039/c8ra09511f
   Liu JF, 2003, TALANTA, V59, P453, DOI 10.1016/S0039-9140(02)00535-0
   Lourencetti C, 2008, TALANTA, V77, P701, DOI 10.1016/j.talanta.2008.07.013
   Mugadza T, 2010, TALANTA, V81, P1373, DOI 10.1016/j.talanta.2010.02.037
   Mugadza T, 2010, ELECTROCHIM ACTA, V55, P2606, DOI 10.1016/j.electacta.2009.12.051
   Niu XF, 2018, SENSOR ACTUAT B-CHEM, V255, P1577, DOI 10.1016/j.snb.2017.08.167
   Pang YH, 2016, J ELECTROANAL CHEM, V769, P89, DOI 10.1016/j.jelechem.2016.03.023
   Pohanka M, 2013, INT J ELECTROCHEM SC, V8, P71
   Polcaro AM, 2004, ELECTROCHIM ACTA, V49, P649, DOI 10.1016/j.electacta.2003.09.021
   Rengaraj S, 2018, SENSOR ACTUAT B-CHEM, V265, P50, DOI 10.1016/j.snb.2018.03.020
   Shao YY, 2010, ELECTROANAL, V22, P1027, DOI 10.1002/elan.200900571
   Shao YY, 2010, J MATER CHEM, V20, P743, DOI 10.1039/b917975e
   Sharma P, 2010, ANAL CHIM ACTA, V676, P87, DOI 10.1016/j.aca.2010.07.042
   Wei H, 2019, ANALYST, V144, P412, DOI 10.1039/c8an02099j
   Wong A, 2015, ELECTROCHIM ACTA, V182, P122, DOI 10.1016/j.electacta.2015.09.054
   Wong A, 2013, J ELECTROANAL CHEM, V690, P83, DOI 10.1016/j.jelechem.2012.11.007
   Xie HY, 2009, J CHROMATOGR A, V1216, P3353, DOI 10.1016/j.chroma.2009.01.070
   Xu X, 2017, ELECTROCHIM ACTA, V242, P56, DOI 10.1016/j.electacta.2017.05.007
   Zarei K, 2017, ECOTOX ENVIRON SAFE, V144, P171, DOI 10.1016/j.ecoenv.2017.06.030
   Zarei K, 2015, J ELECTROANAL CHEM, V749, P10, DOI 10.1016/j.jelechem.2015.04.027
   Zhang X, 2012, CHINESE SCI BULL, V57, P3045, DOI 10.1007/s11434-012-5256-2
NR 27
TC 3
Z9 3
U1 6
U2 24
PU ESG
PI BELGRADE
PA BORIVOJA STEVANOVICA 25-7, BELGRADE, 11000, SERBIA
SN 1452-3981
J9 INT J ELECTROCHEM SC
JI Int. J. Electrochem. Sci.
PD NOV
PY 2020
VL 15
IS 11
BP 11203
EP 11214
DI 10.20964/2020.11.65
PG 12
WC Electrochemistry
WE Science Citation Index Expanded (SCI-EXPANDED)
SC Electrochemistry
GA OV0SG
UT WOS:000591930300044
DA 2023-06-30
ER

PT J
AU Yuan, Y
   Feng, SL
   Alahi, MEE
   Nag, A
   Afsarimanesh, N
   Zhang, H
   He, S
AF Yuan, Yang
   Feng, Shilun
   Alahi, Md Eshrat E.
   Nag, Anindya
   Afsarimanesh, Nasrin
   Zhang, Hong
   He, Shan
TI Development of an Internet of Things Based Electrochemical Microfluidic
   System for Free Calcium Detection
SO APPLIED SCIENCES-BASEL
LA English
DT Article
DE Point-of-Care (PoC) testing; 3D printing; interdigital electrodes;
   calcium; Internet of Things (IoT)
ID ULTRASENSITIVE MULTIPLEXED DETECTION; LOW-COST; SENSORS; BIOSENSOR;
   TECHNOLOGY; DESIGN; WATER; CARE; FILM
AB This paper represents the design, fabrication, and implementation of an Internet of Things (IoT)-based electrochemical microfluidic system for free calcium concentration detection with a 3D printing technique. Free calcium solutions with desired concentrations between 0 and 40 p.M can be obtained. The solutions were used to calibrate the system by using an impedance analyzer for monitoring the impedance change to determine the operating frequency. Continuously, an IoT enabled point of care device was used for real-time detection and to send signals to the cloud for sharing. The relationship between the concentration and reactance are y = -1.3812Lgx + 0.9809 at a wavelength of 450 Hz, with an R-2 of 0.9719. We measured the calcium concentration changing from 39.8 mu M to 1.35 mu M (nearly real-time) by the PoC device and showed the concentration changes resulting with time on the cell phone app. The results depicted in this paper provide a strong platform for the precise and real-time monitoring of different biomedical samples.
C1 [Yuan, Yang; He, Shan] Guang Zhou Univ, Sch Chem & Chem Engn, Guangzhou 510006, Guangdong, Peoples R China.
   [Feng, Shilun; Alahi, Md Eshrat E.; Nag, Anindya; Afsarimanesh, Nasrin] Macquarie Univ, Sch Engn, Sydney, NSW 2109, Australia.
   [Zhang, Hong] AgResearch, 10 Bisley St, Hamilton 3217, New Zealand.
C3 Guangzhou University; Macquarie University; AgResearch - New Zealand
RP He, S (通讯作者)，Guang Zhou Univ, Sch Chem & Chem Engn, Guangzhou 510006, Guangdong, Peoples R China.
EM marktoon1023@163.com; shilun.feng@students.mq.edu.au;
   md-eshrat-e.alahi@mq.edu.au; Anindya.nag@students.mq.edu.au;
   nasrin.afsarimanesh@students.mq.edu.au; hong.zhang@agresearch.co.nz;
   shan.he@gzhu.edu.cn
RI Alahi, Md Eshrat E/S-6829-2017; 袁Yuan, 杨Yang/GXG-8922-2022; Yuan,
   Yang/AAI-6568-2020
OI Alahi, Md Eshrat E/0000-0002-2721-5146; 袁Yuan,
   杨Yang/0000-0002-9698-5451; Afsari Manesh, Nasrin/0000-0003-1758-7293;
   Nag, Anindya/0000-0002-3760-1470; Feng, shilun/0000-0002-2560-2417
FU Guangzhou University [69-18ZX10010]
FX This research received financial support from Guangzhou University with
   the funding code: 69-18ZX10010.
CR Afsarimanesh N, 2018, IEEE T BIO-MED ENG, V65, P1264, DOI 10.1109/TBME.2017.2744667
   Alahi MEE, 2017, IEEE T IND ELECTRON, V64, P7333, DOI 10.1109/TIE.2017.2696508
   Beebe DJ, 1998, IEEE T BIO-MED ENG, V45, P151, DOI 10.1109/10.661263
   Errachid A, 2001, SENSOR ACTUAT B-CHEM, V78, P279, DOI 10.1016/S0925-4005(01)00826-7
   Feng S., 2015, THESIS
   Feng S., 2014, P IET C DAT FUS TARG P IET C DAT FUS TARG, P1
   Feng SL, 2015, IEEE INT SYM MED MEA, P586, DOI 10.1109/MeMeA.2015.7145271
   Feng SL, 2014, IEEE ENG MED BIO, P3114, DOI 10.1109/EMBC.2014.6944282
   Feng SL, 2014, APPL MECH MATER, V662, P225, DOI 10.4028/www.scientific.net/AMM.662.225
   Hung DQ, 2004, TALANTA, V64, P269, DOI 10.1016/j.talanta.2004.01.027
   Islam SMR, 2015, IEEE ACCESS, V3, P678, DOI 10.1109/ACCESS.2015.2437951
   Khan MS, 2018, BIOSENS BIOELECTRON, V110, P132, DOI 10.1016/j.bios.2018.03.044
   Khan MS, 2017, ACS APPL MATER INTER, V9, P8609, DOI 10.1021/acsami.7b01675
   Khan MS, 2017, ANAL CHEM, V89, P2107, DOI 10.1021/acs.analchem.6b04769
   Khan MS, 2017, LANGMUIR, V33, P13680, DOI 10.1021/acs.langmuir.7b02404
   Korotcenkov G, 2016, MICROCHIM ACTA, V183, P1033, DOI 10.1007/s00604-015-1741-z
   Mamishev AV, 2004, P IEEE, V92, P808, DOI 10.1109/JPROC.2004.826603
   Mamishev AV, 2001, IEEE T DIELECT EL IN, V8, P785, DOI 10.1109/94.959702
   Manickam A, 2012, SENSORS-BASEL, V12, P14467, DOI 10.3390/s121114467
   Mankar J., 2014, INT J, V2, P474
   Mora H, 2017, SENSORS-BASEL, V17, DOI 10.3390/s17102302
   Nag A, 2018, SENSOR ACTUAT A-PHYS, V271, P257, DOI 10.1016/j.sna.2018.01.044
   Nag A, 2016, IEEE SENS J, V16, P1088, DOI 10.1109/JSEN.2015.2496550
   Nambiar S, 2011, BIOSENS BIOELECTRON, V26, P1825, DOI 10.1016/j.bios.2010.09.046
   Nirschl M, 2011, BIOSENSORS-BASEL, V1, P164, DOI 10.3390/bios1040164
   Nukala BT, 2016, BIOSENSORS-BASEL, V6, DOI 10.3390/bios6040058
   Pinton P, 2007, METHOD CELL BIOL, V80, P297, DOI 10.1016/S0091-679X(06)80015-4
   Pramanik C, 2006, J MICROMECH MICROENG, V16, P2060, DOI 10.1088/0960-1317/16/10/019
   Rahman MSA, 2014, SMART SENSOR MEAS IN, V10, P11, DOI 10.1007/978-3-319-04274-9_2
   Scott DW, 2017, J ANAL SCI TECHNOL, V8, DOI 10.1186/s40543-017-0126-9
   Sharma S, 2015, BIOSENSORS-BASEL, V5, P577, DOI 10.3390/bios5030577
   Sheikh NJ, 2016, PORTL INT CONF MANAG, P3082, DOI 10.1109/PICMET.2016.7806585
   SMEETS WTGM, 1952, NATURE, V169, P802, DOI 10.1038/169802a0
   Syaifudin ARM, 2009, IEEE SENSOR, P105, DOI 10.1109/ICSENS.2009.5398227
   Syaifudin ARM, 2009, SENSOR ACTUAT B-CHEM, V137, P67, DOI 10.1016/j.snb.2008.12.053
   Uludag Y, 2016, ANAL BIOANAL CHEM, V408, P7775, DOI 10.1007/s00216-016-9879-z
   Vashist SK, 2017, BIOSENSORS-BASEL, V7, DOI 10.3390/bios7040062
   Wu YF, 2014, BIOSENS BIOELECTRON, V52, P180, DOI 10.1016/j.bios.2013.08.039
   Wu YF, 2013, ANAL CHEM, V85, P8661, DOI 10.1021/ac401445a
   Zia AI, 2013, J FOOD ENG, V116, P515, DOI 10.1016/j.jfoodeng.2012.12.024
NR 40
TC 6
Z9 6
U1 3
U2 21
PU MDPI
PI BASEL
PA ST ALBAN-ANLAGE 66, CH-4052 BASEL, SWITZERLAND
SN 2076-3417
J9 APPL SCI-BASEL
JI Appl. Sci.-Basel
PD AUG
PY 2018
VL 8
IS 8
AR 1357
DI 10.3390/app8081357
PG 15
WC Chemistry, Multidisciplinary; Engineering, Multidisciplinary; Materials
   Science, Multidisciplinary; Physics, Applied
WE Science Citation Index Expanded (SCI-EXPANDED)
SC Chemistry; Engineering; Materials Science; Physics
GA GR7JK
UT WOS:000442864900147
OA Green Submitted, gold
DA 2023-06-30
ER

PT J
AU Jodar, LV
   Santos, FA
   Zucolotto, V
   Janegitz, BC
AF Jodar, Leticia Vieira
   Santos, Fabricio Aparecido
   Zucolotto, Valtencir
   Janegitz, Bruno Campos
TI Electrochemical sensor for estriol hormone detection in biological and
   environmental samples
SO JOURNAL OF SOLID STATE ELECTROCHEMISTRY
LA English
DT Article; Proceedings Paper
CT 21st Brazilian Symposium of Electrochemistry and Electroanalysis (SIBEE)
CY APR, 2017
CL Natal, BRAZIL
SP Int Soc Electrochemistry, Electrochem Soc, Metrohm Impalla, PWM Brasil
DE Electrochemistry; Potato starch; Metal nanoparticles; Estriol; Sensors
ID REDUCED GRAPHENE OXIDE; ENDOCRINE-DISRUPTING CHEMICALS; GLASSY-CARBON
   ELECTRODE; GOLD NANOPARTICLES; VOLTAMMETRIC DETERMINATION; HYBRID
   NANOMATERIAL; GLUCOSE-OXIDASE; BIOSENSOR; REDUCTION; DOPAMINE
AB A stable conducting film for sensing using reduced graphene oxide (RGO), gold nanoparticles (GNPs), and potato starch (PS) is proposed. The characterization of the nanomaterials was obtained by ultraviolet and visible spectroscopy, dynamic light scattering, zeta potential, Fourier transform infrared spectroscopy, atomic force microscopy, and cyclic voltammetry. The voltammetric behavior of the RGO-GNPs-PS/GCE electrodes was studied in the presence of estriol and the results showed a high anodic peak current at 0.64 V. Under optimal conditions, an analytical curve was obtained, in which the anodic peak estriol was linear in the range from 1.5 to 22 mu mol L-1, with a detection limit of 0.48 mu mol L-1. The modified electrodes were applied for determination of estriol in environmental and biological samples. The proposed electrode was used for estriol determination in water and urine samples, which presented a recovery range from 92.1 to 106%, showing that RGO-GNPs-PS/GCE is a viable alternative for the detection of estriol and can be attractive for several electrochemical applications.
C1 [Jodar, Leticia Vieira; Janegitz, Bruno Campos] Univ Fed Sao Carlos, Dept Nat Sci Math & Educ, BR-13600970 Araras, SP, Brazil.
   [Santos, Fabricio Aparecido; Zucolotto, Valtencir] Univ Sao Paulo, Inst Phys, Nanomed & Nanotoxicol Grp, BR-13563120 Sao Carlos, SP, Brazil.
C3 Universidade Federal de Sao Carlos; Universidade de Sao Paulo
RP Janegitz, BC (通讯作者)，Univ Fed Sao Carlos, Dept Nat Sci Math & Educ, BR-13600970 Araras, SP, Brazil.
EM brunocj@ufscar.br
RI Santos, Fabrício Aparecido A/D-6410-2013; Zucolotto,
   Valtencir/B-9103-2012; Janegitz, Bruno/I-3248-2012; Janegitz,
   Bruno/ABB-5833-2021
OI Santos, Fabrício Aparecido A/0000-0001-5415-0344; Janegitz,
   Bruno/0000-0001-9707-9795; Janegitz, Bruno/0000-0001-9707-9795
FU FAPESP [2015/19099-2]; CNPq [2016/119884-0]; CAPES
FX We would like to thank the financial support and scholarships from
   Brazilian funding agencies FAPESP (2015/19099-2), CNPq (2016/119884-0),
   and CAPES.
CR Alvani K, 2011, FOOD CHEM, V125, P958, DOI 10.1016/j.foodchem.2010.09.088
   Araque E, 2014, J ELECTROANAL CHEM, V717, P96, DOI 10.1016/j.jelechem.2014.01.016
   Baccarin M, 2017, J ELECTROANAL CHEM, V799, P436, DOI 10.1016/j.jelechem.2017.06.052
   Ballesteros CAS, 2014, SENSOR ACTUAT B-CHEM, V198, P377, DOI 10.1016/j.snb.2014.03.079
   Boujakhrout A, 2015, J MATER CHEM B, V3, P3518, DOI 10.1039/c5tb00451a
   Caetano FR, 2017, SENSOR ACTUAT B-CHEM, V243, P43, DOI 10.1016/j.snb.2016.11.096
   Cesarino I, 2015, J SOLID STATE ELECTR, V19, P3045, DOI 10.1007/s10008-015-2923-7
   Cesarino I, 2015, SENSOR ACTUAT B-CHEM, V210, P453, DOI 10.1016/j.snb.2015.01.013
   Chen TS, 2013, INT J ELECTROCHEM SC, V8, P6343
   Cincotto FH, 2015, ELECTROCHIM ACTA, V174, P332, DOI 10.1016/j.electacta.2015.06.013
   COLBORN T, 1993, ENVIRON HEALTH PERSP, V101, P378, DOI 10.2307/3431890
   Cruz SMA, 2016, SENSORS-BASEL, V16, DOI 10.3390/s16010137
   de Alda MJL, 2001, J CHROMATOGR A, V911, P203, DOI 10.1016/S0021-9673(01)00517-9
   Desbrow C, 1998, ENVIRON SCI TECHNOL, V32, P1549, DOI 10.1021/es9707973
   Dimiev A. M., 2016, GRAPHENE OXIDE FUNDA, DOI DOI 10.1002/9781119069447
   Eda G, 2009, J PHYS CHEM C, V113, P15768, DOI 10.1021/jp9051402
   Ensafi AA, 2017, SENSOR ACTUAT B-CHEM, V245, P980, DOI 10.1016/j.snb.2017.01.186
   Everett D. H., 1988, BASIC PRINCIPLES COL, DOI DOI 10.1039/9781847550200
   Gan P, 2013, ELECTROANAL, V25, P2423, DOI 10.1002/elan.201300362
   Gao C, 2013, TRAC-TREND ANAL CHEM, V51, P1, DOI 10.1016/j.trac.2013.05.010
   Guo SJ, 2007, ANAL CHIM ACTA, V598, P181, DOI 10.1016/j.aca.2007.07.054
   Haiss W, 2007, ANAL CHEM, V79, P4215, DOI 10.1021/ac0702084
   Han JH, 2014, INNOVATIONS IN FOOD PACKAGING, 2ND EDITION, P1
   Hirai N, 2006, AQUAT TOXICOL, V77, P78, DOI 10.1016/j.aquatox.2005.11.001
   HUMMERS WS, 1958, J AM CHEM SOC, V80, P1339, DOI 10.1021/ja01539a017
   Janegitz BC, 2014, MAT SCI ENG C-MATER, V37, P14, DOI 10.1016/j.msec.2013.12.026
   Janegitz BC, 2017, BIOSENS BIOELECTRON, V89, P224, DOI 10.1016/j.bios.2016.03.026
   Jobling S, 1998, ENVIRON SCI TECHNOL, V32, P2498, DOI 10.1021/es9710870
   Lai KM, 2000, ENVIRON SCI TECHNOL, V34, P3890, DOI 10.1021/es9912729
   Laube N, 2001, J CRYST GROWTH, V233, P367, DOI 10.1016/S0022-0248(01)01547-0
   Lei W, 2014, MICROCHIM ACTA, V181, P707, DOI 10.1007/s00604-014-1160-6
   Li D, 2008, SCIENCE, V320, P1170, DOI 10.1126/science.1158180
   Li MJ, 2014, CARBON, V66, P302, DOI 10.1016/j.carbon.2013.09.004
   Li SJ, 2013, J SOLID STATE ELECTR, V17, P2487, DOI 10.1007/s10008-013-2134-z
   Li SJ, 2013, ELECTROCHIM ACTA, V102, P58, DOI 10.1016/j.electacta.2013.03.176
   Liang X, 2014, J SOLID STATE ELECTR, V18, P3453, DOI 10.1007/s10008-014-2564-2
   Lin XQ, 2006, BIOSENS BIOELECTRON, V22, P253, DOI 10.1016/j.bios.2006.01.005
   LINEBACK DR, 1984, BAKERS DIG, V58, P16
   Liu W, 2011, CARBON, V49, P4122, DOI 10.1016/j.carbon.2011.05.047
   Meng LY, 2015, ELECTROCHIM ACTA, V152, P330, DOI 10.1016/j.electacta.2014.11.180
   Nethravathi C, 2008, CARBON, V46, P1994, DOI 10.1016/j.carbon.2008.08.013
   Novoselov KS, 2004, SCIENCE, V306, P666, DOI 10.1126/science.1102896
   Ochiai LM, 2017, SENSOR ACTUAT B-CHEM, V241, P978, DOI 10.1016/j.snb.2016.10.150
   Pei SF, 2012, CARBON, V50, P3210, DOI 10.1016/j.carbon.2011.11.010
   Peng DL, 2016, APPL SURF SCI, V390, P422, DOI 10.1016/j.apsusc.2016.08.104
   Perez C, 2016, J SOLID STATE ELECTR, V20, P2471, DOI 10.1007/s10008-015-3091-5
   Petersen K, 1999, TRENDS FOOD SCI TECH, V10, P52, DOI 10.1016/S0924-2244(99)00019-9
   Pumera M, 2010, CHEM SOC REV, V39, P4146, DOI 10.1039/c002690p
   Shahrokhian S, 2011, MICROCHIM ACTA, V174, P361, DOI 10.1007/s00604-011-0631-2
   Simkova D, 2013, FOOD CHEM, V141, P3872, DOI 10.1016/j.foodchem.2013.06.080
   Sivasankaran U, 2017, J ELECTROCHEM SOC, V164, pB292, DOI 10.1149/2.0181707jes
   Valden M, 1998, SCIENCE, V281, P1647, DOI 10.1126/science.281.5383.1647
   Vos JG, 2000, CRIT REV TOXICOL, V30, P71, DOI 10.1080/10408440091159176
   Wang BJ, 2015, J SOLID STATE ELECTR, V19, P307, DOI 10.1007/s10008-014-2608-7
   Yang YJ, 2012, J SOLID STATE ELECTR, V16, P2877, DOI 10.1007/s10008-012-1718-3
   Zhou Y, 2009, CHEM MATER, V21, P2950, DOI 10.1021/cm9006603
NR 56
TC 27
Z9 27
U1 1
U2 61
PU SPRINGER
PI NEW YORK
PA 233 SPRING ST, NEW YORK, NY 10013 USA
SN 1432-8488
EI 1433-0768
J9 J SOLID STATE ELECTR
JI J. Solid State Electrochem.
PD MAY
PY 2018
VL 22
IS 5
SI SI
BP 1431
EP 1438
DI 10.1007/s10008-017-3726-9
PG 8
WC Electrochemistry
WE Science Citation Index Expanded (SCI-EXPANDED); Conference Proceedings Citation Index - Science (CPCI-S)
SC Electrochemistry
GA GD2AG
UT WOS:000430301800018
DA 2023-06-30
ER

PT J
AU Wang, XX
   Jian, HM
   Xiao, Q
   Huang, SP
AF Wang, Xinxin
   Jian, Huamei
   Xiao, Qi
   Huang, Suping
TI In-situ fabrication of 3D flower-like NH4NiPO4 on Ni foam without nickel
   salts added for high sensitive nonenzymatic glucose detection
SO MATERIALS RESEARCH BULLETIN
LA English
DT Article
DE NH4NiPO4; Glucose detection; Flowerlike; High sensitive; Sensors
ID ELECTROCHEMICAL SENSOR; HYDROGEN-PEROXIDE; GRAPHENE NANOSHEETS;
   NANOPARTICLES; ELECTRODE; PERFORMANCE; IMMOBILIZATION; NANOCOMPOSITES;
   REDUCTION; BIOSENSOR
AB The 3D flower-like NH4NiPO4 was successfully fabricated on nickel foam via one-step hydrothermal route without nickel salts added. In our design, nickel ions were originated from the add corrosion of nickel foam, which decreased the concentration of nickel ion in the solution and effectively control the environmental pollution. The 3D flowers-like NH4NiPO4 was arranged on the Ni foam, and the 3D flower-like structures were assembled by sheet-like crystals with an average thickness of 380 nm. Furthermore, the sheet-like crystals are also stacked by many layers of nanoflakes. The 3D flower-like NH4NiPO4 modified Ni foam can be used as a binder-free electrode for non-enzymatic glucose detection. And the electrode exhibits excellent electrochemical properties with high sensitivity (6135 [mu A mM(-1) Cm-2 and 2205 mu A mM(-1) Cm-2), wide linear range (covered from 0.001-1 mM and 2-5 mM) and a low detection limit of 0.015 (3S/N) at an applied bias of 0.5 V vs. Ag/AgCl.
C1 [Wang, Xinxin; Jian, Huamei; Xiao, Qi] Cent S Univ, Sch Minerals Proc & Bioengn, Changsha 410083, Hunan, Peoples R China.
   [Huang, Suping] Cent S Univ, State Key Lab Powder Met, Changsha 410083, Hunan, Peoples R China.
C3 Central South University; Central South University
RP Xiao, Q (通讯作者)，Cent S Univ, Sch Minerals Proc & Bioengn, Changsha 410083, Hunan, Peoples R China.
EM xiaoqi88@csu.edu.cn
RI Wang, Xinxin/ABE-8175-2021
OI Wang, Xinxin/0000-0001-6810-8278
FU Fundamental Research Funds for the Central Universities of Central South
   University [2017zzts667]
FX This work was supported by the Fundamental Research Funds for the
   Central Universities of Central South University (2017zzts667).
CR Annamalai SK, 2012, COLLOID SURFACE A, V395, P207, DOI 10.1016/j.colsurfa.2011.12.032
   Baghayeri M, 2017, SENSOR ACTUAT B-CHEM, V249, P321, DOI 10.1016/j.snb.2017.04.100
   Baghayeri M, 2017, IONICS, V23, P1553, DOI 10.1007/s11581-016-1964-y
   Baghayeri M, 2016, SENSOR ACTUAT B-CHEM, V225, P354, DOI 10.1016/j.snb.2015.11.003
   Baghayeri M, 2015, RSC ADV, V5, P18267, DOI 10.1039/c4ra15888a
   Chen C, 2016, ACS SUSTAIN CHEM ENG, V4, P5578, DOI 10.1021/acssuschemeng.6b01347
   Chen JS, 2010, J AM CHEM SOC, V132, P6124, DOI 10.1021/ja100102y
   Choi M, 2009, NATURE, V461, P246, DOI 10.1038/nature08288
   Ensafi AA, 2016, ELECTROCHIM ACTA, V214, P208, DOI 10.1016/j.electacta.2016.08.047
   Ensafi AA, 2016, RSC ADV, V6, P60926, DOI 10.1039/c6ra10698f
   Ensafi AA, 2015, ELECTROCHIM ACTA, V173, P619, DOI 10.1016/j.electacta.2015.05.109
   Ensafi AA, 2014, ELECTROCHIM ACTA, V123, P219, DOI 10.1016/j.electacta.2014.01.031
   Ensafi AA, 2014, J MATER CHEM B, V2, P706, DOI 10.1039/c3tb21434f
   Ghiaci M, 2016, J TAIWAN INST CHEM E, V63, P39, DOI 10.1016/j.jtice.2016.03.013
   Huo HH, 2014, J MATER CHEM A, V2, P15111, DOI 10.1039/c4ta02857k
   Huo HH, 2014, RSC ADV, V4, P20459, DOI 10.1039/c4ra02390k
   Kannan PK, 2015, CHEM-EUR J, V21, P9355, DOI 10.1002/chem.201500851
   Lu LM, 2009, BIOSENS BIOELECTRON, V25, P218, DOI 10.1016/j.bios.2009.06.041
   Lu P, 2015, ANAL CHIM ACTA, V880, P42, DOI 10.1016/j.aca.2015.04.038
   Maji SK, 2013, J MATER CHEM B, V1, P4127, DOI 10.1039/c3tb20846j
   Mani V, 2015, ELECTROCHIM ACTA, V176, P804, DOI 10.1016/j.electacta.2015.07.098
   Mei H, 2016, SENSOR ACTUAT B-CHEM, V223, P68, DOI 10.1016/j.snb.2015.09.044
   Raju K, 2015, SCI REP-UK, V5, DOI 10.1038/srep17629
   Shekarchizadeh H, 2013, CHINESE J CATAL, V34, P1208, DOI 10.1016/S1872-2067(12)60586-5
   Sun SD, 2013, PHYS CHEM CHEM PHYS, V15, P10904, DOI 10.1039/c3cp50922b
   Tian LL, 2013, APPL SURF SCI, V283, P947, DOI 10.1016/j.apsusc.2013.07.048
   Toghill KE, 2010, SENSOR ACTUAT B-CHEM, V147, P642, DOI 10.1016/j.snb.2010.03.091
   Wang QH, 2012, NAT NANOTECHNOL, V7, P699, DOI [10.1038/nnano.2012.193, 10.1038/NNANO.2012.193]
   Wu WQ, 2016, SENSOR ACTUAT B-CHEM, V232, P633, DOI 10.1016/j.snb.2016.04.006
   Xia KD, 2017, SENSOR ACTUAT B-CHEM, V240, P979, DOI 10.1016/j.snb.2016.09.077
   Xiao Q, 2017, MATER LETT, V198, P19, DOI 10.1016/j.matlet.2017.03.172
   Yang J, 2016, BIOSENS BIOELECTRON, V75, P15, DOI 10.1016/j.bios.2015.08.008
   Yu Q, 2011, J ELECTROANAL CHEM, V655, P92, DOI 10.1016/j.jelechem.2010.12.030
   Zhang YQ, 2012, SENSOR ACTUAT B-CHEM, V171, P580, DOI 10.1016/j.snb.2012.05.037
   Zhang Y, 2011, J MATER CHEM, V21, P16949, DOI 10.1039/c1jm11641j
   Zhao JH, 2013, CRYSTENGCOMM, V15, P5950, DOI 10.1039/c3ce40712h
NR 36
TC 3
Z9 3
U1 1
U2 62
PU PERGAMON-ELSEVIER SCIENCE LTD
PI OXFORD
PA THE BOULEVARD, LANGFORD LANE, KIDLINGTON, OXFORD OX5 1GB, ENGLAND
SN 0025-5408
EI 1873-4227
J9 MATER RES BULL
JI Mater. Res. Bull.
PD APR
PY 2018
VL 100
BP 407
EP 412
DI 10.1016/j.materresbull.2018.01.001
PG 6
WC Materials Science, Multidisciplinary
WE Science Citation Index Expanded (SCI-EXPANDED)
SC Materials Science
GA FV6VF
UT WOS:000424719500057
DA 2023-06-30
ER

PT J
AU Phal, S
   Shatri, B
   Berisha, A
   Geladi, P
   Lindholm-Sethson, B
   Tesfalidet, S
AF Phal, Sereilakhena
   Shatri, Besart
   Berisha, Avni
   Geladi, Paul
   Lindholm-Sethson, Britta
   Tesfalidet, Solomon
TI Covalently electrografted carboxyphenyl layers onto gold surface serving
   as a platform for the construction of an immunosensor for detection of
   methotrexate
SO JOURNAL OF ELECTROANALYTICAL CHEMISTRY
LA English
DT Article
DE 4-carboxybenzenediazonium tetrafluoroborate; Gold electrode; Antibody;
   Immnunosensor; Singular value decomposition; Cyclic voltammetry;
   Chronoamperometry; Electrochemical impedance spectroscopy
ID SELF-ASSEMBLED MONOLAYERS; GLASSY-CARBON ELECTRODE; SENSITIVE
   DETERMINATION; DIAZONIUM SALTS; BIOSENSOR; SPECTROSCOPY; NANOPARTICLES;
   CHEMOMETRICS; ATTACHMENT; REDUCTION
AB The classical way to modify a gold electrode surface for immunosensor development is through self-assembly of functionalised thiols for subsequent attachment of antibodies. Here is described a new pathway for surface modification using a diazonium salt-based immunosensor for detection of methotrexate (MTX) with electrochemical immittance spectroscopy (EIS). The diazonium salt, 4-carboxybenzenediazonium tetrafluoroborate was synthesized using a diazotization reaction and characterized by IR and cyclic voltammetry (CV). The Au electrode was electrografted with diazonium and used for anti-MTX antibody immobilization. The EIS detection of MTX was studied with and without application of redox probe; Fe(CN)(6)(3-/4-). MTX could not be detected using Fe(CN)(6)(3-/4-) as redox probe, whereas EIS measurements without redox probe and analysis of the data with singular decomposition (SVD) gave good results. A multivariate calibration model showed good linear behavior on a logarithmic scale with a detection limit for MTX of 7 x 10(-12) mol L--(1).
C1 [Phal, Sereilakhena; Lindholm-Sethson, Britta; Tesfalidet, Solomon] Umea Univ, Dept Chem, SE-90187 Umea, Sweden.
   [Shatri, Besart; Berisha, Avni] Univ Prishtina, Dept Chem, Prishtina 10000, Kosovo.
   [Geladi, Paul] Swedish Univ Agr Sci, Dept Forest Biomat & Technol, S-90183 Umea, Sweden.
C3 Umea University; Swedish University of Agricultural Sciences
RP Tesfalidet, S (通讯作者)，Umea Univ, Dept Chem, SE-90187 Umea, Sweden.
EM solomon.resfalidet@chem.umu.se
RI Sethson, Britta Lindholm-Sethson Lindholm/AAC-4256-2020; Berisha, Prof.
   dr. Avni/AAC-6272-2020
OI Berisha, Prof. dr. Avni/0000-0002-3876-1345; Shatri,
   Besart/0000-0001-7195-1362
FU Swedish International Development Cooperation Agency (SIDA) via the
   International Science Program (ISP)
FX The scholarship for the author from the Swedish International
   Development Cooperation Agency (SIDA) via the International Science
   Program (ISP) is gratefully acknowledged.
CR Albers WM, 2010, J COLLOID INTERF SCI, V348, P1, DOI 10.1016/j.jcis.2010.03.059
   Asadian E, 2017, SENSOR ACTUAT B-CHEM, V239, P617, DOI 10.1016/j.snb.2016.08.064
   Belanger D, 2011, CHEM SOC REV, V40, P3995, DOI 10.1039/c0cs00149j
   Berisha A, 2016, ELECTROANAL CHEM, V26, P115
   Boiret M, 2011, J PHARMACEUT BIOMED, V54, P510, DOI 10.1016/j.jpba.2010.09.029
   Brewer NJ, 2005, J PHYS CHEM B, V109, P11247, DOI 10.1021/jp0443299
   Canbaz MC, 2014, ANAL CHIM ACTA, V814, P31, DOI 10.1016/j.aca.2014.01.041
   DELAMARCHE E, 1994, LANGMUIR, V10, P4103, DOI 10.1021/la00023a033
   Dock E, 2005, TALANTA, V65, P298, DOI 10.1016/j.talanta.2004.07.002
   Eissa S, 2013, ANALYST, V138, P4378, DOI 10.1039/c3an36883a
   Eissa S, 2012, NANOSCALE, V4, P7593, DOI 10.1039/c2nr32146g
   Gao L, 2007, J ELECTROANAL CHEM, V610, P131, DOI 10.1016/j.jelechem.2007.07.030
   Geladi P, 2004, SPECTROCHIM ACTA B, V59, P1347, DOI 10.1016/j.sab.2004.06.009
   Geladi P, 2007, ANAL CHIM ACTA, V595, P152, DOI 10.1016/j.aca.2007.01.037
   Ghadimi H, 2015, RSC ADV, V5, P99555, DOI 10.1039/c5ra18109g
   Gooding JJ, 2008, ELECTROANAL, V20, P573, DOI 10.1002/elan.200704124
   Griffete N, 2012, CHEM COMMUN, V48, P11364, DOI 10.1039/c2cc35462d
   Gutierrez-Zuniga GG, 2016, ANAL CHIM ACTA, V902, P97, DOI 10.1016/j.aca.2015.10.042
   Guerrero S, 2015, ANALYST, V140, P7527, DOI 10.1039/c5an01185j
   Gui AL, 2010, ELECTROANAL, V22, P1283, DOI 10.1002/elan.200900615
   Guo YJ, 2011, ELECTROANAL, V23, P2400, DOI 10.1002/elan.201100259
   Hermans A, 2006, LANGMUIR, V22, P1964, DOI 10.1021/la053032e
   Horn AB, 1996, J CHEM SOC FARADAY T, V92, P4759, DOI 10.1039/ft9969204759
   Janikova-Bandzuchova L, 2016, ANAL LETT, V49, P122, DOI 10.1080/00032719.2014.996812
   Laforgue A, 2005, LANGMUIR, V21, P6855, DOI 10.1021/la047369c
   LindhohreSethson B., 2010, ANAL BIOANAL CHEM, V398, P2341
   Liu GZ, 2007, J ELECTROANAL CHEM, V600, P335, DOI 10.1016/j.jelechem.2006.09.012
   Meras ID, 2005, ANAL BIOCHEM, V346, P201, DOI 10.1016/j.ab.2005.07.038
   Palazon F, 2014, LANGMUIR, V30, P4545, DOI 10.1021/la5004269
   Phal S, 2017, ANAL CHIM ACTA, V987, P15, DOI 10.1016/j.aca.2017.08.034
   Pinson J, 2005, CHEM SOC REV, V34, P429, DOI 10.1039/b406228k
   Pinson J., 2012, ATTACHMENT ORGANIC L
   Radi AE, 2009, BIOSENS BIOELECTRON, V24, P1888, DOI 10.1016/j.bios.2008.09.021
   Samanman S, 2011, J VIROL METHODS, V173, P75, DOI 10.1016/j.jviromet.2011.01.010
   Samsonowicz M., 2005, J MOL STRUCT, p[744, 345]
   SHARP M, 1983, ELECTROCHIM ACTA, V28, P301, DOI 10.1016/0013-4686(83)85126-3
   Shewchuk DM, 2009, LANGMUIR, V25, P4556, DOI 10.1021/la8040083
   Stan D, 2012, THIN SOLID FILMS, V526, P143, DOI 10.1016/j.tsf.2012.11.028
   Tesfalidet S, 2016, ANAL CHIM ACTA, V914, P1, DOI 10.1016/j.aca.2016.02.012
   Tian JY, 2016, MICROELECTRON ENG, V159, P55, DOI 10.1016/j.mee.2016.02.037
   Wang F, 2012, J ELECTROANAL CHEM, V674, P83, DOI 10.1016/j.jelechem.2012.04.010
   Wang F, 2009, ELECTROCHIM ACTA, V54, P1408, DOI 10.1016/j.electacta.2008.09.027
   Wang YW, 2012, J SOLID STATE ELECTR, V16, P3227, DOI 10.1007/s10008-012-1763-y
   Wei YL, 2014, BIOELECTROCHEMISTRY, V98, P70, DOI 10.1016/j.bioelechem.2014.03.005
NR 44
TC 18
Z9 18
U1 5
U2 30
PU ELSEVIER SCIENCE SA
PI LAUSANNE
PA PO BOX 564, 1001 LAUSANNE, SWITZERLAND
SN 1572-6657
EI 1873-2569
J9 J ELECTROANAL CHEM
JI J. Electroanal. Chem.
PD MAR 1
PY 2018
VL 812
BP 235
EP 243
DI 10.1016/j.jelechem.2017.12.072
PG 9
WC Chemistry, Analytical; Electrochemistry
WE Science Citation Index Expanded (SCI-EXPANDED)
SC Chemistry; Electrochemistry
GA GU1VI
UT WOS:000445054900014
DA 2023-06-30
ER

PT J
AU Du, J
   Yue, RR
   Yao, ZQ
   Jiang, FX
   Du, YK
   Yang, P
   Wang, CY
AF Du, Jiao
   Yue, Ruirui
   Yao, Zhangquan
   Jiang, Fengxing
   Du, Yukou
   Yang, Ping
   Wang, Chuanyi
TI Nonenzymatic uric acid electrochemical sensor based on graphene-modified
   carbon fiber electrode
SO COLLOIDS AND SURFACES A-PHYSICOCHEMICAL AND ENGINEERING ASPECTS
LA English
DT Article
DE Graphene; Uric acid; Carbon fiber; Sensor
ID ASCORBIC-ACID; SENSITIVE DETERMINATION; SELECTIVE DETERMINATION;
   GRAPHITE ELECTRODE; DOPAMINE; BIOSENSOR; ENZYME
AB A facile and cost effective approach has been developed towards electrochemical fabrication of graphene-modified carbon fiber electrode (GE/CFE) to determine the content of uric acid (UA) via cyclic voltammetry (CV) and potentiostatic (i-t) methods. The combined merits of GE and CFE endow the electrode with large specific surface area and high electrical conductivity. The advantage of thus obtained GE/CFE for UA detection is supported by its higher peak current intensity and lower oxidation potential compared with those of bare glassy carbon electrode (GCE), bare carbon fiber electrode (CFE), and graphene-modified glassy carbon electrode (GE/GCE). Further amperometric study gives a wide liner range from 0.194 mu M to 49.68 mu M and a low detection limit of 0.132 mu M (S/N = 3) with fast response time for the determination of UA on GE/CFE. The determination of UA with GE/CFE is highly selective and reproducible, within a relative standard deviation of 2.8%. (c) 2012 Elsevier B.V. All rights reserved.
C1 [Du, Jiao; Yue, Ruirui; Yao, Zhangquan; Jiang, Fengxing; Du, Yukou; Yang, Ping] Soochow Univ, Coll Chem Chem Engn & Mat Sci, Suzhou 215123, Peoples R China.
   [Du, Jiao; Yue, Ruirui; Yao, Zhangquan; Jiang, Fengxing; Du, Yukou; Wang, Chuanyi] Chinese Acad Sci, Xinjiang Tech Inst Phys & Chem, Xinjiang Key Lab Elect Informat Mat & Devices, Urumqi 830011, Peoples R China.
C3 Soochow University - China; Chinese Academy of Sciences; Xinjiang
   Technical Institute of Physics & Chemistry, CAS
RP Du, YK (通讯作者)，Soochow Univ, Coll Chem Chem Engn & Mat Sci, Suzhou 215123, Peoples R China.
EM duyk@suda.edu.cn; cywang@ms.xjb.ac.cn
RI Jiang, Fengxing/G-6457-2012; Du, Yu/IAQ-9365-2023; Wang,
   Chuanyi/AAO-6346-2020; JIANG, Feng/HTP-2862-2023
OI Jiang, Fengxing/0000-0001-8907-9445; Wang, Chuanyi/0000-0002-7146-115X; 
FU National Natural Science Foundation of China [20933007, 51073114,
   51073074, 50963002]; key scientific project from Ministry of Education,
   China [2007-207058]; Priority Academic Program Development of Jiangsu
   Higher Education Institutions (PAPD); Natural Science Foundation of
   Jiangxi province [2007GZH1091]; Jiangxi Provincial Department of
   Education [GJJ08369]
FX The authors appreciate the supports of the National Natural Science
   Foundation of China (grant nos. 20933007, 51073114, 51073074 and
   50963002), the key scientific project from Ministry of Education, China
   (2007-207058), the Priority Academic Program Development of Jiangsu
   Higher Education Institutions (PAPD), Natural Science Foundation of
   Jiangxi province (2007GZH1091), Jiangxi Provincial Department of
   Education (GJJ08369).
CR Dai XH, 2007, J CHROMATOGR B, V857, P287, DOI 10.1016/j.jchromb.2007.07.035
   Guo SJ, 2010, ACS NANO, V4, P3959, DOI 10.1021/nn100852h
   Han DX, 2010, ELECTROANAL, V22, P2001, DOI 10.1002/elan.201000094
   Hou SF, 2010, J PHYS CHEM C, V114, P14915, DOI 10.1021/jp1020593
   Huang JS, 2008, BIOSENS BIOELECTRON, V24, P632, DOI 10.1016/j.bios.2008.06.011
   Kim YR, 2010, BIOSENS BIOELECTRON, V25, P2366, DOI 10.1016/j.bios.2010.02.031
   Lin KC, 2010, BIOSENS BIOELECTRON, V26, P608, DOI 10.1016/j.bios.2010.07.019
   Lu LP, 2008, ELECTROCHEM COMMUN, V10, P704, DOI 10.1016/j.elecom.2008.02.021
   Mallesha M, 2011, BIOELECTROCHEMISTRY, V81, P104, DOI 10.1016/j.bioelechem.2011.03.004
   Ndamanisha JC, 2008, BIOSENS BIOELECTRON, V23, P1680, DOI 10.1016/j.bios.2008.01.026
   Nethravathi C, 2008, CARBON, V46, P1994, DOI 10.1016/j.carbon.2008.08.013
   Ozcan A, 2010, BIOSENS BIOELECTRON, V25, P2497, DOI 10.1016/j.bios.2010.04.020
   Si P, 2011, ANALYST, V136, P5134, DOI 10.1039/c1an15772h
   Sun CL, 2011, BIOSENS BIOELECTRON, V26, P3450, DOI 10.1016/j.bios.2011.01.023
   Sun YY, 2003, ANAL BIOANAL CHEM, V375, P544, DOI 10.1007/s00216-002-1743-7
   Wang C, 2011, BIOSENS BIOELECTRON, V30, P315, DOI 10.1016/j.bios.2011.08.035
   Wang HS, 2006, BIOSENS BIOELECTRON, V22, P664, DOI 10.1016/j.bios.2006.02.007
   Wang JX, 2002, MICROCHEM J, V73, P325, DOI 10.1016/S0026-265X(02)00102-9
   Wang Y, 2009, ELECTROCHEM COMMUN, V11, P889, DOI 10.1016/j.elecom.2009.02.013
   Wu L, 2012, BIOSENS BIOELECTRON, V34, P57, DOI 10.1016/j.bios.2012.01.007
   Wu SG, 2008, BIOSENS BIOELECTRON, V23, P1776, DOI 10.1016/j.bios.2008.02.012
   Xiao CH, 2011, BIOSENS BIOELECTRON, V26, P2934, DOI 10.1016/j.bios.2010.11.041
   Yao DC, 2003, ANAL CHIM ACTA, V478, P23, DOI 10.1016/S0003-2670(02)01484-8
   Yue Y, 2012, CARBON, V50, P107, DOI 10.1016/j.carbon.2011.08.013
   Zhang Y, 2007, BIOSENS BIOELECTRON, V22, P1791, DOI 10.1016/j.bios.2006.08.038
   Zhu MF, 2011, ELECTROANAL, V23, P907, DOI 10.1002/elan.201000712
   Zhu MS, 2011, ACS NANO, V5, P4529, DOI 10.1021/nn200088x
NR 27
TC 64
Z9 64
U1 6
U2 115
PU ELSEVIER
PI AMSTERDAM
PA RADARWEG 29, 1043 NX AMSTERDAM, NETHERLANDS
SN 0927-7757
EI 1873-4359
J9 COLLOID SURFACE A
JI Colloid Surf. A-Physicochem. Eng. Asp.
PD FEB 20
PY 2013
VL 419
BP 94
EP 99
DI 10.1016/j.colsurfa.2012.11.060
PG 6
WC Chemistry, Physical
WE Science Citation Index Expanded (SCI-EXPANDED)
SC Chemistry
GA 083EW
UT WOS:000314446500013
DA 2023-06-30
ER

PT J
AU Liu, AP
   Wu, HP
   Qiu, X
   Tang, WH
AF Liu, Aiping
   Wu, Huaping
   Qiu, Xu
   Tang, Weihua
TI Electrochemical Behavior of Gold Nanoparticles Modified Nitrogen
   Incorporated Tetrahedral Amorphous Carbon and Its Application in Glucose
   Sensing
SO JOURNAL OF NANOSCIENCE AND NANOTECHNOLOGY
LA English
DT Article; Proceedings Paper
CT 3rd IEEE International NanoElectronics Conference (INEC)/Symposium on
   Nanoscience and Nanotechnology in China
CY JAN 03-08, 2010
CL City Univ Hong Kong, Hong Kong, PEOPLES R CHINA
SP IEEE
HO City Univ Hong Kong
DE Gold Nanoparticle; Nitrogen Incorporated Tetrahedral Amorphous Carbon;
   Nucleation Process; Glucose Sensing
ID DIAMOND-LIKE; PLATINUM; OXIDATION; ELECTRODE; OXIDASE; FILMS
AB Gold nanoparticles (NPs) with 10-50 nm in diameter were synthesized on nitrogen incorporated tetrahedral amorphous carbon (ta-C:N) thin film electrode by electrodeposition. The deposition and nucleation processes of Au on ta-C:N surface were investigated by cyclic voltammetry and chronoamperometry. The morphology of Au NPs was characterized by scanned electron microscopy. The electrochemical properties of Au NPs modified ta-C:N (ta-C:N/Au) electrode and its ability to sense glucose were investigated by voltammetric and amperometric measurements. The potentiostatic current-time transients showed a progressive nucleation process and diffusion growth of Au on the surface of ta-C:N film according to the Scharifker-Hills model. The Au NPs acted as microelectrodes improved the electron transfer and electrocatalytic oxidation of glucose on ta-C:N electrode. The ta-C:N/Au electrode exhibited fast current response, a linear detection range of glucose from 0.5 to 25 mM and a detection limit of 120 mu M, which hinted its potential application as a glucose biosensor.
C1 [Liu, Aiping; Qiu, Xu; Tang, Weihua] Zhejiang Sci Tech Univ, Dept Phys, Ctr Optoelect Mat & Devices, Hangzhou 310018, Peoples R China.
   [Liu, Aiping] Nanyang Technol Univ, Sch Mech & Aerosp Engn, Singapore 639798, Singapore.
   [Wu, Huaping] Zhejiang Univ Technol, Minist Educ & Zhejiang Prov, Key Lab E&M, Hangzhou 310032, Zhejiang, Peoples R China.
C3 Zhejiang Sci-Tech University; Nanyang Technological University &
   National Institute of Education (NIE) Singapore; Nanyang Technological
   University; Zhejiang University of Technology
RP Liu, AP (通讯作者)，Zhejiang Sci Tech Univ, Dept Phys, Ctr Optoelect Mat & Devices, Xiasha Coll Pk, Hangzhou 310018, Peoples R China.
RI Tang, Weihua/B-5984-2011; Liiu, Aiping/H-3591-2014; TANG,
   Weihua/HZK-5082-2023; Tang, Weihua/O-1998-2013
OI TANG, Weihua/0000-0002-8771-3120; Tang, Weihua/0000-0002-8771-3120
CR Bard A. J., 2000, ELECTROCHEMICAL METH
   Benlahsen M, 2005, ELECTROCHEM COMMUN, V7, P496, DOI 10.1016/j.elecom.2005.03.003
   Compton RG, 2003, ELECTROANAL, V15, P1349, DOI 10.1002/elan.200302830
   El-Deab MS, 2003, J ELECTROCHEM SOC, V150, pA851, DOI 10.1149/1.1574806
   Hartl A, 2004, NAT MATER, V3, P736, DOI 10.1038/nmat1204
   Hill AC, 1999, LANGMUIR, V15, P4005, DOI 10.1021/la981291g
   Hrapovic S, 2004, ANAL CHEM, V76, P1083, DOI 10.1021/ac035143t
   Lee J. W., 2000, DIABETES CARE, V23, P208
   Liu AP, 2008, ELECTROCHEM COMMUN, V10, P827, DOI 10.1016/j.elecom.2008.03.012
   Liu AP, 2007, ELECTROANAL, V19, P1773, DOI 10.1002/elan.200703931
   Liu SQ, 2003, BIOSENS BIOELECTRON, V19, P177, DOI 10.1016/S0956-5663(03)00172-6
   Lu GJ, 2005, J PHYS CHEM B, V109, P7998, DOI 10.1021/jp0407324
   Maalouf R, 2007, TALANTA, V72, P310, DOI 10.1016/j.talanta.2006.10.025
   McCreery RL, 2008, CHEM REV, V108, P2646, DOI 10.1021/cr068076m
   Mena ML, 2005, ANAL BIOCHEM, V336, P20, DOI 10.1016/j.ab.2004.07.038
   Montilla F, 2003, ELECTROCHIM ACTA, V48, P3891, DOI 10.1016/S0013-4686(03)00526-7
   Park S, 2006, ANAL CHIM ACTA, V556, P46, DOI 10.1016/j.aca.2005.05.080
   Parpot P, 2004, J ELECTROANAL CHEM, V566, P401, DOI 10.1016/j.jelechem.2003.11.053
   Paunovic M., 1998, ELEC SOC S, V1st ed.
   Rao TN, 1999, ANAL CHEM, V71, P2506, DOI 10.1021/ac981376m
   Robertson J, 2002, MAT SCI ENG R, V37, P129, DOI 10.1016/S0927-796X(02)00005-0
   SCHARIFKER B, 1983, ELECTROCHIM ACTA, V28, P879, DOI 10.1016/0013-4686(83)85163-9
   Watanabe T, 2006, ANAL CHEM, V78, P7857, DOI 10.1021/ac060860j
   Yan YM, 2007, J NANOSCI NANOTECHNO, V7, P1625, DOI 10.1166/jnn.2007.346
   Yang P, 2003, BIOMATERIALS, V24, P2821, DOI 10.1016/S0142-9612(03)00091-7
   Zhao W, 2006, BIOSENS BIOELECTRON, V22, P649, DOI 10.1016/j.bios.2006.01.026
NR 26
TC 4
Z9 4
U1 0
U2 31
PU AMER SCIENTIFIC PUBLISHERS
PI VALENCIA
PA 26650 THE OLD RD, STE 208, VALENCIA, CA 91381-0751 USA
SN 1533-4880
EI 1533-4899
J9 J NANOSCI NANOTECHNO
JI J. Nanosci. Nanotechnol.
PD DEC
PY 2011
VL 11
IS 12
BP 11064
EP 11068
DI 10.1166/jnn.2011.3935
PG 5
WC Chemistry, Multidisciplinary; Nanoscience & Nanotechnology; Materials
   Science, Multidisciplinary; Physics, Applied; Physics, Condensed Matter
WE Science Citation Index Expanded (SCI-EXPANDED); Conference Proceedings Citation Index - Science (CPCI-S)
SC Chemistry; Science & Technology - Other Topics; Materials Science;
   Physics
GA 882TF
UT WOS:000299586100159
PM 22409057
DA 2023-06-30
ER

PT J
AU Das, M
   Dhand, C
   Sumana, G
   Srivastava, AK
   Nagarajan, R
   Nain, L
   Iwamoto, M
   Manaka, T
   Malhotra, BD
AF Das, Maumita
   Dhand, Chetna
   Sumana, Gajjala
   Srivastava, A. K.
   Nagarajan, R.
   Nain, Lata
   Iwamoto, M.
   Manaka, Takaaki
   Malhotra, B. D.
TI Electrophoretic Fabrication of Chitosan-Zirconium-Oxide Nanobiocomposite
   Platform for Nucleic Acid Detection
SO BIOMACROMOLECULES
LA English
DT Article
ID HYDROGEN-PEROXIDE BIOSENSOR; DIRECT ELECTRON-TRANSFER;
   MYCOBACTERIUM-TUBERCULOSIS; ELECTROCHEMICAL BIOSENSORS;
   SUPEROXIDE-DISMUTASE; COMPOSITE FILM; NANOPARTICLES; IMMOBILIZATION;
   MATRIX; PROTEIN
AB The present work describes electrophoretic fabrication of nanostructured chitosan-zirconium-oxide composite (CHIT-NanoZrO(2)) film (180 nm) onto indium-tin-oxide (ITO)-coated glass plate. This nanobiocomposite film has been explored as immobilization platform for probe DNA specific to M. Tuberculosis as model biomolecule to investigate its sensing characteristics. It is revealed that pH-responsive behavior of CHIT and its cationic skeleton is responsible for the movement of CHIT-NanoZrO(2) colloids toward cathode during electrophoretic deposition. The FT-IR, SEM, TEM, and EDX techniques have been employed for the structural, morphological, and composition analysis of the fabricated electrodes. The morphological studies clearly reveal uniform inter-linking and dispersion of hexagonal nanograins of ZrO2 (30-50 nm) into the chitosan matrix, resulting in homogeneous nanobiocomposite formation. Electrochemical response measurements of DNA/CHIT-NanoZrO(2)/ITO bioelectrode, carried out using cyclic voltammetry and differential pulse voltammetry, reveal that this bioelectrode can specifically detect complementary target DNA up to 0.00078 mu M with sensitivity of 6.38 x 10(-6) A mu M-1.
C1 [Das, Maumita; Dhand, Chetna; Sumana, Gajjala; Srivastava, A. K.; Malhotra, B. D.] Natl Phys Lab, Dept Sci & Technol, Ctr Biomol Elect, Biomed Instrumentat Sect,Mat Phys & Engn Div, New Delhi 110012, India.
   [Das, Maumita; Dhand, Chetna; Nagarajan, R.] Univ Delhi, Dept Chem, Delhi 110007, India.
   [Iwamoto, M.; Manaka, Takaaki] Tokyo Inst Technol, Dept Phys Elect, Tokyo 152, Japan.
   [Nain, Lata] Indian Agr Res Inst, Div Microbiol, New Delhi 110012, India.
C3 Council of Scientific & Industrial Research (CSIR) - India; CSIR -
   National Physical Laboratory (NPL); Department of Science & Technology
   (India); University of Delhi; Tokyo Institute of Technology; Indian
   Council of Agricultural Research (ICAR); ICAR - Indian Agricultural
   Research Institute
RP Malhotra, BD (通讯作者)，Natl Phys Lab, Dept Sci & Technol, Ctr Biomol Elect, Biomed Instrumentat Sect,Mat Phys & Engn Div, Dr KS Krishnan Marg, New Delhi 110012, India.
EM bansi.malhotra@gmail.com
RI NAIN, Lata/I-5070-2015; sumana, gajjala/D-1601-2011; Dhand,
   Chetna/H-9301-2013; malhotra, bansi d/E-8921-2012
OI NAIN, Lata/0000-0001-9551-0940; malhotra, bansi d/0000-0002-0957-2684
FU CSIR, India; Department of Science and Technology, India [GAP 081132,
   GAP 080232]
FX We thank Prof. R.C. Budhani, Director, National Physical Laboratory,
   India for the facilities. Maumita Das and Chetna Dhand are thankful to
   CSIR, India for the award of Senior Research Fellowships. The financial
   support received from Department of Science and Technology, India under
   the projects GAP 081132 and GAP 080232 is greatly acknowledged.
CR Ansari AA, 2008, APPL PHYS LETT, V92, DOI 10.1063/1.2953686
   Bellezza F, 2005, LANGMUIR, V21, P11099, DOI 10.1021/la051487y
   Cao DF, 2003, ANALYST, V128, P1268, DOI 10.1039/b308242c
   Chun AL, 2009, NAT NANOTECHNOL, V4, P698, DOI 10.1038/nnano.2009.322
   Das M, 2010, THIN SOLID FILMS, V519, P1196, DOI 10.1016/j.tsf.2010.08.069
   Das M, 2010, APPL PHYS LETT, V96, DOI 10.1063/1.3293447
   Deng ZF, 2008, ANAL CHEM, V80, P5839, DOI 10.1021/ac800213x
   Deng ZF, 2008, ELECTROCHEM COMMUN, V10, P818, DOI 10.1016/j.elecom.2008.03.005
   Feng KJ, 2006, TALANTA, V70, P561, DOI 10.1016/j.talanta.2006.01.009
   Gao YF, 2004, CHEM MATER, V16, P2615, DOI 10.1021/cm049771i
   Good MC, 2004, J MOL BIOL, V339, P459, DOI 10.1016/j.jmb.2004.03.063
   Jia NQ, 2005, ANAL LETT, V38, P1237, DOI 10.1081/AL-200060889
   Kaushik A, 2009, BIOCHEM ENG J, V46, P132, DOI 10.1016/j.bej.2009.04.021
   Khan R, 2008, ANAL CHIM ACTA, V616, P207, DOI 10.1016/j.aca.2008.04.010
   Kouassi G. K., 2005, J NANOBIOTECHNOL, V3, P1, DOI [10.1186/1477-3155-3-1, DOI 10.1186/1477-3155-3-1]
   Liao JD, 2005, BIOMACROMOLECULES, V6, P392, DOI 10.1021/bm0494951
   Liu SQ, 2004, BIOSENS BIOELECTRON, V19, P963, DOI 10.1016/j.bios.2003.08.025
   Luo XL, 2006, ELECTROANAL, V18, P319, DOI 10.1002/elan.200503415
   Miao YQ, 2000, ANALYST, V125, P1591, DOI 10.1039/b003483p
   Prabhakar N, 2008, ANALYST, V133, P1587, DOI 10.1039/b808225a
   Russell DG, 2001, NAT REV MOL CELL BIO, V2, P569, DOI 10.1038/35085034
   Salimi A, 2007, BIOSENS BIOELECTRON, V22, P3146, DOI 10.1016/j.bios.2007.02.002
   Shacham R, 2004, CHEM-EUR J, V10, P1936, DOI 10.1002/chem.200305469
   Solanki PR, 2008, APPL PHYS LETT, V93, DOI 10.1063/1.2980448
   Thanyani ST, 2008, J IMMUNOL METHODS, V332, P61, DOI 10.1016/j.jim.2007.12.009
   Topoglidis E, 2003, LANGMUIR, V19, P6894, DOI 10.1021/la034466h
   Wanekaya AK, 2006, ELECTROANAL, V18, P533, DOI 10.1002/elan.200503449
   Wang JA, 2006, APPL PHYS LETT, V88, DOI 10.1063/1.2185727
   Yang MH, 2006, BIOMATERIALS, V27, P246, DOI 10.1016/j.biomaterials.2005.05.077
   Yi HM, 2005, BIOMACROMOLECULES, V6, P2881, DOI 10.1021/bm050410l
   Zong SZ, 2007, BIOSENS BIOELECTRON, V22, P1776, DOI 10.1016/j.bios.2006.08.032
   Zong SZ, 2006, LANGMUIR, V22, P8915, DOI 10.1021/la060930h
NR 32
TC 47
Z9 47
U1 3
U2 37
PU AMER CHEMICAL SOC
PI WASHINGTON
PA 1155 16TH ST, NW, WASHINGTON, DC 20036 USA
SN 1525-7797
J9 BIOMACROMOLECULES
JI Biomacromolecules
PD MAR
PY 2011
VL 12
IS 3
BP 540
EP 547
DI 10.1021/bm1013074
PG 8
WC Biochemistry & Molecular Biology; Chemistry, Organic; Polymer Science
WE Science Citation Index Expanded (SCI-EXPANDED)
SC Biochemistry & Molecular Biology; Chemistry; Polymer Science
GA 732KG
UT WOS:000288183100003
PM 21218766
DA 2023-06-30
ER

PT J
AU Kang, HG
   Zhu, YH
   Yang, XL
   Shen, JH
   Chen, C
   Li, CZ
AF Kang, Haigang
   Zhu, Yihua
   Yang, Xiaoling
   Shen, Jianhua
   Chen, Cheng
   Li, Chunzhong
TI Gold/mesoporous silica-fiber core-shell hybrid nanostructure: a
   potential electron transfer mediator in a bio-electrochemical system
SO NEW JOURNAL OF CHEMISTRY
LA English
DT Article
ID GOLD NANORODS; CATALYTIC APPLICATIONS; SILVER NANOPARTICLES;
   OPTICAL-PROPERTIES; NANOFIBERS; FABRICATION; PARTICLES; COMPOSITE;
   GLUCOSE; SPHERES
AB Mesostructured silica fibers synthesized by electrospinning silica sol were used as templates for the assembly of gold nanoparticles and the formation of continuous gold shells along the fiber axis. Dense and uniform spherical gold nanoparticles were formed by in situ reduction of hydrochloroauric acid absorbed on self-assembled polyelectrolyte film of silica fiber surface. The gold-seeded silica fibers were further coated by continuous gold shells via solution-phase reduction of an appropriate metal ion in PVP solution. The thickness and morphology of gold shell could be tailored by the molar ratio of repeating units of PVP to gold ions (R) and growth time. Experimental results showed that low R tended to form a thick gold layer with sharp tips, whereas high R favored obtaining thin and uniform Au shell. The SiO2@ Au fiber hybrid nanostructures are further used as substrates for fabrication of a glucose biosensor, which exhibited excellent bio-electrochemical activity with high sensitivity and rapid response. These hybrid nanostructures are, therefore, regard as molecule wires for potential application in highly sensitive chemical or biological sensors.
C1 [Kang, Haigang; Zhu, Yihua; Yang, Xiaoling; Shen, Jianhua; Chen, Cheng; Li, Chunzhong] E China Univ Sci & Technol, Key Lab Ultrafine Mat Minist Educ, Shanghai 200237, Peoples R China.
C3 East China University of Science & Technology
RP Zhu, YH (通讯作者)，E China Univ Sci & Technol, Key Lab Ultrafine Mat Minist Educ, Shanghai 200237, Peoples R China.
EM yhzhu@ecust.edu.cn
RI Chen, Cheng/AFM-0967-2022; Li, Chunzhong/B-1103-2015
OI Chen, Cheng/0000-0002-9813-532X; Li, Chunzhong/0000-0001-7897-5850; Zhu,
   Yihua/0000-0003-4258-5409
FU National Natural Science Foundation of China [20676038, 20976054]; Key
   Project of Science and Technology for Ministry of Education [107045];
   Shanghai Municipal Education Commission [09ZZ58]; Shanghai Subject Chief
   Scientist [08XD1401500]; Shuguang Scholar-Tracking Foundation of
   Shanghai [08GG09]; Shanghai Leading Academic Discipline Project [B502]
FX This work was supported by the National Natural Science Foundation of
   China (20676038, 20976054), the Key Project of Science and Technology
   for Ministry of Education (107045), the Innovation Program of Shanghai
   Municipal Education Commission (09ZZ58), the Program of Shanghai Subject
   Chief Scientist (08XD1401500), the Shuguang Scholar-Tracking Foundation
   of Shanghai (08GG09), and the Shanghai Leading Academic Discipline
   Project (B502).
CR Awazu K, 2008, J AM CHEM SOC, V130, P1676, DOI 10.1021/ja076503n
   Bai Y, 2007, SENSOR ACTUAT B-CHEM, V124, P179, DOI 10.1016/j.snb.2006.12.020
   Caruso F, 1998, J AM CHEM SOC, V120, P8523, DOI 10.1021/ja9815024
   Costi R, 2008, NANO LETT, V8, P637, DOI 10.1021/nl0730514
   Eck W, 2008, ACS NANO, V2, P2263, DOI 10.1021/nn800429d
   Feng D, 2009, SENSOR ACTUAT B-CHEM, V138, P539, DOI 10.1016/j.snb.2009.02.048
   Ferrer DA, 2009, CATAL TODAY, V147, P211, DOI 10.1016/j.cattod.2009.02.047
   Formo E, 2008, NANO LETT, V8, P668, DOI 10.1021/nl073163v
   Han J, 2009, INT J PHARMACEUT, V382, P215, DOI 10.1016/j.ijpharm.2009.07.027
   Hong X, 2004, CHEM MATER, V16, P4022, DOI 10.1021/cm049422o
   Hoppe CE, 2006, LANGMUIR, V22, P7027, DOI 10.1021/la060885d
   Ji LW, 2009, CHEM-EUR J, V15, P10718, DOI 10.1002/chem.200902012
   Kang SM, 2006, NANOTECHNOLOGY, V17, P4719, DOI 10.1088/0957-4484/17/18/032
   Kelly KL, 2003, J PHYS CHEM B, V107, P668, DOI 10.1021/jp026731y
   Koo HY, 2008, SMALL, V4, P742, DOI 10.1002/smll.200800021
   Kuo CC, 2010, MACROMOL RAPID COMM, V31, P65, DOI 10.1002/marc.200900566
   Lee HB, 2006, SCRIPTA MATER, V55, P1127, DOI 10.1016/j.scriptamat.2006.08.044
   Lee JS, 2008, J AM CHEM SOC, V130, P9673, DOI 10.1021/ja802890f
   Lee J, 2008, CHEM MATER, V20, P5839, DOI 10.1021/cm801149w
   Li CZ, 2005, CHEM COMMUN, P3924, DOI 10.1039/b504186d
   Li DX, 2009, ADV COLLOID INTERFAC, V149, P28, DOI 10.1016/j.cis.2008.12.007
   Liang CH, 2009, ANAL CHEM, V81, P7750, DOI 10.1021/ac9012286
   Liu GY, 2008, LANGMUIR, V24, P1019, DOI 10.1021/la7025957
   Liz-Marzan LM, 1996, LANGMUIR, V12, P4329, DOI 10.1021/la9601871
   Logar M, 2007, NANOTECHNOLOGY, V18, DOI 10.1088/0957-4484/18/32/325601
   Nash MA, 2010, NANO LETT, V10, P85, DOI [10.1021/nl902865v, 10.1021/nl902865V]
   Ni WH, 2008, J AM CHEM SOC, V130, P6692, DOI 10.1021/ja8012374
   Patel AC, 2007, CHEM MATER, V19, P1231, DOI 10.1021/cm061331z
   Phonthammachai N, 2008, LANGMUIR, V24, P5109, DOI 10.1021/la703580r
   Pissuwan D, 2007, NANO LETT, V7, P3808, DOI 10.1021/nl072377+
   Qi YL, 2007, COLLOID SURFACE A, V302, P383, DOI 10.1016/j.colsurfa.2007.02.069
   Qu YQ, 2006, LANGMUIR, V22, P6367, DOI 10.1021/la060359m
   Ren ML, 2009, ELECTROCHIM ACTA, V54, P7248, DOI 10.1016/j.electacta.2009.07.036
   Rezaei-Zarchi S, 2007, J APPL ELECTROCHEM, V37, P1021, DOI 10.1007/s10800-007-9343-z
   Salgueirino-Maceira V, 2006, CHEM MATER, V18, P2701, DOI 10.1021/cm0603001
   Shan YP, 2008, ELECTROCHIM ACTA, V53, P7751, DOI 10.1016/j.electacta.2008.05.035
   Shi YL, 2007, LANGMUIR, V23, P9455, DOI 10.1021/la700863g
   Song YY, 2009, CHEM MATER, V21, P68, DOI 10.1021/cm801925j
   Su KH, 2003, NANO LETT, V3, P1087, DOI 10.1021/nl034197f
   Tsung CK, 2006, J AM CHEM SOC, V128, P5352, DOI 10.1021/ja060447t
   Wang C, 2008, SMALL, V4, P2204, DOI 10.1002/smll.200800309
   Wang J, 2003, ANAL CHEM, V75, P2075, DOI 10.1021/ac030007+
   Wang MR, 2007, J COLLOID INTERF SCI, V311, P562, DOI 10.1016/j.jcis.2007.03.038
   Wang M, 2008, MAT SCI ENG R, V63, P1, DOI 10.1016/j.mser.2008.07.001
   Wang P, 2008, ACTA MATER, V56, P1144, DOI 10.1016/j.actamat.2007.11.006
   Wijaya A, 2009, ACS NANO, V3, P80, DOI 10.1021/nn800702n
   Xie W, 2009, CHEM COMMUN, P5263, DOI 10.1039/b905998a
   Xu J, 2007, J NON-CRYST SOLIDS, V353, P1212, DOI 10.1016/j.jnoncrysol.2007.01.005
   Xue JG, 2007, MATER CHEM PHYS, V105, P419, DOI 10.1016/j.matchemphys.2007.05.010
   Yan YM, 2008, ADV MATER, V20, P2365, DOI 10.1002/adma.200703128
   Yang Y, 2005, SURF SCI, V579, P215, DOI 10.1016/j.susc.2005.02.011
   Yoo HS, 2009, ADV DRUG DELIVER REV, V61, P1033, DOI 10.1016/j.addr.2009.07.007
   Zhai YM, 2009, J PHYS CHEM C, V113, P7009, DOI 10.1021/jp810561q
   Zhang P, 2010, J PHYS CHEM C, V114, P403, DOI 10.1021/jp908478m
   Zhang SZ, 2007, ADV FUNCT MATER, V17, P3258, DOI 10.1002/adfm.200700366
   Zhang W, 2009, CATAL LETT, V127, P429, DOI 10.1007/s10562-008-9725-9
   Zhang XJ, 2008, J PHYS CHEM C, V112, P16845, DOI 10.1021/jp806985k
   Zhao YY, 2008, MATER LETT, V62, P143, DOI 10.1016/j.matlet.2007.04.096
NR 58
TC 21
Z9 22
U1 1
U2 66
PU ROYAL SOC CHEMISTRY
PI CAMBRIDGE
PA THOMAS GRAHAM HOUSE, SCIENCE PARK, MILTON RD, CAMBRIDGE CB4 0WF, CAMBS,
   ENGLAND
SN 1144-0546
EI 1369-9261
J9 NEW J CHEM
JI New J. Chem.
PY 2010
VL 34
IS 10
BP 2166
EP 2175
DI 10.1039/c0nj00094a
PG 10
WC Chemistry, Multidisciplinary
WE Science Citation Index Expanded (SCI-EXPANDED)
SC Chemistry
GA 655CG
UT WOS:000282219600016
DA 2023-06-30
ER

PT J
AU Tan, YY
   Tan, HS
   Liu, MJ
   Li, SS
AF Tan, Yuan-Yuan
   Tan, Hong-Sheng
   Liu, Mingjun
   Li, Shan-Shan
TI Electrochemical ratiometric dual-signal immunoassay for accurate
   detection of carcinoembryonic antigen in clinical serum based on
   rGO-Pd@Au-Thi and Chi-Fc-Au
SO SENSORS AND ACTUATORS B-CHEMICAL
LA English
DT Article
DE Carcinoembryonic antigen; Electrochemical ratiometric immunosensor;
   Reduced graphene oxide-Pd@Au nano; composits;
   Chitosan-ferrocenecarboxaldehyde-gold; nanospheres
ID REDUCED GRAPHENE OXIDE; COLON-CANCER CELLS; LABEL-FREE; APTASENSOR;
   CHITOSAN; CEA; BIOSENSOR; FERROCENE; ASSAY
AB For prevention and early diagnosis of carcinoembryonic antigen (CEA), it is necessary to develop more accurate approaches for its detection. In this work, a new sensitive electrochemical ratiometric immunosensor for the determination of CEA was constructed on account of chitosan-ferrocenecarboxaldehyde-gold nanospheres (ChiFc-Au) and reduced graphene oxide-Pd@Au nanocomposits-thionine (rGO-Pd@Au-Thi) with dual-signal output. The immunosensor utilized Chi-Fc-Au as the substrate to anchor the primary antibody (Ab1) and rGO-Pd@Au-Thi as the secondary antibody (Ab2) label probe, generating two electrical signals (IFc and IThi) derived from Fc and Thi in the presence of CEA, respectively. With the increase of CEA concentration, the IFc and IThi showed opposite changes, so the peak current ratio of IThi/IFc was positively correlated with CEA concentration. In comparison with other immunosensors especially single-signal mode, the proposed immunosensor exhibited a wider linear range (10-4- 200 ng mL-1) and a lower detection limit (14.9 fg mL-1), which could be applied in human serum samples for CEA measurement, and was comparable to commercial electrochemiluminescence (ECL) immunoassay. Given the significantly improved accuracy of the constructed sensor, it is expected to be applied in clinical diagnosis for other protein biomarkers determination.
C1 [Tan, Yuan-Yuan; Tan, Hong-Sheng; Li, Shan-Shan] Qingdao Univ, Inst Chem Biol & Biosensing, Coll Life Sci, 308 Ningxia Rd, Qingdao 266071, Peoples R China.
   [Liu, Mingjun] Qingdao Univ, Dept Clin Lab, Affiliated Hosp, 16 Jiangsu Rd, Qingdao 266003, Peoples R China.
C3 Qingdao University; Qingdao University
RP Li, SS (通讯作者)，Qingdao Univ, Inst Chem Biol & Biosensing, Coll Life Sci, 308 Ningxia Rd, Qingdao 266071, Peoples R China.
EM lishanshan@qdu.edu.cn
OI Li, Shan-Shan/0000-0003-1426-1167
FU National Natural Science Foundation of China [22004076]; Natural Science
   Foundation of Shandong Province [ZR2020QB100]
FX This work was supported by the National Natural Science Foundation of
   China (22004076) and the Natural Science Foundation of Shandong Province
   (ZR2020QB100) .
CR Al-Gaashani R, 2019, CERAM INT, V45, P14439, DOI 10.1016/j.ceramint.2019.04.165
   Beitollahi H, 2020, ACS OMEGA, V5, P2049, DOI 10.1021/acsomega.9b03788
   Chen YN, 2022, ANAL CHEM, V94, P11201, DOI 10.1021/acs.analchem.2c01602
   Chen Y, 2021, SENSOR ACTUAT B-CHEM, V326, DOI 10.1016/j.snb.2020.128794
   Chen ZQ, 2018, ACS APPL BIO MATER, V1, P1557, DOI 10.1021/acsabm.8b00451
   Dong JB, 2022, ANAL CHEM, V94, P5846, DOI 10.1021/acs.analchem.1c05293
   Felix FS, 2018, BIOSENS BIOELECTRON, V102, P470, DOI 10.1016/j.bios.2017.11.029
   Feng YG, 2021, SENSOR ACTUAT B-CHEM, V346, DOI 10.1016/j.snb.2021.130501
   Fujiwara K, 2016, ACS CATAL, V6, P1887, DOI 10.1021/acscatal.5b02685
   Grunnet M, 2012, LUNG CANCER, V76, P138, DOI 10.1016/j.lungcan.2011.11.012
   Gu XF, 2018, BIOSENS BIOELECTRON, V102, P610, DOI 10.1016/j.bios.2017.12.014
   Han QZ, 2018, BIOSENS BIOELECTRON, V99, P493, DOI 10.1016/j.bios.2017.08.034
   Han W, 2016, J PHOTOCH PHOTOBIO B, V165, P305, DOI 10.1016/j.jphotobiol.2016.10.032
   Huang QT, 2017, BIOSENS BIOELECTRON, V94, P507, DOI 10.1016/j.bios.2017.03.048
   Jia YL, 2020, BIOSENS BIOELECTRON, V149, DOI 10.1016/j.bios.2019.111842
   Jiao WX, 2019, POSTHARVEST BIOL TEC, V154, P129, DOI 10.1016/j.postharvbio.2019.05.003
   Jin MS, 2011, NANO RES, V4, P83, DOI 10.1007/s12274-010-0051-3
   Krzyszkowska E, 2017, PHYS CHEM CHEM PHYS, V19, P14412, DOI 10.1039/c7cp01267e
   Kumar N, 2021, MATER TODAY, V51, P317, DOI 10.1016/j.mattod.2021.09.020
   LAVIRON E, 1979, J ELECTROANAL CHEM, V101, P19, DOI 10.1016/S0022-0728(79)80075-3
   Li JF, 2020, ACS APPL MATER INTER, V12, P5500, DOI 10.1021/acsami.9b19161
   Li SS, 2022, CHEM SCI, V13, P5505, DOI 10.1039/d2sc00460g
   Li SS, 2021, BIOELECTROCHEMISTRY, V140, DOI 10.1016/j.bioelechem.2021.107804
   Li SS, 2015, SENSOR ACTUAT B-CHEM, V208, P468, DOI 10.1016/j.snb.2014.11.056
   Li SS, 2014, J MATER CHEM A, V2, P18177, DOI 10.1039/c4ta04164j
   Li SS, 2014, J POWER SOURCES, V247, P213, DOI 10.1016/j.jpowsour.2013.08.088
   Liang HH, 2022, ANAL CHEM, V94, P5352, DOI 10.1021/acs.analchem.1c05426
   Liu L, 2016, SENSOR ACTUAT B-CHEM, V237, P733, DOI 10.1016/j.snb.2016.06.160
   Liu YT, 2016, BIOSENS BIOELECTRON, V81, P334, DOI 10.1016/j.bios.2016.03.014
   Mochida T, 2006, J ORGANOMET CHEM, V691, P4882, DOI 10.1016/j.jorganchem.2006.08.020
   Naghibalhossaini F, 2006, CANCER LETT, V234, P158, DOI 10.1016/j.canlet.2005.03.028
   Nair M, 2018, SEMIN CANCER BIOL, V52, P39, DOI 10.1016/j.semcancer.2018.02.002
   Qiu JD, 2009, BIOSENS BIOELECTRON, V25, P852, DOI 10.1016/j.bios.2009.08.048
   Qiu ZL, 2018, ANAL CHEM, V90, P1021, DOI 10.1021/acs.analchem.7b04479
   Rudzinski WE, 2016, CARBOHYD POLYM, V147, P323, DOI 10.1016/j.carbpol.2016.04.041
   Soerjomataram I, 2021, NAT REV CLIN ONCOL, V18, P663, DOI 10.1038/s41571-021-00514-z
   Spilarewicz-Stanek K, 2016, RSC ADV, V6, P60056, DOI 10.1039/c6ra10483e
   Tan RLS, 2016, NANOSCALE, V8, P3447, DOI 10.1039/c5nr07763j
   Tan YY, 2022, BIOELECTROCHEMISTRY, V148, DOI 10.1016/j.bioelechem.2022.108263
   Tao D, 2021, ANAL CHIM ACTA, V1183, DOI 10.1016/j.aca.2021.338990
   Tarcan R, 2020, J MATER CHEM C, V8, P1198, DOI 10.1039/c9tc04916a
   Wang QL, 2018, SENSOR ACTUAT B-CHEM, V260, P48, DOI 10.1016/j.snb.2017.12.105
   Wang XY, 2021, SENSOR ACTUAT B-CHEM, V331, DOI 10.1016/j.snb.2021.129460
   Wu XP, 2014, ELECTROCHIM ACTA, V129, P441, DOI 10.1016/j.electacta.2014.02.103
   Xiang WW, 2020, TALANTA, V214, DOI 10.1016/j.talanta.2020.120716
   Xiao FJ, 2019, SENSOR ACTUAT B-CHEM, V288, P476, DOI 10.1016/j.snb.2019.03.037
   Yang ZJ, 2017, BIOSENS BIOELECTRON, V89, P312, DOI 10.1016/j.bios.2016.09.026
   Ye YK, 2018, CARBON, V129, P730, DOI 10.1016/j.carbon.2017.12.060
   Zhang CY, 2019, BIOSENS BIOELECTRON, V126, P785, DOI 10.1016/j.bios.2018.11.039
   Zhou H, 2008, TALANTA, V77, P366, DOI 10.1016/j.talanta.2008.06.036
   Zhu B, 2022, CHEM ENG J, V446, DOI 10.1016/j.cej.2022.136743
   Zhu JH, 2021, BIOSENS BIOELECTRON, V181, DOI 10.1016/j.bios.2021.113158
   Zhu ZJ, 2013, J MATER CHEM B, V1, P1432, DOI 10.1039/c2tb00117a
NR 53
TC 0
Z9 0
U1 16
U2 16
PU ELSEVIER SCIENCE SA
PI LAUSANNE
PA PO BOX 564, 1001 LAUSANNE, SWITZERLAND
EI 0925-4005
J9 SENSOR ACTUAT B-CHEM
JI Sens. Actuator B-Chem.
PD APR 1
PY 2023
VL 380
AR 133340
DI 10.1016/j.snb.2023.133340
PG 9
WC Chemistry, Analytical; Electrochemistry; Instruments & Instrumentation
WE Science Citation Index Expanded (SCI-EXPANDED)
SC Chemistry; Electrochemistry; Instruments & Instrumentation
GA F0XB5
UT WOS:000979652000001
DA 2023-06-30
ER

PT J
AU Bilge, S
   Dogan-Topal, B
   Gurbuz, MM
   Yucel, A
   Sinag, A
   Ozkan, SA
AF Bilge, Selva
   Dogan-Topal, Burcu
   Gurbuz, Manolya Mujgan
   Yucel, Abdullah
   Sinag, Ali
   Ozkan, Sibel A.
TI Recent advances in electrochemical sensing of cocaine: A review
SO TRAC-TRENDS IN ANALYTICAL CHEMISTRY
LA English
DT Review
DE Cocaine; Modi fication strategies; Biosensor; Nanosensor;
   Electrochemistry
ID VOLTAMMETRIC DETERMINATION; MODIFIED ELECTRODE; BETA-CYCLODEXTRIN;
   LABEL-FREE; APTASENSOR; APTAMER; SAMPLES; SENSOR; QUANTIFICATION;
   NANOPARTICLES
AB The consumption of illicit drugs is a worldwide worrying issue that troubles the well-being of society, even in times of pandemic. Cocaine is one of the most used seized drugs in the world. Due to the fast-growing demand for control and legal action against drug abuse, research has been focused on developing an on-site test for the detection of cocaine. Also, determining of cocaine in wastewater is a challenge for drug epidemiology. At this point, many forensic science laboratories require to develop a fast, selective, sensitive, and low-cost methods for cocaine analysis. Electroanalytical techniques can facilitate all these requirements by providing portable and affordable analytical devices with the help of novel bio/nano sensing strategies such as aptasensing. The literature survey concluded that the desirable electrochemical bio/nano sensing systems were fabricated for cocaine detection. In this review, we discuss the environmental effect of cocaine consumption, surface modification strategies for electrochemical bio/nano sensing of cocaine, and its application area such as street samples, biological samples (human serum, urine, and saliva), river water, synthetic sample, etc. In addition, in detail, the properties of modification materials including aptamer, cyclodextrin, MoS2, conductive polymer, complex ligands, carbon nanomaterials, molecular imprinting etc and their surface modification strategies are discussed based on hydrophilicity, selectivity, conductivity, functionality, and surface area/porosity. (C) 2022 Elsevier B.V. All rights reserved.
C1 [Bilge, Selva; Yucel, Abdullah; Sinag, Ali] Ankara Univ, Dept Chem, TR-06100 Ankara, Turkey.
   [Dogan-Topal, Burcu; Gurbuz, Manolya Mujgan; Ozkan, Sibel A.] Ankara Univ, Fac Pharm, Dept Analyt Chem, TR-06560 Ankara, Turkey.
C3 Ankara University; Ankara University
RP Dogan-Topal, B; Ozkan, SA (通讯作者)，Ankara Univ, Fac Pharm, Dept Analyt Chem, TR-06560 Ankara, Turkey.
EM Burcu.Dogan@ankara.edu.tr; ozkan@pharmacy.ankara.edu.tr
RI Bilge, Selva/AAT-4838-2020; Yucel, Abdullah/IQS-4362-2023; OZKAN,
   Sibel/Q-7183-2017
OI OZKAN, Sibel/0000-0001-7494-3077
CR Abnous K, 2022, TALANTA, V241, DOI 10.1016/j.talanta.2022.123276
   Arimoto S, 2016, ANAL SCI, V32, P469, DOI 10.2116/analsci.32.469
   Asturias-Arribas L, 2014, ANAL CHIM ACTA, V834, P30, DOI 10.1016/j.aca.2014.05.012
   Beigloo F, 2016, J IRAN CHEM SOC, V13, P659, DOI 10.1007/s13738-015-0778-6
   Berhanu AL, 2019, TRAC-TREND ANAL CHEM, V116, P74, DOI 10.1016/j.trac.2019.04.025
   Bilge S, 2021, SENSOR ACTUAT B-CHEM, V343, DOI 10.1016/j.snb.2021.130109
   Bilge S, 2019, SENSOR ACTUAT B-CHEM, V296, DOI 10.1016/j.snb.2019.126626
   Capelari T.B., THE J
   Castro AS, 2021, FORENSIC CHEM, V26, DOI 10.1016/j.forc.2021.100363
   Castro AS, 2021, FORENSIC CHEM, V25, DOI 10.1016/j.forc.2021.100347
   Castro AS, 2020, MICROCHEM J, V153, DOI 10.1016/j.microc.2019.104399
   Chen ZB, 2016, TALANTA, V160, P444, DOI 10.1016/j.talanta.2016.07.052
   D'Aurelio R, 2020, BIOSENSORS-BASEL, V10, DOI 10.3390/bios10030022
   de Oliveira LS, 2013, MICROCHEM J, V110, P374, DOI 10.1016/j.microc.2013.04.017
   de Oliveira LS, 2013, SENSORS-BASEL, V13, P7668, DOI 10.3390/s130607668
   De Sa~o U, 2016, CYCLIC VOLTAMMETRY, P22
   da Silva ABD, 2022, BRAZ J ANAL CHEM, V9, P106, DOI 10.30744/brjac.2179-3425.AR-17-2021
   Florea A, 2019, ANALYST, V144, P4639, DOI 10.1039/c9an00618d
   Florea A, 2018, CURR OPIN ELECTROCHE, V11, P34, DOI 10.1016/j.coelec.2018.06.014
   Florea A, 2018, TALANTA, V186, P362, DOI 10.1016/j.talanta.2018.04.061
   Freitas JM, 2017, SENSOR ACTUAT B-CHEM, V243, P557, DOI 10.1016/j.snb.2016.12.024
   Garrido JMPJ, 2016, IONICS, V22, P2511, DOI 10.1007/s11581-016-1765-3
   Haddache F, 2016, ELECTROCHIM ACTA, V219, P82, DOI 10.1016/j.electacta.2016.09.127
   Hashemi P, 2017, ANAL CHIM ACTA, V996, P10, DOI 10.1016/j.aca.2017.10.035
   He JL, 2011, BIOSENS BIOELECTRON, V26, P4222, DOI 10.1016/j.bios.2011.03.032
   HEARN WL, 1991, PHARMACOL BIOCHEM BE, V39, P531, DOI 10.1016/0091-3057(91)90222-N
   Hua M, 2011, J ELECTROANAL CHEM, V662, P306, DOI 10.1016/j.jelechem.2011.08.017
   Janicka M, 2010, TRAC-TREND ANAL CHEM, V29, P209, DOI 10.1016/j.trac.2009.12.005
   Jiang BY, 2012, BIOSENS BIOELECTRON, V32, P305, DOI 10.1016/j.bios.2011.12.010
   Johnston AJ, 2016, PHYS CHEM CHEM PHYS, V18, P991, DOI 10.1039/c5cp06090g
   Jones AW, 2008, FORENSIC SCI INT, V177, P133, DOI 10.1016/j.forsciint.2007.11.009
   Li XX, 2008, ELECTROANAL, V20, P1475, DOI 10.1002/elan.200704193
   Li XC, 2012, ANAL CHIM ACTA, V710, P118, DOI 10.1016/j.aca.2011.10.035
   Liu CS, 2020, COORDIN CHEM REV, V410, DOI 10.1016/j.ccr.2020.213222
   Masemola DP, 2020, J ENVIRON SCI HEAL B, V55, P455, DOI 10.1080/03601234.2020.1713670
   Ribeiro MFM, 2016, ELECTROANAL, V28, P320, DOI 10.1002/elan.201500372
   Oiye EN, 2009, FORENSIC SCI INT, V192, P94, DOI 10.1016/j.forsciint.2009.08.004
   Poltorak L, 2019, TRAC-TREND ANAL CHEM, V114, P48, DOI 10.1016/j.trac.2019.02.025
   Rocha DP, 2017, ELECTROANAL, V29, P2418, DOI 10.1002/elan.201700437
   Rocha RG, 2021, ANAL METHODS-UK, V13, P1788, DOI 10.1039/d1ay00181g
   Roushani M, 2018, MICROCHIM ACTA, V185, DOI 10.1007/s00604-018-2709-6
   Roushani M, 2016, MAT SCI ENG C-MATER, V61, P599, DOI 10.1016/j.msec.2016.01.002
   Roushani M, 2016, MICROCHIM ACTA, V183, P185, DOI 10.1007/s00604-015-1604-7
   Sanli S, 2020, TALANTA, V217, DOI 10.1016/j.talanta.2020.121111
   Shen B, 2015, MICROCHIM ACTA, V182, P361, DOI 10.1007/s00604-014-1333-3
   Sheng QL, 2014, BIOSENS BIOELECTRON, V51, P191, DOI 10.1016/j.bios.2013.07.053
   Smolinska-Kempisty K, 2017, BIOSENS BIOELECTRON, V96, P49, DOI 10.1016/j.bios.2017.04.034
   Sodre FF, 2018, J BRAZIL CHEM SOC, V29, P2287, DOI 10.21577/0103-5053.20180105
   Steenbeek R., 2022, SCI TOTAL ENVIRON
   Su FF, 2017, ACS SENSORS, V2, P998, DOI 10.1021/acssensors.7b00268
   Surrnto BHR, 2019, ACS ENERGY LETT, V4, P430, DOI 10.1021/acsenergylett.8b02257
   Taghdisi SM, 2015, BIOSENS BIOELECTRON, V73, P245, DOI 10.1016/j.bios.2015.05.065
   Tavakkoli N, 2019, RSC ADV, V9, P14296, DOI 10.1039/c9ra01292c
   Wang J, 2018, ACS APPL MATER INTER, V10, P2033, DOI 10.1021/acsami.7b16539
   Wang J, 2021, ANAL CHIM ACTA, V1184, DOI 10.1016/j.aca.2021.339041
   Xiao DL, 2018, MICROCHIM ACTA, V185, DOI 10.1007/s00604-018-2735-4
   Xue YR, 2014, NAT COMMUN, V5, DOI 10.1038/ncomms5348
NR 57
TC 1
Z9 1
U1 22
U2 40
PU ELSEVIER SCI LTD
PI OXFORD
PA THE BOULEVARD, LANGFORD LANE, KIDLINGTON, OXFORD OX5 1GB, OXON, ENGLAND
SN 0165-9936
EI 1879-3142
J9 TRAC-TREND ANAL CHEM
JI Trac-Trends Anal. Chem.
PD DEC
PY 2022
VL 157
AR 116768
DI 10.1016/j.trac.2022.116768
EA SEP 2022
PG 14
WC Chemistry, Analytical
WE Science Citation Index Expanded (SCI-EXPANDED)
SC Chemistry
GA 5B0XR
UT WOS:000863300700004
DA 2023-06-30
ER

PT J
AU Kilele, JC
   Chokkareddy, R
   Redhi, GG
AF Kilele, Joan Chepkoech
   Chokkareddy, Rajasekhar
   Redhi, Gan G.
TI Ultra-sensitive sensor for salbutamol by utilising lipase-CoFe2O4-MWCNTs
   nanocomposite modified glassy carbon electrode
SO MATERIALS CHEMISTRY AND PHYSICS
LA English
DT Article
DE Lipase; Electrochemical sensor; Salbutamol; Differential pulse
   voltammetry
ID COBALT FERRITE NANOPARTICLES; REDUCED GRAPHENE OXIDE; SOLID-PHASE
   EXTRACTION; ELECTROCHEMICAL DETECTION; MAGNETIC-PROPERTIES; TOXIC
   RACTOPAMINE; URINE SAMPLES; BETA-AGONISTS; NANOTUBES; EFFICIENT
AB Salbutamol (SAL) is a medication widely prescribed for the cure of chronic airway diseases. However, high dosage and intake of SAL for a long period is reported to cause regular and bothersome side effects. Therefore, there is a growing demand for development of safe, sensitive, rapid, selective and relatively inexpensive method for detection of SAL in dosage forms. In this work, a nanocomposite biosensor based on cobalt ferrite nano particles, multi-walled carbon nanotubes and lipase enzyme is introduced as a new electrode for the electrocatalytic oxidation of SAL. The synthesized CoFe2O4NPs and its nanocomposite were characterized using Xray diffraction, Transmission electron microscope, Scanning electron microscope, Fourier Transform Infrared Spectroscopy, Thermal gravimetric analysis and Electrochemical Impedance Spectroscopy. The electro-catalytic properties of the lipase-CoFe2O4-MWCNTs-glassy carbon electrode towards oxidation of SAL was studied via cyclic voltammetry. Under optimized differential pulse voltammetry working conditions, the anodic currents augmented linearly with SAL concentration in the range of 0.05 mu M-3.9 mu M. The estimated LOD and LOQ were found to be 0.004 mu M and 0.012 mu M, respectively. In addition, the sensor revealed good stability, promising sensitivity and selectivity. The practical applicability of the proposed MWCNTs-CoFe2O4-Lipase-GCE sensor in real pharmaceutical samples was determined to have acceptable recovery percentages.
C1 [Kilele, Joan Chepkoech; Chokkareddy, Rajasekhar; Redhi, Gan G.] Durban Univ Technol, Dept Chem, ZA-4001 Durban, South Africa.
   [Chokkareddy, Rajasekhar] Aditya Coll Engn & Technol, Dept Chem, Surampalem 533437, Andhra Pradesh, India.
   [Redhi, Gan G.] Jawaharlal Nehru Technol Univ Kakinada, Kakinada, India.
C3 Durban University of Technology; Jawaharlal Nehru Technological
   University - Kakinada
RP Chokkareddy, R; Redhi, GG (通讯作者)，Durban Univ Technol, Dept Chem, ZA-4001 Durban, South Africa.
EM chokkareddys@gmail.com; redhigg@dut.ac.za
OI Chokkareddy, Rajasekhar Reddy/0000-0003-4809-6753; Redhi,
   Gan/0000-0002-3105-1279
FU Durban University of Technology, Durban, South Africa; National Research
   Foundation (NRF) [122312, 145410]
FX The authors acknowledge Durban University of Technology, Durban, South
   Africa and the National Research Foundation (NRF grant no. 122312 and
   145410) . R Chokkareddy acknowledges Aditya College of Engineering &
   Technology, Surampalem-533437, Andhra Pradesh,India.
CR Acharya J, 2020, INT J HYDROGEN ENERG, V45, P3073, DOI 10.1016/j.ijhydene.2019.11.169
   Amare M, 2017, HELIYON, V3, DOI 10.1016/j.heliyon.2017.e00417
   Ayyappan S, 2011, MATER CHEM PHYS, V130, P1300, DOI 10.1016/j.matchemphys.2011.09.021
   Baghayeri M, 2021, MATER CHEM PHYS, V261, DOI 10.1016/j.matchemphys.2021.124247
   Baghayeri M, 2020, ANAL CHIM ACTA, V1099, P60, DOI 10.1016/j.aca.2019.11.045
   Baghayeri M, 2019, APPL SURF SCI, V478, P87, DOI 10.1016/j.apsusc.2019.01.201
   Bateman ED, 2008, EUR RESPIR J, V31, P143, DOI 10.1183/09031936.00138707
   Bibi M, 2017, COMPOS PART B-ENG, V114, P139, DOI 10.1016/j.compositesb.2017.01.034
   Cao Z, 2011, SENSOR LETT, V9, P1985, DOI 10.1166/sl.2011.1549
   Chen D, 2016, BIOSENS BIOELECTRON, V80, P525, DOI 10.1016/j.bios.2016.01.025
   Cheng J, 2018, SENSOR ACTUAT B-CHEM, V255, P2329, DOI 10.1016/j.snb.2017.09.047
   Cordell RL, 2018, J ASTHMA, V55, P1205, DOI 10.1080/02770903.2017.1402341
   Dong YY, 2017, J AGR FOOD CHEM, V65, P727, DOI 10.1021/acs.jafc.6b04675
   Ensafi AA, 2019, IEEE SENS J, V19, P5396, DOI 10.1109/JSEN.2019.2908994
   Fang S, 2019, SCI TOTAL ENVIRON, V679, P359, DOI 10.1016/j.scitotenv.2019.05.057
   Ghazanfari M, 2015, MAT SCI SEMICON PROC, V40, P152, DOI 10.1016/j.mssp.2015.06.055
   Guo XC, 2017, INT J ELECTROCHEM SC, V12, P861, DOI 10.20964/2017.02.29
   He HW, 2020, MICROCHEM J, V156, DOI 10.1016/j.microc.2020.104804
   Jacobson GA, 2003, J PHARMACEUT BIOMED, V31, P1237, DOI 10.1016/S0731-7085(02)00734-3
   Kalyani L, 2018, KARBALA INT J MOD SC, V4, P171, DOI [10.1016/j.kijoms.2018.01.004, DOI 10.1016/J.KIJOMS.2018.01.004]
   Kanchi S., 2020, SCI REP-UK, V10, P1
   Karaagac O, 2019, J MAGN MAGN MATER, V473, P262, DOI 10.1016/j.jmmm.2018.10.063
   Karimi-Maleh H, 2020, MATER CHEM PHYS, V250, DOI 10.1016/j.matchemphys.2020.123042
   Kilele JC, 2021, MICROCHEM J, V164, DOI 10.1016/j.microc.2021.106012
   Kilele JC, 2020, J TAIWAN INST CHEM E, V111, P228, DOI 10.1016/j.jtice.2020.05.007
   Koshki MS, 2021, J FOOD MEAS CHARACT, V15, P5318, DOI 10.1007/s11694-021-01097-0
   Li JH, 2017, BIOSENS BIOELECTRON, V90, P210, DOI 10.1016/j.bios.2016.11.016
   Li L, 2020, MICROCHEM J, V157, DOI 10.1016/j.microc.2020.104925
   Lin CH, 2016, J ELECTROANAL CHEM, V768, P27, DOI 10.1016/j.jelechem.2016.02.036
   Lin KC, 2013, SENSOR ACTUAT B-CHEM, V177, P428, DOI 10.1016/j.snb.2012.11.052
   Liu ZJ, 2018, SCI TOTAL ENVIRON, V613, P861, DOI 10.1016/j.scitotenv.2017.08.324
   Lomae A, 2019, J ELECTROANAL CHEM, V840, P439, DOI 10.1016/j.jelechem.2019.04.003
   Moore LE, 2019, RESP MED, V155, P133, DOI 10.1016/j.rmed.2019.07.018
   Prabhakaran T, 2016, CERAM INT, V42, P14113, DOI 10.1016/j.ceramint.2016.06.025
   Purnama B, 2015, J MAGN, V20, P207, DOI 10.4283/JMAG.2015.20.3.207
   Rajkumar M, 2013, COLLOID SURFACE B, V110, P242, DOI 10.1016/j.colsurfb.2013.03.038
   Santos AM, 2018, J ELECTROANAL CHEM, V824, P1, DOI 10.1016/j.jelechem.2018.07.018
   Shaikshavali P, 2019, SYNTHETIC MET, V252, P29, DOI 10.1016/j.synthmet.2019.04.009
   Shanmugam S, 2020, MATER SCI ENG B-ADV, V252, DOI 10.1016/j.mseb.2019.114451
   Shaterian M, 2020, POLYHEDRON, V182, DOI 10.1016/j.poly.2020.114479
   Sobczak-Kupiec A, 2016, NANOMED-NANOTECHNOL, V12, P2459, DOI 10.1016/j.nano.2016.07.003
   Taei M, 2016, MICROCHIM ACTA, V183, P49, DOI 10.1007/s00604-015-1588-3
   Talay Pinar P, 2018, J RES PHARM, V22, P460, DOI 10.12991/jrp.2018.88
   Vadivel M, 2016, CERAM INT, V42, P19320, DOI 10.1016/j.ceramint.2016.09.101
   Wang WY, 2010, MEAT SCI, V85, P302, DOI 10.1016/j.meatsci.2010.01.018
   Wu HX, 2011, ACTA BIOMATER, V7, P3496, DOI 10.1016/j.actbio.2011.05.031
   Wu JW, 2011, J CHROMATOGR B, V879, P3475, DOI 10.1016/j.jchromb.2011.09.027
   Xu MX, 2015, SENSOR ACTUAT B-CHEM, V215, P323, DOI 10.1016/j.snb.2015.04.001
   Yan HY, 2012, J CHROMATOGR B, V900, P18, DOI 10.1016/j.jchromb.2012.05.021
   Zhai Chen, 2017, Transactions of the Chinese Society of Agricultural Engineering, V33, P275, DOI 10.11975/j.issn.1002-6819.2017.07.036
   Zhang BB, 2015, NANO, V10, DOI 10.1142/S1793292015500708
   Zhang X, 2016, FOOD ANAL METHOD, V9, P3396, DOI 10.1007/s12161-016-0533-3
NR 52
TC 4
Z9 4
U1 3
U2 6
PU ELSEVIER SCIENCE SA
PI LAUSANNE
PA PO BOX 564, 1001 LAUSANNE, SWITZERLAND
SN 0254-0584
EI 1879-3312
J9 MATER CHEM PHYS
JI Mater. Chem. Phys.
PD JUN 1
PY 2022
VL 285
AR 126170
DI 10.1016/j.matchemphys.2022.126170
EA APR 2022
PG 10
WC Materials Science, Multidisciplinary
WE Science Citation Index Expanded (SCI-EXPANDED)
SC Materials Science
GA 1N1LD
UT WOS:000800423800001
DA 2023-06-30
ER

PT J
AU Wang, H
   Fan, YM
   Yang, QL
   Sun, XY
   Liu, H
   Chen, W
   Aziz, A
   Wang, SQ
AF Wang, Huan
   Fan, Yanmiao
   Yang, Qiaoli
   Sun, Xiaoyu
   Liu, Hao
   Chen, Wei
   Aziz, Ayesha
   Wang, Shenqi
TI Boosting the Electrochemical Performance of PI-5-CA/C-SWCNT Nanohybrid
   for Sensitive Detection of E. coli O157:H7 From the Real Sample
SO FRONTIERS IN CHEMISTRY
LA English
DT Article
DE poly-5-carboxyindole; carboxylated single-walled carbon nanotubes; E.
   coli O157:H7; electrochemical immunosensor; indole-5-carboxylic acid;
   plate counting method
ID ESCHERICHIA-COLI; NANOCOMPOSITE; BIOSENSOR
AB Redox activity is an important indicator for evaluating electrochemical biosensors. In this work, we have successfully polymerized indole-5-carboxylic acid into poly-5-carboxyindole nanomaterials (PI-5-CA), using its superior redox activity, and introduced carboxylated single-walled carbon nanotubes (C-SWCNTs) to synthesize a composite material. Finally, a synthesized composite material was used for the modification of the glass carbon electrode to fabricate the PI-5-CA/C-SWCNTs/GCE-based immunosensor and was successfully applied for the sensitive detection of E. coli O157:H7. The fabricated immunosensor exhibited an outstanding electrocatalytic activity toward the detection of E. coli O157:H7 with a remarkably lowest limit of detection (2.5 CFU/ml, LOD = 3 SD/k, n = 3) and has a wide linear range from 2.98x10(1) to 2.98x10(7) CFU/ml. Inspired from the excellent results, the fabricated electrode was applied for the detection of bacteria from real samples (water samples) with a good recovery rate (98.13-107.69%) as well as an excellent stability and specificity. Owing to its simple preparation, excellent performance, and detection time within 30 min, our proposed immunosensor will open a new horizon in different fields for the sensitive detection of bacteria from real samples.
C1 [Wang, Huan; Yang, Qiaoli; Sun, Xiaoyu; Liu, Hao; Chen, Wei; Aziz, Ayesha; Wang, Shenqi] Huazhong Univ Life Sci & Technol, Coll Life Sci & Technol, Adv Biomat & Tissue Engn Ctr, Wuhan, Peoples R China.
   [Fan, Yanmiao] KTH Royal Inst Technol, Sch Chem Sci & Engn Fiber & Polymer Technol, Stockholm, Sweden.
C3 Royal Institute of Technology
RP Aziz, A; Wang, SQ (通讯作者)，Huazhong Univ Life Sci & Technol, Coll Life Sci & Technol, Adv Biomat & Tissue Engn Ctr, Wuhan, Peoples R China.
EM anaa_meraal@yahoo.com; shenqiwang131@hust.edu.cn
FU National Key Research and Development Program of China [2017YFC1104402];
   China Postdoctoral Science Foundation [2016M602291]; Chinese Scholarship
   Council (CSC); 3551 Project, Optics Valley of China
FX & nbsp;This research work was funded by the National Key Research and
   Development Program of China under Grant 2017YFC1104402, the China
   Postdoctoral Science Foundation (2016M602291), the initial research fund
   from Chinese Scholarship Council (CSC), and 3551 Project, Optics Valley
   of China.
CR Amagliani G, 2004, FOOD MICROBIOL, V21, P597, DOI 10.1016/j.fm.2003.10.008
   Asif M, 2022, CHEM ENG J, V427, DOI 10.1016/j.cej.2021.131398
   Asif M, 2019, MICROCHIM ACTA, V186, DOI 10.1007/s00604-018-3158-y
   Asif M, 2018, ADV COLLOID INTERFAC, V262, P21, DOI 10.1016/j.cis.2018.11.001
   Asif M, 2015, ANAL CHIM ACTA, V898, P34, DOI 10.1016/j.aca.2015.09.053
   Aziz A, 2022, J HAZARD MATER, V422, DOI 10.1016/j.jhazmat.2021.126907
   Aziz A, 2021, CURR OPIN COLLOID IN, V52, DOI 10.1016/j.cocis.2021.101418
   Aziz A, 2019, MICROCHIM ACTA, V186, DOI 10.1007/s00604-019-3776-z
   Aziz A, 2019, ANAL CHIM ACTA, V1047, P197, DOI 10.1016/j.aca.2018.10.008
   Buchanan RL, 1997, FOOD TECHNOL-CHICAGO, V51, P69
   Chen J, 2017, CHEM SOC REV, V46, P1272, DOI 10.1039/c6cs00313c
   Di Febo T, 2019, FOOD ANAL METHOD, V12, P322, DOI 10.1007/s12161-018-1363-2
   Ghosh P, 2019, SCI REP-UK, V9, DOI 10.1038/s41598-019-56028-3
   Ghosh R, 2006, BIOTECHNOL BIOENG, V93, P280, DOI 10.1002/bit.20707
   Hu LZ, 2021, BIOELECTROCHEMISTRY, V141, DOI 10.1016/j.bioelechem.2021.107872
   Hu YZ, 2021, FOOD CHEM, V353, DOI 10.1016/j.foodchem.2021.129481
   Jarvis NA, 2016, FOOD CONTROL, V68, P280, DOI 10.1016/j.foodcont.2016.04.006
   Jia CH, 2013, FOOD CONTROL, V32, P236, DOI 10.1016/j.foodcont.2012.11.042
   Joshi L, 2013, THIN SOLID FILMS, V534, P120, DOI 10.1016/j.tsf.2013.02.025
   Kang D, 2016, ANAL CHEM, V88, P10452, DOI 10.1021/acs.analchem.6b02376
   Kumar THV, 2019, ANAL CHIM ACTA, V1074, P131, DOI 10.1016/j.aca.2019.05.011
   Law JWF, 2015, FRONT MICROBIOL, V5, DOI 10.3389/fmicb.2014.00770
   Li JS, 2021, BIOSENS BIOELECTRON, V193, DOI 10.1016/j.bios.2021.113627
   Liu HT, 2016, J SOLID STATE ELECTR, V20, P2337, DOI 10.1007/s10008-016-3253-0
   Narang J, 2013, BIOPROC BIOSYST ENG, V36, P425, DOI 10.1007/s00449-012-0799-9
   Odeyemi OA, 2020, COMPR REV FOOD SCI F, V19, P311, DOI 10.1111/1541-4337.12526
   Pandey A, 2017, BIOSENS BIOELECTRON, V91, P225, DOI 10.1016/j.bios.2016.12.041
   Park JY, 2020, SENSORS-BASEL, V20, DOI 10.3390/s20051395
   Patra JK, 2016, MOLECULES, V21, DOI 10.3390/molecules21030388
   Qaanei M, 2021, ANAL METHODS-UK, V13, P3101, DOI 10.1039/d1ay00563d
   Rad AH, 2021, BIOINTERFACE RES APP, V11, P14529, DOI 10.33263/BRIAC116.1452914544
   Sai-Anand G, 2019, B CHEM SOC JPN, V92, P216, DOI 10.1246/bcsj.20180280
   Shi JY, 2015, BIOSENS BIOELECTRON, V67, P595, DOI 10.1016/j.bios.2014.09.059
   Sieuwerts S, 2008, LETT APPL MICROBIOL, V47, P275, DOI 10.1111/j.1472-765X.2008.02417.x
   Sivakkumar SR, 2005, J APPL POLYM SCI, V98, P917, DOI 10.1002/app.22202
   Sperber WH, 2007, J FOOD PROTECT, V70, P1041, DOI 10.4315/0362-028X-70.4.1041
   Stockman J.A., 2013, YB PEDIAT, V2013, P287, DOI DOI 10.1016/J.YPED.2011.12.017
   Xue L, 2020, FOOD CHEM, V322, DOI 10.1016/j.foodchem.2020.126719
   Yang QL, 2021, MICROCHIM ACTA, V188, DOI 10.1007/s00604-020-04676-y
   Yang T, 2020, J DAIRY SCI, V103, P7879, DOI 10.3168/jds.2020-18344
   Yang TT, 2019, BIOSENS BIOELECTRON, V141, DOI 10.1016/j.bios.2019.111406
   Yao L, 2020, SENSORS-BASEL, V20, DOI 10.3390/s20092738
   Zhao L, 2021, SENSOR ACTUAT B-CHEM, V344, DOI 10.1016/j.snb.2021.130306
   Zhao X, 2014, J MICROBIOL BIOTECHN, V24, P297, DOI 10.4014/jmb.1310.10013
   Zhou BQ, 2022, FOOD CONTROL, V131, DOI 10.1016/j.foodcont.2021.108478
NR 45
TC 3
Z9 3
U1 9
U2 23
PU FRONTIERS MEDIA SA
PI LAUSANNE
PA AVENUE DU TRIBUNAL FEDERAL 34, LAUSANNE, CH-1015, SWITZERLAND
SN 2296-2646
J9 FRONT CHEM
JI Front. Chem.
PD FEB 10
PY 2022
VL 10
AR 843859
DI 10.3389/fchem.2022.843859
PG 9
WC Chemistry, Multidisciplinary
WE Science Citation Index Expanded (SCI-EXPANDED)
SC Chemistry
GA ZH6MN
UT WOS:000761050700001
PM 35223774
OA Green Published, gold
DA 2023-06-30
ER

PT J
AU Naim, NM
   Abdullah, H
   Hamid, AA
AF Naim, N. M.
   Abdullah, H.
   Hamid, A. A.
TI Influence of Ag and Pd Contents on the Properties of PANI-Ag-Pd
   Nanocomposite Thin Films and Its Performance as Electrochemical Sensor
   for E-coli Detection
SO ELECTRONIC MATERIALS LETTERS
LA English
DT Article
DE PANI-Ag-Pd; Bimetallic nanoparticles; Sol-gel method; E; coli sensor;
   I-V; Impedance
ID NANOPARTICLES; GRAPHENE; FABRICATION; BIOSENSOR
AB The use of Ag-Pd bimetallic nanoparticles was reported as an enhanced sensing material in electrochemical sensing application. The composite of bimetallic nanoparticles with conducting polymer has attracted an interest in microbial sensor. Ag-Pd bimetallic nanoparticles embedded in polyaniline (PANI) system was synthesized using sol-gel method and deposited on glass substrate by spin coating technique with various concentrations of Ag and Pd. The films properties were studied using XRD, TEM and AFM to analyze the internal structure and surface morphology. Sensor performance was carried out using current-voltage (I-V) measurement and electrochemical impedance spectroscopy (EIS) to monitor the presence of Escherichia coli bacteria in liquid medium. From XRD analysis, the face-centered cubic of Ag-Pd bimetallic crystal were found at lattice (1 1 1) and (2 0 0). The crystallite size and lattice parameter were found to be decrease as concentration of Pd increased. TEM analysis shows the particles of Ag-Pd bimetallic in spherical shape with 10-20nm in diameter. AFM analysis show the surface roughness of PANI-Ag-Pd thin films decrease as the concentration of Pd increased. From I-V and EIS analysis, the prototype sensor of PANI-Ag-Pd nanocomposite thin films performed well with high sensitivity when Pd concentration is increasing.
   [GRAPHICS]
   .
C1 [Naim, N. M.; Abdullah, H.] Univ Kebangsaan Malaysia, Dept Elect Elect & Syst Engn, Fac Engn & Built Environm, Bangi 43650, Selangor, Malaysia.
   [Hamid, A. A.] Univ Kebangsaan Malaysia, Fac Sci & Technol, Sch Biosci & Biotechnol, Bangi 43650, Selangor, Malaysia.
C3 Universiti Kebangsaan Malaysia; Universiti Kebangsaan Malaysia
RP Abdullah, H (通讯作者)，Univ Kebangsaan Malaysia, Dept Elect Elect & Syst Engn, Fac Engn & Built Environm, Bangi 43650, Selangor, Malaysia.
EM huda.abdullah@ukm.edu.my
RI Abdullah, Huda/H-9717-2016
OI Abdul HAmid, Aidil/0000-0001-5696-486X
FU Exploratory Research Grants Scheme [ERGS/1/2012/STG05/UKM/02/5]; Islamic
   Educational, Scientific and Cultural Organization (ISESCO)
   [KK-2013-006]; Photonic Technology Laboratory, Department of Electrical,
   Electronic and System Engineering, University Kebangsaan Malaysia,
   Bangi, Selangor, Malaysia
FX This project was supported by Exploratory Research Grants Scheme
   (ERGS/1/2012/STG05/UKM/02/5), Islamic Educational, Scientific and
   Cultural Organization (ISESCO) (KK-2013-006), and Photonic Technology
   Laboratory, Department of Electrical, Electronic and System Engineering,
   University Kebangsaan Malaysia, Bangi, Selangor, Malaysia.
CR Abdullah H, 2015, J SOL-GEL SCI TECHN, V74, P15, DOI 10.1007/s10971-014-3565-4
   Abdullah H, 2014, ADV MAT RES, V911, P131, DOI 10.4028/www.scientific.net/AMR.911.131
   Abdullah H., 2015, J NANOMATER
   Abdullah H, 2015, ARAB J SCI ENG, V40, P915, DOI 10.1007/s13369-014-1557-x
   Abdullah H, 2014, J SOL-GEL SCI TECHN, V69, P183, DOI 10.1007/s10971-013-3202-7
   Adams CP, 2014, PLOS ONE, V9, DOI 10.1371/journal.pone.0085981
   Ali SM, 2015, MATER SCI-POLAND, V33, P601, DOI 10.1515/msp-2015-0091
   Arshak K, 2007, SENSOR ACTUAT B-CHEM, V126, P226, DOI 10.1016/j.snb.2006.12.006
   Arshak K, 2009, IEEE SENS J, V9, P1942, DOI 10.1109/JSEN.2009.2032052
   Basu PK, 2014, SENSOR ACTUAT B-CHEM, V190, P342, DOI 10.1016/j.snb.2013.08.080
   Carrara S, 2005, SENSOR ACTUAT B-CHEM, V109, P221, DOI 10.1016/j.snb.2004.12.053
   Chekin F, 2015, B MATER SCI, V38, P461, DOI 10.1007/s12034-015-0883-2
   Chowdhury AD, 2012, SENSOR ACTUAT B-CHEM, V171, P916, DOI 10.1016/j.snb.2012.06.004
   Ciric-Marjanovic G, 2013, SYNTHETIC MET, V170, P31, DOI 10.1016/j.synthmet.2013.02.028
   Diaz-Visurraga J., 2011, SCI MICROB PATHOG CO, V1, P210
   Dixit V, 2006, SENSOR ACTUAT B-CHEM, V120, P96, DOI 10.1016/j.snb.2006.01.052
   Trung DD, 2014, J HAZARD MATER, V265, P124, DOI 10.1016/j.jhazmat.2013.11.054
   Fan NC, 2014, J MICROBIOL IMMUNOL, V47, P399, DOI 10.1016/j.jmii.2013.05.006
   Fernandez E, 2015, INT J HYDROGEN ENERG, V40, P13463, DOI 10.1016/j.ijhydene.2015.08.050
   Foo KL, 2013, CURR NANOSCI, V9, P288, DOI 10.2174/1573413711309020020
   Geng ZT, 2016, IOP CONF SER-MAT SCI, V137, DOI 10.1088/1757-899X/137/1/012009
   Ghunaim H, 2014, VET MICROBIOL, V172, P13, DOI 10.1016/j.vetmic.2014.04.019
   Kayani ZN, 2015, MATER SCI-POLAND, V33, P515, DOI 10.1515/msp-2015-0085
   Khanna PK, 2005, MATER CHEM PHYS, V93, P117, DOI 10.1016/j.matchemphys.2005.02.029
   Li JH, 2015, ELECTROCHIM ACTA, V176, P827, DOI 10.1016/j.electacta.2015.07.091
   Mamani M, 2015, J GLOB ANTIMICROB RE, V3, P40, DOI 10.1016/j.jgar.2015.01.003
   Mijowska E, 2015, APPL SURF SCI, V355, P587, DOI 10.1016/j.apsusc.2015.07.150
   Mohammad Naim N., 2015, SCI WORLD J, V2015
   Murugavelu M, 2014, SUPERLATTICE MICROST, V75, P916, DOI 10.1016/j.spmi.2014.09.025
   Prabhu S, 2012, INT NANO LETT, V2, DOI 10.1186/2228-5326-2-32
   Prakash S, 2013, BIOSENS BIOELECTRON, V41, P43, DOI 10.1016/j.bios.2012.09.031
   Reda S. M., 2012, ADV MAT PHYS CHEM, V2, P75, DOI [10.4236/ampc.2012.22013, DOI 10.4236/AMPC.2012.22013, DOI 10.4236/ampc.2012.22013]
   Ruan CM, 2002, ANAL CHEM, V74, P4814, DOI 10.1021/ac025647b
   Saxena T, 2015, DIAGN MICR INFEC DIS, V82, P249, DOI 10.1016/j.diagmicrobio.2015.03.015
   Settu K, 2015, BIOSENS BIOELECTRON, V66, P244, DOI 10.1016/j.bios.2014.11.027
   Shang L, 2015, ELECTROCHIM ACTA, V168, P330, DOI 10.1016/j.electacta.2015.04.024
   Uvarov V, 2013, MATER CHARACT, V85, P111, DOI 10.1016/j.matchar.2013.09.002
   Wang M, 2007, SENSOR ACTUAT B-CHEM, V123, P101, DOI 10.1016/j.snb.2006.07.030
   Zhang XS, 2010, EPIDEMICS-NETH, V2, P11, DOI 10.1016/j.epidem.2010.02.001
NR 39
TC 8
Z9 8
U1 1
U2 37
PU KOREAN INST METALS MATERIALS
PI SEOUL
PA KIM BLDG 6TH FLOOR, SEOCHO-DAERO 56 GIL 38, SEOCHO-GU, SEOUL 137-881,
   SOUTH KOREA
SN 1738-8090
EI 2093-6788
J9 ELECTRON MATER LETT
JI Electron. Mater. Lett.
PD JAN
PY 2019
VL 15
IS 1
BP 70
EP 79
DI 10.1007/s13391-018-0087-1
PG 10
WC Materials Science, Multidisciplinary
WE Science Citation Index Expanded (SCI-EXPANDED)
SC Materials Science
GA HH1TX
UT WOS:000455503700009
DA 2023-06-30
ER

PT J
AU Kumar, S
   Kumar, J
   Sharma, SN
AF Kumar, Sumit
   Kumar, Jitendra
   Sharma, Shailesh Narayan
TI Nanostructured titania based electrochemical impedimetric biosensor for
   non-invasive cancer detection
SO MATERIALS RESEARCH EXPRESS
LA English
DT Article
DE metal oxide nanoparticles; CYFRA-21-1 biomarker; oral cancer; saliva;
   impedimetric sensor
ID ORAL-CANCER; METAL-OXIDE; NANOPARTICLES; SENSOR; AMPLIFICATION;
   INTERFACE; PLATFORM; ANATASE; SALIVA
AB In the present work, the utilisation of bio-functionalised TiO2 nanoparticles has been reported for biosensing application especially in oral cancer detection. The bio-sensing electrode was fabricated on indium tin oxide coated conducting glass electrode using electrophoretic deposition technique. The proposed technique holds tremendous potential to make the approach effectively simple, label-free and most importantly a non-invasive technique. The prepared nanoparticles were characterised using x-ray diffractometer; Fourier transforms infrared spectroscopy, and x-ray photoelectron spectroscopy. In conjunction with this, the morphological studies of immunoelectrode (bovine serum albumin/anti-CYFRA-21-1/(3-aminopropyl) triethoxysilane/TiO2/indium tin oxide) were conducted by field emission scanning electron microscopy. The average roughness of various electrodes were investigated through atomic force microscopy. The biosensing properties of fabricated immunoelectrode were investigated using differential pulse voltammetry and cyclic voltammetry. However, the electrochemical response studies were carried out by using electrochemical impedance spectroscopy technique to measure the concentration of oral cancer biomarker (CYFRA 21-1). Additionally, we have also calculated the sensitivity and stability of fabricated immunoelectrode. It has been observed that the fabricated immunoelectrode shows a high sensitivity of 0.573 Omega mL ng(-1), linear detection range of 0-12 ng mL(-1), lower detection limit of 0.24 ng mL(-1) and having a stability of 5 weeks.
C1 [Kumar, Sumit; Kumar, Jitendra] Indian Inst Technol, Dept Elect Engn, Dhanbad 826004, Bihar, India.
   [Kumar, Sumit; Sharma, Shailesh Narayan] Natl Phys Lab, CSIR, Adv Mat & Devices Div, New Delhi 110012, India.
C3 Indian Institute of Technology System (IIT System); Indian Institute of
   Technology (Indian School of Mines) Dhanbad; Council of Scientific &
   Industrial Research (CSIR) - India; CSIR - National Physical Laboratory
   (NPL)
RP Kumar, S (通讯作者)，Indian Inst Technol, Dept Elect Engn, Dhanbad 826004, Bihar, India.; Kumar, S (通讯作者)，Natl Phys Lab, CSIR, Adv Mat & Devices Div, New Delhi 110012, India.
EM kumarsumit8@gmail.com
RI kumar, Sumit/AAZ-5458-2020; Sharma, Shailesh/ACA-0881-2022
OI kumar, Sumit/0000-0002-6393-6661; Sharma, Shailesh/0000-0002-5516-5596
FU DeitY; MCIT; Government of India
FX The authors would like to thank Indian Nanoelectronics Users Program
   (INUP) of IIT Bombay, India for providing facilities for synthesising
   TiO<INF>2</INF> nanoparticles and other necessary characterisations
   which helped in the development of the bio-sensing platform. The program
   is duly funded by DeitY, MCIT, and Government of India. The authors
   greatly acknowledge the support and guidance of Prof. BD Malhotra, Dept.
   of Biotechnology, DTU, New Delhi for scientific discussion.
CR Ali MA, 2013, SCI REP-UK, V3, DOI 10.1038/srep02661
   Ali MA, 2014, LANGMUIR, V30, P4192, DOI 10.1021/la4049852
   Bai J, 2014, CHEM REV, V114, P10131, DOI 10.1021/cr400625j
   Bhat SS, 2017, TRAC-TREND ANAL CHEM, V86, P1, DOI 10.1016/j.trac.2016.10.001
   Castaneda MT, 2007, BIOSENS BIOELECTRON, V22, P1961, DOI 10.1016/j.bios.2006.08.031
   Chen JH, 2011, CHEM COMMUN, V47, P8004, DOI 10.1039/c1cc11929j
   Cozzoli PD, 2003, J AM CHEM SOC, V125, P14539, DOI 10.1021/ja036505h
   Dette C, 2014, NANO LETT, V14, P6533, DOI 10.1021/nl503131s
   Dhanuthai K, 2018, MED ORAL PATOL ORAL, V23, pE23, DOI 10.4317/medoral.21999
   Hou SC, 2016, NANOMATERIALS-BASEL, V6, DOI 10.3390/nano6040058
   Kruis FE, 1998, J AEROSOL SCI, V29, P511, DOI 10.1016/S0021-8502(97)10032-5
   Kumar A, 2018, J NANOSCI NANOTECHNO, V18, P2686, DOI 10.1166/jnn.2018.14313
   Kumar S, 2011, ANAL METHODS-UK, V3, P2237, DOI 10.1039/c1ay05231d
   Kumar S, 2018, OPTIK, V171, P492, DOI 10.1016/j.ijleo.2018.06.045
   Kumar S, 2018, BIOSENS BIOELECTRON, V102, P247, DOI 10.1016/j.bios.2017.11.004
   Kumar S, 2016, RSC ADV, V6, P77037, DOI 10.1039/c6ra07392a
   Kumar S, 2016, SENSOR ACTUAT B-CHEM, V235, P1, DOI 10.1016/j.snb.2016.05.047
   Kumar S, 2016, BIOSENS BIOELECTRON, V78, P497, DOI 10.1016/j.bios.2015.11.084
   Kumar S, 2015, ADV SCI, V2, DOI 10.1002/advs.201500048
   Li T, 2011, SENSOR ACTUAT B-CHEM, V158, P361, DOI 10.1016/j.snb.2011.06.035
   Lingen MW, 2008, ORAL ONCOL, V44, P10, DOI 10.1016/j.oraloncology.2007.06.011
   Liu GD, 2005, ANAL CHEM, V77, P5894, DOI 10.1021/ac050791t
   Lopez-Huerta F, 2014, MATERIALS, V7, P4105, DOI 10.3390/ma7064105
   Luo XL, 2006, ELECTROANAL, V18, P319, DOI 10.1002/elan.200503415
   Luppa PB, 2001, CLIN CHIM ACTA, V314, P1, DOI 10.1016/S0009-8981(01)00629-5
   Malhotra BD, 2016, J PHYS CONF SER, V704, DOI 10.1088/1742-6596/704/1/012011
   Malhotra R, 2016, TUMOR BIOL, V37, P9263, DOI 10.1007/s13277-016-4809-4
   Mavric T, 2018, ADV BIOMEMBR LIPID, V27, P63, DOI 10.1016/bs.abl.2017.12.003
   Mehrotra Parikha, 2016, J Oral Biol Craniofac Res, V6, P153, DOI 10.1016/j.jobcr.2015.12.002
   ROSENBERG D, 1989, ORAL SURG ORAL MED O, V67, P621, DOI 10.1016/0030-4220(89)90286-7
   Sassolas A, 2009, ELECTROANAL, V21, P1237, DOI 10.1002/elan.200804554
   Shanmugam NR, 2016, SCI REP-UK, V6, DOI 10.1038/srep33423
   Singh J, 2014, NANOSCALE, V6, P1195, DOI 10.1039/c3nr05043b
   Solanki PR, 2011, NPG ASIA MATER, V3, P17, DOI 10.1038/asiamat.2010.137
   Sun YF, 2012, SENSORS-BASEL, V12, P2610, DOI 10.3390/s120302610
   Tiwari S, 2017, BIOSENS BIOELECTRON, V89, P1042, DOI 10.1016/j.bios.2016.10.020
   Wang YL, 2015, SENSOR ACTUAT B-CHEM, V214, P124, DOI 10.1016/j.snb.2015.03.021
   Wang ZW, 2013, BIOSENS BIOELECTRON, V45, P108, DOI 10.1016/j.bios.2013.02.007
   WINN DM, 1981, NEW ENGL J MED, V304, P745, DOI 10.1056/NEJM198103263041301
   Xiao L, 2016, ADV HEALTHC MATER, V5, P1326
   Yang CY, 2005, LAB CHIP, V5, P1017, DOI 10.1039/b504737d
NR 41
TC 6
Z9 6
U1 1
U2 56
PU IOP PUBLISHING LTD
PI BRISTOL
PA TEMPLE CIRCUS, TEMPLE WAY, BRISTOL BS1 6BE, ENGLAND
SN 2053-1591
J9 MATER RES EXPRESS
JI Mater. Res. Express
PD DEC
PY 2018
VL 5
IS 12
AR 125405
DI 10.1088/2053-1591/aae1e2
PG 14
WC Materials Science, Multidisciplinary
WE Science Citation Index Expanded (SCI-EXPANDED)
SC Materials Science
GA GV2TG
UT WOS:000445943500001
DA 2023-06-30
ER

PT J
AU Yue, HY
   Zhang, H
   Huang, S
   Lin, XY
   Gao, X
   Chang, J
   Yao, LH
   Guo, EJ
AF Yue, Hong Yan
   Zhang, Hong
   Huang, Shuo
   Lin, Xuan Yu
   Gao, Xin
   Chang, Jing
   Yao, Long Hui
   Guo, Er Jun
TI Synthesis of ZnO nanowire arrays/3D graphene foam and application for
   determination of levodopa in the presence of uric acid
SO BIOSENSORS & BIOELECTRONICS
LA English
DT Article
DE ZnO nanowire arrays; Graphene foam; Electrochemical biosensors;
   Levodopa; Uric acid
ID GLASSY-CARBON ELECTRODE; PYROLYTIC-GRAPHITE ELECTRODE; ASCORBIC-ACID;
   L-DOPA; SELECTIVE DETERMINATION; PARKINSONS-DISEASE; GLUCOSE DETECTION;
   ELECTROCHEMISTRY; BIOSENSOR; OXIDATION
AB Three-dimensional (3D) graphene foam (GF) was prepared by chemical vapor deposition (CVD) using nickel foam as the template. ZnO nanowire arrays (ZnO NWAs) were vertically grown on the 3D GF by hydrothermal synthesis to prepare ZnO NWAs/GF. This hybrid combines the properties of ZnO NWAs and 3D GF, which has favorable electrocatalysis and outstanding electrical conductivity. The vertically aligned ZnO NWAs grown on the GF enlarged the electroactive surface area, which was investigated from the Fe(CN)(6)(-3/4+) redox kinetic study. The ZnO NWAs/GF was used as an electrochemical electrode for the determination of Levodopa (LD) in the presence of uric acid (UA). The electrochemical responses of the ZnO NWAs/GF electrode were investigated by cyclic voltammetry (CV) and differential pulse voltammetry (DPV). The results show that the sensitivity of the electrode for LD is 3.15 mu A mu M-1 in the concentration range of 0.05-20 mu M and the measured detection limit of the electrode for LD is 50 nM. The electrode also shows good selectivity, reproducibility and stability. The proposed electrode is succsefully used to determine LD in human plasma samples and it is potential for use in clinical research. (C) 2016 Elsevier B.V. All rights reserved.
C1 [Yue, Hong Yan; Zhang, Hong; Lin, Xuan Yu; Gao, Xin; Chang, Jing; Yao, Long Hui; Guo, Er Jun] Harbin Univ Sci & Technol, Sch Mat Sci & Engn, Harbin 150040, Peoples R China.
   [Huang, Shuo] Harbin Med Univ, Dept Neurol, Affiliated Hosp 1, Harbin 150001, Peoples R China.
C3 Harbin University of Science & Technology; Harbin Medical University
RP Yue, HY (通讯作者)，Harbin Univ Sci & Technol, Sch Mat Sci & Engn, Harbin 150040, Peoples R China.
EM hyyue@hrbust.edu.cn
OI Yao, LongHui/0000-0001-8141-9003
FU National Natural Science Foundation of China [51201052]; Postdoctoral
   Initial Founding of Heilongjiang Province [LBH-Q14117]; Science Funds
   for the Young Innovative Talents of HUST [201306]; Natural Science
   Foundation of Heilongjiang Province [LC2015020]
FX This work is supported by the National Natural Science Foundation of
   China (51201052), Postdoctoral Initial Founding of Heilongjiang Province
   (LBH-Q14117), Science Funds for the Young Innovative Talents of HUST
   (201306) and Natural Science Foundation of Heilongjiang Province
   (LC2015020).
CR Afkhami A, 2015, IONICS, V21, P2937, DOI 10.1007/s11581-015-1486-z
   Arvand M, 2014, SENSOR ACTUAT B-CHEM, V204, P393, DOI 10.1016/j.snb.2014.07.110
   Arvand M, 2013, J SOLID STATE ELECTR, V17, P775, DOI 10.1007/s10008-012-1929-7
   Babaei A, 2011, ELECTROANAL, V23, P1726, DOI 10.1002/elan.201000755
   Brownson DAC, 2011, PHYS CHEM CHEM PHYS, V13, P20284, DOI 10.1039/c1cp22648g
   Chang PC, 2006, APPL PHYS LETT, V89, DOI 10.1063/1.2357013
   Chen ZP, 2011, NAT MATER, V10, P424, DOI [10.1038/nmat3001, 10.1038/NMAT3001]
   Dauer W, 2003, NEURON, V39, P889, DOI 10.1016/S0896-6273(03)00568-3
   Ding Y, 2010, BIOSENS BIOELECTRON, V26, P542, DOI 10.1016/j.bios.2010.07.050
   DRYHURST G, 1972, J ELECTROCHEM SOC, V119, P1659, DOI 10.1149/1.2404066
   Gao HC, 2011, ACS APPL MATER INTER, V3, P3049, DOI 10.1021/am200563f
   Hawkins RA, 2005, EXP NEUROL, V195, P267, DOI 10.1016/j.expneurol.2005.04.008
   Hershey T, 2003, J NEUROL NEUROSUR PS, V74, P844, DOI 10.1136/jnnp.74.7.844
   Hu GZ, 2010, ELECTROCHIM ACTA, V55, P4711, DOI 10.1016/j.electacta.2010.03.069
   Huang S, 2014, ELECTROANAL, V26, P184, DOI 10.1002/elan.201300297
   Kamyabi MA, 2015, ANAL METHODS-UK, V7, P1339, DOI 10.1039/c4ay01638f
   Kenry, 2013, PROG MATER SCI, V58, P705, DOI 10.1016/j.pmatsci.2013.01.001
   Khor SP, 2007, CURR CLIN PHARMACOL, V2, P234, DOI 10.2174/157488407781668802
   Li N, 2013, SCI REP-UK, V3, DOI 10.1038/srep01604
   Liu JY, 2015, ELECTROCHIM ACTA, V161, P17, DOI 10.1016/j.electacta.2015.02.034
   Liu XW, 2009, COLLOID SURFACE B, V74, P154, DOI 10.1016/j.colsurfb.2009.07.011
   Ma Y, 2014, BIOSENS BIOELECTRON, V59, P384, DOI 10.1016/j.bios.2014.03.064
   Neveling DP, 2014, SENSOR ACTUAT B-CHEM, V203, P102, DOI 10.1016/j.snb.2014.06.076
   Novoselov KS, 2012, NATURE, V490, P192, DOI 10.1038/nature11458
   Pumera M, 2011, MATER TODAY, V14, P308, DOI 10.1016/S1369-7021(11)70160-2
   RUEDA M, 1978, ELECTROCHIM ACTA, V23, P419, DOI 10.1016/0013-4686(78)87040-6
   Si P, 2013, J MATER CHEM B, V1, P110, DOI 10.1039/c2tb00073c
   Sivanesan A, 2007, BIOSENS BIOELECTRON, V23, P708, DOI 10.1016/j.bios.2007.08.005
   Sun X, 2014, NANOSCALE, V6, P8769, DOI 10.1039/c4nr01146e
   Vanalakar SA, 2015, SENSOR ACTUAT B-CHEM, V221, P1195, DOI 10.1016/j.snb.2015.07.084
   Venkatesan BM, 2012, ACS NANO, V6, P441, DOI 10.1021/nn203769e
   Xu CK, 2010, J PHYS CHEM C, V114, P125, DOI 10.1021/jp9085415
   Xu F, 2010, J SOLID STATE ELECTR, V14, P63, DOI 10.1007/s10008-009-0785-6
   Yan X, 2011, J ELECTROANAL CHEM, V663, P36, DOI 10.1016/j.jelechem.2011.09.024
   Yi SY, 2014, J APPL ELECTROCHEM, V44, P589, DOI 10.1007/s10800-013-0649-8
   Yue HY, 2014, ACS NANO, V8, P1639, DOI 10.1021/nn405961p
NR 36
TC 69
Z9 70
U1 6
U2 389
PU ELSEVIER ADVANCED TECHNOLOGY
PI OXFORD
PA OXFORD FULFILLMENT CENTRE THE BOULEVARD, LANGFORD LANE, KIDLINGTON,
   OXFORD OX5 1GB, OXON, ENGLAND
SN 0956-5663
EI 1873-4235
J9 BIOSENS BIOELECTRON
JI Biosens. Bioelectron.
PD MAR 15
PY 2017
VL 89
SI SI
BP 592
EP 597
DI 10.1016/j.bios.2016.01.078
PN 1
PG 6
WC Biophysics; Biotechnology & Applied Microbiology; Chemistry, Analytical;
   Electrochemistry; Nanoscience & Nanotechnology
WE Science Citation Index Expanded (SCI-EXPANDED)
SC Biophysics; Biotechnology & Applied Microbiology; Chemistry;
   Electrochemistry; Science & Technology - Other Topics
GA EG5IH
UT WOS:000391077000062
PM 26852156
DA 2023-06-30
ER

PT J
AU Zhang, J
   Sun, YF
   Dong, HF
   Zhang, XJ
   Wang, WC
   Chen, ZD
AF Zhang, Jing
   Sun, Yufeng
   Dong, Haifeng
   Zhang, Xueji
   Wang, Wenchang
   Chen, Zhidong
TI An electrochemical non-enzymatic immunosensor for ultrasensitive
   detection of microcystin-LR using carbon nanofibers as the matrix
SO SENSORS AND ACTUATORS B-CHEMICAL
LA English
DT Article
DE Microcystin-LR; Non-enzymatic immunosensor; Carbon nanofibers; Gold
   nanoparticles; Electrochemical detection
ID SIGNAL AMPLIFICATION; GOLD NANOPARTICLES; GRAPHENE; WATER; IMMUNOASSAY;
   COMPOSITES; ENHANCEMENT; BIOSENSOR; TOXICITY; FILM
AB This work designed an ultrasensitive non-enzymatic immunosensor for microcystin-LR (MC-LR) detection using carbon nanofibers (CNFs) as immobilization matrix and gold nanoparticles (AuNPs) as an electrochemical label. The carboxylic group functionalized CNFs could well disperse in water for at least three months, and CNFs modified electrode showed high conductivity and enhanced electron transfer. The immunosensor was constructed by immobilizing MC-LR antigen on CNFs modified electrode. With a competitive immunoassay format, the coated MC-LR antigen competed for MC-LR antibody with added target MC-LR to form antibody-antigen immunocomplex. Subsequently, the immunocomplex reacted with AuNPs labeled secondary antibodies, and the bound AuNPs were finally electro-oxidized in 0.1 M HCl to produce AuCl4- for differential pulse voltammetric detection of MC-LR. Under optimal conditions, the immunosensor exhibited a wide linear response to MC-LR ranging from 0.0025 to 5 mu g L-1 with a detection limit of 1.68 ng L-1 at a signal to noise of 3. This method showed good accuracy, acceptable precision and reproducibility. The assay results of MC-LR in polluted water were in a good agreement with the reference values. The proposed ultrasensitive immunoassay showed the promising application in environmental monitoring and public health. (C) 2016 Published by Elsevier B.V.
C1 [Zhang, Jing; Sun, Yufeng; Wang, Wenchang; Chen, Zhidong] Changzhou Univ, Sch Petrochem Engn, Changzhou 213164, Peoples R China.
   [Dong, Haifeng; Chen, Zhidong] Changzhou Univ, Jiangsu Key Lab Mat Surface Sci & Technol, Changzhou 213164, Jiangsu, Peoples R China.
   [Chen, Zhidong] Changzhou Univ, Jiangsu Collaborat Innovat Ctr Photovolat Sci & E, Changzhou 213164, Jiangsu, Peoples R China.
   [Chen, Zhidong] Changzhou Univ, Sch Mat Sci & Engn, Changzhou 213164, Peoples R China.
   [Dong, Haifeng; Zhang, Xueji] Univ Sci & Technol Beijing, Res Ctr Bioengn & Sensing Technol, Beijing 100083, Peoples R China.
C3 Changzhou University; Changzhou University; Changzhou University;
   Changzhou University; University of Science & Technology Beijing
RP Chen, ZD (通讯作者)，Changzhou Univ, Sch Petrochem Engn, Changzhou 213164, Peoples R China.
EM zdchen.lab@gmail.com
RI zhang, xueji/ABE-6497-2020; zhang, xueji/B-1904-2010
OI zhang, xueji/0000-0002-0035-3821; Chen, Zhidong/0000-0002-9383-9563
FU National Science Foundation of China [21105006, 21175016]; Natural
   Science Foundation of Changzhou [CE20145052]; Jiangsu Key Laboratory of
   Advanced Catalytic Materials and Technology [BM2012110]; State Key
   Laboratory of Analytical Chemistry for Life science [SKLA-CLS1403];
   Priority Academic Program Development of Jiangsu Higher Education
   Institutions
FX This work was financially supported by the National Science Foundation
   of China (21105006, 21175016), Natural Science Foundation of Changzhou
   (CE20145052), Jiangsu Key Laboratory of Advanced Catalytic Materials and
   Technology (BM2012110), State Key Laboratory of Analytical Chemistry for
   Life science (SKLA-CLS1403) and a Project Funded by the Priority
   Academic Program Development of Jiangsu Higher Education Institutions.
CR Campas M, 2007, BIOSENS BIOELECTRON, V22, P1034, DOI 10.1016/j.bios.2006.04.025
   Catanante G, 2015, BIOSENS BIOELECTRON, V67, P700, DOI 10.1016/j.bios.2014.10.030
   Chianella I, 2002, ANAL CHEM, V74, P1288, DOI 10.1021/ac010840b
   Dawson RM, 1998, TOXICON, V36, P953, DOI 10.1016/S0041-0101(97)00102-5
   Deng Y, 2014, ANALYST, V139, P3378, DOI 10.1039/c4an00190g
   Ghosh P, 2011, CHEM COMMUN, V47, P4820, DOI 10.1039/c1cc10655d
   Gupta N, 2003, TOXICOLOGY, V188, P285, DOI 10.1016/S0300-483X(03)00112-4
   Han C, 2013, ADV FUNCT MATER, V23, P1807, DOI 10.1002/adfm.201201920
   Han KC, 2013, BIOSENS BIOELECTRON, V50, P421, DOI 10.1016/j.bios.2013.07.012
   Ho JAA, 2010, ANAL CHEM, V82, P5944, DOI 10.1021/ac1001959
   Howard KL, 2007, ANAL CHEM, V79, P5980, DOI 10.1021/ac0705723
   Huang TY, 2015, BIOSENS BIOELECTRON, V66, P84, DOI 10.1016/j.bios.2014.11.011
   Kim SU, 2004, CHEM PHYS LETT, V400, P253, DOI 10.1016/j.cplett.2004.10.124
   Kull TPJ, 2004, ENVIRON SCI TECHNOL, V38, P6025, DOI 10.1021/es0400032
   Lawton LA, 2010, TOXICON, V55, P973, DOI 10.1016/j.toxicon.2009.05.030
   Leng CA, 2010, ANAL CHIM ACTA, V666, P97, DOI 10.1016/j.aca.2010.03.060
   Li DW, 2014, ACS APPL MATER INTER, V6, P5144, DOI 10.1021/am500375n
   Li RY, 2013, BIOSENS BIOELECTRON, V44, P235, DOI 10.1016/j.bios.2013.01.007
   Li W, 2011, J CHROMATOGR SCI, V49, P665, DOI 10.1093/chrsci/49.9.665
   Lin DJ, 2014, BIOSENS BIOELECTRON, V52, P153, DOI 10.1016/j.bios.2013.08.051
   Lin DJ, 2012, ANAL CHEM, V84, P3662, DOI 10.1021/ac3001435
   Lin ZY, 2013, TALANTA, V103, P371, DOI 10.1016/j.talanta.2012.10.081
   Liu BH, 2000, TOXICON, V38, P619, DOI 10.1016/S0041-0101(99)00176-2
   Lu JS, 2013, ANALYST, V138, P1483, DOI 10.1039/c2an36513h
   Ma LN, 2015, BIOSENS BIOELECTRON, V68, P175, DOI 10.1016/j.bios.2014.12.056
   Meisen I, 2009, ANAL CHEM, V81, P3858, DOI 10.1021/ac900217q
   Mougin K, 2005, LANGMUIR, V21, P4809, DOI 10.1021/la050613v
   Pan D, 2012, ACS NANO, V6, P10720, DOI 10.1021/nn303910w
   Rehammar R, 2013, NANO LETT, V13, P397, DOI 10.1021/nl3035527
   Soliwoda K, 2014, LANGMUIR, V30, P6684, DOI 10.1021/la501135q
   Tian JP, 2012, MICROCHIM ACTA, V179, P163, DOI 10.1007/s00604-012-0872-8
   Tong P, 2011, MICROCHIM ACTA, V173, P299, DOI 10.1007/s00604-011-0557-8
   Wei Q, 2011, ADV FUNCT MATER, V21, P4193, DOI 10.1002/adfm.201100773
   Welker M, 2004, MICROBIOL-SGM, V150, P1785, DOI 10.1099/mic.0.26947-0
   WHO, 1998, GUID DRINK WAT QUAL, V2
   Wu LN, 2007, ANAL CHEM, V79, P453, DOI 10.1021/ac061282+
   Xia YT, 2011, COLLOID SURFACE B, V86, P81, DOI 10.1016/j.colsurfb.2011.03.019
   Xu QN, 2012, CHEM-EUR J, V18, P4994, DOI 10.1002/chem.201200171
   Zhang J, 2011, CHEM COMMUN, V47, P668, DOI 10.1039/c0cc04198j
   Zhang J, 2010, ANAL CHEM, V82, P1117, DOI 10.1021/ac902914r
   Zhao HM, 2013, COLLOID SURFACE B, V103, P38, DOI 10.1016/j.colsurfb.2012.10.010
   Zhou F, 2014, ANGEW CHEM INT EDIT, V53, P11552, DOI 10.1002/anie.201407103
   Zou MZ, 2014, J POWER SOURCES, V270, P468, DOI 10.1016/j.jpowsour.2014.07.119
NR 43
TC 46
Z9 46
U1 3
U2 150
PU ELSEVIER SCIENCE SA
PI LAUSANNE
PA PO BOX 564, 1001 LAUSANNE, SWITZERLAND
SN 0925-4005
J9 SENSOR ACTUAT B-CHEM
JI Sens. Actuator B-Chem.
PD OCT 5
PY 2016
VL 233
BP 624
EP 632
DI 10.1016/j.snb.2016.04.145
PG 9
WC Chemistry, Analytical; Electrochemistry; Instruments & Instrumentation
WE Science Citation Index Expanded (SCI-EXPANDED)
SC Chemistry; Electrochemistry; Instruments & Instrumentation
GA DM5JG
UT WOS:000376384100056
OA Bronze
DA 2023-06-30
ER

PT J
AU Kurita, R
   Yokota, Y
   Ueda, A
   Niwa, O
AF Kurita, Ryoji
   Yokota, Yoshimi
   Ueda, Akio
   Niwa, Osamu
TI Electrochemical surface plasmon resonance measurement in a microliter
   volume flow cell for evaluating the affinity and catalytic activity of
   biomolecules
SO ANALYTICAL CHEMISTRY
LA English
DT Article
ID IMMUNOASSAY; ENZYME; BIOSENSOR; RIBOZYME; PROTEIN; LAYER; ASSAY;
   IMMUNOSENSOR; ADSORPTION; MONOLAYERS
AB We developed an electrochemical surface plasmon resonance flow cell for the simultaneous measurement of the binding affinity and catalytic activity of bifunctional biomolecules. These measurements will be useful for evaluating the performance of such biomolecules as ribozyme and abzyme. The simultaneous measurements were performed on a gold surface modified with a multilayer consisting of poly-L-lysine and poly(styrene sulfonate) assembled with the layer-by-layer method using an enzyme-labeled monoclonal antibody as a model compound. We obtained the amount of immunocomplex formation from the surface plasmon resonance angle shift value by injecting the compound into the flow cell containing the multilayer modified with tumor necrosis factor-alpha. Then we compared this surface plasmon resonance result with that for the in situ electrochemical oxidation of p-aminophenol formed by the catalytic reaction of labeled enzyme on the same gold film. We were able to obtain a high correlation coefficient of 0.999 between the two responses. This is because the compound could be captured with high stability with a less than 3% coulometric response decrease in the catalyzed product in the multilayer whose thickness was easily controllable. In addition, we were able to measure the catalytic activity by coulometry and thus avoid the effect of peak broadening. We also report that the dephosphorylation activity of a bound compound could be estimated from the measurement results and an equation.
C1 [Kurita, Ryoji; Yokota, Yoshimi; Niwa, Osamu] Natl Inst Adv Ind Sci & Technol, Tsukuba, Ibaraki, Japan.
   [Ueda, Akio; Niwa, Osamu] Tokyo Inst Technol, Midori Ku, Yokohama, Kanagawa, Japan.
C3 National Institute of Advanced Industrial Science & Technology (AIST);
   Tokyo Institute of Technology
RP Kurita, R (通讯作者)，Natl Inst Adv Ind Sci & Technol, Tsukuba Cent 6,1-1-1 Higashi, Tsukuba, Ibaraki, Japan.
EM r.kurita@aist.go.jp
RI KURITA, Ryoji/L-8072-2018
OI KURITA, Ryoji/0000-0001-5666-9561
CR ABELES F, 1975, SOLID STATE COMMUN, V16, P843, DOI 10.1016/0038-1098(75)90876-5
   Akimoto T, 2003, BIOSENS BIOELECTRON, V18, P1447, DOI 10.1016/S0956-5663(03)00064-2
   Bae YM, 2005, BIOSENS BIOELECTRON, V21, P103, DOI 10.1016/j.bios.2004.09.003
   Bauer CG, 1996, ANAL CHEM, V68, P2453, DOI 10.1021/ac960218x
   Brogan AP, 2007, J AM CHEM SOC, V129, P3698, DOI 10.1021/ja070022m
   Choi JW, 2005, BIOSENS BIOELECTRON, V20, P2300, DOI 10.1016/j.bios.2004.11.019
   Darain F, 2005, BIOSENS BIOELECTRON, V20, P1780, DOI 10.1016/j.bios.2004.07.006
   Das J, 2007, ANAL CHEM, V79, P2790, DOI 10.1021/ac062291l
   Doudna JA, 2002, NATURE, V418, P222, DOI 10.1038/418222a
   Fakunle ES, 2006, LANGMUIR, V22, P10844, DOI 10.1021/la061304n
   Fitzpatrick B, 2004, J IMMUNOL METHODS, V291, P11, DOI 10.1016/j.jim.2004.03.015
   Forconi M, 2005, J AM CHEM SOC, V127, P6160, DOI 10.1021/ja050180i
   Gomes P, 2002, J IMMUNOL METHODS, V259, P217, DOI 10.1016/S0022-1759(01)00503-8
   Ionescu RE, 2004, ANAL CHEM, V76, P6808, DOI 10.1021/ac049413z
   Kanda V, 2004, ANAL CHEM, V76, P7257, DOI 10.1021/ac049318q
   KOLB DM, 1977, SURF SCI, V64, P96, DOI 10.1016/0039-6028(77)90260-6
   Kurita R, 2000, SENSOR ACTUAT B-CHEM, V71, P82, DOI 10.1016/S0925-4005(00)00608-0
   Kurita R, 2006, BIOSENS BIOELECTRON, V21, P1649, DOI 10.1016/j.bios.2005.07.016
   Kurita R, 2006, ELECTROCHEMISTRY, V74, P121, DOI 10.5796/electrochemistry.74.121
   Kurita R, 2004, BIOSENS BIOELECTRON, V20, P518, DOI 10.1016/j.bios.2004.02.018
   Kurita R, 2006, ANAL CHEM, V78, P5525, DOI 10.1021/ac060480y
   Li Y, 2007, ANAL CHEM, V79, P1082, DOI 10.1021/ac061849m
   Lioubashevski O, 2004, J AM CHEM SOC, V126, P7133, DOI 10.1021/ja049275v
   MIZUTANI F, 1995, ANAL CHIM ACTA, V314, P233, DOI 10.1016/0003-2670(95)00278-8
   Niu L, 2007, ANAL CHEM, V79, P2695, DOI 10.1021/ac061678l
   NUZZO RG, 1987, J AM CHEM SOC, V109, P2358, DOI 10.1021/ja00242a020
   Paxon TL, 2004, ANAL CHEM, V76, P6921, DOI 10.1021/ac0491758
   PICCIRILLI JA, 1993, NATURE, V361, P85, DOI 10.1038/361085a0
   PRIME KL, 1991, SCIENCE, V252, P1164, DOI 10.1126/science.252.5009.1164
   Saevels J, 1999, ANAL BIOCHEM, V266, P93, DOI 10.1006/abio.1998.2942
   Sagi A, 2006, ANAL CHEM, V78, P1459, DOI 10.1021/ac0517141
   Saran D, 2006, NUCLEIC ACIDS RES, V34, P3201, DOI 10.1093/nar/gkl413
   Schultz PG, 2002, ANGEW CHEM INT EDIT, V41, P4427, DOI 10.1002/1521-3773(20021202)41:23<4427::AID-ANIE4427>3.0.CO;2-K
   Thayer JR, 2007, ANAL BIOCHEM, V361, P132, DOI 10.1016/j.ab.2006.10.032
   Townsend S, 2006, BIOSENS BIOELECTRON, V22, P268, DOI 10.1016/j.bios.2006.01.010
   Wang J, 2006, BIOSENS BIOELECTRON, V21, P1887, DOI 10.1016/j.bios.2005.10.027
   Westhof E, 2004, SCIENCE, V306, P62, DOI 10.1126/science.1104482
NR 37
TC 16
Z9 18
U1 0
U2 24
PU AMER CHEMICAL SOC
PI WASHINGTON
PA 1155 16TH ST, NW, WASHINGTON, DC 20036 USA
SN 0003-2700
EI 1520-6882
J9 ANAL CHEM
JI Anal. Chem.
PD DEC 15
PY 2007
VL 79
IS 24
BP 9572
EP 9576
DI 10.1021/ac071412u
PG 5
WC Chemistry, Analytical
WE Science Citation Index Expanded (SCI-EXPANDED)
SC Chemistry
GA 241PD
UT WOS:000251667400040
PM 17973351
DA 2023-06-30
ER

PT J
AU Hu, Q
   Luo, YL
   Cao, XJ
   Chen, ZH
   Huang, YY
   Niu, L
AF Hu, Qiong
   Luo, Yilin
   Cao, Xiaojing
   Chen, Zhuohua
   Huang, Yanyu
   Niu, Li
TI Bioinspired Electro-RAFT Polymerization for Electrochemical Sensing of
   Nucleic Acids
SO ACS APPLIED MATERIALS & INTERFACES
LA English
DT Article
DE electrochemical biosensor; nucleic acid; bioinspired polymerization;
   redox mediator; peptide nucleic acid; electro-RAFT polymerization
ID FRAGMENTATION CHAIN-TRANSFER; SIGNAL AMPLIFICATION STRATEGIES; RADICAL
   POLYMERIZATION; REDOX PATTERN; POLYTHIOPHENE; ASSAY
AB Sensing of ultralow-abundance nucleic acids (NAs) is integral to medical diagnostics and pathogen screening. We present herein an electrochemical method for the highly selective and amplified sensing of NAs, using a peptide nucleic acid (PNA) recognition probe and a bioinspired electro-RAFT polymerization (BERP)-based amplification strategy. The presented method is based on the recognition of target NAs by end-tethered PNA probes, the labeling of thiocarbonylthio reversible addition-fragmentation chain transfer (RAFT) agents, and the BERP-assisted growth of ferrocenyl polymers. The dynamic growth of polymers is electrochemically regulated by the reduction of 1-methylnicotinamide (MNA) organic cations, the redox center of nicotinamide adenine dinucleotide (NAD(+), coenzyme I). Specifically, electroreduction of the MNA cations causes the fragmentation of thiocarbonylthio RAFT agents into radical species, triggering the polymerization of ferrocenyl monomers, thereby recruiting plenty of ferrocene electroactive tags for amplified sensing. It is obvious that the BERP-based strategy is inexpensive and simple in operation. Benefiting from the high specificity of the PNA recognition probe and the amplified signal by the BERP-based strategy, this method is highly selective and the detection limit is as low as 0.58 fM (S/N = 3). Besides, it is applicable to the sensing of NAs in serum samples, thus showing great promise in the selective and amplified sensing of NAs.
C1 [Hu, Qiong; Luo, Yilin; Cao, Xiaojing; Chen, Zhuohua; Huang, Yanyu; Niu, Li] Guangzhou Univ, Ctr Adv Analyt Sci, Sch Chem & Chem Engn, Guangzhou Key Lab Sensing Mat & Devices, Guangzhou 510006, Peoples R China.
C3 Guangzhou University
RP Hu, Q; Niu, L (通讯作者)，Guangzhou Univ, Ctr Adv Analyt Sci, Sch Chem & Chem Engn, Guangzhou Key Lab Sensing Mat & Devices, Guangzhou 510006, Peoples R China.
EM q.hu@gzhu.edu.cn; lniu@gzhu.edu.cn
RI hu, qiong/P-8012-2017
OI hu, qiong/0000-0001-6360-1813; /0000-0003-3652-2903
FU National Natural Science Foundation of China [21904026]; Guangzhou
   University [RQ2021011]; Innovation Training Program for College Students
   of Guangzhou University [S202111078031]
FX This work was supported by the National Natural Science Foundation of
   China (21904026), the start-up funding from Guangzhou University
   (RQ2021011), and the Innovation Training Program for College Students of
   Guangzhou University (S202111078031).
CR Abolhasan R, 2019, BIOSENS BIOELECTRON, V129, P164, DOI 10.1016/j.bios.2019.01.008
   Allen PB, 2012, LAB CHIP, V12, P2951, DOI 10.1039/c2lc40373k
   Bartold K, 2018, ACS APPL MATER INTER, V10, P27562, DOI 10.1021/acsami.8b09296
   Boyer C, 2009, CHEM REV, V109, P5402, DOI 10.1021/cr9001403
   Chiefari J, 1998, MACROMOLECULES, V31, P5559, DOI 10.1021/ma9804951
   Fu P, 2020, SENSOR ACTUAT B-CHEM, V305, DOI 10.1016/j.snb.2019.127545
   He P, 2008, ANAL CHEM, V80, P3633, DOI 10.1021/ac702608k
   He P, 2019, ACS SENSORS, V4, P992, DOI 10.1021/acssensors.9b00133
   Hu Q, 2021, SENSOR ACTUAT B-CHEM, V346, DOI 10.1016/j.snb.2021.130551
   Hu Q, 2021, ANAL CHEM, V93, P9602, DOI 10.1021/acs.analchem.1c01766
   Hu Q, 2020, J MATER CHEM B, V8, P3327, DOI 10.1039/c9tb02419k
   Hu Q, 2019, ANAL CHEM, V91, P1936, DOI 10.1021/acs.analchem.8b04221
   Hu Q, 2018, ANAL CHEM, V90, P12207, DOI 10.1021/acs.analchem.8b03416
   Hu Q, 2017, ANAL CHEM, V89, P9253, DOI 10.1021/acs.analchem.7b02039
   Huang MQ, 2018, ANAL CHEM, V90, P2193, DOI [10.1021/acs.analchem.7604542, 10.1021/acs.analchem.7b04542]
   Jiang JJ, 2017, ACS APPL MATER INTER, V9, P36688, DOI 10.1021/acsami.7b13132
   Kim S, 2020, POLYM CHEM-UK, V11, P1424, DOI 10.1039/c9py01801h
   Lai W, 2020, CHEM COMMUN, V56, P12331, DOI 10.1039/d0cc05283c
   Le Floch F, 2005, ADV MATER, V17, P1251, DOI 10.1002/adma.200401474
   Lei JP, 2012, CHEM SOC REV, V41, P2122, DOI 10.1039/c1cs15274b
   Li SZ, 2020, POLYM CHEM-UK, V11, P1830, DOI 10.1039/d0py00054j
   Liu LY, 2019, BIOSENS BIOELECTRON, V136, P60, DOI 10.1016/j.bios.2019.04.043
   Liu PF, 2021, BIOSENS BIOELECTRON, V176, DOI 10.1016/j.bios.2020.112954
   Long D, 2019, BIOSENS BIOELECTRON, V142, DOI 10.1016/j.bios.2019.111579
   Lorandi F, 2019, MACROMOLECULES, V52, P1479, DOI 10.1021/acs.macromol.9b00112
   Lord H, 2009, J MATER CHEM, V19, P3127, DOI 10.1039/b814569e
   Lou XH, 2005, ANAL CHEM, V77, P4698, DOI 10.1021/ac050706h
   McKenzie TG, 2017, ANGEW CHEM INT EDIT, V56, P12302, DOI 10.1002/anie.201706771
   Melnychuk N, 2018, J AM CHEM SOC, V140, P10856, DOI 10.1021/jacs.8b05840
   Faria HAM, 2019, BIOSENS BIOELECTRON, V131, P149, DOI 10.1016/j.bios.2019.02.018
   Miao P, 2015, TRAC-TREND ANAL CHEM, V67, P1, DOI 10.1016/j.trac.2014.12.006
   Moad G, 2011, POLYM CHEM-UK, V2, P492, DOI 10.1039/c0py00179a
   Perrier S, 2017, MACROMOLECULES, V50, P7433, DOI 10.1021/acs.macromol.7b00767
   Rajwar D, 2016, ACS APPL MATER INTER, V8, P8349, DOI 10.1021/acsami.5b12171
   Sang W, 2017, ACS MACRO LETT, V6, P1337, DOI 10.1021/acsmacrolett.7b00886
   SANTHANAM KS, 1973, J AM CHEM SOC, V95, P5482, DOI 10.1021/ja00798a009
   SCHMAKEL CO, 1975, J AM CHEM SOC, V97, P5083, DOI 10.1021/ja00851a010
   Strover LT, 2020, MACROMOLECULES, V53, P10315, DOI 10.1021/acs.macromol.0c02392
   Wang J, 1996, J AM CHEM SOC, V118, P7667, DOI 10.1021/ja9608050
   Wang Y, 2017, MACROMOLECULES, V50, P7872, DOI 10.1021/acs.macromol.7b02005
   Wu YF, 2012, ACCOUNTS CHEM RES, V45, P1441, DOI 10.1021/ar200310f
   Wu YD, 2020, BIOSENS BIOELECTRON, V165, DOI 10.1016/j.bios.2020.112449
   Xia YK, 2018, ANAL CHEM, V90, P8969, DOI 10.1021/acs.analchem.8b01143
   Xiao MS, 2018, ACS APPL MATER INTER, V10, P35794, DOI 10.1021/acsami.8b14035
   Xiao MS, 2018, ACS APPL MATER INTER, V10, P7852, DOI 10.1021/acsami.7b18984
   Xiong EH, 2017, BIOSENS BIOELECTRON, V87, P732, DOI 10.1016/j.bios.2016.09.036
   Yin BC, 2012, J AM CHEM SOC, V134, P5064, DOI 10.1021/ja300721s
   Zang Y, 2016, BIOSENS BIOELECTRON, V77, P557, DOI 10.1016/j.bios.2015.10.010
   Zhang BH, 2015, MACROMOLECULES, V48, P7792, DOI 10.1021/acs.macromol.5b01893
   Zhang SQ, 2017, BIOSENS BIOELECTRON, V91, P374, DOI 10.1016/j.bios.2016.12.060
   Zhou LL, 2020, BIOSENS BIOELECTRON, V150, DOI 10.1016/j.bios.2019.111964
NR 51
TC 8
Z9 8
U1 5
U2 39
PU AMER CHEMICAL SOC
PI WASHINGTON
PA 1155 16TH ST, NW, WASHINGTON, DC 20036 USA
SN 1944-8244
EI 1944-8252
J9 ACS APPL MATER INTER
JI ACS Appl. Mater. Interfaces
PD NOV 24
PY 2021
VL 13
IS 46
BP 54794
EP 54800
DI 10.1021/acsami.1c17564
PG 7
WC Nanoscience & Nanotechnology; Materials Science, Multidisciplinary
WE Science Citation Index Expanded (SCI-EXPANDED)
SC Science & Technology - Other Topics; Materials Science
GA YU2NT
UT WOS:000751884800015
PM 34751560
DA 2023-06-30
ER

PT J
AU Niu, C
   Lin, XJ
   Jiang, X
   Guo, F
   Liu, JX
   Liu, XQ
   Huang, HG
   Huang, Y
AF Niu, Cui
   Lin, Xiaojuan
   Jiang, Xin
   Guo, Fei
   Liu, Jianxiao
   Liu, Xiangqin
   Huang, Hongge
   Huang, Yu
TI An electrochemical aptasensor for highly sensitive detection of CEA
   based on exonuclease III and hybrid chain reaction dual signal
   amplification
SO BIOELECTROCHEMISTRY
LA English
DT Article
DE Carcinoembryonic antigen; Electrochemical aptasensor; Exonuclease III;
   Hybrid chain reaction; Signal amplifification
ID CARCINOEMBRYONIC ANTIGEN; LABEL-FREE; DNA; BIOSENSOR; IMMUNOSENSOR;
   DIAGNOSIS; APTAMERS
AB At present, carcinoembryonic antigen (CEA) is considered a broad-spectrum cancer biomarker, and its accurate analysis in clinical samples can assist early cancer diagnosis and treatment. Herein, a novel electrochemical aptasensor has been proposed for CEA detection based on exonuclease III and hybrid chain reaction. The target CEA specifically binds to the aptamer region in hairpin probe 1 (defined as H1) by strong attraction, which leads the rest of the H1 triggering catalytic hairpin assembly to form a high quantity of H1 and hairpin probe 2 (defined as H2) double chain complex (denoted as H1@H2). Subsequently, the exonuclease III digests the complex of H1@H2 and liberates H1 to induce the first signal amplification. Simultaneously, a large number of generated trigger chains initiate a hybrid chain reaction and produce a second signal amplification. This proposed sensor exhibited excellent analytical performance for the detection of CEA, with wide linear range from 10 pg.mL(-1) to 100 ng.mL(-1) and low limit of detection of 0.84 pg.mL(-1). Additionally, the biosensing strategy was successfully verified for direct measurement of CEA in human serum. Therefore, this elaborated sensor provides a new simple method for detecting CEA and exhibits great promise in the early screening of cancer. (C) 2021 Elsevier B.V. All rights reserved.
C1 [Niu, Cui; Lin, Xiaojuan; Liu, Jianxiao; Liu, Xiangqin; Huang, Hongge] Third Hosp Xingtai, Dept Clin Lab, Xingtai 054100, Hebei, Peoples R China.
   [Jiang, Xin] Vet Gen Hosp Hebei, Pharm Dept, Xingtai 054100, Hebei, Peoples R China.
   [Guo, Fei] Med Coll Xingtai, Dept Basic Med, Xingtai 054100, Hebei, Peoples R China.
   [Huang, Yu] Chinese Acad Sci, Chongqing Inst Green & Intelligent Technol, Chongqing 400714, Peoples R China.
   [Huang, Yu] Univ Chinese Acad Sci, Beijing 100049, Peoples R China.
C3 Chinese Academy of Sciences; Chongqing Institute of Green & Intelligent
   Technology, CAS; Chinese Academy of Sciences; University of Chinese
   Academy of Sciences, CAS
RP Huang, Y (通讯作者)，Chinese Acad Sci, Chongqing Inst Green & Intelligent Technol, Chongqing 400714, Peoples R China.
EM huangyu@cigit.ac.cn
FU "The Key Research and Development Program Project Of Xingtai City and
   The Health and Medical Field" of The Third Hospital of Xingtai [ZC20301,
   2020ZC359]
FX This research was supported by the ``The Key Research and Development
   Program Project Of Xingtai City and The Health and Medical Field
   (ZC20301)"of The Third Hospital of Xingtai (2020ZC359).
CR Alkhamis O, 2019, TRAC-TREND ANAL CHEM, V121, DOI 10.1016/j.trac.2019.115699
   Altintas Z, 2011, TALANTA, V86, P377, DOI 10.1016/j.talanta.2011.09.031
   Bai YF, 2021, TALANTA, V221, DOI 10.1016/j.talanta.2020.121451
   Coleman RL, 2016, AM J OBSTET GYNECOL, V215, DOI 10.1016/j.ajog.2016.03.003
   Danesh NM, 2018, SENSOR ACTUAT B-CHEM, V256, P408, DOI 10.1016/j.snb.2017.10.126
   Ding Y, 2019, ACS OMEGA, V4, P13382, DOI 10.1021/acsomega.9b01560
   Duan Y, 2018, ELECTROANAL, V30, P2427, DOI 10.1002/elan.201800254
   Gu XF, 2018, BIOSENS BIOELECTRON, V102, P610, DOI 10.1016/j.bios.2017.12.014
   Han QZ, 2018, BIOSENS BIOELECTRON, V99, P493, DOI 10.1016/j.bios.2017.08.034
   Hu LZ, 2021, BIOELECTROCHEMISTRY, V141, DOI 10.1016/j.bioelechem.2021.107872
   Hu P, 2012, BIOSENS BIOELECTRON, V34, P83, DOI 10.1016/j.bios.2012.01.022
   Huang RR, 2017, THERANOSTICS, V7, P3559, DOI 10.7150/thno.20797
   Jia LP, 2016, BIOSENS BIOELECTRON, V80, P392, DOI 10.1016/j.bios.2016.02.007
   Lin XJ, 2020, ANAL METHODS-UK, V12, P5496, DOI 10.1039/d0ay01326a
   Liu MY, 2010, TALANTA, V81, P1625, DOI 10.1016/j.talanta.2010.03.014
   Liu Z, 2019, BIOSENS BIOELECTRON, V131, P113, DOI 10.1016/j.bios.2019.02.020
   Luo CH, 2013, BIOSENS BIOELECTRON, V48, P132, DOI 10.1016/j.bios.2013.03.084
   Ma EH, 2019, BIOSENS BIOELECTRON, V142, DOI 10.1016/j.bios.2019.111580
   Ma HT, 2015, CHEM SOC REV, V44, P1240, DOI 10.1039/c4cs00357h
   Medetalibeyoglu H, 2020, ANAL CHIM ACTA, V1139, P100, DOI 10.1016/j.aca.2020.09.034
   Moutsiopoulou A, 2019, SMALL, V15, DOI 10.1002/smll.201902248
   Naghibalhossaini F, 2006, CANCER LETT, V234, P158, DOI 10.1016/j.canlet.2005.03.028
   Pilan L, 2021, BIOELECTROCHEMISTRY, V138, DOI 10.1016/j.bioelechem.2020.107697
   Qi XY, 2020, TRAC-TREND ANAL CHEM, V133, DOI 10.1016/j.trac.2020.116069
   Rothlisberger P, 2018, ADV DRUG DELIVER REV, V134, P3, DOI 10.1016/j.addr.2018.04.007
   Shahbazi N, 2017, SENSOR ACTUAT B-CHEM, V253, P794, DOI 10.1016/j.snb.2017.06.024
   Shan J, 2017, MICROCHIM ACTA, V184, P969, DOI 10.1007/s00604-017-2146-y
   Simmel FC, 2019, CHEM REV, V119, P6326, DOI 10.1021/acs.chemrev.8b00580
   Sun HB, 2020, CHEM COMMUN, V56, P6636, DOI 10.1039/d0cc02176h
   Wang NN, 2018, ANAL CHEM, V90, P7708, DOI 10.1021/acs.analchem.8b01610
   Wang Q, 2014, BIOSENS BIOELECTRON, V55, P266, DOI 10.1016/j.bios.2013.12.034
   Xiang WW, 2020, TALANTA, V214, DOI 10.1016/j.talanta.2020.120716
   Xiang Y, 2015, BIOSENS BIOELECTRON, V66, P512, DOI 10.1016/j.bios.2014.11.021
   Xiong EH, 2018, CHEM COMMUN, V54, P12594, DOI 10.1039/c8cc07508e
   Zhang GQ, 2019, WORLD J GASTROENTERO, V25, P3359, DOI 10.3748/wjg.v25.i26.3359
   Zhao YT, 2020, ANAL CHIM ACTA, V1096, P61, DOI 10.1016/j.aca.2019.10.054
   Zhou L, 2019, BIOSENS BIOELECTRON, V126, P657, DOI 10.1016/j.bios.2018.11.028
NR 37
TC 14
Z9 14
U1 10
U2 69
PU ELSEVIER SCIENCE SA
PI LAUSANNE
PA PO BOX 564, 1001 LAUSANNE, SWITZERLAND
SN 1567-5394
EI 1878-562X
J9 BIOELECTROCHEMISTRY
JI Bioelectrochemistry
PD FEB
PY 2022
VL 143
AR 107986
DI 10.1016/j.bioelechem.2021.107986
EA OCT 2021
PG 7
WC Biochemistry & Molecular Biology; Biology; Biophysics; Electrochemistry
WE Science Citation Index Expanded (SCI-EXPANDED)
SC Biochemistry & Molecular Biology; Life Sciences & Biomedicine - Other
   Topics; Biophysics; Electrochemistry
GA WY5ZO
UT WOS:000719358200005
PM 34735912
DA 2023-06-30
ER

PT J
AU Alam, MM
   Uddin, MT
   Asiri, AM
   Awual, MR
   Fazal, MA
   Rahman, MM
   Islam, MA
AF Alam, M. M.
   Uddin, M. T.
   Asiri, Abdullah M.
   Awual, Md Rabiul
   Fazal, M. A.
   Rahman, Mohammed M.
   Islam, M. A.
TI Fabrication of selective L-glutamic acid sensor in electrochemical
   technique from wet-chemically prepared RuO2 doped ZnO nanoparticles
SO MATERIALS CHEMISTRY AND PHYSICS
LA English
DT Article
DE RuO2-Doped ZnO nanoparticles; Electrochemical method; L-glutamic acid
   sensor; Sensitivity; Health care safety
ID GLASSY-CARBON ELECTRODE; MONOSODIUM GLUTAMATE; OPTICAL-PROPERTIES;
   RUTHENIUM OXIDE; BIOSENSOR; NANOCOMPOSITES; REMOVAL; FACILE;
   NANOSTRUCTURES; COMPOSITES
AB In this approach, RuO2 doped ZnO nanoparticles (NPs; 10% RuO2 doping) were prepared by wet-chemical method and characterized by powder X-ray diffraction (XRD), X-ray photoelectron spectroscopy (XPS), Energy-dispersive X-ray spectroscopy (EDS), and Field Emission Scanning Electron Microscopy (FESEM). The slurry of RuO2-doped ZnO NPs in ethanol was deposited as thin film of onto a glassy carbon electrode (GCE) to result in a working electrode to be used for L-glutamic acid (L-GA) sensing probe. The electrochemical response of the sensor was found to be linear in the range of 0.1 nM-0.01 mM in current versus logarithm of concentration plot, called 'linear dynamic range (LDR)'. The sensitivity of the electrode is found to be 5.42 mu A mu M-1 cm(-2). The detection limit is estimated to be 96.0 +/- 5.0 pM by using signal-noise ratio of 3. The proposed L-GA sensor has shown excellent reproducibility, good stability and fast response time. It is successfully used to analyze the selective biological sample with the RuO2-doped ZnO nanoparticles fabricated sensor matrix. Thus, this methodology for developing enzyme-less sensor would be the most reliable, efficient, and simple route in the field of healthcare sector in broad scales.
C1 [Alam, M. M.; Uddin, M. T.; Islam, M. A.] Shahjalal Univ Sci & Technol, Dept Chem Engn & Polymer Sci, Ctr Environm Proc Engn, Sylhet 3100, Bangladesh.
   [Asiri, Abdullah M.; Rahman, Mohammed M.] King Abdulaziz Univ, Fac Sci, Chem Dept, POB 80203, Jeddah 21589, Saudi Arabia.
   [Asiri, Abdullah M.; Awual, Md Rabiul; Rahman, Mohammed M.] King Abdulaziz Univ, Ctr Excellence Adv Mat Res CEAMR, POB 80203, Jeddah 21589, Saudi Arabia.
   [Fazal, M. A.] Univ Jeddah, Dept Mech & Mat Engn, Jeddah, Saudi Arabia.
C3 Shahjalal University of Science & Technology (SUST); King Abdulaziz
   University; King Abdulaziz University; University of Jeddah
RP Alam, MM; Islam, MA (通讯作者)，Shahjalal Univ Sci & Technol, Dept Chem Engn & Polymer Sci, Ctr Environm Proc Engn, Sylhet 3100, Bangladesh.; Rahman, MM (通讯作者)，King Abdulaziz Univ, Fac Sci, Chem Dept, POB 80203, Jeddah 21589, Saudi Arabia.
EM alam-mahmud@hotmail.com; mmrahman@kau.edu.sa; mislam@sust.edu
RI Uddin, Md. Tamez/AHC-6528-2022; Asiri, Abdullah M./C-3458-2009; Alam,
   Muhammad Mahmud/AAT-5067-2020; Awual, Md. Rabiul/C-9680-2015; Rahman,
   Mohammed M./H-5823-2012; Fazal, M. A./C-6435-2011
OI Uddin, Md. Tamez/0000-0001-9235-1112; Asiri, Abdullah
   M./0000-0001-7905-3209; Alam, Muhammad Mahmud/0000-0002-2636-5038;
   Awual, Md. Rabiul/0000-0002-7636-2580; Rahman, Mohammed
   M./0000-0003-2773-1244; Fazal, M. A./0000-0002-4448-9675; Islam, Md
   Akhtarul/0000-0003-1782-1553
CR Ahmad I, 2017, INORG CHIM ACTA, V467, P297, DOI 10.1016/j.ica.2017.08.028
   Alam MM, 2020, MATER CHEM PHYS, V243, DOI 10.1016/j.matchemphys.2020.122658
   Alam MM, 2019, NEW J CHEM, V43, P8651, DOI 10.1039/c9nj01287g
   Alam MM, 2019, NEW J CHEM, V43, P4849, DOI 10.1039/c8nj06361c
   Alam MM, 2018, CHEMISTRYSELECT, V3, P11460, DOI 10.1002/slct.201802750
   Alam MM, 2018, RSC ADV, V8, P12562, DOI 10.1039/c8ra01734d
   Ananth A, 2013, J PHYS D APPL PHYS, V46, DOI 10.1088/0022-3727/46/15/155202
   Arghir I, 2015, NEW BIOTECHNOL, V32, P473, DOI 10.1016/j.nbt.2015.03.012
   Ault A, 2004, J CHEM EDUC, V81, P347, DOI 10.1021/ed081p347
   Awual MR, 2020, J MOL LIQ, V298, DOI 10.1016/j.molliq.2019.112035
   Awual MR, 2019, J CLEAN PROD, V231, P214, DOI 10.1016/j.jclepro.2019.05.125
   Awual MR, 2019, COMPOS PART B-ENG, V171, P294, DOI 10.1016/j.compositesb.2019.05.078
   Awual MR, 2019, CHEM ENG J, V363, P64, DOI 10.1016/j.cej.2019.01.125
   Basu Anjan Kumar, 2006, Indian Journal of Experimental Biology, V44, P392
   Beyreuther K, 2007, EUR J CLIN NUTR, V61, P304, DOI 10.1038/sj.ejcn.1602526
   Cebi N, 2018, FOOD CHEM, V248, P8, DOI 10.1016/j.foodchem.2017.12.033
   Chaudhary S, 2018, MATERIALS, V11, DOI 10.3390/ma11020287
   Chen WC, 2004, J POWER SOURCES, V125, P292, DOI 10.1016/j.jpowsour.2003.08.001
   Dhara S, 2014, NANOTECHNOLOGY, V25, DOI 10.1088/0957-4484/25/22/225202
   Freeman M, 2006, J AM ACAD NURSE PRAC, V18, P482, DOI 10.1111/j.1745-7599.2006.00160.x
   Fugare BY, 2017, MAT SCI SEMICON PROC, V71, P121, DOI 10.1016/j.mssp.2017.07.016
   Girousi ST, 2001, ELECTROANAL, V13, P243, DOI 10.1002/1521-4109(200103)13:3<243::AID-ELAN243>3.0.CO;2-J
   Gonzalez-Valls I, 2009, ENERG ENVIRON SCI, V2, P19, DOI 10.1039/b811536b
   Guan HL, 2008, TALANTA, V77, P319, DOI 10.1016/j.talanta.2008.06.040
   Hammad TM, 2013, APPL NANOSCI, V3, P133, DOI 10.1007/s13204-012-0077-9
   Hasnat MA, 2015, J IND ENG CHEM, V21, P787
   Hird SJ, 2014, TRAC-TREND ANAL CHEM, V59, P59, DOI 10.1016/j.trac.2014.04.005
   Hussain MM, 2018, CHEM ENG J, V339, P133, DOI 10.1016/j.cej.2018.01.130
   Hussain MM, 2016, MICROCHIM ACTA, V183, P3265, DOI 10.1007/s00604-016-1983-4
   Hussain MM, 2016, RSC ADV, V6, P80511, DOI 10.1039/c6ra12256f
   Jun HS, 2002, CELL MOL LIFE SCI, V59, P1892, DOI 10.1007/PL00012512
   Karim MR, 2019, TALANTA, V193, P64, DOI 10.1016/j.talanta.2018.09.100
   Khampha W, 2004, ANAL CHIM ACTA, V518, P127, DOI 10.1016/j.aca.2004.05.048
   Khan A, 2016, EUR POLYM J, V75, P388, DOI 10.1016/j.eurpolymj.2016.01.003
   Khan A, 2015, J SOLID STATE ELECTR, V19, P1479, DOI 10.1007/s10008-015-2760-8
   LAU OW, 1995, ANAL CHIM ACTA, V302, P45, DOI 10.1016/0003-2670(94)00423-J
   Lee H, 2010, NUTR RES PRACT, V4, P23, DOI 10.4162/nrp.2010.4.1.23
   Li GJ, 1999, SENSOR ACTUAT B-CHEM, V60, P64, DOI 10.1016/S0925-4005(99)00245-2
   Lim JY, 2014, INT J ENERG RES, V38, P875, DOI 10.1002/er.3081
   Liu Y, 2015, SENSOR ACTUAT B-CHEM, V221, P1542, DOI 10.1016/j.snb.2015.07.086
   Lovchinov K, 2018, APPL SURF SCI, V456, P69, DOI 10.1016/j.apsusc.2018.06.088
   Nakamura A, 2011, J APPL PHYS, V109, DOI 10.1063/1.3582143
   Negahdary M, 2012, INT J ELECTROCHEM SC, V7, P5185
   Pauporte T, 2018, PHYS STATUS SOLIDI A, V215, DOI 10.1002/pssa.201700824
   Populin T, 2007, FOOD CHEM, V104, P1712, DOI 10.1016/j.foodchem.2007.03.034
   Qamar MT, 2017, APPL CATAL B-ENVIRON, V201, P105, DOI 10.1016/j.apcatb.2016.08.004
   Rahman MM, 2019, RSC ADV, V9, P42050, DOI 10.1039/c9ra09118a
   Rahman MM, 2020, SCI REP-UK, V10, DOI 10.1038/s41598-019-57091-6
   Rahman MM, 2019, RSC ADV, V9, P35146, DOI 10.1039/c9ra07459g
   Rahman MM, 2019, J IND ENG CHEM, V77, P309, DOI 10.1016/j.jiec.2019.04.053
   Rahman MM, 2019, NEW J CHEM, V43, P9066, DOI 10.1039/c9nj01567a
   Rahman MM, 2018, J IND ENG CHEM, V65, P300, DOI 10.1016/j.jiec.2018.04.041
   Rahman MM, 2018, MATER TODAY COMMUN, V16, P307, DOI 10.1016/j.mtcomm.2018.07.009
   Rahman MM, 2018, NEW J CHEM, V42, P10263, DOI 10.1039/c8nj01750f
   Rahman MM, 2018, BIOSENS BIOELECTRON, V102, P631, DOI 10.1016/j.bios.2017.12.007
   Rahman MM, 2017, PROG NAT SCI-MATER, V27, P566, DOI 10.1016/j.pnsc.2017.08.014
   Rahman MM, 2017, NEW J CHEM, V41, P9159, DOI 10.1039/c7nj01623a
   Rahman MM, 2017, PLOS ONE, V12, DOI 10.1371/journal.pone.0177817
   Rahman MM, 2018, TALANTA, V176, P17, DOI 10.1016/j.talanta.2017.07.093
   Rahman MM, 2017, RSC ADV, V7, P22627, DOI 10.1039/c7ra01852e
   Rahman MM, 2016, MICROCHIM ACTA, V183, P3255, DOI 10.1007/s00604-016-1987-0
   Rahman MM, 2016, J TAIWAN INST CHEM E, V64, P157, DOI 10.1016/j.jtice.2016.04.009
   Rahman MM, 2015, RSC ADV, V5, P71370, DOI 10.1039/c5ra10793h
   Rahman MM, 2020, SENSOR ACTUAT B-CHEM, V305, DOI 10.1016/j.snb.2019.127541
   Rahman MM, 2019, SCI REP-UK, V9, DOI 10.1038/s41598-019-55891-4
   Rahman MM, 2018, SENSOR ACTUAT B-CHEM, V264, P84, DOI 10.1016/j.snb.2018.02.173
   Rakib RH, 2019, CHEMISTRYSELECT, V4, P12592, DOI 10.1002/slct.201902394
   SCHAUMBURG HH, 1969, SCIENCE, V163, P826, DOI 10.1126/science.163.3869.826
   Shannon M, 2017, TOXICOL LETT, V265, P97, DOI 10.1016/j.toxlet.2016.11.015
   Sheikh TA, 2017, INORG CHIM ACTA, V464, P157, DOI 10.1016/j.ica.2017.05.024
   SKURRAY GR, 1988, FOOD CHEM, V27, P177, DOI 10.1016/0308-8146(88)90060-X
   Subhan MA, 2019, NEW J CHEM, V43, P10352, DOI 10.1039/c9nj01760g
   Tripathy N, 2018, NANO CONVERG, V5, DOI 10.1186/s40580-018-0159-9
   Uddin MT, 2020, RSC ADV, V10, P122, DOI 10.1039/c9ra08669b
   Veni NK, 2010, J YOUNG PHARM, V2, P297, DOI 10.4103/0975-1483.66795
   Zak AK, 2011, INT J NANOMED, V6, P1399, DOI 10.2147/IJN.S19693
   ZHENG JP, 1995, J ELECTROCHEM SOC, V142, P2699, DOI 10.1149/1.2050077
   Zhuiykov S, 2011, MATER LETT, V65, P991, DOI 10.1016/j.matlet.2010.12.060
NR 78
TC 58
Z9 58
U1 3
U2 31
PU ELSEVIER SCIENCE SA
PI LAUSANNE
PA PO BOX 564, 1001 LAUSANNE, SWITZERLAND
SN 0254-0584
EI 1879-3312
J9 MATER CHEM PHYS
JI Mater. Chem. Phys.
PD SEP 1
PY 2020
VL 251
AR 123029
DI 10.1016/j.matchemphys.2020.123029
PG 12
WC Materials Science, Multidisciplinary
WE Science Citation Index Expanded (SCI-EXPANDED)
SC Materials Science
GA ML2RP
UT WOS:000549319900008
DA 2023-06-30
ER

PT J
AU Plucnara, M
   Eksin, E
   Erdem, A
   Fojta, M
AF Plucnara, Medard
   Eksin, Ece
   Erdem, Arzum
   Fojta, Miroslav
TI Electrochemical Detection of SNP in Human Mitochondrial DNA Using Cyclic
   Primer Extension with Biotinylated Nucletides and Enzymatic Labeling at
   Disposable Pencil Graphite Electrodes
SO ELECTROANALYSIS
LA English
DT Article
DE SNP typing; primer extension; enzyme label; electrochemical detection;
   pencil graphite electrode
ID SINGLE-NUCLEOTIDE POLYMORPHISMS; TRIPLET REPEAT EXPANSION; VOLTAMMETRIC
   DETECTION; MUTATION; HYBRIDIZATION; BIOSENSOR; MELAS; ASSAY; GENE; P53
AB A novel method of SNP typing in human mitochondrial DNA utilizing enzymatic labeling and electrochemical detection at disposable pencil graphite electrodes is described. The procedure is based on amplification of DNA stretches by cyclic primer extension (PEx) of SNP-specific diagnostic primers in a mixture of biotinylated and natural nucleotides. The diagnostic primers are designed to recognize, by its 3'-terminal nucleotide, the SNP-site in target template. Under optimized conditions of the PEx reaction, efficient polymerase synthesis of biotin-labeled strands takes place only in the case of full complementarity between the diagnostic primer and the target SNP site. There is also benefit from introducing many biotin molecules per extended DNA strand, resulting in another level of signal amplification. After adsorption of biotinylated PEx products at the electrode surface, streptavidin-alkaline phosphatase conjugate was bound to the biotin tags, 1-naphthol was enzymatically produced and electrochemically detected. Several critical steps and parameters of the assay, including termination of 3'-OH ends of residual amplification primers, temperature for annealing of diagnostic primers, relative amount of biotinylated deoxynucleoside triphosphate in the PEx mixture and number of PEx cycles were optimized in this study to attain best SNP resolution, and reduction of time needed for the analysis.
C1 [Plucnara, Medard; Fojta, Miroslav] Acad Sci Czech Republ, Vvi, Inst Biophys, Kralovopolska 135, Brno 61265, Czech Republic.
   [Eksin, Ece; Erdem, Arzum] Ege Univ, Fac Pharm, Dept Analyt Chem, TR-35100 Izmir, Turkey.
   [Eksin, Ece; Erdem, Arzum] Ege Univ, Grad Sch Nat & Appl Sci, Dept Biotechnol, TR-35100 Izmir, Turkey.
C3 Czech Academy of Sciences; Institute of Biophysics of the Czech Academy
   of Sciences; Ege University; Ege University
RP Fojta, M (通讯作者)，Acad Sci Czech Republ, Vvi, Inst Biophys, Kralovopolska 135, Brno 61265, Czech Republic.; Erdem, A (通讯作者)，Ege Univ, Fac Pharm, Dept Analyt Chem, TR-35100 Izmir, Turkey.; Erdem, A (通讯作者)，Ege Univ, Grad Sch Nat & Appl Sci, Dept Biotechnol, TR-35100 Izmir, Turkey.
EM arzum.erdem@ege.edu.tr; fojta@ibp.cz
RI Eksin, Ece/AAC-2141-2019; Erdem, Arzum/X-1925-2019
OI Erdem, Arzum/0000-0002-4375-8386; Eksin, Ece/0000-0001-7175-2857
FU Czech Science Foundation [P206/12/G151]; ASCR [RVO 68081707]; Turkish
   Scientific and Technological Research Council (TUBITAK) [111T050]
FX This work was supported by the Czech Science Foundation (grant
   P206/12/G151 to M.F.) and by the ASCR (RVO 68081707). A.E and M.F
   acknowledge to the grant of international joint project by Turkish
   Scientific and Technological Research Council (TUBITAK project No.
   111T050).
CR Azek F, 2000, ANAL BIOCHEM, V284, P107, DOI 10.1006/abio.2000.4692
   Balintova J, 2015, CHEM SCI, V6, P575, DOI 10.1039/c4sc01906g
   Balintova J, 2013, CHEM-EUR J, V19, P12720, DOI 10.1002/chem.201301868
   Blok RB, 1997, AM J HUM GENET, V60, P1495, DOI 10.1086/515453
   Cahova H., 2008, ANGEW CHEM, V120, P2089
   Caruana DJ, 1999, J AM CHEM SOC, V121, P769, DOI 10.1021/ja983328p
   Congur G, 2015, ELECTROANAL, V27, P1579, DOI 10.1002/elan.201400731
   Erdem A, 2013, SENSOR ACTUAT B-CHEM, V188, P1089, DOI 10.1016/j.snb.2013.07.114
   Fojta M, 2006, ELECTROANAL, V18, P141, DOI 10.1002/elan.200503379
   Fojta M, 2004, J AM CHEM SOC, V126, P6532, DOI 10.1021/ja048781h
   Fojta M, 2002, TALANTA, V56, P867, DOI 10.1016/S0039-9140(01)00660-9
   Gebala M, 2009, ELECTROANAL, V21, P325, DOI 10.1002/elan.200804388
   GOTO Y, 1992, NEUROLOGY, V42, P545, DOI 10.1212/WNL.42.3.545
   Haronikova L, 2015, MONATSH CHEM, V146, P849, DOI 10.1007/s00706-015-1436-5
   Havran L, 2008, ANAL BIOANAL CHEM, V391, P1751, DOI 10.1007/s00216-008-1850-1
   Havranova-Vidlakova P, 2018, ELECTROANAL, V30, P371, DOI 10.1002/elan.201700702
   Horakova P, 2011, ORG BIOMOL CHEM, V9, P1366, DOI 10.1039/c0ob00856g
   Horakova P, 2009, ELECTROANAL, V21, P1723, DOI 10.1002/elan.200904656
   Horakova-Brazdilova P, 2008, SENSORS-BASEL, V8, P193, DOI 10.3390/s8010193
   Jelen F, 2002, BIOELECTROCHEMISTRY, V55, P165, DOI 10.1016/S1567-5394(01)00143-8
   Gonzalez-Alvarez MJ, 2013, ELECTROANAL, V25, P147, DOI 10.1002/elan.201200381
   Kilic T, 2015, ELECTROANAL, V27, P317, DOI 10.1002/elan.201400518
   LAMMINEN T, 1995, AM J HUM GENET, V56, P1238
   Latkany P, 1999, AM J OPHTHALMOL, V128, P112, DOI 10.1016/S0002-9394(99)00057-4
   Loaiza OA, 2008, ANAL CHEM, V80, P8239, DOI 10.1021/ac801319b
   Pividori MI, 2003, ELECTROANAL, V15, P1815, DOI 10.1002/elan.200302764
   Ravn K, 2001, EUR J HUM GENET, V9, P805, DOI 10.1038/sj.ejhg.5200712
   Shen W, 2015, TRAC-TREND ANAL CHEM, V69, P1, DOI 10.1016/j.trac.2015.03.008
   Sobrino B, 2005, FORENSIC SCI INT, V154, P181, DOI 10.1016/j.forsciint.2004.10.020
   Su L, 2004, ANAL CHEM, V76, P5953, DOI 10.1021/ac0494331
   Syvanen AC, 2001, NAT REV GENET, V2, P930, DOI 10.1038/35103535
   Vrabel M, 2009, CHEM-EUR J, V15, P1144, DOI 10.1002/chem.200801538
   Wang J, 2004, J AM CHEM SOC, V126, P3010, DOI 10.1021/ja031723w
   Wang J, 2002, TALANTA, V56, P931, DOI 10.1016/S0039-9140(01)00653-1
   Wang J, 2002, ANALYST, V127, P1279, DOI 10.1039/b207424a
   Wang J, 2001, ANAL CHIM ACTA, V431, P219, DOI 10.1016/S0003-2670(00)01318-0
   Wang J, 2000, ANALYST, V125, P5, DOI 10.1039/a907364g
   Wang Kang, 2010, Zhonghua Yixue Yichuanxue Zazhi, V27, P616, DOI 10.3760/cma.j.issn.1003-9406.2010.06.003
NR 38
TC 4
Z9 4
U1 0
U2 20
PU WILEY-V C H VERLAG GMBH
PI WEINHEIM
PA POSTFACH 101161, 69451 WEINHEIM, GERMANY
SN 1040-0397
EI 1521-4109
J9 ELECTROANAL
JI Electroanalysis
PD OCT
PY 2018
VL 30
IS 10
BP 2321
EP 2329
DI 10.1002/elan.201800314
PG 9
WC Chemistry, Analytical; Electrochemistry
WE Science Citation Index Expanded (SCI-EXPANDED)
SC Chemistry; Electrochemistry
GA GW1SF
UT WOS:000446660400016
OA Bronze
DA 2023-06-30
ER

PT J
AU Dash, SK
   Sharma, M
   Khare, S
   Kumar, A
AF Dash, Sandip Kumar
   Sharma, Minakshi
   Khare, Shashi
   Kumar, Ashok
TI rmpM Genosensor for Detection of Human Brain Bacterial Meningitis in
   Cerebrospinal Fluid
SO APPLIED BIOCHEMISTRY AND BIOTECHNOLOGY
LA English
DT Article
DE Bacterial meningitis; Genosensor; Neisseria meningitidis; rmpM
   genosensor
ID ELECTROCHEMICAL DNA SENSOR; NEISSERIA-MENINGITIDIS; DIAGNOSIS;
   BIOSENSOR; GENE; EPIDEMIOLOGY; MARKER
AB Human brain bacterial meningitis is a life-threatening disease caused mainly by Neisseria meningitidis, lead to damage of the outer membrane covering (meninges) of brain or even death. The usual methods of diagnosis are either time-consuming or have some limitations. The specific rmpM (reduction-modifiable protein M) virulent gene based genosensor is more sensitive, specific, and can detect N. meningitidis directly from the patient cerebrospinal fluid in 30 min including 1-min response time. 5'-Thiol-labeled single-stranded DNA (ssDNA) probe was immobilized onto screen-printed gold electrode (SPGE) and hybridized with denatured (95 A degrees C) single-stranded genomic DNA (ssG-DNA) for 10 min at 25 A degrees C. The electrochemical response was measured by cyclic voltammetry, differential pulse voltammetry (DPV) and electrochemical impedance using redox indicators. The sensitivity of the genosensor was 9.5087 (mu A/cm(2))/ng with DPV and limit of detection was 3 ng/6 mu L ssG-DNA. The immobilization of the ssDNA probe and hybridization with ssG-DNA from N. meningitidis was characterized by atomic force microscopy and Fourier transform infrared spectroscopy. The rmpM genosensor was stable for 6 months at 4 A degrees C with 10 % loss in initial DPV current. The advantage of rmpM genosensor is to detect bacterial meningitis simultaneously in multiple patients using SPGE array during an outbreak of the disease.
C1 [Dash, Sandip Kumar; Kumar, Ashok] CSIR Inst Genom & Integrat Biol, Delhi 110007, India.
   [Sharma, Minakshi] Maharshi Dayanand Univ, Dept Zool, Rohtak 124001, Haryana, India.
   [Khare, Shashi] Natl Ctr Dis Control, Delhi 110054, India.
C3 Council of Scientific & Industrial Research (CSIR) - India; CSIR -
   Institute of Genomics & Integrative Biology (IGIB); Maharshi Dayanand
   University; National Centre for Disease Control (NCDC)
RP Kumar, A (通讯作者)，CSIR Inst Genom & Integrat Biol, Mall Rd, Delhi 110007, India.
EM ashokigib@rediffmail.com
RI KUMAR, ASHOK/AAF-4055-2021; Dash, Sandip Kumar/ABC-3125-2020; MANJHVAR,
   AMIT KUMAR/HNB-6459-2023; Kumar, Dr Ashok/HNR-6570-2023; Kumar,
   Amit/HJP-6588-2023; Kumar, Amit/HMP-4853-2023
OI KUMAR, ASHOK/0000-0002-9244-0622; MANJHVAR, AMIT
   KUMAR/0000-0002-9577-6295; Dash, Sandip Kumar/0000-0002-2730-4341;
   sharma, Minakshi/0000-0001-8563-048X
FU DST [DST/TSG/ME/2008/37]
FX S. K. Dash thanks UGC for providing SRF. Financial support from DST
   project DST/TSG/ME/2008/37 is highly acknowledged.
CR Bai SL, 2010, APPL MICROBIOL BIOT, V86, P983, DOI 10.1007/s00253-009-2417-6
   Bangar MA, 2011, ELECTROANAL, V23, P371, DOI 10.1002/elan.201000388
   Bogdan JA, 2002, J MICROBIOL METH, V49, P97, DOI 10.1016/S0167-7012(01)00364-5
   Brouwer MC, 2010, CLIN MICROBIOL REV, V23, P467, DOI 10.1128/CMR.00070-09
   Chanteau S, 2006, PLOS MED, V3, P1579, DOI 10.1371/journal.pmed.0030337
   Chung WY, 2011, BIOSENS BIOELECTRON, V26, P4314, DOI 10.1016/j.bios.2011.04.024
   D'Souza SF, 2001, APPL BIOCHEM BIOTECH, V96, P225, DOI 10.1385/ABAB:96:1-3:225
   Dash SK, 2012, CELL MOL BIOL, V58, P26, DOI 10.1170/T917
   Dash S. K., 2012, DIAGNOSTIC TECHNIQUE, P203
   Dash SK, 2013, INDIAN J MICROBIOL, V53, P238, DOI 10.1007/s12088-013-0371-6
   Dash SK, 2013, BIOTECHNOL LETT, V35, P929, DOI 10.1007/s10529-013-1161-2
   de Jonge R. C. J., 2013, PLOS ONE, V8, P1
   de Jonge R. C. J., 2010, BMC INFECT DIS, V10, P1
   Edwards J, 2010, J BIOL CHEM, V285, P1105, DOI 10.1074/jbc.M109.057810
   Ferraz AS, 2008, BMC INFECT DIS, V8, DOI 10.1186/1471-2334-8-30
   Gong JL, 2013, APPL PHYS LETT, V102, DOI 10.1063/1.4773569
   Hakkinen H, 2012, NAT CHEM, V4, P443, DOI [10.1038/NCHEM.1352, 10.1038/nchem.1352]
   Lin XH, 2007, TALANTA, V72, P468, DOI 10.1016/j.talanta.2006.11.015
   Mahajan S, 2009, BIOCONJUGATE CHEM, V20, P1703, DOI 10.1021/bc900162u
   Malins DC, 2005, P NATL ACAD SCI USA, V102, P19093, DOI 10.1073/pnas.0509630102
   Marty R, 2009, NUCLEIC ACIDS RES, V37, P849, DOI 10.1093/nar/gkn1003
   Mulchandani A., 2012, METHODS BIOTECHNOLOG, V6, P284
   Mulchandani A, 2011, APPL BIOCHEM BIOTECH, V165, P687, DOI 10.1007/s12010-011-9288-x
   Negi SS, 2010, IRAN J MICROBIOL, V2, P73
   Patel MK, 2010, BIOSENS BIOELECTRON, V25, P2586, DOI 10.1016/j.bios.2010.04.025
   Patel MK, 2009, ELECTROCHEM COMMUN, V11, P969, DOI 10.1016/j.elecom.2009.02.037
   Patnaik S, 2012, BIOCONJUGATE CHEM, V23, P664, DOI 10.1021/bc200610u
   Prasad K, 2011, CRIT CARE, V15, DOI 10.1186/cc9396
   Rajesh, 2011, APPL PHYS LETT, V98, DOI 10.1063/1.3529951
   Sarookhani MR, 2010, IRAN J PEDIATR, V20, P471
   Sethi D, 2010, BIOCONJUGATE CHEM, V21, P1703, DOI 10.1021/bc100262n
   Singh R, 2010, J BIOTECHNOL, V150, P357, DOI 10.1016/j.jbiotec.2010.09.935
   Tacon CL, 2012, EMERG MED INT, V2012, DOI 10.1155/2012/320309
   Tebruegge M, 2008, CLIN MICROBIOL REV, V21, P519, DOI 10.1128/CMR.00009-08
   Thomas V, 2008, Oman Med J, V23, P32
   Troncoso G, 2001, FEMS MICROBIOL LETT, V199, P171, DOI 10.1111/j.1574-6968.2001.tb10669.x
   Wang X, 2012, J CLIN MICROBIOL, V50, P702, DOI 10.1128/JCM.06087-11
   Wen Y., 2012, SCI REPORTS, V2
   Wu HM, 2013, BMC INFECT DIS, V13, DOI 10.1186/1471-2334-13-26
   Zhang W, 2013, BIOSENS BIOELECTRON, V42, P481, DOI 10.1016/j.bios.2012.10.052
   Zhong GX, 2012, INT J NANOMED, V7, P527, DOI 10.2147/IJN.S27794
NR 41
TC 11
Z9 11
U1 0
U2 14
PU SPRINGER
PI NEW YORK
PA 233 SPRING ST, NEW YORK, NY 10013 USA
SN 0273-2289
EI 1559-0291
J9 APPL BIOCHEM BIOTECH
JI Appl. Biochem. Biotechnol.
PD SEP
PY 2013
VL 171
IS 1
BP 198
EP 208
DI 10.1007/s12010-013-0339-3
PG 11
WC Biochemistry & Molecular Biology; Biotechnology & Applied Microbiology
WE Science Citation Index Expanded (SCI-EXPANDED)
SC Biochemistry & Molecular Biology; Biotechnology & Applied Microbiology
GA 214DA
UT WOS:000324109800017
PM 23824531
DA 2023-06-30
ER

PT J
AU Li, YQ
   Liu, JW
AF Li, Yuqing
   Liu, Juewen
TI Aptamer-based strategies for recognizing adenine, adenosine, ATP and
   related compounds
SO ANALYST
LA English
DT Review
ID IN-VITRO SELECTION; MOLECULARLY IMPRINTED POLYMERS;
   THEOPHYLLINE-BINDING; RNA APTAMER; STRUCTURAL BASIS; DNA APTAMER;
   LABEL-FREE; NUCLEIC-ACID; ABASIC-SITE; ELECTROCHEMICAL BIOSENSOR
AB Adenine is a key nucleobase, adenosine is an endogenous regulator of the immune system, while adenosine triphosphate (ATP) is the energy source of many biological reactions. Selective detection of these molecules is useful for understanding biological processes, biochemical reactions and signaling. Since 1993, various aptamers have been reported to bind to adenine and its derivatives. In addition, the adenine riboswitch was later discovered. This review summarizes the efforts for the selection of RNA and DNA aptamers for adenine derivatives, and we pay particular attention to the specificity of binding. In addition, other molecular recognition strategies based on rational sequence design are also introduced. Most of the work in the field was performed on the classic DNA aptamer for adenosine and ATP reported by the Szostak group. Based on this aptamer, some representative applications such as the design of fluorescent, colorimetric and electrochemical biosensors, intracellular imaging, and ATP-responsive materials are also described. In addition, we critically review the limit of the reported aptamers and also important problems in the field, which can give future research opportunities.
C1 [Li, Yuqing; Liu, Juewen] Univ Waterloo, Dept Chem, Waterloo Inst Nanotechnol, Waterloo, ON N2L 3G1, Canada.
C3 University of Waterloo
RP Liu, JW (通讯作者)，Univ Waterloo, Dept Chem, Waterloo Inst Nanotechnol, Waterloo, ON N2L 3G1, Canada.
EM liujw@uwaterloo.ca
RI Liu, Juewen/A-2701-2014
OI Liu, Juewen/0000-0001-5918-9336; Li, Yuqing/0000-0003-2838-2656
FU Natural Sciences and Engineering Research Council of Canada (NSERC)
FX We thank M. Kushalkar for proofreading this manuscript. Funding for the
   Liu lab portion of the work reviewed here was mainly from The Natural
   Sciences and Engineering Research Council of Canada (NSERC).
CR Alkhamis O, 2019, TRAC-TREND ANAL CHEM, V121, DOI 10.1016/j.trac.2019.115699
   Barnes PJ, 2013, AM J RESP CRIT CARE, V188, P901, DOI 10.1164/rccm.201302-0388PP
   Biniuri Y, 2018, J PHYS CHEM B, V122, P9102, DOI 10.1021/acs.jpcb.8b06802
   Block KF, 2010, J BACTERIOL, V192, P3983, DOI 10.1128/JB.00450-10
   Chen AL, 2016, TRAC-TREND ANAL CHEM, V80, P581, DOI 10.1016/j.trac.2016.04.006
   Chen J, 2019, CHINESE CHEM LETT, V30, P1575, DOI 10.1016/j.cclet.2019.06.005
   Chen SJ, 2008, BIOSENS BIOELECTRON, V23, P1749, DOI 10.1016/j.bios.2008.02.008
   Cho EJ, 2009, ANNU REV ANAL CHEM, V2, P241, DOI 10.1146/annurev.anchem.1.031207.112851
   Debiais M, 2020, NUCLEIC ACIDS RES, V48, P3400, DOI 10.1093/nar/gkaa132
   Dieckmann T, 1997, J MOL BIOL, V273, P467, DOI 10.1006/jmbi.1997.1329
   Dieckmann T, 1996, RNA, V2, P628
   Ding JW, 2012, ANAL CHEM, V84, P2055, DOI 10.1021/ac2024975
   Dong JT, 2016, TRAC-TREND ANAL CHEM, V80, P190, DOI 10.1016/j.trac.2016.03.020
   Du Y, 2008, ANAL CHEM, V80, P5110, DOI 10.1021/ac800303c
   Elbaz J, 2009, CHEM-EUR J, V15, P3411, DOI 10.1002/chem.200802004
   Feng CJ, 2014, BIOSENS BIOELECTRON, V59, P64, DOI 10.1016/j.bios.2014.03.014
   Feng SL, 2018, BIOSENS BIOELECTRON, V105, P36, DOI 10.1016/j.bios.2018.01.016
   Ferapontova EE, 2008, J AM CHEM SOC, V130, P4256, DOI 10.1021/ja711326b
   Freedman H, 2010, J PHYS CHEM B, V114, P2227, DOI 10.1021/jp9059664
   Gouda H, 2003, BIOPOLYMERS, V68, P16, DOI 10.1002/bip.10270
   Gulbakan B, 2018, J AM CHEM SOC, V140, P7486, DOI 10.1021/jacs.7b13044
   Guppy M, 2002, BIOCHEM J, V364, P309, DOI 10.1042/bj3640309
   Hasko G, 2004, TRENDS IMMUNOL, V25, P33, DOI 10.1016/j.it.2003.11.003
   Hu QQ, 2019, CHEM REV, V119, P6459, DOI 10.1021/acs.chemrev.7b00663
   Hu TX, 2016, ANALYST, V141, P1506, DOI 10.1039/c5an02484f
   HUIZENGA DE, 1995, BIOCHEMISTRY-US, V34, P656, DOI 10.1021/bi00002a033
   Iwasaki RS, 2020, NAT COMMUN, V11, DOI 10.1038/s41467-020-15226-8
   Jean JM, 2001, P NATL ACAD SCI USA, V98, P37, DOI 10.1073/pnas.011442198
   JENISON RD, 1994, SCIENCE, V263, P1425, DOI 10.1126/science.7510417
   Jhaveri S, 2000, NAT BIOTECHNOL, V18, P1293, DOI 10.1038/82414
   Jhaveri SD, 2000, J AM CHEM SOC, V122, P2469, DOI 10.1021/ja992393b
   Jiang F, 1996, BIOCHEMISTRY-US, V35, P13250, DOI 10.1021/bi961345q
   Jiang F, 1996, NATURE, V382, P183, DOI 10.1038/382183a0
   Jucker FM, 2003, BIOCHEMISTRY-US, V42, P2560, DOI 10.1021/bi027103+
   Kim JN, 2008, BIOL CELL, V100, P1, DOI 10.1042/BC20070088
   Kim JH, 2010, ANGEW CHEM INT EDIT, V49, P1456, DOI 10.1002/anie.200906251
   Koizumi M, 2000, BIOCHEMISTRY-US, V39, P8983, DOI 10.1021/bi000149n
   Kong L, 2013, BIOSENS BIOELECTRON, V42, P193, DOI 10.1016/j.bios.2012.10.064
   Koo KM, 2015, ANAL METHODS-UK, V7, P7042, DOI 10.1039/c5ay01479d
   Kurishita Y, 2010, J AM CHEM SOC, V132, P13290, DOI 10.1021/ja103615z
   Latham MP, 2009, J AM CHEM SOC, V131, P5052, DOI 10.1021/ja900695m
   Lee SW, 2010, BIOCHEMISTRY-US, V49, P2943, DOI 10.1021/bi100106c
   Li BL, 2020, MATER HORIZ, V7, P455, DOI 10.1039/c9mh01300h
   Li D, 2010, ACCOUNTS CHEM RES, V43, P631, DOI 10.1021/ar900245u
   Li MJ, 2009, J AM CHEM SOC, V131, P2448, DOI 10.1021/ja8095625
   Li XY, 2014, ANGEW CHEM INT EDIT, V53, P7809, DOI 10.1002/anie.201403918
   Li Y, 2019, ACS APPL BIO MATER, V2, P4356, DOI 10.1021/acsabm.9b00600
   Li YQ, 2020, CHEM-EUR J, V26, P13644, DOI 10.1002/chem.202001835
   Li YQ, 2020, CHEM SCI, V11, P2735, DOI 10.1039/d0sc00086h
   Lin CH, 1997, CHEM BIOL, V4, P817, DOI 10.1016/S1074-5521(97)90115-0
   Liu BW, 2019, MATTER-US, V1, P825, DOI 10.1016/j.matt.2019.08.008
   Liu F, 2011, CHEM BIODIVERS, V8, P311, DOI 10.1002/cbdv.201000130
   Liu JW, 2009, CHEM REV, V109, P1948, DOI 10.1021/cr030183i
   Liu JW, 2006, ANGEW CHEM INT EDIT, V45, P90, DOI 10.1002/anie.200502589
   Liu XQ, 2011, ACS NANO, V5, P7648, DOI 10.1021/nn202799d
   Liu XX, 2020, ANAL CHEM, V92, P9370, DOI 10.1021/acs.analchem.0c01773
   Liu ZB, 2014, ANAL CHEM, V86, P12229, DOI 10.1021/ac503358m
   Lobas MA, 2019, NAT COMMUN, V10, DOI 10.1038/s41467-019-08441-5
   Lopez A, 2020, ADV INTELL SYST-GER, V2, DOI 10.1002/aisy.202000123
   Lopez A, 2019, J ANAL TEST, V3, P219, DOI 10.1007/s41664-019-00112-0
   Lu L, 2014, ACS APPL MATER INTER, V6, P1944, DOI 10.1021/am4049942
   Lu Y, 2008, ANAL CHEM, V80, P1883, DOI 10.1021/ac7018014
   Ma CH, 2016, TRAC-TREND ANAL CHEM, V77, P226, DOI 10.1016/j.trac.2016.01.013
   Ma PQ, 2018, CHEM SCI, V9, P3299, DOI 10.1039/c8sc00049b
   Ma Y, 2019, BIOSENS BIOELECTRON, V134, P36, DOI 10.1016/j.bios.2019.03.047
   Mandal M, 2004, NAT STRUCT MOL BIOL, V11, P29, DOI 10.1038/nsmb710
   Mandal M, 2003, CELL, V113, P577, DOI 10.1016/S0092-8674(03)00391-X
   Mandal M, 2004, NAT REV MOL CELL BIO, V5, P451, DOI 10.1038/nrm1403
   Mascini M, 2012, ANGEW CHEM INT EDIT, V51, P1316, DOI 10.1002/anie.201006630
   Matyjasik MM, 2019, NUCLEIC ACIDS RES, V47, P10931, DOI 10.1093/nar/gkz839
   Meyer A, 1996, FRESEN J ANAL CHEM, V356, P284
   Mo R, 2014, NAT COMMUN, V5, DOI 10.1038/ncomms4364
   Montminy M, 1997, ANNU REV BIOCHEM, V66, P807, DOI 10.1146/annurev.biochem.66.1.807
   Moutsiopoulou A, 2019, SMALL, V15, DOI 10.1002/smll.201902248
   Nielsen LJ, 2010, ACS NANO, V4, P4361, DOI 10.1021/nn100635j
   Noeske J, 2005, P NATL ACAD SCI USA, V102, P1372, DOI 10.1073/pnas.0406347102
   Nutiu R, 2005, ANGEW CHEM INT EDIT, V44, P1061, DOI 10.1002/anie.200461848
   Nutiu R, 2003, J AM CHEM SOC, V125, P4771, DOI 10.1021/ja028962o
   OGILVIE RI, 1978, CLIN PHARMACOKINET, V3, P267, DOI 10.2165/00003088-197803040-00002
   Ojida A, 2006, ANGEW CHEM INT EDIT, V45, P5518, DOI 10.1002/anie.200601315
   Ozalp VC, 2010, CHEMBIOCHEM, V11, P2538, DOI 10.1002/cbic.201000500
   Ozalp VC, 2010, J BIOL CHEM, V285, P37579, DOI 10.1074/jbc.M110.155119
   Pang YF, 2012, CHEMBIOCHEM, V13, P436, DOI 10.1002/cbic.201100666
   Patel D J, 2000, J Biotechnol, V74, P39, DOI 10.1016/S1389-0352(99)00003-3
   Poma A, 2015, ADV MATER, V27, P750, DOI 10.1002/adma.201404235
   Qiang WB, 2015, ANAL CHEM, V87, P12190, DOI 10.1021/acs.analchem.5b03075
   Qu H, 2018, ACS SENSORS, V3, P2071, DOI 10.1021/acssensors.8b00224
   Rajendran M, 2016, BIOL BULL-US, V231, P73, DOI 10.1086/689592
   Sakamoto T, 2009, CHEM COMMUN, P141, DOI 10.1039/b812374h
   Samanta D., 2019, ADV MATER
   Sang FM, 2019, SPECTROCHIM ACTA A, V217, P122, DOI 10.1016/j.saa.2019.03.081
   Sankaran N. B., 2006, ANGEW CHEM, V118, P1593
   SASSANFAR M, 1993, NATURE, V364, P550, DOI 10.1038/364550a0
   Sato Y, 2009, NUCLEIC ACIDS RES, V37, P1411, DOI 10.1093/nar/gkn1079
   Sazani PL, 2004, J AM CHEM SOC, V126, P8370, DOI 10.1021/ja049171k
   Serganov A, 2008, NATURE, V455, P1263, DOI 10.1038/nature07326
   Serganov A, 2007, NAT REV GENET, V8, P776, DOI 10.1038/nrg2172
   Serganov A, 2013, CELL, V152, P17, DOI 10.1016/j.cell.2012.12.024
   Serganov A, 2006, NATURE, V441, P1167, DOI 10.1038/nature04740
   Serrano-Andres L, 2006, P NATL ACAD SCI USA, V103, P8691, DOI 10.1073/pnas.0602991103
   Sibille N, 2001, J AM CHEM SOC, V123, P12135, DOI 10.1021/ja011646+
   SIGEL H, 1992, INORG CHIM ACTA, V198, P1, DOI 10.1016/S0020-1693(00)92342-9
   Soukup GA, 2000, J MOL BIOL, V298, P623, DOI 10.1006/jmbi.2000.3704
   Srinivasan J, 2004, CHEM BIOL, V11, P499, DOI 10.1016/j.chembiol.2004.03.014
   STANLEY PE, 1989, J BIOLUM CHEMILUM, V4, P375, DOI 10.1002/bio.1170040151
   Stojanovic MN, 2000, J AM CHEM SOC, V122, P11547, DOI 10.1021/ja0022223
   Stoltenburg R, 2005, ANAL BIOANAL CHEM, V383, P83, DOI 10.1007/s00216-005-3388-9
   Strobel B, 2020, NAT COMMUN, V11, DOI 10.1038/s41467-020-14491-x
   Tao XQ, 2020, BIOSENS BIOELECTRON, V168, DOI 10.1016/j.bios.2020.112537
   TUERK C, 1990, SCIENCE, V249, P505, DOI 10.1126/science.2200121
   Wachowius F, 2011, J AM CHEM SOC, V133, P14888, DOI 10.1021/ja205894w
   Wang HH, 2018, BIOSENS BIOELECTRON, V117, P729, DOI 10.1016/j.bios.2018.07.006
   Wang HH, 2016, ANAL BIOANAL CHEM, V408, P7927, DOI 10.1007/s00216-016-9926-9
   Wang J, 2007, ADV MATER, V19, P3943, DOI 10.1002/adma.200602256
   Wang Y, 2014, NAT PROTOC, V9, P1944, DOI 10.1038/nprot.2014.126
   Wang Y, 2013, ANAL CHEM, V85, P6775, DOI 10.1021/ac400858g
   Wang Y, 2010, J AM CHEM SOC, V132, P9274, DOI 10.1021/ja103169v
   Watson PY, 2012, NAT CHEM BIOL, V8, P963, DOI [10.1038/NCHEMBIO.1095, 10.1038/nchembio.1095]
   Wilson DS, 1999, ANNU REV BIOCHEM, V68, P611, DOI 10.1146/annurev.biochem.68.1.611
   Wrist A, 2020, ACS SYNTH BIOL, V9, P682, DOI 10.1021/acssynbio.9b00475
   Wu JJX, 2019, CHEM SOC REV, V48, P1004, DOI 10.1039/c8cs00457a
   Wu Y, 2017, CHINESE CHEM LETT, V28, P1916, DOI 10.1016/j.cclet.2017.09.032
   Xiang Y, 2010, ANAL CHEM, V82, P4122, DOI 10.1021/ac100244h
   Xiang Y, 2009, J AM CHEM SOC, V131, P15352, DOI 10.1021/ja905854a
   Xiao MS, 2019, J AM CHEM SOC, V141, P20354, DOI 10.1021/jacs.9b10765
   Xiao MS, 2019, CHEM REV, V119, P11631, DOI 10.1021/acs.chemrev.9b00121
   Xing RR, 2017, NAT PROTOC, V12, P964, DOI 10.1038/nprot.2017.015
   Xu ZA, 2009, CHEM COMMUN, P6445, DOI 10.1039/b908345f
   Yangyuoru PM, 2012, ANAL CHEM, V84, P5298, DOI 10.1021/ac300427d
   Yin BC, 2012, CHEM COMMUN, V48, P1248, DOI 10.1039/c1cc15639j
   Yoshimoto K, 2003, J AM CHEM SOC, V125, P8982, DOI 10.1021/ja029786m
   Ytting CK, 2012, INTEGR BIOL-UK, V4, P99, DOI 10.1039/c1ib00108f
   Zhang CH, 2018, ACS SENSORS, V3, P2526, DOI 10.1021/acssensors.8b00670
   Zhang F, 2020, ACS SENSORS, V5, P2885, DOI 10.1021/acssensors.0c01169
   Zhang F, 2019, ANAL CHEM, V91, P14743, DOI 10.1021/acs.analchem.9b04142
   Zhang J, 2019, ACS APPL MATER INTER, V11, P39624, DOI 10.1021/acsami.9b14186
   Zhang RY, 2019, SENSOR ACTUAT B-CHEM, V282, P910, DOI 10.1016/j.snb.2018.11.141
   Zhang XW, 2019, ANAL CHEM, V91, P11467, DOI 10.1021/acs.analchem.9b03013
   Zhang ZY, 2019, CHINESE CHEM LETT, V30, P779, DOI 10.1016/j.cclet.2018.10.019
   Zhang ZJ, 2019, SMALL, V15, DOI 10.1002/smll.201805246
   Zhang ZJ, 2017, NUCLEIC ACIDS RES, V45, P7593, DOI 10.1093/nar/gkx517
   Zhang ZJ, 2016, ACS APPL MATER INTER, V8, P6371, DOI 10.1021/acsami.6b00461
   Zhao J, 2018, J AM CHEM SOC, V140, P578, DOI 10.1021/jacs.7b11161
   Zheng D, 2009, NANO LETT, V9, P3258, DOI 10.1021/nl901517b
   Zheng J, 2015, CHEM SOC REV, V44, P3036, DOI 10.1039/c5cs00020c
   Zhu LL, 2016, BIOSENS BIOELECTRON, V78, P206, DOI 10.1016/j.bios.2015.11.048
   Zhu Z, 2010, ANGEW CHEM INT EDIT, V49, P1052, DOI 10.1002/anie.200905570
   Zimmermann GR, 1998, BIOCHEMISTRY-US, V37, P9186, DOI 10.1021/bi980082s
   Zimmermann GR, 1997, NAT STRUCT BIOL, V4, P644, DOI 10.1038/nsb0897-644
   Zu XL, 2004, BIOCHEM BIOPH RES CO, V313, P459, DOI 10.1016/j.bbrc.2003.11.136
   Zuo XL, 2007, J AM CHEM SOC, V129, P1042, DOI 10.1021/ja067024b
   Zuo XL, 2009, J AM CHEM SOC, V131, P6944, DOI 10.1021/ja901315w
NR 152
TC 31
Z9 30
U1 14
U2 149
PU ROYAL SOC CHEMISTRY
PI CAMBRIDGE
PA THOMAS GRAHAM HOUSE, SCIENCE PARK, MILTON RD, CAMBRIDGE CB4 0WF, CAMBS,
   ENGLAND
SN 0003-2654
EI 1364-5528
J9 ANALYST
JI Analyst
PD NOV 7
PY 2020
VL 145
IS 21
BP 6753
EP 6768
DI 10.1039/d0an00886a
PG 16
WC Chemistry, Analytical
WE Science Citation Index Expanded (SCI-EXPANDED)
SC Chemistry
GA OH2QF
UT WOS:000582413100002
PM 32909556
DA 2023-06-30
ER

PT J
AU Hassan, RYA
   Wollenberger, U
AF Hassan, Rabeay Y. A.
   Wollenberger, Ulla
TI Direct Determination of Bacterial Cell Viability Using Carbon Nanotubes
   Modified Screen-printed Electrodes
SO ELECTROANALYSIS
LA English
DT Article
DE Bacterial biosensor; cell viability assay; screen printed electrodes
   (SPEs); carbon nanotubes (CNTs)
ID ELECTROCHEMICAL BIOSENSORS; BIOELECTROCHEMICAL SYSTEM; GRAPHENE;
   NANOMATERIALS; PERFORMANCE
AB For the early detection of bacterial infection, there is a need for rapid, sensitive, and label-free assays. Thus, in this study, nanostrucured microbial electrochemical platform is designed to monitor the viability and cell growth of S. aureus. Using multi-walled carbon nanotube modified screen-printed electrodes (MWCNTs/SPE), the cyclic voltammetric measurements showed only one irreversible oxidation peak at 600 mV vs Ag/AgCl that accounts for the viable and metabolically active bacterial cells. The assay was optimized and the secreted metabolites, in the extracellular matrix, were directly detected. The peak current showed a positive correlation with viable cell numbers ranging from OD600 nm of 0.1 to 1.1, indicating that the activity of live cells can be quantified. Consequently, responses of viable and non-viable cells of S. aureus to the effects of antibiotic and respiratory chain inhibitors were determined. Thus, the proposed nanostructure-based bacterial sensor provides a reasonable and reliable way for real-time monitoring of live-dead cell functions, and antibacterial profiling.
C1 [Hassan, Rabeay Y. A.; Wollenberger, Ulla] Univ Potsdam, Inst Biochem & Biol, Karl Liebknechtstr 24-25, D-14476 Potsdam, Germany.
   [Hassan, Rabeay Y. A.] NRC, Appl Organ Chem Dept, El Bohouth St, Giza 12622, Egypt.
   [Hassan, Rabeay Y. A.] Zewail City Sci & Technol, Ctr Mat Sci, Giza 12588, Egypt.
C3 University of Potsdam; Egyptian Knowledge Bank (EKB); National Research
   Centre (NRC); Egyptian Knowledge Bank (EKB); Zewail City of Science &
   Technology
RP Hassan, RYA (通讯作者)，Univ Potsdam, Inst Biochem & Biol, Karl Liebknechtstr 24-25, D-14476 Potsdam, Germany.; Hassan, RYA (通讯作者)，NRC, Appl Organ Chem Dept, El Bohouth St, Giza 12622, Egypt.; Hassan, RYA (通讯作者)，Zewail City Sci & Technol, Ctr Mat Sci, Giza 12588, Egypt.
EM ryounes@zewailcity.edu.eg
RI Hassan, Rabeay/GQA-6292-2022; Hassan, Rabeay Y. A./F-7399-2013
OI Hassan, Rabeay/0000-0002-1867-9643; Hassan, Rabeay Y.
   A./0000-0002-1867-9643
FU Egyptian Ministry of Higher Education and Scientific Research; German
   Academic Exchange Service (DAAD, Cairo, Egypt) via the German Egyptian
   Short Term Scholarship (GERSS program)
FX The authors acknowledge the financial support received from Egyptian
   Ministry of Higher Education and Scientific Research, and German
   Academic Exchange Service (DAAD, Cairo, Egypt) via the German Egyptian
   Short Term Scholarship (GERSS program).
CR Brownson DAC, 2012, CHEM SOC REV, V41, P6944, DOI 10.1039/c2cs35105f
   Gao G., TALANTA
   Hassan RYA, 2017, SENSOR ACTUAT B-CHEM, V244, P565, DOI 10.1016/j.snb.2017.01.028
   Hassan RYA, 2017, BIOSENS BIOELECTRON, V91, P857, DOI 10.1016/j.bios.2017.01.060
   Hassan RYA, 2016, ANAL BIOANAL CHEM, V408, P579, DOI 10.1007/s00216-015-9134-z
   Hassan RYA, 2014, SENSOR ACTUAT B-CHEM, V203, P848, DOI 10.1016/j.snb.2014.07.059
   Hassan RYA, 2013, BIOSENS BIOELECTRON, V49, P192, DOI 10.1016/j.bios.2013.05.015
   Hassan RYA, 2011, ANAL BIOCHEM, V419, P26, DOI 10.1016/j.ab.2011.07.025
   Kalathil S, 2016, RSC ADV, V6, P30582, DOI 10.1039/c6ra04734c
   KARUBE I, 1979, ANAL CHIM ACTA, V109, P39, DOI 10.1016/S0003-2670(01)84224-0
   Khater DZ, 2015, APPL BIOCHEM BIOTECH, V175, P3519, DOI 10.1007/s12010-015-1522-5
   Kumar S, 2015, BIOSENS BIOELECTRON, V70, P498, DOI 10.1016/j.bios.2015.03.062
   Lozano C, 2016, MICROORGANISMS, V4, DOI 10.3390/microorganisms4010012
   Mahmoud RH, 2018, J ELECTROANAL CHEM, V824, P128, DOI 10.1016/j.jelechem.2018.07.045
   MATSUNAGA T, 1984, ANAL CHEM, V56, P798, DOI 10.1021/ac00268a047
   Mundra RV, 2014, CURR OPIN BIOTECH, V28, P25, DOI 10.1016/j.copbio.2013.10.012
   Nakamura H, 2018, ANAL BIOANAL CHEM, V410, P3967, DOI 10.1007/s00216-018-1080-0
   Perreault F, 2015, CHEM SOC REV, V44, P5861, DOI 10.1039/c5cs00021a
   Selim HMM, 2017, ELECTROANAL, V29, P1498, DOI 10.1002/elan.201700110
   Su M, 2015, RSC ADV, V5, P32609, DOI 10.1039/c5ra02695d
   Trampuz A, 2005, SWISS MED WKLY, V135, P243
   Vogel M, 2016, J INFECTION, V72, P19, DOI 10.1016/j.jinf.2015.09.037
   Walcarius A, 2013, J MATER CHEM B, V1, P4878, DOI 10.1039/c3tb20881h
   Wang J, 2005, ELECTROANAL, V17, P7, DOI 10.1002/elan.200403113
   Wu SJ, 2016, TOXINS, V8, DOI 10.3390/toxins8070176
   Yan YB, 2015, CHEM SOC REV, V44, P3295, DOI 10.1039/c4cs00492b
   Yuan HY, 2015, NANOSCALE, V7, P7022, DOI 10.1039/c4nr05637j
   Zhao JS, 2007, ANAL CHIM ACTA, V597, P67, DOI 10.1016/j.aca.2007.06.023
NR 28
TC 14
Z9 14
U1 3
U2 27
PU WILEY-V C H VERLAG GMBH
PI WEINHEIM
PA POSTFACH 101161, 69451 WEINHEIM, GERMANY
SN 1040-0397
EI 1521-4109
J9 ELECTROANAL
JI Electroanalysis
PD JUN
PY 2019
VL 31
IS 6
BP 1112
EP 1117
DI 10.1002/elan.201900047
PG 6
WC Chemistry, Analytical; Electrochemistry
WE Science Citation Index Expanded (SCI-EXPANDED)
SC Chemistry; Electrochemistry
GA IH1LP
UT WOS:000474252600015
DA 2023-06-30
ER

PT J
AU Song, HY
   Zhao, H
   Zhang, XF
   Xu, YM
   Cheng, XL
   Gao, S
   Huo, LH
AF Song, Haiyan
   Zhao, Hui
   Zhang, Xianfa
   Xu, Yingming
   Cheng, Xiaoli
   Gao, Shan
   Huo, Lihua
TI 3D hierarchical hollow hydrangea-like Fe3+ @epsilon-MnO2 microspheres
   with excellent electrochemical performance for dopamine and hydrogen
   peroxide
SO BIOSENSORS & BIOELECTRONICS
LA English
DT Article
DE Hydrangea-like Fe3+ @epsilon-MnO2; Hierarchical hollow structure; DA;
   H2O2; Electrocatalysis
ID REDUCED GRAPHENE OXIDE; MNO2 NANOSHEETS; NANOPARTICLES; ELECTRODE;
   NANOSTRUCTURES; NANOCOMPOSITE; NANOWIRES; BIOSENSOR; EPSILON
AB Construction a sensor to accurately detect dopamine (DA) and hydrogen peroxide (H2O2) is meaningful due to their close relation to the health of organisms. In this work, one-step hydrothermal method was employed to synthesize hierarchical hollow hydrangea-like Fe3+ @epsilon-MnO2 microspheres constructed by interconnected nanosheets, and the growth mechanism of the microspheres (n(Fe)/n(Mn) = 0.6) was also investigated in detail. The material was used to construct an electrochemical sensor for DA and H2O2 detection with the linear range of 0.02-78 mu moL(-1) and 0.000133-5.19 mmoL(-1), respectively. The detection limit and sensitivity for DA and H2O2 are 5 and 50 nmoL(-1) (S/N = 3), 7034.1 and 242.6 mu A m(mol.L-1)(-1) cm(-2), respectively. Furthermore, the sensor was successfully applied to the detection of DA and H2O2 in serum and urine samples, indicating a potential value of this work in the pharmaceutical and environmental fields.
C1 [Song, Haiyan; Zhao, Hui; Zhang, Xianfa; Xu, Yingming; Cheng, Xiaoli; Gao, Shan; Huo, Lihua] Heilongjiang Univ, Sch Chem & Mat Sci, Key Lab Funct Inorgan Mat Chem, Minist Educ, Harbin 150080, Heilongjiang, Peoples R China.
   [Song, Haiyan] Jilin Agr Sci & Technol Coll, Lab Test Ctr, Jilin 132101, Jilin, Peoples R China.
C3 Heilongjiang University
RP Xu, YM; Huo, LH (通讯作者)，Heilongjiang Univ, Sch Chem & Mat Sci, Key Lab Funct Inorgan Mat Chem, Minist Educ, Harbin 150080, Heilongjiang, Peoples R China.
EM xuyingming@hlju.edu.cn; huolihua@hlju.edu.cn
FU National Natural Science Foundation of China [21771060, 61271126,
   21305033]; International Science & Technology Cooperation Program of
   China [2016YFE0115100]; Program for Science and Technology Project of
   Heilongjiang province [B2015008]
FX This work was supported by the National Natural Science Foundation of
   China (21771060, 61271126, and 21305033), International Science &
   Technology Cooperation Program of China (2016YFE0115100), Program for
   Science and Technology Project of Heilongjiang province (B2015008).
CR Chi MQ, 2019, TALANTA, V191, P171, DOI 10.1016/j.talanta.2018.08.061
   Dai HX, 2018, BIOSENS BIOELECTRON, V118, P36, DOI 10.1016/j.bios.2018.07.022
   Dong S, 2015, ANAL CHIM ACTA, V853, P200, DOI 10.1016/j.aca.2014.08.004
   Dong YY, 2018, ELECTROCHIM ACTA, V271, P27, DOI 10.1016/j.electacta.2018.03.110
   He YS, 2018, SENSOR ACTUAT B-CHEM, V265, P371, DOI 10.1016/j.snb.2018.03.080
   Jaiswal N, 2017, ELECTROCHIM ACTA, V227, P255, DOI 10.1016/j.electacta.2017.01.007
   Jin H, 2018, ANAL CHIM ACTA, V1025, P154, DOI 10.1016/j.aca.2018.03.036
   Kumar DR, 2018, J COLLOID INTERF SCI, V530, P361, DOI 10.1016/j.jcis.2018.06.069
   Li ZQ, 2005, CHEM COMMUN, P918, DOI 10.1039/b414204g
   Lin M, 2016, NANOSCALE, V8, P1854, DOI 10.1039/c5nr07900d
   Lin MT, 2006, NATURE, V443, P787, DOI 10.1038/nature05292
   Liu J, 2018, BIOSENS BIOELECTRON, V121, P159, DOI 10.1016/j.bios.2018.08.004
   Liu LH, 2010, CROAT CHEM ACTA, V83, P409
   Niu BB, 2018, ELECTROCHIM ACTA, V263, P217, DOI 10.1016/j.electacta.2018.01.062
   Pargoletti E, 2016, J POWER SOURCES, V325, P116, DOI 10.1016/j.jpowsour.2016.06.020
   Rao DJ, 2016, MICROCHIM ACTA, V183, P2597, DOI 10.1007/s00604-016-1902-8
   Revathi C, 2017, ELECTROANAL, V29, P1481, DOI 10.1002/elan.201600608
   Saraf M, 2018, ACS SUSTAIN CHEM ENG, V6, P10489, DOI 10.1021/acssuschemeng.8b01845
   Sha R, 2018, MICROCHIM ACTA, V185, DOI 10.1007/s00604-018-2927-y
   Sinha L, 2018, ACS SUSTAIN CHEM ENG, V6, P13248, DOI 10.1021/acssuschemeng.8b02835
   Song HY, 2014, BIOSENS BIOELECTRON, V56, P137, DOI 10.1016/j.bios.2014.01.014
   Song HY, 2013, MICROCHIM ACTA, V180, P1263, DOI 10.1007/s00604-013-1053-0
   Tran DT, 2018, BIOSENS BIOELECTRON, V119, P134, DOI 10.1016/j.bios.2018.08.022
   Thanh TD, 2017, BIOSENS BIOELECTRON, V89, P750, DOI 10.1016/j.bios.2016.09.076
   Wang ZY, 2016, NANOSCALE, V8, P7309, DOI 10.1039/c5nr08857g
   Wu ZL, 2018, SENSOR ACTUAT B-CHEM, V276, P142, DOI 10.1016/j.snb.2018.08.100
   Xiao T, 2018, ACS APPL MATER INTER, V10, P6560, DOI 10.1021/acsami.7b18816
   Zhang C, 2018, ANALYST, V143, P3075, DOI 10.1039/c8an00559a
   Zheng XY, 2017, J POWER SOURCES, V362, P332, DOI 10.1016/j.jpowsour.2017.07.027
   2017, ANAL CHIM ACTA, V985, P155, DOI DOI 10.1016/J.ACA.2017.07.002
NR 30
TC 22
Z9 22
U1 8
U2 226
PU ELSEVIER ADVANCED TECHNOLOGY
PI OXFORD
PA OXFORD FULFILLMENT CENTRE THE BOULEVARD, LANGFORD LANE, KIDLINGTON,
   OXFORD OX5 1GB, OXON, ENGLAND
SN 0956-5663
EI 1873-4235
J9 BIOSENS BIOELECTRON
JI Biosens. Bioelectron.
PD MAY 15
PY 2019
VL 133
BP 250
EP 257
DI 10.1016/j.bios.2019.03.017
PG 8
WC Biophysics; Biotechnology & Applied Microbiology; Chemistry, Analytical;
   Electrochemistry; Nanoscience & Nanotechnology
WE Science Citation Index Expanded (SCI-EXPANDED)
SC Biophysics; Biotechnology & Applied Microbiology; Chemistry;
   Electrochemistry; Science & Technology - Other Topics
GA HV8QT
UT WOS:000466248700033
PM 30981135
DA 2023-06-30
ER

PT J
AU Celebi, MS
   Ozturk, K
   Dumangoz, M
   Kuralay, F
AF Celebi, Mutlu Sonmez
   Ozturk, Kubra
   Dumangoz, Mehmet
   Kuralay, Filiz
TI Determination of hydrogen peroxide with an enzymeless amperometric
   sensor based on poly(vinylferrocene)-supported Ag nanoparticles
SO TURKISH JOURNAL OF CHEMISTRY
LA English
DT Article
DE Hydrogen peroxide determination; electrochemical sensor;
   poly(vinylferrocene); silver nanoparticles; modified electrode
ID REDUCED GRAPHENE OXIDE; SILVER NANOPARTICLES; CARBON NANOTUBES;
   HORSERADISH-PEROXIDASE; IMMOBILIZED UREASE; ELECTRODE; BIOSENSOR; H2O2;
   GLUCOSE; NANOCOMPOSITE
AB An enzymeless electrochemical sensor for detection of low amounts of H2O2 with the aid of Ag nanoparticles supported on conducting poly(vinylferrocene) (PVF) film was developed. Experimental results revealed that contribution of Ag nanoparticles led to remarkable improvement by means of reduction potential and reduction current. Influence of experimental parameters (i.e. polymeric film thickness, concentration of Ag precursor, immersion time in precursor solution, reduction time, and reduction potential) were investigated. The Ag/PVF-modified electrode system was characterized physically by scanning electron microscopy. The results revealed that the sensor developed was easyto-prepare, economic, selective, and sensitive, with a fast response time of 3 s. The linear concentration range of the sensor was 0.1-50 mM, with a sensitivity of 14.1 mu A mM(-1) and a limit of detection of 0.94 mu M. Finally, interference effects of uric acid, ascorbic acid, dopamine, and glucose molecules were studied and no significant interference was observed at physiological levels.
C1 [Celebi, Mutlu Sonmez; Ozturk, Kubra; Dumangoz, Mehmet; Kuralay, Filiz] Ordu Univ, Fac Sci & Arts, Dept Chem, Ordu, Turkey.
C3 Ordu University
RP Celebi, MS (通讯作者)，Ordu Univ, Fac Sci & Arts, Dept Chem, Ordu, Turkey.
EM mutlucelebi@odu.edu.tr
RI ÖZTÜRK, Kübra/GRF-4182-2022; Çelebi, Mutlu Sönmez/X-1055-2019
OI Çelebi, Mutlu Sönmez/0000-0002-8816-6763; Kuralay,
   Filiz/0000-0003-0356-9692; Dumangoz, Mehmet/0000-0002-0733-0403
FU Scientific and Technological Research Council of Turkey (TUBITAK)
   [114Z685]
FX This work was supported by the Scientific and Technological Research
   Council of Turkey (TUBITAK) with grant number 114Z685.
CR Abdelwahab AA, 2014, SENSOR ACTUAT B-CHEM, V201, P51, DOI 10.1016/j.snb.2014.05.004
   ASO C, 1969, MAKROMOLEKUL CHEM, V124, P232
   Aydin G, 2002, SENSOR ACTUAT B-CHEM, V87, P8, DOI 10.1016/S0925-4005(02)00167-3
   Azizi SN, 2015, SENSOR ACTUAT B-CHEM, V216, P271, DOI 10.1016/j.snb.2015.03.078
   Bard A. J., 2001, ELECTROCHEMICAL METH
   Borgmann S., 2011, ADV ELECTROCHEMICAL
   Celebi MS, 2008, J POWER SOURCES, V183, P8, DOI 10.1016/j.jpowsour.2008.05.010
   Celebi Mutlu Sonmez, 2014, HACETTEPE JOURNAL OF BIOLOGY AND CHEMISTRY, V42, P569
   Chen SH, 2007, BIOSENS BIOELECTRON, V22, P1268, DOI 10.1016/j.bios.2006.05.022
   Chen SH, 2013, MICROCHIM ACTA, V180, P15, DOI 10.1007/s00604-012-0904-4
   Chen W, 2012, ANALYST, V137, P49, DOI 10.1039/c1an15738h
   Chen XM, 2013, ELECTROCHIM ACTA, V97, P398, DOI 10.1016/j.electacta.2013.02.047
   Eftekhari A, 2001, TALANTA, V55, P395, DOI 10.1016/S0039-9140(01)00440-4
   Ensafi AA, 2016, SENSOR ACTUAT B-CHEM, V231, P239, DOI 10.1016/j.snb.2016.03.018
   Gundogan-Paul M, 2002, BIOSENS BIOELECTRON, V17, P875, DOI 10.1016/S0956-5663(02)00072-6
   Gundogan-Paul M, 2002, ELECTROANAL, V14, P505, DOI 10.1002/1521-4109(200204)14:7/8<505::AID-ELAN505>3.0.CO;2-#
   Hasheminejad E, 2015, J IRAN CHEM SOC, V12, P2037, DOI 10.1007/s13738-015-0679-8
   Hosseini H, 2014, SENSOR ACTUAT B-CHEM, V195, P85, DOI 10.1016/j.snb.2014.01.015
   Kuralay F, 2006, SENSOR ACTUAT B-CHEM, V114, P500, DOI 10.1016/j.snb.2005.05.026
   Kuralay F, 2005, SENSOR ACTUAT B-CHEM, V109, P194, DOI 10.1016/j.snb.2004.12.043
   Kurowska E, 2013, ELECTROCHIM ACTA, V104, P439, DOI 10.1016/j.electacta.2013.01.077
   Li QZ, 2012, ELECTROCHIM ACTA, V83, P283, DOI 10.1016/j.electacta.2012.08.007
   Li XY, 2014, BIOSENS BIOELECTRON, V59, P221, DOI 10.1016/j.bios.2014.03.046
   Li XY, 2013, ELECTROCHIM ACTA, V113, P170, DOI 10.1016/j.electacta.2013.09.049
   Ling Y, 2014, SPECTROCHIM ACTA A, V118, P315, DOI 10.1016/j.saa.2013.08.097
   Liu CY, 2009, BIOSENS BIOELECTRON, V24, P2149, DOI 10.1016/j.bios.2008.11.007
   Liu S, 2011, J COLLOID INTERF SCI, V363, P615, DOI 10.1016/j.jcis.2011.07.083
   Liu SQ, 2004, BIOSENS BIOELECTRON, V19, P963, DOI 10.1016/j.bios.2003.08.025
   Lu WB, 2011, BIOSENS BIOELECTRON, V26, P4791, DOI 10.1016/j.bios.2011.06.008
   Luo XL, 2006, ELECTROANAL, V18, P319, DOI 10.1002/elan.200503415
   Mahmoudian MR, 2012, ELECTROCHIM ACTA, V72, P46, DOI 10.1016/j.electacta.2012.03.144
   Narang J, 2011, ANALYST, V136, P4460, DOI 10.1039/c1an15543a
   Nia PM, 2015, APPL SURF SCI, V357, P1565, DOI 10.1016/j.apsusc.2015.10.026
   Ozer BC, 2007, ENZYME MICROB TECH, V40, P262, DOI 10.1016/j.enzmictec.2006.04.007
   Pandey PC, 2013, ELECTROCHIM ACTA, V87, P1, DOI 10.1016/j.electacta.2012.08.069
   Pappas AC, 2002, ANAL CHIM ACTA, V455, P305, DOI 10.1016/S0003-2670(01)01600-2
   PEERCE PJ, 1980, J ELECTROANAL CHEM, V112, P97, DOI 10.1016/S0022-0728(80)80011-8
   Qin XY, 2012, ELECTROCHIM ACTA, V79, P46, DOI 10.1016/j.electacta.2012.06.062
   Qin XY, 2012, ELECTROCHIM ACTA, V74, P275, DOI 10.1016/j.electacta.2012.04.094
   Ramos MC, 2001, SENSOR ACTUAT B-CHEM, V73, P71, DOI 10.1016/S0925-4005(00)00681-X
   Sahin OG, 2013, J ELECTROANAL CHEM, V690, P1, DOI 10.1016/j.jelechem.2012.11.021
   Salazar P, 2012, J ELECTROANAL CHEM, V674, P48, DOI 10.1016/j.jelechem.2012.04.005
   Senel M, 2010, SENSOR ACTUAT B-CHEM, V145, P444, DOI 10.1016/j.snb.2009.12.055
   Shamsipur M, 2015, MAT SCI ENG C-MATER, V56, P426, DOI 10.1016/j.msec.2015.07.001
   Siswana MP, 2006, ELECTROCHIM ACTA, V52, P114, DOI 10.1016/j.electacta.2006.03.090
   Song MJ, 2010, J APPL ELECTROCHEM, V40, P2099, DOI 10.1007/s10800-010-0191-x
   Sulak MT, 2006, BIOSENS BIOELECTRON, V21, P1719, DOI 10.1016/j.bios.2005.08.008
   Tahirovic A, 2007, TALANTA, V72, P1378, DOI 10.1016/j.talanta.2007.01.072
   Tanner PA, 1998, ANAL CHIM ACTA, V370, P279, DOI 10.1016/S0003-2670(98)00273-6
   Turkmen E, 2014, ELECTROCHIM ACTA, V123, P93, DOI 10.1016/j.electacta.2013.12.189
   Wang MY, 2013, MATER LETT, V107, P311, DOI 10.1016/j.matlet.2013.06.031
   Wang Q, 2010, MICROCHIM ACTA, V169, P361, DOI 10.1007/s00604-010-0356-7
   Wu ZP, 2013, ELECTROCHIM ACTA, V98, P104, DOI 10.1016/j.electacta.2013.03.038
   Xu CL, 2001, ANAL SCI, V17, P1449, DOI 10.2116/analsci.17.1449
   Xu FG, 2011, ELECTROCHEM COMMUN, V13, P1131, DOI 10.1016/j.elecom.2011.07.017
   Yao H, 2005, BIOSENS BIOELECTRON, V21, P372, DOI 10.1016/j.bios.2004.08.051
   Zhang S, 2016, ELECTROCHIM ACTA, V211, P36, DOI 10.1016/j.electacta.2016.06.024
   Zhang YL, 2013, ELECTROCHIM ACTA, V90, P550, DOI 10.1016/j.electacta.2012.12.068
   Zhao W, 2009, TALANTA, V80, P1029, DOI 10.1016/j.talanta.2009.07.055
NR 59
TC 2
Z9 2
U1 0
U2 11
PU SCIENTIFIC TECHNICAL RESEARCH COUNCIL TURKEY-TUBITAK
PI ANKARA
PA ATATURK BULVARI NO 221, KAVAKLIDERE, TR-06100 ANKARA, TURKEY
SN 1300-0527
J9 TURK J CHEM
JI Turk. J. Chem.
PY 2018
VL 42
IS 6
BP 1755
EP 1767
DI 10.3906/kim-1801-58
PG 13
WC Chemistry, Multidisciplinary; Engineering, Chemical
WE Science Citation Index Expanded (SCI-EXPANDED)
SC Chemistry; Engineering
GA HK0FJ
UT WOS:000457573900002
OA Bronze, Green Submitted
DA 2023-06-30
ER

PT J
AU Yang, NJ
   Uetsuka, H
   Nebel, CE
AF Yang, Nianjun
   Uetsuka, Hiroshi
   Nebel, Christoph E.
TI Biofunctionalization of Vertically Aligned Diamond Nanowires
SO ADVANCED FUNCTIONAL MATERIALS
LA English
DT Article
ID BORON-DOPED DIAMOND; NANOCRYSTALLINE DIAMOND; DNA HYBRIDIZATION;
   LABEL-FREE; THIN-FILMS; FABRICATION; CARBON; ELECTROCHEMISTRY;
   ELECTRODES; BIOSENSORS
AB Vertically aligned diamond nanowires are biofunctionalized using aminophenyl linker molecules to bond nucleic acid molecules with a well-defined nanometer-sized spacing to the transducer. This novel DNA biosensor combines the outstanding electrochemical properties of diamond as a transducer with the controlled bonding of DNA molecules to the tips of nanowires by use of an electrochemical attachment scheme. Nucleic acid molecules are bonded in this way and dispersed to the transducer, giving rise to optimized hybridization kinetics of DNA. Negatively charged redox mediator molecules (Fe(CN)(6)(3-)/(4-)) are applied for DNA-hybridization sensing. Voltammetric detection of DNA hybridization by differential pulse voltammetry is performed with respect to its sensitivity and reproducibility. On a sensor are of 0.03 cm(2), a detection limit of 2.0 pm is achieved. As for the chemical stability of the DNA bonding to the diamond nanowires, no degradation over 30 hybridization/denaturation cycles could be detected. By use of this dilute DNA arrangement, single-base mismatch discrimination is achieved. Under the same conditions, smooth diamond modified with phenyl is not suitable for amperometric DNA sensing.
C1 [Yang, Nianjun; Nebel, Christoph E.] Fraunhofer Inst Appl Solid State Phys IAF, D-79108 Freiburg, Germany.
   [Yang, Nianjun; Uetsuka, Hiroshi] Natl Inst Adv Ind Sci & Technol, Diamond Res Ctr, Tsukuba, Ibaraki 3058568, Japan.
C3 Fraunhofer Gesellschaft; National Institute of Advanced Industrial
   Science & Technology (AIST)
RP Yang, NJ (通讯作者)，Fraunhofer Inst Appl Solid State Phys IAF, D-79108 Freiburg, Germany.
EM nianjun-yang@aist.go.jp
OI Yang, Nianjun/0000-0002-5558-2314
FU NEDO, Japan
FX The authors would like to thank Professor E. Osawa (NanoCarbon Research
   Institute, Shinshu University, Nagano, Japan) for donating the diamond
   nanoparticles and Dr. O. A. Williams (Fraunhofer Institute for Applied
   Solid State Physics) for helping establish the diamond-nanoparticles
   seeding on the diamond surface, as a JSPS visiting scientist in our
   laboratory. Partial funding support from NEDO, Japan is greatly
   acknowledged.
CR Aoki H, 2007, ANALYST, V132, P784, DOI 10.1039/b704214k
   Blank V, 1998, DIAM RELAT MATER, V7, P427, DOI 10.1016/S0925-9635(97)00232-X
   Fan CH, 2003, P NATL ACAD SCI USA, V100, P9134, DOI 10.1073/pnas.1633515100
   Finklea H.O., 1988, SEMICONDUCTOR ELECTR, P27
   FUJISHIMA A, 2004, DIAMOND ELECTROCHEMI
   Gasparac R, 2004, J AM CHEM SOC, V126, P12270, DOI 10.1021/ja0458221
   Gooding JJ, 2002, ELECTROANAL, V14, P1149, DOI 10.1002/1521-4109(200209)14:17<1149::AID-ELAN1149>3.0.CO;2-8
   Gu HR, 2005, J PHYS CHEM B, V109, P13611, DOI 10.1021/jp050625p
   Kobashi K, 2003, J MATER RES, V18, P305, DOI 10.1557/JMR.2003.0042
   Kruger A, 2005, CARBON, V43, P1722, DOI 10.1016/j.carbon.2005.02.020
   Lapierre-Devlin MA, 2005, NANO LETT, V5, P1051, DOI 10.1021/nl050483a
   Lucarelli F, 2004, BIOSENS BIOELECTRON, V19, P515, DOI 10.1016/S0956-5663(03)00256-2
   Masuda H, 2000, ADV MATER, V12, P444, DOI 10.1002/(SICI)1521-4095(200003)12:6<444::AID-ADMA444>3.0.CO;2-K
   McCreery RL, 2008, CHEM REV, V108, P2646, DOI 10.1021/cr068076m
   Nebel CE, 2007, J PHYS D APPL PHYS, V40, P6443, DOI 10.1088/0022-3727/40/20/S21
   Numnuam A, 2008, J AM CHEM SOC, V130, P410, DOI 10.1021/ja0775467
   Panke O, 2007, BIOSENS BIOELECTRON, V22, P2656, DOI 10.1016/j.bios.2006.10.033
   Rezek B, 2007, LANGMUIR, V23, P7626, DOI 10.1021/la0636661
   Sassolas A, 2008, CHEM REV, V108, P109, DOI 10.1021/cr0684467
   Shin DC, 2006, ELECTROCHEM COMMUN, V8, P844, DOI 10.1016/j.elecom.2006.03.014
   Shiomi H, 1997, JPN J APPL PHYS 1, V36, P7745, DOI 10.1143/JJAP.36.7745
   Suzuki A, 2007, ANAL CHEM, V79, P8608, DOI 10.1021/ac071519h
   Uetsuka H, 2007, LANGMUIR, V23, P3466, DOI 10.1021/la063241e
   Vermeeren V, 2007, LANGMUIR, V23, P13193, DOI 10.1021/la702143d
   Watanabe T, 2006, ANAL CHEM, V78, P7857, DOI 10.1021/ac060860j
   Williams OA, 2006, DIAM RELAT MATER, V15, P654, DOI 10.1016/j.diamond.2005.12.009
   Williams OA, 2007, CHEM PHYS LETT, V445, P255, DOI 10.1016/j.cplett.2007.07.091
   Yang N., 2008, ANGEW CHEM, V120, P5261
   Yang NJ, 2008, NANO LETT, V8, P3572, DOI 10.1021/nl801136h
   Yang N, 2008, ANGEW CHEM INT EDIT, V47, P5183, DOI 10.1002/anie.200801706
   Yang WS, 2002, NAT MATER, V1, P253, DOI 10.1038/nmat779
   Yang WS, 2004, LANGMUIR, V20, P6778, DOI 10.1021/la036460y
   Zhou YL, 2008, ANAL CHEM, V80, P4141, DOI 10.1021/ac702417x
   Zou YS, 2008, APPL PHYS LETT, V92, DOI 10.1063/1.2841822
NR 34
TC 67
Z9 68
U1 0
U2 55
PU WILEY-V C H VERLAG GMBH
PI WEINHEIM
PA POSTFACH 101161, 69451 WEINHEIM, GERMANY
SN 1616-301X
EI 1616-3028
J9 ADV FUNCT MATER
JI Adv. Funct. Mater.
PD MAR 24
PY 2009
VL 19
IS 6
BP 887
EP 893
DI 10.1002/adfm.200801392
PG 7
WC Chemistry, Multidisciplinary; Chemistry, Physical; Nanoscience &
   Nanotechnology; Materials Science, Multidisciplinary; Physics, Applied;
   Physics, Condensed Matter
WE Science Citation Index Expanded (SCI-EXPANDED)
SC Chemistry; Science & Technology - Other Topics; Materials Science;
   Physics
GA 425TY
UT WOS:000264661400008
DA 2023-06-30
ER

PT J
AU Bagheri, HF
   Arvand, M
   Habibi, MF
AF Bagheri, Hossein Fallah
   Arvand, Majid
   Habibi, Maryam Farahmand
TI An ultra-sensitive tailor-made sensor for specific adsorption and
   separation of rutin based on imprinted cavities on magnetic sensing
   platform
SO MICROCHEMICAL JOURNAL
LA English
DT Article
DE Magnetic molecular imprinted polymer; Plant pigment; Rutin; Magnetic
   carbon paste electrode
ID WALLED CARBON NANOTUBES; GRAPHENE OXIDE; SUNSET YELLOW; NANOCOMPOSITE;
   RECOGNITION; ELECTRODE; COMPOSITE; BIOSENSOR; POLYMERS; FILM
AB Present study details the expansion of a sensing platform based on magnetic imprinted layer system for plant pigment. A scalable, simple, cost-effective and novel magnetic imprinted layer constructed of Fe3O4@polyaniline/reduce graphene oxide molecular imprinted membrane (M@PANI/rGO MIP) was manufactured on the surface of the magnetic carbon paste electrode (MCPE). The prepared M@PANI/rGO MIP was investigated with all the significant physical characteristics including composition, topography and morphology. The synthesized M@PANI/rGO MIP was displayed stability and exceptional electrochemical activity due to presenting tailor-made receptors. Upon the electrochemical investigation, a sensitive MIP sensing platform for the detection of rutin led to two linear calibration curves in the range of 0.01-1 pM and 0.00001-10 mu M and an ultralow detection limit (0.356 fM). Consequently, the proposed MIP platform evidently was featured accurate detection of rutin in fruits and could be recommended for real-time analysis.
C1 [Bagheri, Hossein Fallah; Arvand, Majid; Habibi, Maryam Farahmand] Univ Guilan, Fac Chem, Electroanalyt Chem Lab, Namjoo St,POB 1914-41335, Rasht, Iran.
C3 University of Guilan
RP Arvand, M (通讯作者)，Univ Guilan, Fac Chem, Electroanalyt Chem Lab, Namjoo St,POB 1914-41335, Rasht, Iran.
EM arvand@guilan.ac.ir
RI Farahmand Habibi, Maryam/ABE-4863-2021
OI Farahmand Habibi, Maryam/0000-0002-6655-4941
FU post-graduate office of Guilan University
FX The authors are highly grateful post-graduate office of Guilan
   University for the support of this work.
CR Aghoutane Y, 2020, BIOELECTROCHEMISTRY, V132, DOI 10.1016/j.bioelechem.2019.107404
   Amatatongchai M, 2019, ANAL CHIM ACTA, V1076, P64, DOI 10.1016/j.aca.2019.04.075
   Ansari SH, 2020, MICROCHIM ACTA, V187, DOI 10.1007/s00604-019-4068-3
   Arabi M, 2020, TRAC-TREND ANAL CHEM, V128, DOI 10.1016/j.trac.2020.115923
   Arvand M, 2017, FOOD ANAL METHOD, V10, P2593, DOI 10.1007/s12161-017-0803-8
   Arvand M, 2017, FOOD ANAL METHOD, V10, P2332, DOI 10.1007/s12161-017-0794-5
   Arvand M, 2017, SENSOR ACTUAT B-CHEM, V243, P927, DOI 10.1016/j.snb.2016.12.077
   Arvand M, 2017, J ELECTROANAL CHEM, V785, P220, DOI 10.1016/j.jelechem.2016.12.048
   Arvand M, 2013, SENSOR ACTUAT B-CHEM, V186, P622, DOI 10.1016/j.snb.2013.06.059
   Babamiri B, 2018, BIOSENS BIOELECTRON, V107, P272, DOI 10.1016/j.bios.2018.02.022
   Chen LX, 2016, CHEM SOC REV, V45, P2137, DOI 10.1039/c6cs00061d
   Dehghani M, 2019, MAT SCI ENG C-MATER, V96, P654, DOI 10.1016/j.msec.2018.12.002
   Deiminiat B, 2017, SENSOR ACTUAT B-CHEM, V238, P651, DOI 10.1016/j.snb.2016.07.110
   El Jaouhari A, 2020, ANAL CHIM ACTA, V1106, P103, DOI 10.1016/j.aca.2020.01.039
   Fan JP, 2015, CHEM ENG J, V279, P567, DOI 10.1016/j.cej.2015.05.045
   Gao BW, 2021, TALANTA, V224, DOI 10.1016/j.talanta.2020.121924
   Goswami B, 2021, ACS OMEGA, V6, P17239, DOI 10.1021/acsomega.1c00983
   Guo QJ, 2020, MICROCHEM J, V158, DOI 10.1016/j.microc.2020.105254
   Han S, 2021, RSC ADV, V11, P18468, DOI 10.1039/d1ra02731j
   Han X, 2013, SYNTHETIC MET, V171, P1, DOI 10.1016/j.synthmet.2013.02.025
   Kong FY, 2021, MICROCHEM J, V160, DOI 10.1016/j.microc.2020.105684
   Kumar RS, 2021, APPL SURF SCI, V556, DOI 10.1016/j.apsusc.2021.149765
   LAVIRON E, 1979, J ELECTROANAL CHEM, V101, P19, DOI 10.1016/S0022-0728(79)80075-3
   Liu YY, 2019, TALANTA, V195, P691, DOI 10.1016/j.talanta.2018.11.052
   Lu YJ, 2014, FOOD CHEM, V154, P262, DOI 10.1016/j.foodchem.2014.01.009
   Lu YX, 2020, SENSOR ACTUAT B-CHEM, V311, DOI 10.1016/j.snb.2020.127911
   Lu ZW, 2020, CHEM ENG J, V389, DOI 10.1016/j.cej.2020.124417
   Tran LT, 2021, RSC ADV, V11, P19470, DOI 10.1039/d1ra01301g
   Manna R, 2021, ACS OMEGA, V6, P9164, DOI 10.1021/acsomega.1c00382
   Miao JN, 2020, ANAL CHIM ACTA, V1095, P82, DOI 10.1016/j.aca.2019.10.027
   Mondal S, 2017, J PHYS CHEM C, V121, P7573, DOI 10.1021/acs.jpcc.6b10978
   Motaghedifard MH, 2021, SENSOR ACTUAT B-CHEM, V327, DOI 10.1016/j.snb.2020.128882
   Niu XL, 2018, SENSOR ACTUAT B-CHEM, V255, P471, DOI 10.1016/j.snb.2017.07.085
   Ranjith KS, 2021, SENSOR ACTUAT B-CHEM, V344, DOI 10.1016/j.snb.2021.130202
   Rezaei B, 2011, ANAL METHODS-UK, V3, P2510, DOI 10.1039/c1ay05271c
   Santos AM, 2021, TALANTA, V224, DOI 10.1016/j.talanta.2020.121804
   Senocak A, 2020, SENSOR ACTUAT B-CHEM, V312, DOI 10.1016/j.snb.2020.127939
   Singh K, 2013, NANOSCALE, V5, P2411, DOI 10.1039/c3nr33962a
   Sivam T, 2021, COLLOID SURFACE A, V622, DOI 10.1016/j.colsurfa.2021.126667
   Song HJ, 2021, FOOD CHEM, V356, DOI 10.1016/j.foodchem.2021.129722
   Sriram B, 2019, ULTRASON SONOCHEM, V58, DOI 10.1016/j.ultsonch.2019.104618
   Su CL, 2020, BIOSENS BIOELECTRON, V148, DOI 10.1016/j.bios.2019.111819
   Tabaraki R, 2020, CHEM PAP, V74, P1937, DOI 10.1007/s11696-019-01039-7
   Tan F, 2021, BIOSENS BIOELECTRON, V184, DOI 10.1016/j.bios.2021.113220
   Tang YW, 2018, TALANTA, V181, P95, DOI 10.1016/j.talanta.2018.01.006
   Tian Y, 2006, SYNTHETIC MET, V156, P1052, DOI 10.1016/j.synthmet.2006.06.023
   Wang CL, 2016, ANALYST, V141, P5792, DOI 10.1039/c6an01294a
   Wang YL, 2018, SENSOR ACTUAT B-CHEM, V254, P1118, DOI 10.1016/j.snb.2017.07.182
   Wang Y, 2021, MICROCHEM J, V168, DOI 10.1016/j.microc.2021.106505
   Wu YY, 2020, BIOELECTROCHEMISTRY, V131, DOI 10.1016/j.bioelechem.2019.107393
   Yang LF, 2018, TALANTA, V179, P531, DOI 10.1016/j.talanta.2017.11.033
   Yang LT, 2016, TALANTA, V161, P413, DOI 10.1016/j.talanta.2016.08.080
   Yola ML, 2019, COMPOS PART B-ENG, V175, DOI 10.1016/j.compositesb.2019.107113
   Zeng H, 2012, ANALYST, V137, P2503, DOI 10.1039/c2an35259a
   Zhen QF, 2021, NEW J CHEM, V45, P4986, DOI 10.1039/d1nj00019e
   Zhou H, 2021, RSC ADV, V11, P13615, DOI 10.1039/d1ra00913c
NR 56
TC 5
Z9 5
U1 13
U2 28
PU ELSEVIER
PI AMSTERDAM
PA RADARWEG 29, 1043 NX AMSTERDAM, NETHERLANDS
SN 0026-265X
EI 1095-9149
J9 MICROCHEM J
JI Microchem J.
PD OCT
PY 2022
VL 181
AR 107712
DI 10.1016/j.microc.2022.107712
PG 8
WC Chemistry, Analytical
WE Science Citation Index Expanded (SCI-EXPANDED)
SC Chemistry
GA 2Z6TM
UT WOS:000826707700006
DA 2023-06-30
ER

PT J
AU Larpant, N
   Kalambate, PK
   Ruzgas, T
   Laiwattanapaisal, W
AF Larpant, Nutcha
   Kalambate, Pramod K.
   Ruzgas, Tautgirdas
   Laiwattanapaisal, Wanida
TI Paper-Based Competitive Immunochromatography Coupled with an
   Enzyme-Modified Electrode to Enable the Wireless Monitoring and
   Electrochemical Sensing of Cotinine in Urine
SO SENSORS
LA English
DT Article
DE cotinine; immunochromatography; wireless biosensor; nanomaterials
AB This paper proposes a combined strategy of using paper-based competitive immunochromatography and a near field communication (NFC) tag for wireless cotinine determination. The glucose oxidase labeled cotinine antibody specifically binds free cotinine in a sample, whereas the unoccupied antibody attached to BSA-cotinine at the test line on a lateral flow strip. The glucose oxidase on the strip and an assistant pad in the presence of glucose generated H2O2 and imposed the Ag oxidation on the modified electrode. This enabled monitoring of immunoreaction by either electrochemical measurement or wireless detection. Wireless sensing was realized for cotinine in the range of 100-1000 ng/mL (R-2 = 0.96) in PBS medium. Undiluted urine samples from non-smokers exhibited an Ag-oxidation rate three times higher than the smoker's urine samples. For 1:8 diluted urine samples (smokers), the proposed paper-based competitive immunochromatography coupled with an enzyme-modified electrode differentiated positive and negative samples and exhibited cotinine discrimination at levels higher than 12 ng/mL. This novel sensing platform can potentially be combined with a smartphone as a reader unit.
C1 [Larpant, Nutcha; Kalambate, Pramod K.; Laiwattanapaisal, Wanida] Chulalongkorn Univ, Biosensors & Bioanalyt Technol Cells & Innovat Te, Bangkok 10330, Thailand.
   [Ruzgas, Tautgirdas] Malmo Univ, Fac Hlth & Soc, Dept Biomed Sci, SE-20506 Malmo, Sweden.
   [Ruzgas, Tautgirdas] Malmo Univ, Biofilms Res Ctr Biointerfaces, SE-20506 Malmo, Sweden.
   [Laiwattanapaisal, Wanida] Chulalongkorn Univ, Fac Allied Hlth Sci, Dept Clin Chem, Bangkok 10330, Thailand.
C3 Chulalongkorn University; Malmo University; Malmo University;
   Chulalongkorn University
RP Laiwattanapaisal, W (通讯作者)，Chulalongkorn Univ, Biosensors & Bioanalyt Technol Cells & Innovat Te, Bangkok 10330, Thailand.; Laiwattanapaisal, W (通讯作者)，Chulalongkorn Univ, Fac Allied Hlth Sci, Dept Clin Chem, Bangkok 10330, Thailand.
EM Nutchalp.l@gmail.com; Pramodkalambate1@gmail.com;
   Tautgirdas.ruzgas@mau.se; Wanida.L@chula.ac.th
OI Laiwattanapaisal, Wanida/0000-0002-8331-021X; Kalambate,
   Pramod/0000-0001-6844-524X
FU Ratchadaphiseksomphot Endowment Fund, Chulalongkorn University; Second
   Century Fund (C2F), Chulalongkorn University; Knowledge Foundation, the
   Swedish Research Council [20150207, 20170058, 2018-04320]
FX This research was funded by the Ratchadaphiseksomphot Endowment Fund,
   the Second Century Fund (C2F) for Postdoctoral fellowship, Chulalongkorn
   University, and the Knowledge Foundation (20150207 and 20170058), the
   Swedish Research Council (2018-04320).
CR Abad JM, 2002, J AM CHEM SOC, V124, P12845, DOI 10.1021/ja026658p
   Araki H, 2017, ADV FUNCT MATER, V27, DOI 10.1002/adfm.201604465
   Avila-Tang E, 2013, TOB CONTROL, V22, P164, DOI 10.1136/tobaccocontrol-2011-050298
   Aydindogan E, 2018, ANAL CHEM, V90, P12325, DOI 10.1021/acs.analchem.8b03120
   Azzarelli JM, 2014, P NATL ACAD SCI USA, V111, P18162, DOI 10.1073/pnas.1415403111
   Bartsch RH, 2007, J PLAST RECONSTR AES, V60, P1045, DOI 10.1016/j.bjps.2006.08.001
   Calderon-Jimenez B, 2017, FRONT CHEM, V5, DOI 10.3389/fchem.2017.00006
   Cao ZL, 2019, SENSORS-BASEL, V19, DOI 10.3390/s19183947
   Cortez NG, 2014, NEW ENGL J MED, V371, P372, DOI 10.1056/NEJMhle1403384
   Cracknell JA, 2008, CHEM REV, V108, P2439, DOI 10.1021/cr0680639
   DeBenedetto GE, 1996, BIOSENS BIOELECTRON, V11, P1001, DOI 10.1016/0956-5663(96)87659-7
   Dhar P, 2004, J PHARMACEUT BIOMED, V35, P155, DOI 10.1016/j.jpba.2004.01.009
   GARGUILO MG, 1993, J AM CHEM SOC, V115, P12218, DOI 10.1021/ja00078a092
   GHINDILIS AL, 1994, BIOSENS BIOELECTRON, V9, P353, DOI 10.1016/0956-5663(94)80035-9
   Guler E, 2017, ANAL CHEM, V89, P9629, DOI 10.1021/acs.analchem.7b03017
   He XC, 2020, SENSOR ACTUAT B-CHEM, V304, DOI 10.1016/j.snb.2019.127415
   Huttunen A, 2020, IEEE SENS J, V20, P10275, DOI 10.1109/JSEN.2020.2992894
   JARVIS M, 1984, J EPIDEMIOL COMMUN H, V38, P335, DOI 10.1136/jech.38.4.335
   Jeong YR, 2017, NPG ASIA MATER, V9, DOI 10.1038/am.2017.189
   Jung WE, 2015, MICROELECTRON ENG, V132, P46, DOI 10.1016/j.mee.2014.09.024
   Kang MH, 2021, SENSORS-BASEL, V21, DOI 10.3390/s21030878
   Kang SG, 2021, SENSORS-BASEL, V21, DOI 10.3390/s21030703
   Kartashov AV, 2010, PHYS CHEM CHEM PHYS, V12, P10098, DOI 10.1039/c0cp00605j
   Larpant N, 2019, SCI REP-UK, V9, DOI 10.1038/s41598-019-49245-3
   Li HS, 2013, LANGMUIR, V29, P5074, DOI 10.1021/la400214x
   Liang T, 2016, IEEE SENS J, V16, P8186, DOI 10.1109/JSEN.2016.2597312
   Ma Z, 2018, NANO LETT, V18, P4570, DOI 10.1021/acs.nanolett.8b01825
   Mahato K, 2017, BIOSENS BIOELECTRON, V96, P246, DOI 10.1016/j.bios.2017.05.001
   Mannoor MS, 2012, NAT COMMUN, V3, DOI 10.1038/ncomms1767
   Manocha A., 2019, CURR MED RES PRACT, V9, P227, DOI [DOI 10.1016/J.CMRP.2019.11.006, 10.1016/j.cmrp.2019.11.006]
   Morak J, 2012, IEEE T INF TECHNOL B, V16, P17, DOI 10.1109/TITB.2011.2176498
   Ratautas D, 2020, CATALYSTS, V10, DOI 10.3390/catal10010009
   Reeder JT, 2019, SCI ADV, V5, DOI 10.1126/sciadv.aau6356
   Reinbold C, 2015, ANN CHIR PLAST ESTH, V60, pE51, DOI 10.1016/j.anplas.2014.10.002
   Russell SM, 2017, ACS SENSORS, V2, P848, DOI 10.1021/acssensors.7b00259
   Ruzgas T, 2019, CHEMELECTROCHEM, V6, P5167, DOI 10.1002/celc.201901015
   Sarma AK, 2009, BIOSENS BIOELECTRON, V24, P2313, DOI 10.1016/j.bios.2008.09.026
   Shaw Julie L V, 2016, Pract Lab Med, V4, P22, DOI 10.1016/j.plabm.2015.12.002
   Siddiqui Z, 2014, J MED SYST, V38, DOI 10.1007/s10916-013-9997-5
   Sista R, 2008, LAB CHIP, V8, P2091, DOI 10.1039/b814922d
   St John Andrew, 2014, Clin Biochem Rev, V35, P155
   Tudos AJ, 2001, LAB CHIP, V1, P83, DOI 10.1039/b106958f
   Vashist S. K., 2019, POINT OF CARE TECHNO, P27, DOI DOI 10.1007/978-3-030-11416-9_2
   Vashist SK, 2015, TRENDS BIOTECHNOL, V33, P692, DOI 10.1016/j.tibtech.2015.09.001
   Wester N, 2019, ACS OMEGA, V4, P17726, DOI 10.1021/acsomega.9b02147
   Wortley PM, 2002, J OCCUP ENVIRON MED, V44, P503, DOI 10.1097/00043764-200206000-00010
   Xiao M, 2020, ACS SENSORS, V5, P870, DOI 10.1021/acssensors.0c00219
   Yang LQ, 2009, BIOSENS BIOELECTRON, V25, P889, DOI 10.1016/j.bios.2009.09.002
NR 48
TC 8
Z9 8
U1 3
U2 28
PU MDPI
PI BASEL
PA ST ALBAN-ANLAGE 66, CH-4052 BASEL, SWITZERLAND
EI 1424-8220
J9 SENSORS-BASEL
JI Sensors
PD MAR
PY 2021
VL 21
IS 5
AR 1659
DI 10.3390/s21051659
PG 16
WC Chemistry, Analytical; Engineering, Electrical & Electronic; Instruments
   & Instrumentation
WE Science Citation Index Expanded (SCI-EXPANDED)
SC Chemistry; Engineering; Instruments & Instrumentation
GA QW3IF
UT WOS:000628546900001
PM 33670868
OA Green Published, gold
DA 2023-06-30
ER

PT J
AU Ramadoss, M
   Chen, YF
   Ranganathan, S
   Giribabu, K
   Thangavelu, D
   Annamalai, P
   Vengidusamy, N
AF Ramadoss, Manigandan
   Chen, Yuanfu
   Ranganathan, Suresh
   Giribabu, Krishnan
   Thangavelu, Dhanasekaran
   Annamalai, Padmanaban
   Vengidusamy, Narayanan
TI Self-assembled Ni/NiO impregnated polyaniline nanoarchitectures: A
   robust bifunctional catalyst for nitrophenol reduction and epinephrine
   detection
SO APPLIED CATALYSIS A-GENERAL
LA English
DT Article
DE Ni/NiO@polyaniline; Bifunctional catalyst; 4-Nitrophenol; Epinephrine;
   Nanomolar detection
ID HYDROGEN EVOLUTION REACTION; ELECTRODE; NANOPARTICLES; BIOSENSOR;
   ELECTROCATALYST; 4-NITROPHENOL; FABRICATION; ADRENALINE; EFFICIENT;
   SURFACE
AB It is extremely significant to address an urgency toward the development of low-cost and efficient catalysts. Herein, for the first time, we synthesize a novel self-assembled Ni/NiO@PANI by a combustible crystallization followed polymerization method, constructed by impregnation of Ni/NiO in sulfonic acid-doped polyaniline, which can be used as a bifunctional catalyst for electrochemical sensing of epinephrine (EP) and reduction of nitro-to amino-phenol (4-NP to 4-AP). Due to the unique nanoarchitecture, ferromagnetic feature of Ni, anti-corrosion feature of PANI, and synergy between the system (metal/metaloxide@carbon) leads superior perfor-mance: it can rapidly reduce the 4-NP pollutant to environmentally friendly 4-AP within 8 min, and easy magnetic recycling; Also, it can be used as a sensor for EP neurotransmitters with a sensitivity, detection, and quantification limit of 0.117 nA mu M-1, 87.2, and 290.71 mu M, respectively. This work provides a strategy to design low-cost and superior catalysts applied in catalysis and electrochemical sensor.
C1 [Ramadoss, Manigandan; Chen, Yuanfu] Univ Elect Sci & Technol China, Sch Elect Sci & Engn, Chengdu 610054, Peoples R China.
   [Ramadoss, Manigandan; Chen, Yuanfu] Univ Elect Sci & Technol China, State Key Lab Elect Thin Films & Integrated Devic, Chengdu 610054, Peoples R China.
   [Ramadoss, Manigandan; Ranganathan, Suresh; Giribabu, Krishnan; Thangavelu, Dhanasekaran; Annamalai, Padmanaban; Vengidusamy, Narayanan] Univ Madras, Dept Inorgan Chem, Guindy Campus, Chennai 600025, Tamil Nadu, India.
   [Chen, Yuanfu] Tibet Univ, Sch Sci & Inst Oxygen Supply, Lhasa 850000, Peoples R China.
C3 University of Electronic Science & Technology of China; University of
   Electronic Science & Technology of China; University of Madras; Tibet
   University
RP Chen, YF (通讯作者)，Univ Elect Sci & Technol China, Sch Elect Sci & Engn, Chengdu 610054, Peoples R China.; Chen, YF (通讯作者)，Univ Elect Sci & Technol China, State Key Lab Elect Thin Films & Integrated Devic, Chengdu 610054, Peoples R China.; Vengidusamy, N (通讯作者)，Univ Madras, Dept Inorgan Chem, Guindy Campus, Chennai 600025, Tamil Nadu, India.
EM yfchen@uestc.edu.cn; vnnara@yahoo.co.in
RI Chen, Yuanfu/S-1753-2019; Narayanan, Vengidusamy/HII-4215-2022;
   Thangavelu, Dr Dhanasekaran/ABD-8680-2021; Annamalai,
   Padmanaban/AAX-1329-2021; Suresh, R./AAJ-1488-2020; Dhanasekaran,
   Thangavelu/HNP-2076-2023; ramadoss, manigandan/U-6693-2018
OI Narayanan, Vengidusamy/0000-0003-0653-8170; Thangavelu, Dr
   Dhanasekaran/0000-0001-9364-9447; Annamalai,
   Padmanaban/0000-0003-0380-9895; Suresh, R./0000-0003-4372-2620;
   ramadoss, manigandan/0000-0001-9633-0220
FU National Natural Science Foundation of China [21773024]; Sichuan Science
   and Technology program [2020YJ0324, 2020YJ0262]; Reformation and
   Development Funds for Local Region Universities from China Government in
   2020 [ZCKJ 2020-11]; China Postdoctoral Science Foundation [2019M653376]
FX The research was supported by the National Natural Science Foundation of
   China (Grant No. 21773024), Sichuan Science and Technology program
   (Grant Nos. 2020YJ0324, 2020YJ0262), Reformation and Development Funds
   for Local Region Universities from China Government in 2020 (Grant Nos.
   ZCKJ 2020-11) and China Postdoctoral Science Foundation (Grant No.
   2019M653376).
CR Baba A, 2010, LANGMUIR, V26, P18476, DOI 10.1021/la1034992
   Chen YJ, 2021, ADV SCI, V8, DOI 10.1002/advs.202002051
   Dhanasekaran T, 2019, SCI REP-UK, V9, DOI 10.1038/s41598-019-49595-y
   Emran MY, 2018, BIOSENS BIOELECTRON, V100, P122, DOI 10.1016/j.bios.2017.08.050
   FURUKAWA Y, 1988, MACROMOLECULES, V21, P1297, DOI 10.1021/ma00183a020
   Goyal RN, 2011, TALANTA, V84, P78, DOI 10.1016/j.talanta.2010.12.034
   Guo YL, 2016, NANOSCALE, V8, P12073, DOI 10.1039/c6nr02540d
   Harika VK, 2020, ULTRASON SONOCHEM, V60, DOI 10.1016/j.ultsonch.2019.104804
   He JR, 2016, ACS NANO, V10, P10981, DOI 10.1021/acsnano.6b05696
   Hu Y, 2019, ACS SUSTAIN CHEM ENG, V7, P10016, DOI 10.1021/acssuschemeng.9b01199
   Hu Y, 2019, NANOSCALE, V11, P4876, DOI 10.1039/c8nr10281c
   Huang J, 2004, CHEM-EUR J, V10, P1314, DOI 10.1002/chem.200305211
   Jang J, 2007, ADV MATER, V19, P1772, DOI 10.1002/adma.200602127
   Karpuraranjith M, 2020, APPL SURF SCI, V507, DOI 10.1016/j.apsusc.2019.145026
   Kumar KS, 2021, MATER LETT, V283, DOI 10.1016/j.matlet.2020.128804
   Kumar SP, 2016, ELECTROCHIM ACTA, V194, P116, DOI 10.1016/j.electacta.2016.02.087
   Liu X, 2016, NAT REV MATER, V1, DOI 10.1038/natrevmats.2016.64
   Liu X, 2006, PHYS REV LETT, V97, DOI 10.1103/PhysRevLett.97.253401
   Mallick K, 2010, CHEM PHYS LETT, V494, P232, DOI 10.1016/j.cplett.2010.05.096
   Manigandan R, 2019, NANOSCALE ADV, V1, P1531, DOI 10.1039/c8na00342d
   Padmanaban A, 2020, J ELECTROANAL CHEM, V877, DOI 10.1016/j.jelechem.2020.114658
   Pandit MA, 2020, J PHYS CHEM C, V124, P18010, DOI 10.1021/acs.jpcc.0c02697
   Prabhu P, 2011, SENSOR ACTUAT B-CHEM, V156, P606, DOI 10.1016/j.snb.2011.02.006
   Ramadoss M, 2021, J MATER SCI TECHNOL, V78, P229, DOI 10.1016/j.jmst.2020.10.058
   Ramadoss M, 2020, J POWER SOURCES, V451, DOI 10.1016/j.jpowsour.2020.227753
   Ramadoss M, 2019, ELECTROCHIM ACTA, V321, DOI 10.1016/j.electacta.2019.134666
   Saraf N, 2018, BIOSENS BIOELECTRON, V117, P40, DOI 10.1016/j.bios.2018.05.031
   Singh H, 2019, ENERG FUEL, V33, P5332, DOI 10.1021/acs.energyfuels.9b00663
   Sochr J, 2014, DIAM RELAT MATER, V43, P5, DOI 10.1016/j.diamond.2014.01.005
   Srisombat L, 2017, COLLOID SURFACE A, V512, P17, DOI 10.1016/j.colsurfa.2016.10.026
   Suresh R, 2014, SENSOR ACTUAT B-CHEM, V202, P440, DOI 10.1016/j.snb.2014.05.095
   Suresh R, 2014, MATER LETT, V128, P369, DOI 10.1016/j.matlet.2014.04.178
   Suresh R, 2014, J ALLOY COMPD, V598, P151, DOI 10.1016/j.jallcom.2014.02.041
   Tang WW, 2015, TALANTA, V131, P417, DOI 10.1016/j.talanta.2014.08.019
   Tavakkoli N, 2018, MICROCHIM ACTA, V185, DOI 10.1007/s00604-018-3009-x
   Thivya P, 2019, MICROCHEM J, V145, P883, DOI 10.1016/j.microc.2018.12.003
   Tyagi M, 2014, BIOSENS BIOELECTRON, V52, P196, DOI 10.1016/j.bios.2013.08.020
   Wang B, 2019, J POWER SOURCES, V433, DOI 10.1016/j.jpowsour.2019.05.094
   Wang XQ, 2020, ACS APPL ENERG MATER, V3, P1027, DOI 10.1021/acsaem.9b02075
   Wang XQ, 2019, APPL CATAL B-ENVIRON, V258, DOI 10.1016/j.apcatb.2019.117996
   Zhang JJ, 2019, ACS APPL MATER INTER, V11, P13557, DOI 10.1021/acsami.8b22572
   Zhang WC, 2015, IND ENG CHEM RES, V54, P6480, DOI 10.1021/acs.iecr.5b01010
   Zhu XL, 2017, ANAL CHEM, V89, P4131, DOI 10.1021/acs.analchem.6b05177
NR 43
TC 7
Z9 8
U1 8
U2 33
PU ELSEVIER
PI AMSTERDAM
PA RADARWEG 29, 1043 NX AMSTERDAM, NETHERLANDS
SN 0926-860X
EI 1873-3875
J9 APPL CATAL A-GEN
JI Appl. Catal. A-Gen.
PD MAR 5
PY 2021
VL 613
AR 118028
DI 10.1016/j.apcata.2021.118028
EA FEB 2021
PG 9
WC Chemistry, Physical; Environmental Sciences
WE Science Citation Index Expanded (SCI-EXPANDED)
SC Chemistry; Environmental Sciences & Ecology
GA RC6FU
UT WOS:000632895400002
DA 2023-06-30
ER

PT J
AU Rasheed, PA
   Pandey, RP
   Jabbar, KA
   Ponraj, J
   Mahmoud, KA
AF Rasheed, P. Abdul
   Pandey, Ravi P.
   Jabbar, Khadeeja A.
   Ponraj, Janarthanan
   Mahmoud, Khaled A.
TI Sensitive electrochemical detection of l-cysteine based on a highly
   stable Pd@Ti3C2Tx (MXene) nanocomposite modified glassy carbon electrode
SO ANALYTICAL METHODS
LA English
DT Article
ID 2-DIMENSIONAL TITANIUM CARBIDE; TI3C2TX MXENE; SELECTIVE DETECTION;
   SENSOR; NANOPARTICLES; BIOSENSOR; PERFORMANCE; COMPOSITES; HEMOGLOBIN;
   NANOSHEETS
AB Rapid and real-time detection of l-cysteine (l-Cys) is important for early diagnostics of several diseases and biological disorders. We report here a stable and highly sensitive electrochemical sensor for the detection of l-Cys based on a Pd@Ti3C2Tx (MXene)-modified glassy carbon electrode (GCE). The Pd@Ti3C2Tx nanocomposite was prepared by in situ reduction of Pd(ii) salt on the surface of delaminated (DL) Ti3C2Tx nanosheets to form pseudo-spherical palladium nanoparticles (PdNPs) with 2-6 nm size distributions. The MXene acts as the conductive matrix and a reducing agent at the electrode surface, while PdNPs are there to improve the stability of Ti3C2Tx and to enhance the electrocatalytic activity towards l-Cys detection. The Pd@Ti3C2Tx/GCE sensor exhibited a detection limit of 0.14 mu M and a linear electro-oxidative response to l-Cys within the concentration range from 0.5 to 10 mu M. The sensor also demonstrated excellent selectivity over common interfering ions such as ascorbic acid, uric acid, dopamine and glucose.
C1 [Rasheed, P. Abdul; Pandey, Ravi P.; Jabbar, Khadeeja A.; Ponraj, Janarthanan; Mahmoud, Khaled A.] HBKU, QEERI, POB 34110, Doha, Qatar.
C3 Qatar Foundation (QF); Hamad Bin Khalifa University-Qatar; Qatar
   Environment & Energy Research Institute
RP Mahmoud, KA (通讯作者)，HBKU, QEERI, POB 34110, Doha, Qatar.
EM kmahmoud@hbku.edu.qa
OI Pandey, Dr. Ravi P./0000-0001-8187-0056; Rasheed, Pathath
   Abdul/0000-0002-3969-0163; Mahmoud, Khaled/0000-0003-1246-4067
FU Qatar National Research Fund (A member of Qatar Foundation) through the
   NPRP grants [NPRP8-286-2-118, NPRP9-254-2120]
FX PAR acknowledges the financial support of Qatar National Research Fund
   (A member of Qatar Foundation) through the NPRP grants #NPRP8-286-2-118
   and RP acknowledge the financial support of Qatar National Research Fund
   (A member of Qatar Foundation) through the NPRP grants #NPRP9-254-2120.
   The authors acknowledge A. R Shetty, Y. Zakaria, and M. Helal of QEERI
   Core Labs for XRD, XPS, and SEM, measurements, respectively.
CR Alhabeb M, 2017, CHEM MATER, V29, P7633, DOI 10.1021/acs.chemmater.7b02847
   Anasori B, 2017, NAT REV MATER, V2, DOI 10.1038/natrevmats.2016.98
   Cao F, 2018, ANAL CHIM ACTA, V1019, P103, DOI 10.1016/j.aca.2018.02.048
   Silva CDCE, 2012, ELECTROCHIM ACTA, V71, P150, DOI 10.1016/j.electacta.2012.03.114
   Chwatko G, 2014, ANAL METHODS-UK, V6, P8039, DOI [10.1039/C4AY01574F, 10.1039/c4ay01574f]
   Ge SG, 2012, BIOSENS BIOELECTRON, V31, P49, DOI 10.1016/j.bios.2011.09.038
   Geng D, 2016, SENSOR ACTUAT B-CHEM, V237, P581, DOI 10.1016/j.snb.2016.06.127
   Gharachorlou A, 2014, ACS APPL MATER INTER, V6, P14702, DOI 10.1021/am504127k
   Hosseini H, 2013, BIOSENS BIOELECTRON, V42, P426, DOI 10.1016/j.bios.2012.09.062
   Kaur B, 2015, RSC ADV, V5, P95028, DOI 10.1039/c5ra19249h
   Li L, 2018, ACS SUSTAIN CHEM ENG, V6, P7442, DOI 10.1021/acssuschemeng.8b00047
   Liu H, 2015, SENSOR ACTUAT B-CHEM, V218, P60, DOI 10.1016/j.snb.2015.04.090
   Liu JS, 2016, SCI BULL, V61, P1513, DOI 10.1007/s11434-016-1127-6
   Liu P, 2019, BBA-GEN SUBJECTS, V1863, P941, DOI 10.1016/j.bbagen.2019.03.007
   Liu Y, 2016, ELECTROCHIM ACTA, V195, P68, DOI 10.1016/j.electacta.2016.01.229
   Lorencova L, 2018, SENSOR ACTUAT B-CHEM, V263, P360, DOI 10.1016/j.snb.2018.02.124
   Lorencova L, 2017, ELECTROCHIM ACTA, V235, P471, DOI 10.1016/j.electacta.2017.03.073
   Majd SM, 2013, ELECTROANAL, V25, P2201, DOI 10.1002/elan.201300245
   Naguib M, 2014, ADV MATER, V26, P992, DOI 10.1002/adma.201304138
   Nasrallah GK, 2018, ENVIRON SCI-NANO, V5, P1002, DOI 10.1039/c7en01239j
   Ng VMH, 2017, J MATER CHEM A, V5, P3039, DOI 10.1039/c6ta06772g
   Pandey RP, 2018, ACS SUSTAIN CHEM ENG, V6, P7910, DOI 10.1021/acssuschemeng.8b01147
   Pandey RP, 2018, J MATER CHEM A, V6, P3522, DOI 10.1039/c7ta10888e
   Pazalja M, 2016, INT J ELECTROCHEM SC, V11, P10939, DOI 10.20964/2016.12.86
   Rakhi RB, 2016, SCI REP-UK, V6, DOI 10.1038/srep36422
   Rani BK, 2016, BIOSENS BIOELECTRON, V83, P237, DOI 10.1016/j.bios.2016.04.013
   Rasheed PA, 2018, SENSOR ACTUAT B-CHEM, V265, P652, DOI 10.1016/j.snb.2018.03.103
   Rezayat M, 2014, ACS SUSTAIN CHEM ENG, V2, P1241, DOI 10.1021/sc500079q
   Satheeshkumar E, 2016, SCI REP-UK, V6, DOI 10.1038/srep32049
   Shahzad A, 2017, ACS SUSTAIN CHEM ENG, V5, P11481, DOI 10.1021/acssuschemeng.7b02695
   Sinha A, 2018, TRAC-TREND ANAL CHEM, V105, P424, DOI 10.1016/j.trac.2018.05.021
   Thota R, 2016, RSC ADV, V6, P49578, DOI 10.1039/c6ra06994k
   Wang F, 2015, BIOSENS BIOELECTRON, V74, P1022, DOI 10.1016/j.bios.2015.08.004
   Wang F, 2015, J ELECTROCHEM SOC, V162, pB16, DOI 10.1149/2.0371501jes
   Wang XJ, 2015, J ELECTROANAL CHEM, V757, P100, DOI 10.1016/j.jelechem.2015.09.023
   Wang YQ, 2016, MICROCHIM ACTA, V183, P3221, DOI 10.1007/s00604-016-1974-5
   Wang YQ, 2016, SENSOR ACTUAT B-CHEM, V232, P448, DOI 10.1016/j.snb.2016.03.161
   Wu LX, 2018, BIOSENS BIOELECTRON, V107, P69, DOI 10.1016/j.bios.2018.02.021
   Xiao B, 2016, SENSOR ACTUAT B-CHEM, V235, P103, DOI 10.1016/j.snb.2016.05.062
   Xiao CH, 2011, PHYS CHEM CHEM PHYS, V13, P1568, DOI 10.1039/c0cp00980f
   Xu HT, 2017, ELECTROANAL, V29, P2410, DOI 10.1002/elan.201700162
   Yang N, 2015, ANALYST, V140, P2656, DOI 10.1039/c5an00022j
   Ying YL, 2015, ACS APPL MATER INTER, V7, P1795, DOI 10.1021/am5074722
   Yusoff N, 2018, MICROCHIM ACTA, V185, DOI 10.1007/s00604-018-2782-x
   Zare HR, 2016, APPL SURF SCI, V375, P169, DOI 10.1016/j.apsusc.2016.03.098
   Zhang HJ, 2016, J MATER CHEM A, V4, P12913, DOI 10.1039/c6ta04628b
   Zhang Y, 2016, TALANTA, V161, P520, DOI 10.1016/j.talanta.2016.09.009
   Zheng JS, 2018, J ELECTROANAL CHEM, V816, P189, DOI 10.1016/j.jelechem.2018.03.056
   Zhu J, 2017, COORDIN CHEM REV, V352, P306, DOI 10.1016/j.ccr.2017.09.012
   Zhu XL, 2017, ELECTROCHIM ACTA, V248, P46, DOI 10.1016/j.electacta.2017.07.084
   Zou GD, 2016, J MATER CHEM A, V4, P489, DOI 10.1039/c5ta07343j
NR 51
TC 75
Z9 77
U1 10
U2 179
PU ROYAL SOC CHEMISTRY
PI CAMBRIDGE
PA THOMAS GRAHAM HOUSE, SCIENCE PARK, MILTON RD, CAMBRIDGE CB4 0WF, CAMBS,
   ENGLAND
SN 1759-9660
EI 1759-9679
J9 ANAL METHODS-UK
JI Anal. Methods
PD AUG 14
PY 2019
VL 11
IS 30
BP 3851
EP 3856
DI 10.1039/c9ay00912d
PG 6
WC Chemistry, Analytical; Food Science & Technology; Spectroscopy
WE Science Citation Index Expanded (SCI-EXPANDED)
SC Chemistry; Food Science & Technology; Spectroscopy
GA IN3US
UT WOS:000478602500007
DA 2023-06-30
ER

PT J
AU Shojaei, J
   Zanganeh, AR
AF Shojaei, Jahangir
   Zanganeh, Ali Reza
TI Electrochemical Sensor Based on Self-doped Polyaniline with
   Guest-induced Binding Sites for Detection of Lead(II) Ion
SO INTERNATIONAL JOURNAL OF ELECTROCHEMICAL SCIENCE
LA English
DT Article
DE Self-doped polyaniline; Recognition elements; Pb measurement;
   voltammetry; potentiometry
ID ANODIC-STRIPPING VOLTAMMETRY; SELECTIVE ELECTRODES; ELECTROCHROMIC
   DEVICE; RECOGNITION SITES; SILVER IONS; BIOSENSOR; POLYMERS; REMOVAL;
   ANILINE; FILMS
AB An electrochemical approach towards developing a lead(II) ion selective polymer is presented. A poly(aniline-co-3-aminobenzenesulfonic acid), P(Ani-co-3ABSA), membrane would be reconciled with the peculiarities of lead(II) ions by incorporating them. It seems that consecutive embedding/ejecting of lead(II) into-from the mass of P(Ani-co-3ABSA) coating, correspondingly templates the coating towards lead(II) ion. This method results in a highly selective sensor for the measurement of lead(II) ion. The optimal conditions for sensor operation were ascertained. The surface morphology of the freshly synthesized, templated and templated-preconcentrated P(Ani-co-3ABSA) membranes were explored by SEM. The interference effect on the voltammetric response with coexisting ions was also investigated. The developed sensor was applied for lead(II) determination by pre-concentration/differential pulse-anodic stripping voltammetry in concentrations of 1.0 nM to 0.1 mM and by potentiometric method in concentrations of 10.0 nM to 1.0 mM.
C1 [Shojaei, Jahangir; Zanganeh, Ali Reza] Islamic Azad Univ, Dept Chem, Shahreza Branch, Shahreza, Iran.
C3 Islamic Azad University
RP Zanganeh, AR (通讯作者)，Islamic Azad Univ, Dept Chem, Shahreza Branch, Shahreza, Iran.
EM ar.zanganeh@gmail.com
RI Zanganeh, Ali Reza/AAN-5363-2021
CR Adzhri R, 2016, ANAL CHIM ACTA, V917, P1, DOI 10.1016/j.aca.2016.02.042
   BARBERO C, 1994, ADV MATER, V6, P577, DOI 10.1002/adma.19940060711
   Behbahani M, 2014, FOOD CHEM, V158, P14, DOI 10.1016/j.foodchem.2014.02.110
   Bieg C, 2017, ANAL BIOANAL CHEM, V409, P45, DOI 10.1007/s00216-016-9945-6
   Bora A, 2017, SENSOR ACTUAT B-CHEM, V253, P977, DOI 10.1016/j.snb.2017.07.023
   Brett CMA, 2002, J ELECTROANAL CHEM, V538, P215, DOI 10.1016/S0022-0728(02)01215-9
   BUCK RP, 1994, PURE APPL CHEM, V66, P2527, DOI 10.1351/pac199466122527
   CUI CQ, 1994, POLYM DEGRAD STABIL, V43, P245, DOI 10.1016/0141-3910(94)90076-0
   Das M, 2017, CERAM INT, V43, P11123, DOI 10.1016/j.ceramint.2017.05.159
   Diaz-Sanchez J, 2017, SYNTHETIC MET, V223, P43, DOI 10.1016/j.synthmet.2016.11.038
   EDWARDS JO, 1954, J AM CHEM SOC, V76, P1540, DOI 10.1021/ja01635a021
   Evtugyn GA, 2007, TALANTA, V71, P1720, DOI 10.1016/j.talanta.2006.08.004
   Fungaro D.A., 2004, ECLET QUIM, V29, P63
   Gao FX, 2007, J BIOCHEM BIOPH METH, V70, P407, DOI 10.1016/j.jbbm.2006.09.007
   Hashemi F, 2016, J ELECTROANAL CHEM, V767, P24, DOI 10.1016/j.jelechem.2016.02.008
   He XY, 2017, CHEM ENG J, V325, P134, DOI 10.1016/j.cej.2017.05.043
   Hien HT, 2017, SENSOR ACTUAT B-CHEM, V249, P348, DOI 10.1016/j.snb.2017.04.115
   Inzelt G, 2012, CONDUCTING POLYM NEW
   IRVING H, 1953, J CHEM SOC, P3192, DOI 10.1039/jr9530003192
   Jha PK, 2014, RSC ADV, V4, P9851, DOI 10.1039/c3ra46691d
   KARYAKINA EE, 1994, ANAL LETT, V27, P2871, DOI 10.1080/00032719408000298
   Khan AA, 2011, DESALINATION, V265, P242, DOI 10.1016/j.desal.2010.07.058
   Kong Y, 2011, J APPL POLYM SCI, V122, P2054, DOI 10.1002/app.34195
   LAURIE SH, 1995, J CHEM SOC DALTON, P129, DOI 10.1039/dt9950000129
   LEE JY, 1993, J ELECTROANAL CHEM, V360, P177, DOI 10.1016/0022-0728(93)87011-J
   LEE JY, 1994, J ELECTROANAL CHEM, V367, P71, DOI 10.1016/0022-0728(93)03014-G
   Li RJ, 2014, J HAZARD MATER, V280, P20, DOI 10.1016/j.jhazmat.2014.07.052
   Li S, 2015, SYNTHETIC MET, V199, P45, DOI 10.1016/j.synthmet.2014.11.003
   Li XG, 2010, CHEM-EUR J, V16, P10113, DOI 10.1002/chem.201000506
   Li YM, 2011, MATER LETT, V65, P1218, DOI 10.1016/j.matlet.2011.01.059
   Mariano LC, 2017, THIN SOLID FILMS, V636, P314, DOI 10.1016/j.tsf.2017.06.030
   Mazeikiene R, 2006, ELECTROCHEM COMMUN, V8, P1082, DOI 10.1016/j.elecom.2006.04.017
   Mello RMQ, 2000, LANGMUIR, V16, P7835, DOI 10.1021/la000391v
   Michael K, 2015, J SOLID STATE ELECTR, V19, P2917, DOI 10.1007/s10008-015-2898-4
   Mohammadabadi SZ, 2018, ELECTROANAL, V30, P415, DOI 10.1002/elan.201700496
   Omar FS, 2017, J ALLOY COMPD, V716, P96, DOI 10.1016/j.jallcom.2017.05.039
   PEARSON RG, 1963, J AM CHEM SOC, V85, P3533, DOI 10.1021/ja00905a001
   Prigodin V. N., 2002, SYNTHETIC MET, V125, P43
   Qazi TH, 2014, BIOMATERIALS, V35, P9068, DOI 10.1016/j.biomaterials.2014.07.020
   Stejskal J, 2009, MATER LETT, V63, P709, DOI 10.1016/j.matlet.2008.12.026
   Tang L, 2017, BIOCHEM ENG J, V117, P7, DOI 10.1016/j.bej.2016.09.011
   Tian YL, 2017, SOL ENERG MAT SOL C, V170, P120, DOI 10.1016/j.solmat.2017.05.053
   TIAN ZQ, 1991, J ELECTROANAL CHEM, V308, P357, DOI 10.1016/0022-0728(91)85083-2
   Tiggemann L, 2017, INNOV FOOD SCI EMERG, V43, P112, DOI 10.1016/j.ifset.2017.08.003
   Umezawa Y, 2000, PURE APPL CHEM, V72, P1851, DOI 10.1351/pac200072101851
   Wagner K, 2001, ANAL CHIM ACTA, V447, P11, DOI 10.1016/S0003-2670(01)01309-5
   Wang B, 1997, J AM CHEM SOC, V119, P12, DOI 10.1021/ja962229d
   Wang ZM, 2011, THIN SOLID FILMS, V519, P5285, DOI 10.1016/j.tsf.2011.01.176
   Wu XM, 2016, SYNTHETIC MET, V212, P1, DOI 10.1016/j.synthmet.2015.12.001
   Wu Y, 2008, SENSOR ACTUAT B-CHEM, V133, P677, DOI 10.1016/j.snb.2008.04.001
   Xie YB, 2018, SYNTHETIC MET, V237, P29, DOI 10.1016/j.synthmet.2018.01.011
   Xu ML, 2017, SENSOR ACTUAT B-CHEM, V252, P1187, DOI 10.1016/j.snb.2017.07.147
   Yi WJ, 2012, MICROCHIM ACTA, V179, P171, DOI 10.1007/s00604-012-0883-5
   YINGST A, 1967, INORG CHEM, V6, P1067, DOI 10.1021/ic50051a051
   Zhang C, 2016, NANOMATERIALS-BASEL, V6, DOI 10.3390/nano6010007
   Zhang LJ., 2010, PHARM ANAL ACTA, V1, P102, DOI DOI 10.4172/2153-2435.1000102
NR 56
TC 0
Z9 0
U1 5
U2 13
PU ESG
PI BELGRADE
PA BORIVOJA STEVANOVICA 25-7, BELGRADE, 11000, SERBIA
SN 1452-3981
J9 INT J ELECTROCHEM SC
JI Int. J. Electrochem. Sci.
PD AUG
PY 2019
VL 14
IS 8
BP 7470
EP 7486
DI 10.20964/2019.08.66
PG 17
WC Electrochemistry
WE Science Citation Index Expanded (SCI-EXPANDED)
SC Electrochemistry
GA IM3BQ
UT WOS:000477867100037
OA Bronze
DA 2023-06-30
ER

PT J
AU Yousefi, M
   Dehghani, S
   Nosrati, R
   Zare, H
   Evazalipour, M
   Mosafer, J
   Tehrani, BS
   Pasdar, A
   Mokhtarzadeh, A
   Ramezani, M
AF Yousefi, Meysam
   Dehghani, Sadegh
   Nosrati, Rahim
   Zare, Hamed
   Evazalipour, Mehdi
   Mosafer, Jafar
   Tehrani, Bahram Soltani
   Pasdar, Alireza
   Mokhtarzadeh, Ahad
   Ramezani, Mohammad
TI Aptasensors as a new sensing technology developed for the detection of
   MUC1 mucin: A review
SO BIOSENSORS & BIOELECTRONICS
LA English
DT Review
DE MUC1; Mucin; Aptamer; Biosensor; Aptasensor; Cancer biomarker
ID BREAST-CANCER CELLS; SURFACE-PLASMON RESONANCE; ELECTROCHEMICAL
   APTASENSOR; TUMOR-MARKER; LABEL-FREE; SENSITIVE DETECTION; GRAPHENE
   OXIDE; QUANTUM DOTS; ULTRASENSITIVE DETECTION; FLUORESCENT APTASENSOR
AB Mucin 1 protein (MUC1) is a membrane-associated glycoprotein overexpressed in the majority of human malignancies and considered as a predominant protein biomarker in cancers. Owing to the crucial role of MUC1 in cancer dissemination and metastasis, detection and quantification of this biomarker is of great importance in clinical diagnostics. Today, there exist a wide variety of strategies for the determination of various types of disease biomarkers, especially MUC1. In this regard, aptamers, as artificial single-stranded DNA or RNA oligonucleotides with catalytic and receptor properties, have drawn lots of attention for the development of biosensing platforms. So far, various sensitivity-enhancement techniques in combination with a broad range of smart nanomaterials have integrated into the design of novel aptamer-based biosensors (aptasensors) to improve detection limit and sensitivity of analyte determination. This review article provides a brief classification and description of the research progresses of aptamer-based biosensors and nanobiosensors for the detection and quantitative determination of MUC1 based on optical and electrochemical platforms.
C1 [Yousefi, Meysam; Pasdar, Alireza] Mashhad Univ Med Sci, Dept Med Genet, Fac Med, Mashhad, Iran.
   [Dehghani, Sadegh] Mashhad Univ Med Sci, Dept Med Biotechnol, Fac Med, Mashhad, Iran.
   [Nosrati, Rahim; Tehrani, Bahram Soltani] Guilan Univ Med Sci, Fac Med, Cellular & Mol Res Ctr, Rasht, Iran.
   [Nosrati, Rahim] Mashhad Univ Med Sci, Sch Pharm, Dept Pharmaceut Biotechnol, Mashhad, Iran.
   [Zare, Hamed] Shahid Beheshti Univ Med Sci, Sch Pharm, Dept Pharmaceut Biotechnol, Tehran, Iran.
   [Evazalipour, Mehdi] Guilan Univ Med Sci, Sch Pharm, Dept Pharmaceut Biotechnol, Rasht, Iran.
   [Mosafer, Jafar] Torbat Heydariyeh Univ Med Sci, Sch Paramed Sci, Dept Lab Sci, Torbat Heydariyeh, Iran.
   [Tehrani, Bahram Soltani] Guilan Univ Med Sci, Sch Pharm, Dept Pharmacol, Rasht, Iran.
   [Pasdar, Alireza] Univ Aberdeen, Fac Med, Div Appl Med, Foresterhill, Aberdeen AB25 2ZD, Scotland.
   [Mokhtarzadeh, Ahad] Tabriz Univ Med Sci, Immunol Res Ctr, Tabriz, Iran.
   [Mokhtarzadeh, Ahad] Higher Educ Inst Rab Rashid, Dept Biotechnol, Tabriz, Iran.
   [Ramezani, Mohammad] Mashhad Univ Med Sci, Pharmaceut Res Ctr, Pharmaceut Technol Inst, Mashhad, Iran.
C3 Mashhad University Medical Science; Mashhad University Medical Science;
   Mashhad University Medical Science; Shahid Beheshti University Medical
   Sciences; University of Aberdeen; Tabriz University of Medical Science;
   Mashhad University Medical Science
RP Mokhtarzadeh, A (通讯作者)，Tabriz Univ Med Sci, Immunol Res Ctr, Tabriz, Iran.; Ramezani, M (通讯作者)，Mashhad Univ Med Sci, Pharmaceut Res Ctr, Pharmaceut Technol Inst, Mashhad, Iran.
EM mokhtarzadehah@tbzmed.ac.ir; ramezanim@mums.ac.ir
RI Nosrati, Rahim/GXZ-6616-2022; Nosrati, Rahim/ABA-5825-2020; nosrati,
   rahim/GXH-8721-2022; zare, hamed/X-1758-2019; Evazalipour,
   Mehdi/I-5081-2017; Mokhtarzadeh, Ahad/V-3748-2017; Yousefi,
   Meysam/GQH-6240-2022; Yousefi, Meysam/AAB-1454-2022
OI Nosrati, Rahim/0000-0001-9734-6400; Nosrati, Rahim/0000-0001-9734-6400;
   Evazalipour, Mehdi/0000-0002-2505-2128; Mokhtarzadeh,
   Ahad/0000-0002-4515-8675; Dehghani, Sadegh/0000-0001-6167-2095; Zare,
   Hamed/0000-0002-6017-5270; evazalipour, mehdi/0000-0002-5518-0024;
   Mosafer, Jafar/0000-0002-2897-0039; Pasdar, Alireza/0000-0002-7864-9729
FU Biotechnology Development Council of the Islamic Republic of Iran
   [960604]
FX This study was financially supported by grant No. 960604 of the
   Biotechnology Development Council of the Islamic Republic of Iran.
CR Bayat P, 2018, BIOCHIMIE, V154, P132, DOI 10.1016/j.biochi.2018.09.001
   Bin Seo H, 2017, J BIOL ENG, V11, DOI 10.1186/s13036-017-0054-7
   Binyamin G, 2001, J ELECTROANAL CHEM, V500, P604, DOI 10.1016/S0022-0728(00)00267-9
   Caglayan MO, 2017, CURR ANAL CHEM, V13, P18, DOI 10.2174/1573411012666160601142051
   Cai SX, 2015, TALANTA, V138, P225, DOI 10.1016/j.talanta.2015.02.056
   Cao HM, 2014, ANALYST, V139, P4917, DOI 10.1039/c4an00844h
   Chang K, 2014, BIOSENS BIOELECTRON, V60, P318, DOI 10.1016/j.bios.2014.04.027
   Chen AY, 2017, ANAL CHEM, V89, P9232, DOI 10.1021/acs.analchem.7b02003
   Chen CH, 2017, ACS OMEGA, V2, P4800, DOI 10.1021/acsomega.7b00670
   Chen HX, 2014, SENSOR ACTUAT B-CHEM, V201, P433, DOI 10.1016/j.snb.2014.04.040
   Chen XJ, 2015, BIOSENS BIOELECTRON, V64, P485, DOI 10.1016/j.bios.2014.09.052
   Cheng AKH, 2009, ANAL CHEM, V81, P6130, DOI 10.1021/ac901223q
   Chung C, 2013, ACCOUNTS CHEM RES, V46, P2211, DOI 10.1021/ar300159f
   Ciui B, 2016, FARMACIA, V64, P43
   Costa-Fernandez JM, 2006, TRAC-TREND ANAL CHEM, V25, P207, DOI 10.1016/j.trac.2005.07.008
   Croce MV, 2001, INT J BIOL MARKER, V16, P112, DOI 10.1177/172460080101600205
   Da Pieve C, 2009, NUCL MED BIOL, V36, P703, DOI 10.1016/j.nucmedbio.2009.04.004
   Damborsky P, 2016, ESSAYS BIOCHEM, V60, P91, DOI 10.1042/EBC20150010
   Darmostuk M, 2015, BIOTECHNOL ADV, V33, P1141, DOI 10.1016/j.biotechadv.2015.02.008
   Dehghani S, 2018, BIOSENS BIOELECTRON, V110, P23, DOI 10.1016/j.bios.2018.03.037
   DEVINE PL, 1993, CANCER, V72, P2007, DOI 10.1002/1097-0142(19930915)72:6<2007::AID-CNCR2820720636>3.0.CO;2-U
   DEVINE PL, 1994, TUMOR BIOL, V15, P337, DOI 10.1159/000217910
   Dey D, 2011, J BIOMED BIOTECHNOL, DOI 10.1155/2011/348218
   Ding YJ, 2015, ANAL METHODS-UK, V7, P7792, DOI 10.1039/c5ay01680k
   do Carmo FS, 2017, INT J NANOMED, V12, P53, DOI 10.2147/IJN.S118482
   Eivazzadeh-Keihan R, 2018, TRAC-TREND ANAL CHEM, V100, P103, DOI 10.1016/j.trac.2017.12.019
   Eivazzadeh-Keihan R, 2017, TRAC-TREND ANAL CHEM, V87, P112, DOI 10.1016/j.trac.2016.12.003
   Fan XD, 2008, ANAL CHIM ACTA, V620, P8, DOI 10.1016/j.aca.2008.05.022
   Farzi L, 2017, J ELECTROANAL CHEM, V807, P108, DOI 10.1016/j.jelechem.2017.11.011
   Feng JJ, 2015, CHEM COMMUN, V51, P14761, DOI 10.1039/c5cc05255f
   Ferreira CSM, 2008, ANAL BIOANAL CHEM, V390, P1039, DOI 10.1007/s00216-007-1470-1
   Ferreira CSM, 2006, TUMOR BIOL, V27, P289, DOI 10.1159/000096085
   Ferreira CSM, 2009, NUCLEIC ACIDS RES, V37, P866, DOI 10.1093/nar/gkn967
   Florea A, 2015, ELECTROANAL, V27, P1594, DOI 10.1002/elan.201400689
   Florea A, 2013, ELECTROCHEM COMMUN, V33, P127, DOI 10.1016/j.elecom.2013.05.008
   FRENETTE PS, 1994, TUMOR BIOL, V15, P247, DOI 10.1159/000217898
   Gheybi E, 2014, TUMOR BIOL, V35, P11489, DOI 10.1007/s13277-014-2483-y
   Golichenari B, 2018, BIOSENS BIOELECTRON, V117, P319, DOI 10.1016/j.bios.2018.06.025
   Gopinath SCB, 2016, BIOTECHNOL ADV, V34, P198, DOI 10.1016/j.biotechadv.2016.02.003
   Guo P, 2015, RSC ADV, V5, P66355, DOI 10.1039/c5ra06016h
   Gupta P, 2018, J ELECTROANAL CHEM, V813, P102, DOI 10.1016/j.jelechem.2018.02.014
   Hasanzadeh M, 2018, INT J BIOL MACROMOL, V108, P69, DOI 10.1016/j.ijbiomac.2017.11.149
   Hasanzadeh M, 2016, J MATER SCI-MATER EL, V27, P6488, DOI 10.1007/s10854-016-4590-6
   He LH, 2017, 2D MATER, V4, DOI 10.1088/2053-1583/aa6fc6
   He Y, 2012, NANOSCALE, V4, P2054, DOI 10.1039/c2nr12061e
   Hotzer B, 2012, SMALL, V8, P2297, DOI 10.1002/smll.201200109
   Homola J, 1999, SENSOR ACTUAT B-CHEM, V54, P3, DOI 10.1016/S0925-4005(98)00321-9
   Hu R, 2014, BIOSENS BIOELECTRON, V53, P384, DOI 10.1016/j.bios.2013.10.015
   Hu SW, 2018, TALANTA, V179, P9, DOI 10.1016/j.talanta.2017.10.038
   Hu Y, 2012, PLOS ONE, V7, DOI 10.1371/journal.pone.0031970
   Huang JY, 2011, BIOSENS BIOELECTRON, V30, P306, DOI 10.1016/j.bios.2011.08.016
   Huang RC, 2015, SCI REP-UK, V5, DOI 10.1038/srep10292
   Hutter E, 2013, TRENDS PHARMACOL SCI, V34, P497, DOI 10.1016/j.tips.2013.07.002
   Jia SS, 2016, MICROCHIM ACTA, V183, P683, DOI 10.1007/s00604-015-1700-8
   Jiang XY, 2017, ANAL CHEM, V89, P4280, DOI 10.1021/acs.analchem.7b00347
   Jiang XY, 2016, ANAL CHEM, V88, P9243, DOI 10.1021/acs.analchem.6b02501
   Jo H, 2015, BIOSENS BIOELECTRON, V71, P129, DOI 10.1016/j.bios.2015.04.030
   Jonckheere N, 2010, BIOCHIMIE, V92, P1, DOI 10.1016/j.biochi.2009.09.018
   Kang WJ, 2015, COLLOID SURFACE B, V136, P134, DOI 10.1016/j.colsurfb.2015.09.004
   Karpik AE, 2017, ELECTROANAL, V29, P2246, DOI 10.1002/elan.201700318
   Keefe AD, 2010, NAT REV DRUG DISCOV, V9, P537, DOI 10.1038/nrd3141
   Kong RM, 2011, SMALL, V7, P2428, DOI 10.1002/smll.201100250
   Kulmala S, 2003, ANAL CHIM ACTA, V500, P21, DOI 10.1016/j.aca.2003.09.004
   Lakshmanan I, 2015, J THORAC ONCOL, V10, P19, DOI 10.1097/JTO.0000000000000404
   Li CY, 2015, ACS NANO, V9, P12096, DOI 10.1021/acsnano.5b05137
   Li Q, 2014, TRAC-TREND ANAL CHEM, V58, P130, DOI 10.1016/j.trac.2014.03.007
   Li SK, 2018, ACS APPL MATER INTER, V10, P14483, DOI 10.1021/acsami.8b02262
   Li SK, 2017, CHEM COMMUN, V53, P9624, DOI 10.1039/c7cc04747a
   Li TT, 2017, SCI CHINA CHEM, V60, P370, DOI 10.1007/s11426-016-0159-2
   Li T, 2010, BIOSENS BIOELECTRON, V25, P2686, DOI 10.1016/j.bios.2010.05.004
   Li Y, 2016, CHEM COMMUN, V52, P3959, DOI 10.1039/c6cc01014h
   Li ZX, 2017, J MATER CHEM C, V5, DOI 10.1039/c7tc00100b
   Lin CY, 2018, BIOSENS BIOELECTRON, V117, P474, DOI 10.1016/j.bios.2018.06.056
   Liu CY, 2016, RSC ADV, V6, P58469, DOI 10.1039/c6ra09284e
   Liu M, 2017, J NANOBIOTECHNOL, V15, DOI 10.1186/s12951-017-0311-4
   Liu SW, 2018, ANAL CHIM ACTA, V1018, P86, DOI 10.1016/j.aca.2018.01.040
   Liu X, 2015, TALANTA, V132, P150, DOI 10.1016/j.talanta.2014.08.072
   Ma C, 2018, BIOSENS BIOELECTRON, V99, P8, DOI 10.1016/j.bios.2017.07.031
   Ma F, 2013, ELECTROCHIM ACTA, V110, P139, DOI 10.1016/j.electacta.2013.02.088
   Marin F, 2008, CURR TOP DEV BIOL, V80, P209, DOI 10.1016/S0070-2153(07)80006-8
   Meirinho SG, 2016, BIOTECHNOL ADV, V34, P941, DOI 10.1016/j.biotechadv.2016.05.006
   Mira TA, 2015, BIOSENS BIOELECTRON, V74, P594, DOI 10.1016/j.bios.2015.07.012
   Missailidis S, 2005, J IMMUNOL METHODS, V296, P45, DOI 10.1016/j.jim.2004.10.011
   Mokhtarzadeh A, 2016, TRAC-TREND ANAL CHEM, V82, P316, DOI 10.1016/j.trac.2016.06.018
   Moreno M, 2007, CANCER LETT, V257, P47, DOI 10.1016/j.canlet.2007.06.016
   Nabavinia MS, 2017, MED RES REV, V37, P1518, DOI 10.1002/med.21462
   Nath S, 2014, TRENDS MOL MED, V20, P332, DOI 10.1016/j.molmed.2014.02.007
   Nosrati R, 2018, BIOSENS BIOELECTRON, V117, P1, DOI 10.1016/j.bios.2018.05.057
   Ogasawara D, 2009, BIOSENS BIOELECTRON, V24, P1372, DOI 10.1016/j.bios.2008.07.082
   Phillips JA, 2008, ANAL CHIM ACTA, V621, P101, DOI 10.1016/j.aca.2008.05.031
   Pickup JC, 2005, BIOSENS BIOELECTRON, V20, P2555, DOI 10.1016/j.bios.2004.10.002
   Ping JF, 2015, BIOSENS BIOELECTRON, V64, P373, DOI 10.1016/j.bios.2014.08.090
   Qi C, 2016, RSC ADV, V6, P54949, DOI 10.1039/c6ra03507h
   Qu AH, 2017, NANOSCALE, V9, P3865, DOI 10.1039/c6nr09114h
   Radom F, 2013, BIOTECHNOL ADV, V31, P1260, DOI 10.1016/j.biotechadv.2013.04.007
   Rahn JJ, 2001, CANCER, V91, P1973, DOI 10.1002/1097-0142(20010601)91:11<1973::AID-CNCR1222>3.0.CO;2-A
   ROBERTSON JFR, 1990, EUR J CANCER, V26, P1127, DOI 10.1016/0277-5379(90)90268-X
   Roda A, 2016, BIOSENS BIOELECTRON, V76, P164, DOI 10.1016/j.bios.2015.06.017
   Roy LD, 2011, ONCOGENE, V30, P1449, DOI 10.1038/onc.2010.526
   Rughetti A., 2008, AM SOC HEMATOL
   Sharma B, 2012, MATER TODAY, V15, P16, DOI 10.1016/S1369-7021(12)70017-2
   Shimizu F.M., 2017, NANOCHARACTERIZATION, P183, DOI [DOI 10.1016/B978-0-323-49778-7.00006-0, 10.1016/B978-0-323-49778-7.00006-0]
   Siegel RL, 2015, CA-CANCER J CLIN, V65, P5, DOI [10.3322/caac.21332, 10.3322/caac.21254, 10.3322/caac.21387]
   Singh R, 2007, CANCER BIOL THER, V6, P481, DOI 10.4161/cbt.6.4.4201
   Song JH, 2017, INT J ELECTROCHEM SC, V12, P5618, DOI 10.20964/2017.06.46
   Song SP, 2008, TRAC-TREND ANAL CHEM, V27, P108, DOI 10.1016/j.trac.2007.12.004
   Song YJ, 2011, ADV MATER, V23, P4215, DOI 10.1002/adma.201101853
   Su LA, 2011, BIOSENS BIOELECTRON, V26, P1788, DOI 10.1016/j.bios.2010.09.005
   Sun YH, 2006, NANOTECHNOLOGY, V17, P4469, DOI 10.1088/0957-4484/17/17/031
   Taleat Z, 2014, J ELECTROANAL CHEM, V717, P119, DOI 10.1016/j.jelechem.2014.01.015
   Tian JY, 2016, ANAL METHODS-UK, V8, P2375, DOI 10.1039/c5ay02290h
   Turner APF, 2013, CHEM SOC REV, V42, P3184, DOI 10.1039/c3cs35528d
   Valeur B., 2012, MOL FLUORESCENCE PRI
   Vigneshvar S, 2016, FRONT BIOENG BIOTECH, V4, DOI 10.3389/fbioe.2016.00011
   Wang BZ, 2017, MOLECULES, V22, DOI 10.3390/molecules22071048
   Wang K, 2017, TALANTA, V166, P87, DOI 10.1016/j.talanta.2017.01.052
   Wang ZY, 2014, ANAL LETT, V47, P2431, DOI 10.1080/00032719.2014.905953
   Wang ZH, 2016, BIOSENS BIOELECTRON, V79, P136, DOI 10.1016/j.bios.2015.11.093
   Wei W, 2012, J NANOSCI NANOTECHNO, V12, P7685, DOI 10.1166/jnn.2012.6617
   Wen W, 2015, BIOSENS BIOELECTRON, V71, P13, DOI 10.1016/j.bios.2015.04.001
   Wijaya E, 2011, CURR OPIN SOLID ST M, V15, P208, DOI 10.1016/j.cossms.2011.05.001
   Wilson GS, 2005, BIOSENS BIOELECTRON, V20, P2388, DOI 10.1016/j.bios.2004.12.003
   Wu MS, 2013, ANAL CHEM, V85, P11960, DOI 10.1021/ac402889z
   Xiang J, 2017, BIOSENS BIOELECTRON, V96, P268, DOI 10.1016/j.bios.2017.04.039
   Xu HF, 2017, TALANTA, V175, P177, DOI 10.1016/j.talanta.2017.04.073
   Yan M, 2013, ANAL CHIM ACTA, V798, P33, DOI 10.1016/j.aca.2013.08.046
   Yang DD, 2018, TALANTA, V185, P113, DOI 10.1016/j.talanta.2018.03.045
   Yang F, 2018, SENSOR ACTUAT B-CHEM, V265, P126, DOI 10.1016/j.snb.2018.03.031
   Yazdian-Robati R., 2016, BIOSENS BIOELECTR SC, V82, pS162
   Zhang CL, 2013, ANAL CHEM, V85, P5843, DOI 10.1021/ac400606e
   Zhang JJ, 2017, BIOSENS BIOELECTRON, V89, P937, DOI 10.1016/j.bios.2016.09.087
   Zhang N, 2016, ELECTROANAL, V28, P1504, DOI 10.1002/elan.201501068
   Zhang Y., 2018, ANAL CHIM ACTA
   Zhao BJ, 2015, BIOSENS BIOELECTRON, V68, P763, DOI 10.1016/j.bios.2015.02.004
   Zhao J, 2012, BIOSENS BIOELECTRON, V34, P249, DOI 10.1016/j.bios.2012.02.016
   Zhao X, 2017, BIOMED OPT EXPRESS, V8, P4427, DOI 10.1364/BOE.8.004427
   Zhou B, 2017, ACS APPL MATER INTER, V9, P2074, DOI 10.1021/acsami.6b12411
   Zhu CZ, 2015, ANAL CHEM, V87, P230, DOI 10.1021/ac5039863
   Zhu X, 2017, SENSOR ACTUAT B-CHEM, V253, P660, DOI 10.1016/j.snb.2017.06.174
   Zhu XL, 2013, ANAL CHIM ACTA, V764, P59, DOI 10.1016/j.aca.2012.12.024
NR 140
TC 86
Z9 87
U1 13
U2 325
PU ELSEVIER ADVANCED TECHNOLOGY
PI OXFORD
PA OXFORD FULFILLMENT CENTRE THE BOULEVARD, LANGFORD LANE, KIDLINGTON,
   OXFORD OX5 1GB, OXON, ENGLAND
SN 0956-5663
EI 1873-4235
J9 BIOSENS BIOELECTRON
JI Biosens. Bioelectron.
PD APR 1
PY 2019
VL 130
BP 1
EP 19
DI 10.1016/j.bios.2019.01.015
PG 19
WC Biophysics; Biotechnology & Applied Microbiology; Chemistry, Analytical;
   Electrochemistry; Nanoscience & Nanotechnology
WE Science Citation Index Expanded (SCI-EXPANDED)
SC Biophysics; Biotechnology & Applied Microbiology; Chemistry;
   Electrochemistry; Science & Technology - Other Topics
GA HP2SR
UT WOS:000461526200001
PM 30716589
DA 2023-06-30
ER

PT J
AU Choi, YB
   Jeon, WY
   Kim, HH
AF Choi, Young-Bong
   Jeon, Won-Yong
   Kim, Hyug-Han
TI A Simple Interfacial Platform for Homogeneous Electrochemical
   Immunoassays Using a Poly(Vinylimidazole)-Modified Electrode
SO SENSORS
LA English
DT Article
DE immunoassay; hippuric acid; electrochemical biosensor; nickel ion;
   mediator
ID HIPPURIC-ACID; NICKEL HEXACYANOFERRATE; METHYLHIPPURIC ACID; FILMS;
   IMIDAZOLE; ADENINE; URINE; ASSAY
AB In this study, a homogeneous method featuring simple, one-step detection was developed to analyze hippuric acid (HA), a major metabolite of toluene. High sensitivity was achieved with the facile immobilization of poly(vinylimidazole) (PVI) on an indium tin oxide (ITO) electrode. Using a previously developed approach, pentacyanoferrate was coordinated with pyridyl-N ligands, and the redox-active Fe(II/III) centers were bound to Ni(II) ions on the electrode via electrostatic cyanide bridges. The detection was accomplished by the competitive binding of free HA and pentacyanoferrate-(4-aminomethylpyridine-hippuric acid) (Fe-HA, the electron transfer mediator) to the HA antibody on the Ni(II) ions-modified PVI-ITO (Ni-PVI-ITO) electrode. The electrical and physicochemical characterization of the electrode was carried out by cyclic voltammetry, differential pulse voltammetry, field emission scanning electron microscopy, and X-ray photoelectron spectroscopy. At low mediator concentrations, the electrical signals were proportional to the HA concentration between 0.1 mu g/mL and 1.0 mg/mL. The same method may be extended to other small organic molecules.
C1 [Choi, Young-Bong; Kim, Hyug-Han] Dankook Univ, Coll Nat Sci, Dept Chem, Cheonan 330714, Chungnam, South Korea.
   [Jeon, Won-Yong] Dankook Univ, Dept Nanobiomed Sci, Cheonan 330714, Chungnam, South Korea.
   [Jeon, Won-Yong] Dankook Univ, PLUS NBM Global Res Ctr Regenerat Med BK21, Cheonan 330714, Chungnam, South Korea.
C3 Dankook University; Dankook University; Dankook University
RP Kim, HH (通讯作者)，Dankook Univ, Coll Nat Sci, Dept Chem, Cheonan 330714, Chungnam, South Korea.
EM chem0404@dankook.ac.kr; powerwy@hanmail.net; hankim@dankook.ac.kr
FU Dankook University
FX This work was supported by a research fund from Dankook University in
   2014.
CR Bagkar N, 2006, THIN SOLID FILMS, V497, P259, DOI 10.1016/j.tsf.2005.11.002
   Biesinger MC, 2012, PHYS CHEM CHEM PHYS, V14, P2434, DOI 10.1039/c2cp22419d
   CAI CX, 1995, ANAL CHIM ACTA, V310, P145, DOI 10.1016/0003-2670(95)00097-J
   Chang CY, 2008, MICROPOR MESOPOR MAT, V109, P505, DOI 10.1016/j.micromeso.2007.05.057
   Chen W, 2009, TALANTA, V80, P539, DOI 10.1016/j.talanta.2009.07.022
   Choi Y. B., 2011, J NUCL ACIDS INVE S1, V2, P1
   Choi YB, 2014, SENSORS-BASEL, V14, P18886, DOI 10.3390/s141018886
   Choi YB, 2011, J KOREAN ELECTROCHEM, V14, P44, DOI 10.5229/JKES.2011.14.1.044
   Choi YB, 2013, B KOREAN CHEM SOC, V34, P595, DOI 10.5012/bkcs.2013.34.2.595
   Choi YB, 2012, B KOREAN CHEM SOC, V33, P1485, DOI 10.5012/bkcs.2012.33.5.1485
   Fang B, 2011, MICROCHIM ACTA, V173, P27, DOI 10.1007/s00604-010-0509-8
   Funabashi H, 2006, BIOSENS BIOELECTRON, V21, P1675, DOI 10.1016/j.bios.2005.08.002
   Hao XG, 2012, THIN SOLID FILMS, V520, P2438, DOI 10.1016/j.tsf.2011.10.005
   HEINEMAN WR, 1985, ANAL CHEM, V57, P1321, DOI 10.1021/ac00289a804
   INOUE O, 1991, B ENVIRON CONTAM TOX, V47, P204, DOI 10.1007/BF01688641
   Jeon WY, 2013, CHEMPHYSCHEM, V14, P2331, DOI 10.1002/cphc.201300039
   Kongtip P, 2001, J CHROMATOGR B, V751, P199, DOI 10.1016/S0378-4347(00)00463-1
   Li F, 2010, ELECTROCHIM ACTA, V55, P838, DOI 10.1016/j.electacta.2009.09.049
   LI NC, 1955, J AM CHEM SOC, V77, P859, DOI 10.1021/ja01609a010
   Lin YH, 2006, J MATER CHEM, V16, P585, DOI 10.1039/b510947g
   MARZOTTO A, 1993, J CRYST SPECTROSC, V23, P119, DOI 10.1007/BF01195446
   OHARA TJ, 1993, ANAL CHEM, V65, P3512, DOI 10.1021/ac00071a031
   Park HM, 2007, J ANAL TOXICOL, V31, P347, DOI 10.1093/jat/31.6.347
   Pharr CM, 1997, ANAL CHEM, V69, P4673, DOI 10.1021/ac961120l
   Ronkainen-Matsuno NJ, 2002, TRAC-TREND ANAL CHEM, V21, P213, DOI 10.1016/S0165-9936(02)00401-6
   Rossier JS, 2001, LAB CHIP, V1, P153, DOI 10.1039/b104772h
   Salimi A, 2004, TALANTA, V63, P475, DOI 10.1016/j.talanta.2003.11.021
   Tas U, 2011, TOXICOL IND HEALTH, V27, P465, DOI 10.1177/0748233710389853
   TOMOKUNI K, 1972, CLIN CHEM, V18, P349
   Torok I, 1998, J INORG BIOCHEM, V71, P7, DOI 10.1016/S0162-0134(98)10027-2
   Ukai H, 2007, INT ARCH OCC ENV HEA, V81, P81, DOI 10.1007/s00420-007-0193-0
   Wang XH, 2008, APPL PHYS LETT, V92, DOI 10.1063/1.2832648
   Warsinke A, 2000, FRESEN J ANAL CHEM, V366, P622, DOI 10.1007/s002160051557
   Yoo SJ, 2009, ANALYST, V134, P2462, DOI 10.1039/b915356j
NR 34
TC 4
Z9 4
U1 2
U2 16
PU MDPI
PI BASEL
PA ST ALBAN-ANLAGE 66, CH-4052 BASEL, SWITZERLAND
SN 1424-8220
J9 SENSORS-BASEL
JI Sensors
PD JAN
PY 2017
VL 17
IS 1
AR 54
DI 10.3390/s17010054
PG 10
WC Chemistry, Analytical; Engineering, Electrical & Electronic; Instruments
   & Instrumentation
WE Science Citation Index Expanded (SCI-EXPANDED)
SC Chemistry; Engineering; Instruments & Instrumentation
GA EJ2DV
UT WOS:000393021000054
PM 28036064
OA Green Published, Green Submitted, gold
DA 2023-06-30
ER

PT J
AU Gao, JT
   Xiong, HB
   Gao, YT
   Zhang, J
   Yang, HQ
   Ma, XY
AF Gao, Jinting
   Xiong, Huabin
   Gao, Yuntao
   Zhang, Ji
   Yang, Hongqiao
   Ma, Xiaoyan
TI The Electrochemical Analysis of Cadmium in Choline Chloride/Urea Deep
   Eutectic Solvent Electrolyte at Carbon Nanotubes Modified Electrode
SO INTERNATIONAL JOURNAL OF ELECTROCHEMICAL SCIENCE
LA English
DT Article
DE Cd; Choline chloride/urea solvent; Electrolyte; Multi-wall carbon
   nanotubes; Cyclic voltammetry; Differential pulse voltammetry
ID SENSITIZED SOLAR-CELLS; TEMPERATURE IONIC LIQUIDS; PLASMA-MASS
   SPECTROMETRY; BIOSENSOR; CD; NANOPARTICLES; FABRICATION; QUERCETIN;
   OXIDATION; POLLUTION
AB The electrochemical behavior of Cd at choline chloride/urea electrolyte and multi-wall carbon nanotubes modified electrode was investigated by cyclic voltammetry (CV) and differential pulse voltammetry (DPV). A couple of sensitive and quasi-reversible redox peaks of Cd was obtained with - 0.75 V of oxidation peak potential (E-pa) and -0.91 of reduction peak potential (E-pc) (Delta E = 0.16 V) in choline chloride /urea ionic liquids and 0.1mol.L-1 HAc-NaAc mixed buffer system (pH 5.4). A sensitive DPV method for the determination of Cd was proposed. The oxidization peak was linearly related to the concentration of Cd in the range of 6.0 x 10(-4)-1.5x10(-2) mu g.mL(-1), the detection limit was 6.8x10(-5) mu g.mL(-1). The proposed method is quick, sensitive, reliable and can be used for the determination of (C)d in environment and food.
C1 [Gao, Jinting; Xiong, Huabin; Gao, Yuntao; Zhang, Ji; Yang, Hongqiao; Ma, Xiaoyan] Yunnan Minzu Univ, Sch Chem & Biotechnol, Engn Lab Polylact Acid Based Funct Mat Yunnan, Kunming 650500, Peoples R China.
   [Gao, Jinting; Xiong, Huabin; Gao, Yuntao; Zhang, Ji; Yang, Hongqiao; Ma, Xiaoyan] Yunnan Minzu Univ, Key Lab Chem Ethn Med Resources, State Ethn Affairs Commiss, Kunming 650500, Peoples R China.
   [Gao, Jinting; Xiong, Huabin; Gao, Yuntao; Zhang, Ji; Yang, Hongqiao; Ma, Xiaoyan] Yunnan Minzu Univ, Minist Educ, Kunming 650500, Peoples R China.
C3 Yunnan Minzu University; Yunnan Minzu University; Yunnan Minzu
   University
RP Gao, YT (通讯作者)，Yunnan Minzu Univ, Sch Chem & Biotechnol, Engn Lab Polylact Acid Based Funct Mat Yunnan, Kunming 650500, Peoples R China.; Gao, YT (通讯作者)，Yunnan Minzu Univ, Key Lab Chem Ethn Med Resources, State Ethn Affairs Commiss, Kunming 650500, Peoples R China.; Gao, YT (通讯作者)，Yunnan Minzu Univ, Minist Educ, Kunming 650500, Peoples R China.
EM ymz409@163.com
RI Gao, Yuntao/GQP-3589-2022
FU National Natural Science Fundation of China [21367025]; Program for
   Innovative Research Team (in Science and Technology) in University of
   Yunnan Province [2010UY08, 2011UYN09]; Program for Yunnan Provincial
   Innovation Team [2011HC008]; Program for State Ethnic Affairs Commission
   of the China [2014YNZ012]; Key Laboratory of Ethnic Medicine Resource
   Chemistry of State Ethnic Affairs Commission & Ministry of Education
   [MZY1302]
FX This work was supported by the National Natural Science Fundation of
   China (21367025), Program for Innovative Research Team (in Science and
   Technology) in University of Yunnan Province (2010UY08, 2011UYN09),
   Program for Yunnan Provincial Innovation Team (2011HC008), Program for
   State Ethnic Affairs Commission of the China (2014YNZ012) and Key
   Laboratory of Ethnic Medicine Resource Chemistry of State Ethnic Affairs
   Commission & Ministry of Education (MZY1302).
CR Berginc M, 2008, THIN SOLID FILMS, V516, P7155, DOI 10.1016/j.tsf.2007.12.003
   Chen D, 2007, ELECTROCHEM COMMUN, V9, P2755, DOI 10.1016/j.elecom.2007.09.013
   Chen FY, 2009, J AGR FOOD CHEM, V57, P6564, DOI 10.1021/jf9013857
   Chen HM, 2000, CHEMOSPHERE, V41, P229, DOI 10.1016/S0045-6535(99)00415-4
   Cheng SP, 2003, ENVIRON SCI POLLUT R, V10, P192, DOI 10.1065/espr2002.11.141.1
   Fei ZF, 2006, CHEM-EUR J, V12, P2122, DOI 10.1002/chem.200500581
   Fukushima T, 2003, SCIENCE, V300, P2072, DOI 10.1126/science.1082289
   Gholivand MB, 2014, BIOSENS BIOELECTRON, V53, P472, DOI 10.1016/j.bios.2013.09.074
   Ghrefat H, 2006, CHEMOSPHERE, V65, P2114, DOI 10.1016/j.chemosphere.2006.06.043
   Helene G., 2009, POLYHEDRON, V28, P757
   Jhong HR, 2009, ELECTROCHEM COMMUN, V11, P209, DOI 10.1016/j.elecom.2008.11.001
   Lee KM, 2009, J POWER SOURCES, V190, P573, DOI 10.1016/j.jpowsour.2009.01.080
   Liu XH, 2013, TALANTA, V105, P63, DOI 10.1016/j.talanta.2012.11.059
   MansouriMajd S, 2013, ELECTROCHIM ACTA, V108, P707, DOI 10.1016/j.electacta.2013.07.029
   Manutsewee N, 2007, FOOD CHEM, V101, P817, DOI 10.1016/j.foodchem.2005.12.033
   Nematollahi D, 2003, J ELECTROANAL CHEM, V547, P191, DOI 10.1016/S0022-0728(03)00188-8
   Saadati S, 2014, SENSOR ACTUAT B-CHEM, V191, P625, DOI 10.1016/j.snb.2013.10.062
   Salimi A, 2005, TALANTA, V66, P967, DOI 10.1016/j.talanta.2004.12.040
   Salimi A, 2010, ELECTROANAL, V22, P1707, DOI 10.1002/elan.201000020
   Sun Y, 2003, J SEP SCI, V26, P1203, DOI 10.1002/jssc.200301437
   Viard W, 2004, CHEMOSPHERE, V55, P1349, DOI 10.1016/j.chemosphere.2004.01.003
   Wang XF, 2014, J SOLID STATE ELECTR, V18, P207, DOI 10.1007/s10008-013-2259-0
   Wang X, 2014, SENSOR ACTUAT B-CHEM, V192, P452, DOI 10.1016/j.snb.2013.11.020
   Wolf C, 2009, ANAL CHIM ACTA, V631, P218, DOI 10.1016/j.aca.2008.10.035
   Xiong HB, 2014, INT J ELECTROCHEM SC, V9, P4974
   Ye LQ, 2013, ADV MATER RES-SWITZ, V785-786, P527, DOI 10.4028/www.scientific.net/AMR.785-786.527
   Zhao F, 2004, ANAL CHEM, V76, P4960, DOI 10.1021/ac0494026
   Zheng Y, 2014, INT J ELECTROCHEM SC, V9, P238
   Zhong J.F., 2008, CHINESE CHEM LETT, V19, P319
NR 29
TC 8
Z9 8
U1 0
U2 17
PU ESG
PI BELGRADE
PA BORIVOJA STEVANOVICA 25-7, BELGRADE, 11000, SERBIA
SN 1452-3981
J9 INT J ELECTROCHEM SC
JI Int. J. Electrochem. Sci.
PD JUL
PY 2016
VL 11
IS 7
BP 6306
EP 6314
DI 10.20964/2016.07.36
PG 9
WC Electrochemistry
WE Science Citation Index Expanded (SCI-EXPANDED)
SC Electrochemistry
GA DY2EJ
UT WOS:000384905600081
OA Bronze
DA 2023-06-30
ER

PT J
AU Khaloo, SS
   Mozaffari, S
   Alimohammadi, P
   Kargar, H
   Ordookhanian, J
AF Khaloo, Shokooh Sadat
   Mozaffari, Shahla
   Alimohammadi, Parisa
   Kargar, Hadi
   Ordookhanian, Joliet
TI Sensitive and Selective Determination of Riboflavin in Food and
   Pharmaceutical Samples Using Manganese (III) Tetraphenylporphyrin
   Modified Carbon Paste Electrode
SO INTERNATIONAL JOURNAL OF FOOD PROPERTIES
LA English
DT Article
DE Riboflavin; Sensor; Electrochemical; Carbon paste electrode; Manganese
   tetraphenylporphyrin
ID MODIFIED GOLD ELECTRODE; VOLTAMMETRIC DETERMINATION; FUNCTIONALIZED
   BIOSENSOR; SENSOR; CYSTEINE; NANOPARTICLES; OXIDATION
AB A chemically modified electrode was constructed by incorporating manganese (III) tetraphenyl porphyrine into a carbon paste matrix. The modified electrode was used as a sensitive electrochemical sensor for measuring of riboflavin. The constructed electrode exhibited catalytic properties for the electro-oxidation of riboflavin and lowered the over potential for the oxidation of this compound; consequently, the corresponding peak currents of riboflavin increased significantly. The modified electrode showed a near-Nernstian behavior for electro-oxidation of riboflavin hence, it could be a suitable voltammetric sensor for the fast and easy determination of riboflavin. A linear response in concentration range 1.0 x 10(-8) - 1.0 x 10(-5) M was obtained with a detection limit of 8.0 x 10(-9) M (S /n = 3) for the determination of riboflavin. The electrode showed long-term stability and the standard deviation of the slope obtained after repeated calibration during a period of 3 months was 3.5% (n = 10). The modified electrode was used for differential pulse voltammetric determination of riboflavin in pharmaceutical and food samples.
C1 [Khaloo, Shokooh Sadat] Shahid Beheshti Univ Med Sci, Fac Hlth Safety & Environm, Dept Basic Sci, POB 16858-116, Tehran, Iran.
   [Mozaffari, Shahla; Alimohammadi, Parisa; Kargar, Hadi; Ordookhanian, Joliet] Payame Noor Univ, Dept Chem, Tehran, Iran.
C3 Shahid Beheshti University Medical Sciences; Payame Noor University
RP Khaloo, SS (通讯作者)，Shahid Beheshti Univ Med Sci, Fac Hlth Safety & Environm, Dept Basic Sci, POB 16858-116, Tehran, Iran.
EM sh_khaloo@sbmu.ac.ir
RI Kargar, Hadi/ABB-7959-2021; Mozaffari, Shahla/AAB-6919-2022;
   Ordoukhanian, Juliet/ABG-2053-2021; Khaloo, Shokooh/L-8151-2017; Khaloo,
   Shokooh/L-8151-2017
OI Kargar, Hadi/0000-0002-7817-0937; Ordoukhanian,
   Juliet/0000-0003-3092-6843; Khaloo, Shokooh/0000-0002-4300-5632; Khaloo,
   Shokooh/0000-0001-8493-7447
FU Payame Noor, University of Tehran
FX The partial support of this survey by Payame Noor, University of Tehran,
   is acknowledged.
CR Ahmadpour-Mobarakeh L, 2015, MAT SCI ENG C-MATER, V49, P493, DOI 10.1016/j.msec.2015.01.028
   Amini MK, 2003, ANAL BIOCHEM, V320, P32, DOI 10.1016/S0003-2697(03)00355-5
   BA B, 2011, TALANTA, V84, P1032, DOI DOI 10.1016/j.talanta.2011.03.006
   Bandzuchova L, 2012, ELECTROCHIM ACTA, V75, P316, DOI 10.1016/j.electacta.2012.05.009
   Ensafi AA, 2012, BIOSENS BIOELECTRON, V31, P376, DOI 10.1016/j.bios.2011.10.050
   Hajian A, 2014, J MOL LIQ, V199, P150, DOI 10.1016/j.molliq.2014.08.035
   Hashemi HS, 2016, MAT SCI ENG C-MATER, V58, P286, DOI 10.1016/j.msec.2015.08.051
   Kargar H, 2012, J COORD CHEM, V65, P3502, DOI 10.1080/00958972.2012.720016
   Khaloo SS, 2004, J IRAN CHEM SOC, V1, P128, DOI 10.1007/BF03246105
   Khaloo SS, 2015, MICRO NANO LETT, V10, P561, DOI 10.1049/mnl.2015.0123
   Koop J, 2014, FOOD CHEM, V146, P94, DOI 10.1016/j.foodchem.2013.09.026
   Kotkar RM, 2007, SENSOR ACTUAT B-CHEM, V124, P90, DOI 10.1016/j.snb.2006.12.004
   Li Y, 2012, SENSOR ACTUAT B-CHEM, V174, P427, DOI 10.1016/j.snb.2012.06.061
   Ly SY, 2011, FOOD CHEM, V127, P270, DOI 10.1016/j.foodchem.2010.12.107
   Mateljan G., 2015, WORLDS HLTH FOODS VI
   Nezamzadeh-Ejhieh A, 2014, J IND ENG CHEM, V20, P2146, DOI 10.1016/j.jiec.2013.09.044
   Petteys BJ, 2011, CLIN CHIM ACTA, V412, P38, DOI 10.1016/j.cca.2010.08.037
   Qi HL, 2011, SPECTROCHIM ACTA A, V78, P211, DOI 10.1016/j.saa.2010.09.023
   Revin SB, 2012, ELECTROCHIM ACTA, V75, P35, DOI 10.1016/j.electacta.2012.04.056
   Roushani M, 2015, SENSOR ACTUAT B-CHEM, V207, P764, DOI 10.1016/j.snb.2014.10.131
   Sa ES, 2015, SENSOR ACTUAT B-CHEM, V209, P423, DOI 10.1016/j.snb.2014.11.136
   Safari N, 2005, INORG CHIM ACTA, V358, P2967, DOI 10.1016/j.ica.2005.03.012
   Safavi A, 2010, ANAL CHIM ACTA, V674, P176, DOI 10.1016/j.aca.2010.06.012
   Wang Y, 2015, J ELECTROANAL CHEM, V736, P47, DOI 10.1016/j.jelechem.2014.10.028
   Zand N, 2012, FOOD CHEM, V135, P2743, DOI 10.1016/j.foodchem.2012.07.064
   Zhang Z., 2000, ELECTROCHEMICAL PRIN
   Ziak L, 2014, FOOD CHEM, V159, P282, DOI 10.1016/j.foodchem.2014.03.034
NR 27
TC 19
Z9 20
U1 0
U2 31
PU TAYLOR & FRANCIS INC
PI PHILADELPHIA
PA 530 WALNUT STREET, STE 850, PHILADELPHIA, PA 19106 USA
SN 1094-2912
EI 1532-2386
J9 INT J FOOD PROP
JI Int. J. Food Prop.
PY 2016
VL 19
IS 10
BP 2272
EP 2283
DI 10.1080/10942912.2015.1130054
PG 12
WC Food Science & Technology
WE Science Citation Index Expanded (SCI-EXPANDED)
SC Food Science & Technology
GA DR7GD
UT WOS:000380067100010
OA Bronze
DA 2023-06-30
ER

PT J
AU Wang, QQ
   Zhou, ZX
   Zhai, YL
   Zhang, LL
   Hong, W
   Zhang, ZQ
   Dong, SJ
AF Wang, Qingqing
   Zhou, Zhixue
   Zhai, Yanling
   Zhang, Lingling
   Hong, Wei
   Zhang, Zhiquan
   Dong, Shaojun
TI Label-free aptamer biosensor for thrombin detection based on
   functionalized graphene nanocomposites
SO TALANTA
LA English
DT Article
DE Thrombin; Aptasensor; Impedance spectroscopy; Graphene; Nanocomposite
ID SURFACE-PLASMON RESONANCE; GOLD NANOPARTICLES; ELECTROCHEMICAL
   APTASENSOR; ULTRASENSITIVE DETECTION; SENSING PLATFORM; ENERGY-TRANSFER;
   OXIDE; ELECTRODE; AMPLIFICATION; PROTEIN
AB A label-free and amplified electrochemical impedimetric aptasensor based on functionalized graphene nanocomposites (rGO-AuNPs) was developed for the detection of thrombin, which played a vital role in thrombosis and hemostasis. The thiolated aptamer and dithiothreitol (TBA15-DTT) were firstly immobilized on the gold electrode to capture the thrombin Molecules, and then aptamer functionalized graphene nanocomposites (rGO-TBA29) were used to fabricate a sandwich sensing platform for amplifying the impedimetric signals. As numerous negative charges of TBA29 on the electrode repelled to the [Fe(CN)(6)](4-/3-) anions, resulting in an obvious amplified charge-transfer resistance (R-ct) signal. The R-ct increase was linearly proportional to the thrombin concentration from 0.3 to 50 nM and a detection limit of 0.01 nM thrombin was achieved. In addition, graphene could also be labeled with other probes via electrostatic or pi-pi stacking interactions to produce signals, therefore different detection methods expanding wide application could be used in this model. (C) 2015 Published by Elsevier B.V.
C1 [Wang, Qingqing; Zhang, Zhiquan] Jilin Univ, Coll Chem, Changchun 130012, Peoples R China.
   [Wang, Qingqing; Zhou, Zhixue; Zhai, Yanling; Zhang, Lingling; Hong, Wei; Dong, Shaojun] Chinese Acad Sci, Changchun Inst Appl Chem, State Key Lab Electroanalyt Chem, Changchun 130022, Jilin, Peoples R China.
C3 Jilin University; Chinese Academy of Sciences; Changchun Institute of
   Applied Chemistry, CAS
RP Zhang, ZQ (通讯作者)，Jilin Univ, Coll Chem, Changchun 130012, Peoples R China.
EM zzq@jlu.edu.cn; dongsj@ciac.ac.cn
RI zhang, lingling/HDM-2189-2022; Zhang, Lingling/AAK-8264-2020; ,
   董绍俊/P-5166-2019; Hong, Wei/L-5811-2017
OI , 董绍俊/0000-0002-0263-6577; Hong, Wei/0000-0003-2509-7614; Zhang,
   Lingling/0000-0002-3384-2576
FU National Natural Science Foundation of China [21375123]; 973 Project
   [2010CB933603]
FX This work was supported by the National Natural Science Foundation of
   China (No. 21375123), and 973 Project (No. 2010CB933603).
CR Bai YF, 2013, BIOSENS BIOELECTRON, V47, P265, DOI 10.1016/j.bios.2013.02.004
   Campuzano S, 2011, BIOSENS BIOELECTRON, V26, P3577, DOI 10.1016/j.bios.2011.02.004
   Chang HX, 2010, ANAL CHEM, V82, P2341, DOI 10.1021/ac9025384
   Chen CK, 2010, BIOSENS BIOELECTRON, V25, P1922, DOI 10.1016/j.bios.2010.01.005
   Chen Q, 2010, BIOSENS BIOELECTRON, V26, P575, DOI 10.1016/j.bios.2010.07.034
   Chen Q, 2014, BIOSENS BIOELECTRON, V54, P547, DOI 10.1016/j.bios.2013.11.028
   Citartan M, 2012, BIOSENS BIOELECTRON, V34, P1, DOI 10.1016/j.bios.2012.01.002
   Deng L, 2014, BIOSENS BIOELECTRON, V59, P58, DOI 10.1016/j.bios.2014.03.012
   Dong HF, 2010, ANAL CHEM, V82, P5511, DOI 10.1021/ac100852z
   Du Y, 2010, ANAL CHEM, V82, P1556, DOI 10.1021/ac902566u
   Ewles M, 2011, BIOANALYSIS, V3, P1379, DOI [10.4155/BIO.11.112, 10.4155/bio.11.112]
   Famulok M, 2000, ACCOUNTS CHEM RES, V33, P591, DOI 10.1021/ar960167q
   Famulok M, 2007, CHEM REV, V107, P3715, DOI 10.1021/cr0306743
   Guo SJ, 2010, ACS NANO, V4, P3959, DOI 10.1021/nn100852h
   Gwon H, 2011, ENERG ENVIRON SCI, V4, P1277, DOI 10.1039/c0ee00640h
   He P, 2014, CHEM COMMUN, V50, P1481, DOI 10.1039/c3cc48223e
   Hianik T, 2005, BIOORG MED CHEM LETT, V15, P291, DOI 10.1016/j.bmcl.2004.10.083
   Hu SK, 2011, BRAIN RES, V1424, P60, DOI 10.1016/j.brainres.2011.09.062
   HUMMERS WS, 1958, J AM CHEM SOC, V80, P1339, DOI 10.1021/ja01539a017
   Jayasena SD, 1999, CLIN CHEM, V45, P1628
   Lee CY, 2013, BIOSENS BIOELECTRON, V39, P133, DOI 10.1016/j.bios.2012.07.009
   Li BL, 2008, BIOSENS BIOELECTRON, V23, P965, DOI 10.1016/j.bios.2007.09.019
   Li CZ, 2005, ANAL CHEM, V77, P478, DOI 10.1021/ac048672l
   Liu F, 2014, BIOSENS BIOELECTRON, V51, P413, DOI 10.1016/j.bios.2013.07.066
   Liu J, 2011, CURR MED CHEM, V18, P4117, DOI 10.2174/092986711797189619
   Liu S, 2012, BIOSENS BIOELECTRON, V36, P186, DOI 10.1016/j.bios.2012.04.011
   Lv YQ, 2014, ANALYST, V139, P2583, DOI 10.1039/c3an02336b
   Qi HL, 2013, BIOSENS BIOELECTRON, V39, P324, DOI 10.1016/j.bios.2012.07.040
   Roy-Mayhew JD, 2010, ACS NANO, V4, P6203, DOI 10.1021/nn1016428
   Sun X, 2014, ANALYST, V139, P299, DOI 10.1039/c3an01840g
   Tombelli S, 2005, BIOSENS BIOELECTRON, V20, P2424, DOI 10.1016/j.bios.2004.11.006
   TUERK C, 1990, SCIENCE, V249, P505, DOI 10.1126/science.2200121
   Wang Y, 2012, BIOSENS BIOELECTRON, V38, P50, DOI 10.1016/j.bios.2012.04.046
   Wang Y, 2010, J AM CHEM SOC, V132, P9274, DOI 10.1021/ja103169v
   Wen W, 2014, SENSOR ACTUAT B-CHEM, V191, P695, DOI 10.1016/j.snb.2013.10.061
   Willner I, 2007, ANGEW CHEM INT EDIT, V46, P6408, DOI 10.1002/anie.200604524
   Wu YM, 2013, BIOSENS BIOELECTRON, V50, P50, DOI 10.1016/j.bios.2013.06.021
   Xu DK, 2005, ANAL CHEM, V77, P5107, DOI 10.1021/ac050192m
   Yeh FY, 2014, BIOSENS BIOELECTRON, V61, P336, DOI 10.1016/j.bios.2014.05.007
   Yue QL, 2014, BIOSENS BIOELECTRON, V56, P231, DOI 10.1016/j.bios.2014.01.021
   Zhang HF, 2014, MICROCHIM ACTA, V181, P189, DOI 10.1007/s00604-013-1093-5
   Zhang Z, 2011, NANO RES, V4, P599, DOI 10.1007/s12274-011-0116-y
   Zhang ZH, 2014, J MATER CHEM B, V2, P1530, DOI 10.1039/c3tb21464h
   Zhao J, 2011, ELECTROCHEM COMMUN, V13, P31, DOI 10.1016/j.elecom.2010.11.005
   Zhou M, 2009, ANAL CHEM, V81, P5603, DOI 10.1021/ac900136z
NR 45
TC 55
Z9 58
U1 6
U2 240
PU ELSEVIER SCIENCE BV
PI AMSTERDAM
PA PO BOX 211, 1000 AE AMSTERDAM, NETHERLANDS
SN 0039-9140
EI 1873-3573
J9 TALANTA
JI Talanta
PD AUG 15
PY 2015
VL 141
BP 247
EP 252
DI 10.1016/j.talanta.2015.04.012
PG 6
WC Chemistry, Analytical
WE Science Citation Index Expanded (SCI-EXPANDED)
SC Chemistry
GA CL5GJ
UT WOS:000356987500039
PM 25966410
DA 2023-06-30
ER

PT J
AU Luo, LQ
   Li, F
   Zhu, LM
   Zhang, Z
   Ding, YP
   Deng, DM
AF Luo, Liqiang
   Li, Fang
   Zhu, Limei
   Zhang, Zhao
   Ding, Yaping
   Deng, Dongmei
TI Non-enzymatic hydrogen peroxide sensor based on MnO2-ordered mesoporous
   carbon composite modified electrode
SO ELECTROCHIMICA ACTA
LA English
DT Article
DE Ordered mesoporous carbon; MnO2; Hydrogen peroxide; Non-enzymatic sensor
ID HORSERADISH-PEROXIDASE; ELECTROCHEMICAL-BEHAVIOR; MNO2 NANOPARTICLES;
   H2O2; FILM; BIOSENSOR; ELECTROCATALYSIS; NANOWIRES; NANOTUBES; PLATFORM
AB A novel non-enzymatic hydrogen peroxide (H2O2) sensor based on the MnO2-ordered mesoporous carbon (OMC) nanocomposite modified glassy carbon electrode (MnO2/OMC/GCE) was developed. OMC was synthesized and dropped onto the surface of glassy carbon electrode, and MnO2 nanoparticles were then electrodeposited on the surface of OMC to fabricate the MnO2/OMC/GCE. The electrochemical behaviors of H2O2 at the modified electrode were investigated by cyclic voltammetry and amperometry. The results showed that the MnO2/OMC/GCE exhibited excellent electrocatalytic activity toward H2O2. Optimization of measurement parameters such as the amount of MnO2, applied potential and pH value were studied in detail. Under the optimum conditions, the calibration curve for H2O2 determination was linear in the range from 5 x 10(-7) to 6 x 10(-4) M with a detection limit of 7.0 x 10(-8) M (S/N = 3), and the sensitivity of the sensor was calculated to be 806.8 mu A mM(-1) cm(-2). (C) 2012 Elsevier Ltd. All rights reserved.
C1 [Luo, Liqiang; Li, Fang; Zhu, Limei; Zhang, Zhao; Ding, Yaping; Deng, Dongmei] Shanghai Univ, Coll Sci, Shanghai 200444, Peoples R China.
C3 Shanghai University
RP Luo, LQ (通讯作者)，Shanghai Univ, Coll Sci, Shanghai 200444, Peoples R China.
EM luoliqw@yahoo.com.cn; wdingyp@sina.com
FU National Natural Science Foundation of China [10804067, 20975066,
   41140031, 61171033]; Leading Academic Discipline Project of Shanghai
   Municipal Education Commission [J50102]
FX This research is supported by the National Natural Science Foundation of
   China (Nos. 10804067, 20975066, 41140031, 61171033), and the Leading
   Academic Discipline Project of Shanghai Municipal Education Commission
   (J50102).
CR Bai YH, 2007, ELECTROCHEM COMMUN, V9, P2611, DOI 10.1016/j.elecom.2007.08.013
   Chakraborty S, 2009, BIOSENS BIOELECTRON, V24, P3264, DOI 10.1016/j.bios.2009.04.015
   Dong JP, 2010, ANAL BIOANAL CHEM, V396, P1755, DOI 10.1007/s00216-009-3423-3
   Feng JJ, 2007, BIOSENS BIOELECTRON, V22, P1618, DOI 10.1016/j.bios.2006.07.022
   Haghighi B, 2010, SENSOR ACTUAT B-CHEM, V147, P270, DOI 10.1016/j.snb.2010.03.020
   He XS, 2010, SENSOR ACTUAT B-CHEM, V144, P289, DOI 10.1016/j.snb.2009.11.004
   Hu GZ, 2009, J ELECTROANAL CHEM, V633, P264, DOI 10.1016/j.jelechem.2009.06.007
   HURDIS EC, 1954, ANAL CHEM, V26, P320, DOI 10.1021/ac60086a016
   Jia NQ, 2007, ELECTROCHEM COMMUN, V9, P233, DOI 10.1016/j.elecom.2006.08.050
   Jiang XY, 2011, SENSOR ACTUAT B-CHEM, V153, P158, DOI 10.1016/j.snb.2010.10.023
   Jin X, 2007, SMALL, V3, P1513, DOI 10.1002/smll.200700139
   Jun S, 2000, J AM CHEM SOC, V122, P10712, DOI 10.1021/ja002261e
   Li BX, 2001, SENSOR ACTUAT B-CHEM, V72, P115, DOI 10.1016/S0925-4005(00)00623-7
   Li YL, 2010, ELECTROCHIM ACTA, V55, P5123, DOI 10.1016/j.electacta.2010.04.017
   Li Y, 2010, ELECTROCHEM COMMUN, V12, P777, DOI 10.1016/j.elecom.2010.03.031
   Li YZ, 1998, ANAL CHIM ACTA, V359, P149, DOI 10.1016/S0003-2670(97)00710-1
   Lin CY, 2010, TALANTA, V82, P340, DOI 10.1016/j.talanta.2010.04.047
   Lin YH, 2005, ELECTROCHEM COMMUN, V7, P166, DOI 10.1016/j.elecom.2004.12.005
   Liu S, 2010, TALANTA, V81, P727, DOI 10.1016/j.talanta.2009.12.057
   Noorbakhsh A, 2009, ELECTROCHIM ACTA, V54, P6312, DOI 10.1016/j.electacta.2009.05.078
   Peng YY, 2010, ELECTROANAL, V22, P463, DOI 10.1002/elan.200900366
   Rui Q, 2010, ANAL CHIM ACTA, V670, P57, DOI 10.1016/j.aca.2010.04.065
   Yao SJ, 2006, APPL CLAY SCI, V33, P35, DOI 10.1016/j.clay.2006.03.006
   Song YH, 2006, SENSOR ACTUAT B-CHEM, V114, P1001, DOI 10.1016/j.snb.2005.07.061
   Sunil K, 2008, B ENVIRON CONTAM TOX, V81, P422, DOI 10.1007/s00128-008-9477-7
   TAHA Z, 1991, ELECTROANAL, V3, P215, DOI 10.1002/elan.1140030313
   Wang L, 2004, ELECTROCHEM COMMUN, V6, P225, DOI 10.1016/j.elecom.2003.12.004
   Wang LX, 2011, TALANTA, V83, P1386, DOI 10.1016/j.talanta.2010.11.022
   Xu SY, 2007, BIOSENS BIOELECTRON, V22, P1807, DOI 10.1016/j.bios.2006.07.008
   Yan J, 2010, CARBON, V48, P3825, DOI 10.1016/j.carbon.2010.06.047
   Yao SJ, 2006, ANAL CHIM ACTA, V557, P78, DOI 10.1016/j.aca.2005.10.052
   Ye DX, 2012, COLLOID SURFACE B, V89, P10, DOI 10.1016/j.colsurfb.2011.08.014
   Zhao DY, 1998, SCIENCE, V279, P548, DOI 10.1126/science.279.5350.548
   Zheng D, 2009, J ELECTROANAL CHEM, V625, P82, DOI 10.1016/j.jelechem.2008.10.012
   Zhou M, 2008, BIOSENS BIOELECTRON, V24, P442, DOI 10.1016/j.bios.2008.04.025
   Zhou M, 2008, ANAL CHEM, V80, P4642, DOI 10.1021/ac702496k
   Zhou M, 2007, ANAL CHEM, V79, P5328, DOI 10.1021/ac0703707
   Zhu L, 2008, ELECTROANAL, V20, P1128, DOI 10.1002/elan.200704162
   Zhu LD, 2008, ELECTROANAL, V20, P527, DOI 10.1002/elan.200704088
   Zhu ZH, 2010, BIOSENS BIOELECTRON, V25, P2313, DOI 10.1016/j.bios.2010.03.019
NR 40
TC 74
Z9 76
U1 1
U2 99
PU PERGAMON-ELSEVIER SCIENCE LTD
PI OXFORD
PA THE BOULEVARD, LANGFORD LANE, KIDLINGTON, OXFORD OX5 1GB, ENGLAND
SN 0013-4686
J9 ELECTROCHIM ACTA
JI Electrochim. Acta
PD AUG 30
PY 2012
VL 77
BP 179
EP 183
DI 10.1016/j.electacta.2012.05.108
PG 5
WC Electrochemistry
WE Science Citation Index Expanded (SCI-EXPANDED)
SC Electrochemistry
GA 983PN
UT WOS:000307131300026
DA 2023-06-30
ER

PT J
AU Nakamoto, K
   Kurita, R
   Niwa, O
AF Nakamoto, Kohei
   Kurita, Ryoji
   Niwa, Osamu
TI Electrochemical Surface Plasmon Resonance Measurement Based on Gold
   Nanohole Array Fabricated by Nanoimprinting Technique
SO ANALYTICAL CHEMISTRY
LA English
DT Article
ID HYDROGEN-PEROXIDE; METAL-FILMS; BIOSENSOR; SENSOR; NANOPARTICLES;
   SPECTROSCOPY; SENSITIVITY
AB In this paper, we describe our development of an electrochemical surface plasmon resonance (EC-SPR) measurement device based on a bottom-filled gold nanohole array. The polymer based gold nanohole array was fabricated with a UV nanoimprint technique and electron beam gold deposition. Direct reflection mode measurement was used to monitor the SPR dip in the reflection spectra. A cyclic voltammogram was also operated by using the standard three electrodes containing working electrode having a gold nanohole array and counter and reference electrodes. The gold nanohole array was modified with an osmium-poly(vinylpyridine)-wired horseradish peroxidase (Os-gel-HRP) film, and its redox state induced by the change in potential was monitored simultaneously. The redox state of the local film was obtained simply by scanning the sample substrate stage. The substrate modified with Os-gel-HRP film was incorporated in a microfluidic chip, and then the hydrogen peroxide was determined in terms of the redox change in the Os complex mediator from the slope of the SPR dip shift. The linear relation of hydrogen peroxide from 10 to 250 mu M was successfully monitored, and a high conversion efficiency was realized.
C1 [Nakamoto, Kohei; Kurita, Ryoji; Niwa, Osamu] Natl Inst Adv Ind Sci & Technol, Tsukuba, Ibaraki 3058566, Japan.
   [Nakamoto, Kohei; Niwa, Osamu] Univ Tsukuba, Inst Mat Sci, Grad Sch Pure & Appl Sci, Tsukuba, Ibaraki 3058573, Japan.
C3 National Institute of Advanced Industrial Science & Technology (AIST);
   University of Tsukuba
RP Niwa, O (通讯作者)，Natl Inst Adv Ind Sci & Technol, Cent 6,1-1-1 Higashi, Tsukuba, Ibaraki 3058566, Japan.
EM niwa.o@aist.go.jp
RI KURITA, Ryoji/L-8072-2018
OI KURITA, Ryoji/0000-0001-5666-9561
FU Japan Society for the Promotion of Science for Young Scientists
   [21-3300]; IBEC Innovation Platform, AIST; Grants-in-Aid for Scientific
   Research [09J03300] Funding Source: KAKEN
FX This work was supported by the Research Fellowships of the Japan Society
   for the Promotion of Science for Young Scientists, Grant No. 21-3300.
   Part of this work was conducted at the Nano-Processing Facility,
   supported by the IBEC Innovation Platform, AIST.
CR Bingham JM, 2010, J AM CHEM SOC, V132, P17358, DOI 10.1021/ja1074272
   Ebbesen TW, 1998, NATURE, V391, P667, DOI 10.1038/35570
   Endo T, 2005, SCI TECHNOL ADV MAT, V6, P491, DOI 10.1016/j.stam.2005.03.019
   GREGG BA, 1991, J PHYS CHEM-US, V95, P5970, DOI 10.1021/j100168a046
   Haes AJ, 2004, NANO LETT, V4, P1029, DOI 10.1021/nl049670j
   Haes AJ, 2002, J AM CHEM SOC, V124, P10596, DOI 10.1021/ja020393x
   Hiep HM, 2008, ANAL CHEM, V80, P1859, DOI 10.1021/ac800087u
   Im H, 2011, ACS NANO, V5, P6244, DOI 10.1021/nn202013v
   Im H, 2010, CHEM SCI, V1, P688, DOI 10.1039/c0sc00365d
   Iwasaki Y, 2002, BIOSENS BIOELECTRON, V17, P783, DOI 10.1016/S0956-5663(02)00054-4
   Iwasaki Y, 2001, ANAL CHEM, V73, P1595, DOI 10.1021/ac0012851
   Jonsson MP, 2008, BIOINTERPHASES, V3, pFD30, DOI 10.1116/1.3027483
   Kang XF, 2001, ELECTROCHEM COMMUN, V3, P489, DOI 10.1016/S1388-2481(01)00170-9
   Koide S, 2000, CHEM COMMUN, P741, DOI 10.1039/b000866o
   Leroux Y, 2009, NANO LETT, V9, P2144, DOI 10.1021/nl900695j
   Masson JF, 2010, ANALYST, V135, P1483, DOI 10.1039/c0an00053a
   Mayer KM, 2011, CHEM REV, V111, P3828, DOI 10.1021/cr100313v
   Murray-Methot MP, 2008, ANALYST, V133, P1714, DOI 10.1039/b808820a
   Murray-Methot MP, 2010, J PHYS CHEM C, V114, P8268, DOI 10.1021/jp101231c
   Nakamoto K., 2009, MICROTOTAL ANAL SYST, V1, P1599
   Nakamoto K., 2009, MICROTOTAL ANAL SYST, V2, P1752
   Nakamoto K, 2011, NANOSCALE, V3, P5067, DOI 10.1039/c1nr10883b
   Nakashima H, 2008, LANGMUIR, V24, P5654, DOI 10.1021/la8003189
   Nelson BP, 2001, ANAL CHEM, V73, P1, DOI 10.1021/ac0010431
   Perez EF, 1998, ELECTROANAL, V10, P111, DOI 10.1002/(SICI)1521-4109(199802)10:2<111::AID-ELAN111>3.3.CO;2-M
   Rogers J.A., 2009, NANOTECHNOLOGY, V20
   Sannomiya T, 2011, SMALL, V7, P1653, DOI 10.1002/smll.201002228
   Sannomiya T, 2010, LANGMUIR, V26, P7619, DOI 10.1021/la9042342
   Stewart ME, 2006, P NATL ACAD SCI USA, V103, P17143, DOI 10.1073/pnas.0606216103
   Stockhausen V, 2010, J AM CHEM SOC, V132, P10224, DOI 10.1021/ja103337d
   Sun YG, 2002, ANAL CHEM, V74, P5297, DOI 10.1021/ac0258352
   VREEKE M, 1992, ANAL CHEM, V64, P3084, DOI 10.1021/ac00048a004
   Wittenberg NJ, 2011, ACS NANO, V5, P7555, DOI 10.1021/nn202554t
   Zong SZ, 2006, LANGMUIR, V22, P8915, DOI 10.1021/la060930h
NR 34
TC 45
Z9 45
U1 5
U2 110
PU AMER CHEMICAL SOC
PI WASHINGTON
PA 1155 16TH ST, NW, WASHINGTON, DC 20036 USA
SN 0003-2700
J9 ANAL CHEM
JI Anal. Chem.
PD APR 3
PY 2012
VL 84
IS 7
BP 3187
EP 3191
DI 10.1021/ac203160r
PG 5
WC Chemistry, Analytical
WE Science Citation Index Expanded (SCI-EXPANDED)
SC Chemistry
GA 926KL
UT WOS:000302829800023
PM 22283116
DA 2023-06-30
ER

PT J
AU Guo, XF
   Kulkarni, A
   Doepke, A
   Halsall, HB
   Iyer, S
   Heineman, WR
AF Guo, Xuefei
   Kulkarni, Ashish
   Doepke, Amos
   Halsall, H. Brian
   Iyer, Suri
   Heineman, William R.
TI Carbohydrate-Based Label-Free Detection of Escherichia coli ORN 178
   Using Electrochemical Impedance Spectroscopy
SO ANALYTICAL CHEMISTRY
LA English
DT Article
ID SELF-ASSEMBLED MONOLAYERS; SURFACE; RECOGNITION; OPPORTUNITIES;
   ADSORPTION; BIOSENSORS; O157-H7; ASSAY
AB A label-free biosensor for Escherichia coli (E. coli) ORN 178 based on faradaic electrochemical impedance spectroscopy (EIS) was developed. alpha-Mannoside or beta-galactoside was immobilized on a gold disk electrode using a self-assembled monolayer (SAM) via a spacer terminated in a thiol functionality. Impedance measurements (Nyquist plot) showed shifts due to the binding of E. coli ORN 178, which is specific for alpha-mannoside. No significant change in impedance was observed for E. coli ORN 208, which does not bind to alpha-mannoside. With increasing concentrations of E. coli ORN 178, electron-transfer resistance (R-et) increases before the sensor is saturated. After the Nyquist plot of E. coli/mixed SAM/gold electrode was modeled, a linear relationship between normalized R-et and the logarithmic value of E. coli concentrations was found in a range of bacterial concentration from 10(2) to 10(3) CFU/mL. The combination of robust carbohydrate ligands with EIS provides a label-free, sensitive, specific, user-friendly, robust, and portable biosensing system that could potentially be used in a point-of-care or continuous environmental monitoring setting.
C1 [Guo, Xuefei; Kulkarni, Ashish; Doepke, Amos; Halsall, H. Brian; Iyer, Suri; Heineman, William R.] Univ Cincinnati, Dept Chem, Cincinnati, OH 45221 USA.
C3 University System of Ohio; University of Cincinnati
RP Iyer, S (通讯作者)，Univ Cincinnati, Dept Chem, Cincinnati, OH 45221 USA.
EM suri.iyer@uc.edu; heinemwr@uc.edu
RI GUO, XUEFEI/A-2888-2013; Kulkarni, Ashish/M-2807-2017
OI GUO, XUEFEI/0000-0002-0606-9055; Kulkarni, Ashish/0000-0002-5713-2202;
   Doepke, Amos/0000-0001-6284-0871
FU National Science Foundation (NSF) [NSF ERC 0812348, Career CHE-0845005];
   NIAID [U01-A1075498]; Direct For Mathematical & Physical Scien; Division
   Of Chemistry [0845005] Funding Source: National Science Foundation
FX W.RH. thanks the National Science Foundation (NSF) for generous support
   (NSF ERC 0812348). S.I. thanks NIAID (U01-A1075498, Alison A. Weiss and
   S.I.) and NSF (Career CHE-0845005, Si.) for providing financial support.
   We thank Necati Kaval (Center for Chemical Sensors & Biosensors,
   University of Cincinnati) for help with SEM characterization.
CR [Anonymous], 2007, NAT REV MICROBIOL, V5, P836
   Bjorefors F, 2007, ANAL CHEM, V79, P8391, DOI 10.1021/ac071399d
   Bogomolova A, 2009, ANAL CHEM, V81, P3944, DOI 10.1021/ac9002358
   Boubour E, 2000, LANGMUIR, V16, P4222, DOI 10.1021/la991328c
   Daly P, 2002, LETT APPL MICROBIOL, V34, P222, DOI 10.1046/j.1472-765x.2002.01074.x
   Damos FS, 2005, LANGMUIR, V21, P602, DOI 10.1021/la0487038
   Daniels JS, 2007, ELECTROANAL, V19, P1239, DOI 10.1002/elan.200603855
   de Souza AC, 2005, CHEMBIOCHEM, V6, P828, DOI 10.1002/cbic.200400380
   Diao P, 2001, J ELECTROANAL CHEM, V495, P98, DOI 10.1016/S0022-0728(00)00424-1
   Dijksma M, 2000, LANGMUIR, V16, P3852, DOI 10.1021/la991387q
   El-Boubbou K, 2007, J AM CHEM SOC, V129, P13392, DOI 10.1021/ja076086e
   Harris SL, 2001, J BACTERIOL, V183, P4099, DOI 10.1128/JB.183.13.4099-4102.2001
   Ivnitski D, 1999, BIOSENS BIOELECTRON, V14, P599, DOI 10.1016/S0956-5663(99)00039-1
   JOHNSON RP, 1995, APPL ENVIRON MICROB, V61, P386, DOI 10.1128/AEM.61.1.386-388.1995
   JUTTNER K, 1990, ELECTROCHIM ACTA, V35, P1501, DOI 10.1016/0013-4686(90)80004-8
   Kale RR, 2007, BIOORG MED CHEM LETT, V17, P2459, DOI 10.1016/j.bmcl.2007.02.028
   Karlsson KA, 1999, BIOCHEM SOC T, V27, P471, DOI 10.1042/bst0270471
   Kulkarni AA, 2010, MED RES REV, V30, P327, DOI 10.1002/med.20196
   Lashley Felissa R, 2004, Expert Rev Anti Infect Ther, V2, P299, DOI 10.1586/14787210.2.2.299
   Laurino P, 2011, NANO LETT, V11, P73, DOI 10.1021/nl102821f
   Li ZG, 2011, THIN SOLID FILMS, V519, P4225, DOI 10.1016/j.tsf.2011.02.065
   Lisdat F, 2008, ANAL BIOANAL CHEM, V391, P1555, DOI 10.1007/s00216-008-1970-7
   Maalouf R, 2007, ANAL CHEM, V79, P4879, DOI 10.1021/ac070085n
   Markovich I, 2000, J ELECTROANAL CHEM, V484, P194, DOI 10.1016/S0022-0728(00)00084-X
   McAlpine M. C., 2010, P NATL ACAD SCI USA, V107, P19207
   Mead PS, 1999, EMERG INFECT DIS, V5, P841, DOI 10.3201/eid0506.990625
   Millen SH, 2010, BIOCHEMISTRY-US, V49, P5954, DOI 10.1021/bi100474z
   Mrksich M, 2000, CHEM SOC REV, V29, P267, DOI 10.1039/a705397e
   Mukhopadhyay B, 2009, TETRAHEDRON LETT, V50, P886, DOI 10.1016/j.tetlet.2008.12.029
   Ngundi MM, 2006, EXPERT REV PROTEOMIC, V3, P511, DOI 10.1586/14789450.3.5.511
   Nugen SR, 2008, ANAL BIOANAL CHEM, V391, P451, DOI 10.1007/s00216-008-1886-2
   NUZZO RG, 1983, J AM CHEM SOC, V105, P4481, DOI 10.1021/ja00351a063
   Otto K, 2002, P NATL ACAD SCI USA, V99, P2287, DOI 10.1073/pnas.042521699
   Pejcic B, 2006, ELECTROCHIM ACTA, V51, P6217, DOI 10.1016/j.electacta.2006.04.025
   Pethig R, 1997, TRENDS BIOTECHNOL, V15, P426, DOI 10.1016/S0167-7799(97)01096-2
   Pingarron J. M., 2009, TALANTA, V78, P1303
   Poirier GE, 1997, CHEM REV, V97, P1117, DOI 10.1021/cr960074m
   Ruan CM, 2002, ANAL CHEM, V74, P4814, DOI 10.1021/ac025647b
   Russell D. A., 2008, ANALYST, V133, P626
   Shen ZH, 2007, ANAL CHEM, V79, P2312, DOI 10.1021/ac061986j
   Tombelli S, 2007, BIOMOL ENG, V24, P191, DOI 10.1016/j.bioeng.2007.03.003
   Wan Y, 2009, TALANTA, V80, P218, DOI 10.1016/j.talanta.2009.06.057
   World Health Organization, 2007, FOOD SAF FOODB ILLN
   Zhang XA, 2010, ANAL CHEM, V82, P9455, DOI 10.1021/ac102132p
   Zhao XJ, 2004, P NATL ACAD SCI USA, V101, P15027, DOI 10.1073/pnas.0404806101
NR 45
TC 110
Z9 114
U1 1
U2 95
PU AMER CHEMICAL SOC
PI WASHINGTON
PA 1155 16TH ST, NW, WASHINGTON, DC 20036 USA
SN 0003-2700
EI 1520-6882
J9 ANAL CHEM
JI Anal. Chem.
PD JAN 3
PY 2012
VL 84
IS 1
BP 241
EP 246
DI 10.1021/ac202419u
PG 6
WC Chemistry, Analytical
WE Science Citation Index Expanded (SCI-EXPANDED)
SC Chemistry
GA 871UT
UT WOS:000298763900036
PM 22035288
DA 2023-06-30
ER

PT J
AU Campas, M
   de la Iglesia, P
   Fernandez-Tejedor, M
   Diogene, J
AF Campas, Monica
   de la Iglesia, Pablo
   Fernandez-Tejedor, Margarita
   Diogene, Jorge
TI Colorimetric and electrochemical phosphodiesterase inhibition assays for
   yessotoxin detection: development and comparison with LC-MS/MS
SO ANALYTICAL AND BIOANALYTICAL CHEMISTRY
LA English
DT Article
DE Yessotoxin (YTX); Phosphodiesterase (PDE); Inhibition assay;
   Protoceratium reticulatum; Liquid chromatography-tandem mass
   spectrometry (LC-MS/MS)
ID LIQUID-CHROMATOGRAPHY; MASS-SPECTROMETRY; CAPILLARY-ELECTROPHORESIS;
   SHELLFISH; MUSSELS; BIOSENSOR; TOXINS; QUANTIFICATION; EXTRACTION;
   ANALOGS
AB This work describes the development and applicability of two functional assays for the detection of yessotoxin (YTX), a polycyclic ether marine toxin produced by dinoflagellates. The assays are based on the interaction between this toxin and the phosphodiesterase (PDE) enzyme and the subsequent measurement of the enzyme activity by colorimetric and electrochemical methods. Firstly, several enzyme substrates were tested in order to select those able to be detected by colorimetry or electrochemistry after enzymatic hydrolysis. The substrates that provided the highest absorbance values and density currents were p-nitrophenyl phenylphosphonate and alpha-naphthyl phosphate, respectively. After optimisation of the experimental parameters, limits of detection of 0.8 and 0.6 mu M were attained by colorimetry and electrochemistry, respectively. An inhibitory effect of YTX on the PDE activity was observed. The assays have been applied to the analysis of YTX production by Protoceratium reticulatum cultures, and results were compared with liquid chromatography-tandem mass spectrometry analysis.
C1 [Campas, Monica; de la Iglesia, Pablo; Fernandez-Tejedor, Margarita; Diogene, Jorge] IRTA, San Carlos de la Rapita 43540, Spain.
C3 IRTA
RP Campas, M (通讯作者)，IRTA, Ctra Poble Nou,Km 5-5, San Carlos de la Rapita 43540, Spain.
EM monica.campas@irta.cat
RI Diogene, Jorge/AAB-8667-2019; de la Iglesia, Pablo/I-2744-2012;
   Fernández-Tejedor, Margarita/J-9449-2013; Fernández-Tejedor,
   Margarita/CAF-9941-2022; Campàs, Mònica/J-9900-2013
OI Diogene, Jorge/0000-0002-6567-6891; Fernández-Tejedor,
   Margarita/0000-0002-2875-1135; Fernández-Tejedor,
   Margarita/0000-0002-2875-1135; Campàs, Mònica/0000-0002-1220-7100
FU Instituto Nacional de Investigacion y Tecnologia Agraria y Alimentaria
   [RTA2006-00103-00-00, RTA2008-00084-00-00]; Departament d'Educacio i
   Universitats de la Generalitat de Catalunya; Ministerio de Ciencia e
   Innovacion; Fondo Social Europeo
FX This research was funded by the Instituto Nacional de Investigacion y
   Tecnologia Agraria y Alimentaria through the projects
   RTA2006-00103-00-00 and RTA2008-00084-00-00. Dr. Campas acknowledges
   financial support from the Departament d'Educacio i Universitats de la
   Generalitat de Catalunya through the Beatriu de Pinos programme and the
   Ministerio de Ciencia e Innovacion and the Fondo Social Europeo through
   the Ramon y Cajal programme. Technical assistance of IRTA's staff is
   gratefully acknowledged.
CR Afonso C, 2007, ANAL BIOCHEM, V363, P228, DOI 10.1016/j.ab.2007.01.017
   Alfonso A, 2004, ANAL BIOCHEM, V326, P93, DOI 10.1016/j.ab.2003.11.022
   Alfonso A, 2003, BIOCHEM PHARMACOL, V65, P193, DOI 10.1016/S0006-2952(02)01454-5
   Alfonso C, 2005, ANAL BIOCHEM, V344, P266, DOI 10.1016/j.ab.2005.06.044
   Amandi MF, 2002, J CHROMATOGR A, V976, P329, DOI 10.1016/S0021-9673(02)00946-9
   [Anonymous], 2008, EFSA J, V907, P1
   AUNE T, 1991, J TOXICOL ENV HEALTH, V34, P1, DOI 10.1080/15287399109531544
   Briggs LR, 2004, J AGR FOOD CHEM, V52, P5836, DOI 10.1021/jf049395m
   Caillaud A, 2010, TOXICON, V55, P633, DOI 10.1016/j.toxicon.2009.07.016
   Campas M, 2005, BIOSENS BIOELECTRON, V20, P1520, DOI 10.1016/j.bios.2004.06.002
   Canas IR, 2004, J CHROMATOGR A, V1056, P253, DOI 10.1016/j.chroma.2004.07.047
   CANETE E, 2010, TOXICOL IN IN PRESS
   Canete E, 2010, TOXICON, V55, P381, DOI 10.1016/j.toxicon.2009.08.017
   Ciminiello P, 2002, J CHROMATOGR A, V968, P61, DOI 10.1016/S0021-9673(02)00962-7
   Ciminiello P, 2007, CHEM RES TOXICOL, V20, P95, DOI 10.1021/tx060192x
   de la Iglesia P, 2009, FOOD ADDIT CONTAM A, V26, P221, DOI 10.1080/02652030802290522
   de la Iglesia P, 2007, J CHROMATOGR A, V1156, P160, DOI 10.1016/j.chroma.2006.12.084
   Draisci R, 1999, TOXICON, V37, P1187, DOI 10.1016/S0041-0101(98)00254-2
   Draisci R, 1998, RAPID COMMUN MASS SP, V12, P1291, DOI 10.1002/(SICI)1097-0231(19981015)12:19<1291::AID-RCM314>3.0.CO;2-Y
   FERNANDEZ ML, 2002, FLORACIONES ALGALES
   Fonfria ES, 2008, ANAL CHIM ACTA, V617, P167, DOI 10.1016/j.aca.2008.01.010
   Goto H, 2001, J CHROMATOGR A, V907, P181, DOI 10.1016/S0021-9673(00)01047-5
   MURATA M, 1987, TETRAHEDRON LETT, V28, P5869, DOI 10.1016/S0040-4039(01)81076-5
   Ogino Hiroyuki, 1997, Natural Toxins, V5, P255, DOI 10.1002/(SICI)1522-7189(1997)5:6<255::AID-NT6>3.0.CO;2-P
   Paz B, 2008, MAR DRUGS, V6, P73, DOI 10.3390/md20080005
   Paz B, 2007, TOXICON, V50, P1, DOI 10.1016/j.toxicon.2007.02.005
   Pazos MJ, 2004, ANAL BIOCHEM, V335, P112, DOI 10.1016/j.ab.2004.08.004
   Pierotti S, 2007, TOXICON, V49, P36, DOI 10.1016/j.toxicon.2006.09.008
   PROVASOLI L, 1968, P US JAPAN C CULTURE, P63
   Ramstad H, 2001, TOXICON, V39, P1393, DOI 10.1016/S0041-0101(01)00098-8
   Rhodes L, 2006, HARMFUL ALGAE, V5, P148, DOI 10.1016/j.hal.2005.06.008
   Satake Masayuki, 1997, Natural Toxins, V5, P164
   SEGEL IH, 1975, ENZYME KINETICS BEHA
   YASUMOTO T, 1978, B JPN SOC SCI FISH, V44, P1249
   Yasumoto T, 1997, BIOSCI BIOTECH BIOCH, V61, P1775, DOI 10.1271/bbb.61.1775
   Yasumoto T., 1984, ACS SYM SER, V262
   OFF J EUR COMMUNIT L, V75, P62
   OFF J EUR COMMUNIT L, V338, P27
NR 38
TC 5
Z9 5
U1 0
U2 21
PU SPRINGER HEIDELBERG
PI HEIDELBERG
PA TIERGARTENSTRASSE 17, D-69121 HEIDELBERG, GERMANY
SN 1618-2642
EI 1618-2650
J9 ANAL BIOANAL CHEM
JI Anal. Bioanal. Chem.
PD MAR
PY 2010
VL 396
IS 6
BP 2321
EP 2330
DI 10.1007/s00216-009-3445-x
PG 10
WC Biochemical Research Methods; Chemistry, Analytical
WE Science Citation Index Expanded (SCI-EXPANDED)
SC Biochemistry & Molecular Biology; Chemistry
GA 567NW
UT WOS:000275454900034
PM 20140666
DA 2023-06-30
ER

PT J
AU Krathumkhet, N
   Imae, T
   Wang, FM
   Yuan, CC
   Gaol, JML
   Paradee, N
AF Krathumkhet, Nattinee
   Imae, Toyoko
   Wang, Fu-ming
   Yuan, Chiou-Chung
   Gaol, Jusni Manidae Lumban
   Paradee, Nophawan
TI Electrochemical immunosensing by carbon ink/carbon
   dot/ZnO-labeled-Ag@polypyrrole composite biomarker for CA-125 ovarian
   cancer detection
SO BIOELECTROCHEMISTRY
LA English
DT Article
DE Cancer antigen 125; Electrochemical immunosensor; Ovarian cancer;
   Silver@polypyrrle nanoparticles; Zinc oxide
ID EPIDEMIOLOGY; BIOSENSORS
AB In this work, we demonstrated a novel cancer antigen 125 (CA125) biomarker detection based on electro-chemical immunosensor. The biomarker on conductive composite materials of carbon ink/carbon dot/zine oxide (C-ink/CD/ZnO) was employed as an electrode platform by using ITO substrate to enhance the interaction of antibodies (Ab) with supporting catalytic performance of ZnO as a labeling signal molecule. They were a scientist attention for biosensor with chemical stability, strong biocompatibility, high conductive signal, and accuracy. Moreover, the nanocomposite of silver@polypyrrole (Ag@PPy) was used as a potential redox mediator. The labeled construction with Ag@PPy was more accuracy than that of a free-labeled. The created immunosensor was a wide linear range as 1 ag center dot mL-1 -100 ng center dot mL-1 and a low limitation of detection as 0.1 fg center dot mL-1 under the optimal condition. This suggested that the immunosensor is considered to be an accurate and efficient diagnostic tool for CA125 and other biomarkers detection in actual sample analysis for clinic.
C1 [Krathumkhet, Nattinee; Paradee, Nophawan] King Mongkuts Univ Technol Thonburi, Fac Sci, Dept Chem, Sustainable Polymer & Innovat Composite Mat Res Gr, 126 Pracha Uthit Rd, Bangkok 10140, Thailand.
   [Imae, Toyoko; Wang, Fu-ming; Gaol, Jusni Manidae Lumban] Natl Taiwan Univ Sci & Technol, Grad Inst Appl Sci & Technol, 43 Keelung Rd, Sect 4, Taipei 10607, Taiwan.
   [Imae, Toyoko] Natl Taiwan Univ Sci & Technol, Dept Mat Sci & Engn, 43 Keelung Rd, Sect 4, Taipei 10607, Taiwan.
   [Imae, Toyoko] Natl Taiwan Univ Sci & Technol, Dept Chem Engn, 43 Keelung Rd, Sect 4, Taipei 10607, Taiwan.
   [Wang, Fu-ming] Natl Taiwan Univ Sci & Technol, Sustainable Energy Ctr, 43 Keelung Rd, Sect 4, Taipei 10607, Taiwan.
   [Wang, Fu-ming] Chung Yuan Christian Univ, Dept Chem Engn, 200 Zhongbei Rd, Taoyuan 32023, Taiwan.
   [Wang, Fu-ming] Chung Yuan Christian Univ, R&D Ctr Membrane Technol, 200 Zhongbei Rd, Taoyuan 32023, Taiwan.
   [Yuan, Chiou-Chung] Cheng Hsin Gen Hosp, Dept Obstet & Gynecol, 45 Zhenxing St, Taipei 11220, Taiwan.
C3 King Mongkuts University of Technology Thonburi; National Taiwan
   University of Science & Technology; National Taiwan University of
   Science & Technology; National Taiwan University of Science &
   Technology; National Taiwan University of Science & Technology; Chung
   Yuan Christian University; Chung Yuan Christian University; Cheng Hsin
   General Hospital
RP Paradee, N (通讯作者)，King Mongkuts Univ Technol Thonburi, Fac Sci, Dept Chem, Sustainable Polymer & Innovat Composite Mat Res Gr, 126 Pracha Uthit Rd, Bangkok 10140, Thailand.; Imae, T; Wang, FM (通讯作者)，Natl Taiwan Univ Sci & Technol, Grad Inst Appl Sci & Technol, 43 Keelung Rd, Sect 4, Taipei 10607, Taiwan.; Imae, T (通讯作者)，Natl Taiwan Univ Sci & Technol, Dept Mat Sci & Engn, 43 Keelung Rd, Sect 4, Taipei 10607, Taiwan.; Imae, T (通讯作者)，Natl Taiwan Univ Sci & Technol, Dept Chem Engn, 43 Keelung Rd, Sect 4, Taipei 10607, Taiwan.; Wang, FM (通讯作者)，Natl Taiwan Univ Sci & Technol, Sustainable Energy Ctr, 43 Keelung Rd, Sect 4, Taipei 10607, Taiwan.; Wang, FM (通讯作者)，Chung Yuan Christian Univ, Dept Chem Engn, 200 Zhongbei Rd, Taoyuan 32023, Taiwan.; Wang, FM (通讯作者)，Chung Yuan Christian Univ, R&D Ctr Membrane Technol, 200 Zhongbei Rd, Taoyuan 32023, Taiwan.
EM imae@mail.ntust.edu.tw; mccabe@mail.ntust.edu.tw;
   nophawan.par@kmutt.ac.th
FU King Mongkut's University of Technology Thonburi under KMUTT Research
   Center of Excellence Project; Nanoarchitecture and Nano-technology group
   (NTUST)
FX This research project was supported by King Mongkut's University of
   Technology Thonburi under KMUTT Research Center of Excellence Project
   and Postdoctoral Fellowship, and Nanoarchitecture and Nano-technology
   group (NTUST), for a Visiting scholarship. The authors would like to
   acknowledge Fitriani Jati Rahmania for XRD data analyses and Chen
   Wei-ling for preparation of human serum.
CR Abdel-Karim R, 2020, J ELECTROCHEM SOC, V167, DOI 10.1149/1945-7111/ab67aa
   Adhikari BR, 2015, SENSORS-BASEL, V15, P22490, DOI 10.3390/s150922490
   Aithal A, 2018, EXPERT OPIN THER TAR, V22, P675, DOI 10.1080/14728222.2018.1498845
   Biswas S, 2021, ACS APPL MATER INTER, V13, P3295, DOI 10.1021/acsami.0c14946
   Campuzano S, 2017, SENSORS-BASEL, V17, DOI 10.3390/s17040866
   Chang CC, 2018, ACS SUSTAIN CHEM ENG, V6, P5162, DOI 10.1021/acssuschemeng.7b04813
   Dai L, 2019, BIOSENS BIOELECTRON, V132, P97, DOI 10.1016/j.bios.2019.02.055
   Efa MT, 2018, J TAIWAN INST CHEM E, V92, P112, DOI 10.1016/j.jtice.2018.02.007
   Geleta TA, 2021, ACS APPL NANO MATER, V4, P236, DOI 10.1021/acsanm.0c02547
   Grieshaber D, 2008, SENSORS-BASEL, V8, P1400, DOI 10.3390/s8031400
   Jafri MA, 2016, GENOME MED, V8, DOI 10.1186/s13073-016-0324-x
   Justino CIL, 2016, TRAC-TREND ANAL CHEM, V85, P36, DOI 10.1016/j.trac.2016.04.004
   Lara S, 2018, BIOSENSORS-BASEL, V8, DOI 10.3390/bios8040104
   Leitao MM, 2004, AM J SURG PATHOL, V28, P147, DOI 10.1097/00000478-200402000-00001
   Liu B, 2019, MICROCHIM ACTA, V186, DOI 10.1007/s00604-019-3359-z
   Mandi U, 2016, J COLLOID INTERF SCI, V467, P291, DOI 10.1016/j.jcis.2016.01.017
   Mehrotra Parikha, 2016, J Oral Biol Craniofac Res, V6, P153, DOI 10.1016/j.jobcr.2015.12.002
   Momenimovahed Z, 2019, INT J WOMENS HEALTH, V11, P287, DOI 10.2147/IJWH.S197604
   Pakchin PS, 2020, BIOSENS BIOELECTRON, V153, DOI 10.1016/j.bios.2020.112029
   Purohit B., 2020, SENS INT, V1, DOI [10.1016/j.sintl.2020.100040, DOI 10.1016/J.SINTL.2020.100040]
   Rafique S, 2020, CHEM PAP, V74, P2591, DOI 10.1007/s11696-020-01100-w
   Reid BM, 2017, CANCER BIOL MED, V14, P9, DOI 10.20892/j.issn.2095-3941.2016.0084
   Salabat A, 2017, NEW J CHEM, V41, P12892, DOI 10.1039/c7nj00678k
   Sangili A, 2020, ACS APPL BIO MATER, V3, P7620, DOI 10.1021/acsabm.0c00821
   Saraei P, 2019, CANCER MANAG RES, V11, P3295, DOI 10.2147/CMAR.S200059
   Scholler N, 2007, BIOMARK MED, V1, P513, DOI 10.2217/17520363.1.4.513
   Verma S, 2020, BIOSENS BIOELECTRON, V165, DOI 10.1016/j.bios.2020.112347
   Vincent JL, 2018, EUR J ANAESTH, V35, P325, DOI 10.1097/EJA.0000000000000798
   Wang YG, 2022, J COLLOID INTERF SCI, V606, P510, DOI 10.1016/j.jcis.2021.08.055
   Wang YG, 2020, SENSOR ACTUAT B-CHEM, V319, DOI 10.1016/j.snb.2020.128313
   Wu SY, 2020, MOL CANCER, V19, DOI 10.1186/s12943-020-01238-x
NR 31
TC 0
Z9 0
U1 7
U2 7
PU ELSEVIER SCIENCE SA
PI LAUSANNE
PA PO BOX 564, 1001 LAUSANNE, SWITZERLAND
SN 1567-5394
EI 1878-562X
J9 BIOELECTROCHEMISTRY
JI Bioelectrochemistry
PD AUG
PY 2023
VL 152
AR 108430
DI 10.1016/j.bioelechem.2023.108430
EA APR 2023
PG 8
WC Biochemistry & Molecular Biology; Biology; Biophysics; Electrochemistry
WE Science Citation Index Expanded (SCI-EXPANDED)
SC Biochemistry & Molecular Biology; Life Sciences & Biomedicine - Other
   Topics; Biophysics; Electrochemistry
GA F3TQ7
UT WOS:000981607000001
PM 37043880
DA 2023-06-30
ER

PT J
AU de Assis, SC
   Morgado, DL
   Scheidt, DT
   de Souza, SS
   Cavallari, MR
   Ando, OH
   Carrilho, E
AF de Assis, Samuel Chagas
   Morgado, Daniella Lury
   Scheidt, Desiree Tamara
   de Souza, Samara Silva
   Cavallari, Marco Roberto
   Ando Jr, Oswaldo Hideo
   Carrilho, Emanuel
TI Review of Bacterial Nanocellulose-Based Electrochemical Biosensors:
   Functionalization, Challenges, and Future Perspectives
SO BIOSENSORS-BASEL
LA English
DT Review
DE bacterial nanocellulose; biosensors; ex situ; functionalization; in situ
ID WALLED CARBON NANOTUBES; DIRECT ELECTRON-TRANSFER; IN-SITU; CELLULOSE
   NANOFIBRILS; GOLD NANOPARTICLES; GLUCOSE BIOSENSOR; SILVER
   NANOPARTICLES; COMPOSITE FILMS; IMMOBILIZATION; NANOCOMPOSITES
AB Electrochemical biosensing devices are known for their simple operational procedures, low fabrication cost, and suitable real-time detection. Despite these advantages, they have shown some limitations in the immobilization of biochemicals. The development of alternative materials to overcome these drawbacks has attracted significant attention. Nanocellulose-based materials have revealed valuable features due to their capacity for the immobilization of biomolecules, structural flexibility, and biocompatibility. Bacterial nanocellulose (BNC) has gained a promising role as an alternative to antifouling surfaces. To widen its applicability as a biosensing device, BNC may form part of the supports for the immobilization of specific materials. The possibilities of modification methods and in situ and ex situ functionalization enable new BNC properties. With the new insights into nanoscale studies, we expect that many biosensors currently based on plastic, glass, or paper platforms will rely on renewable platforms, especially BNC ones. Moreover, substrates based on BNC seem to have paved the way for the development of sensing platforms with minimally invasive approaches, such as wearable devices, due to their mechanical flexibility and biocompatibility.
C1 [de Assis, Samuel Chagas; Morgado, Daniella Lury; de Souza, Samara Silva; Ando Jr, Oswaldo Hideo] Univ Fed Integracao Latino Amer UNILA, Grp Pesquisa Energia & Sustentabilidade Energet GP, Av Silvio Americo Sasdelli 1842, BR-85866000 Foz Do Iguacu, PR, Brazil.
   [Morgado, Daniella Lury; Scheidt, Desiree Tamara; Carrilho, Emanuel] Univ Sao Paulo, Inst Quim Sao Carlos, BR-13566590 Sao Carlos, SP, Brazil.
   [Scheidt, Desiree Tamara; Carrilho, Emanuel] Inst Nacl Ciencia & Tecnol Bioanalit INCTBio, BR-13083970 Campinas, SP, Brazil.
   [de Souza, Samara Silva] Univ Tecnol Fed Parana UTFPR, Dept Engn Bioproc & Biotecnol, Campus Dois Vizinhos, BR-85660000 Dois Vizinhos, PR, Brazil.
   [Cavallari, Marco Roberto] Univ Campinas Unicamp, Sch Elect & Comp Engn, Av Albert Einstein 400, BR-13083852 Campinas, SP, Brazil.
   [Ando Jr, Oswaldo Hideo] Univ Fed Rural Pernambuco UFRPE, Acad Unit Cabo Santo Agostinho UACSA, Rua Cento & Sessenta & Tres 300, BR-54518430 Cabo De Santo Agostinho, PE, Brazil.
C3 Universidade Federal da Integracao Latino-Americana; Universidade de Sao
   Paulo; Universidade Tecnologica Federal do Parana; Universidade Estadual
   de Campinas; Universidade Federal Rural de Pernambuco (UFRPE)
RP Carrilho, E (通讯作者)，Univ Sao Paulo, Inst Quim Sao Carlos, BR-13566590 Sao Carlos, SP, Brazil.; Carrilho, E (通讯作者)，Inst Nacl Ciencia & Tecnol Bioanalit INCTBio, BR-13083970 Campinas, SP, Brazil.
EM emanuel@iqsc.usp.br
RI ANDO JUNIOR, OSWALDO HIDEO/P-6733-2014; Carrilho, E./A-5845-2009; Souza,
   Samara Silva de/O-1395-2018; Cavallari, Marco/F-2758-2013
OI ANDO JUNIOR, OSWALDO HIDEO/0000-0002-6951-0063; Carrilho,
   E./0000-0001-7351-8220; Souza, Samara Silva de/0000-0001-5129-940X;
   Cavallari, Marco/0000-0002-1345-754X; Morgado,
   Daniella/0000-0002-4018-0822
FU Triple Agenda Institutional Program of the Federal University of Latin
   American Integration (UNILA) [PRPPG 137/2018]; Brazilian National
   Council for Scientific and Technological Development (CNPq)
   [303439/2018-1]; Araucaria Foundation of Support to the Scientific and
   Technological Development of the State of Parana (FAPPR); CNPq
   [307223/2017-5, 407531/2018-1]; INCTBio (FAPESP) [2014/50867-3]; INCTBio
   (CNPq) [465389/2014-7]; Coordenacao de Aperfeicoamento de Pessoal de
   Nivel Superior-Brasil (CAPES) [001]
FX This research was funded by the Triple Agenda Institutional Program of
   the Federal University of Latin American Integration (UNILA), grant
   number Call PRPPG 137/2018. S.S.d.S. was funded by The Brazilian
   National Council for Scientific and Technological Development (CNPq),
   grant number 303439/2018-1. S.C.d.A. was funded by the Araucaria
   Foundation of Support to the Scientific and Technological Development of
   the State of Parana (FAPPR). O.H.A.J. was funded by CNPq, grant numbers
   307223/2017-5 and 407531/2018-1. E.C. was funded by INCTBio (FAPESP
   grant number 2014/50867-3 and CNPq grant number 465389/2014-7). D.T.S.
   was funded by the Coordenacao de Aperfeicoamento de Pessoal de Nivel
   Superior-Brasil (CAPES)-Finance Code 001.
CR Abitbol T, 2016, CURR OPIN BIOTECH, V39, P76, DOI 10.1016/j.copbio.2016.01.002
   Abol-Fotouh D, 2020, SCI REP-UK, V10, DOI 10.1038/s41598-020-60315-9
   Almasi H, 2019, CARBOHYD POLYM, V222, DOI 10.1016/j.carbpol.2019.114995
   Almasi H, 2018, CARBOHYD POLYM, V186, P273, DOI 10.1016/j.carbpol.2018.01.067
   Almeida EVR, 2013, CELLULOSE, V20, P453, DOI 10.1007/s10570-012-9802-5
   Amin MCIM, 2012, CARBOHYD POLYM, V88, P465, DOI 10.1016/j.carbpol.2011.12.022
   Araki J, 2006, POLYMER, V47, P8241, DOI 10.1016/j.polymer.2006.09.060
   Asrami PN, 2020, FRONT CHEM, V8, DOI 10.3389/fchem.2020.00503
   Athukoralalage SS, 2019, POLYMERS-BASEL, V11, DOI 10.3390/polym11050898
   Backdahl H, 2006, BIOMATERIALS, V27, P2141, DOI 10.1016/j.biomaterials.2005.10.026
   Baeumner AJ, 2003, ANAL BIOANAL CHEM, V377, P434, DOI 10.1007/s00216-003-2158-9
   Baptista A, 2013, CELLULOSE - MEDICAL, PHARMACEUTICAL AND ELECTRONIC APPLICATIONS, P67, DOI 10.5772/56721
   Barud HS, 2013, POLIMEROS, V23, P135, DOI 10.1590/S0104-14282013005000018
   Barud HS, 2008, MAT SCI ENG C-BIO S, V28, P515, DOI 10.1016/j.msec.2007.05.001
   Bassas-Galia M, 2017, WOODH PUBL SER BIOM, V120, P31, DOI 10.1016/B978-0-08-100262-9.00002-1
   Berry V, 2005, J AM CHEM SOC, V127, P17600, DOI 10.1021/ja056428l
   Bornhorst JA, 2000, METHOD ENZYMOL, V326, P245
   Brandes R, 2016, J NANO RES-SW, V43, P73, DOI 10.4028/www.scientific.net/JNanoR.43.73
   Brondani D, 2013, BIOSENS BIOELECTRON, V42, P242, DOI 10.1016/j.bios.2012.10.087
   Brown A. J., 1886, J CHEM SOC T, V49, P172, DOI DOI 10.1039/CT8864900172
   Budaeva VV, 2019, NANOMATERIALS-BASEL, V9, DOI 10.3390/nano9121694
   Cacicedo ML, 2016, BIORESOURCE TECHNOL, V213, P172, DOI 10.1016/j.biortech.2016.02.071
   Cai J, 2005, MACROMOL BIOSCI, V5, P539, DOI 10.1002/mabi.200400222
   Cai ZJ, 2011, MATER LETT, V65, P182, DOI 10.1016/j.matlet.2010.09.055
   Caro-Astorga J, 2021, NAT COMMUN, V12, DOI 10.1038/s41467-021-25350-8
   Castro C, 2015, RSC ADV, V5, P90742, DOI 10.1039/c5ra16966f
   Castro C, 2011, CARBOHYD POLYM, V84, P96, DOI 10.1016/j.carbpol.2010.10.072
   Chakrabarty A, 2018, POLYMERS-BASEL, V10, DOI 10.3390/polym10050517
   Chen P, 2010, MACROMOL RES, V18, P309, DOI 10.1007/s13233-010-0404-5
   Chen P, 2009, CURR APPL PHYS, V9, pE96, DOI 10.1016/j.cap.2008.12.038
   Chen WS, 2018, CHEM SOC REV, V47, P2837, DOI [10.1039/c7cs00790f, 10.1039/C7CS00790F]
   CLARK LC, 1962, ANN NY ACAD SCI, V102, P29, DOI 10.1111/j.1749-6632.1962.tb13623.x
   Costa AFS., 2017, J TEXTILE FASHION TE, V7, P11, DOI 10.24247/ijtftaug20172
   Credou J, 2014, J MATER CHEM B, V2, P4767, DOI 10.1039/c4tb00431k
   Cunha-Silva H, 2018, TALANTA, V188, P779, DOI 10.1016/j.talanta.2018.06.054
   Dahman Y, 2010, APPL BIOCHEM BIOTECH, V162, P1647, DOI 10.1007/s12010-010-8946-8
   de Souza SS, 2019, CELLULOSE, V26, P1641, DOI 10.1007/s10570-018-2178-4
   Deshmukh K, 2017, BIOPOLYMER COMPOSITES IN ELECTRONICS, P27, DOI 10.1016/B978-0-12-809261-3.00003-6
   Dhandayuthapani B, 2011, INT J POLYM SCI, V2011, DOI 10.1155/2011/290602
   Dhar P, 2019, ACS APPL BIO MATER, V2, P4052, DOI 10.1021/acsabm.9b00581
   Di Z, 2017, INT J BIOL MACROMOL, V105, P638, DOI 10.1016/j.ijbiomac.2017.07.075
   Du X, 2017, NANO ENERGY, V35, P299, DOI 10.1016/j.nanoen.2017.04.001
   DUBITSKY YA, 1993, SYNTHETIC MET, V53, P303, DOI 10.1016/0379-6779(93)91099-N
   Dugan JM, 2013, NANOMEDICINE-UK, V8, P287, DOI [10.2217/NNM.12.211, 10.2217/nnm.12.211]
   Edwards JV, 2018, SENSORS-BASEL, V18, DOI 10.3390/s18072334
   Esa F, 2014, AGRIC AGRIC SCI PROC, V2, P113, DOI 10.1016/j.aaspro.2014.11.017
   Esmaeili C, 2015, SENSORS-BASEL, V15, P24681, DOI 10.3390/s151024681
   Farjana S, 2013, J SENSORS, V2013, DOI 10.1155/2013/741248
   Farooq U, 2020, BIOSENS BIOELECTRON, V157, DOI 10.1016/j.bios.2020.112163
   Farooq U, 2018, BIOSENS BIOELECTRON, V118, P204, DOI 10.1016/j.bios.2018.07.058
   Fernandes SCM, 2009, GREEN CHEM, V11, P2023, DOI 10.1039/b919112g
   Florea M, 2016, P NATL ACAD SCI USA, V113, pE3431, DOI 10.1073/pnas.1522985113
   Freire RS, 2003, J BRAZIL CHEM SOC, V14, P230, DOI 10.1590/S0103-50532003000200008
   Galateanu B, 2015, STEM CELLS INT, V2015, DOI 10.1155/2015/195096
   Gao L, 2019, NPJ FLEX ELECTRON, V3, DOI 10.1038/s41528-019-0048-2
   Gao MH, 2019, NAT COMMUN, V10, DOI 10.1038/s41467-018-07879-3
   Gao QY, 2011, CARBOHYD POLYM, V83, P1253, DOI 10.1016/j.carbpol.2010.09.029
   George J, 2012, CARBOHYD POLYM, V87, P2031, DOI 10.1016/j.carbpol.2011.10.019
   Ghasemi S, 2020, CARBOHYD POLYM, V232, DOI 10.1016/j.carbpol.2019.115801
   Ghasemi-Mobarakeh L, 2019, CURR OPIN BIOMED ENG, V10, P45, DOI 10.1016/j.cobme.2019.02.004
   Golmohammadi H, 2017, CHEM MATER, V29, P5426, DOI 10.1021/acs.chemmater.7b01170
   Gomes NO, 2020, ELECTROCHIM ACTA, V349, DOI 10.1016/j.electacta.2020.136341
   Gopakumar DA, 2016, MULTIFUNCTIONAL POLYMERIC NANOCOMPOSITES BASED ON CELLULOSIC REINFORCEMENTS, P253
   Grunert M, 2002, J POLYM ENVIRON, V10, P27, DOI 10.1023/A:1021065905986
   Gullo M, 2018, APPL MICROBIOL BIOT, V102, P6885, DOI 10.1007/s00253-018-9164-5
   Gutierrez J, 2012, J COLLOID INTERF SCI, V377, P88, DOI 10.1016/j.jcis.2012.03.075
   Hench LL, 2002, SCIENCE, V295, P1014, DOI 10.1126/science.1067404
   Hoeng F, 2016, NANOSCALE, V8, P13131, DOI 10.1039/c6nr03054h
   Hong F, 2015, BIOMED RES INT, V2015, DOI 10.1155/2015/560365
   Hu WL, 2014, CARBOHYD POLYM, V101, P1043, DOI 10.1016/j.carbpol.2013.09.102
   Huang Y, 2019, POLYMERS-BASEL, V11, DOI 10.3390/polym11020187
   Hudecki A, 2019, STEM CELLS AND BIOMATERIALS FOR REGENERATIVE MEDICINE, P85, DOI 10.1016/B978-0-12-812258-7.00007-1
   Iguchi M, 2000, J MATER SCI, V35, P261, DOI 10.1023/A:1004775229149
   Imamura AH, 2020, MICROCHIM ACTA, V187, DOI 10.1007/s00604-020-04250-6
   Imran M, 2020, MICROMACHINES-BASEL, V11, DOI 10.3390/mi11040413
   Jasim A, 2017, CARBOHYD POLYM, V163, P62, DOI 10.1016/j.carbpol.2017.01.056
   Jin K, 2022, CARBOHYD POLYM, V283, DOI 10.1016/j.carbpol.2022.119171
   Jin L, 2016, ACS APPL MATER INTER, V8, P1011, DOI 10.1021/acsami.5b11241
   Jorfi M, 2015, J APPL POLYM SCI, V132, DOI 10.1002/app.41719
   Jozala AF, 2016, APPL MICROBIOL BIOT, V100, P2063, DOI 10.1007/s00253-015-7243-4
   Justino CIL, 2017, SENSORS-BASEL, V17, DOI 10.3390/s17122918
   Kamel S, 2020, BIOSENSORS-BASEL, V10, DOI 10.3390/bios10060067
   Karge H, 2017, CEU PR STUD HIST ME, V9, P1
   Karunakaran C., 2015, BIOSENS BIOELECTRON, P133, DOI DOI 10.1016/B978-0-12-803100-1.00003-7
   Karunakaran C., 2015, BIOSENSORS BIOELECTR, P69, DOI [10.1016/B978-0-12-803100-1.00002-5, DOI 10.1016/B978-0-12-803100-1.00002-5]
   Kaur G, 2016, ENZYME MICROB TECH, V82, P144, DOI 10.1016/j.enzmictec.2015.09.008
   Kaushik M, 2016, GREEN CHEM, V18, P622, DOI 10.1039/c5gc02500a
   KENNEDY JF, 1982, J IMMUNOL METHODS, V50, P57, DOI 10.1016/0022-1759(82)90304-0
   Keshk S. M. A. S., 2014, J BIOPROCES BIOTECHN, V4, P150, DOI DOI 10.4172/2155-9821.1000150
   Khalil HPSA, 2014, CARBOHYD POLYM, V99, P649, DOI 10.1016/j.carbpol.2013.08.069
   Kim YH, 2013, J CHEM TECHNOL BIOT, V88, P1067, DOI 10.1002/jctb.3939
   Klemm D, 2005, ANGEW CHEM INT EDIT, V44, P3358, DOI 10.1002/anie.200460587
   Klemm D, 2011, ANGEW CHEM INT EDIT, V50, P5438, DOI 10.1002/anie.201001273
   Koizumi S, 2008, EUR PHYS J E, V26, P137, DOI 10.1140/epje/i2007-10259-3
   Kose R, 2011, BIOMACROMOLECULES, V12, P716, DOI 10.1021/bm1013469
   Kumar S, 2022, CARBOHYD POLYM, V298, DOI 10.1016/j.carbpol.2022.120052
   Lay M, 2017, EUR POLYM J, V91, P1, DOI 10.1016/j.eurpolymj.2017.03.021
   Lee KY, 2012, ACS APPL MATER INTER, V4, P4078, DOI 10.1021/am300852a
   Legnani C, 2008, THIN SOLID FILMS, V517, P1016, DOI 10.1016/j.tsf.2008.06.011
   Li GH, 2016, COLLOID SURFACE A, V509, P408, DOI 10.1016/j.colsurfa.2016.09.028
   Li SH, 2014, ADV ENERGY MATER, V4, DOI 10.1002/aenm.201301655
   Li YY, 2012, SENSOR ACTUAT B-CHEM, V168, P46, DOI 10.1016/j.snb.2012.01.013
   Liang HW, 2012, NPG ASIA MATER, V4, DOI 10.1038/am.2012.34
   Lin N, 2012, NANOSCALE, V4, P3274, DOI 10.1039/c2nr30260h
   Lin SP, 2013, CELLULOSE, V20, P2191, DOI 10.1007/s10570-013-9994-3
   Lindgren A, 2000, BIOSENS BIOELECTRON, V15, P491, DOI 10.1016/S0956-5663(00)00110-X
   Liu D.Y., 2015, FILLERS REINFORCEMEN, P3, DOI [10.1016/B978-0-08-100079-3.00001-6, DOI 10.1016/B978-0-08-100079-3.00001-6]
   Long LF, 2021, GREEN CHEM, V23, P9600, DOI 10.1039/d1gc03097c
   Lu XK, 2011, CARBOHYD POLYM, V86, P239, DOI 10.1016/j.carbpol.2011.04.042
   Ludwicka K, 2016, BACTERIAL NANOCELLULOSE: FROM BIOTECHNOLOGY TO BIO-ECONOMY, P145, DOI 10.1016/B978-0-444-63458-0.00009-3
   Luo QP, 2018, NEW J CHEM, V42, P18252, DOI 10.1039/c8nj02018c
   Lv PF, 2018, CHEM ENG J, V351, P177, DOI 10.1016/j.cej.2018.06.098
   Lv PF, 2016, CELLULOSE, V23, P3117, DOI 10.1007/s10570-016-1030-y
   Ma H, 2011, CARBOHYD POLYM, V84, P383, DOI 10.1016/j.carbpol.2010.11.050
   Marquez A, 2017, BIOSENS BIOELECTRON, V97, P136, DOI 10.1016/j.bios.2017.05.051
   Meija J, 2020, ANAL CHEM, V92, P13434, DOI 10.1021/acs.analchem.0c02805
   Mohankumar P, 2021, MEASUREMENT, V167, DOI 10.1016/j.measurement.2020.108293
   Mohite BV, 2014, BIOTECHNOL APPL BIOC, V61, P101, DOI 10.1002/bab.1148
   Monier M, 2012, INT J BIOL MACROMOL, V51, P18, DOI 10.1016/j.ijbiomac.2012.04.019
   Moniri M, 2017, NANOMATERIALS-BASEL, V7, DOI 10.3390/nano7090257
   Moon RJ, 2011, CHEM SOC REV, V40, P3941, DOI 10.1039/c0cs00108b
   Morales-Narvaez E, 2015, ACS NANO, V9, P7296, DOI 10.1021/acsnano.5b03097
   Morgado DL, 2013, MATERIALS, V6, P2410, DOI 10.3390/ma6062410
   Morrison D.W.G., 2007, BIOMEDICAL NANOSTRUC, DOI [10.1002/9780470185834.ch17, DOI 10.1002/9780470185834.CH17]
   Muller D, 2013, CARBOHYD POLYM, V94, P655, DOI 10.1016/j.carbpol.2013.01.041
   Naghdi T, 2019, ANAL CHIM ACTA, V1070, P104, DOI 10.1016/j.aca.2019.04.037
   Nechyporchuk O, 2016, IND CROP PROD, V93, P2, DOI 10.1016/j.indcrop.2016.02.016
   Nguyen PQ, 2014, NAT COMMUN, V5, DOI 10.1038/ncomms5945
   O'Brien FJ, 2011, MATER TODAY, V14, P88, DOI 10.1016/S1369-7021(11)70058-X
   Okushita K, 2012, BIOMACROMOLECULES, V13, P1323, DOI 10.1021/bm300537k
   Oprea M, 2020, CARBOHYD POLYM, V247, DOI 10.1016/j.carbpol.2020.116683
   Pagan M, 2015, BIOSENS BIOELECTRON, V64, P138, DOI 10.1016/j.bios.2014.08.072
   Pinto SC, 2020, CARBOHYD POLYM, V230, DOI 10.1016/j.carbpol.2019.115598
   Pourreza N, 2015, BIOSENS BIOELECTRON, V74, P353, DOI 10.1016/j.bios.2015.06.041
   Putzbach W, 2013, SENSORS-BASEL, V13, P4811, DOI 10.3390/s130404811
   Qaanei M, 2021, ANAL METHODS-UK, V13, P3101, DOI 10.1039/d1ay00563d
   Qin C, 2012, ANAL CHIM ACTA, V720, P49, DOI 10.1016/j.aca.2012.01.033
   Qu JY, 2014, ANAL LETT, V47, P1564, DOI 10.1080/00032719.2013.867499
   Ramanavicius S, 2021, POLYMERS-BASEL, V13, DOI 10.3390/polym13010049
   Rassas I, 2019, MAT SCI ENG C-MATER, V95, P152, DOI 10.1016/j.msec.2018.10.078
   Rebelo A, 2019, CARBOHYD POLYM, V204, P190, DOI 10.1016/j.carbpol.2018.10.017
   Reshmy R, 2021, BIOENGINEERED, V12, P11463, DOI 10.1080/21655979.2021.2009753
   Retegi A, 2012, CELLULOSE, V19, P103, DOI 10.1007/s10570-011-9598-8
   Rodriguez-Mozaz S, 2006, ANAL BIOANAL CHEM, V386, P1025, DOI 10.1007/s00216-006-0574-3
   Rogers KR, 2006, ANAL CHIM ACTA, V568, P222, DOI 10.1016/j.aca.2005.12.067
   Rojas J., 2015, CELLULOSE FUNDAMENTA, DOI [10.5772/61334, DOI 10.5772/61334]
   ROSS P, 1991, MICROBIOL REV, V55, P35, DOI 10.1128/MMBR.55.1.35-58.1991
   Saibuatong OA, 2010, CARBOHYD POLYM, V79, P455, DOI 10.1016/j.carbpol.2009.08.039
   Salim A, 2019, BIOSENS BIOELECTRON, V141, DOI 10.1016/j.bios.2019.111422
   Schaffner M, 2017, SCI ADV, V3, DOI 10.1126/sciadv.aao6804
   SCHRAMM M, 1954, J GEN MICROBIOL, V11, P123, DOI 10.1099/00221287-11-1-123
   Shah J, 2005, APPL MICROBIOL BIOT, V66, P352, DOI 10.1007/s00253-004-1756-6
   Shah N, 2013, CARBOHYD POLYM, V98, P1585, DOI 10.1016/j.carbpol.2013.08.018
   Shao W, 2016, CARBOHYD POLYM, V138, P166, DOI 10.1016/j.carbpol.2015.11.033
   Sheikhi A, 2019, NANOMATERIALS AND POLYMER NANOCOMPOSITES: RAW MATERIALS TO APPLICATIONS, P307, DOI 10.1016/B978-0-12-814615-6.00009-6
   Shi ZJ, 2016, BIOMATERIALS, V111, P40, DOI 10.1016/j.biomaterials.2016.09.020
   Shi ZJ, 2014, FOOD HYDROCOLLOID, V35, P539, DOI 10.1016/j.foodhyd.2013.07.012
   Singh A, 2020, INT J MOL SCI, V21, DOI 10.3390/ijms21239185
   Siqueira G, 2010, POLYMERS-BASEL, V2, P728, DOI 10.3390/polym2040728
   Soykeabkaew N, 2009, CELLULOSE, V16, P435, DOI 10.1007/s10570-009-9285-1
   Stumpf TR, 2013, MAT SCI ENG C-MATER, V33, P4739, DOI 10.1016/j.msec.2013.07.035
   Subhedar A, 2021, INT J BIOL MACROMOL, V166, P587, DOI 10.1016/j.ijbiomac.2020.10.217
   Sukla L.B., 2015, ENV MICROBIAL BIOTEC, DOI [10.1007/978-3-319-19018-1, DOI 10.1007/978-3-319-19018-1]
   Sulaiman S, 2015, APPL BIOCHEM BIOTECH, V175, P1817, DOI 10.1007/s12010-014-1417-x
   Sun DP, 2010, J ENERG MATER, V28, P85, DOI 10.1080/07370650903222551
   Sun QQ, 2018, BIOSENS BIOELECTRON, V119, P237, DOI 10.1016/j.bios.2018.08.018
   Suni II, 2021, BIOSENSORS-BASEL, V11, DOI 10.3390/bios11070239
   Teles FRR, 2008, MAT SCI ENG C-BIO S, V28, P1530, DOI 10.1016/j.msec.2008.04.010
   Thevenot DR, 2001, BIOSENS BIOELECTRON, V16, P121, DOI [10.1016/S0956-5663(01)00115-4, 10.1081/AL-100103209]
   Tian Y, 2002, ANAL CHEM, V74, P2428, DOI 10.1021/ac0157270
   Tokoh C, 1998, CELLULOSE, V5, P249, DOI 10.1023/A:1009211927183
   Torgbo S, 2020, POLYM DEGRAD STABIL, V179, DOI 10.1016/j.polymdegradstab.2020.109232
   Torres FG, 2019, MAT SCI ENG C-MATER, V98, P1277, DOI 10.1016/j.msec.2019.01.064
   Torres F.G., 2020, MED DEVICES SENS, V3, pe10102, DOI [DOI 10.1002/MDS3.10102, 10.1002/mds3.10102]
   Turner APF, 2000, SCIENCE, V290, P1315, DOI 10.1126/science.290.5495.1315
   Ul-Islam M, 2015, BIOTECHNOL J, V10, P1847, DOI 10.1002/biot.201500106
   Ul-Islam M, 2012, CARBOHYD POLYM, V88, P596, DOI 10.1016/j.carbpol.2012.01.006
   Ullah H, 2016, CELLULOSE, V23, P2291, DOI 10.1007/s10570-016-0986-y
   Ummartyotin S, 2015, RENEW SUST ENERG REV, V41, P402, DOI 10.1016/j.rser.2014.08.050
   Vadanan SV, 2022, POLYM J, V54, P481, DOI 10.1038/s41428-021-00606-8
   VERLHAC C, 1990, J POLYM SCI POL CHEM, V28, P1171, DOI 10.1002/pola.1990.080280517
   Wan YZ, 2009, COMPOS SCI TECHNOL, V69, P1212, DOI 10.1016/j.compscitech.2009.02.024
   Wang W, 2011, TALANTA, V84, P71, DOI 10.1016/j.talanta.2010.12.015
   Wang W, 2010, ELECTROANAL, V22, P2543, DOI 10.1002/elan.201000235
   Watanabe K, 1998, CELLULOSE, V5, P187, DOI 10.1023/A:1009272904582
   Wei HR, 2015, ANALYST, V140, P5640, DOI 10.1039/c5an00606f
   Willner I, 2002, SCIENCE, V298, P2407, DOI 10.1126/science.298.5602.2407
   Willner I, 2001, TRENDS BIOTECHNOL, V19, P222, DOI 10.1016/S0167-7799(01)01634-1
   Willner I, 2005, BIOELECTRONICS: FROM THEORY TO APPLICATIONS, P1, DOI 10.1002/352760376X.ch1
   Guo XJ, 2020, ELECTROCHIM ACTA, V354, DOI 10.1016/j.electacta.2020.136763
   Xu M, 2019, BIOSENS BIOELECTRON, V124, P96, DOI 10.1016/j.bios.2018.10.019
   Xu XZ, 2013, ACS APPL MATER INTER, V5, P2999, DOI 10.1021/am302624t
   Yamada Y, 2012, J GEN APPL MICROBIOL, V58, P397, DOI 10.2323/jgam.58.397
   Yan ZY, 2008, CARBOHYD POLYM, V74, P659, DOI 10.1016/j.carbpol.2008.04.028
   Ye YL, 2018, BIOSENS BIOELECTRON, V119, P119, DOI 10.1016/j.bios.2018.07.051
   Yoon J, 2019, BIOSENS BIOELECTRON, V140, P83, DOI 10.1016/j.bios.2019.111343
   Yoon SH, 2006, BIOMACROMOLECULES, V7, P1280, DOI 10.1021/bm050597g
   Yu B, 2019, PROCESS BIOCHEM, V79, P40, DOI 10.1016/j.procbio.2018.12.024
   Yuan J, 2018, BIOELECTROCHEMISTRY, V123, P94, DOI 10.1016/j.bioelechem.2018.04.009
   Zhang AQ, 2016, CHEM REV, V116, P215, DOI 10.1021/acs.chemrev.5b00608
   Zhang S, 2011, J ENG FIBER FABR, V6, P69
   Zhang TJ, 2010, ADV FUNCT MATER, V20, P1152, DOI 10.1002/adfm.200902104
   Zhang W, 2011, CARBOHYD POLYM, V86, P1760, DOI 10.1016/j.carbpol.2011.07.015
   Zhang YX, 2013, BIOMACROMOLECULES, V14, P4161, DOI 10.1021/bm4007979
   Zhao GY, 2011, ANAL BIOCHEM, V408, P53, DOI 10.1016/j.ab.2010.08.039
   Zhu HX, 2011, BIOTECHNOL BIOTEC EQ, V25, P2233, DOI 10.5504/BBEQ.2011.0010
NR 206
TC 0
Z9 0
U1 18
U2 18
PU MDPI
PI BASEL
PA ST ALBAN-ANLAGE 66, CH-4052 BASEL, SWITZERLAND
EI 2079-6374
J9 BIOSENSORS-BASEL
JI Biosensors-Basel
PD JAN
PY 2023
VL 13
IS 1
AR 142
DI 10.3390/bios13010142
PG 30
WC Chemistry, Analytical; Nanoscience & Nanotechnology; Instruments &
   Instrumentation
WE Science Citation Index Expanded (SCI-EXPANDED)
SC Chemistry; Science & Technology - Other Topics; Instruments &
   Instrumentation
GA 8B6LD
UT WOS:000917034000001
PM 36671977
OA Green Published, gold
DA 2023-06-30
ER

PT J
AU Azzouz, A
   Hejji, L
   Sonne, C
   Kim, KH
   Kumar, V
AF Azzouz, Abdelmonaim
   Hejji, Lamia
   Sonne, Christian
   Kim, Ki-Hyun
   Kumar, Vanish
TI Nanomaterial-based aptasensors as an efficient substitute for
   cardiovascular disease diagnosis: Future of smart biosensors
SO BIOSENSORS & BIOELECTRONICS
LA English
DT Article
DE Cardiovascular diseases; Aptamer; Biosensor; Nanomaterial; Aptasensors
ID CARDIAC TROPONIN-I; TUMOR-NECROSIS-FACTOR; REDUCED GRAPHENE OXIDE; FREE
   ELECTROCHEMICAL APTASENSOR; LABEL-FREE APTASENSOR; ULTRASENSITIVE
   DETECTION; GOLD NANOPARTICLES; FLUORESCENT APTASENSOR; SENSING PLATFORM;
   RECENT PROGRESS
AB As a major cause of deaths in developed countries, cardiovascular disease (CVD) has been a big burden for human health systems. Its early and rapid detection is crucial to efficiently apply appropriate on time therapy and to ultimately reduce the associated mortality rate. Aptamers, known as single-stranded DNA/RNA or oligonucleotides containing receptors and/or catalytic properties, have been widely employed in biodetection platforms due to their beneficial properties. Like antibodies, aptamers have served as artificial target receptors in affinity biosensors. Currently, advanced biosensors with improved sensitivity and specificity are fabricated by the synergistic combination of aptamers and diverse nanomaterials. Herein, we review the current development and applications of nanomaterial-based aptasensors for the recognition of CVD biomarkers with special emphasis on electrochemical and optical technologies. The performance of aptasensors has been assessed further in terms of key quality assurance metrics along with discussions on recent technologies developed for the amplification of signals with enhanced portability.
C1 [Azzouz, Abdelmonaim; Hejji, Lamia] Univ Abdelmalek Essaadi, Fac Sci, Dept Chem, BP 2121,Mhannech 2, Tetouan 93002, Morocco.
   [Sonne, Christian] Aarhus Univ, Arctic Res Ctr, Dept Biosci, Frederiksborgvej 399,POB 358, DK-4000 Roskilde, Denmark.
   [Kim, Ki-Hyun] Hanyang Univ, Dept Civil & Environm Engn, 222 Wangsimni Ro, Seoul 133791, South Korea.
   [Kumar, Vanish] Natl Agrifood Biotechnol Inst NABI, Sas Nagar 140306, Punjab, India.
C3 Abdelmalek Essaadi University of Tetouan; Aarhus University; Hanyang
   University; Department of Biotechnology (DBT) India; National Agri Food
   Biotechnology Institute (NABI)
RP Kim, KH (通讯作者)，Hanyang Univ, Dept Civil & Environm Engn, 222 Wangsimni Ro, Seoul 133791, South Korea.; Kumar, V (通讯作者)，Natl Agrifood Biotechnol Inst NABI, Sas Nagar 140306, Punjab, India.
EM kkim61@hanyang.ac.kr; vanish.saini01@gmail.com
RI Sonne, Christian/I-7532-2013
OI Sonne, Christian/0000-0001-5723-5263; Kumar, Vanish/0000-0001-5555-4498
FU National Research Foundation of Korea (NRF) - Ministry of Science and
   ITC (MSIT) of Korean government [2021R1A3B1068304]; Department of
   Science and Technology, New Delhi, India [DST/INSPIRE/04/2017/002953];
   Science and Engineering Research Board (SERB), Government of India under
   the Early Career Research (ECR) award [ECR/2018/000748]
FX This work was supported by a grant from the National Research Foundation
   of Korea (NRF) funded by the Ministry of Science and ITC (MSIT) of
   Korean government (Grant No: 2021R1A3B1068304) . VK acknowledges support
   from the Department of Science and Technology, New Delhi, India in the
   form of an INSPIRE Faculty Award (DST/INSPIRE/04/2017/002953) and from
   the Science and Engineering Research Board (SERB) , Government of India
   under the Early Career Research (ECR) award (File No. ECR/2018/000748) .
CR Abnous K, 2016, ANAL CHIM ACTA, V917, P71, DOI 10.1016/j.aca.2016.02.036
   Adeel M, 2019, BIOSENS BIOELECTRON, V126, P143, DOI 10.1016/j.bios.2018.10.060
   Agarwal DK, 2019, APPL SURF SCI, V466, P874, DOI 10.1016/j.apsusc.2018.10.086
   Antonio M, 2020, TALANTA, V214, DOI 10.1016/j.talanta.2020.120868
   Bakirhan NK, 2018, J PHARMACEUT BIOMED, V159, P406, DOI 10.1016/j.jpba.2018.07.021
   Bhatnagar D, 2016, BIOSENS BIOELECTRON, V79, P495, DOI 10.1016/j.bios.2015.12.083
   Bini A, 2008, ANAL BIOANAL CHEM, V390, P1077, DOI 10.1007/s00216-007-1736-7
   Campbell MA, 2011, CHEM SOC REV, V40, P5680, DOI 10.1039/c1cs15048k
   Celermajer DS, 2012, J AM COLL CARDIOL, V60, P1207, DOI 10.1016/j.jacc.2012.03.074
   Chekin F, 2018, SENSOR ACTUAT B-CHEM, V262, P180, DOI 10.1016/j.snb.2018.01.215
   Cho IH, 2009, ANAL CHIM ACTA, V632, P247, DOI 10.1016/j.aca.2008.11.019
   Rama EC, 2016, ELECTROANAL, V28, P1700, DOI 10.1002/elan.201600126
   Crapnell RD., 2020, TALANTA OPEN, V2, P100018, DOI [10.1016/j.talo.2020.100018, DOI 10.1016/J.TALO.2020.100018]
   de Antonio M, 2013, CLIN CHIM ACTA, V426, P18, DOI 10.1016/j.cca.2013.08.014
   Dhar P, 2020, INT J MOL SCI, V21, DOI 10.3390/ijms21072485
   Dhara K, 2020, MICROCHEM J, V156, DOI 10.1016/j.microc.2020.104857
   Dhingra R, 2017, TRENDS CARDIOVAS MED, V27, P123, DOI 10.1016/j.tcm.2016.07.005
   Dorraj GS, 2015, J BIOTECHNOL, V208, P80, DOI 10.1016/j.jbiotec.2015.05.002
   Ehtesabi H, 2020, MATER TODAY CHEM, V17, DOI 10.1016/j.mtchem.2020.100342
   ELLINGTON AD, 1990, NATURE, V346, P818, DOI 10.1038/346818a0
   Ensafi AA, 2017, COLLOID SURFACE B, V159, P47, DOI 10.1016/j.colsurfb.2017.07.076
   Farzin L, 2018, J PHARMACEUT BIOMED, V161, P344, DOI 10.1016/j.jpba.2018.08.060
   Ghalehno MH, 2019, J IRAN CHEM SOC, V16, P1783, DOI 10.1007/s13738-019-01650-1
   Ghalehno MH, 2018, MICROCHIM ACTA, V185, DOI 10.1007/s00604-018-2704-y
   Ghosh S, 2019, 2019 IEEE EMBS INTERNATIONAL CONFERENCE ON BIOMEDICAL & HEALTH INFORMATICS (BHI)
   Ghosh S, 2018, IEEE T NANOBIOSCI, V17, P417, DOI 10.1109/TNB.2018.2852261
   Giaretta N, 2013, FOOD CHEM, V141, P1814, DOI 10.1016/j.foodchem.2013.04.124
   Grabowska I, 2018, ACS OMEGA, V3, P12010, DOI 10.1021/acsomega.8b01558
   Han ZL, 2019, ANAL CHEM, V91, P12260, DOI 10.1021/acs.analchem.9b02318
   Hao Z, 2018, NANOSCALE, V10, P21681, DOI 10.1039/c8nr04315a
   Jarczewska M, 2016, ANAL METHODS-UK, V8, P3861, DOI 10.1039/c6ay00499g
   Jayasena SD, 1999, CLIN CHEM, V45, P1628
   Jo H, 2017, TALANTA, V165, P442, DOI 10.1016/j.talanta.2016.12.091
   Jo H, 2015, ANAL CHEM, V87, P9869, DOI 10.1021/acs.analchem.5b02312
   Kalra P, 2018, FRONT MOL BIOSCI, V5, DOI 10.3389/fmolb.2018.00041
   Kang MM, 2020, CHEM ENG J, V395, DOI 10.1016/j.cej.2020.125117
   KARMEN A, 1955, J CLIN INVEST, V34, P126, DOI 10.1172/JCI103055
   Kaur H, 2019, NANOSCALE ADV, V1, P2123, DOI 10.1039/c9na00153k
   Khan NI, 2020, MICROMACHINES-BASEL, V11, DOI 10.3390/mi11020220
   Kitte SA, 2021, TALANTA, V221, DOI 10.1016/j.talanta.2020.121674
   Kumar LSS, 2016, ANAL METHODS-UK, V8, P3440, DOI 10.1039/c6ay00331a
   Kumar V, 2016, ACS APPL MATER INTER, V8, P22860, DOI 10.1021/acsami.6b06488
   Kumar V, 2015, BIOSENS BIOELECTRON, V72, P56, DOI 10.1016/j.bios.2015.04.089
   Lee HY, 2015, ANAL SCI, V31, P699, DOI 10.2116/analsci.31.699
   Lee TE, 2019, NANOMATERIALS-BASEL, V9, DOI 10.3390/nano9071000
   Lee T, 2019, COLLOID SURFACE B, V175, P343, DOI 10.1016/j.colsurfb.2018.11.078
   Li CH, 2017, SENSOR ACTUAT B-CHEM, V242, P1239, DOI 10.1016/j.snb.2016.09.087
   Li TT, 2016, RSC ADV, V6, P30732, DOI 10.1039/c6ra00329j
   Li XP, 2014, HEART LUNG, V43, P219, DOI 10.1016/j.hrtlng.2014.03.001
   Lim YC, 2010, J BIOMED NANOTECHNOL, V6, P93, DOI 10.1166/jbn.2010.1103
   Lin ZT, 2018, ADV FUNCT MATER, V28, DOI 10.1002/adfm.201802482
   Liu DK, 2018, ANAL BIOANAL CHEM, V410, P4285, DOI 10.1007/s00216-018-1076-9
   Liu LS, 2021, ACS APPL MATER INTER, V13, P9329, DOI 10.1021/acsami.0c14788
   Liu LL, 2016, SENSOR ACTUAT B-CHEM, V231, P680, DOI 10.1016/j.snb.2016.03.098
   Liu Y, 2013, ANALYST, V138, P4321, DOI 10.1039/c3an00818e
   Liu Y, 2012, BIOMATERIALS, V33, P7347, DOI 10.1016/j.biomaterials.2012.06.089
   Liu ZZ, 2019, RSC ADV, V9, P11960, DOI 10.1039/c9ra01352k
   Lopa NS, 2019, BIOSENS BIOELECTRON, V126, P381, DOI 10.1016/j.bios.2018.11.012
   Luo ZB, 2019, MICROCHIM ACTA, V186, DOI 10.1007/s00604-019-3470-1
   Malinee M, 2019, ADVANCED BIOSENSORS FOR HEALTH CARE APPLICATIONS, P227, DOI 10.1016/B978-0-12-815743-5.00008-1
   Mao K, 2020, BIOSENS BIOELECTRON, V148, DOI 10.1016/j.bios.2019.111785
   Martin-Ventura JL, 2009, REV ESP CARDIOL, V62, P677, DOI 10.1016/S0300-8932(09)71335-1
   Mayer MD, 2018, TALANTA, V189, P585, DOI 10.1016/j.talanta.2018.07.055
   Mazloum-Ardakani M, 2015, BIOSENS BIOELECTRON, V74, P30, DOI 10.1016/j.bios.2015.05.072
   Mazloum-Ardakaniz M, 2016, J ELECTROCHEM SOC, V163, pB119, DOI 10.1149/2.0241605jes
   McKeague M, 2012, J NUCLEIC ACIDS, V2012, DOI 10.1155/2012/748913
   Miao DW, 2020, SPECTROCHIM ACTA A, V228, DOI 10.1016/j.saa.2019.117714
   Miao P, 2017, MICROCHIM ACTA, V184, P3901, DOI 10.1007/s00604-017-2419-5
   Mokhtari Z, 2020, SENSOR ACTUAT B-CHEM, V320, DOI 10.1016/j.snb.2020.128316
   Montgomery JE, 2013, VASC HEALTH RISK MAN, V9, P37, DOI 10.2147/VHRM.S30378
   Naveena BM, 2010, FOOD CHEM, V122, P836, DOI 10.1016/j.foodchem.2010.02.062
   Negahdary M, 2018, J Biomed Phys Eng, V8, P167
   Negahdary M, 2017, SENSOR ACTUAT B-CHEM, V252, P62, DOI 10.1016/j.snb.2017.05.149
   Negahdary M, 2019, INT J MOL CELL MED, V8, P271, DOI 10.22088/IJMCM.BUMS.8.4.271
   Negahdary M, 2019, MICROCHIM ACTA, V186, DOI 10.1007/s00604-019-3472-z
   Nezami A, 2018, J PHARMACEUT BIOMED, V159, P425, DOI 10.1016/j.jpba.2018.07.031
   Ni SJ, 2017, INT J MOL SCI, V18, DOI 10.3390/ijms18081683
   Nia NG, 2018, MICROCHIM ACTA, V185, DOI 10.1007/s00604-018-2860-0
   Nimjee SM, 2005, ANNU REV MED, V56, P555, DOI 10.1146/annurev.med.56.062904.144915
   Odeh F, 2020, MOLECULES, V25, DOI 10.3390/molecules25010003
   Osman B, 2013, MAT SCI ENG C-MATER, V33, P3609, DOI 10.1016/j.msec.2013.04.041
   Pal M, 2019, WOODH PUBL SER BIOM, P397, DOI 10.1016/B978-0-08-102555-0.00012-1
   Palchetti I, 2012, ANAL BIOANAL CHEM, V402, P3103, DOI 10.1007/s00216-012-5769-1
   Patil M, 2018, MATER TODAY COMMUN, V15, P55, DOI 10.1016/j.mtcomm.2018.02.018
   Pur MRK, 2017, MICROCHIM ACTA, V184, P3529, DOI 10.1007/s00604-017-2385-y
   Qiao XJ, 2018, BIOSENS BIOELECTRON, V113, P142, DOI 10.1016/j.bios.2018.05.003
   Qureshi A, 2012, SENSOR ACTUAT B-CHEM, V171, P62, DOI 10.1016/j.snb.2012.05.077
   Qureshi A, 2010, PHYS CHEM CHEM PHYS, V12, P9176, DOI 10.1039/c004133e
   Rezaei B, 2018, TALANTA, V182, P178, DOI 10.1016/j.talanta.2018.01.046
   ROBERTSON DL, 1990, NATURE, V344, P467, DOI 10.1038/344467a0
   Saremi M, 2019, MICROCHIM ACTA, V186, DOI 10.1007/s00604-019-3352-6
   Shadman SM, 2019, ELECTROCHEMICAL BIOSENSORS, P213, DOI 10.1016/B978-0-12-816491-4.00008-5
   Shamsipur M, 2018, BIOSENS BIOELECTRON, V103, P54, DOI 10.1016/j.bios.2017.12.022
   Sharma A, 2020, ACS OMEGA, V5, P3924, DOI 10.1021/acsomega.9b03368
   Sharma A, 2019, SCI REP-UK, V9, DOI 10.1038/s41598-019-42506-1
   Sheng QL, 2017, MICROCHIM ACTA, V184, P1573, DOI 10.1007/s00604-017-2219-y
   Shorie M, 2018, MICROCHIM ACTA, V185, DOI 10.1007/s00604-018-2705-x
   Sinha A, 2019, LAB CHIP, V19, P1676, DOI 10.1039/c9lc00115h
   Sinha A, 2018, BIOSENS BIOELECTRON, V122, P104, DOI 10.1016/j.bios.2018.09.040
   Sun C, 2015, ANAL METHODS-UK, V7, P5262, DOI 10.1039/c5ay01006c
   Sun DP, 2019, BIOSENS BIOELECTRON, V142, DOI 10.1016/j.bios.2019.111578
   Sun DP, 2019, BIOSENS BIOELECTRON, V134, P49, DOI 10.1016/j.bios.2019.03.049
   Surya SG, 2020, J MATER CHEM B, V8, P18, DOI 10.1039/c9tb01989h
   Szunerits S, 2019, BIOSENS BIOELECTRON, V131, P287, DOI 10.1016/j.bios.2019.02.010
   Tabrizi MA, 2018, MICROCHIM ACTA, V185, DOI 10.1007/s00604-017-2570-z
   Taghdisi SM, 2016, BIOSENS BIOELECTRON, V80, P532, DOI 10.1016/j.bios.2016.02.029
   Tertis M, 2019, BIOSENS BIOELECTRON, V137, P123, DOI 10.1016/j.bios.2019.05.012
   Tertis M, 2017, ELECTROCHIM ACTA, V258, P1208, DOI 10.1016/j.electacta.2017.11.176
   TUERK C, 1990, SCIENCE, V249, P505, DOI 10.1126/science.2200121
   van Lammeren GW, 2011, CURR CARDIOL REV, V7, P22, DOI 10.2174/157340311795677680
   Vance SA, 2014, SCI REP-UK, V4, DOI 10.1038/srep05129
   Vasudevan M, 2021, J TAIWAN INST CHEM E, V118, P245, DOI 10.1016/j.jtice.2021.01.016
   Wang CB, 2021, ANAL CHIM ACTA, V1141, P110, DOI 10.1016/j.aca.2020.10.044
   Wang JQ, 2020, MICROCHEM J, V158, DOI 10.1016/j.microc.2020.105288
   Wang JC, 2017, BIOSENS BIOELECTRON, V95, P100, DOI 10.1016/j.bios.2017.04.014
   Wang Z, 2018, J MATER CHEM B, V10, P1039
   Wang ZD, 2019, ANAL CHIM ACTA, V1087, P69, DOI 10.1016/j.aca.2019.08.038
   WHO, 2017, CARDIOVASCULAR DIS C
   Wu B, 2016, CHEM COMMUN, V52, P3568, DOI 10.1039/c5cc10486f
   Yang XH, 2014, RSC ADV, V4, P30934, DOI 10.1039/c4ra05011h
   Yang XL, 2018, SENSOR ACTUAT B-CHEM, V257, P60, DOI 10.1016/j.snb.2017.10.108
   Zhang GJ, 2016, SENSORS-BASEL, V16, DOI 10.3390/s16111803
   Zhang H., BIOTECHNOL APPL BIOC, P1
   Zhang JY, 2021, ANAL CHIM ACTA, V1164, DOI 10.1016/j.aca.2021.338321
   Zhang X., 2016, SURFACE CHEM NANOBIO, P393
   Zhang X, 2019, BIOSENS BIOELECTRON, V129, P64, DOI 10.1016/j.bios.2019.01.009
   Zhang XF, 2011, LANGMUIR, V27, P6504, DOI 10.1021/la200177e
   Zhao JL, 2020, MICROCHIM ACTA, V187, DOI 10.1007/s00604-020-4221-z
NR 128
TC 17
Z9 17
U1 17
U2 87
PU ELSEVIER ADVANCED TECHNOLOGY
PI OXFORD
PA OXFORD FULFILLMENT CENTRE THE BOULEVARD, LANGFORD LANE, KIDLINGTON,
   OXFORD OX5 1GB, OXON, ENGLAND
SN 0956-5663
EI 1873-4235
J9 BIOSENS BIOELECTRON
JI Biosens. Bioelectron.
PD DEC 1
PY 2021
VL 193
AR 113617
DI 10.1016/j.bios.2021.113617
EA SEP 2021
PG 18
WC Biophysics; Biotechnology & Applied Microbiology; Chemistry, Analytical;
   Electrochemistry; Nanoscience & Nanotechnology
WE Science Citation Index Expanded (SCI-EXPANDED)
SC Biophysics; Biotechnology & Applied Microbiology; Chemistry;
   Electrochemistry; Science & Technology - Other Topics
GA UW3XI
UT WOS:000700092600005
PM 34555756
DA 2023-06-30
ER

PT J
AU Moahammadi, AA
   Davarani, SSH
   Jafari, M
   Mehdinia, A
AF Moahammadi, Ali Ahmad
   Davarani, Saied Saeed Hosseiny
   Jafari, Mostafa
   Mehdinia, Ali
TI Preparation and evaluation of a new solid-phase microextraction fiber
   based on polythionine for analysis of phthalate esters in aqueous
   samples
SO JOURNAL OF THE IRANIAN CHEMICAL SOCIETY
LA English
DT Article
DE SPME; Electrochemical polymerization; Polythionine; Phthalates esters
ID CHROMATOGRAPHY-MASS SPECTROMETRY; IMPRINTED POLYMER; SOLIDIFICATION;
   NANOCOMPOSITE; OPTIMIZATION; EXTRACTION; ELECTRODES; COMPOSITE;
   BIOSENSOR; OXIDATION
AB Polythionine was prepared by a simple electrochemical method and used as solid-phase microextraction coating for headspace extraction and analysis of four phthalate esters (dioctyl phthalate, benzyl butyl phthalate, di-n-butyl phthalate, and di-iso-butyl phthalate) by gas chromatographic-flame ionization detector. The thionine polymerization was performed at pH of 9 on a Pt wire. Made ready coating displayed a good thermal stability (up to 280 degrees C). The effects of three extraction parameters, containing salt effect, temperature and extraction time, on the extraction efficiencies of phthalate esters were evaluated. Under the optimized conditions, limits of detection were among 0.34-1.67 mu g L-1. The inter-day and intra-day deviations of relative standard, attained at 50 mu g L-1, were 7.64-10.62% and 10.14-12.84%, respectively. The method capability for analysis of the phthalates in real samples of cheese water and wastewater was evaluated and relative recoveries were between 82.63 and 119.50%.
C1 [Moahammadi, Ali Ahmad; Davarani, Saied Saeed Hosseiny; Jafari, Mostafa] Shahid Beheshti Univ, Fac Chem, Tehran, Iran.
   [Mehdinia, Ali] Iranian Natl Inst Oceanog & Atmospher Sci, POB 141554781, Tehran, Iran.
C3 Shahid Beheshti University; Iranian National Institute for Oceanography
   & Atmospheric Science (INIOAS)
RP Mehdinia, A (通讯作者)，Iranian Natl Inst Oceanog & Atmospher Sci, POB 141554781, Tehran, Iran.
EM mehdinia@inio.ac.ir
RI Mehdinia, Ali/AFR-0315-2022; Mehdinia, Ali/ABA-1298-2021; Mehdinia,
   Ali/F-7229-2011
OI Mehdinia, Ali/0000-0001-6080-0681
FU University of Shahid Beheshti investigation affairs
FX The authors thankfully acknowledge the University of Shahid Beheshti
   investigation affairs for their support.
CR abala R., 2012, J CHROMATOGR A, V1230, P24, DOI [10.1016/j.chroma.2012.01.069, DOI 10.1016/J.CHROMA.2012.01.069]
   Asadollahzadeh H, 2010, ANAL CHIM ACTA, V669, P32, DOI 10.1016/j.aca.2010.04.029
   Bagheri H, 2005, J CHROMATOGR B, V818, P147, DOI 10.1016/j.jchromb.2004.12.031
   Banitaba MH, 2013, J CHROMATOGR A, V1283, P1, DOI 10.1016/j.chroma.2013.01.092
   Chen X, 2001, ANAL CHIM ACTA, V434, P255, DOI 10.1016/S0003-2670(01)00830-3
   Cosnier S, 2001, J BIOCHEM BIOPH METH, V50, P65, DOI 10.1016/S0165-022X(01)00176-2
   Dempsey E, 2004, BIOSENS BIOELECTRON, V20, P367, DOI 10.1016/j.bios.2004.02.007
   Devier MH, 2013, SCI TOTAL ENVIRON, V443, P621, DOI 10.1016/j.scitotenv.2012.10.015
   Diamanti-Kandarakis E, 2009, ENDOCR REV, V30, P293, DOI 10.1210/er.2009-0002
   EPA, 1984, 606 EPA
   Gao Q, 2003, BIOSENS BIOELECTRON, V19, P277, DOI 10.1016/S0956-5663(03)00212-4
   HAJIZADEH K, 1991, ANAL LETT, V24, P1453, DOI 10.1080/00032719108052984
   He BS, 2019, MICROCHIM ACTA, V186, DOI 10.1007/s00604-018-3188-5
   Huang GL, 2012, TALANTA, V100, P64, DOI 10.1016/j.talanta.2012.08.009
   Jin YF, 2013, J SEP SCI, V36, P1429, DOI 10.1002/jssc.201201082
   Kamarei F, 2011, MICROCHEM J, V99, P26, DOI 10.1016/j.microc.2011.03.006
   Leng G, 2014, J SEP SCI, V37, P684, DOI 10.1002/jssc.201301033
   Ma YY, 2013, TALANTA, V104, P27, DOI 10.1016/j.talanta.2012.11.011
   Mehdinia A, 2007, ANAL CHIM ACTA, V587, P82, DOI 10.1016/j.aca.2006.12.052
   Mehdinia A, 2014, MICROCHIM ACTA, V181, P89, DOI 10.1007/s00604-013-1071-y
   Mehdinia A, 2012, MICROCHIM ACTA, V177, P301, DOI 10.1007/s00604-012-0771-z
   Ohtani M, 1997, J ELECTROANAL CHEM, V422, P45, DOI 10.1016/S0022-0728(96)04888-7
   Penalver A, 2001, J CHROMATOGR A, V922, P377, DOI 10.1016/S0021-9673(01)00920-7
   Polo M, 2005, J CHROMATOGR A, V1072, P63, DOI 10.1016/j.chroma.2004.12.040
   Rahimi M, 2019, MICROCHEM J, V148, P433, DOI 10.1016/j.microc.2019.05.032
   Salimikia I, 2018, J IRAN CHEM SOC, V15, P1593, DOI 10.1007/s13738-018-1357-4
   Stiles R, 2008, ENVIRON SCI TECHNOL, V42, P2976, DOI 10.1021/es071804i
   Topcu E, 2014, J APPL POLYM SCI, V131, DOI 10.1002/app.39686
   Warren S, 2019, BIOSENS BIOELECTRON, V137, P15, DOI 10.1016/j.bios.2019.04.042
   Yamini Y, 2009, J SEP SCI, V32, P3201, DOI 10.1002/jssc.200900280
   Yang F, 2013, CHEMOSPHERE, V93, P82, DOI 10.1016/j.chemosphere.2013.04.081
   Zhang YF, 2013, J CHROMATOGR A, V1274, P28, DOI 10.1016/j.chroma.2012.12.017
   Zou J, 2011, J SEP SCI, V34, P2765, DOI 10.1002/jssc.201100303
NR 33
TC 3
Z9 3
U1 3
U2 20
PU SPRINGER
PI NEW YORK
PA ONE NEW YORK PLAZA, SUITE 4600, NEW YORK, NY, UNITED STATES
SN 1735-207X
EI 1735-2428
J9 J IRAN CHEM SOC
JI J. Iran Chem. Soc.
PD FEB
PY 2021
VL 18
IS 2
BP 385
EP 391
DI 10.1007/s13738-020-02034-6
EA AUG 2020
PG 7
WC Chemistry, Multidisciplinary
WE Science Citation Index Expanded (SCI-EXPANDED)
SC Chemistry
GA PW9PU
UT WOS:000559144500002
DA 2023-06-30
ER

PT J
AU Kulikova, TN
   Porfireva, AV
   Vorobev, VV
   Saveliev, AA
   Ziyatdinova, GK
   Evtugyn, GA
AF Kulikova, T. N.
   Porfireva, A. V.
   Vorobev, V. V.
   Saveliev, A. A.
   Ziyatdinova, G. K.
   Evtugyn, G. A.
TI Discrimination of Tea by the Electrochemical Determination of its
   Antioxidant Properties by a Polyaniline - DNA - Polyphenazine Dye
   Modified Glassy Carbon Electrode
SO ANALYTICAL LETTERS
LA English
DT Article
DE Antioxidant assessment; electropolymerization; polyaniline;
   polyphenothiazine dyes; tea brand discrimination; voltammetric sensor
ID VOLTAMMETRIC DETERMINATION; CONDUCTING POLYMERS; GLUCOSE-OXIDASE;
   BIOSENSOR; CAPACITY; COMPOSITE; SENSORS; PESTICIDES; VEGETABLES; UREASE
AB Voltammetric sensors have been developed on the bases of polyaniline and polymeric forms of methylene blue, methylene green, and neutral red obtained by multiple cycling of the potential. The integrity of the layers and expansion of the pH range of redox activity have been achieved by intermediate adsorption of native DNA that stabilized the oxidized polyaniline form. The formation of the coating layer was confirmed by electrochemical impedance spectroscopy and scanning electron microscopy. Model oxidants (ascorbic acid, hydroquinone, and quercetin) in the concentration range from 1 x 10(-6) to 1 x 10(-3) mol L-1 influenced the measured redox peaks of polymeric dyes with standard deviations from 2.4 to 5.5%. The peak currents were used for classification of tea brands using principal component analysis and linear discrimination analysis. The average discrimination of the tea brands purchased on local market was approximately 100%. The assessment of antioxidant properties of tea infusions was in agreement with results obtained using a coulometric bromine titration.
C1 [Kulikova, T. N.; Porfireva, A. V.; Ziyatdinova, G. K.; Evtugyn, G. A.] Kazan Fed Univ, Chem Inst, 18 Kremlevskaya St, Kazan 420008, Russia.
   [Vorobev, V. V.] Kazan Fed Univ, Interdisciplinary Ctr Analyt Microscopy, Kazan, Russia.
   [Saveliev, A. A.] Kazan Fed Univ, Inst Environm Sci, Kazan, Russia.
C3 Kazan Federal University; Kazan Federal University; Kazan Federal
   University
RP Evtugyn, GA (通讯作者)，Kazan Fed Univ, Chem Inst, 18 Kremlevskaya St, Kazan 420008, Russia.
EM gennady.evtugyn@kpfu.ru
RI Ziyatdinova, Guzel/D-6612-2015; Porfireva, Anna V./E-6458-2017; Vorobev,
   Viacheslav Valerievich/A-5039-2019; Evtugyn, Gennady/L-5931-2013;
   Kulikova, Tatiana/D-3665-2018; Saveliev, Anatoly/M-1804-2016
OI Ziyatdinova, Guzel/0000-0002-8219-2813; Porfireva, Anna
   V./0000-0001-7532-151X; Evtugyn, Gennady/0000-0002-4694-7836; Kulikova,
   Tatiana/0000-0001-5400-3512; Saveliev, Anatoly/0000-0002-6270-7744
FU Russian Science Foundation [17-73-20024]; Russian Science Foundation
   [17-73-20024] Funding Source: Russian Science Foundation
FX The financial support of Russian Science Foundation [grant No.
   17-73-20024] is gratefully acknowledged.
CR Arslan F, 2011, SENSORS-BASEL, V11, P8152, DOI 10.3390/s110808152
   Bahmani B, 2010, SYNTHETIC MET, V160, P2653, DOI 10.1016/j.synthmet.2010.10.020
   Bardavid Y, 2008, POLYMER, V49, P2217, DOI 10.1016/j.polymer.2008.03.014
   Bergamini MF, 2013, J ELECTROANAL CHEM, V690, P47, DOI 10.1016/j.jelechem.2012.11.032
   Bhondekar AP, 2010, SENSOR ACTUAT B-CHEM, V148, P601, DOI 10.1016/j.snb.2010.05.053
   Buron CC, 2014, ELECTROCHIM ACTA, V148, P53, DOI 10.1016/j.electacta.2014.10.026
   Cesarino I, 2012, FOOD CHEM, V135, P873, DOI 10.1016/j.foodchem.2012.04.147
   Chen H, 2013, INT J POLYM MATER PO, V62, P620, DOI 10.1080/00914037.2012.761629
   da Silva JV, 2013, J SOLID STATE ELECTR, V17, P2795, DOI 10.1007/s10008-013-2182-4
   Dai ZH, 2008, J SOLID STATE ELECTR, V12, P175, DOI 10.1007/s10008-007-0378-1
   Dorraji PS, 2016, MAT SCI ENG C-MATER, V61, P858, DOI 10.1016/j.msec.2016.01.030
   Evtugyn GA, 2011, ELECTROANAL, V23, P1081, DOI 10.1002/elan.201000586
   Evtugyn GA, 2010, TALANTA, V82, P613, DOI 10.1016/j.talanta.2010.05.016
   Evtugyn G, 2016, TRAC-TREND ANAL CHEM, V79, P168, DOI 10.1016/j.trac.2015.11.025
   Evtugyn GA, 2008, ELECTROANAL, V20, P1300, DOI 10.1002/elan.200704186
   Fahidy TZ, 2008, J ELECTROANAL CHEM, V615, P159, DOI 10.1016/j.jelechem.2007.12.006
   Gao Q, 2010, MICROCHIM ACTA, V168, P299, DOI 10.1007/s00604-009-0283-7
   Ghosh A, 2015, IEEE SENS J, V15, P6255, DOI 10.1109/JSEN.2015.2455535
   Gonzalez A, 2018, FOOD CHEM, V269, P1, DOI 10.1016/j.foodchem.2018.06.104
   Gulcin I, 2012, ARCH TOXICOL, V86, P345, DOI 10.1007/s00204-011-0774-2
   Hoyos-Arbelaez J, 2017, FOOD CHEM, V221, P1371, DOI 10.1016/j.foodchem.2016.11.017
   Hurtado-Fernandez E, 2010, J PHARMACEUT BIOMED, V53, P1130, DOI 10.1016/j.jpba.2010.07.028
   Inzelt G, 2018, J ELECTROCHEM SCI EN, V8, P3, DOI 10.5599/jese.448
   Ivanova AV, 2019, ANAL CHIM ACTA, V1046, P69, DOI 10.1016/j.aca.2018.09.025
   Jin GY, 2007, ANAL LETT, V40, P3392, DOI 10.1080/00032710701689131
   Jolliffe I.T., 2002, SPRINGER SERIES STAT, V2nd, P487
   Komori C, 2009, ANTICANCER RES, V29, P2411
   Kul D, 2011, J ELECTROANAL CHEM, V662, P328, DOI 10.1016/j.jelechem.2011.09.007
   Kulikova T, 2019, SENSORS-BASEL, V19, DOI 10.3390/s19030469
   Kumar R, 2012, SENSOR ACTUAT B-CHEM, V171, P1046, DOI 10.1016/j.snb.2012.06.031
   Kuzin Y, 2016, ELECTROANAL, V28, P2956, DOI 10.1002/elan.201600297
   Lange U, 2008, ANAL CHIM ACTA, V614, P1, DOI 10.1016/j.aca.2008.02.068
   Aleixandre-Tudo JL, 2017, J AGR FOOD CHEM, V65, P4009, DOI 10.1021/acs.jafc.7b01724
   Lvova L, 2003, SENSOR ACTUAT B-CHEM, V95, P391, DOI 10.1016/S0925-4005(03)00445-3
   Manasa G, 2017, MAT SCI ENG C-MATER, V73, P552, DOI 10.1016/j.msec.2016.12.114
   Meibodi ASE, 2014, SYNTHETIC MET, V194, P1, DOI 10.1016/j.synthmet.2014.04.009
   Moon JM, 2018, BIOSENS BIOELECTRON, V102, P540, DOI 10.1016/j.bios.2017.11.069
   Niederlander HAG, 2008, J CHROMATOGR A, V1210, P121, DOI 10.1016/j.chroma.2008.09.061
   Omar FS, 2016, BIOSENS BIOELECTRON, V79, P763, DOI 10.1016/j.bios.2016.01.013
   Ouyang XQ, 2015, J ELECTROANAL CHEM, V748, P1, DOI 10.1016/j.jelechem.2015.04.026
   Pauliukaite R, 2008, ELECTROANAL, V20, P1275, DOI 10.1002/elan.200804217
   Pauliukaite R, 2010, ANAL LETT, V43, P1588, DOI 10.1080/00032711003653791
   Peng H, 2009, BIOMATERIALS, V30, P2132, DOI 10.1016/j.biomaterials.2008.12.065
   Pisoschi AM, 2015, OPEN CHEM, V13, P824, DOI 10.1515/chem-2015-0099
   Prakash R, 2002, J APPL POLYM SCI, V83, P378, DOI 10.1002/app.10025
   Pravdova V, 2002, ANAL LETT, V35, P2389, DOI 10.1081/AL-120016533
   Serafini M, 2016, CURR PHARM DESIGN, V22, P6701, DOI 10.2174/1381612823666161123094235
   Shamagsumova R, 2015, SENSOR ACTUAT B-CHEM, V220, P573, DOI 10.1016/j.snb.2015.05.076
   Shen HY, 2012, ATMOS ENVIRON, V46, P665, DOI 10.1016/j.atmosenv.2011.10.006
   Shi LX, 2004, ELECTROCHEM COMMUN, V6, P1057, DOI 10.1016/j.elecom.2004.08.004
   Somerset VS, 2007, J ENVIRON SCI HEAL B, V42, P297, DOI 10.1080/03601230701229288
   Tekbasoglu TY, 2017, BIOSENS BIOELECTRON, V87, P81, DOI 10.1016/j.bios.2016.08.020
   Topcu E, 2016, ELECTROANAL, V28, P2058, DOI 10.1002/elan.201600108
   Vilas-Boas A, 2019, FOOD CHEM, V276, P719, DOI 10.1016/j.foodchem.2018.10.078
   Vlasov Y, 2002, ANAL BIOANAL CHEM, V373, P136, DOI 10.1007/s00216-002-1310-2
   Zanardi C, 2013, ANAL BIOANAL CHEM, V405, P509, DOI 10.1007/s00216-012-6318-7
   Ziyatdinova GK, 2014, ELECTROCHIM ACTA, V137, P114, DOI 10.1016/j.electacta.2014.06.009
   Ziyatdinova GK, 2006, TALANTA, V68, P800, DOI 10.1016/j.talanta.2005.06.010
NR 58
TC 6
Z9 6
U1 1
U2 25
PU TAYLOR & FRANCIS INC
PI PHILADELPHIA
PA 530 WALNUT STREET, STE 850, PHILADELPHIA, PA 19106 USA
SN 0003-2719
EI 1532-236X
J9 ANAL LETT
JI Anal. Lett.
PD NOV 2
PY 2019
VL 52
IS 16
BP 2562
EP 2582
DI 10.1080/00032719.2019.1618321
EA MAY 2019
PG 21
WC Chemistry, Analytical
WE Science Citation Index Expanded (SCI-EXPANDED)
SC Chemistry
GA IQ2MF
UT WOS:000471476300001
DA 2023-06-30
ER

PT J
AU Kamyabi, MA
   Hajari, N
AF Kamyabi, Mohammad Ali
   Hajari, Nasim
TI Easy Activation of Pencil Graphite Electrode as Sensing Platform for
   Determination of Bisphenol A
SO JOURNAL OF ANALYTICAL CHEMISTRY
LA English
DT Article
DE bisphenol A; pencil graphite electrode; voltammetric sensor; easy
   activation; ethanolic acid mixture
ID ELECTROCHEMICAL DETECTION; PASTE COMPOSITION; CARBON; BOTTLES; SENSOR;
   WATER; DNA; BIOSENSOR; OXIDATION
AB The presented study focuses on the optimum conditions for chemical activation of pencil graphite electrodes (PGE) used in the determination of bisphenol A (BPA). The prepared ethanol-HCl mixture for chemical activation of pencil graphite electrode exhibits better activation factor compared with traditional activation methods like anodizing. The obtained porous and highly conductive surface of PGE can be used as a sensing device. The electrochemical behavior of BPA at the modified sensor was investigated. The effects of pH, accumulation time and sensor activation were examined. In the optimum experimental conditions, adsorptive differential pulse voltammetry was used for determination of BPA, which exhibits a linear calibration graph of I-p versus BPA concentration in the range 1.25 x 10(-8) to 1.34 x 10(-4) M. The calculated detection limit for S/N = 3 was 1.0 nM. The presented sensor is reusable. The activated PGE was applied for the determination of BPA leached from baby bottles as a real sample using spike method.
C1 [Kamyabi, Mohammad Ali; Hajari, Nasim] Univ Zanjan, Coll Sci, Dept Chem, POB 4537138791, Zanjan, Iran.
C3 University Zanjan
RP Kamyabi, MA (通讯作者)，Univ Zanjan, Coll Sci, Dept Chem, POB 4537138791, Zanjan, Iran.
EM maKamyabi@gmail.com
FU University of Zanjan Research Council
[truncated: 3,280,409 more chars]
