# Supplementary material for: Hotspots and trends of electrochemical biosensor technology: a bibliometric analysis from 2003 to 2023
Source: RSC Adv. 2023 Oct 19;13(44):30704–17. doi: 10.1039/d3ra05889a (PMC10585615; doi:10.1039/d3ra05889a)
Supplement: RA-013-D3RA05889A-s001 [file RA-013-D3RA05889A-s001.zip › data-34.xlsx]

FN Clarivate Analytics Web of Science
VR 1.0
PT J
AU Wang, MQ
   Yu, Y
   Liu, FN
   Ren, L
   Zhang, QJ
   Zou, G
AF Wang, Mengqiao
   Yu, Yue
   Liu, Funing
   Ren, Le
   Zhang, Qijin
   Zou, Gang
TI Single polydiacetylene microtube waveguide platform for discriminating
   microRNA-215 expression levels in clinical gastric cancerous,
   paracancerous and normal tissues
SO TALANTA
LA English
DT Article
DE PDA microtube waveguide platform; Sandwich-type hybridization;
   Condensing enrichment effect; MicroRNA-215 detection; Clinical gastric
   cancerous tissues
ID ELECTROCHEMICAL BIOSENSOR; FLUORESCENCE DETECTION; SENSITIVE DETECTION;
   DNA; DIAGNOSIS; ABSOLUTE; MIR-192; MIR-215; PROBES; ASSAY
AB MicroRNAs (miRNAs) have emerged as novel biomarkers for human early-phase cancer diagnosis and disease prevention recently. Herein, we reported a novel miRNA-215 targeting biosensor, which was based on single polydiacetylene (PDA) microtube waveguide system integrated with sandwich-type hybridization design and condensing enrichment effect. The target miRNA could be captured by oligonucleotides conjugated on the surface of PDA microtube and Au nanorod (AuNR) respectively, resulting in the out-coupled fluorescence of PDA microtube quenching. In this strategy, the formation of a sandwich structure, as a result of co-hybridization of the target miRNA, enabled simplified preparation process, enhanced reaction efficiency, and increased recyclability and stability of the platform. Based on condensing enrichment effect, the co-hybridization reaction could be enriched on the surface of microtube and the proposed platform could easily achieve highly sensitive detection of miRNA-215 in one step. Remarkably, this platform could be directly applied to discriminate the miRNA-215 expression levels in clinical gastric cancerous, paracancerous and normal tissues samples. This assay offers a simple and convenient method for miRNA quantification in clinical samples, even with the potential for invasive, portable equipment for early clinical diagnosis of diseases.
C1 [Wang, Mengqiao; Liu, Funing; Zhang, Qijin; Zou, Gang] Univ Sci & Technol China, Dept Polymer Sci & Engn, CAS Key Lab Soft Matter Chem, IChEM, Hefei 230026, Anhui, Peoples R China.
   [Yu, Yue; Ren, Le] Anhui Med Univ, Affiliated Prov Hosp, Div Gastroenterol, 17 Lu Jiang Rd, Hefei 230001, Anhui, Peoples R China.
C3 Chinese Academy of Sciences; University of Science & Technology of
   China, CAS; Anhui Medical University
RP Zou, G (通讯作者)，Univ Sci & Technol China, Dept Polymer Sci & Engn, CAS Key Lab Soft Matter Chem, IChEM, Hefei 230026, Anhui, Peoples R China.
EM gangzou@ustc.edu.cn
RI Zou, Gang/F-5959-2010; Zhang, Qijin/F-6106-2010
FU National Natural Science Foundation of China [21574120, 21774115]; Basic
   Research Fund for the Central Universities [WK2060200025]; Science and
   Technological Fund of Anhui Province for Outstanding Youth [1608085J01]
FX Financial support from the National Natural Science Foundation of China
   (21574120, 21774115), the Basic Research Fund for the Central
   Universities (WK2060200025), the Science and Technological Fund of Anhui
   Province for Outstanding Youth (1608085J01).
CR Bartel DP, 2009, CELL, V136, P215, DOI 10.1016/j.cell.2009.01.002
   Calin GA, 2002, P NATL ACAD SCI USA, V99, P15524, DOI 10.1073/pnas.242606799
   Castaneda AD, 2017, J AM CHEM SOC, V139, P7657, DOI 10.1021/jacs.7b03648
   Causa F, 2015, J AM CHEM SOC, V137, P1758, DOI 10.1021/ja511644b
   Chen YX, 2009, BMC GENOMICS, V10, DOI 10.1186/1471-2164-10-407
   Degliangeli F, 2014, J AM CHEM SOC, V136, P2264, DOI 10.1021/ja412152x
   Deng YJ, 2014, CANCER LETT, V342, P27, DOI 10.1016/j.canlet.2013.08.033
   Gao XF, 2016, TALANTA, V146, P648, DOI 10.1016/j.talanta.2015.06.060
   Georges SA, 2008, CANCER RES, V68, P10105, DOI 10.1158/0008-5472.CAN-08-1846
   Hoang HT, 2013, BIOORG MED CHEM LETT, V23, P2675, DOI 10.1016/j.bmcl.2013.02.087
   Hu WL, 2014, ADV MATER, V26, P3136, DOI 10.1002/adma.201305712
   Jiang YN, 2012, J AM CHEM SOC, V134, P15395, DOI 10.1021/ja3053333
   Jin Z, 2011, ONCOGENE, V30, P1577, DOI 10.1038/onc.2010.534
   Khella HWZ, 2013, CARCINOGENESIS, V34, P2231, DOI 10.1093/carcin/bgt184
   Labib M, 2013, J AM CHEM SOC, V135, P3027, DOI 10.1021/ja308216z
   Liang LL, 2017, BIOSENS BIOELECTRON, V95, P181, DOI 10.1016/j.bios.2017.04.027
   Liang RQ, 2005, NUCLEIC ACIDS RES, V33, DOI 10.1093/nar/gni019
   Liu C, 2017, TALANTA, V174, P336, DOI 10.1016/j.talanta.2017.06.028
   Liu M, 2016, ANGEW CHEM INT EDIT, V128, P2759, DOI DOI 10.1002/ange.201509389
   Lodes MJ, 2009, PLOS ONE, V4, DOI 10.1371/journal.pone.0006229
   Ma CB, 2017, SENSORS-BASEL, V17, DOI 10.3390/s17040760
   McDaniel K, 2014, J CELL MOL MED, V18, P197, DOI 10.1111/jcmm.12223
   Nelson PT, 2004, NAT METHODS, V1, P155, DOI 10.1038/NMETH717
   Pall GS, 2008, NAT PROTOC, V3, P1077, DOI 10.1038/nprot.2008.67
   Pekcevik IC, 2013, ANAL CHEM, V85, P9960, DOI 10.1021/ac4027737
   Qureshi A, 2015, SENSOR ACTUAT B-CHEM, V209, P645, DOI 10.1016/j.snb.2014.12.040
   Ren YQ, 2013, ANAL CHEM, V85, P4784, DOI 10.1021/ac400583e
   Sharbati-Tehrani S, 2008, BMC MOL BIOL, V9, DOI 10.1186/1471-2199-9-34
   Siegel R.L., 2022, CA-CANCER J CLIN, V72, P7, DOI [10.3322/caac.21590, DOI 10.3322/CAAC.20107]
   Silahtaroglu AN, 2007, NAT PROTOC, V2, P2520, DOI 10.1038/nprot.2007.313
   Song B, 2010, MOL CANCER, V9, DOI 10.1186/1476-4598-9-96
   Song JH, 2012, GASTROENTEROLOGY, V143, P35, DOI 10.1053/j.gastro.2012.05.003
   Thomson JM, 2004, NAT METHODS, V1, P47, DOI 10.1038/NMETH704
   Trionfini P, 2015, NAT REV NEPHROL, V11, P23, DOI 10.1038/nrneph.2014.202
   Valoczi A, 2004, NUCLEIC ACIDS RES, V32, DOI 10.1093/nar/gnh171
   Volinia S, 2010, GENOME RES, V20, P589, DOI 10.1101/gr.098046.109
   Wilson R, 2006, ANGEW CHEM INT EDIT, V45, P6104, DOI 10.1002/anie.200600288
   Xia F, 2010, J AM CHEM SOC, V132, P14346, DOI 10.1021/ja104998m
   Xu LP, 2015, ADV MATER, V27, P6878, DOI 10.1002/adma.201502982
   Xu YJ, 2015, CLIN TRANSL ONCOL, V17, P34, DOI 10.1007/s12094-014-1194-6
   Yanaihara N, 2006, CANCER CELL, V9, P189, DOI 10.1016/j.ccr.2006.01.025
   Yang SW, 2011, ANAL CHEM, V83, P6935, DOI 10.1021/ac201903n
   Yin BC, 2012, J AM CHEM SOC, V134, P5064, DOI 10.1021/ja300721s
   Zampetaki A, 2010, CIRC RES, V107, P810, DOI 10.1161/CIRCRESAHA.110.226357
   Zhang H, 2017, ANALYST, V142, P389, DOI 10.1039/c6an02390h
   Zhang N, 2007, J AM CHEM SOC, V129, P8424, DOI 10.1021/ja072744j
   Zhu JH, 2012, PLOS ONE, V7, DOI 10.1371/journal.pone.0046551
   Zhu Y, 2016, BIOSENS BIOELECTRON, V85, P198, DOI 10.1016/j.bios.2016.05.019
   Zubakov D, 2010, INT J LEGAL MED, V124, P217, DOI 10.1007/s00414-009-0402-3
NR 49
TC 17
Z9 17
U1 0
U2 61
PU ELSEVIER
PI AMSTERDAM
PA RADARWEG 29, 1043 NX AMSTERDAM, NETHERLANDS
SN 0039-9140
EI 1873-3573
J9 TALANTA
JI Talanta
PD OCT 1
PY 2018
VL 188
BP 27
EP 34
DI 10.1016/j.talanta.2018.05.049
PG 8
WC Chemistry, Analytical
WE Science Citation Index Expanded (SCI-EXPANDED)
SC Chemistry
GA GP6AG
UT WOS:000440958700004
PM 30029375
DA 2023-06-30
ER

PT J
AU Korani, A
   Salimi, A
   Karimi, B
AF Korani, Aazam
   Salimi, Abdollah
   Karimi, Babak
TI Guanine/Ionic Liquid Derived Ordered Mesoporous Carbon Decorated with
   AuNPs as Efficient NADH Biosensor and Suitable Platform for Enzymes
   Immobilization and Biofuel Cell Design
SO ELECTROANALYSIS
LA English
DT Article
DE NADH and Glucose biosensor; ordered mesoporous carbon; Glucose
   dehydrogenase; Billirubine oxidase; Membrane-less biofuel cell
ID NICOTINAMIDE ADENINE-DINUCLEOTIDE; BILIRUBIN OXIDASE; GLUCOSE-OXIDASE;
   ELECTROCATALYTIC OXIDATION; POROUS-ELECTRODES; OXYGEN REDUCTION; IONIC
   LIQUIDS; THIN-FILM; GOLD; PERFORMANCE
AB Guanine-ionic liquid derived ordered mesoporous carbon (GIOMC) decorated with gold nanoparticles was used as electrocatalyste for NADH oxidation and electrochemical platform for immobilization of glucose dehydrogenase (GDH) enzyme. The resulting GIOMC/AuNPs on the glassy carbon electrode can be used as novel redox-mediator free for NADH sensing and this integrated system (GIOMC/AuNPs/GDH) shows excellent electrocatalytic activity toward glucose oxidation. Furthermore, the ionic liquid derived ordered mesoporous carbon derivate with PhSO3H (IOMC-PhSO3H) decorated with AuNPs has been developed to bilirubin oxidase enzyme (BOD) immobilization and the GC/IOMC-PhSO3H/BOD integrated system shows excellent bioelectrocatalytic activity toward oxygen reduction reaction. The proposed mesostructured platforms decorated by AuNPs have been developed to enhance mass transfer and charge transfer from biocatalyst to electrode, leading these bioanode and biocathode used for biofuel cell assembly. Integration designed bioanode and biocathode yielding a membrane-less glucose/O-2 biofuel cell with power density of 33 (mW.cm(-2)) at 257 mV. The open circuit voltage of this biofuel cell and maximum produced current density were 508 mV and 0.252 (mA.cm(-2)) respectively.
C1 [Korani, Aazam; Salimi, Abdollah] Univ Kurdistan, Dept Chem, Sanandaj 6617715175, Iran.
   [Salimi, Abdollah] Univ Kurdistan, Res Ctr Nanotechnol, Sanandaj 6617715175, Iran.
   [Korani, Aazam] Kurdistan Univ Med Sci, Food & Drug, Sanandaj, Iran.
   [Karimi, Babak] Inst Adv Studies Basic Sci, Dept Chem, Zanjan 4513766731, Iran.
C3 University of Kurdistan; University of Kurdistan; Kurdistan University
   of Medical Sciences; Institute for Advanced Studies in Basic Sciences
   (IASBS)
RP Salimi, A (通讯作者)，Univ Kurdistan, Dept Chem, Sanandaj 6617715175, Iran.; Salimi, A (通讯作者)，Univ Kurdistan, Res Ctr Nanotechnol, Sanandaj 6617715175, Iran.
EM absalimi@uok.ac.ir
RI Karimi, Babak/ABD-5534-2021; salimi, abdollah/AAG-9763-2021; Karimi,
   Babak/ABD-6690-2021
OI Karimi, Babak/0000-0002-0453-0047; salimi, abdollah/0000-0003-1137-1854;
   Karimi, Babak/0000-0002-0453-0047
FU Iranian Nanotechnology Initiative; Research Office of the University of
   Kurdistan; Fund for the Protection of Researchers and Technologists of
   Iran
FX This research was supported by the Iranian Nanotechnology Initiative and
   the Research Office of the University of Kurdistan. We thank the Fund
   for the Protection of Researchers and Technologists of Iran for
   financial support.
CR Ammam M, 2014, J POWER SOURCES, V257, P272, DOI 10.1016/j.jpowsour.2014.02.007
   BARTLETT PN, 1992, ANAL CHEM, V64, P138, DOI 10.1021/ac00026a008
   Biesheuvel PM, 2011, PHYS REV E, V83, DOI 10.1103/PhysRevE.83.061507
   BLAEDEL WJ, 1975, ANAL CHEM, V47, P1337, DOI 10.1021/ac60358a034
   BOGUSLAVSKY LI, 1995, BIOSENS BIOELECTRON, V10, P693, DOI 10.1016/0956-5663(95)96960-7
   Bunte C, 2014, J POWER SOURCES, V247, P579, DOI 10.1016/j.jpowsour.2013.08.077
   Diaz U, 2013, CHEM SOC REV, V42, P4083, DOI 10.1039/c2cs35385g
   dos Santos L, 2010, PHYS CHEM CHEM PHYS, V12, P13962, DOI 10.1039/c0cp00018c
   Ferguson TR, 2012, J ELECTROCHEM SOC, V159, pA1967, DOI 10.1149/2.048212jes
   Giroud F, 2017, BIOSENS BIOELECTRON, V87, P957, DOI 10.1016/j.bios.2016.09.054
   Guo SJ, 2007, ANAL CHIM ACTA, V598, P181, DOI 10.1016/j.aca.2007.07.054
   Huang SJ, 2009, ENERG ENVIRON SCI, V2, P1060, DOI 10.1039/b910696k
   Hudson S, 2008, ANGEW CHEM INT EDIT, V47, P8582, DOI 10.1002/anie.200705238
   Istrate OM, 2016, MICROCHIM ACTA, V183, P57, DOI 10.1007/s00604-015-1595-4
   Jonsson-Niedziolka M, 2010, ELECTROCHIM ACTA, V55, P8744, DOI 10.1016/j.electacta.2010.07.101
   JUDD FF, 1970, IEEE T EDUC, VE 13, P87, DOI 10.1109/TE.1970.4320572
   Karimi B, 2015, ACS APPL MATER INTER, V7, P19050, DOI 10.1021/acsami.5b03985
   Karimi B, 2012, CHEM COMMUN, V48, P2776, DOI 10.1039/c2cc16727a
   Katz E, 1999, NEW J CHEM, V23, P481, DOI 10.1039/a808561g
   Katz E, 2003, J AM CHEM SOC, V125, P6803, DOI 10.1021/ja034008v
   Kim J, 2003, J AM CHEM SOC, V125, P3150, DOI 10.1021/ja028987n
   Korani A, 2015, ELECTROCHIM ACTA, V185, P90, DOI 10.1016/j.electacta.2015.10.090
   Korani A, 2015, J POWER SOURCES, V282, P586, DOI 10.1016/j.jpowsour.2015.02.009
   Korani A, 2013, BIOSENS BIOELECTRON, V50, P186, DOI 10.1016/j.bios.2013.05.047
   Kumari S, 2011, J PHYS CHEM C, V115, P17774, DOI 10.1021/jp2056442
   Lang QL, 2014, BIOSENS BIOELECTRON, V51, P158, DOI 10.1016/j.bios.2013.07.021
   Lee CH, 2009, NANO TODAY, V4, P165, DOI 10.1016/j.nantod.2009.02.001
   Lee JS, 2010, ADV MATER, V22, P1004, DOI 10.1002/adma.200903403
   Lee JS, 2009, J AM CHEM SOC, V131, P4596, DOI 10.1021/ja900686d
   Lee J, 2006, ADV MATER, V18, P2073, DOI 10.1002/adma.200501576
   Li Y, 2012, ADV FUNCT MATER, V22, P4634, DOI 10.1002/adfm.201200591
   Liu SQ, 2003, ANAL LETT, V36, P1, DOI 10.1081/AL-120017740
   Lu AH, 2004, CHEM MATER, V16, P100, DOI 10.1021/cm031095h
   Menshykau D, 2008, J PHYS CHEM C, V112, P14428, DOI 10.1021/jp8047423
   Navaee A, 2015, J MATER CHEM A, V3, P7623, DOI 10.1039/c4ta06867j
   Navaee A, 2015, CHEM-EUR J, V21, P4949, DOI 10.1002/chem.201405200
   NEWMAN J, 1975, AICHE J, V21, P25, DOI 10.1002/aic.690210103
   NEWMAN JS, 1962, J ELECTROCHEM SOC, V109, P1183, DOI 10.1149/1.2425269
   Paraknowitsch JP, 2010, ADV MATER, V22, P87, DOI 10.1002/adma.200900965
   Park DH, 1999, APPL ENVIRON MICROB, V65, P2912
   Pingarron JM, 2008, ELECTROCHIM ACTA, V53, P5848, DOI 10.1016/j.electacta.2008.03.005
   Ramesh P, 2003, ELECTROANAL, V15, P1850, DOI 10.1002/elan.200302762
   Roushani M, 2017, MICROCHIM ACTA, V184, P473, DOI 10.1007/s00604-016-2034-x
   Salimi A, 2005, TALANTA, V65, P888, DOI 10.1016/j.talanta.2004.08.010
   Salimi A, 2010, ELECTROANAL, V22, P1707, DOI 10.1002/elan.201000020
   SCHMAKEL CO, 1975, J AM CHEM SOC, V97, P5083, DOI 10.1021/ja00851a010
   Su DS, 2013, CHEM REV, V113, P5782, DOI 10.1021/cr300367d
   Teymourian H, 2012, BIOSENS BIOELECTRON, V33, P60, DOI 10.1016/j.bios.2011.12.031
   Teymourian H, 2012, TALANTA, V90, P91, DOI 10.1016/j.talanta.2012.01.003
   Tominaga M, 2008, PHYS CHEM CHEM PHYS, V10, P6928, DOI 10.1039/b809737b
   Tsujimura S, 2001, J ELECTROANAL CHEM, V496, P69, DOI 10.1016/S0022-0728(00)00239-4
   Wang QH, 2016, MICROCHIM ACTA, V183, P423, DOI 10.1007/s00604-015-1666-6
   Wang Y, 2009, MICROCHIM ACTA, V167, P75, DOI 10.1007/s00604-009-0217-4
   Wu S, 2007, ADV FUNCT MATER, V17, P585, DOI 10.1002/adfm.200600491
   Yang W, 2011, J AM CHEM SOC, V133, P206, DOI 10.1021/ja108039j
   You CP, 2009, ELECTROCHEM COMMUN, V11, P227, DOI 10.1016/j.elecom.2008.11.011
   Yuan ZY, 2006, J MATER CHEM, V16, P663, DOI 10.1039/b512304f
NR 57
TC 9
Z9 9
U1 1
U2 25
PU WILEY-V C H VERLAG GMBH
PI WEINHEIM
PA POSTFACH 101161, 69451 WEINHEIM, GERMANY
SN 1040-0397
EI 1521-4109
J9 ELECTROANAL
JI Electroanalysis
PD NOV
PY 2017
VL 29
IS 11
BP 2646
EP 2655
DI 10.1002/elan.201700466
PG 10
WC Chemistry, Analytical; Electrochemistry
WE Science Citation Index Expanded (SCI-EXPANDED)
SC Chemistry; Electrochemistry
GA FM1FS
UT WOS:000414720200028
DA 2023-06-30
ER

PT J
AU Wisitsoraat, A
   Mensing, JP
   Karuwan, C
   Sriprachuabwong, C
   Jaruwongrungsee, K
   Phokharatkul, D
   Daniels, TM
   Liewhiran, C
   Tuantranont, A
AF Wisitsoraat, A.
   Mensing, J. Ph
   Karuwan, C.
   Sriprachuabwong, C.
   Jaruwongrungsee, K.
   Phokharatkul, D.
   Daniels, T. M.
   Liewhiran, C.
   Tuantranont, A.
TI Printed organo-functionalized graphene for biosensing applications
SO BIOSENSORS & BIOELECTRONICS
LA English
DT Review
DE Printing technologies; Ink preparations; Graphene materials; Biosensors
ID DIRECT ELECTRON-TRANSFER; FIELD-EFFECT TRANSISTOR; GLUCOSE-OXIDASE;
   DIRECT ELECTROCHEMISTRY; CARBON NANOTUBES; PROTEIN-DETECTION;
   NANOPARTICLES NANOCOMPOSITE; SILVER NANOPARTICLES; ALPHA-FETOPROTEIN;
   IMMUNOSENSOR
AB Graphene is a highly promising material for biosensors due to its excellent physical and chemical properties which facilitate electron transfer between the active locales of enzymes or other biomaterials and a transducer surface. Printing technology has recently emerged as a low-cost and practical method for fabrication of flexible and disposable electronics devices. The combination of these technologies is promising for the production and commercialization of low cost sensors. In this review, recent developments in organo-functionalized graphene and printed biosensor technologies are comprehensively covered. Firstly, various methods for printing graphene-based fluids on different substrates are discussed. Secondly, different graphene-based ink materials and preparation methods are described. Lastly, bio-sensing performances of printed or printable graphene-based electrochemical and field effect transistor sensors for some important analytes are elaborated. The reported printed graphene based sensors exhibit promising properties with good reliability suitable for commercial applications. Among most reports, only a few printed graphene-based biosensors including screen-printed oxidase-functionalized graphene biosensor have been demonstrated. The technology is still at early stage but rapidly growing and will earn great attention in the near future due to increasing demand of low-cost and disposable biosensors. (C) 2016 Elsevier B.V. All rights reserved.
C1 [Wisitsoraat, A.; Mensing, J. Ph; Karuwan, C.; Sriprachuabwong, C.; Jaruwongrungsee, K.; Phokharatkul, D.; Daniels, T. M.; Tuantranont, A.] NSTDA, Natl Elect & Comp Technol Ctr, 112 Thailand Sci Pk,Phahon Yothin Rd,Klong 1, Klongluang 12120, Pathumthani, Thailand.
   [Liewhiran, C.] Chiang Mai Univ, Dept Phys & Mat Sci, Fac Sci, Chiang Mai 50202, Thailand.
   [Liewhiran, C.] Chiang Mai Univ, Mat Sci Res Ctr, Fac Sci, Chiang Mai 50202, Thailand.
C3 National Science & Technology Development Agency - Thailand; National
   Electronics & Computer Technology Center (NECTEC); Chiang Mai
   University; Chiang Mai University
RP Wisitsoraat, A (通讯作者)，NSTDA, Natl Elect & Comp Technol Ctr, 112 Thailand Sci Pk,Phahon Yothin Rd,Klong 1, Klongluang 12120, Pathumthani, Thailand.
EM anurat.wisitsoraat@nectec.or.th; adisorn.tuantranont@nectec.or.th
RI Tuantranont, Adisorn/AFV-0021-2022; Tuantranont, Adisorn/D-4837-2019;
   Sriprachuabwong, Chakrit/HKP-0758-2023
OI Tuantranont, Adisorn/0000-0003-1483-616X; sriprachuabwong,
   chakrit/0000-0002-2925-9898
FU National Research Council of Thailand (NRCT) [P-16-50598 (2559-62)];
   Materials Science Research Center, Department of Physics and Materials
   Science, Faculty of Science, Chiang Mai University
FX Authors would like to gratefully acknowledge research Grant No.
   P-16-50598 (2559-62) of 3D graphene project from National Research
   Council of Thailand (NRCT) and workman hours from NECTEC, Thailand.
   Acknowledgement is also given to additional supports from the Materials
   Science Research Center, Department of Physics and Materials Science,
   Faculty of Science, Chiang Mai University.
CR Allen M, 2011, MICROELECTRON ENG, V88, P3293, DOI 10.1016/j.mee.2011.08.010
   Allen MJ, 2010, CHEM REV, V110, P132, DOI 10.1021/cr900070d
   ARMSTRONG FA, 1988, ACCOUNTS CHEM RES, V21, P407, DOI 10.1021/ar00155a004
   Cai BJ, 2014, ACS NANO, V8, P2632, DOI 10.1021/nn4063424
   Cai CX, 2004, ANAL BIOCHEM, V332, P75, DOI 10.1016/j.ab.2004.05.057
   Cai YY, 2011, BIOMATERIALS, V32, P2117, DOI 10.1016/j.biomaterials.2010.11.058
   Chang HX, 2013, ENERG ENVIRON SCI, V6, P3483, DOI 10.1039/c3ee42518e
   Chang J, 2012, MIDWEST SYMP CIRCUIT, P582, DOI 10.1109/MWSCAS.2012.6292087
   Chen H, 2008, ADV MATER, V20, P3557, DOI 10.1002/adma.200800757
   Chen JH, 2009, PHYS REV LETT, V102, DOI 10.1103/PhysRevLett.102.236805
   Cui HF, 2007, ANAL CHIM ACTA, V594, P175, DOI 10.1016/j.aca.2007.05.047
   Dato A, 2008, NANO LETT, V8, P2012, DOI 10.1021/nl8011566
   Deng CY, 2008, BIOSENS BIOELECTRON, V23, P1272, DOI 10.1016/j.bios.2007.11.009
   Dong XC, 2009, PHYS REV LETT, V102, DOI 10.1103/PhysRevLett.102.135501
   Du D, 2010, ANAL CHEM, V82, P2989, DOI 10.1021/ac100036p
   Fang M, 2009, J MATER CHEM, V19, P7098, DOI 10.1039/b908220d
   Feng LY, 2011, BIOMATERIALS, V32, P2930, DOI 10.1016/j.biomaterials.2011.01.002
   Geim AK, 2007, NAT MATER, V6, P183, DOI 10.1038/nmat1849
   Georgakilas V, 2016, CHEM REV, V116, P5464, DOI 10.1021/acs.chemrev.5b00620
   Georgakilas V, 2012, CHEM REV, V112, P6156, DOI 10.1021/cr3000412
   Ghindilis AL, 1997, ELECTROANAL, V9, P661, DOI 10.1002/elan.1140090902
   Gholivand MB, 2014, BIOSENS BIOELECTRON, V53, P472, DOI 10.1016/j.bios.2013.09.074
   Hui JN, 2013, MATER LETT, V108, P88, DOI 10.1016/j.matlet.2013.06.097
   Jiang XY, 2014, BIOSENS BIOELECTRON, V54, P20, DOI 10.1016/j.bios.2013.10.006
   Joung D, 2010, NANOTECHNOLOGY, V21, DOI 10.1088/0957-4484/21/16/165202
   Kang XH, 2009, BIOSENS BIOELECTRON, V25, P901, DOI 10.1016/j.bios.2009.09.004
   Karuwan C, 2013, RSC ADV, V3, P25792, DOI 10.1039/c3ra44187c
   Karuwan C, 2012, SENSOR ACTUAT B-CHEM, V161, P549, DOI 10.1016/j.snb.2011.10.074
   Kim DJ, 2013, BIOSENS BIOELECTRON, V41, P621, DOI 10.1016/j.bios.2012.09.040
   Kim KS, 2009, NATURE, V457, P706, DOI 10.1038/nature07719
   Kou R, 2009, ELECTROCHEM COMMUN, V11, P954, DOI 10.1016/j.elecom.2009.02.033
   Kuila T, 2012, PROG MATER SCI, V57, P1061, DOI 10.1016/j.pmatsci.2012.03.002
   Labroo P, 2014, ANAL CHIM ACTA, V813, P90, DOI 10.1016/j.aca.2014.01.024
   Lawal AT, 2015, TALANTA, V131, P424, DOI 10.1016/j.talanta.2014.07.019
   Lee C, 2010, J MECH SCI TECHNOL, V24, P315, DOI 10.1007/s12206-009-1151-4
   Leger C, 2008, CHEM REV, V108, P2379, DOI 10.1021/cr0680742
   Li LM, 2010, TALANTA, V82, P1637, DOI 10.1016/j.talanta.2010.07.020
   Lin YH, 2004, NANO LETT, V4, P191, DOI 10.1021/nl0347233
   Liu GD, 2006, ELECTROCHEM COMMUN, V8, P251, DOI 10.1016/j.elecom.2005.11.015
   Lu CH, 2009, ANGEW CHEM INT EDIT, V48, P4785, DOI 10.1002/anie.200901479
   Lu J, 2007, CHEM MATER, V19, P6240, DOI 10.1021/cm702133u
   Lu XB, 2014, BIOSENS BIOELECTRON, V62, P134, DOI 10.1016/j.bios.2014.06.036
   Mao S, 2010, ADV MATER, V22, P3521, DOI 10.1002/adma.201000520
   Mei QS, 2012, ANGEW CHEM INT EDIT, V51, P5602, DOI 10.1002/anie.201201389
   Meyer JC, 2008, NANO LETT, V8, P3582, DOI 10.1021/nl801386m
   Mohanty N, 2008, NANO LETT, V8, P4469, DOI 10.1021/nl802412n
   Ohno Y, 2011, JPN J APPL PHYS, V50, DOI 10.1143/JJAP.50.070120
   Ohno Y, 2010, J AM CHEM SOC, V132, P18012, DOI 10.1021/ja108127r
   Palanisamy S, 2014, COLLOID SURFACE B, V114, P164, DOI 10.1016/j.colsurfb.2013.10.006
   Park JW, 2014, ANAL CHEM, V86, P1822, DOI 10.1021/ac403770x
   Peng HP, 2014, J ELECTROANAL CHEM, V712, P89, DOI 10.1016/j.jelechem.2013.10.013
   Peplowski A, 2015, PROC SPIE, V9662, DOI 10.1117/12.2205830
   Pumera M, 2010, TRAC-TREND ANAL CHEM, V29, P954, DOI 10.1016/j.trac.2010.05.011
   Qi XY, 2010, SMALL, V6, P663, DOI 10.1002/smll.200902221
   Ratinac KR, 2011, ELECTROANAL, V23, P803, DOI 10.1002/elan.201000545
   Ruecha N, 2014, BIOSENS BIOELECTRON, V52, P13, DOI 10.1016/j.bios.2013.08.018
   Sarma AK, 2009, BIOSENS BIOELECTRON, V24, P2313, DOI 10.1016/j.bios.2008.09.026
   Shan CS, 2010, BIOSENS BIOELECTRON, V25, P1070, DOI 10.1016/j.bios.2009.09.024
   Shan CS, 2009, ANAL CHEM, V81, P2378, DOI 10.1021/ac802193c
   Sharma D, 2016, ARAB J CHEM, V9, P238, DOI 10.1016/j.arabjc.2015.07.015
   Singh V, 2011, PROG MATER SCI, V56, P1178, DOI 10.1016/j.pmatsci.2011.03.003
   Sriprachuabwong C, 2012, J MATER CHEM, V22, P5478, DOI 10.1039/c2jm14005e
   Su BL, 2010, ELECTROANAL, V22, P2720, DOI 10.1002/elan.201000324
   Su Y., 2015, NANO RES
   Valappil MO, 2015, CURR ORG CHEM, V19, P1163
   Wang GF, 2010, ANAL METHODS-UK, V2, P1692, DOI 10.1039/c0ay00389a
   Wang J, 2005, ELECTROANAL, V17, P7, DOI 10.1002/elan.200403113
   Wang JF, 2009, ELECTROCHEM COMMUN, V11, P1892, DOI 10.1016/j.elecom.2009.08.019
   Wang Y, 2009, ANAL CHEM, V81, P9710, DOI 10.1021/ac901935a
   Wang ZJ, 2009, J PHYS CHEM C, V113, P14071, DOI 10.1021/jp906348x
   Wei Q, 2010, SENSOR ACTUAT B-CHEM, V149, P314, DOI 10.1016/j.snb.2010.06.008
   Wu H, 2009, TALANTA, V80, P403, DOI 10.1016/j.talanta.2009.06.054
   Wu L, 2007, BIOSENS BIOELECTRON, V23, P479, DOI 10.1016/j.bios.2007.06.009
   Wu P, 2010, ELECTROCHIM ACTA, V55, P8606, DOI 10.1016/j.electacta.2010.07.079
   Wu SX, 2012, SMALL, V8, P2264, DOI 10.1002/smll.201200044
   Xu Q, 2014, SENSOR ACTUAT B-CHEM, V190, P562, DOI 10.1016/j.snb.2013.09.049
   Xue TY, 2014, BIOSENS BIOELECTRON, V58, P374, DOI 10.1016/j.bios.2014.03.002
   Yan XB, 2010, ACS APPL MATER INTER, V2, P2521, DOI 10.1021/am100293r
   Yang MH, 2010, BIOSENS BIOELECTRON, V26, P560, DOI 10.1016/j.bios.2010.07.040
   Yang SL, 2013, MICROCHIM ACTA, V180, P127, DOI 10.1007/s00604-012-0911-5
   Yao YL, 2008, ELECTROANAL, V20, P1542, DOI 10.1002/elan.200804209
   Yu YY, 2014, BIOSENS BIOELECTRON, V52, P147, DOI 10.1016/j.bios.2013.08.043
   Zeng QO, 2010, ADV FUNCT MATER, V20, P3366, DOI 10.1002/adfm.201000540
   Zhong ZY, 2010, BIOSENS BIOELECTRON, V25, P2379, DOI 10.1016/j.bios.2010.03.009
   Zhou KF, 2010, ELECTROCHIM ACTA, V55, P3055, DOI 10.1016/j.electacta.2010.01.035
   Zhou M, 2008, BIOSENS BIOELECTRON, V24, P442, DOI 10.1016/j.bios.2008.04.025
   Zhou M, 2009, ANAL CHEM, V81, P5603, DOI 10.1021/ac900136z
   Zhu CZ, 2015, 2D MATER, V2, DOI 10.1088/2053-1583/2/3/032004
NR 88
TC 31
Z9 32
U1 1
U2 201
PU ELSEVIER ADVANCED TECHNOLOGY
PI OXFORD
PA OXFORD FULFILLMENT CENTRE THE BOULEVARD, LANGFORD LANE, KIDLINGTON,
   OXFORD OX5 1GB, OXON, ENGLAND
SN 0956-5663
EI 1873-4235
J9 BIOSENS BIOELECTRON
JI Biosens. Bioelectron.
PD JAN 15
PY 2017
VL 87
BP 7
EP 17
DI 10.1016/j.bios.2016.07.116
PG 11
WC Biophysics; Biotechnology & Applied Microbiology; Chemistry, Analytical;
   Electrochemistry; Nanoscience & Nanotechnology
WE Science Citation Index Expanded (SCI-EXPANDED)
SC Biophysics; Biotechnology & Applied Microbiology; Chemistry;
   Electrochemistry; Science & Technology - Other Topics
GA EF7HB
UT WOS:000390499600003
PM 27504792
DA 2023-06-30
ER

PT J
AU Maaref, A
   Barhoumi, H
   Rammah, M
   Martelet, C
   Jaffrezic-Renault, N
   Mousty, C
   Cosnier, S
AF Maaref, A.
   Barhoumi, H.
   Rammah, M.
   Martelet, C.
   Jaffrezic-Renault, N.
   Mousty, C.
   Cosnier, S.
TI Comparative study between organic and inorganic entrapment matrices for
   urease biosensor development
SO SENSORS AND ACTUATORS B-CHEMICAL
LA English
DT Article
DE latex polymer; Zn-Al nanohybrid; biotinylated pyrrole; capacitance
   measurements; urease biosensor
ID MODIFIED ELECTRODES; IMMOBILIZED UREASE; DYNAMIC-RANGE; BLOOD;
   INHIBITION; MEMBRANE; SENSORS
AB An essential step in biosensors development is the bonding of the biological components to the transduction element. Here, we present some matrices used as support materials for urease immobilization based on organic and inorganic matrices including in many cases glutaraldehyde as cross-linking agent. Organic matrices were designed through the use of four latex polymers; neutral hydroxy polymer, three polycationic derivatives polynorbomene with different non-cytotoxic counter ions and a biopolymer obtained under chemical oxidation step of biotinylated pyrrole monomers. Inorganic matrices were based on Zn-AI layered double hydroxide nanohybrid materials (LDH). UV-vis and permeability techniques were carried out, respectively, in order to control the immobilized urease activity and to determine the permeability of the various biomembranes. All these support matrices containing urease biomolecules were deposited on insulator semiconductor (IS) transducers for further urea biosensors development. Biochemical responses of these modified IS electrodes to urea addition were examined using the electrochemical capacity-potential measurements C(V). Developed urea electrodes exhibit a linear response in the range from 10-4 to 10(-1) M. For all matrices the Michaelis-Menten constant, K-m (0.67 >= Km (mM) <= 5) was obtained from the Lineweaver-Burk representation and was compared with values obtained using other immobilization strategies. (C) 2006 Elsevier B.V. All rights reserved.
C1 Ecole Cent Lyon, CEGELY, UMR 5005, F-69134 Ecully, France.
   Fac Sci Monastir, Lab Phys & Chim Interfaces, Monastir, Tunisia.
   Univ Grenoble 1, ICMG, FR 2607, LEOPR,UMR 5630, F-38041 Grenoble, France.
C3 Centre National de la Recherche Scientifique (CNRS); CNRS - Institute
   for Engineering & Systems Sciences (INSIS); Ecole Centrale de Lyon;
   Institut National des Sciences Appliquees de Lyon - INSA Lyon;
   UDICE-French Research Universities; Universite Claude Bernard Lyon 1;
   Universite de Monastir; Centre National de la Recherche Scientifique
   (CNRS); CNRS - Institute of Chemistry (INC); UDICE-French Research
   Universities; Communaute Universite Grenoble Alpes; Universite Grenoble
   Alpes (UGA)
RP Barhoumi, H (通讯作者)，Fac Sci Monastir, Lab Phys & Chim Interfaces, Monastir, Tunisia.
EM barhoumih@yahoo.fr
RI Cosnier, Serge/M-7712-2013; BARHOUMI, Houcine/AAO-9283-2020;
   Jaffrezic-Renault, Nicole J/J-4154-2017; Cosnier, Serge/AAR-5671-2020
OI Jaffrezic-Renault, Nicole J/0000-0003-1354-9273; Cosnier,
   Serge/0000-0002-8290-4374; Mousty, Christine/0000-0002-3003-2092
CR Aouni F, 2004, ELECTROANAL, V16, P1907, DOI 10.1002/elan.200403079
   Asgatay S, 2004, INT J PHARMACEUT, V285, P121, DOI 10.1016/j.ijpharm.2004.07.011
   Ayhan F, 2002, BIORESOURCE TECHNOL, V81, P131, DOI 10.1016/S0960-8524(01)00114-6
   Barhoumi H, 2005, BIOSENS BIOELECTRON, V20, P2318, DOI 10.1016/j.bios.2004.10.010
   Barhoumi H, 2005, MAT SCI ENG C-BIO S, V25, P61, DOI 10.1016/j.msec.2004.07.002
   CHAIET L, 1964, ARCH BIOCHEM BIOPHYS, V106, P1, DOI 10.1016/0003-9861(64)90150-X
   Ciurli S, 1996, SOIL BIOL BIOCHEM, V28, P811, DOI 10.1016/0038-0717(96)00020-X
   CLARK LC, 1962, ANN NY ACAD SCI, V102, P29, DOI 10.1111/j.1749-6632.1962.tb13623.x
   Cosnier S, 1999, BIOSENS BIOELECTRON, V14, P443, DOI 10.1016/S0956-5663(99)00024-X
   de Melo JV, 2002, ANAL CHEM, V74, P4037, DOI 10.1021/ac025627+
   de Melo JV, 2003, BIOSENS BIOELECTRON, V18, P345, DOI 10.1016/S0956-5663(02)00150-1
   DEROY A, 1992, SYNTHESIS MICROPOROU, V2, P108
   Eggenstein C, 1999, BIOSENS BIOELECTRON, V14, P33, DOI 10.1016/S0956-5663(98)00103-1
   EPPELSHEIM C, 1995, J MEMBRANE SCI, V100, P131, DOI 10.1016/0376-7388(94)00256-X
   Gau JJ, 2001, BIOSENS BIOELECTRON, V16, P745, DOI 10.1016/S0956-5663(01)00216-0
   Godjevargova T, 1997, J MEMBRANE SCI, V135, P93, DOI 10.1016/S0376-7388(97)00121-X
   HARTMEIR W, 1988, IMMOBILIZED BIOCATAL
   Jaffrezic-Renault N., 2001, SENSORS-BASEL, V1, P60, DOI [10.3390/S10100060, DOI 10.3390/S10100060]
   Jenkins DM, 2002, BIOSENS BIOELECTRON, V17, P557, DOI 10.1016/S0956-5663(02)00018-0
   JUNG K, 1995, WATER RES, V29, P1929, DOI 10.1016/0043-1354(94)00353-9
   KALTWASS.H, 1966, ANAL BIOCHEM, V16, P132, DOI 10.1016/0003-2697(66)90088-1
   Kayastha AM, 1999, BIOCHEM EDUC, V27, P114, DOI 10.1016/S0307-4412(98)00231-3
   Kuralay F, 2005, SENSOR ACTUAT B-CHEM, V109, P194, DOI 10.1016/j.snb.2004.12.043
   Kwabena S., 1995, ENZYME MICROB TECHNO, V17, P804
   Lakard B, 2004, BIOSENS BIOELECTRON, V19, P1641, DOI 10.1016/j.bios.2003.12.035
   Laska J, 1999, J MOL CATAL B-ENZYM, V6, P549, DOI 10.1016/S1381-1177(99)00013-2
   LIU DZ, 1995, ANAL CHIM ACTA, V307, P61, DOI 10.1016/0003-2670(95)00046-3
   MACHIDA S, 1989, SYNTHETIC MET, V31, P311, DOI 10.1016/0379-6779(89)90798-4
   Marks RS, 2002, ANAL BIOANAL CHEM, V374, P1056, DOI 10.1007/s00216-002-1576-4
   Marzadori C, 1998, SOIL BIOL BIOCHEM, V30, P1485, DOI 10.1016/S0038-0717(98)00051-0
   Mousty C, 2004, APPL CLAY SCI, V27, P159, DOI 10.1016/j.clay.2004.06.005
   Osaka T, 1996, SENSOR ACTUAT B-CHEM, V36, P463, DOI 10.1016/S0925-4005(97)80114-1
   Pijanowska DG, 1997, SENSOR ACTUAT B-CHEM, V44, P370, DOI 10.1016/S0925-4005(97)00194-9
   Puech L, 2000, COLLOID SURFACE A, V167, P123, DOI 10.1016/S0927-7757(99)00469-0
   Puig-Lleixa C, 1999, ANAL CHIM ACTA, V389, P179, DOI 10.1016/S0003-2670(99)00157-9
   Rajesh, 2005, REACT FUNCT POLYM, V62, P51, DOI 10.1016/j.reactfunctpolym.2004.08.009
   Rajesh, 2005, BIOMATERIALS, V26, P3683, DOI 10.1016/j.biomaterials.2004.09.024
   Rives V., 2001, LAYERED DOUBLE HYDRO
   Sehitogullari A, 2002, TALANTA, V57, P1039, DOI 10.1016/S0039-9140(02)00149-2
   Sheppard NF, 1996, BIOSENS BIOELECTRON, V11, P967, DOI 10.1016/0956-5663(96)87656-1
   Soldatkin AP, 2003, BIOSENS BIOELECTRON, V19, P131, DOI 10.1016/S0956-5663(03)00175-1
   Soldatkin AP, 2000, ANAL CHIM ACTA, V403, P25, DOI 10.1016/S0003-2670(99)00660-1
   THAVARUNGKUL P, 1991, BIOSENS BIOELECTRON, V6, P101, DOI 10.1016/0956-5663(91)87033-8
   THIEBLEMONT JC, 1994, SYNTHETIC MET, V66, P243, DOI 10.1016/0379-6779(94)90073-6
   Tinkilic N, 2002, ANAL CHIM ACTA, V452, P29, DOI 10.1016/S0003-2670(01)01441-6
   Torres-Rodrigues LM, 1999, SYNTHETIC MET, V102, P1328, DOI 10.1016/S0379-6779(98)01053-4
   Tsai HC, 2004, ANAL BIOCHEM, V334, P183, DOI 10.1016/j.ab.2004.08.009
NR 47
TC 40
Z9 40
U1 0
U2 27
PU ELSEVIER SCIENCE SA
PI LAUSANNE
PA PO BOX 564, 1001 LAUSANNE, SWITZERLAND
EI 0925-4005
J9 SENSOR ACTUAT B-CHEM
JI Sens. Actuator B-Chem.
PD MAY 21
PY 2007
VL 123
IS 2
BP 671
EP 679
DI 10.1016/j.snb.2006.10.010
PG 9
WC Chemistry, Analytical; Electrochemistry; Instruments & Instrumentation
WE Science Citation Index Expanded (SCI-EXPANDED)
SC Chemistry; Electrochemistry; Instruments & Instrumentation
GA 176CJ
UT WOS:000247060100005
DA 2023-06-30
ER

PT J
AU Shkodra, B
   Abera, BD
   Cantarella, G
   Douaki, A
   Avancini, E
   Petti, L
   Lugli, P
AF Shkodra, Bajramshahe
   Abera, Biresaw Demelash
   Cantarella, Giuseppe
   Douaki, Ali
   Avancini, Enrico
   Petti, Luisa
   Lugli, Paolo
TI Flexible and Printed Electrochemical Immunosensor Coated with Oxygen
   Plasma Treated SWCNTs for Histamine Detection
SO BIOSENSORS-BASEL
LA English
DT Article
DE flexible electronics; immunosensor; SWCNTs; biogenic amines; fish
ID LINKED-IMMUNOSORBENT-ASSAY; BIOGENIC-AMINES; AMPEROMETRIC BIOSENSOR;
   CARBON NANOTUBES; QUANTIFICATION; DEPOSITION; FOODS
AB Heterocyclic amine histamine is a well-known foodborne toxicant (mostly linked to "scombroid poisoning") synthesized from the microbial decarboxylation of amino acid histidine. In this work, we report the fabrication of a flexible screen-printed immunosensor based on a silver electrode coated with single-walled carbon nanotubes (SWCNTs) for the detection of histamine directly in fish samples. Biosensors were realized by first spray depositing SWCNTs on the working electrodes and by subsequently treating them with oxygen plasma to reduce the unwanted effects related to their hydrophobicity. Next, anti-histamine antibodies were directly immobilized on the treated SWCNTs. Histamine was detected using the typical reaction of histamine and histamine-labeled with horseradish peroxidase (HRP) competing to bind with anti-histamine antibodies. The developed immunosensor shows a wide linear detection range from 0.005 to 50 ng/mL for histamine samples, with a coefficient of determination as high as 98.05%. Average recoveries in fish samples were observed from 96.00% to 104.7%. The biosensor also shows good selectivity (less than 3% relative response for cadaverine, putrescine, and tyramine), reproducibility, mechanical and time stability, being a promising analytical tool for the analysis of histamine, as well as of other food hazards.
C1 [Shkodra, Bajramshahe; Abera, Biresaw Demelash; Cantarella, Giuseppe; Douaki, Ali; Avancini, Enrico; Petti, Luisa; Lugli, Paolo] Free Univ Bolzano Bozen, Fac Sci & Technol, I-39100 Bolzano, Italy.
C3 Free University of Bozen-Bolzano
RP Shkodra, B; Petti, L (通讯作者)，Free Univ Bolzano Bozen, Fac Sci & Technol, I-39100 Bolzano, Italy.
EM Bajramshahe.Shkodra@natec.unibz.it;
   BiresawDemelash.Abera@natec.unibz.it; Giuseppe.Cantarella@unibz.it;
   Ali.Douaki@natec.unibz.it; Enrico.Avancini@unibz.it;
   Luisa.Petti@unibz.it; Paolo.Lugli@unibz.it
RI Cantarella, Giuseppe/AAT-3962-2020; Abera, Biresaw
   Demelash/HMV-9771-2023
OI Cantarella, Giuseppe/0000-0002-6398-601X; Abera, Biresaw
   Demelash/0000-0001-6436-8849; Petti, Luisa/0000-0003-0264-7185; lugli,
   paolo/0000-0002-2511-5643; Shkodra, Bajramshahe/0000-0002-2414-8590;
   Avancini, Enrico/0000-0003-1309-1290
FU Italian Institute of Technology (IIT)
FX This work was partially funded by the Italian Institute of Technology
   (IIT).
CR Abdelhalim A, 2013, CARBON, V61, P72, DOI 10.1016/j.carbon.2013.04.069
   Abera BD, 2019, SENSORS-BASEL, V19, DOI 10.3390/s19183912
   Apetrei IM, 2016, SENSORS-BASEL, V16, DOI 10.3390/s16040422
   BALLY RW, 1989, J CLIN CHEM CLIN BIO, V27, P791
   Bulushi IA, 2009, CRIT REV FOOD SCI, V49, P369, DOI 10.1080/10408390802067514
   Chetty R, 2015, CHEMPLUSCHEM, V80, P130, DOI 10.1002/cplu.201402192
   Costa MP, 2018, HANDB FOOD BIOENG, V13, P75, DOI 10.1016/B978-0-12-811442-1.00002-X
   Dong XX, 2017, BIOSENS BIOELECTRON, V98, P305, DOI 10.1016/j.bios.2017.07.014
   Falco A, 2014, ACS APPL MATER INTER, V6, P10593, DOI 10.1021/am5022123
   Fernandes JO, 2001, CHROMATOGRAPHIA, V53, pS327, DOI 10.1007/BF02490351
   Ham SW, 2014, J NANOSCI NANOTECHNO, V14, P8476, DOI 10.1166/jnn.2014.10007
   Jastrzebska A, 2012, FOOD ANAL METHOD, V5, P1079, DOI 10.1007/s12161-011-9345-7
   Jinadasa BKKK, 2016, COGENT CHEM, V2, DOI 10.1080/23312009.2016.1156806
   Kandimalla VB, 2004, BIOSENS BIOELECTRON, V20, P903, DOI 10.1016/j.bios.2004.03.027
   Kim S, 2010, J PHYS D APPL PHYS, V43, DOI 10.1088/0022-3727/43/30/305402
   Kivirand K, 2011, ANAL LETT, V44, P2821, DOI 10.1080/00032719.2011.565445
   Lazaro de la Torre C. A., 2013, Brazilian Journal of Veterinary Research and Animal Science, V50, P430, DOI 10.11606/issn.1678-4456.v50i6p430-446
   Lazaro de la Torre CA., 2018, FOOD CONTROL BIOSECU, V16, P225, DOI [10.1016/B978-0-12-811445-2.00006-4, DOI 10.1016/B978-0-12-811445-2.00006-4]
   Lim CS, 2013, CLIN CHIM ACTA, V415, P158, DOI 10.1016/j.cca.2012.08.031
   Luo L, 2014, J AGR FOOD CHEM, V62, P12299, DOI 10.1021/jf504689x
   Parker CO, 2009, BIOSENS BIOELECTRON, V24, P2452, DOI 10.1016/j.bios.2008.12.021
   Perez S, 2013, FOOD CHEM, V141, P4066, DOI 10.1016/j.foodchem.2013.06.125
   Ricci F, 2007, ANAL CHIM ACTA, V605, P111, DOI 10.1016/j.aca.2007.10.046
   Ruiz-Capillas C, 2019, FOODS, V8, DOI 10.3390/foods8020062
   Schirone M, 2017, FRONT MICROBIOL, V7, DOI 10.3389/fmicb.2016.02154
   Shkodra B., 2020, FOODCAS 2020 P
   Sireesha M, 2018, NANOCOMPOSITES, V4, P36, DOI 10.1080/20550324.2018.1478765
   Sophocleous M, 2017, SENSOR ACTUAT A-PHYS, V267, P106, DOI 10.1016/j.sna.2017.10.013
   Telsnig D, 2013, ELECTROANAL, V25, P47, DOI 10.1002/elan.201200378
   Thompson R., 2011, IRISH SEPARATION SCI
   Triki M, 2018, FOODS, V7, DOI 10.3390/foods7090132
   Wang SC, 2009, ELECTROCHIM ACTA, V54, P4937, DOI 10.1016/j.electacta.2009.04.006
   Yang MH, 2015, J ELECTROANAL CHEM, V736, P88, DOI 10.1016/j.jelechem.2014.11.002
   Yilmaz UT, 2015, J FOOD SCI TECH MYS, V52, P6671, DOI 10.1007/s13197-015-1748-9
   Zaporotskova I.V., 2016, [Modern Electronic Materials, Modern Electronic Materials], V2, P95
NR 35
TC 23
Z9 23
U1 2
U2 21
PU MDPI
PI BASEL
PA ST ALBAN-ANLAGE 66, CH-4052 BASEL, SWITZERLAND
EI 2079-6374
J9 BIOSENSORS-BASEL
JI Biosensors-Basel
PD APR
PY 2020
VL 10
IS 4
AR 35
DI 10.3390/bios10040035
PG 12
WC Chemistry, Analytical; Nanoscience & Nanotechnology; Instruments &
   Instrumentation
WE Science Citation Index Expanded (SCI-EXPANDED)
SC Chemistry; Science & Technology - Other Topics; Instruments &
   Instrumentation
GA LO8PW
UT WOS:000533888900011
PM 32290233
OA Green Published, gold
DA 2023-06-30
ER

PT J
AU Kanyong, P
   Krampa, FD
   Aniweh, Y
   Awandare, GA
AF Kanyong, Prosper
   Krampa, Francis D.
   Aniweh, Yaw
   Awandare, Gordon A.
TI Polydopamine-functionalized graphene nanoplatelet smart conducting
   electrode for bio-sensing applications
SO ARABIAN JOURNAL OF CHEMISTRY
LA English
DT Article
DE Polyethylene glycol; Screen-printed electrodes; Bio-sensing; Mediated
   sensors; Thin films; Dopamine; Organocatalysts
ID PRINTED GALACTOSE BIOSENSOR; DIRECT ELECTROCHEMISTRY; CARBON ELECTRODE;
   URIC-ACID; OXIDE; GRAPHITE; IMMOBILIZATION; NANOTUBES; REDOX
AB The development of a novel polydopamine (PDA)-functionalized graphene nanoplatelets (GNPs)-based disposable sensor is described. The sensor was fabricated by drop-coating PDA@GNPs in polyethylene glycol (PEG) and poly(3,4-ethylenedioxythiophene (PEDOT):poly(styrenesulfonate) (PSS) aqueous suspension onto the working area of a screen-printed electrode (SPE). The final sensor, designated as PDA@GNPs/PPP/SPE, was characterized by scanning electron microscopy (SEM), Raman spectroscopy, Faradaic electrochemical impedance spectroscopy (FEIS) and cyclic voltammetry (CV). Mediated detection of hydrogen peroxide (H2O2) via the redox properties of PDA was achieved. It showed excellent selectivity and sensitivity towards H2O2 with a limit of detection and sensitivity of 0.55 mu M (S/N = 3) and 3.0 mu A mM(-1) cm(-2), respectively. Thereafter, glucose oxidase (GOx) was immobilized onto the electrode to develop G0x/PDA@GNPs/PPP/SPE sensor. The glucose biosensor exhibited a limit of detection of 0.25 mu M (S/N = 3) and a sensitivity of 0.51 mu A mu M-1 cm(-2); thus, proving its potential suitability for bio-sensing applications. (C) 2018 Production and hosting by Elsevier B.V. on behalf of King Saud University.
C1 [Kanyong, Prosper; Krampa, Francis D.; Aniweh, Yaw; Awandare, Gordon A.] Univ Ghana, WACCBIP, Legon, Accra, Ghana.
   [Kanyong, Prosper] Univ Oxford, Phys & Theoret Chem Lab, Dept Chem, South Parks Rd, Oxford OX1 3QZ, England.
   [Krampa, Francis D.; Awandare, Gordon A.] Univ Ghana, Dept Biochem Cell & Mol Biol, Legon, Accra, Ghana.
C3 University of Ghana; University of Oxford; University of Ghana
RP Kanyong, P (通讯作者)，Univ Oxford, Phys & Theoret Chem Lab, Dept Chem, South Parks Rd, Oxford OX1 3QZ, England.
EM prosper.kanyong@chem.ox.ac.uk
RI Kanyong, Prosper/U-5955-2019; Aniweh, Yaw/HZK-6378-2023
OI Kanyong, Prosper/0000-0003-2414-6197; 
FU World Bank African Centers of Excellence grant [ACE02-WACCBIP]; DELTAS
   Africa grant [DEL-15-007]; WACCBIP-World Bank ACE PhD fellowship; DELTAS
   Africa postdoctoral fellowship; African Academy of Sciences (AAS)'s
   Alliance for Accelerating Excellence in Science in Africa (AESA); New
   Partnership for Africa's Development Planning and Coordinating Agency
   (NEPAD Agency); Wellcome Trust [107755/Z/15/Z]; UK government
FX This work was supported by funds from a World Bank African Centers of
   Excellence grant (ACE02-WACCBIP: Awandare) and a DELTAS Africa grant
   (DEL-15-007: Awandare). Francis Krampa was supported by a WACCBIP-World
   Bank ACE PhD fellowship and Yaw Aniweh was supported by a DELTAS Africa
   postdoctoral fellowship. The DELTAS Africa Initiative is an independent
   funding scheme of the African Academy of Sciences (AAS)'s Alliance for
   Accelerating Excellence in Science in Africa (AESA) and supported by the
   New Partnership for Africa's Development Planning and Coordinating
   Agency (NEPAD Agency) with funding from the Wellcome Trust
   (107755/Z/15/Z: Awandare) and the UK government. The views expressed in
   this publication are those of the author(s) and not necessarily those of
   AAS, NEPAD Agency, Wellcome Trust or the UK government.
CR Alemu D, 2012, ENERG ENVIRON SCI, V5, P9662, DOI 10.1039/c2ee22595f
   Cancado LG, 2008, CARBON, V46, P272, DOI 10.1016/j.carbon.2007.11.015
   Chen MX, 2013, J MATER CHEM A, V1, P2869, DOI 10.1039/c2ta00820c
   Cinti S, 2015, ELECTROANAL, V27, P2230, DOI 10.1002/elan.201500168
   Fan LS, 2012, J MATER CHEM, V22, P6165, DOI 10.1039/c2jm15411k
   Feng JR, 2016, LANGMUIR, V32, P10377, DOI 10.1021/acs.langmuir.6b02948
   Ferrari AC, 2007, SOLID STATE COMMUN, V143, P47, DOI 10.1016/j.ssc.2007.03.052
   Huang L, 2014, ELECTROCHIM ACTA, V121, P233, DOI 10.1016/j.electacta.2013.12.158
   Huang L, 2011, NANO RES, V4, P675, DOI 10.1007/s12274-011-0123-z
   Kanyong P, 2012, ANAL BIOCHEM, V428, P39, DOI 10.1016/j.ab.2012.05.027
   Kanyong P., 2016, ANAL BIOANAL CHEM, P1
   Kanyong P, 2016, CHEMOSENSORS, V4, DOI 10.3390/chemosensors4040025
   Kanyong P, 2016, MICROCHIM ACTA, V183, P2361, DOI 10.1007/s00604-016-1879-3
   Kanyong P, 2016, SENSOR ACTUAT B-CHEM, V233, P528, DOI 10.1016/j.snb.2016.04.099
   Kanyong P, 2016, J ELECTROANAL CHEM, V766, P147, DOI 10.1016/j.jelechem.2016.02.006
   Kanyong P, 2016, ANAL LETT, V49, P236, DOI 10.1080/00032719.2015.1070166
   Kanyong P, 2013, ANAL BIOCHEM, V435, P114, DOI 10.1016/j.ab.2013.01.006
   Kavan L, 2011, NANO LETT, V11, P5501, DOI 10.1021/nl203329c
   Krampa FD, 2017, SENSORS-BASEL, V17, DOI 10.3390/s17081716
   Kumar S, 2015, BIOSENS BIOELECTRON, V73, P114, DOI 10.1016/j.bios.2015.05.040
   Lee PT, 2014, ELECTROANAL, V26, P366, DOI 10.1002/elan.201300486
   Liu YL, 2014, CHEM REV, V114, P5057, DOI 10.1021/cr400407a
   Luo RF, 2013, COLLOID SURFACE B, V106, P66, DOI 10.1016/j.colsurfb.2013.01.033
   Mrowczynski R, 2014, CHEM-EUR J, V20, P8647, DOI 10.1002/chem.201402532
   Palanisamy S, 2014, COLLOID SURFACE B, V114, P164, DOI 10.1016/j.colsurfb.2013.10.006
   Palanisamy S, 2014, MAT SCI ENG C-MATER, V34, P207, DOI 10.1016/j.msec.2013.09.011
   Rabti A, 2016, ANAL CHIM ACTA, V926, P28, DOI 10.1016/j.aca.2016.04.010
   Ratinac KR, 2011, ELECTROANAL, V23, P803, DOI 10.1002/elan.201000545
   Razmi H, 2013, BIOSENS BIOELECTRON, V41, P498, DOI 10.1016/j.bios.2012.09.009
   Rotariu L, 2014, SENSOR ACTUAT B-CHEM, V191, P491, DOI 10.1016/j.snb.2013.09.077
   Siu VS, 2014, NANOPHOTONICS-BERLIN, V3, P125, DOI 10.1515/nanoph-2013-0057
   Wei QS, 2013, ADV MATER, V25, P2831, DOI 10.1002/adma.201205158
   Ye YP, 2012, TALANTA, V89, P417, DOI 10.1016/j.talanta.2011.12.054
NR 33
TC 11
Z9 11
U1 2
U2 40
PU ELSEVIER
PI AMSTERDAM
PA RADARWEG 29, 1043 NX AMSTERDAM, NETHERLANDS
SN 1878-5352
EI 1878-5379
J9 ARAB J CHEM
JI Arab. J. Chem.
PD JAN
PY 2020
VL 13
IS 1
BP 1669
EP 1677
DI 10.1016/j.arabjc.2018.01.001
PG 9
WC Chemistry, Multidisciplinary
WE Science Citation Index Expanded (SCI-EXPANDED)
SC Chemistry
GA JZ4MK
UT WOS:000505076000124
OA gold
DA 2023-06-30
ER

PT J
AU Park, KS
AF Park, Ki Soo
TI Nucleic acid aptamer-based methods for diagnosis of infections
SO BIOSENSORS & BIOELECTRONICS
LA English
DT Review
DE Aptamer; Biosensor; Diagnosis; Infectious disease; Isothermal nucleic
   acid amplification
ID IN-VITRO SELECTION; QUANTITATIVE SCREENING METHOD; ANTIBODY-SECRETING
   CELLS; LATERAL FLOW BIOSENSOR; HIGH-AFFINITY LIGANDS; DNA APTAMERS; RNA
   APTAMER; ISOTHERMAL AMPLIFICATION; LABEL-FREE; ELECTROCHEMICAL
   APTASENSOR
AB Infectious diseases are a serious global problem, which not only take an enormous human toll but also incur tremendous economic losses. In combating infectious diseases, rapid and accurate diagnostic tests are required for pathogen identification at the point of care (POC). In this review, investigations of diagnostic strategies for infectious diseases that are based on aptamers, especially nucleic acid aptamers, oligonucleotides that have high affinities and specificities toward their targets, are described. Owing to their unique features including low cost of production, easy chemical modification, high chemical stability, reproducibility, and low levels of immunogenicity and toxicity, aptamers have been widely utilized as bio-recognition elements (bio-receptors) for the development of infection diagnostic systems. We discuss nucleic acid aptamer-based methods that have been developed for diagnosis of infections using a format that organizes discussion according to the target pathogenic analytes including toxins or proteins, whole cells and nucleic acids. Also included is, a summary of recent advances made in the sensitive detection of pathogenic bacteria utilizing the isothermal nucleic acid amplification method. Lastly, a nucleic add aptamer-based POC system is described and future directions of studies in this area are discussed.
C1 [Park, Ki Soo] Konkuk Univ, Coll Engn, Dept Biol Engn, Seoul 05029, South Korea.
C3 Konkuk University
RP Park, KS (通讯作者)，Konkuk Univ, Coll Engn, Dept Biol Engn, Seoul 05029, South Korea.
EM kskonkuk@gmail.com
RI Park, Ki Soo/AAR-2461-2021
OI Park, Ki Soo/0000-0002-0545-0970
FU National Research Foundation (NRF) grant - Korea government (MISP:
   Ministry of Science, ICT & Future planning of Korea) [2017R1C1B5017724]
FX This study was supported by the National Research Foundation (NRF) grant
   funded by the Korea government (MISP: Ministry of Science, ICT & Future
   planning of Korea) (No. 2017R1C1B5017724).
CR Amaya-Gonzalez S, 2013, SENSORS-BASEL, V13, P16292, DOI 10.3390/s131216292
   Barthelmebs L, 2011, FOOD CONTROL, V22, P737, DOI 10.1016/j.foodcont.2010.11.005
   Bayrac C, 2017, BIOSENS BIOELECTRON, V98, P22, DOI 10.1016/j.bios.2017.06.029
   Beiranvand ZS, 2017, ANAL BIOCHEM, V518, P35, DOI 10.1016/j.ab.2016.10.001
   Bi S, 2017, CHEM SOC REV, V46, P4281, DOI 10.1039/c7cs00055c
   Binning JM, 2013, BIOCHEMISTRY-US, V52, P8406, DOI 10.1021/bi400704d
   Biroccio A, 2002, J VIROL, V76, P3688, DOI 10.1128/JVI.76.8.3688-3696.2002
   BOCK LC, 1992, NATURE, V355, P564, DOI 10.1038/355564a0
   Boucher HW, 2009, CLIN INFECT DIS, V48, P1, DOI 10.1086/595011
   Bruno JG, 2014, PATHOGENS, V3, P341, DOI 10.3390/pathogens3020341
   Chen F, 2007, BIOCHEM BIOPH RES CO, V357, P743, DOI 10.1016/j.bbrc.2007.04.007
   Chen JH, 2012, FOOD CONTROL, V25, P555, DOI 10.1016/j.foodcont.2011.11.039
   Chen M, 2016, INT J MOL SCI, V17, DOI 10.3390/ijms17122079
   Chen M, 2017, ANAL CHIM ACTA, V968, P30, DOI 10.1016/j.aca.2017.03.024
   Chen XJ, 2015, RSC ADV, V5, P35448, DOI 10.1039/c5ra04278j
   Cho M, 2015, ANAL CHEM, V87, P821, DOI 10.1021/ac504076k
   Choi S, 2011, MOL CELLS, V32, P527, DOI 10.1007/s10059-011-0156-x
   Christian Kira A, 2013, Emerg Health Threats J, V6, P20632, DOI 10.3402/ehtj.v6i0.20632
   Dang C, 1996, J MOL BIOL, V264, P268, DOI 10.1006/jmbi.1996.0640
   Darbandi A, 2017, NANOTECHNOLOGY, V28, DOI 10.1088/1361-6528/aa7e50
   De Groote MA, 2017, J CLIN MICROBIOL, V55, P391, DOI 10.1128/JCM.01646-16
   DeGrasse JA, 2012, PLOS ONE, V7, DOI 10.1371/journal.pone.0033410
   Deng B, 2014, ANAL CHIM ACTA, V837, P1, DOI 10.1016/j.aca.2014.04.055
   Deng RJ, 2017, ACCOUNTS CHEM RES, V50, P1059, DOI 10.1021/acs.accounts.7b00040
   Ding JW, 2014, ANAL CHEM, V86, P9412, DOI 10.1021/ac502335g
   Dirkzwager RM, 2016, ACS SENSORS, V1, P420, DOI 10.1021/acssensors.5b00175
   Duan N, 2013, J AGR FOOD CHEM, V61, P3229, DOI 10.1021/jf400767d
   Duan N, 2012, ANAL LETT, V45, P714, DOI 10.1080/00032719.2011.653899
   Duan N, 2012, J AGR FOOD CHEM, V60, P4034, DOI 10.1021/jf300395z
   Dwivedi HP, 2010, APPL MICROBIOL BIOT, V87, P2323, DOI 10.1007/s00253-010-2728-7
   ELLINGTON AD, 1990, NATURE, V346, P818, DOI 10.1038/346818a0
   Fang ZY, 2014, BIOSENS BIOELECTRON, V56, P192, DOI 10.1016/j.bios.2014.01.015
   Fauci AS, 2005, EMERG INFECT DIS, V11, P519, DOI 10.3201/eid1104.041167
   Fauci AS, 2001, CLIN INFECT DIS, V32, P675, DOI 10.1086/319235
   Feng H, 2011, PLOS ONE, V6, DOI 10.1371/journal.pone.0027862
   Feng X., 2015, J NANOMED NANOTECHNO, V6
   Fridkin SK, 2015, EMERG INFECT DIS, V21, P1578, DOI 10.3201/eid2109.150512
   Friedrichs E, 2007, CHEMBIOCHEM, V8, P1662, DOI 10.1002/cbic.200700296
   Frieri M, 2017, J INFECT PUBLIC HEAL, V10, P369, DOI 10.1016/j.jiph.2016.08.007
   Fukuda K, 2000, EUR J BIOCHEM, V267, P3685, DOI 10.1046/j.1432-1327.2000.01400.x
   Gawande BN, 2017, P NATL ACAD SCI USA, V114, P2898, DOI 10.1073/pnas.1615475114
   Giuffrida MC, 2017, BIOSENS BIOELECTRON, V90, P174, DOI 10.1016/j.bios.2016.11.045
   Gopinath SCB, 2006, J BIOCHEM, V139, P837, DOI 10.1093/jb/mvj095
   Graham JC, 2012, PLOS ONE, V7, DOI 10.1371/journal.pone.0036103
   Guo ZJ, 2011, TALANTA, V85, P2517, DOI 10.1016/j.talanta.2011.08.015
   Hamula CLA, 2008, ANAL CHEM, V80, P7812, DOI 10.1021/ac801272s
   Hamula CLA, 2016, METHODS, V97, P51, DOI 10.1016/j.ymeth.2015.12.005
   Han SR, 2014, ANN MICROBIOL, V64, P883, DOI 10.1007/s13213-013-0720-z
   Han SR, 2013, J MICROBIOL BIOTECHN, V23, P878, DOI 10.4014/jmb.1212.12033
   Hayat A, 2014, FRONT CHEM, V2, DOI 10.3389/fchem.2014.00041
   He JL, 2010, ANAL CHEM, V82, P1358, DOI 10.1021/ac902416u
   Hong KL, 2015, BIOMED RES INT, V2015, DOI 10.1155/2015/419318
   Hsieh K, 2015, ACCOUNTS CHEM RES, V48, P911, DOI 10.1021/ar500456w
   Hu LJ, 2017, RSC ADV, V7, P11672, DOI 10.1039/c6ra27672e
   Huang YK, 2014, ANAL METHODS-UK, V6, P690, DOI 10.1039/c3ay41576g
   Ikebukuro K, 2005, NUCLEIC ACIDS RES, V33, DOI 10.1093/nar/gni108
   Ikebukuro K, 2008, BIOTECHNOL LETT, V30, P243, DOI 10.1007/s10529-007-9526-z
   Institute of Medicine (US), 2003, COMM EM MICR THREATS
   Islam K, 2016, PLOS NEGLECT TROP D, V10, DOI 10.1371/journal.pntd.0004558
   Jin A, 2011, NAT PROTOC, V6, P668, DOI 10.1038/nprot.2011.322
   Jin A, 2009, NAT MED, V15, P1088, DOI 10.1038/nm.1966
   Joshi R, 2009, MOL CELL PROBE, V23, P20, DOI 10.1016/j.mcp.2008.10.006
   Khang J, 2016, TALANTA, V147, P177, DOI 10.1016/j.talanta.2015.09.055
   Khati M, 2003, J VIROL, V77, P12692, DOI 10.1128/JVI.77.23.12692-12698.2003
   Kimoto M, 2013, NAT BIOTECHNOL, V31, P453, DOI 10.1038/nbt.2556
   Kolpashchikov DM, 2005, J AM CHEM SOC, V127, P11348, DOI 10.1021/ja051362f
   Kwon HM, 2014, PLOS ONE, V9, DOI 10.1371/journal.pone.0097574
   Kwon YS, 2014, CHEM COMMUN, V50, P40, DOI 10.1039/c3cc47108j
   Lan LY, 2017, BIOSENS BIOELECTRON, V91, P504, DOI 10.1016/j.bios.2017.01.007
   Lautner G, 2010, ANALYST, V135, P918, DOI 10.1039/b922829b
   Lavu PSR, 2016, ACS COMB SCI, V18, P292, DOI 10.1021/acscombsci.5b00123
   Lee S, 2012, BIOSENS BIOELECTRON, V35, P291, DOI 10.1016/j.bios.2012.03.003
   Lee YJ, 2012, BIOCHEM BIOPH RES CO, V417, P414, DOI 10.1016/j.bbrc.2011.11.130
   Li H, 2011, CAN J MICROBIOL, V57, P453, DOI [10.1139/w11-030, 10.1139/W11-030]
   Li N, 2008, J AM CHEM SOC, V130, P2380, DOI 10.1021/ja076787b
   LiCata VJ, 2008, METHOD CELL BIOL, V84, P243, DOI 10.1016/S009l-679X(07)84009-X
   Lin Y, 1997, J MOL BIOL, V271, P100, DOI 10.1006/jmbi.1997.1165
   Ma XY, 2014, EUR FOOD RES TECHNOL, V238, P919, DOI 10.1007/s00217-014-2176-1
   MACAYA RF, 1993, P NATL ACAD SCI USA, V90, P3745, DOI 10.1073/pnas.90.8.3745
   Maffert P, 2017, EUR J CLIN MICROBIOL, V36, P1717, DOI 10.1007/s10096-017-3013-9
   Magill SS, 2014, NEW ENGL J MED, V370, P1198, DOI 10.1056/NEJMoa1306801
   Magro L, 2017, LAB CHIP, V17, P2347, DOI 10.1039/c7lc00013h
   Malik P, 2013, NANOBIOSENSORS CONCE, DOI [DOI 10.1155/2013/327435, 10.1155/2013/327435]
   McKeague M, 2014, TOXINS, V6, P2435, DOI 10.3390/toxins6082435
   McKeague M, 2010, INT J MOL SCI, V11, P4864, DOI 10.3390/ijms11124864
   Meulenberg EP, 2012, TOXINS, V4, P244, DOI 10.3390/toxins4040244
   Mok W, 2008, SENSORS-BASEL, V8, P7050, DOI 10.3390/s8117050
   Morens DM, 2013, PLOS PATHOG, V9, DOI 10.1371/journal.ppat.1003467
   Morens DM, 2004, NATURE, V430, P242, DOI 10.1038/nature02759
   Morris KN, 1998, P NATL ACAD SCI USA, V95, P2902, DOI 10.1073/pnas.95.6.2902
   Mosing RK, 2005, ANAL CHEM, V77, P6107, DOI 10.1021/ac050836q
   Mun H, 2014, BIOSENS BIOELECTRON, V58, P308, DOI 10.1016/j.bios.2014.02.008
   Nayak S, 2017, ANAL CHEM, V89, P102, DOI 10.1021/acs.analchem.6b04630
   Ohk SH, 2010, J APPL MICROBIOL, V109, P808, DOI 10.1111/j.1365-2672.2010.04709.x
   Ouellet E, 2015, BIOTECHNOL BIOENG, V112, P1506, DOI 10.1002/bit.25581
   Pan Q, 2005, ANTIMICROB AGENTS CH, V49, P4052, DOI 10.1128/AAC.49.10.4052-4060.2005
   Park JH, 2014, BIOSENS BIOELECTRON, V59, P321, DOI 10.1016/j.bios.2014.03.059
   Park KS, 2016, SCI REP-UK, V6, DOI 10.1038/srep32878
   Park KS, 2016, SCI ADV, V2, DOI 10.1126/sciadv.1600300
   Park KS, 2015, CHEM-EUR J, V21, P16359, DOI 10.1002/chem.201502934
   Park KS, 2015, CHEM COMMUN, V51, P9942, DOI 10.1039/c5cc02060c
   Park SY, 2011, NUCLEIC ACID THER, V21, P395, DOI 10.1089/nat.2011.0321
   Patel DJ, 1997, J MOL BIOL, V272, P645, DOI 10.1006/jmbi.1997.1281
   Pavlov V, 2005, J AM CHEM SOC, V127, P6522, DOI 10.1021/ja050678k
   Prieto-Simon B, 2014, ANAL CHEM, V86, P1437, DOI 10.1021/ac402258x
   Qi YY, 2017, BIOSENS BIOELECTRON, V87, P439, DOI 10.1016/j.bios.2016.08.022
   Qin LH, 2009, CLIN CHEM LAB MED, V47, P405, DOI 10.1515/CCLM.2009.097
   Qiu TT, 2016, RSC ADV, V6, P62031, DOI 10.1039/c6ra10646c
   Rhouati A, 2013, TOXINS, V5, P1988, DOI 10.3390/toxins5111988
   Saletti G, 2013, NAT PROTOC, V8, P1073, DOI 10.1038/nprot.2013.058
   Sando S, 2007, BIOORG MED CHEM LETT, V17, P1216, DOI 10.1016/j.bmcl.2006.12.013
   SCHULTZE P, 1994, J MOL BIOL, V235, P1532, DOI 10.1006/jmbi.1994.1105
   Sheng LF, 2011, BIOSENS BIOELECTRON, V26, P3494, DOI 10.1016/j.bios.2011.01.032
   Solomon SL, 2014, AM FAM PHYSICIAN, V89, P938
   Sung TC, 2016, SCI REP-UK, V6, DOI 10.1038/srep21369
   Tang K. J., 2008, BIOCHEM BIOPH RES CO, V366, P738
   Tong P, 2012, BIOSENS BIOELECTRON, V33, P146, DOI 10.1016/j.bios.2011.12.042
   Tong P, 2011, BIOSENS BIOELECTRON, V29, P97, DOI 10.1016/j.bios.2011.07.075
   Toscano-Garibay JD, 2011, ARCH MED RES, V42, P88, DOI 10.1016/j.arcmed.2011.02.005
   TUERK C, 1990, SCIENCE, V249, P505, DOI 10.1126/science.2200121
   Urvil PT, 1997, EUR J BIOCHEM, V248, P130, DOI 10.1111/j.1432-1033.1997.t01-1-00130.x
   Wang CK, 2015, ANAL CHIM ACTA, V860, P83, DOI 10.1016/j.aca.2014.12.031
   Wang JP, 2017, ANGEW CHEM INT EDIT, V56, P744, DOI 10.1002/anie.201608880
   Wang JP, 2014, ANGEW CHEM INT EDIT, V53, P4796, DOI 10.1002/anie.201309334
   Wang RH, 2013, J VIROL METHODS, V189, P362, DOI 10.1016/j.jviromet.2013.03.006
   Wu W, 2015, ANAL CHIM ACTA, V861, P62, DOI 10.1016/j.aca.2014.12.041
   Wu WH, 2012, PLOS ONE, V7, DOI 10.1371/journal.pone.0048999
   Xie PY, 2016, SCI REP-UK, V6, DOI 10.1038/srep29524
   Yakimovich OY, 2003, BIOCHEMISTRY-MOSCOW+, V68, P228, DOI 10.1023/A:1022609714768
   Yan ZD, 2016, BIOSENS BIOELECTRON, V78, P51, DOI 10.1016/j.bios.2015.11.019
   Yang C, 2012, BIOSENS BIOELECTRON, V32, P208, DOI 10.1016/j.bios.2011.12.011
   Yoshida W, 2013, ANAL LETT, V46, P242, DOI 10.1080/00032719.2012.718828
   Yoshida W, 2006, BIOCHEM BIOPH RES CO, V348, P245, DOI 10.1016/j.bbrc.2006.07.069
   Yoshida W, 2006, ANAL CHEM, V78, P3296, DOI 10.1021/ac060254o
   Yuan JL, 2014, TALANTA, V127, P163, DOI 10.1016/j.talanta.2014.04.013
   Yuan JL, 2014, MICROCHIM ACTA, V181, P321, DOI 10.1007/s00604-013-1120-6
   Yuan SF, 2015, ANTIMICROB AGENTS CH, V59, P4082, DOI 10.1128/AAC.00306-15
   Zhang DP, 2011, J AM CHEM SOC, V133, P9188, DOI 10.1021/ja202141y
   Zhang HM, 2016, CHEM-EUR J, V22, P9886, DOI 10.1002/chem.201503543
   Zhao R, 2014, J MICROELECTROMECH S, V23, P1054, DOI 10.1109/JMEMS.2014.2345666
   Zhao YX, 2015, CHEM REV, V115, P12491, DOI 10.1021/acs.chemrev.5b00428
   Zhu ZL, 2015, BIOSENS BIOELECTRON, V65, P320, DOI 10.1016/j.bios.2014.10.059
   Zimbres FM, 2013, BIOMED RES INT, V2013, DOI 10.1155/2013/731516
NR 143
TC 104
Z9 109
U1 20
U2 417
PU ELSEVIER ADVANCED TECHNOLOGY
PI OXFORD
PA OXFORD FULFILLMENT CENTRE THE BOULEVARD, LANGFORD LANE, KIDLINGTON,
   OXFORD OX5 1GB, OXON, ENGLAND
SN 0956-5663
EI 1873-4235
J9 BIOSENS BIOELECTRON
JI Biosens. Bioelectron.
PD APR 15
PY 2018
VL 102
BP 179
EP 188
DI 10.1016/j.bios.2017.11.028
PG 10
WC Biophysics; Biotechnology & Applied Microbiology; Chemistry, Analytical;
   Electrochemistry; Nanoscience & Nanotechnology
WE Science Citation Index Expanded (SCI-EXPANDED)
SC Biophysics; Biotechnology & Applied Microbiology; Chemistry;
   Electrochemistry; Science & Technology - Other Topics
GA FU9LE
UT WOS:000424176600024
PM 29136589
OA Green Published, Bronze
DA 2023-06-30
ER

PT J
AU Rubenwolf, S
   Kerzenmacher, S
   Zengerle, R
   von Stetten, F
AF Rubenwolf, Stefanie
   Kerzenmacher, Sven
   Zengerle, Roland
   von Stetten, Felix
TI Strategies to extend the lifetime of bioelectrochemical enzyme
   electrodes for biosensing and biofuel cell applications
SO APPLIED MICROBIOLOGY AND BIOTECHNOLOGY
LA English
DT Review
DE Enzyme inactivation; Biofuel cell; Biosensor; Amino acid replacement;
   Immobilization; Self-regeneration
ID PQQ GLUCOSE-DEHYDROGENASE; MONITORING-TELEMETRY DEVICE; PROTEIN
   STABILITY; IMPLANTATION; OXIDASE; STABILIZATION
AB Enzymes are powerful catalysts for biosensor and biofuel cell electrodes due to their unique substrate specificity. This specificity is defined by the amino acid chain's complex three-dimensional structure based on non-covalent forces, being also responsible for the very limited enzyme lifetime of days to weeks. Many electrochemical applications, however, would benefit from lifetimes over months to years. This mini-review provides a critical overview of strategies and ideas dealing with the problem of short enzyme lifetime, which limits the overall lifetime of bioelectrochemical electrodes. The most common approaches aim to stabilize the enzyme itself. Various immobilization techniques have been used to reduce flexibility of the amino acid chain by introducing covalent or non-covalent binding forces to external molecules. The enzyme can also be stabilized using genetic engineering methods to increase the binding forces within the protein or by optimizing the environment in order to reduce destabilizing interactions. In contrast, renewing the inactivated catalyst decouples overall system lifetime from the limited enzyme lifetime and thereby promises theoretically unlimited electrode lifetimes. Active catalyst can be supplied by exchanging the electrolyte repeatedly. Alternatively, integrated microorganisms can display the enzymes on their surface or secrete them to the electrolyte, allowing unattended power supply for long-term applications.
C1 [Rubenwolf, Stefanie; Kerzenmacher, Sven; Zengerle, Roland; von Stetten, Felix] Univ Freiburg, Lab MEMS Applicat, Dept Microsyst Engn IMTEK, D-79110 Freiburg, Germany.
   [Zengerle, Roland] Univ Freiburg, Ctr Biol Signalling Studies Bioss, D-79110 Freiburg, Germany.
C3 University of Freiburg; University of Freiburg
RP Kerzenmacher, S (通讯作者)，Univ Freiburg, Lab MEMS Applicat, Dept Microsyst Engn IMTEK, Georges Koehler Allee 103, D-79110 Freiburg, Germany.
EM kerzenma@imtek.uni-freiburg.de
RI Zengerle, Roland/B-2451-2012; von Stetten, Felix/A-6360-2014;
   Kerzenmacher, Sven/IAR-1760-2023; von Stetten, Felix/V-5488-2019
OI von Stetten, Felix/0000-0002-8547-0495; Kerzenmacher,
   Sven/0000-0002-1217-9736; von Stetten, Felix/0000-0002-8547-0495
FU German Research Foundation (DFG) [GRK 1322]; German Ministry of
   Education and Research (BMBF) [03SF0382]
FX Financial support by the German Research Foundation (DFG) through the
   Ph.D. program "Micro Energy Harvesting" (GRK 1322) and the German
   Ministry of Education and Research (BMBF, Projekttrager Julich) under
   the program "Bioenergie2021" (Grant No. 03SF0382) is gratefully
   acknowledged.
CR Atanasov P, 1997, BIOSENS BIOELECTRON, V12, P669, DOI 10.1016/S0956-5663(97)00025-0
   Atanasov P, 1996, MED ENG PHYS, V18, P632, DOI 10.1016/S1350-4533(96)00024-0
   ATANASOV P, 1994, BIOTECHNOL BIOENG, V43, P262, DOI 10.1002/bit.260430310
   Barton SC, 2004, CHEM REV, V104, P4867, DOI 10.1021/cr020719k
   Binyamin G, 2001, J ELECTROANAL CHEM, V500, P604, DOI 10.1016/S0022-0728(00)00267-9
   Brito P, 2010, ELECTROANAL, V22, P732, DOI 10.1002/elan.200800014
   Cooney MJ, 2008, ENERG ENVIRON SCI, V1, P320, DOI 10.1039/b809009b
   Cosnier S, 1999, BIOSENS BIOELECTRON, V14, P443, DOI 10.1016/S0956-5663(99)00024-X
   Fishilevich S, 2009, J AM CHEM SOC, V131, P12052, DOI 10.1021/ja9042017
   Fu K, 2000, NAT BIOTECHNOL, V18, P24, DOI 10.1038/71875
   Gamburzev S, 1996, SENSOR ACTUAT B-CHEM, V30, P179, DOI 10.1016/0925-4005(96)80046-3
   Guven G, 2010, ELECTROANAL, V22, P765, DOI 10.1002/elan.200980017
   HAGEMAN MJ, 1988, DRUG DEV IND PHARM, V14, P2047, DOI 10.3109/03639048809152002
   Igarashi S, 2003, MOL BIOTECHNOL, V24, P97, DOI 10.1385/MB:24:2:97
   KATCHALSKIKATZIR E, 1993, TRENDS BIOTECHNOL, V11, P471, DOI 10.1016/0167-7799(93)90080-S
   Kerr J, 2006, ABSTR PAP AM CHEM S, V231
   KUBO W, 2008, Patent No. 20080138663
   MANNING MC, 1989, PHARM RES-DORDR, V6, P903, DOI 10.1023/A:1015929109894
   Meyer M, 1998, J COMPUT AID MOL DES, V12, P425, DOI 10.1023/A:1008020124326
   Minteer SD, 2007, CURR OPIN BIOTECH, V18, P228, DOI 10.1016/j.copbio.2007.03.007
   Moehlenbrock MJ, 2008, CHEM SOC REV, V37, P1188, DOI 10.1039/b708013c
   Moreland JL, 2005, BMC BIOINFORMATICS, V6, DOI 10.1186/1471-2105-6-21
   OIKE M, 2008, P POWERMEMS 2008 MIC, P441
   Okuda J, 2004, BIOCHEM BIOPH RES CO, V314, P793, DOI 10.1016/j.bbrc.2003.12.167
   RUBENWOLF S, 2009, 60 ANN M INT SOC EL
   Rubenwolf S, 2010, BIOSENS BIOELECTRON, V26, P841, DOI 10.1016/j.bios.2010.05.008
   Sode K, 2002, BIOCATAL BIOTRANSFOR, V20, P405, DOI 10.1080/1024242021000058694
   TOGO M, 2008, P 214 M EL SOC SEND, P1422
   Voet D., 2016, FUNDAMENTALS BIOCH
   WILKINS E, 1995, BIOSENS BIOELECTRON, V10, P485, DOI 10.1016/0956-5663(95)96894-5
   Wohlfahrt G, 1999, ACTA CRYSTALLOGR D, V55, P969, DOI 10.1107/S0907444999003431
   WOIAS P, 2005, MST NEWS, V4, P42
   XIE SL, 1991, J BIOMED ENG, V13, P375, DOI 10.1016/0141-5425(91)90017-2
   Yamaguchi M, 2008, SENSOR MATER, V20, P131
   Yamaguchi M, 2007, PROTEIN EXPRES PURIF, V55, P273, DOI 10.1016/j.pep.2007.05.006
   Yang Saipeng, 1997, Journal of Clinical Engineering, V22, P55
   Ye JS, 2005, ELECTROANAL, V17, P89, DOI 10.1002/elan.200403124
   Yuhashi N, 2005, BIOSENS BIOELECTRON, V20, P2145, DOI 10.1016/j.bios.2004.08.017
   Zhu ZW, 2006, BIOSENS BIOELECTRON, V21, P2046, DOI 10.1016/j.bios.2005.11.018
NR 39
TC 46
Z9 46
U1 0
U2 79
PU SPRINGER
PI NEW YORK
PA 233 SPRING ST, NEW YORK, NY 10013 USA
SN 0175-7598
EI 1432-0614
J9 APPL MICROBIOL BIOT
JI Appl. Microbiol. Biotechnol.
PD MAR
PY 2011
VL 89
IS 5
BP 1315
EP 1322
DI 10.1007/s00253-010-3073-6
PG 8
WC Biotechnology & Applied Microbiology
WE Science Citation Index Expanded (SCI-EXPANDED)
SC Biotechnology & Applied Microbiology
GA 719JB
UT WOS:000287199900006
PM 21190104
DA 2023-06-30
ER

PT J
AU Lee, JS
   Kim, SW
   Jang, EY
   Kang, BH
   Lee, SW
   Sai-Anand, G
   Lee, SH
   Kwon, DH
   Kang, SW
AF Lee, Jae-Sung
   Kim, Sae-Wan
   Jang, Eun-Yoon
   Kang, Byoung-Ho
   Lee, Sang-Won
   Sai-Anand, Gopalan
   Lee, Seung-Ha
   Kwon, Dae-Hyuk
   Kang, Shin-Won
TI Rapid and Sensitive Detection of Lung Cancer Biomarker Using Nanoporous
   Biosensor Based on Localized Surface Plasmon Resonance Coupled with
   Interferometry
SO JOURNAL OF NANOMATERIALS
LA English
DT Article
ID SERUM AMYLOID-A; NANOPARTICLES; AFFINITY; ARRAYS; SAA
AB We propose a nanobiosensor to evaluate a lung cancer-specific biomarker. The nanobiosensor is based on an anodic aluminum oxide (AAO) chip and functions on the principles of localized surface plasmon resonance (LSPR) and interferometry. The pore-depth of the fabricated nanoporous AAO chip was 1 mu m and was obtained using a two-step electrochemical anodization process. The sensor chip is sensitive to the refractive index (RI) changes of the surrounding medium and also provides simple and label-free detection when specific antibodies are immobilized on the gold-deposited surface of the AAO chip. In order to confirm the effectiveness of the sensor, the antibodies were immobilized on the surface of the AAO chip, and the lung cancer-specific biomarker was applied atop of the immobilized-antibody layer using the self-assembled monolayer method. The nanoporous AAO chip was used as a sensor system to detect serum amyloid A1, which is a lung cancer-specific biomarker. The specific reaction of the antigen-antibody contributes to the change in the RI. This in turn causes a shift in the resonance spectrum in the refractive interference pattern. The limit of detection (LOD) was found to be 100 ag/mL and the biosensor had high sensitivity over a wide concentration range.
C1 [Lee, Jae-Sung; Kim, Sae-Wan; Lee, Sang-Won; Sai-Anand, Gopalan; Kang, Shin-Won] Kyungpook Natl Univ, Coll IT Engn, Sch Elect Engn, Daegu 702701, South Korea.
   [Jang, Eun-Yoon] Gyeongbuk Inst IT Convergence Ind Technol, Gyeongsangbuk Do 712832, South Korea.
   [Kang, Byoung-Ho] Kyungpook Natl Univ, Ctr Funct Devices Fus Platform, Daegu 702701, South Korea.
   [Lee, Seung-Ha] Dankook Univ, Sch Med, Dept Biomed, Chungnam 330714, South Korea.
   [Kwon, Dae-Hyuk] Kyungil Univ, Dept Elect Engn, Gyeongsangbuk Do 712702, South Korea.
C3 Kyungpook National University; Kyungpook National University; Dankook
   University; Kyungil University
RP Kang, SW (通讯作者)，Kyungpook Natl Univ, Coll IT Engn, Sch Elect Engn, Daegu 702701, South Korea.
EM swkang@knu.ac.kr
RI Gopalan, Saianand/J-6000-2019
OI Gopalan, Saianand/0000-0003-0188-6571
FU National Research Foundation of Korea (NRF) grant - Korea Government
   (MSIP) [NRF2014R1A2A1A11050377]
FX This work was supported by the National Research Foundation of Korea
   (NRF) grant funded by the Korea Government (MSIP) (no.
   NRF2014R1A2A1A11050377).
CR Ali ME, 2011, J NANOMATER, V2011, DOI 10.1155/2011/781098
   BIRAN H, 1986, J CLIN PATHOL, V39, P794, DOI 10.1136/jcp.39.7.794
   Brockman JM, 1999, J AM CHEM SOC, V121, P8044, DOI 10.1021/ja991608e
   Chaki NK, 2001, P INDIAN AS-CHEM SCI, V113, P659
   Cho WCS, 2010, BRIT J CANCER, V102, P1731, DOI 10.1038/sj.bjc.6605700
   Choi C, 2012, NANOBIOSENS DIS DIAG, V1, P1, DOI [10.2147/NDD.S26422, DOI 10.2147/NDD.S26422]
   Fan XD, 2008, ANAL CHIM ACTA, V620, P8, DOI 10.1016/j.aca.2008.05.022
   Hasan A, 2014, BIOMED RES INT, V2014, DOI 10.1155/2014/307519
   Howard BA, 2003, PROTEOMICS, V3, P1720, DOI 10.1002/pmic.200300514
   Jean RD, 2014, BIOSENS BIOELECTRON, V52, P111, DOI 10.1016/j.bios.2013.08.047
   Kiani MJ, 2015, J NANOMATER, V2015, DOI 10.1155/2015/721251
   Kim DK, 2007, ANAL CHEM, V79, P1855, DOI 10.1021/ac061909o
   Kimura M, 2001, CANCER, V92, P2072, DOI 10.1002/1097-0142(20011015)92:8<2072::AID-CNCR1547>3.0.CO;2-P
   Klotz I.M., 1997, LIGAND RECEPTOR ENER
   Lad AN, 2014, APPL NANOSCI, V4, P523, DOI 10.1007/s13204-013-0239-4
   Liu H, 2010, ACS NANO, V4, P3139, DOI 10.1021/nn100466p
   Malhotra BD, 2003, SENSOR ACTUAT B-CHEM, V91, P117, DOI 10.1016/S0925-4005(03)00075-3
   Malima A, 2012, LAB CHIP, V12, P4748, DOI 10.1039/c2lc40580f
   Mann DA, 1998, J AM CHEM SOC, V120, P10575, DOI 10.1021/ja9818506
   MASUDA H, 1995, SCIENCE, V268, P1466, DOI 10.1126/science.268.5216.1466
   Numnuam A, 2014, ANAL BIOANAL CHEM, V406, P3763, DOI 10.1007/s00216-014-7770-3
   Popat KC, 2004, LANGMUIR, V20, P8035, DOI 10.1021/la049075x
   Rahman MM, 2010, SENSORS-BASEL, V10, P4855, DOI 10.3390/s100504855
   ROSSI B, 1957, OPTICS
   Saigusa M, 2015, J NANOMATER, V2015, DOI 10.1155/2015/829273
   Schuck P, 1997, CURR OPIN BIOTECH, V8, P498, DOI 10.1016/S0958-1669(97)80074-2
   Vlassiouk I, 2004, LANGMUIR, V20, P9913, DOI 10.1021/la047959a
   Whitney AV, 2005, J PHYS CHEM B, V109, P20522, DOI 10.1021/jp0540656
   Yamada T, 1999, CLIN CHEM LAB MED, V37, P381, DOI 10.1515/CCLM.1999.063
   Yeom SH, 2013, SENSOR ACTUAT B-CHEM, V177, P376, DOI 10.1016/j.snb.2012.10.099
   Yeom SH, 2011, OPT EXPRESS, V19, P22882, DOI 10.1364/OE.19.022882
   Zhang JP, 2009, CHEM COMMUN, P6937, DOI 10.1039/b913917f
   Zhao J, 2006, NANOMEDICINE-UK, V1, P219, DOI 10.2217/17435889.1.2.219
   Zhao S, 2006, J AM CHEM SOC, V128, P12352, DOI 10.1021/ja062148+
NR 34
TC 13
Z9 13
U1 5
U2 36
PU HINDAWI LTD
PI LONDON
PA ADAM HOUSE, 3RD FLR, 1 FITZROY SQ, LONDON, W1T 5HF, ENGLAND
SN 1687-4110
EI 1687-4129
J9 J NANOMATER
JI J. Nanomater.
PY 2015
VL 2015
AR 183438
DI 10.1155/2015/183438
PG 11
WC Nanoscience & Nanotechnology; Materials Science, Multidisciplinary
WE Science Citation Index Expanded (SCI-EXPANDED)
SC Science & Technology - Other Topics; Materials Science
GA CV2RF
UT WOS:000364103400001
OA Green Submitted, gold, Green Accepted
DA 2023-06-30
ER

PT J
AU Jacobs, M
   Selvam, AP
   Craven, JE
   Prasad, S
AF Jacobs, Michael
   Selvam, Anjan Panneer
   Craven, Jon Engel
   Prasad, Shalini
TI Antibody-Conjugated Gold NanoparticleBased Immunosensor for
   Ultra-Sensitive Detection of Troponin-T
SO JALA
LA English
DT Article
DE gold nanoparticles; impedance spectroscopy; portable biosensor;
   label-free; clinical diagnostics
ID ELECTROCHEMICAL IMPEDANCE SPECTROSCOPY; HEART-DISEASE
AB The technology presented in this study demonstrates the feasibility of integrating nanostructures onto the surface of an electrical platform to achieve enhanced detection of the cardiac biomarker, troponin-T. A polymer microcontact printing technique was modified using printed circuit boards as molds for the application of gold nanoparticles onto microelectrode-patterned glass substrates. The microelectrodes were designed to support electrical impedance spectroscopy measurements and fabricated using standard photolithography methods. Capture antibodies specific to troponin-T were functionalized onto the surface of gold nanoparticles by using a thiol-based cross-linking molecule. The antibody-conjugated gold nanoparticles were stamped onto the electrodes using a matching pattern imprinted onto an elastomeric mold. As a control to validate the efficacy of the nanotextured surface on the glass substrate, an electroplated printed circuit board was also used. The incorporation of gold nanoparticles showed significant amplification of the electro-ionic signals generated through binding of the antigen to its capture antibody. Enhanced sensitivity was demonstrated through detection of the target biomarker in the femtogram per milliliter range in buffer solution and biological media. In the absence of gold nanoparticles, the sensor demonstrated detection of troponin-T at higher concentration points. This study illustrates a robust method for developing a more sensitive, label-free biosensor.
C1 [Jacobs, Michael; Selvam, Anjan Panneer; Craven, Jon Engel; Prasad, Shalini] Univ Texas Dallas, Dept Bioengn, Richardson, TX 75080 USA.
C3 University of Texas System; University of Texas Dallas
RP Prasad, S (通讯作者)，Univ Texas Dallas, Dept Bioengn, 800 W Campbell Rd,EC 39, Richardson, TX 75080 USA.
EM Shalini.Prasad@utdallas.edu
RI Prasad, Shalini/W-6376-2019
OI Prasad, Shalini/0000-0002-2404-3801
FU Cecil and Ida Green Endowment in Systems Biology Science
FX We thank Cecil and Ida Green Endowment in Systems Biology Science for
   partial support of M. T. Jacobs and A. P. Selvam.
CR Armbruster David A, 2008, Clin Biochem Rev, V29 Suppl 1, pS49
   Babuin L, 2005, CAN MED ASSOC J, V173, P1191, DOI 10.1503/cmaj/051291
   Bogomolova A, 2009, ANAL CHEM, V81, P3944, DOI 10.1021/ac9002358
   Cao XD, 2011, ANAL BIOCHEM, V417, P1, DOI 10.1016/j.ab.2011.05.027
   Daniel MC, 2004, CHEM REV, V104, P293, DOI 10.1021/cr030698+
   Daniels JS, 2007, ELECTROANAL, V19, P1239, DOI 10.1002/elan.200603855
   Etzioni R, 2003, NAT REV CANCER, V3, P243, DOI 10.1038/nrc1041
   Grundy SM, 1999, CIRCULATION, V100, P1134, DOI 10.1161/01.CIR.100.10.1134
   Hassibi A, 2007, J APPL PHYS, V102, DOI 10.1063/1.2748624
   Kunduru V, 2010, NANOMED-NANOTECHNOL, V6, P642, DOI 10.1016/j.nano.2010.03.002
   Lloyd-Jones D, 2009, CIRCULATION, V119, pE21, DOI 10.1161/CIRCULATIONAHA.108.191261
   Mehrvar M, 2004, ANAL SCI, V20, P1113, DOI 10.2116/analsci.20.1113
   Panneer Selvam A., ENG MED BIOL SOC EMB
   Pingarron JM, 2008, ELECTROCHIM ACTA, V53, P5848, DOI 10.1016/j.electacta.2008.03.005
   Randviir EP, 2013, ANAL METHODS-UK, V5, P1098, DOI 10.1039/c3ay26476a
   Roduner E, 2006, CHEM SOC REV, V35, P583, DOI 10.1039/b502142c
   Ruiz SA, 2007, SOFT MATTER, V3, P168, DOI 10.1039/b613349e
   Saunders JT, 2011, CIRCULATION, V123, P1367, DOI 10.1161/CIRCULATIONAHA.110.005264
   Selvam AP, 2013, FUTUR CARDIOL, V9, P137, DOI [10.2217/FCA.12.76, 10.2217/fca.12.76]
   WILBUR JL, 1994, ADV MATER, V6, P600, DOI 10.1002/adma.19940060719
   Yeh YC, 2012, NANOSCALE, V4, P1871, DOI 10.1039/c1nr11188d
   Zhang X., 2011, ELECTROCHEMICAL SENS
NR 22
TC 21
Z9 21
U1 2
U2 66
PU SAGE PUBLICATIONS INC
PI THOUSAND OAKS
PA 2455 TELLER RD, THOUSAND OAKS, CA 91320 USA
SN 2211-0682
EI 1540-2452
J9 JALA-J LAB AUTOM
JI JALA
PD DEC
PY 2014
VL 19
IS 6
BP 546
EP 554
DI 10.1177/2211068214538971
PG 9
WC Biochemical Research Methods; Chemistry, Analytical
WE Science Citation Index Expanded (SCI-EXPANDED)
SC Biochemistry & Molecular Biology; Chemistry
GA AU2SN
UT WOS:000345468000004
PM 24935793
OA hybrid
DA 2023-06-30
ER

PT J
AU Sezginturk, MK
   Dinckaya, E
AF Sezginturk, Mustafa Kemal
   Dinckaya, Erhan
TI ELECTROCHEMICAL CYSTEINE DETERMINATION IN SERUM SAMPLES BY Hg THIN FILM
   SENSOR
SO PREPARATIVE BIOCHEMISTRY & BIOTECHNOLOGY
LA English
DT Article
DE biosensor; cysteine; mercury film electrode; thin Hg films
ID PLASMA-MASS SPECTROMETRY; PERFORMANCE LIQUID-CHROMATOGRAPHY;
   CAPILLARY-ZONE-ELECTROPHORESIS; GLASSY-CARBON ELECTRODES; STRIPPING
   VOLTAMMETRY; N-ACETYLCYSTEINE; AMPEROMETRIC BIOSENSOR; BIOLOGICAL
   THIOLS; AMINO-ACIDS; SULFUR
AB Cysteine is a nonessential aminoacid, meaning that cysteine can be made in the human body. It is one of the few amino acids that contain sulfur This allows cysteine to bond in a special way and maintain the structures of proteins in the body. Cysteine strengthens the protective lining of the stomach and intestines, which may help prevent damage caused by aspirin and similar drugs. In addition, cysteine may play an important role in the communication between immune system cells.
   In this study, glassy carbon electrodes modified with mercury (Hg) were used as working electrode. Mercury thin film on glassy carbon electrode was deposited by holding the electrode potential at -0.7 V; the measurement period for the coating process was 2 minutes. pH and temperature effects on the electrode response were carried out by working at different pHs and temperatures. The calibration graph for cysteine was drawn in the range of 5-120 mu M cysteine. Repeatability and interferences studies were investigated. GSH had an interference effect of about 13% of cysteine response. Finally, the sensor was applied to real samples for cysteine determination and the method was validated by Ellman's reagent.
C1 [Sezginturk, Mustafa Kemal; Dinckaya, Erhan] Ege Univ, Fac Sci, Dept Biochem, TR-35100 Bornova, Turkey.
C3 Ege University
RP Sezginturk, MK (通讯作者)，Ege Univ, Fac Sci, Dept Biochem, TR-35100 Bornova, Turkey.
EM msezginturk@hotmail.com
RI Sezgintürk, Mustafa Kemal/AAY-1439-2021; MENGÜLLÜOĞLU,
   UMUT/AAG-7084-2021; DİNÇKAYA, ERHAN/AAG-7096-2021
CR Baker SA, 2000, SPECTROCHIM ACTA B, V55, P1823, DOI 10.1016/S0584-8547(00)00271-8
   Bald ED, 2001, J CHROMATOGR A, V913, P319, DOI 10.1016/S0021-9673(00)01202-4
   BANICA FG, 1994, ANALYST, V119, P309, DOI 10.1039/an9941900309
   Blasco F, 1997, ANAL CHIM ACTA, V348, P151, DOI 10.1016/S0003-2670(97)00063-9
   Brainina KZ, 2000, FRESEN J ANAL CHEM, V368, P307, DOI 10.1007/s002160000525
   Chen YH, 2003, SPECTROCHIM ACTA A, V59, P3357, DOI 10.1016/S1386-1425(03)00141-0
   Chwatko G, 2000, TALANTA, V52, P509, DOI 10.1016/S0039-9140(00)00394-5
   Corcoran O, 2000, RAPID COMMUN MASS SP, V14, P2377, DOI 10.1002/1097-0231(20001230)14:24<2377::AID-RCM176>3.0.CO;2-5
   Deng Q, 1996, ANALYST, V121, P1979, DOI 10.1039/an9962101979
   Dominick PK, 2001, J CHROMATOGR B, V761, P1, DOI 10.1016/S0378-4347(01)00298-5
   ECONOMOU A, 1993, ANAL CHIM ACTA, V273, P27, DOI 10.1016/0003-2670(93)80141-7
   ElBrashy AM, 1996, ANAL LETT, V29, P2713, DOI 10.1080/00032719608002275
   ElBrashy AM, 1997, ANALYST, V122, P147, DOI 10.1039/a604847a
   ELLMAN GL, 1959, ARCH BIOCHEM BIOPHYS, V82, P70, DOI 10.1016/0003-9861(59)90090-6
   Ensafi AA, 2007, SENSOR ACTUAT B-CHEM, V122, P282, DOI 10.1016/j.snb.2006.05.035
   FEDURCO M, 1993, ELECTROANAL, V5, P257, DOI 10.1002/elan.1140050311
   Ferrarello CN, 2000, ANAL CHEM, V72, P5874, DOI 10.1021/ac0004411
   FLORENCE TM, 1970, J ELECTROANAL CHEM, V27, P273, DOI 10.1016/0368-1874(70)80009-0
   Gotti R, 1999, J CHROMATOGR A, V844, P361, DOI 10.1016/S0021-9673(99)00340-4
   Hidayat A, 1997, J CHROMATOGR B, V693, P139, DOI 10.1016/S0378-4347(97)00054-6
   Hsi TS, 1998, J CHIN CHEM SOC-TAIP, V45, P827, DOI 10.1002/jccs.199800125
   HU XY, 1995, ANALYST, V120, P1555, DOI 10.1039/an9952001555
   Icardo MC, 2001, ANAL CHIM ACTA, V438, P281, DOI 10.1016/S0003-2670(00)01340-4
   JAGNER D, 1993, ANAL CHIM ACTA, V281, P305, DOI 10.1016/0003-2670(93)85186-N
   Jaworska M, 1999, J CHROMATOGR A, V853, P479, DOI 10.1016/S0021-9673(99)00727-X
   LING BL, 1991, ANAL CHIM ACTA, V255, P283
   Majidi V, 2000, MICROCHEM J, V66, P3, DOI 10.1016/S0026-265X(00)00062-X
   Makishima A, 2001, ANAL CHEM, V73, P2547, DOI 10.1021/ac001550i
   Maleki N, 2007, ANAL BIOCHEM, V369, P149, DOI 10.1016/j.ab.2007.04.024
   Melnyk S, 1999, J NUTR BIOCHEM, V10, P490, DOI 10.1016/S0955-2863(99)00033-9
   Michalke B, 1999, ELECTROPHORESIS, V20, P2547, DOI 10.1002/(SICI)1522-2683(19990801)20:12<2547::AID-ELPS2547>3.0.CO;2-A
   Nolin TD, 2007, J CHROMATOGR B, V852, P554, DOI 10.1016/j.jchromb.2007.02.024
   Possari R, 2006, ANAL CHIM ACTA, V575, P172, DOI 10.1016/j.aca.2006.06.001
   Prange A, 2002, ANAL BIOANAL CHEM, V373, P441, DOI 10.1007/s00216-002-1350-7
   Ruiz-Diaz JJJ, 2006, TALANTA, V68, P1343, DOI 10.1016/j.talanta.2005.07.060
   Russell J, 1996, ANAL BIOCHEM, V242, P136, DOI 10.1006/abio.1996.0439
   Sahlin E, 1997, ANAL CHIM ACTA, V346, P157, DOI 10.1016/S0003-2670(97)00108-6
   Shahrokhian S, 2004, ELECTROCHIM ACTA, V50, P77, DOI 10.1016/j.electacta.2004.07.015
   STAMLER JS, 1992, ANAL CHEM, V64, P779, DOI 10.1021/ac00031a014
   Toussaint B, 2000, J CHROMATOGR A, V896, P191, DOI 10.1016/S0021-9673(00)00741-X
   Wind M, 2001, ANAL CHEM, V73, P3006, DOI 10.1021/ac010066s
   WU HP, 1994, ANAL CHEM, V66, P3151, DOI 10.1021/ac00091a025
NR 42
TC 5
Z9 5
U1 1
U2 17
PU TAYLOR & FRANCIS INC
PI PHILADELPHIA
PA 530 WALNUT STREET, STE 850, PHILADELPHIA, PA 19106 USA
SN 1082-6068
EI 1532-2297
J9 PREP BIOCHEM BIOTECH
JI Prep. Biochem. Biotechnol.
PD JAN-MAR
PY 2011
VL 41
IS 1
BP 30
EP 39
DI 10.1080/10826060903558505
PG 10
WC Biochemical Research Methods; Biochemistry & Molecular Biology;
   Biotechnology & Applied Microbiology
WE Science Citation Index Expanded (SCI-EXPANDED)
SC Biochemistry & Molecular Biology; Biotechnology & Applied Microbiology
GA 711FF
UT WOS:000286571800004
PM 21229462
DA 2023-06-30
ER

PT J
AU Ribeiro, JA
   Carreira, CA
   Lee, HJ
   Silva, F
   Martins, A
   Pereira, CM
AF Ribeiro, Jose A.
   Carreira, Catia A.
   Lee, Hye Jin
   Silva, Fernando
   Martins, Ana
   Pereira, Carlos M.
TI Voltammetric determination of paraquat at DNA-gold nanoparticle
   composite electrodes
SO ELECTROCHIMICA ACTA
LA English
DT Article; Proceedings Paper
CT 60th Annual Meeting of ISE
CY AUG 16-21, 2009
CL Peking Univ, Beijing, PEOPLES R CHINA
HO Peking Univ
DE DNA-gold nanoparticle composite electrode; Paraquat; Differential pulse
   voltammetry; Self assembly process; Gold electrode
ID SQUARE-WAVE VOLTAMMETRY; REAL SURFACE-AREA; NATURAL-WATER; DIQUAT
AB A novel electroanalytical method for the detection of paraquat using DNA modified gold nanoparticles immobilized at a gold electrode is demonstrated The electrode surface was first modified using the self-assembly of gold nanoparticles (NPs) followed by the simple adsorption of DNA onto the NPs which was straightforward fast and cost effective The DNA-nanoparticle composite sensor was then characterized in terms of electrochemical responses both in the absence and in the presence of paraquat using cyclic voltammetry differential pulse voltammetry and square wave voltammetry The DNA-NPs composite electrode proved to work adequately as a biosensor for the quantitative analysis of paraquat concentrations taking advantage of utilizing both the modified gold nanoparticles and the interaction between DNA with paraquat molecules In addition the NPs modified electrode demonstrated good sensitivity and stability towards the first reversible reduction step of the double charged paraquat ion Good linearity between paraquat concentration and peak current was observed for the concentration range of 50 x 10(-6) to 10 x 10(-3) M when using differential pulse voltammetry The use of modified electrodes improves the performance of the biosensor in the presence of interfering species in particular when square wave voltammetry is used (C) 2010 Elsevier Ltd All rights reserved
C1 [Lee, Hye Jin] Kyungpook Natl Univ, Dept Chem, Taegu 702701, South Korea.
   [Ribeiro, Jose A.; Carreira, Catia A.; Silva, Fernando; Martins, Ana; Pereira, Carlos M.] Univ Porto, Dept Quim, Fac Ciencias, Ctr Invest Quim UP L4, P-4169007 Oporto, Portugal.
C3 Kyungpook National University; Universidade do Porto
RP Lee, HJ (通讯作者)，Kyungpook Natl Univ, Dept Chem, 1370 Sankyuk Dong, Taegu 702701, South Korea.
RI Pereira, Carlos M/H-6892-2012; Ribeiro, José/M-5376-2017; Ribeiro, José
   A./AAD-6802-2022; Silva, Fernando/HKW-3350-2023; Silva, A
   Fernando/Q-5127-2016
OI Pereira, Carlos M/0000-0002-8392-9581; Ribeiro,
   José/0000-0001-6421-9763; Ribeiro, José A./0000-0001-6421-9763; Silva, A
   Fernando/0000-0002-6332-5182
CR [Anonymous], 1987, ANALYST, V112, P199
   Aslam M, 2004, J MATER CHEM, V14, P1795, DOI 10.1039/b402823f
   Chang HC, 1998, ELECTROANAL, V10, P1275, DOI 10.1002/(SICI)1521-4109(199812)10:18<1275::AID-ELAN1275>3.0.CO;2-X
   Chirea M, 2005, J PHYS CHEM B, V109, P21808, DOI 10.1021/jp0537815
   Chiti G, 2001, ANAL CHIM ACTA, V427, P155, DOI 10.1016/S0003-2670(00)00985-5
   De Souza D, 2005, ANAL CHIM ACTA, V546, P85, DOI 10.1016/j.aca.2005.05.020
   De Souza D, 2006, TALANTA, V69, P1200, DOI 10.1016/j.talanta.2005.12.045
   Diaz TG, 2000, ELECTROANAL, V12, P616
   Drummond TG, 2003, NAT BIOTECHNOL, V21, P1192, DOI 10.1038/nbt873
   ELMHAMMEDI MA, 2007, J HAZARD MATER, V10, P1016
   Jarzabek G, 1997, ELECTROCHIM ACTA, V42, P2915, DOI 10.1016/S0013-4686(97)00112-6
   Jasnowska J, 2004, BIOELECTROCHEMISTRY, V64, P85, DOI 10.1016/j.bioelechem.2004.03.004
   Kim BC, 2005, ANAL CHEM, V77, P8020, DOI 10.1021/ac0514218
   Knapp C, 1996, J PHOTOCH PHOTOBIO B, V36, P67, DOI 10.1016/S1011-1344(96)07332-0
   Lu TH, 2000, TALANTA, V53, P443, DOI 10.1016/S0039-9140(00)00511-7
   Maiya BG, 2001, CURR SCI INDIA, V80, P1523
   Mocak J, 1997, PURE APPL CHEM, V69, P297, DOI 10.1351/pac199769020297
   Monk PMS, 1999, ELECTROCHIM ACTA, V44, P4817, DOI 10.1016/S0013-4686(99)00225-X
   NUWER MJ, 1998, ANAL CHIM ACTA, V362, P3
   Ozkan SA, 2003, TALANTA, V61, P147, DOI 10.1016/S0039-9140(03)00248-0
   PINA JNC, 2007, J PHYS CHEM C, V111, P5351
   Rai MK, 1997, TALANTA, V45, P343, DOI 10.1016/S0039-9140(97)00136-7
   Rohrdanz E, 2000, ARCH TOXICOL, V74, P231, DOI 10.1007/s002040000126
   Saad B, 1998, TALANTA, V47, P1231, DOI 10.1016/S0039-9140(98)00213-6
   Schofield CL, 2008, ANALYST, V133, P626, DOI 10.1039/b715250g
   Sperling RA, 2008, CHEM SOC REV, V37, P1896, DOI 10.1039/b712170a
   Taguchi VY, 1998, J AM SOC MASS SPECTR, V9, P830, DOI 10.1016/S1044-0305(98)00043-9
   TRASATTI S, 1992, J ELECTROANAL CHEM, V327, P353, DOI 10.1016/0022-0728(92)80162-W
   VANLEEUWEN HP, 1992, PURE APPL CHEM, V64, P1015, DOI 10.1351/pac199264071015
   Walcarius A, 1996, J ELECTROANAL CHEM, V406, P59, DOI 10.1016/0022-0728(95)04385-3
   Wang J, 1996, ANAL CHEM, V68, P4365, DOI 10.1021/ac960650e
   Zen JM, 1996, ANAL CHEM, V68, P498, DOI 10.1021/ac950590x
   Zhong J, 2003, ANAL SCI, V19, P653, DOI 10.2116/analsci.19.653
NR 33
TC 51
Z9 51
U1 1
U2 44
PU PERGAMON-ELSEVIER SCIENCE LTD
PI OXFORD
PA THE BOULEVARD, LANGFORD LANE, KIDLINGTON, OXFORD OX5 1GB, ENGLAND
SN 0013-4686
EI 1873-3859
J9 ELECTROCHIM ACTA
JI Electrochim. Acta
PD NOV 30
PY 2010
VL 55
IS 27
SI SI
BP 7892
EP 7896
DI 10.1016/j.electacta.2010.03.058
PG 5
WC Electrochemistry
WE Science Citation Index Expanded (SCI-EXPANDED); Conference Proceedings Citation Index - Science (CPCI-S)
SC Electrochemistry
GA 682WW
UT WOS:000284434700015
DA 2023-06-30
ER

PT J
AU Oliveira, MCQ
   Lanza, MRV
   Tanaka, AA
   Sotomayor, MDPT
AF Oliveira, Mariana C. Q.
   Lanza, Marcos R. V.
   Tanaka, Auro A.
   Sotomayor, Maria D. P. T.
TI Flow injection analysis of paracetamol using a biomimetic sensor as a
   sensitive and selective amperometric detector
SO ANALYTICAL METHODS
LA English
DT Article
ID PHARMACEUTICAL FORMULATIONS; AQUATIC ENVIRONMENT; IRON
   TETRAPYRIDINOPORPHYRAZINE; RISK-ASSESSMENT; THROUGH CELL; ACETAMINOPHEN;
   FATE; BIOSENSOR; RESIDUES; WATERS
AB This work describes the coupling of a biomimetic sensor to a flow injection system for the sensitive determination of paracetamol. The sensor was prepared as previously described in the literature (M. D. P. T. Sotomayor, A. Sigoli, M. R. V. Lanza, A. A. Tanaka and L. T. Kubota, J. Braz. Chem. Soc., 2008, 19, 734) by modifying a glassy carbon electrode surface with a Nafion (R) membrane doped with iron tetrapyridinoporphyrazine (FeTPyPz), a biomimetic catalyst of the P450 enzyme. The performance of the sensor for paracetamol detection was investigated and optimized in a flow injection system (FIA) using a wall jet electrochemical cell. Under optimized conditions a wide linear response range (1.0 x 10(-5) to 5.0 x 10(-2) mol L-1) was obtained, with a sensitivity of 2579 (+/- 129) mu A L mu mol(-1). The detection and quantification limits of the sensor for paracetamol in the FIA system were 1.0 and 3.5 mu mol L-1, respectively. The analytical frequency was 51 samples h(-1), and over a period of five days (320 determinations) the biosensor maintained practically the same response. The system was successfully applied to paracetamol quantification in seven pharmaceutical formulations and in water samples from six rivers in Sao Paulo State, Brazil.
C1 [Oliveira, Mariana C. Q.; Sotomayor, Maria D. P. T.] Sao Paulo State Univ UNESP, Inst Chem, Dept Analyt Chem, BR-14800900 Araraquara, SP, Brazil.
   [Lanza, Marcos R. V.] Univ Sao Paulo, Dept Mol Chem & Phys, BR-13560970 Sao Carlos, SP, Brazil.
   [Tanaka, Auro A.] Univ Fed Maranhao, Ctr Phys Sci & Technol, BR-65085580 Sao Luis, MA, Brazil.
C3 Universidade Estadual Paulista; Universidade de Sao Paulo; Universidade
   Federal do Maranhao
RP Sotomayor, MDPT (通讯作者)，Sao Paulo State Univ UNESP, Inst Chem, Dept Analyt Chem, BR-14800900 Araraquara, SP, Brazil.
EM mpilar@iq.unesp.br
RI Lanza, Marcos R. V./C-3527-2012; Sotomayor, Maria/M-6317-2013; Tanaka,
   Auro A./G-5365-2016
OI Lanza, Marcos R. V./0000-0002-8285-7838; Sotomayor,
   Maria/0000-0002-6173-7888; Tanaka, Auro A./0000-0003-4386-4071
FU FAPESP
FX The authors gratefully acknowledge financial support from FAPESP. MCQO
   is indebted to FAPESP for a fellowship. The authors acknowledge Profa.
   Dra. Mary Rosa Rodrigues de Marchi and Mr. Thiago Bernardo Cavassani
   from GRESCO (IQCAr-UNESP) for instruction in use of the HPLC technique.
CR Alapont AG, 1999, J PHARMACEUT BIOMED, V21, P311
   AMANN G, 1980, ANAL CHIM ACTA, V116, P119, DOI 10.1016/S0003-2670(01)84321-X
   Andreozzi R, 2003, CHEMOSPHERE, V50, P1319, DOI 10.1016/S0045-6535(02)00769-5
   Bard A. J., 2001, ELECTROCHEMICAL METH
   Bendz D, 2005, J HAZARD MATER, V122, P195, DOI 10.1016/j.jhazmat.2005.03.012
   BERGAMIN H, 1978, ANAL CHIM ACTA, V101, P9, DOI 10.1016/S0003-2670(01)83834-4
   Bound JP, 2004, CHEMOSPHERE, V56, P1143, DOI 10.1016/j.chemosphere.2004.05.010
   BOUSHSAIN Z, 1996, ANAL CHIM ACTA, V330, P59
   BOUSHSAIN Z, 1996, ANALYST, V121, P635
   Calvo-Marzal P, 2001, ANAL CHIM ACTA, V441, P207, DOI 10.1016/S0003-2670(01)01120-5
   Canada MJA, 2000, J PHARMACEUT BIOMED, V22, P59, DOI 10.1016/S0731-7085(99)00265-4
   Cervini P, 2008, J BRAZIL CHEM SOC, V19, P836, DOI 10.1590/S0103-50532008000500005
   Cespedes R, 2005, CHEMOSPHERE, V61, P1710, DOI 10.1016/j.chemosphere.2005.03.082
   Currie LA, 1999, ANAL CHIM ACTA, V391, P105, DOI 10.1016/S0003-2670(99)00104-X
   Daughton CG, 2004, ENVIRON IMPACT ASSES, V24, P711, DOI 10.1016/j.eiar.2004.06.003
   EVANS MA, 1977, J PHARM SCI, V66, P1628, DOI 10.1002/jps.2600661133
   Fatibello O, 2001, TALANTA, V55, P685, DOI 10.1016/S0039-9140(01)00482-9
   Felix FS, 2007, J PHARMACEUT BIOMED, V43, P1622, DOI 10.1016/j.jpba.2006.11.038
   Fent K, 2006, AQUAT TOXICOL, V76, P122, DOI 10.1016/j.aquatox.2005.09.009
   Halling-Sorensen B, 1998, CHEMOSPHERE, V36, P357, DOI 10.1016/S0045-6535(97)00354-8
   Heberer T, 2002, TOXICOL LETT, V131, P5, DOI 10.1016/S0378-4274(02)00041-3
   Hernando MD, 2006, TALANTA, V69, P334, DOI 10.1016/j.talanta.2005.09.037
   IVASKA A, 1981, COLLECT CZECH CHEM C, V46, P2865, DOI 10.1135/cccc19812865
   KING TH, 1985, J PHARM SCI, V74, P443, DOI 10.1002/jps.2600740415
   KOUKLI II, 1989, ANALYST, V114, P711, DOI 10.1039/an9891400711
   Lindqvist N, 2005, WATER RES, V39, P2219, DOI 10.1016/j.watres.2005.04.003
   Loffler D, 2005, ENVIRON SCI TECHNOL, V39, P5209, DOI 10.1021/es0484146
   LUNN G, 2000, HPLC METHODS PHARM A, V1
   Martin FL, 1998, DRUG CHEM TOXICOL, V21, P477, DOI 10.3109/01480549809002217
   Masawat P, 2002, TALANTA, V58, P1221, DOI 10.1016/S0039-9140(02)00424-1
   Messina GA, 2006, ANAL CHIM ACTA, V559, P152, DOI 10.1016/j.aca.2005.11.072
   MOLT K, 1988, GIT FACHZ LAB, V32, P1311
   Mugford CA, 1997, TOXICOL LETT, V93, P15, DOI 10.1016/S0378-4274(97)00063-5
   Nagasawa H T, 1996, J Biochem Toxicol, V11, P289, DOI 10.1002/(SICI)1522-7146(1996)11:6<289::AID-JBT4>3.3.CO;2-Q
   PAPAS AN, 1985, ANAL CHEM, V57, P1408, DOI 10.1021/ac00284a051
   PENG WF, 1994, ANAL CHIM ACTA, V298, P415, DOI 10.1016/0003-2670(94)00284-3
   Pulgarin JAM, 1996, ANAL CHIM ACTA, V333, P59, DOI 10.1016/0003-2670(96)00208-5
   Ramos ML, 1998, ANAL CHIM ACTA, V364, P107, DOI 10.1016/S0003-2670(98)00146-9
   Rosatto SS, 2002, ELECTROCHIM ACTA, V47, P4451, DOI 10.1016/S0013-4686(02)00516-9
   RUZICKA J, 1975, ANAL CHIM ACTA, V78, P145, DOI 10.1016/S0003-2670(01)84761-9
   Sono M, 1996, CHEM REV, V96, P2841, DOI 10.1021/cr9500500
   Sotomayor MDPT, 2008, J BRAZIL CHEM SOC, V19, P734, DOI 10.1590/S0103-50532008000400018
   SRIVASTAVA MK, 1985, ANALYST, V110, P735, DOI 10.1039/an9851000735
   STEWART MJ, 1979, ANN CLIN BIOCHEM, V16, P89, DOI 10.1177/000456327901600118
   Stumpf M, 1999, SCI TOTAL ENVIRON, V225, P135, DOI 10.1016/S0048-9697(98)00339-8
   Suarez W.T., 2005, ECLET QUIM, V30, P21, DOI DOI 10.1590/S0100-46702005000100003
   TANAKA AA, 1989, MATER CHEM PHYS, V22, P431, DOI 10.1016/0254-0584(89)90009-6
   Van Dyke K, 1998, J BIOLUM CHEMILUM, V13, P339
   Vidal AD, 2003, MICROCHIM ACTA, V141, P157, DOI 10.1007/s00604-002-0938-0
   Vieira IC, 2003, QUIM NOVA, V26, P39, DOI 10.1590/S0100-40422003000100009
   WANG J, 1987, ANAL CHEM, V59, P740, DOI 10.1021/ac00132a013
NR 51
TC 19
Z9 19
U1 0
U2 20
PU ROYAL SOC CHEMISTRY
PI CAMBRIDGE
PA THOMAS GRAHAM HOUSE, SCIENCE PARK, MILTON RD, CAMBRIDGE CB4 0WF, CAMBS,
   ENGLAND
SN 1759-9660
EI 1759-9679
J9 ANAL METHODS-UK
JI Anal. Methods
PD MAY
PY 2010
VL 2
IS 5
BP 507
EP 512
DI 10.1039/b9ay00283a
PG 6
WC Chemistry, Analytical; Food Science & Technology; Spectroscopy
WE Science Citation Index Expanded (SCI-EXPANDED)
SC Chemistry; Food Science & Technology; Spectroscopy
GA 613TV
UT WOS:000279004900013
OA Green Submitted
DA 2023-06-30
ER

PT J
AU Zheng, JY
   Wei, JJ
   Yang, HY
   Xu, F
   Lou, Y
   Song, P
   Wang, AJ
   Mei, LP
   Zhang, L
   Feng, JJ
AF Zheng, Jia-Ying
   Wei, Jing-Jing
   Yang, Hong-Ying
   Xu, Fan
   Lou, Yang
   Song, Pei
   Wang, Ai-Jun
   Mei, Li-Ping
   Zhang, Lu
   Feng, Jiu-Ju
TI Hollow SnO2/CdS QDs/CdCO3 heterostructured nanocubes coupled with hollow
   PtPd/MnCo-CeO2 nanozyme-mediated synergistic amplification for
   ultrasensitive PEC immunoanalysis of lung cancer biomarker
SO BIOSENSORS & BIOELECTRONICS
LA English
DT Article
DE Hollow heterostructured nanocubes; Nanozyme; Synergistic amplification;
   Lung cancer biomarker; Photoelectrochemical biosensor
ID ELECTROCHEMICAL PERFORMANCE; TUMOR-MARKERS; NANOPARTICLES; EFFICIENT;
   SPHERES; OXIDES; CDCO3; CDS
AB Nowadays, lung cancer is one of the most dangerous cancers threatening human life all over the world. As a crucial biomarker, cytokeratin 19 fragment 21-1 (CYFRA 21-1) is extraordinary important for diagnosis of nonsmall cell lung cancer (NSCLC). In this work, we synthesized hollow SnO2/CdS QDs/CdCO3 heterostructured nanocubes with high and stable photocurrents, which applied to construction of a sandwich-typed photoelectrochemical (PEC) immunosensor for detection of CYFRA 21-1, integrated by in-situ catalytic precipitation strategy with home-built PtPd alloy anchored MnCo-CeO2 (PtPd/MnCo-CeO2) nanozyme for synergistic amplification. The interfacial electron transfer mechanism upon visible-light irradiation was investigated in details. Further, the PEC responses were seriously quenched by the specific immunoreaction and precipitation catalyzed by the PtPd/MnCo-CeO2 nanozyme. The established biosensor showed a wider linear range of 0.001-200 ng mL-1 and a lower limit of detection (LOD = 0.2 pg mL-1, S/N = 3), coupled by exploring such analysis even in diluted human serum sample. This work opens a constructive avenue to develop ultrasensitive PEC sensing platforms for detecting diverse cancer biomarkers in clinic.
C1 [Zheng, Jia-Ying; Wei, Jing-Jing; Yang, Hong-Ying; Xu, Fan; Wang, Ai-Jun; Mei, Li-Ping; Zhang, Lu; Feng, Jiu-Ju] Zhejiang Normal Univ, Coll Chem & Mat Sci, Coll Geog & Environm Sci, Key Lab Minist Educ Adv Catalysis Mat, Jinhua 321004, Peoples R China.
   [Lou, Yang; Song, Pei] Zhejiang Univ, Affiliated Jinhua Hosp, Dept Cardiothorac Surg, Cent Lab,Sch Med, Jinhua 321000, Peoples R China.
C3 Zhejiang Normal University; Zhejiang University
RP Feng, JJ (通讯作者)，Zhejiang Normal Univ, Coll Chem & Mat Sci, Coll Geog & Environm Sci, Key Lab Minist Educ Adv Catalysis Mat, Jinhua 321004, Peoples R China.
EM jjfeng@zjnu.cn
FU National Natural Science Foundation of China [22204143]; Natural Science
   Foundation of Zhejiang Province [LQ22B050006, LQ20B050001, LQ21C060003];
   Jinhua Scienceand Technology Bureau [2022-4-120]
FX This research was supported by National Natural Science Foundation of
   China (22204143) , Natural Science Foundation of Zhejiang Province
   (LQ22B050006, LQ20B050001 and LQ21C060003) , and Jinhua Scienceand
   Technology Bureau (2022-4-120) .
CR Anik M.I., 2021, NANO SELECT, V2, P1146, DOI 10.1002/nano.202000162
   Askanneiad A, 2008, MATER LETT, V62, P478, DOI 10.1016/j.matlet.2007.05.082
   Awual MR, 2016, CHEM ENG J, V303, P539, DOI 10.1016/j.cej.2016.06.040
   Awual MR, 2016, CHEM ENG J, V300, P264, DOI 10.1016/j.cej.2016.04.071
   Awual MR, 2016, CHEM ENG J, V289, P65, DOI 10.1016/j.cej.2015.12.078
   Bai J, 2017, ACS OMEGA, V2, P6415, DOI 10.1021/acsomega.7b01146
   Beche E, 2008, SURF INTERFACE ANAL, V40, P264, DOI 10.1002/sia.2686
   Broodman I, 2017, J PROTEOME RES, V16, P3, DOI 10.1021/acs.jproteome.6b00559
   Chong R, 2012, BIOSENS BIOELECTRON, V32, P19, DOI 10.1016/j.bios.2011.10.052
   Cong YQ, 2018, IND ENG CHEM RES, V57, P881, DOI 10.1021/acs.iecr.7b04089
   Cui K, 2021, ACS APPL MATER INTER, V13, P33937, DOI 10.1021/acsami.1c09760
   Eivazzadeh-Keihan R, 2019, MICROCHIM ACTA, V186, DOI 10.1007/s00604-019-3420-y
   Feng YG, 2022, MICROCHIM ACTA, V189, DOI 10.1007/s00604-022-05372-9
   Gao Y, 2020, ACS APPL NANO MATER, V3, P1, DOI 10.1021/acsanm.9b02003
   Hossain MK, 2021, APPL MATER TODAY, V24, DOI 10.1016/j.apmt.2021.101104
   Hossen S, 2019, J ADV RES, V15, P1, DOI 10.1016/j.jare.2018.06.005
   Huang P, 2014, MATER CHEM PHYS, V147, P996, DOI 10.1016/j.matchemphys.2014.06.050
   Jia X, 2016, APPL CATAL B-ENVIRON, V198, P154, DOI 10.1016/j.apcatb.2016.05.046
   Jiang F, 2020, ACS CATAL, V10, P11493, DOI 10.1021/acscatal.0c03324
   Jiao ZF, 2015, J PHYS CHEM C, V119, P3238, DOI 10.1021/jp512567h
   Kanyong P, 2020, ANAL CHEM, V92, P4707, DOI 10.1021/acs.analchem.9b05030
   Karthikeyan C, 2020, J ALLOY COMPD, V828, DOI 10.1016/j.jallcom.2020.154281
   Khan MI, 2022, ACS APPL BIO MATER, V5, P971, DOI 10.1021/acsabm.2c00002
   Kong FJ, 2019, J PHYS CHEM C, V123, P19333, DOI 10.1021/acs.jpcc.9b04161
   Li SS, 2022, CHEM SCI, V13, P5505, DOI 10.1039/d2sc00460g
   Li WB, 2019, MATER LETT, V255, DOI 10.1016/j.matlet.2019.126560
   Li XD, 2009, J PHYS CHEM C, V113, P1806, DOI 10.1021/jp809703h
   Li YH, 2006, MATER LETT, V60, P2743, DOI 10.1016/j.matlet.2006.01.082
   Liu DL, 2021, SENSOR ACTUAT B-CHEM, V346, DOI 10.1016/j.snb.2021.130456
   Liu MM, 2017, ACS CATAL, V7, P1583, DOI 10.1021/acscatal.6b03109
   Liu SH, 2020, ANAL CHEM, V92, P10935, DOI 10.1021/acs.analchem.0c02804
   Liu Y, 2016, ACS APPL MATER INTER, V8, P28255, DOI 10.1021/acsami.5b08275
   Luo M, 2012, ACS APPL MATER INTER, V4, P1813, DOI 10.1021/am3000903
   Mahmud N, 2022, ACS APPL BIO MATER, V5, P2431, DOI 10.1021/acsabm.2c00123
   Molina R, 2003, TUMOR BIOL, V24, P209, DOI 10.1159/000074432
   Ni MW, 2021, FRONT CELL DEV BIOL, V9, DOI 10.3389/fcell.2021.712196
   Niu XK, 2021, ANAL CHEM, V93, P17134, DOI 10.1021/acs.analchem.1c04820
   Pan D, 2017, ACS APPL MATER INTER, V9, P9747, DOI 10.1021/acsami.7b00232
   Pang YJ, 2019, APPL CATAL B-ENVIRON, V248, P255, DOI 10.1016/j.apcatb.2019.01.077
   Peng JJ, 2022, SENSOR ACTUAT B-CHEM, V363, DOI 10.1016/j.snb.2022.131863
   Rahman MM, 2019, NEW J CHEM, V43, P4620, DOI 10.1039/c9nj00415g
   Shin SS, 2014, LANGMUIR, V30, P15531, DOI 10.1021/la503641n
   Shu J, 2020, ANAL CHEM, V92, P363, DOI 10.1021/acs.analchem.9b04199
   Tiwari S, 2017, BIOSENS BIOELECTRON, V89, P1042, DOI 10.1016/j.bios.2016.10.020
   Wang AJ, 2022, J PHOTOCH PHOTOBIO A, V430, DOI 10.1016/j.jphotochem.2022.113961
   Wang PP, 2019, ACS APPL NANO MATER, V2, P2204, DOI 10.1021/acsanm.9b00165
   Wang X., BIOSENS BIOELECTRON, V137, P110
   Wei JJ, 2023, BIOSENS BIOELECTRON, V230, DOI 10.1016/j.bios.2023.115293
   Wei JJ, 2022, ACS APPL NANO MATER, V5, P14934, DOI 10.1021/acsanm.2c03189
   Wei JJ, 2022, ANAL CHEM, V94, P12240, DOI 10.1021/acs.analchem.2c02982
   Xi Z, 2021, J AM CHEM SOC, V143, P2660, DOI 10.1021/jacs.0c12605
   Xia XH, 2015, ACS NANO, V9, P9994, DOI 10.1021/acsnano.5b03525
   Xu C, 2019, ACS SENSORS, V4, P3102, DOI 10.1021/acssensors.9b01713
   Xue SY, 2019, ANAL CHEM, V91, P2659, DOI 10.1021/acs.analchem.8b03778
   Yang ZH, 2017, ANAL CHEM, V89, P13349, DOI 10.1021/acs.analchem.7b03502
   Yu CJ, 2011, J PROTEOME RES, V10, P4671, DOI 10.1021/pr2004743
   Yu YY, 2019, BIOSENS BIOELECTRON, V126, P1, DOI 10.1016/j.bios.2018.10.026
   Yang YC, 2021, ACS SENSORS, V6, P4255, DOI 10.1021/acssensors.1c02025
   Zhang JH, 2017, APPL CATAL B-ENVIRON, V218, P420, DOI 10.1016/j.apcatb.2017.06.078
   Zhang N, 2013, CHEM MATER, V25, P1979, DOI 10.1021/cm400750c
   Zhang YF, 2020, APPL CATAL B-ENVIRON, V279, DOI 10.1016/j.apcatb.2020.119390
   Zhou XF, 2020, ACS APPL MATER INTER, V12, P20579, DOI 10.1021/acsami.0c04241
   Zhu JH, 2022, BIOSENS BIOELECTRON, V203, DOI 10.1016/j.bios.2022.114048
   Zhu JH, 2021, SENSOR ACTUAT B-CHEM, V347, DOI 10.1016/j.snb.2021.130553
   Zhu JH, 2021, BIOSENS BIOELECTRON, V181, DOI 10.1016/j.bios.2021.113158
NR 65
TC 0
Z9 0
U1 19
U2 19
PU ELSEVIER ADVANCED TECHNOLOGY
PI OXFORD
PA OXFORD FULFILLMENT CENTRE THE BOULEVARD, LANGFORD LANE, KIDLINGTON,
   OXFORD OX5 1GB, OXON, ENGLAND
SN 0956-5663
EI 1873-4235
J9 BIOSENS BIOELECTRON
JI Biosens. Bioelectron.
PD SEP 1
PY 2023
VL 235
AR 115398
DI 10.1016/j.bios.2023.115398
EA MAY 2023
PG 9
WC Biophysics; Biotechnology & Applied Microbiology; Chemistry, Analytical;
   Electrochemistry; Nanoscience & Nanotechnology
WE Science Citation Index Expanded (SCI-EXPANDED)
SC Biophysics; Biotechnology & Applied Microbiology; Chemistry;
   Electrochemistry; Science & Technology - Other Topics
GA I2JQ3
UT WOS:001001102600001
PM 37209517
DA 2023-06-30
ER

PT J
AU Chakraborty, P
   Krishnani, KK
AF Chakraborty, Puja
   Krishnani, K. K.
TI Emerging bioanalytical sensors for rapid and close-to-real-time
   detection of priority abiotic and biotic stressors in aquaculture and
   culture-based fisheries
SO SCIENCE OF THE TOTAL ENVIRONMENT
LA English
DT Review
DE Abiotic stresses; Biotic stresses; Bioanalytical devices; Real-time
   detection; Aquaculture; Culture-based fisheries
ID LABEL-FREE IMMUNOSENSOR; ADDRESSABLE POTENTIOMETRIC SENSOR;
   ELECTROCHEMICAL DNA BIOSENSOR; MATURATION-INDUCING HORMONE;
   AMMONIA-OXIDIZING BACTERIA; LINKED-IMMUNOSORBENT-ASSAY;
   AEROMONAS-HYDROPHILA DNA; OPTICAL-FIBER BIOSENSOR; FIELD-EFFECT
   TRANSISTOR; REDUCED GRAPHENE OXIDE
AB Abiotic stresses of various chemical contamination of physical, inorganic, organic and biotoxin origin and biotic stresses of bacterial, viral, parasitic and fungal origins are the significant constraints in achieving higher aquaculture production. Testing and rapid detection of these chemical and microbial contaminants are crucial in identifying and mitigating abiotic and biotic stresses, which has become one of the most challenging aspects in aquaculture and culture-based fisheries. The classical analytical techniques, including titrimetric methods, spectrophotometric, mass spectrometric, spectroscopic, and chromatographic techniques, are tedious and sometimes inaccessible when required. The development of novel and improved bioanalytical methods for rapid, selective and sensitive detection is a wide and dynamic field of research. Biosensors offer precise detection of biotic and abiotic stressors in aquaculture and culture-based fisheries within no time. This review article allows filling the knowledge gap for detection and monitoring of chemical and microbial contaminants of abiotic and biotic origin in aquaculture and culture-based fisheries using nano(bio-) analytical technologies, including nano(bio-)molecular and nano(bio-)sensing techniques.
C1 [Chakraborty, Puja; Krishnani, K. K.] ICAR Cent Inst Fisheries Educ, Panch Marg,Off Yari Rd, Mumbai 400061, Maharashtra, India.
C3 Indian Council of Agricultural Research (ICAR); ICAR - Central Institute
   of Fisheries Education
RP Krishnani, KK (通讯作者)，ICAR Cent Inst Fisheries Educ, Panch Marg,Off Yari Rd, Mumbai 400061, Maharashtra, India.
EM krishnani@cife.edu.in
RI Krishnani, K K/B-2553-2012
OI Krishnani, K K/0000-0003-2774-7772
FU Council of Agricultural Research
FX The authors of this paper are incredibly grateful to the Director and
   Vice-Chancellor, ICAR-Central Institute of Fisheries Education, Versova,
   Mumbai, for providing the facilities to write this review article.
   Financial assistance from Indian Council of Agricultural Research is
   greatfully acknowledged.
CR Abdalhai MH, 2014, J AGR FOOD CHEM, V62, P12659, DOI 10.1021/jf503914f
   Abdulhalim I., 2008, HDB BIOSENSORS BIOCH, DOI [10.1002/9780470061565.hbb040, DOI 10.1002/9780470061565.HBB040]
   Abrantes N, 2006, ENVIRON MONIT ASSESS, V117, P411, DOI 10.1007/s10661-006-0765-6
   Acha V, 2010, RECOGNITION RECEPTORS IN BIOSENSORS, P365, DOI 10.1007/978-1-4419-0919-0_9
   Africa ADM., 2017, 2017 IEEE 9 INT C HU, P1
   Aguirre SD, 2013, BIOMOLECULES, V3, DOI 10.3390/biom3030563
   Aini BN, 2016, BIOSENSORS-BASEL, V6, DOI 10.3390/bios6030032
   Akpolat C, 2015, J AM LEATHER CHEM AS, V110, P211
   Al-Ghanim KA, 2016, SAUDI J BIOL SCI, V23, P72, DOI 10.1016/j.sjbs.2015.03.012
   Ali H, 2013, CHEMOSPHERE, V91, P869, DOI 10.1016/j.chemosphere.2013.01.075
   Ali J., 2017, J BUILD ENG, V08, DOI [10.4172/2155-6210.1000235, DOI 10.4172/2155-6210.1000235]
   Alpat SK, 2007, SENSOR ACTUAT B-CHEM, V128, P273, DOI 10.1016/j.snb.2007.06.011
   Amine A, 2006, BIOSENS BIOELECTRON, V21, P1405, DOI 10.1016/j.bios.2005.07.012
   Amweg EL, 2006, ENVIRON SCI TECHNOL, V40, P1700, DOI 10.1021/es051407c
   ANDREWS JD, 1957, ECOL MONOGR, V27, P1, DOI 10.2307/1948568
   Andrewartha S. J., 2016, Journal of Aquaculture Research and Development, V7, P393
   Arora P, 2011, BIOSENS BIOELECTRON, V28, P1, DOI 10.1016/j.bios.2011.06.002
   Atlas RM, 1999, ENVIRON MICROBIOL, V1, P283, DOI 10.1046/j.1462-2920.1999.00046.x
   Aydin R, 2005, AQUACULT INT, V13, P451, DOI 10.1007/s10499-005-0615-5
   BAATRUP E, 1991, COMP BIOCHEM PHYS C, V100, P253, DOI 10.1016/0742-8413(91)90163-N
   Badihi-Mossberg M, 2007, ELECTROANAL, V19, P2015, DOI 10.1002/elan.200703946
   Bae YM, 2004, BIOSENS BIOELECTRON, V20, P895, DOI 10.1016/j.bios.2004.03.032
   Baeumner AJ, 2003, BIOSENS BIOELECTRON, V18, P405, DOI 10.1016/S0956-5663(02)00162-8
   Bahadir EB, 2016, ARTIF CELL NANOMED B, V44, P248, DOI 10.3109/21691401.2014.942456
   Banerjee P, 2010, BIOSENS BIOELECTRON, V26, P99, DOI 10.1016/j.bios.2010.05.020
   Bao J, 2019, SENSOR ACTUAT B-CHEM, V279, P95, DOI 10.1016/j.snb.2018.09.118
   Barcelo D., 1999, TECHNIQUES APPL QUAL
   Barg U.C., 1992, GUIDELINES PROMOTION, V328
   Barsoukov E, 2005, IMPEDANCE SPECTROSCOPY: THEORY, EXPERIMENT, AND APPLICATIONS, 2ND EDITION, P1, DOI 10.1002/0471716243
   Barton BA, 2000, N AM J AQUACULT, V62, P12, DOI 10.1577/1548-8454(2000)062<0012:SFDITC>2.0.CO;2
   Belkin S, 2010, ADV BIOCHEM ENG BIOT, V117, P1, DOI 10.1007/978-3-642-12362-7
   Beltran JMG, 2022, FISH SHELLFISH IMMUN, V123, P409, DOI 10.1016/j.fsi.2022.03.010
   Benbrook C.M., 2002, ANTIBIOTIC DRUG USE, P2
   Berti F., 2011, BIOSENSOR NANOMATERI, P1, DOI DOI 10.1002/9783527635160.CH1
   Beveridge M.C.M., 1988, RESERV FISH MANAG DE
   Bhatkhande DS, 2003, WATER RES, V37, P1223, DOI 10.1016/S0043-1354(02)00490-6
   Bhattacharyya A, 2015, INT J BIOASS, V4, P4115, DOI DOI 10.21746/IJBIO.2015.07.0017
   Bhattacharyya A, 2009, AKSHAR, V3, P18
   Bhattacharyya A., 2008, PROC UGC SPONS NATL
   Bianchi M.C.G., 2014, FAO STATE OFWORLD FI
   Biran I, 2008, OPTICAL BIOSENSORS: TODAY AND TOMORROW, 2ND EDITION, P3, DOI 10.1016/B978-044453125-4.50003-6
   Ramirez NB, 2009, BRAZ J CHEM ENG, V26, P227, DOI 10.1590/S0104-66322009000200001
   Boopathi T, 2014, TOXINS, V6, P1951, DOI 10.3390/toxins6071951
   Botana A.M., 1996, HDB FOOD ANAL RESIDU, P1147
   Boyd C.E., 2010, GLOB AQUAC ADVOCATE, V13, P23
   Boyd CE, 1999, AQUACULT ENG, V20, P113, DOI 10.1016/S0144-8609(99)00010-2
   Brown E. M., 1934, Proceedings of the Zoological Society of London, V1934, P583
   Bruno DW, 2011, FISH DISEASES AND DISORDERS, VOL 3: VIRAL, BACTERIAL AND FUNGAL INFECTIONS, 2ND EDITION, P669, DOI 10.1079/9781845935542.0669
   BUCK RP, 1994, PURE APPL CHEM, V66, P2527, DOI 10.1351/pac199466122527
   Bucur B, 2004, BIOSENS BIOELECTRON, V20, P217, DOI 10.1016/j.bios.2004.02.024
   Buenger D, 2012, PROG POLYM SCI, V37, P1678, DOI 10.1016/j.progpolymsci.2012.09.001
   Bunn TW., 2016, J ADV MED PHARM SCI, V8, P1
   Bustin SA, 2010, METHODS, V50, P217, DOI 10.1016/j.ymeth.2009.12.006
   Cagnin S, 2009, SENSORS-BASEL, V9, P3122, DOI 10.3390/s90403122
   CAMMANN K, 1992, SENSOR ACTUAT B-CHEM, V6, P19, DOI 10.1016/0925-4005(92)80024-R
   Campas M, 2007, TALANTA, V72, P884, DOI 10.1016/j.talanta.2006.12.036
   Campas M, 2012, ANALYST, V137, P1055, DOI 10.1039/c2an15736e
   Careau V, 2015, INTEGRATIVE ORGANISMAL BIOLOGY, P219
   Caygill RL, 2010, ANAL CHIM ACTA, V681, P8, DOI 10.1016/j.aca.2010.09.038
   Chatterjee S., 2012, J MAR SCI RES DEV, Vs1, P1, DOI [DOI 10.4172/2155-9910.S1-002, 10.4172/2155-9910.s1-002]
   Chee GJ, 2000, BIOSENS BIOELECTRON, V15, P371, DOI 10.1016/S0956-5663(00)00093-2
   Chemburu S, 2005, BIOSENS BIOELECTRON, V21, P491, DOI 10.1016/j.bios.2004.11.025
   Chen H, 2007, ELECTROCHEM COMMUN, V9, P2240, DOI 10.1016/j.elecom.2007.05.030
   Chen JH, 2010, ENZYME MICROB TECH, V47, P119, DOI 10.1016/j.enzmictec.2010.06.008
   Chen X, 2001, ANALYST, V126, P1728, DOI 10.1039/b103787k
   Chen ZT, 2017, SENSOR ACTUAT B-CHEM, V252, P201, DOI 10.1016/j.snb.2017.06.007
   Cherif N, 2021, PATHOGENS, V10, DOI 10.3390/pathogens10080932
   Cheun B, 1996, BIOSENS BIOELECTRON, V11, P1185, DOI 10.1016/0956-5663(96)88082-1
   Chua AL, 2011, BIOSENS BIOELECTRON, V26, P3825, DOI 10.1016/j.bios.2011.02.040
   Chumkiew S, 2019, J ENVIRON BIOL, V40, P3, DOI 10.22438/jeb/40/1/MRN-788
   Clark TD, 2008, P ROY SOC B-BIOL SCI, V275, P2841, DOI 10.1098/rspb.2008.0743
   Conte R, 2019, MICRO NANO TECHNOL, P319, DOI 10.1016/B978-0-12-814033-8.00010-2
   Crane M, 2011, VIRUSES-BASEL, V3, P2025, DOI 10.3390/v3112025
   D'Souza SF, 2001, BIOSENS BIOELECTRON, V16, P337, DOI 10.1016/S0956-5663(01)00125-7
   da Costa JS, 2021, J HAZARD MATER, V418, DOI 10.1016/j.jhazmat.2021.126405
   de la Casa-resino I, 2021, ENVIRON SCI EUR, V33, DOI 10.1186/s12302-021-00509-8
   De Silva S.S., 2009, CLIMATE CHANGE IMPLI, P151
   Delaplane K., 1996, PESTICIDE USAGE US H
   Dhiman N, 2022, MATER ADV, V3, P3101, DOI 10.1039/d2ma00034b
   Di Lorenzo M, 2009, WATER RES, V43, P3145, DOI 10.1016/j.watres.2009.01.005
   Dietz R, 2000, SCI TOTAL ENVIRON, V245, P221, DOI 10.1016/S0048-9697(99)00447-7
   Dominguez-Renedo O, 2009, TALANTA, V79, P1306, DOI 10.1016/j.talanta.2009.05.043
   Donahue AC, 2010, RECOGNITION RECEPTORS IN BIOSENSORS, P221, DOI 10.1007/978-1-4419-0919-0_5
   Drenner SM, 2012, PLOS ONE, V7, DOI 10.1371/journal.pone.0031311
   Du X, 2018, RES VET SCI, V118, P444, DOI 10.1016/j.rvsc.2018.04.011
   Duan GF, 2007, CROP PROT, V26, P1036, DOI 10.1016/j.cropro.2006.09.014
   Duca RC, 2010, ANAL LETT, V43, P1287, DOI 10.1080/00032710903518708
   Durrieu C, 2002, ECOTOX ENVIRON SAFE, V51, P206, DOI 10.1006/eesa.2001.2140
   Dutka B.J., 1984, TOXICITY SCREENING P
   Dwivedi Amitabh Chandra, 2015, Zoology and Ecology, V25, P166, DOI 10.1080/21658005.2015.1020012
   Ejeian F, 2018, BIOSENS BIOELECTRON, V118, P66, DOI 10.1016/j.bios.2018.07.019
   Elsheshtawy A, 2019, AQUACULTURE, V500, P451, DOI 10.1016/j.aquaculture.2018.10.046
   Eltzov E, 2015, SENSOR ACTUAT B-CHEM, V221, P1044, DOI 10.1016/j.snb.2015.06.153
   EMDE KME, 1992, WATER ENVIRON RES, V64, P641, DOI 10.1002/j.1554-7531.1992.tb00046.x
   Endo H, 2003, FISHERIES SCI, V69, P1194, DOI 10.1111/j.0919-9268.2003.00745.x
   Endo H, 2006, ANAL CHIM ACTA, V573, P117, DOI 10.1016/j.aca.2006.04.068
   Endo H, 2012, FISHERIES SCI, V78, P391, DOI 10.1007/s12562-011-0440-x
   Enell M., 1987, ENV IMPACT CAGE FISH
   Ensibi C, 2014, ENVIRON TOXICOL, V29, P386, DOI 10.1002/tox.21765
   Esmaeili C, 2017, SENSOR ACTUAT B-CHEM, V242, P616, DOI 10.1016/j.snb.2016.11.061
   Fan SH, 2021, FRONT MICROBIOL, V12, DOI 10.3389/fmicb.2021.655845
   Fan XD, 2008, ANAL CHIM ACTA, V620, P8, DOI 10.1016/j.aca.2008.05.022
   Fang C, 2011, SENSOR ACTUAT B-CHEM, V155, P545, DOI 10.1016/j.snb.2011.01.005
   FAO, 2020, STATE WORLD FISHERIE, DOI DOI 10.4060/CA9229EN
   Fazial FF, 2018, SENSOR ACTUAT B-CHEM, V269, P36, DOI 10.1016/j.snb.2018.04.141
   Fernandes AM, 2015, BIOSENS BIOELECTRON, V63, P399, DOI 10.1016/j.bios.2014.07.054
   Ferreira M, 2006, ELECTROCHIM ACTA, V52, P434, DOI 10.1016/j.electacta.2006.05.025
   Fowler JM, 2008, ELECTROCHEMICAL SENSORS, BIOSENSORS AND THEIR BIOMEDICAL APPLICATIONS, P115, DOI 10.1016/B978-012373738-0.50007-6
   Free C.M., 2022, VALUE MONITORING EFF, P114
   Gamboa JCM, 2009, TALANTA, V80, P581, DOI 10.1016/j.talanta.2009.07.028
   Gao GY, 2017, TALANTA, V167, P208, DOI 10.1016/j.talanta.2017.01.081
   Gehring AG, 1998, ANAL BIOCHEM, V258, P293, DOI 10.1006/abio.1998.2597
   Geng T, 2004, APPL ENVIRON MICROB, V70, P6138, DOI 10.1128/AEM.70.10.6138-6146.2004
   Ghindilis AL, 1998, BIOSENS BIOELECTRON, V13, P113, DOI 10.1016/S0956-5663(97)00031-6
   Girones R, 2010, WATER RES, V44, P4325, DOI 10.1016/j.watres.2010.06.030
   Gobi KV, 2004, BIOSENS BIOELECTRON, V20, P350, DOI 10.1016/j.bios.2004.02.003
   Goodwin KD, 2008, OCEANS HUMAN HLTH, P381
   Gopel W., 1989, SENSORS COMPREHENSIV
   Gozlan RE, 2014, FRONT MICROBIOL, V5, DOI 10.3389/fmicb.2014.00062
   Graham DL, 2004, TRENDS BIOTECHNOL, V22, P455, DOI 10.1016/j.tibtech.2004.06.006
   Greer B, 2017, ANAL BIOANAL CHEM, V409, P4057, DOI 10.1007/s00216-017-0352-4
   Guo JH, 2021, SCI TOTAL ENVIRON, V801, DOI 10.1016/j.scitotenv.2021.149554
   Guselnikova O, 2017, SENSOR ACTUAT B-CHEM, V253, P830, DOI 10.1016/j.snb.2017.07.018
   Gutes A, 2005, BIOSENS BIOELECTRON, V20, P1668, DOI 10.1016/j.bios.2004.07.026
   Gutierrez-Capitan M, 2020, SENSORS-BASEL, V20, DOI 10.3390/s20040967
   Haenen OLM, 2013, REV SCI TECH OIE, V32, P497
   HAFEMAN DG, 1988, SCIENCE, V240, P1182, DOI 10.1126/science.3375810
   Hamada-Sato N, 2004, SENSOR MATER, V16, P99
   Hardell S, 2010, PLOS ONE, V5, DOI 10.1371/journal.pone.0012396
   Hasan A, 2014, BIOMED RES INT, V2014, DOI 10.1155/2014/307519
   Hashem MA, 2017, ENVIRON CHEM LETT, V15, P501, DOI 10.1007/s10311-017-0634-2
   Hatai K., 1994, SALMON SAPROLEGNIASI, P87
   He JW, 2005, APPL ENVIRON MICROB, V71, P2250, DOI 10.1128/AEM.71.5.2250-2255.2005
   Heathwaite AL, 2000, SCI TOTAL ENVIRON, V251, P523, DOI 10.1016/S0048-9697(00)00393-4
   Henley D.E., 1970, ODOROUS METABOLITE O
   HERNANDEZ L, 1993, FRESEN J ANAL CHEM, V345, P712, DOI 10.1007/BF00325840
   Hibi K, 2012, SENSORS-BASEL, V12, P6269, DOI 10.3390/s120506269
   HIKUMA M, 1980, ANAL CHEM, V52, P1020, DOI 10.1021/ac50057a006
   Hirai M, 2013, FISH PHYSIOL BIOCHEM, V39, P299, DOI 10.1007/s10695-012-9700-7
   Hnaiein M, 2008, ELECTROCHEM COMMUN, V10, P1152, DOI 10.1016/j.elecom.2008.04.009
   Hojjati-Najafabadi A, 2022, SCI TOTAL ENVIRON, V824, DOI 10.1016/j.scitotenv.2022.153844
   Homola J, 2003, ANAL BIOANAL CHEM, V377, P528, DOI 10.1007/s00216-003-2101-0
   Hong SR, 2009, BIOSENS BIOELECTRON, V24, P1635, DOI 10.1016/j.bios.2008.08.027
   Hsieh CH, 2014, J MICRO-NANOLITH MEM, V13, DOI 10.1117/1.JMM.13.3.033017
   Hsieh SH, 2006, J MATER RES, V21, P1269, DOI 10.1557/JMR.2006.0155
   Hu M, 2002, J PHYS CHEM B, V106, P7029, DOI 10.1021/jp020581+
   Hu Z, 2012, ENVIRON SCI TECHNOL, V46, P6470, DOI 10.1021/es300110x
   Huang SH, 2008, NANOTECHNOLOGY, V19, DOI 10.1088/0957-4484/19/40/405101
   Hug LA, 2013, SERDP ESTCP REMEDIAT, P333, DOI 10.1007/978-1-4614-4115-1_12
   Hur JW, 2007, ICHTHYOL RES, V54, P32, DOI 10.1007/s10228-006-0370-2
   Iber BT, 2021, HELIYON, V7, DOI 10.1016/j.heliyon.2021.e08283
   Ina-Salwany MY, 2019, J AQUAT ANIM HEALTH, V31, P3, DOI 10.1002/aah.10045
   Inoue K, 2002, J CHROMATOGR B, V773, P97, DOI 10.1016/S1570-0232(02)00101-0
   Izaguirre G, 1998, WATER RES, V32, P1673, DOI 10.1016/S0043-1354(97)00379-5
   Jafari S, 2015, ANAL CHIM ACTA, V895, P80, DOI 10.1016/j.aca.2015.05.055
   Javed M, 2015, SAUDI J BIOL SCI, V22, P237, DOI 10.1016/j.sjbs.2014.09.021
   Johari SA, 2016, AQUACULT INT, V24, P23, DOI 10.1007/s10499-015-9906-7
   JONES KJ, 1982, J MAR BIOL ASSOC UK, V62, P771, DOI 10.1017/S0025315400070326
   Jothikumar N, 2003, J FOOD PROTECT, V66, P2141, DOI 10.4315/0362-028X-66.11.2141
   Justino CIL, 2016, TRAC-TREND ANAL CHEM, V80, P293, DOI 10.1016/j.trac.2015.07.014
   Kahn K, 2010, RECOGNITION RECEPTORS IN BIOSENSORS, P3, DOI 10.1007/978-1-4419-0919-0_1
   KALVODA R, 1990, ELECTROANAL, V2, P341, DOI 10.1002/elan.1140020503
   Kamalaveni K, 2003, ENVIRON MONIT ASSESS, V86, P255, DOI 10.1023/A:1024009505008
   Karim F, 2012, REV ENVIRON SCI BIO, V11, P261, DOI 10.1007/s11157-012-9268-9
   KARUBE I, 1984, BIOTECHNOL GENET ENG, V2, P313, DOI 10.1080/02648725.1984.10647803
   KASPAR HF, 1988, AQUACULTURE, V70, P333, DOI 10.1016/0044-8486(88)90117-2
   Kaushik A, 2010, THIN SOLID FILMS, V519, P1160, DOI 10.1016/j.tsf.2010.08.062
   Keblinski P, 2002, INT J HEAT MASS TRAN, V45, P855, DOI 10.1016/S0017-9310(01)00175-2
   Kellermayer MSZ, 2000, ADV EXP MED BIOL, V481, P111
   Kelly NE, 2021, ESTUAR COAST SHELF S, V263, DOI 10.1016/j.ecss.2021.107630
   Ketola H.G., 1990, 41 ANN NW FISH CULT, P36
   Khadikar PV, 2002, BIOORGAN MED CHEM, V10, P3163, DOI 10.1016/S0968-0896(02)00211-0
   Kiechle FL, 2010, MOLECULAR DIAGNOSTICS: TECHNIQUES AND APPLICATIONS FOR THE CLINICAL LABORATORY, 1ST EDITION, P99, DOI 10.1016/B978-0-12-369428-7.00009-4
   Kilkast D., 1993, FOOD TAINTS, P1
   Kimmel DW, 2012, ANAL CHEM, V84, P685, DOI 10.1021/ac202878q
   Kolarevic J, 2021, ANIMALS-BASEL, V11, DOI 10.3390/ani11082403
   Koppenhofer D, 2015, BIOSENS BIOELECTRON, V67, P490, DOI 10.1016/j.bios.2014.09.012
   Kowalchuk GA, 1999, APPL ENVIRON MICROB, V65, P396
   Kramer PM, 1996, J AOAC INT, V79, P1245
   Krishnani KK, 2006, REV ENVIRON CONTAM T, V188, P59, DOI 10.1007/978-0-387-32964-2_2
   Krishnani KK, 2013, J HAZARD MATER, V252, P99, DOI 10.1016/j.jhazmat.2013.01.079
   Krishnani KK, 2010, AQUACULTURE, V302, P57, DOI 10.1016/j.aquaculture.2010.01.024
   Krishnani K.K., 1997, J INLAND FISH SOC IN, V29, P37
   Krishnani K.K., 2010, Patent Application, Patent No. [741/DEL/2010, 7412010]
   Krishnani KK, 2010, AQUAC RES, V41, P1648, DOI 10.1111/j.1365-2109.2010.02535.x
   Krishnani KK, 2008, REV ENVIRON CONTAM T, V194, P1, DOI 10.1007/978-0-387-74816-0_1
   Krishnani KK, 2015, INDIAN J BIOTECHNOL, V14, P482
   Krishnani KK, 2010, APPL BIOCHEM BIOTECH, V162, P1225, DOI 10.1007/s12010-009-8886-3
   Krishnani KK, 2003, J ENVIRON SCI HEAL A, V38, P645, DOI 10.1081/ESE-120016929
   Krouse H.R., 2000, ENV TRACERS SUBSURFA, P195, DOI 10.1007/978-1-4615-4557-6_7
   KULICHEVSKAYA IS, 1991, MICROBIOLOGY+, V60, P596
   Kumar T, 2022, CHEMOSPHERE, V291, DOI 10.1016/j.chemosphere.2021.133098
   Kundu M, 2019, TRENDS FOOD SCI TECH, V88, P157, DOI 10.1016/j.tifs.2019.03.024
   Kuswandi B, 2003, ANAL BIOANAL CHEM, V376, P1104, DOI 10.1007/s00216-003-2001-3
   Larsen LH, 2000, WATER RES, V34, P2463, DOI 10.1016/S0043-1354(99)00423-6
   Law JKY, 2015, BIOSENS BIOELECTRON, V67, P170, DOI 10.1016/j.bios.2014.08.007
   Law RJ, 2012, MAR POLLUT BULL, V64, P1485, DOI 10.1016/j.marpolbul.2012.05.024
   Lazur A., 2004, MD AQUAFARMER, V3, P1
   Le Borgne S, 2008, J MOL MICROB BIOTECH, V15, P74, DOI 10.1159/000121323
   Lee CS, 2009, SENSORS-BASEL, V9, P7111, DOI 10.3390/s90907111
   Leitao Catia, 2021, Biotechnology Reports, V29, pe00587, DOI 10.1016/j.btre.2021.e00587
   Leonard P, 2003, ENZYME MICROB TECH, V32, P3, DOI 10.1016/S0141-0229(02)00232-6
   Leonardo S, 2021, SENSORS-BASEL, V21, DOI 10.3390/s21020602
   Lewis JA, 2004, INORG CHEM, V43, P6534, DOI 10.1021/ic0493696
   Li HB, 2009, WATER SCI TECHNOL, V59, P1657, DOI 10.2166/wst.2009.162
   Li XD, 2021, BIOMED ENVIRON SCI, V34, P110, DOI 10.3967/bes2021.016
   Li YH, 2003, CARBON, V41, P2787, DOI 10.1016/S0008-6223(03)00392-0
   Li YH, 2005, WATER RES, V39, P605, DOI 10.1016/j.watres.2004.11.004
   Li Y, 2012, FOOD CHEM, V132, P1549, DOI 10.1016/j.foodchem.2011.10.109
   Liaw J, 1998, PHARM RES-DORDR, V15, P1721, DOI 10.1023/A:1011908728838
   Ligaj M, 2014, ELECTROCHIM ACTA, V128, P67, DOI 10.1016/j.electacta.2013.10.061
   Lin YH, 2005, FRONT BIOSCI, V10, P492, DOI 10.2741/1545
   Liu J, 2002, WATER RES, V36, P3786, DOI 10.1016/S0043-1354(02)00101-X
   LIU MY, 1993, PESTIC BIOCHEM PHYS, V46, P200, DOI 10.1006/pest.1993.1051
   Liu N, 2021, BIOSENS BIOELECTRON, V188, DOI 10.1016/j.bios.2021.113340
   Liu TJ, 2019, SENSOR ACTUAT B-CHEM, V286, P370, DOI 10.1016/j.snb.2019.02.006
   Lo CF, 1996, DIS AQUAT ORGAN, V27, P215, DOI 10.3354/dao027215
   LOM J, 1970, J PROTOZOOL, V17, P224, DOI 10.1111/j.1550-7408.1970.tb02361.x
   LOWE TE, 1993, J FOOD SCI, V58, P770, DOI 10.1111/j.1365-2621.1993.tb09355.x
   Lu CY, 2006, CHEM ENG SCI, V61, P1138, DOI 10.1016/j.ces.2005.08.007
   Lumaret JP, 2012, CURR PHARM BIOTECHNO, V13, P1004, DOI 10.2174/138920112800399257
   MacLeod M., 2019, QUANTIFYING MITIGATI, P49
   Magrisso S, 2008, MICROB BIOTECHNOL, V1, P320, DOI 10.1111/j.1751-7915.2008.00022.x
   Makaras T, 2022, ENVIRON SCI POLLUT R, V29, P41187, DOI 10.1007/s11356-022-18546-y
   Makaras T, 2020, ECOL INDIC, V109, DOI 10.1016/j.ecolind.2019.105829
   Makarenko AA, 2002, APPL BIOCHEM MICRO+, V38, P23, DOI 10.1023/A:1013240319259
   Mansouri B, 2012, TOXICOL IND HEALTH, V28, P393, DOI 10.1177/0748233711413796
   Mao CD, 1999, NATURE, V397, P144, DOI 10.1038/16437
   Marquette CA, 2006, BIOSENS BIOELECTRON, V21, P1424, DOI 10.1016/j.bios.2004.09.037
   Marquette CA, 1999, ANAL CHIM ACTA, V398, P173, DOI 10.1016/S0003-2670(99)00456-0
   MARTIN JF, 1991, WATER RES, V25, P1447, DOI 10.1016/0043-1354(91)90173-N
   MARTY JL, 1995, TRAC-TREND ANAL CHEM, V14, P329, DOI 10.1016/0165-9936(95)97060-E
   Maskow T, 2012, THERMOCHIM ACTA, V543, P273, DOI 10.1016/j.tca.2012.06.002
   Mayo R.D., 1991, AQUAC WATER QUAL BAT, P180
   MAZEAUD MM, 1977, T AM FISH SOC, V106, P201, DOI 10.1577/1548-8659(1977)106&lt;201:PASEOS&gt;2.0.CO;2
   MCARDLE FA, 1993, ANALYST, V118, P419, DOI 10.1039/an9931800419
   McDonagh C, 1998, ANAL CHEM, V70, P45, DOI 10.1021/ac970461b
   McGuinness RP, 2009, LABEL-FREE BIOSENSORS: TECHNIQUES AND APPLICATIONS, P251, DOI 10.1017/CBO9780511626531.013
   MEDSKER LLOYD L., 1968, ENVIRON SCI TECHNOL, V2, P461, DOI 10.1021/es60018a005
   Mehrotra Parikha, 2016, J Oral Biol Craniofac Res, V6, P153, DOI 10.1016/j.jobcr.2015.12.002
   Mello LD, 2003, SENSOR ACTUAT B-CHEM, V96, P636, DOI 10.1016/j.snb.2003.07.008
   Miao YQ, 2003, BIOTECHNOL ADV, V21, P527, DOI 10.1016/S0734-9750(03)00103-4
   Mildenberger J, 2022, AQUACULTURE, V546, DOI 10.1016/j.aquaculture.2021.737386
   Mishra RK, 2012, BIOSENS BIOELECTRON, V32, P56, DOI 10.1016/j.bios.2011.11.028
   Mohr E, 2002, PHYSIOL BEHAV, V75, P251, DOI 10.1016/S0031-9384(01)00651-5
   Monitoring A., 1998, AMAP ASS REP ARCT PO
   Monosik R, 2012, J CLIN LAB ANAL, V26, P22, DOI 10.1002/jcla.20500
   Moorcroft MJ, 2001, TALANTA, V54, P785, DOI 10.1016/S0039-9140(01)00323-X
   Moradi S, 2020, SENS BIO-SENS RES, V28, DOI 10.1016/j.sbsr.2020.100321
   Moressi MB, 1999, ELECTROCHEM COMMUN, V1, P472, DOI 10.1016/S1388-2481(99)00096-X
   Mulchandani A., 1998, ENZYME MICROBIAL BIO, DOI 10.1385/0-89603-410-0:3
   Mulchandani A, 2011, APPL BIOCHEM BIOTECH, V165, P687, DOI 10.1007/s12010-011-9288-x
   Mulchandani P, 2005, BIOSENS BIOELECTRON, V21, P523, DOI 10.1016/j.bios.2004.11.011
   Mulvaney SP, 2007, BIOSENS BIOELECTRON, V23, P191, DOI 10.1016/j.bios.2007.03.029
   Munoz-de-Toro M, 2006, ENVIRON RES, V102, P107, DOI 10.1016/j.envres.2005.12.017
   Mwegoha W. J. S., 2010, African Journal of Environmental Science and Technology, V4, P625
   Nadimi ES, 2011, COMPUT ELECTRON AGR, V75, P238, DOI 10.1016/j.compag.2010.11.008
   Nagabooshanam S, 2020, FOOD CHEM, V323, DOI 10.1016/j.foodchem.2020.126784
   Nagabooshanam S, 2019, SCI REP-UK, V9, DOI 10.1038/s41598-019-56510-y
   Nakajima M, 1996, WATER RES, V30, P2508, DOI 10.1016/0043-1354(96)00104-2
   Neethirajan Suresh, 2017, Sensing and Bio-Sensing Research, V12, P15, DOI 10.1016/j.sbsr.2016.11.004
   Nehra A, 2015, BIOSENS BIOELECTRON, V74, P731, DOI 10.1016/j.bios.2015.07.030
   Nistor C, 2001, ANAL CHIM ACTA, V426, P185, DOI 10.1016/S0003-2670(00)00825-4
   Niu XL, 2017, J ELECTROANAL CHEM, V806, P116, DOI 10.1016/j.jelechem.2017.10.049
   Noble Rachel T., 2005, Journal of Water and Health, V3, P381
   Nordin N, 2017, AMB EXPRESS, V7, DOI 10.1186/s13568-017-0339-8
   Nugaeva N, 2005, BIOSENS BIOELECTRON, V21, P849, DOI 10.1016/j.bios.2005.02.004
   OECD, 2019, GUID TEST CHEM
   Oidtmann B, 2018, REV AQUACULT, V10, P641, DOI 10.1111/raq.12192
   Oidtmann BC, 2014, PREV VET MED, V115, P238, DOI 10.1016/j.prevetmed.2014.03.017
   Ottinger M, 2016, OCEAN COAST MANAGE, V119, P244, DOI 10.1016/j.ocecoaman.2015.10.015
   PANDARD P, 1993, WATER RES, V27, P427, DOI 10.1016/0043-1354(93)90043-H
   Papalia GA, 2006, ANAL BIOCHEM, V359, P94, DOI 10.1016/j.ab.2006.08.021
   Paperna I., 1991, Annual Review of Fish Diseases, V1, P155, DOI 10.1016/0959-8030(91)90028-I
   Park M, 2022, ACS BIOMATER SCI ENG, V8, P2131, DOI 10.1021/acsbiomaterials.1c01598
   Patel A.S., 2018, J VET SCI RES, V3, P1
   Pawar N, 2016, CURR SCI INDIA, V111, P1697, DOI 10.18520/cs/v111/i10/1697-1701
   Payne NL, 2014, J EXP BIOL, V217, P317, DOI 10.1242/jeb.093922
   Pejcic B, 2006, ANALYST, V131, P1079, DOI 10.1039/b603402k
   Peng XX, 2002, J MICROBIOL METH, V49, P335, DOI 10.1016/S0167-7012(02)00010-6
   Permiakov N K, 1998, Arkh Patol, V60, P9
   Persson G., 1988, RELATIONSHIPS FEED P
   Perumal V, 2014, J APPL BIOMED, V12, P1, DOI 10.1016/j.jab.2013.02.001
   Phillips M.J., 1990, REG WORKSHOP CULT UT, P2
   Piras L, 1996, ANAL CHIM ACTA, V335, P127, DOI 10.1016/S0003-2670(96)00321-2
   Pires NMM, 2021, CRIT REV FOOD SCI, V61, P1852, DOI 10.1080/10408398.2020.1767032
   Pires NMM, 2011, J MICROMECH MICROENG, V21, DOI 10.1088/0960-1317/21/11/115031
   Pohanka M, 2008, J APPL BIOMED, V6, P57, DOI 10.32725/jab.2008.008
   POXTON MG, 1987, AQUACULT ENG, V6, P301, DOI 10.1016/0144-8609(87)90025-2
   Preena PG, 2021, REV AQUACULT, V13, P2053, DOI 10.1111/raq.12558
   Pyrzynska K, 2010, COLLOID SURFACE A, V362, P102, DOI 10.1016/j.colsurfa.2010.03.047
   Qasim S.Z., 1983, ENV CHARACTERISTICS
   Qi XP, 2017, FULLER NANOTUB CAR N, V25, P12, DOI 10.1080/1536383X.2016.1239080
   Qin YH, 2015, RSC ADV, V5, P69086, DOI 10.1039/c5ra11291e
   RAGHUKUMAR C, 1988, DIS AQUAT ORGAN, V4, P77, DOI 10.3354/dao004077
   Rajee O., 2019, INT J ADV BIOTECHNOL, V10, P1
   Ramaiah N, 2006, INDIAN J MAR SCI, V35, P380
   Ramakritinan CM, 2005, ECOTOXICOLOGY, V14, P693, DOI 10.1007/s10646-005-0019-3
   Ramirez R, 2013, CHEM ECOL, V29, P208, DOI 10.1080/02757540.2012.735659
   RANDALL DJ, 1987, FISH PHYSIOL BIOCHEM, V3, P107, DOI 10.1007/BF02180412
   Rastogi RP, 2014, REV ENVIRON SCI BIO, V13, P215, DOI 10.1007/s11157-014-9334-6
   RAWSON DM, 1987, TOXIC ASSESS, V2, P325
   Rehulka J., 1991, RES I FISH CULTURE H, P151
   Rengaraj S, 2018, SENSOR ACTUAT B-CHEM, V265, P50, DOI 10.1016/j.snb.2018.03.020
   Riedel K, 2002, ADV BIOCHEM ENG BIOT, V75, P81
   RIEDEL K, 1993, APPL MICROBIOL BIOT, V38, P556
   RIEDEL K, 1995, APPL MICROBIOL BIOT, V43, P7, DOI 10.1007/BF00170614
   Robertson LW, 2001, PCBS RECENT ADV ENV
   Robertson PAW, 1998, J MICROBIOL METH, V34, P31, DOI 10.1016/S0167-7012(98)00066-9
   Rodriguez-Mozaz S, 2004, PURE APPL CHEM, V76, P723, DOI 10.1351/pac200476040723
   Rogers KR, 2006, ANAL CHIM ACTA, V568, P222, DOI 10.1016/j.aca.2005.12.067
   Rogers KR, 1996, ENVIRON SCI TECHNOL, V30, pA486, DOI 10.1021/es962481l
   ROGERS KR, 1995, BIOSENS BIOELECTRON, V10, P533, DOI 10.1016/0956-5663(95)96929-S
   ROUILLON R, 1994, ANAL LETT, V27, P2239, DOI 10.1080/00032719408005978
   Rowe-Taitt CA, 2000, BIOSENS BIOELECTRON, V14, P785, DOI 10.1016/S0956-5663(99)00052-4
   Russo RC, 1991, AQUACULTURE WATER QU, P58, DOI [DOI 10.1590/1519-6984.186991, 10.1590/1519-6984.186991]
   Salouti M., 2020, BIOGENIC NANOPARTICL, P515
   Saraswathy R., 2013, CONCEPT USING NANOSE
   Sarig S, 1971, PREVENTION TREATMENT
   Sarkar P, 2022, AQUACULTURE, V548, DOI 10.1016/j.aquaculture.2021.737553
   Saurina J, 2002, ANAL CHIM ACTA, V464, P89, DOI 10.1016/S0003-2670(02)00474-9
   Saylan Y, 2017, SENSOR ACTUAT B-CHEM, V241, P446, DOI 10.1016/j.snb.2016.10.017
   SCHINDLER DW, 1977, SCIENCE, V195, P260, DOI 10.1126/science.195.4275.260
   Schneider HJ, 2010, RECOGNITION RECEPTORS IN BIOSENSORS, P777, DOI 10.1007/978-1-4419-0919-0_20
   Scholtz MT, 2002, ATMOS ENVIRON, V36, P5005, DOI 10.1016/S1352-2310(02)00570-8
   SCHRADER KK, 1993, CAN J MICROBIOL, V39, P834, DOI 10.1139/m93-124
   Sekhon BS, 2014, NANOTECHNOL SCI APPL, V7, P31, DOI 10.2147/NSA.S39406
   Sendra RM, 1997, FEMS MICROBIOL LETT, V157, P123, DOI 10.1111/j.1574-6968.1997.tb12762.x
   Serrano PC, 2021, ANAL BIOANAL CHEM, V413, P6393, DOI 10.1007/s00216-021-03603-1
   SEYMOUR EA, 1991, AQUACULT ENG, V10, P73, DOI 10.1016/0144-8609(91)90001-Z
   Sfakianakis DG, 2015, ENVIRON RES, V137, P246, DOI 10.1016/j.envres.2014.12.014
   Shaibani PM, 2018, ACS SENSORS, V3, P815, DOI 10.1021/acssensors.8b00063
   Shan D, 2003, ANAL CHEM, V75, P3872, DOI 10.1021/ac030030v
   Shan D, 2004, ANAL CHEM, V76, P178, DOI 10.1021/ac034713m
   Shantilatha P, 2003, ADV BIOSENS, V5, P1
   Sharma A, 2020, APPL MATER TODAY, V18, DOI 10.1016/j.apmt.2019.100467
   SHUMWAY S E, 1990, Journal of the World Aquaculture Society, V21, P65, DOI 10.1111/j.1749-7345.1990.tb00529.x
   Sinaei M, 2014, J ENVIRON HEALTH SCI, V12, DOI 10.1186/2052-336X-12-59
   SKLADAL P, 1992, ANAL CHIM ACTA, V269, P281, DOI 10.1016/0003-2670(92)85414-2
   Sobek S, 2005, GLOBAL BIOGEOCHEM CY, V19, DOI 10.1029/2004GB002264
   Someya M, 2010, ENVIRON INT, V36, P27, DOI 10.1016/j.envint.2009.09.003
   Soni R, 2020, ADV FUNCT MAT SENS, P277, DOI 10.1007/978-981-15-0671-0_15
   Sonmez AY, 2016, FRESEN ENVIRON BULL, V25, P1028
   Sorensen SJ, 2006, CURR OPIN BIOTECH, V17, P11, DOI 10.1016/j.copbio.2005.12.007
   Soukarie D, 2020, INT J HYG ENVIR HEAL, V226, DOI 10.1016/j.ijheh.2020.113485
   STACEY NE, 1989, GEN COMP ENDOCR, V75, P62, DOI 10.1016/0016-6480(89)90008-7
   Stentiford GD, 2012, J INVERTEBR PATHOL, V110, P141, DOI 10.1016/j.jip.2012.03.013
   Su XD, 2020, RESEARCH-CHINA, V2020, DOI 10.34133/2020/8272705
   Sumudumali RGI, 2021, ENVIRON MANAGE, V67, P263, DOI 10.1007/s00267-020-01423-0
   Sundaram E, 2019, ACS OMEGA, V4, P4814, DOI 10.1021/acsomega.8b02467
   Sutarlie L, 2017, BIOTECHNOL J, V12, DOI 10.1002/biot.201500459
   Svendsen E., 2021, ANIM BIOTELEM, V9, P1
   Takase M, 2014, FISH PHYSIOL BIOCHEM, V40, P385, DOI 10.1007/s10695-013-9851-1
   TANABE S, 1994, SCI TOTAL ENVIRON, V154, P163, DOI 10.1016/0048-9697(94)90086-8
   Tang AXJ, 2002, ANAL CHIM ACTA, V471, P33, DOI 10.1016/S0003-2670(02)00922-4
   Taogesi, 2015, SENSOR MATER, V27, P805
   Taylor AD, 2005, SENSOR ACTUAT B-CHEM, V107, P202, DOI 10.1016/j.snb.2004.11.097
   Thevenot DR, 1999, PURE APPL CHEM, V71, P2333, DOI 10.1351/pac199971122333
   Tian XQ, 2022, J FISH DIS, V45, P687, DOI 10.1111/jfd.13594
   Tierney KB, 2014, FISH PHYSIOL, V33, P1, DOI 10.1016/B978-0-12-398254-4.00001-7
   Tombelli S, 2007, PROC SPIE, V6585, DOI 10.1117/12.724172
   Toubanaki DK, 2015, MOL CELL PROBE, V29, P158, DOI 10.1016/j.mcp.2015.03.005
   Tripathi KM, 2020, ACS BIOMATER SCI ENG, V6, P5527, DOI 10.1021/acsbiomaterials.0c00831
   Tschmelak J, 2004, ANAL CHIM ACTA, V519, P143, DOI 10.1016/j.aca.2004.06.031
   Tsoka S, 1998, J BIOTECHNOL, V63, P147, DOI 10.1016/S0168-1656(98)00092-3
   Turner A. P. F., 1987, BIOSENSORS FUNDAMENT
   Ukhurebor K.E., 2020, AGROMETEOROLOGY, DOI 10.5772/intechopen.93150
   Verma N, 2005, BIOMETALS, V18, P121, DOI 10.1007/s10534-004-5787-3
   Vikas M, 2015, AQUAT PR, V4, P381, DOI 10.1016/j.aqpro.2015.02.051
   VO-DINH T, 1987, APPL SPECTROSC, V41, P735, DOI 10.1366/0003702874448076
   Waite R., 2014, IMPROVING PRODUCTIVI
   Wang C, 2021, BIOSENSORS-BASEL, V11, DOI 10.3390/bios11090335
   Wang HS, 2013, ENVIRON INT, V54, P18, DOI 10.1016/j.envint.2013.01.003
   WANG J, 1991, ANAL CHEM, V63, P2993, DOI 10.1021/ac00024a038
   Wang L, 2009, BIOPROC BIOSYST ENG, V32, P109, DOI 10.1007/s00449-008-0228-2
   Wang LB, 2010, MAT SCI ENG R, V70, P265, DOI 10.1016/j.mser.2010.06.012
   Wang P, 2010, ENG MED BIOL, P1
   Wang XJ, 2006, ELECTROCHEM COMMUN, V8, P201, DOI 10.1016/j.elecom.2005.11.006
   Wang Y, 2008, SENSORS-BASEL, V8, P2043, DOI 10.3390/s8042043
   Webb MAH, 2006, ARCH ENVIRON CON TOX, V50, P443, DOI 10.1007/s00244-004-0159-0
   WHITFIELD FB, 1988, J SCI FOOD AGR, V46, P29, DOI 10.1002/jsfa.2740460104
   Wieczorek-Dabrowska M, 2013, CHEM ECOL, V29, P100, DOI 10.1080/02757540.2012.711322
   WNOROWSKI AU, 1992, WATER SCI TECHNOL, V25, P225, DOI 10.2166/wst.1992.0056
   Wong YY, 2002, BIOSENS BIOELECTRON, V17, P676, DOI 10.1016/S0956-5663(02)00030-1
   Wood PJ, 2006, UNDERSTANDING IMMUNO
   Wu HY, 2022, SENS BIO-SENS RES, V35, DOI 10.1016/j.sbsr.2022.100474
   Wu HY, 2021, SENSOR MATER, V33, P3233, DOI 10.18494/SAM.2021.3501
   Wu HY, 2021, FISHERIES SCI, V87, P151, DOI 10.1007/s12562-020-01484-4
   Wu HY, 2015, SENSOR MATER, V27, P793
   Wu HY, 2015, BIOSENS BIOELECTRON, V67, P503, DOI 10.1016/j.bios.2014.09.015
   Wustoni S, 2015, BIOSENS BIOELECTRON, V67, P256, DOI 10.1016/j.bios.2014.08.028
   Xie B, 1999, Adv Biochem Eng Biotechnol, V64, P1
   Xu ZK, 2021, ANIMALS-BASEL, V11, DOI 10.3390/ani11113304
   Yang Choon Lim, 2011, 2011 IEEE/ICME International Conference on Complex Medical Engineering - CME 2011, P42, DOI 10.1109/ICCME.2011.5876702
   Yang L, 2008, BIOTECHNOL ADV, V26, P135, DOI 10.1016/j.biotechadv.2007.10.003
   Yang Y, 2014, CHEMOSPHERE, V96, P146, DOI 10.1016/j.chemosphere.2013.10.014
   Yu DH, 2005, ANAL LETT, V38, P1687, DOI 10.1080/00032710500205659
   Yuan HZ, 2021, NANOMATERIALS-BASEL, V11, DOI 10.3390/nano11020397
   Yusoff FM., 2011, DYN BIOCH PROCESS BI, V5, P21
   Zeilinger J, 2009, ENVIRON TOXICOL CHEM, V28, P2663, DOI 10.1897/08-485.1
   Zhang MZ, 2022, BIOSENSORS-BASEL, V12, DOI 10.3390/bios12030169
   Zhang YY, 2004, BIOSENS BIOELECTRON, V19, P1733, DOI 10.1016/j.bios.2004.01.009
   Zhu YD, 2015, ENVIRON POLLUT, V207, P266, DOI 10.1016/j.envpol.2015.09.030
   Zhuang P, 2013, ENVIRON SCI POLLUT R, V20, P5844, DOI 10.1007/s11356-013-1606-0
   Zvyagintseva IS, 2001, MICROBIOLOGY+, V70, P652, DOI 10.1023/A:1013179513922
NR 406
TC 2
Z9 2
U1 18
U2 25
PU ELSEVIER
PI AMSTERDAM
PA RADARWEG 29, 1043 NX AMSTERDAM, NETHERLANDS
SN 0048-9697
EI 1879-1026
J9 SCI TOTAL ENVIRON
JI Sci. Total Environ.
PD SEP 10
PY 2022
VL 838
AR 156128
DI 10.1016/j.scitotenv.2022.156128
EA MAY 2022
PN 2
PG 24
WC Environmental Sciences
WE Science Citation Index Expanded (SCI-EXPANDED)
SC Environmental Sciences & Ecology
GA 4Y5IC
UT WOS:000861560600010
PM 35605873
DA 2023-06-30
ER

PT J
AU Erkmen, C
   Demir, Y
   Kurbanoglu, S
   Uslu, B
AF Erkmen, Cem
   Demir, Yeliz
   Kurbanoglu, Sevinc
   Uslu, Bengi
TI Multi-Purpose electrochemical tyrosinase nanobiosensor based on poly
   (3,4 ethylenedioxythiophene) nanoparticles decorated graphene quantum
   dots: Applications to hormone drugs analyses and inhibition studies
SO SENSORS AND ACTUATORS B-CHEMICAL
LA English
DT Article
DE Catechol; Epinephrine; Norepinephrine; Enzyme inhibition; nanoparticles;
   Graphene quantum dots; Tyrosinase; Poly(3; 4-ethylenedioxythiophene)
ID CARBON NANOTUBES; GLUCOSE-OXIDASE; AU NANOPARTICLES; BIOSENSOR;
   NOREPINEPHRINE; ELECTRODE; EPINEPHRINE; DOPAMINE; SENSOR; CDS
AB In this work, a novel multi-purpose amperometric nanobiosensor based on tyrosinase enzyme for the determination of phenolic compounds, catechol, epinephrine, and norepinephrine, was developed. This novel nanobiosensor was prepared from Tyrosinase enzyme immobilization in poly (3,4 ethylenedioxythiophene) nanoparticles decorated graphene quantum dots platform via crosslinking with glutaraldehyde. Parameters that can affect biosensing, such as graphene quantum dots, poly (3,4 ethylenedioxythiophene) nanoparticles, tyrosinase quantities, pH, and temperature, were optimized. Under optimized conditions, determination of phenolic compounds was achieved in the range 0.005-11 mu M for catechol, 0.2-12 mu M for epinephrine, and 0.1-2.5 mu M for norepinephrine. Limit of detection values were found as 0.002 mu M, 0.065 mu M, 0.035 mu M for catechol, epinephrine, and norepinephrine, respectively, with acceptable repeatability and reproducibility results. Moreover, the developed nanobiosensor was further successfully utilized to follow inhibition of tyrosinase by a nonsteroidal anti-inflammatory drug, diclofenac, with different incubation times and concentration levels. Hence, I50 was reported as 4.87 mM diclofenac. The optimized biosensor was also applied for the detection of epinephrine and norepinephrine in pharmaceutical dosage forms, catechol from human serum.
C1 [Erkmen, Cem; Demir, Yeliz; Kurbanoglu, Sevinc; Uslu, Bengi] Ankara Univ, Fac Pharm, Dept Analyt Chem, TR-06560 Ankara, Turkey.
C3 Ankara University
RP Kurbanoglu, S; Uslu, B (通讯作者)，Ankara Univ, Fac Pharm, Dept Analyt Chem, TR-06560 Ankara, Turkey.
EM skurbanoglu@ankara.edu.tr; buslu@pharmacy.ankara.edu.tr
RI DEMİR, YELİZ/AAP-9710-2021; Uslu, Bengi/B-7488-2012
OI DEMİR, YELİZ/0000-0001-8320-8517; Uslu, Bengi/0000-0002-7327-4913
CR Abd Manan FA, 2019, MAT SCI ENG C-MATER, V99, P37, DOI 10.1016/j.msec.2019.01.082
   Aftab S, 2019, ELECTROANAL, V31, P1083, DOI 10.1002/elan.201800788
   Aftab S, 2019, SENSOR ACTUAT B-CHEM, V285, P571, DOI 10.1016/j.snb.2019.01.094
   Amado J, 2016, REV PORT CARDIOL, V35, P681, DOI 10.1016/j.repc.2016.08.004
   Arvand M, 2017, TALANTA, V174, P243, DOI 10.1016/j.talanta.2017.05.083
   Bajwa N, 2016, ARTIF CELL NANOMED B, V44, P758, DOI 10.3109/21691401.2015.1052468
   Baluta S, 2018, ELECTROANAL, V30, P1773, DOI 10.1002/elan.201700825
   Baron R, 2005, ANAL CHEM, V77, P1566, DOI 10.1021/ac048691v
   Barsan MM, 2015, ANAL CHIM ACTA, V881, P1, DOI 10.1016/j.aca.2015.02.059
   Benitez-Martinez S, 2015, TRAC-TREND ANAL CHEM, V72, P93, DOI 10.1016/j.trac.2015.03.020
   Buleandra M, 2021, MICROCHEM J, V160, DOI 10.1016/j.microc.2020.105621
   Burestedt E, 1996, ANAL CHEM, V68, P1605, DOI 10.1021/ac950742o
   Canevari TC, 2016, ANAL METHODS-UK, V8, P7254, DOI 10.1039/c6ay02178f
   Chaniotakis N., 2014, SEMICONDUCTOR QUANTU, DOI [10.1533/9780857096722.2.267, DOI 10.1533/9780857096722.2.267]
   Chen Y, 2020, ANAL BIOCHEM, V594, DOI 10.1016/j.ab.2020.113614
   CHENG Y, 1973, BIOCHEM PHARMACOL, V22, P3099
   CHOU TC, 1977, J BIOL CHEM, V252, P6438
   Cole SW, 1998, J IMMUNOL, V161, P610
   Devi R, 2020, NANOSCALE ADV, V2, P239, DOI 10.1039/c9na00578a
   Dong YQ, 2013, ANGEW CHEM INT EDIT, V52, P7800, DOI 10.1002/anie.201301114
   Du D, 2008, BIOSENS BIOELECTRON, V24, P475, DOI 10.1016/j.bios.2008.05.005
   Du D, 2008, J ELECTROANAL CHEM, V623, P81, DOI 10.1016/j.jelechem.2008.06.020
   Eisenhofer G, 2003, FASEB J, V17, P1248, DOI 10.1096/fj.02-0736com
   Engelking R., 2015, TXB VET PHYSL CHEM, P32, DOI [10.1016/B978-0-12-391909-0.50006-2, DOI 10.1016/B978-0-12-391909-0.50006-2]
   Gerard M, 2002, BIOSENS BIOELECTRON, V17, P345, DOI 10.1016/S0956-5663(01)00312-8
   Ghiasi T, 2021, MICROCHEM J, V160, DOI 10.1016/j.microc.2020.105628
   Gopal P, 2020, PROCESS BIOCHEM, V92, P476, DOI 10.1016/j.procbio.2020.02.006
   Grancaric AM, 2018, J IND TEXT, V48, P612, DOI 10.1177/1528083717699368
   Groenendaal BL, 2000, ADV MATER, V12, P481, DOI 10.1002/(SICI)1521-4095(200004)12:7<481::AID-ADMA481>3.0.CO;2-C
   Gu ZG, 2011, ELECTROCHIM ACTA, V56, P9162, DOI 10.1016/j.electacta.2011.07.117
   Gupta S, 2017, NANOMATERIALS-BASEL, V7, DOI 10.3390/nano7100301
   Han E, 2015, ANAL BIOCHEM, V486, P102, DOI 10.1016/j.ab.2015.07.001
   Huang FY, 2013, J SOLID STATE ELECTR, V17, P1295, DOI 10.1007/s10008-012-1986-y
   ITO Y, 1992, WORLD J SURG, V16, P759, DOI 10.1007/BF02067379
   Jahani PM, 2020, INT J ELECTROCHEM SC, V15, P947, DOI 10.20964/2020.01.45
   Gomez IJ, 2018, J MATER CHEM B, V6, DOI 10.1039/c8tb01796d
   Jiao MX, 2018, MICROCHIM ACTA, V185, DOI 10.1007/s00604-018-2784-8
   Kaviyarasu K, 2016, MATER SCI ENG B-ADV, V210, P1, DOI 10.1016/j.mseb.2016.05.002
   Kros A, 2001, ADV MATER, V13, P1555, DOI 10.1002/1521-4095(200110)13:20<1555::AID-ADMA1555>3.0.CO;2-7
   Kunpatee K, 2020, SENSOR ACTUAT B-CHEM, V314, DOI 10.1016/j.snb.2020.128059
   Kwo-Hsien H.S.U., 1958, HUA HSUEH HSUEH PAO, P3
   Lavanya N, 2017, J ELECTROANAL CHEM, V801, P503, DOI 10.1016/j.jelechem.2017.08.018
   Lineweaver H, 1934, J AM CHEM SOC, V56, P658, DOI 10.1021/ja01318a036
   Lisdat F, 2013, ANAL BIOANAL CHEM, V405, P3739, DOI 10.1007/s00216-013-6789-1
   Liu Q, 2007, BIOSENS BIOELECTRON, V22, P3203, DOI 10.1016/j.bios.2007.02.013
   Liu WL, 2020, SENSOR ACTUAT B-CHEM, V323, DOI 10.1016/j.snb.2020.128669
   Liu Z, 2008, J AM CHEM SOC, V130, P10876, DOI 10.1021/ja803688x
   Bonilla CAM, 2016, GREEN NANOTECHNOLOGY - OVERVIEW AND FURTHER PROSPECTS, P173, DOI 10.5772/62327
   Mayorga-Martinez CC, 2014, J MATER CHEM B, V2, P2233, DOI 10.1039/c3tb21765e
   Mazloum-Ardakani M, 2012, SENSOR ACTUAT B-CHEM, V171, P380, DOI 10.1016/j.snb.2012.04.071
   Mohiuddin G, 2019, LETT DRUG DES DISCOV, V16, P1276, DOI 10.2174/1570180816666190611162355
   Myburgh JA, 2008, INTENS CARE MED, V34, P2226, DOI 10.1007/s00134-008-1219-0
   Neghmouche N., 2013, INTLETTCHEMPHYS ASTR, V4, P37
   Neghmouche NS, 2009, J FUNDAM APPL SCI, V1, P23
   Nezakati T, 2018, CHEM REV, V118, P6766, DOI 10.1021/acs.chemrev.6b00275
   Oh SG, 2002, CURR APPL PHYS, V2, P273, DOI 10.1016/S1567-1739(02)00108-6
   Pal M, 2017, ANAL BIOCHEM, V536, P51, DOI 10.1016/j.ab.2017.08.001
   Ramsden CA, 2014, BIOORGAN MED CHEM, V22, P2388, DOI 10.1016/j.bmc.2014.02.048
   Rather JA, 2014, SENSOR ACTUAT B-CHEM, V190, P612, DOI 10.1016/j.snb.2013.09.018
   Razmi H, 2013, BIOSENS BIOELECTRON, V41, P498, DOI 10.1016/j.bios.2012.09.009
   ROTH KA, 1982, BRAIN RES, V239, P417, DOI 10.1016/0006-8993(82)90519-4
   Sato K, 2011, INT J MOL SCI, V12, P3998, DOI 10.3390/ijms12063998
   Sato K, 2011, ARCH DERMATOL RES, V303, P171, DOI 10.1007/s00403-010-1094-8
   Schurink M, 2007, PEPTIDES, V28, P485, DOI 10.1016/j.peptides.2006.11.023
   Seo SY, 2003, J AGR FOOD CHEM, V51, P2837, DOI 10.1021/jf020826f
   Sharma A, 2017, MAT SCI ENG C-MATER, V76, P802, DOI 10.1016/j.msec.2017.03.146
   SHIRAKAWA H, 1977, J CHEM SOC CHEM COMM, P578, DOI 10.1039/c39770000578
   Tang J, 2018, INT J ELECTROCHEM SC, V13, P11250, DOI 10.20964/2018.11.52
   TOUSSAINT O, 1987, BIOCHEMISTRY-US, V26, P8567, DOI 10.1021/bi00400a011
   Vasilescu I, 2016, BIOSENS BIOELECTRON, V75, P232, DOI 10.1016/j.bios.2015.08.051
   WAGNER JG, 1973, J PHARMACOKINET BIOP, V1, P103, DOI 10.1007/BF01059625
   Wang Y, 2016, J NANOSCI NANOTECHNO, V16, P8302, DOI 10.1166/jnn.2016.11649
   Wang Z, 2009, MICROCHIM ACTA, V165, P387, DOI 10.1007/s00604-009-0149-z
   Wu ZL, 2013, J MATER CHEM B, V1, P2868, DOI 10.1039/c3tb20418a
   YAMATO H, 1995, J ELECTROANAL CHEM, V397, P163, DOI 10.1016/0022-0728(95)04156-8
   Yang J, 2008, ELECTROCHEM COMMUN, V10, P1889, DOI 10.1016/j.elecom.2008.10.007
   Yang YJ, 2007, POLYMER, V48, P4459, DOI 10.1016/j.polymer.2007.06.005
   Yang ZC, 2011, CHEM COMMUN, V47, P11615, DOI 10.1039/c1cc14860e
   Yuan JP, 2012, ANAL CHEM, V84, P5047, DOI 10.1021/ac300714j
   Zhang MR, 2021, TALANTA, V224, DOI 10.1016/j.talanta.2020.121840
   Zhang XY, 2013, J COLLOID INTERF SCI, V397, P39, DOI 10.1016/j.jcis.2013.01.063
   Zhao X, 2016, CHEM PHYS LETT, V647, P165, DOI 10.1016/j.cplett.2016.01.019
NR 82
TC 7
Z9 7
U1 8
U2 74
PU ELSEVIER SCIENCE SA
PI LAUSANNE
PA PO BOX 564, 1001 LAUSANNE, SWITZERLAND
EI 0925-4005
J9 SENSOR ACTUAT B-CHEM
JI Sens. Actuator B-Chem.
PD SEP 15
PY 2021
VL 343
AR 130164
DI 10.1016/j.snb.2021.130164
EA JUN 2021
PG 11
WC Chemistry, Analytical; Electrochemistry; Instruments & Instrumentation
WE Science Citation Index Expanded (SCI-EXPANDED)
SC Chemistry; Electrochemistry; Instruments & Instrumentation
GA SV1FP
UT WOS:000663571400005
DA 2023-06-30
ER

PT J
AU Yang, L
   Zhong, X
   Huang, LJ
   Deng, HM
   Yuan, R
   Yuan, YL
AF Yang, Liu
   Zhong, Xia
   Huang, Liaojing
   Deng, Hanmei
   Yuan, Ruo
   Yuan, Yali
TI C-60@C3N4 nanocomposites as quencher for signal-off photoelectrochemical
   aptasensor with Au nanoparticle decorated perylene tetracarboxylic acid
   as platform
SO ANALYTICA CHIMICA ACTA
LA English
DT Article
DE Photoelectrochemical aptasensor; Signal-off; Light absorption; C-60@C3N4
   nanocomposites; PTCA
ID ELECTROCHEMICAL APTASENSOR; QUANTUM DOTS; THROMBIN; ENZYME;
   AMPLIFICATION; CONSTRUCTION; COPPER; METAL; PROBE
AB Herein, a novel signal-off photoelectrochemical (PEC) aptasensor was proposed for sensitive detection of thrombin on the basis of C-60@C3N4 nanocomposites as quencher and Au nanoparticles (depAu) decorated perylene tetracarboxylic acid (PTCA) as sensing platform. Owing to the excellent membrane-forming of PTCA and superior conductivity of depAu, the PTCA between two depAu layers can simply and effectively produce an extremely high initial photocurrent to afford a precondition for sensitive biodetection. Thereafter, the assembly of C-60@C3N4 nanocomposites on electrode via typical sandwich reaction enabled the generation of a significantly decreased photocurrent. Here, the C3N4 with high surface area not only provided massive binding sites for C-60 immobilization, but also partly competed with PTCA in light absorption for producing a significantly smaller photocurrent in the presence of electron donor ascorbic acid (AA). Additionally, both the C3N4 and C-60 have the poor conductivity, which could inhibit the electron transfer to achieve a further decreased photocurrent, effectively improving the sensitivity of proposed biosensor. As a result, the PEC biosensor in a "signal-off" mode showed an extremely low detection limit down to 1.5 fM, providing a sensitive and universal strategy for protein detection. (C) 2019 Elsevier B.V. All rights reserved.
C1 [Yang, Liu; Zhong, Xia; Huang, Liaojing; Deng, Hanmei; Yuan, Ruo; Yuan, Yali] Southwest Univ, Coll Chem & Chem Engn, Minist Educ, Key Lab Luminescent & Real Time Analyt Chem, Chongqing 400715, Peoples R China.
C3 Southwest University - China
RP Yuan, YL (通讯作者)，Southwest Univ, Coll Chem & Chem Engn, Minist Educ, Key Lab Luminescent & Real Time Analyt Chem, Chongqing 400715, Peoples R China.
EM y198688@swu.edu.cn
RI yuan, Yuan/ISA-0923-2023
OI Yuan, Yali/0000-0001-7044-1176
FU Chongqing Research Program of Basic Research and Frontier Technology
   [cstc2018jcyjA0797, cstc2017jcyjAX0230]; Fundamental Research Funds for
   the Central Universities [XDJK2019B022, SWU115037, XDJK2018C041];
   National Natural Science Foundation (NNSF) of China [21675129, 51473136]
FX This work was financially supported by the Chongqing Research Program of
   Basic Research and Frontier Technology (cstc2018jcyjA0797,
   cstc2017jcyjAX0230), the Fundamental Research Funds for the Central
   Universities (XDJK2019B022, SWU115037, XDJK2018C041), and the National
   Natural Science Foundation (NNSF) of China (21675129, 51473136).
CR Bai YF, 2013, BIOSENS BIOELECTRON, V47, P265, DOI 10.1016/j.bios.2013.02.004
   Cao Y, 2017, MICROCHIM ACTA, V184, P3697, DOI 10.1007/s00604-017-2393-y
   Chen S, 2018, BIOSENS BIOELECTRON, V99, P338, DOI 10.1016/j.bios.2017.08.006
   Cho H, 2008, NANO LETT, V8, P4386, DOI 10.1021/nl802245w
   Cushing SK, 2012, J AM CHEM SOC, V134, P15033, DOI 10.1021/ja305603t
   Da HM, 2018, BIOSENS BIOELECTRON, V101, P213, DOI 10.1016/j.bios.2017.10.032
   Deng HM, 2019, ANAL CHEM, V91, P2861, DOI 10.1021/acs.analchem.8b04831
   Du CN, 2018, BIOSENS BIOELECTRON, V100, P132, DOI 10.1016/j.bios.2017.08.016
   Feng JJ, 2016, ANALYST, V141, P4481, DOI 10.1039/c6an00366d
   Gan SY, 2016, J AM CHEM SOC, V138, P1490, DOI 10.1021/jacs.5b12272
   Han J, 2017, J ELECTROCHEM SOC, V164, pB553, DOI 10.1149/2.1371712jes
   Hao N, 2018, BIOSENS BIOELECTRON, V101, P14, DOI 10.1016/j.bios.2017.10.014
   Hao N, 2017, ANAL CHEM, V89, P10133, DOI 10.1021/acs.analchem.7b03132
   Hou YN, 2017, BIOSENS BIOELECTRON, V92, P259, DOI 10.1016/j.bios.2017.02.024
   Hua R, 2018, BIOSENS BIOELECTRON, V106, P57, DOI 10.1016/j.bios.2018.01.053
   Huang LJ, 2018, BIOSENS BIOELECTRON, V104, P21, DOI 10.1016/j.bios.2017.12.037
   Li J, 2018, ANAL CHIM ACTA, V1038, P126, DOI 10.1016/j.aca.2018.07.011
   Li J, 2014, ANAL CHEM, V86, P1306, DOI 10.1021/ac404121c
   Li PP, 2019, ANAL CHIM ACTA, V1048, P42, DOI 10.1016/j.aca.2018.09.063
   Li SG, 2015, BIOSENS BIOELECTRON, V64, P611, DOI 10.1016/j.bios.2014.09.072
   Liu Y, 2015, BIOSENS BIOELECTRON, V74, P1016, DOI 10.1016/j.bios.2015.07.067
   Liu YY, 2018, MICROCHIM ACTA, V185, DOI 10.1007/s00604-017-2616-2
   Membrino A, 2010, CHEM COMMUN, V46, P625, DOI 10.1039/b918964e
   Wang HY, 2018, ANAL CHIM ACTA, V1027, P121, DOI 10.1016/j.aca.2018.03.063
   Wang H, 2019, ANAL CHIM ACTA, V1058, P1, DOI 10.1016/j.aca.2019.01.057
   Wang JM, 2018, ANAL CHIM ACTA, V1027, P76, DOI 10.1016/j.aca.2018.04.028
   Wang L, 2017, MICROCHIM ACTA, V184, P3145, DOI 10.1007/s00604-017-2327-8
   Wang ZK, 2016, ACS NANO, V10, P5479, DOI 10.1021/acsnano.6b01904
   Wicklein A, 2009, J AM CHEM SOC, V131, P14442, DOI 10.1021/ja905260c
   Wu D, 2015, ACS APPL MATER INTER, V7, P12663, DOI 10.1021/acsami.5b03381
   Xie SB, 2015, NANOSCALE, V7, P18232, DOI 10.1039/c5nr04532k
   Xu HF, 2017, BIOSENS BIOELECTRON, V92, P695, DOI 10.1016/j.bios.2016.10.026
   Yan K, 2015, ANAL CHEM, V87, P12215, DOI 10.1021/acs.analchem.5b03139
   Yao WJ, 2013, BIOSENS BIOELECTRON, V42, P556, DOI 10.1016/j.bios.2012.11.013
   Yu Huijun, 2016, Adv Mater, V28, P5140, DOI 10.1002/adma.201670178
   Zhang XR, 2012, CHEM-EUR J, V18, P16411, DOI 10.1002/chem.201202213
   Zhang XR, 2011, CHEM COMMUN, V47, P4929, DOI 10.1039/c1cc10830a
   Zhong X, 2018, J ELECTROCHEM SOC, V165, pB223, DOI 10.1149/2.1151805jes
   Zhong X, 2012, CHEM COMMUN, V48, P597, DOI 10.1039/c1cc16081h
   Zhu CH, 2019, ANAL CHIM ACTA, V1047, P21, DOI 10.1016/j.aca.2018.09.040
NR 40
TC 14
Z9 14
U1 10
U2 219
PU ELSEVIER SCIENCE BV
PI AMSTERDAM
PA PO BOX 211, 1000 AE AMSTERDAM, NETHERLANDS
SN 0003-2670
EI 1873-4324
J9 ANAL CHIM ACTA
JI Anal. Chim. Acta
PD OCT 24
PY 2019
VL 1077
BP 281
EP 287
DI 10.1016/j.aca.2019.05.058
PG 7
WC Chemistry, Analytical
WE Science Citation Index Expanded (SCI-EXPANDED)
SC Chemistry
GA II6JI
UT WOS:000475299800027
PM 31307720
DA 2023-06-30
ER

PT J
AU Camargo, ER
   Baccarin, M
   Raymundo-Pereira, PA
   Campos, AM
   Oliveira, GG
   Fatibello, O
   Oliveira, ON
   Janegitz, BC
AF Camargo, Essica Rocha
   Baccarin, Marina
   Raymundo-Pereira, Paulo A.
   Campos, Anderson M.
   Oliveira, Geiser G.
   Fatibello-Filho, Orlando
   Oliveira, Osvaldo N., Jr.
   Janegitz, Bruno C.
TI Electrochemical biosensor made with tyrosinase immobilized in a matrix
   of nanodiamonds and potato starch for detecting phenolic compounds
SO ANALYTICA CHIMICA ACTA
LA English
DT Article
DE Biopolymer; Nanodiamonds; Potato starch; Catechol detection; Biosensing;
   Tap and river water sample
ID REDUCED GRAPHENE OXIDE; AMPEROMETRIC BIOSENSORS; GOLD NANOPARTICLES; BIG
   DATA; CARBON; CATECHOL; SENSOR; ELECTRODE; DIHEXADECYLPHOSPHATE;
   HYDROQUINONE
AB The envisaged ubiquitous sensing and biosensing for varied applications has motivated materials development toward low cost, biocompatible platforms. In this paper, we demonstrate that carbon nanodiamonds (NDs) can be combined with potato starch (PS) and be deposited on a glassy carbon electrode (GCE) in the form of a homogeneous, rough film, with electroanalytical performance tuned by varying the relative ND-PS concentration. As a proof of concept, the ND/PS film served as matrix to immobilize tyrosinase (Tyr) and the resulting Tyr-ND-PS/GCE biosensor was suitable to detect catechol using differential pulse voltammetry with detection limit of 3.9 x 10(-7) mol L-1 in the range between 5.0 x 10(-6) and 7.4 x 10(-4) mol L-1. Catechol could also be detected in river and tap water samples. This high sensitivity, competitive with biosensors made with more sophisticated procedures and materials in the literature, is attributed to the large surface area and conductivity imparted by the small NDs (<5 nm). In addition, the ND-PS matrix may have its use extended to immobilize other enzymes and biomolecules, thus representing a potential biocompatible platform for ubiquitous biosensing. (C) 2018 Elsevier B.V. All rights reserved.
C1 [Camargo, Essica Rocha; Janegitz, Bruno C.] Univ Fed Sao Carlos, Dept Nat Sci Math & Educ, BR-13600970 Araras, SP, Brazil.
   [Baccarin, Marina; Oliveira, Geiser G.; Fatibello-Filho, Orlando] Univ Fed Sao Carlos, Dept Chem, BR-13565970 Sao Carlos, SP, Brazil.
   [Raymundo-Pereira, Paulo A.; Oliveira, Osvaldo N., Jr.] Univ Sao Paulo, Sao Carlos Inst Phys, BR-13560970 Sao Carlos, SP, Brazil.
   [Campos, Anderson M.] Univ Sao Paulo, Sao Carlos Inst Chem, BR-13566590 Sao Carlos, SP, Brazil.
C3 Universidade Federal de Sao Carlos; Universidade Federal de Sao Carlos;
   Universidade de Sao Paulo; Universidade de Sao Paulo
RP Janegitz, BC (通讯作者)，Univ Fed Sao Carlos, Dept Nat Sci Math & Educ, BR-13600970 Araras, SP, Brazil.
EM brunocj@ufscar.br
RI Baccarin, Marina/T-1938-2017; Janegitz, Bruno/ABB-5833-2021;
   Fatibello-Filho, Orlando/D-2228-2012; Raymundo-Pereira, Paulo
   A/H-8417-2013; Raymundo-Pereira, Paulo/AAU-4257-2021; Oliveira, Osvaldo
   N./A-1714-2008; Janegitz, Bruno/I-3248-2012; Oliveira, Geiser
   G/I-3258-2013; Oliveira, Osvaldo/X-4869-2019; FAPESP, CDMF/J-3591-2015
OI Baccarin, Marina/0000-0002-7006-7281; Janegitz,
   Bruno/0000-0001-9707-9795; Fatibello-Filho, Orlando/0000-0002-6923-2227;
   Raymundo-Pereira, Paulo A/0000-0003-0379-1592; Raymundo-Pereira,
   Paulo/0000-0003-0379-1592; Oliveira, Osvaldo N./0000-0002-5399-5860;
   Janegitz, Bruno/0000-0001-9707-9795; Oliveira, Geiser
   G/0000-0002-5359-7707; Rocha Camargo, Jessica/0000-0003-1836-7495;
   FAPESP, CDMF/0000-0002-4464-0937
FU Brazilian funding agency FAPESP [2015/19099-2, 2013/14262-7,
   2016/01919-6]; Brazilian funding agency CNPq [444150/2014-5]; Brazilian
   funding agency CAPES; Fundacao de Amparo a Pesquisa do Estado de Sao
   Paulo (FAPESP) [16/01919-6] Funding Source: FAPESP
FX The authors acknowledge financial support from the Brazilian funding
   agencies FAPESP (2015/19099-2, 2013/14262-7 and 2016/01919-6), CNPq
   (444150/2014-5), and CAPES. The authors are also grateful to Marcio de
   Paula and CAQI/IQSC/USP for the use of SEM facilities, and to the
   Structural Characterization Laboratory/Department of Materials
   Engineering of the Federal University of Sao Carlos (LCE/DEMa/UFSCar)
   for technical support during TEM analyses.
CR Andreu-Perez J, 2015, IEEE J BIOMED HEALTH, V19, P1193, DOI 10.1109/JBHI.2015.2450362
   Apetrei C, 2011, ELECTROCHIM ACTA, V56, P8919, DOI 10.1016/j.electacta.2011.07.127
   BARD AJ, 1980, ELECTROCHEMICAL METH
   Chen LY, 2008, J ELECTROANAL CHEM, V617, P7, DOI 10.1016/j.jelechem.2008.01.009
   Chung PH, 2006, DIAM RELAT MATER, V15, P622, DOI 10.1016/j.diamond.2005.11.019
   Cinti S, 2017, CHEMOSENSORS, V5, DOI 10.3390/chemosensors5040031
   Cinti S, 2016, ENVIRON SCI POLLUT R, V23, P8192, DOI 10.1007/s11356-016-6118-2
   da Silva WA, 2007, CIENC AGROTEC, V31, P154, DOI 10.1590/S1413-70542007000100023
   Darwish A, 2011, SENSORS-BASEL, V11, P5561, DOI 10.3390/s110605561
   de Camargo CL, 2017, J BRAZIL CHEM SOC, V28, P689, DOI 10.21577/0103-5053.20160214
   Garcia-Borron JC, 2002, PIGM CELL RES, V15, P162, DOI 10.1034/j.1600-0749.2002.02012.x
   GEDDES R., 1965, CARBOHYDRES, V1, P71, DOI 10.1016/S0008-6215(00)80215-3
   Grommers HE, 2009, FOOD SCI TECHNOL-INT, P511, DOI 10.1016/B978-0-12-746275-2.00011-2
   Gupta H, 2017, SOFTWARE PRACT EXPER, V47, P1275, DOI 10.1002/spe.2509
   Holt KB, 2008, PHYS CHEM CHEM PHYS, V10, P303, DOI 10.1039/b711049a
   Hu FX, 2012, ANAL CHIM ACTA, V724, P40, DOI 10.1016/j.aca.2012.02.037
   Huang LCL, 2004, LANGMUIR, V20, P5879, DOI 10.1021/la0495736
   Janegitz BC, 2015, SENSOR ACTUAT B-CHEM, V220, P805, DOI 10.1016/j.snb.2015.06.020
   Janegitz BC, 2017, BIOSENS BIOELECTRON, V89, P224, DOI 10.1016/j.bios.2016.03.026
   Jodar LV, 2018, J SOLID STATE ELECTR, V22, P1431, DOI 10.1007/s10008-017-3726-9
   Kong LM, 2009, MICROCHIM ACTA, V165, P203, DOI 10.1007/s00604-008-0121-3
   Krueger A, 2008, ADV MATER, V20, P2445, DOI 10.1002/adma.200701856
   Krueger A, 2008, CHEM-EUR J, V14, P1382, DOI 10.1002/chem.200700987
   Kulakova II, 2004, PHYS SOLID STATE+, V46, P636, DOI 10.1134/1.1711440
   de Oliveira GCM, 2017, ELECTROANAL, V29, P2638, DOI 10.1002/elan.201700392
   Mazloum-Ardakani M, 2014, ELECTROCHEM COMMUN, V42, P9, DOI 10.1016/j.elecom.2014.01.026
   Mochalin VN, 2012, NAT NANOTECHNOL, V7, P11, DOI [10.1038/NNANO.2011.209, 10.1038/nnano.2011.209]
   Mykhailiv O, 2017, INORG CHIM ACTA, V468, P49, DOI 10.1016/j.ica.2017.07.021
   Raymundo-Pereira PA, 2017, SENSOR ACTUAT B-CHEM, V252, P165, DOI 10.1016/j.snb.2017.05.121
   Ribeiro GH, 2015, ELECTROCHIM ACTA, V176, P394, DOI 10.1016/j.electacta.2015.06.139
   Rodrigues JF, 2016, NANOMEDICINE-UK, V11, P959, DOI 10.2217/nnm.16.35
   Rosatto SS, 2001, QUIM NOVA, V24, P77, DOI 10.1590/S0100-40422001000100014
   Sanz VC, 2005, ANAL CHIM ACTA, V528, P1, DOI 10.1016/j.aca.2004.10.007
   Sethuraman V, 2016, BIOSENS BIOELECTRON, V84, P112, DOI 10.1016/j.bios.2015.12.074
   Sherigara BS, 2003, ELECTROANAL, V15, P753, DOI 10.1002/elan.200390094
   Silva TA, 2017, J NANOMATER, V2017, DOI 10.1155/2017/4571614
   Simioni NB, 2017, DIAM RELAT MATER, V74, P191, DOI 10.1016/j.diamond.2017.03.007
   Tsai YC, 2007, SENSOR ACTUAT B-CHEM, V125, P10, DOI 10.1016/j.snb.2007.01.032
   Vicentini FC, 2016, ENZYME MICROB TECH, V84, P17, DOI 10.1016/j.enzmictec.2015.12.004
   Wang J, 2005, ELECTROANAL, V17, P7, DOI 10.1002/elan.200403113
   Williams OA, 2005, NATO SCI SER II MATH, V192, P373
   Williams OA, 2010, ACS NANO, V4, P4824, DOI 10.1021/nn100748k
   Xi GF, 2014, NANOMED-NANOTECHNOL, V10, P381, DOI 10.1016/j.nano.2013.07.013
   Zhang WL, 2014, ACS NANO, V8, P1419, DOI 10.1021/nn405240g
   Zhao W, 2006, BIOSENS BIOELECTRON, V22, P649, DOI 10.1016/j.bios.2006.01.026
   Zhu JT, 2007, BIOELECTROCHEMISTRY, V71, P243, DOI 10.1016/j.bioelechem.2007.07.002
NR 46
TC 58
Z9 59
U1 11
U2 115
PU ELSEVIER
PI AMSTERDAM
PA RADARWEG 29, 1043 NX AMSTERDAM, NETHERLANDS
SN 0003-2670
EI 1873-4324
J9 ANAL CHIM ACTA
JI Anal. Chim. Acta
PD NOV 30
PY 2018
VL 1034
BP 137
EP 143
DI 10.1016/j.aca.2018.06.001
PG 7
WC Chemistry, Analytical
WE Science Citation Index Expanded (SCI-EXPANDED)
SC Chemistry
GA GS3YO
UT WOS:000443565500014
PM 30193627
DA 2023-06-30
ER

PT J
AU Chand, R
   Han, D
   Neethirajan, S
   Kim, YS
AF Chand, Rohit
   Han, Dawoon
   Neethirajan, Suresh
   Kim, Yong-Sang
TI Detection of protein kinase using an aptamer on a microchip integrated
   electrolyte-insulator-semiconductor sensor
SO SENSORS AND ACTUATORS B-CHEMICAL
LA English
DT Article
DE Aptamer; Biosensor; Capacitance; Electrolyte-insulator-semiconductor;
   Microchip; Protein kinase A
ID FIELD-EFFECT SENSORS; LABEL-FREE; ELECTROCHEMICAL ASSAY; IMMOBILIZATION;
   RECOGNITION; INHIBITORS; DEVICES; CHARGE
AB Herein, we developed a microchip electrolyte-insulator-semiconductor (EIS) sensor for the capacitive detection of protein kinase A (PKA). EIS sensing is customarily performed in a Teflon cell to define the sensing area. However, in this work, a rapid prototyping technique was followed to integrate polymeric microchip, a reference electrode, and the EIS sensor. The aptameric peptide was used for one-step and label-free detection of PKA enzyme. The thiolated PKA-specific aptamer was immobilized on the gold nanoparticles decorated EIS sensor surface. The detection of PKA in microchip was based on the change in surface charge of EIS sensor. We also analyzed the ability of microchip-EIS sensor to distinguish between buffers at different pH. An average sensitivity of 96 mV/pH for a pH range of 5-9 was obtained. The quantitative detection of PKA was performed by analyzing the capacitance-voltage curve after the aptamer-PKA interaction. The EIS sensor showed a detection limit of 2 U/mL with a relative linearity from 10 U/mL to 80 U/mL for the detection of PKA. This study proposes an integrated and point-of-care applicable biosensor for the rapid diagnosis. (C) 2017 Elsevier B.V. All rights reserved.
C1 [Chand, Rohit; Han, Dawoon; Kim, Yong-Sang] Sungkyunkwan Univ, Sch Elect & Elect Engn, Suwon 16419, Gyeonggi, South Korea.
   [Chand, Rohit; Neethirajan, Suresh] Univ Guelph, Sch Engn, BioNano Lab, Guelph, ON N1G 2W1, Canada.
C3 Sungkyunkwan University (SKKU); University of Guelph
RP Kim, YS (通讯作者)，Sungkyunkwan Univ, Sch Elect & Elect Engn, Suwon 16419, Gyeonggi, South Korea.
EM yskim651@gmail.com
RI Neethirajan, Suresh/H-3146-2019; Neethirajan, Suresh/CAA-9941-2022
OI Neethirajan, Suresh/0000-0003-0990-0235; 
CR Bhalla N, 2014, BIOSENS BIOELECTRON, V54, P109, DOI 10.1016/j.bios.2013.10.037
   Bronder TS, 2015, ACS APPL MATER INTER, V7, P20068, DOI 10.1021/acsami.5b05146
   Chand R, 2016, IEEE T NANOBIOSCI, V15, P843, DOI 10.1109/TNB.2016.2628403
   Chand R, 2015, J ELECTROCHEM SOC, V162, pB89, DOI 10.1149/2.0821504jes
   D'Ambrosio C, 2007, J CHROMATOGR B, V849, P163, DOI 10.1016/j.jchromb.2006.06.033
   Eldar-Finkelman H, 2009, CURR PHARM DESIGN, V15, P2463, DOI 10.2174/138161209788682253
   Freeman R, 2007, CHEM COMMUN, P3450, DOI 10.1039/b707677k
   GLASS DB, 1986, J BIOL CHEM, V261, P2166
   Kozlowski L.P., 2016, IPC ISOELECTRIC POIN
   Lee CS, 2016, B KOREAN CHEM SOC, V37, P1167, DOI 10.1002/bkcs.10857
   Lin TW, 2010, BIOSENS BIOELECTRON, V25, P2706, DOI 10.1016/j.bios.2010.04.041
   Lin YH, 2013, BIOSENS BIOELECTRON, V43, P328, DOI 10.1016/j.bios.2012.12.053
   Lin YH, 2011, APPL PHYS LETT, V99, DOI 10.1063/1.3671078
   Lin YT, 2016, BIOSENS BIOELECTRON, V79, P63, DOI 10.1016/j.bios.2015.11.080
   Pan TM, 2015, ANAL CHIM ACTA, V891, P304, DOI 10.1016/j.aca.2015.08.014
   Pan TM, 2010, ANAL CHIM ACTA, V669, P68, DOI 10.1016/j.aca.2010.04.045
   Paredes J.A.U., 2017, BIOINTERFACES MAT ME, P1
   Rodriguez MC, 2005, CHEM COMMUN, P4267, DOI 10.1039/b506571b
   Schoning MJ, 2005, SENSORS-BASEL, V5, P126, DOI 10.3390/s5030126
   Shin IS, 2014, ANAL CHEM, V86, P10992, DOI 10.1021/ac502549s
   Song KM, 2012, SENSORS-BASEL, V12, P612, DOI 10.3390/s120100612
   Tan YH, 2011, NANOSCALE, V3, P3395, DOI 10.1039/c1nr10427f
   Tedgui A, 2006, PHYSIOL REV, V86, P515, DOI 10.1152/physrev.00024.2005
   TURKEVICH J, 1951, DISCUSS FARADAY SOC, P55, DOI 10.1039/df9511100055
   Uquillas Paredes J. A, 2014, BIOINTERFACES MAT ME, P1
   Veigas B, 2014, BIOSENS BIOELECTRON, V52, P50, DOI 10.1016/j.bios.2013.08.029
   von Ahsen O, 2005, CHEMBIOCHEM, V6, P481, DOI 10.1002/cbic.200400211
   Wang H, 2007, CANCER EPIDEM BIOMAR, V16, P789, DOI 10.1158/1055-9965.EPI-06-0367
   Xu XH, 2011, ANAL CHEM, V83, P52, DOI 10.1021/ac102786c
   Yuen PK, 2010, LAB CHIP, V10, P384, DOI 10.1039/b918089c
   Zayats M, 2006, J AM CHEM SOC, V128, P13666, DOI 10.1021/ja0651456
NR 31
TC 20
Z9 20
U1 2
U2 48
PU ELSEVIER SCIENCE SA
PI LAUSANNE
PA PO BOX 564, 1001 LAUSANNE, SWITZERLAND
SN 0925-4005
J9 SENSOR ACTUAT B-CHEM
JI Sens. Actuator B-Chem.
PD SEP
PY 2017
VL 248
BP 973
EP 979
DI 10.1016/j.snb.2017.02.140
PG 7
WC Chemistry, Analytical; Electrochemistry; Instruments & Instrumentation
WE Science Citation Index Expanded (SCI-EXPANDED)
SC Chemistry; Electrochemistry; Instruments & Instrumentation
GA EY2BC
UT WOS:000403772200118
DA 2023-06-30
ER

PT J
AU Yue, HY
   Zhang, H
   Chang, J
   Gao, X
   Huang, S
   Yao, LH
   Lin, XY
   Guo, EJ
AF Yue, Hong Yan
   Zhang, Hong
   Chang, Jing
   Gao, Xin
   Huang, Shuo
   Yao, Long Hui
   Lin, Xuan Yu
   Guo, Er Jun
TI Highly sensitive and selective uric acid biosensor based on a
   three-dimensional graphene foam/indium tin oxide glass electrode
SO ANALYTICAL BIOCHEMISTRY
LA English
DT Article
DE Chemical vapor deposition; Nickel foam; Graphene foam; Uric acid;
   Ascorbic acid; Biosensor
ID CHEMICAL-VAPOR-DEPOSITION; ASCORBIC-ACID; CARBON ELECTRODE; DOPAMINE;
   OXIDATION; GRAPHITE; GROWTH
AB A three-dimensional (3D) continuous and interconnected network graphene foam (GF) was synthesized by chemical vapor deposition using nickel foam as a template. The morphologies of the GF were observed by scanning electron microscopy. X-ray diffraction and Raman spectroscopy were used to investigate the structure of GF. The graphene with few layers and defect free was closely coated on the backbone of the 3D nickel foam. After etching nickel, the GF was transferred onto indium tin oxide (ITO) glass, which acted as an electrode to detect uric acid using cyclic voltammetry (CV) and differential pulse voltammetry (DPV). The GF/ITO electrode showed a high sensitivity for the detection of uric acid: approximately 9.44 mA mM(-1) in the range of 25 nM-0.1 mu M and 1.85 mA mM(-1) in the range of 0.1-60 mu M. The limit of detection of GF/ITO electrode for uric acid is 3 nM. The GF/ITO electrode also showed a high selectivity for the detection of uric acid in the presence of ascorbic acid. This electrode will have a wide range of potential application prospects in electrochemical detection. (C) 2015 Published by Elsevier Inc.
C1 [Yue, Hong Yan; Zhang, Hong; Chang, Jing; Gao, Xin; Yao, Long Hui; Lin, Xuan Yu; Guo, Er Jun] Harbin Univ Sci & Technol, Sch Mat Sci & Engn, Harbin 150040, Peoples R China.
   [Huang, Shuo] Harbin Med Univ, Affiliated Hosp 1, Dept Neurol, Harbin 150001, Peoples R China.
C3 Harbin University of Science & Technology; Harbin Medical University
RP Yue, HY (通讯作者)，Harbin Univ Sci & Technol, Sch Mat Sci & Engn, Harbin 150040, Peoples R China.
EM hyyue@hrbust.edu.cn
OI Yao, LongHui/0000-0001-8141-9003
FU National Natural Science Foundation of China [51201052]; Science Funds
   for the Young Innovative Talents of HUST [201306]; Postdoctoral Initial
   Founding of Heilongjiang Province [LBH-Q1260, LBH-Q14117]
FX This work was supported by the National Natural Science Foundation of
   China (51201052), Science Funds for the Young Innovative Talents of HUST
   (201306) and Postdoctoral Initial Founding of Heilongjiang Province
   (LBH-Q1260, LBH-Q14117).
CR Bello A, 2013, J MATER SCI, V48, P6707, DOI 10.1007/s10853-013-7471-x
   Brazhe RA, 2012, PHYS SOLID STATE+, V54, P1612, DOI 10.1134/S1063783412080069
   Brownson DAC, 2011, PHYS CHEM CHEM PHYS, V13, P20284, DOI 10.1039/c1cp22648g
   Chen ZP, 2011, NAT MATER, V10, P424, DOI [10.1038/nmat3001, 10.1038/NMAT3001]
   Ding YH, 2013, B MATER SCI, V36, P1073, DOI 10.1007/s12034-013-0568-7
   Ding Y, 2010, BIOSENS BIOELECTRON, V26, P542, DOI 10.1016/j.bios.2010.07.050
   Dubois SMM, 2009, EUR PHYS J B, V72, P1, DOI 10.1140/epjb/e2009-00327-8
   Edwards RS, 2013, ACCOUNTS CHEM RES, V46, P23, DOI 10.1021/ar3001266
   Haddon RC, 2013, ACCOUNTS CHEM RES, V46, P2191, DOI 10.1021/ar4002203
   Hadi M, 2012, ANAL CHIM ACTA, V721, P55, DOI 10.1016/j.aca.2012.01.051
   Hart J. P., 1990, ELECTROANALYSIS BIOL, P51
   Huang S, 2014, ELECTROANAL, V26, P184, DOI 10.1002/elan.201300297
   Hussain S, 2014, NANOSCALE RES LETT, V9, DOI 10.1186/1556-276X-9-546
   Kumar SA, 2009, ELECTROANAL, V21, P2281, DOI 10.1002/elan.200904677
   Lakshmi D, 2011, ELECTROANAL, V23, P305, DOI 10.1002/elan.201000525
   Liu XF, 2014, BIOSENS BIOELECTRON, V57, P232, DOI 10.1016/j.bios.2014.02.017
   Ni F, 2010, ELECTROANAL, V22, P1130, DOI 10.1002/elan.200900530
   Privett BJ, 2010, ANAL CHEM, V82, P4723, DOI 10.1021/ac101075n
   Qu FL, 2012, ELECTROCHIM ACTA, V61, P173, DOI 10.1016/j.electacta.2011.11.113
   SCHELLER F, 1989, ANALYST, V114, P653, DOI 10.1039/an9891400653
   Semchenko GD, 2005, REFRACT IND CERAM+, V46, P260, DOI 10.1007/s11148-006-0021-1
   Wang GF, 2008, ELECTROCHIM ACTA, V53, P2837, DOI 10.1016/j.electacta.2007.10.064
   Wei DC, 2013, ACCOUNTS CHEM RES, V46, P106, DOI 10.1021/ar300103f
   Xu MS, 2012, CHINESE SCI BULL, V57, P3000, DOI 10.1007/s11434-012-5128-9
   Ye JS, 2003, ELECTROANAL, V15, P1693, DOI 10.1002/elan.200302752
   Zhang FF, 2004, ANAL CHIM ACTA, V519, P155, DOI 10.1016/j.aca.2004.05.070
   Zhang Y, 2007, BIOSENS BIOELECTRON, V22, P1791, DOI 10.1016/j.bios.2006.08.038
NR 27
TC 25
Z9 26
U1 3
U2 108
PU ACADEMIC PRESS INC ELSEVIER SCIENCE
PI SAN DIEGO
PA 525 B ST, STE 1900, SAN DIEGO, CA 92101-4495 USA
SN 0003-2697
EI 1096-0309
J9 ANAL BIOCHEM
JI Anal. Biochem.
PD NOV 1
PY 2015
VL 488
BP 22
EP 27
DI 10.1016/j.ab.2015.07.007
PG 6
WC Biochemical Research Methods; Biochemistry & Molecular Biology;
   Chemistry, Analytical
WE Science Citation Index Expanded (SCI-EXPANDED)
SC Biochemistry & Molecular Biology; Chemistry
GA CS0VJ
UT WOS:000361780000007
PM 26254685
DA 2023-06-30
ER

PT J
AU Gao, F
   Guo, XY
   Yin, J
   Zhao, D
   Li, MG
   Wang, L
AF Gao, Feng
   Guo, Xinying
   Yin, Jun
   Zhao, Dan
   Li, Maoguo
   Wang, Lun
TI Electrocatalytic activity of carbon spheres towards NADH oxidation at
   low overpotential and its applications in biosensors and biofuel cells
SO RSC ADVANCES
LA English
DT Article
ID NICOTINAMIDE ADENINE-DINUCLEOTIDE; DIRECT ELECTRON-TRANSFER;
   GRAPHITE-ELECTRODES; AMPEROMETRIC BIOSENSOR; CATALYTIC-OXIDATION;
   BILIRUBIN OXIDASE; ELECTROCHEMICAL OXIDATION; LACTATE-DEHYDROGENASE;
   ADSORPTION; BINDERLESS
AB The excellent electrocatalytic activity of a micro-structured carbon material, carbon hollow spheres (CS), to the oxidation of dihydronicotinamide adenine dinucleotide (NADH) is demonstrated here. Compared to conventional bare glassy carbon electrodes, a substantial decrease by 450 mV in the overpotential of NADH electrooxidation was observed using CS coatings, with oxidation starting at ca. -0.10 V (vs. Ag/AgCl, pH 7.0). The CS-coated glassy carbon electrode (CS/GC) thus allows highly sensitive and direct amperometric detection of NADH at lower potential, ranging from 0.20 to 100 mu M with a high sensitivity of 7.3 +/- 0.2 nA mu M-1 (i.e., 103.3 +/- 2.8 nA mu M-1 cm(-2)), low detection limit of 0.08 +/- 0.03 mu M, and minimization of surface fouling. With lactate dehydrogenase (LDH) as a model, a lactate biosensor with the LDH-CS/GC electrode was constructed and the biosensor shows rapid and highly sensitive amperometric response to lactate ranging from 0.5 to 12 mM with a detection limit of 3.7 +/- 0.2 mu M, a sensitivity of 4.1 +/- 0.2 nA mu M-1 (i.e., 57.9 +/- 2.8 nA mu M-1 cm(-2)), good reproducibility and excellent stability. Furthermore, the promoted direct electron transfer (DET) of bilirubin oxidase (BOD) on CS/GC electrode was investigated, and thus a membrane-less lactate/oxygen biofuel cell was assembled by using LDH-CS/GC as bioanode for lactate oxidation and BOD-CS/GC electrode for oxygen reduction, with a high open-circuit potential of 0.60 V. Such ability of CS to decrease the NADH oxidation overpotential and promote DET of blue-copper oxidases suggests great promise for dehydrogenase-based amperometric biosensors and biofuel cells.
C1 [Gao, Feng; Guo, Xinying; Yin, Jun; Zhao, Dan; Li, Maoguo; Wang, Lun] Anhui Normal Univ, Key Lab Chemo Biosensing, Anhui Key Lab Funct Mol Solids, Coll Chem & Mat Sci, Wuhu 241000, Peoples R China.
C3 Anhui Normal University
RP Gao, F (通讯作者)，Anhui Normal Univ, Key Lab Chemo Biosensing, Anhui Key Lab Funct Mol Solids, Coll Chem & Mat Sci, Wuhu 241000, Peoples R China.
EM fgao@mail.ahnu.edu.cn
RI wang, zm/AAE-1021-2019; GAO, Feng/G-9888-2011; Li, Maoguo/E-1894-2011
OI wang, zm/0000-0003-2966-7282; GAO, Feng/0000-0003-3173-1650; Li,
   Maoguo/0000-0002-1338-7297
FU Natural Science Foundation of China [20705001, 21055001, 21175002,
   21075001]; Anhui Provincial Natural Science Foundation for Distinguished
   Youth [1108085J09]; Educational Committee of Anhui Province
   [KJ2007A008]; Advanced Program for Academic and Technical Leader
   Candidate of Anhui Province; Starting Foundation for PhD of Anhui Normal
   University
FX F. Gao is grateful for the financial support from the Natural Science
   Foundation of China (Grant Nos. 20705001, 21055001, 21175002), Anhui
   Provincial Natural Science Foundation for Distinguished Youth (Grant No.
   1108085J09), the Key Project of Educational Committee of Anhui Province
   (Grant No. KJ2007A008), the Advanced Program for Academic and Technical
   Leader Candidate of Anhui Province, and the Starting Foundation for PhD
   of Anhui Normal University. M. Li thanks the Natural Science Foundation
   of China (Grant No. 21075001) for the financial support. We also give
   our deep thanks to Mu Yang, Zhenzhong Yang, and Lanqun Mao of Institute
   of Chemistry, Chinese Academy of Sciences for their helpful discussions
   and some assistance in characterization experiments.
CR Antiochia R, 2002, ELECTROANAL, V14, P1256, DOI 10.1002/1521-4109(200210)14:18<1256::AID-ELAN1256>3.0.CO;2-N
   Banks CE, 2005, ANAL SCI, V21, P1263, DOI 10.2116/analsci.21.1263
   Banks CE, 2005, ANALYST, V130, P1232, DOI 10.1039/b508702c
   Bartlett PN, 1997, J CHEM SOC FARADAY T, V93, P1951, DOI 10.1039/a700468k
   Barton SC, 2004, CHEM REV, V104, P4867, DOI 10.1021/cr020719k
   Bernadette F. Y., 1987, ANAL CHEM, V59, P2111
   Biniak S, 1997, CARBON, V35, P1799, DOI 10.1016/S0008-6223(97)00096-1
   BRADLEY RH, 1993, CARBON, V31, P1115, DOI 10.1016/0008-6223(93)90064-H
   Cai CX, 1997, TALANTA, V44, P339, DOI 10.1016/S0039-9140(96)02049-8
   Campbell CE, 2001, ELECTROANAL, V13, P17, DOI 10.1002/1521-4109(200101)13:1<17::AID-ELAN17>3.0.CO;2-S
   CARLSON BW, 1985, J AM CHEM SOC, V107, P479, DOI 10.1021/ja00288a035
   Christenson A, 2006, BBA-BIOENERGETICS, V1757, P1634, DOI 10.1016/j.bbabio.2006.08.008
   Ciszewski A, 2000, ANAL CHEM, V72, P3203, DOI 10.1021/ac991182m
   Coman V, 2010, FUEL CELLS, V10, P9, DOI 10.1002/fuce.200900121
   Cooney MJ, 2008, ENERG ENVIRON SCI, V1, P320, DOI 10.1039/b809009b
   Cracknell JA, 2008, CHEM REV, V108, P2439, DOI 10.1021/cr0680639
   de-los-Santos-Alvarez N, 2005, ANAL CHEM, V77, P2624, DOI 10.1021/ac048554y
   Deng CY, 2008, ELECTROCHEM COMMUN, V10, P907, DOI 10.1016/j.elecom.2008.04.015
   Flexer V, 2011, ENERG ENVIRON SCI, V4, P2097, DOI 10.1039/c0ee00466a
   Gao F, 2007, ELECTROCHEM COMMUN, V9, P989, DOI 10.1016/j.elecom.2006.12.008
   Gao F, 2010, NAT COMMUN, V1, DOI 10.1038/ncomms1000
   Ge B, 2009, SENSOR ACTUAT B-CHEM, V137, P547, DOI 10.1016/j.snb.2009.01.030
   GORTON L, 1986, J CHEM SOC FARAD T 1, V82, P1245, DOI 10.1039/f19868201245
   Gorton Lo, 2002, J Biotechnol, V82, P371, DOI 10.1016/S1389-0352(01)00053-8
   Hayes MA, 1999, ANAL CHEM, V71, P1720, DOI 10.1021/ac980354x
   HIN BFYY, 1987, ANAL CHEM, V59, P2111
   JAEGFELDT H, 1983, J AM CHEM SOC, V105, P1805, DOI 10.1021/ja00345a021
   JAEGFELDT H, 1980, J ELECTROANAL CHEM, V110, P295, DOI 10.1016/S0022-0728(80)80381-0
   KATAGIRI G, 1988, CARBON, V26, P565, DOI 10.1016/0008-6223(88)90157-1
   Katakis I, 1997, MIKROCHIM ACTA, V126, P11, DOI 10.1007/BF01242656
   KUHR WG, 1993, ANAL CHEM, V65, P617, DOI 10.1021/ac00053a022
   Mano N, 2001, ELECTROCHEM COMMUN, V3, P585, DOI 10.1016/S1388-2481(01)00224-7
   Mano N, 2002, J AM CHEM SOC, V124, P12962, DOI 10.1021/ja028514g
   McCreery RL, 2008, CHEM REV, V108, P2646, DOI 10.1021/cr068076m
   MOIROUX J, 1978, ANAL CHEM, V50, P1056, DOI 10.1021/ac50030a015
   Moore RR, 2004, ANAL CHEM, V76, P2677, DOI 10.1021/ac040017q
   Munteanu FD, 2003, ELECTROANAL, V15, P383, DOI 10.1002/elan.200390044
   Musameh M, 2002, ELECTROCHEM COMMUN, V4, P743, DOI 10.1016/S1388-2481(02)00451-4
   Pariente F, 1996, ANAL CHEM, V68, P3135, DOI 10.1021/ac960280u
   PARIENTE F, 1994, ANAL CHEM, V66, P4337, DOI 10.1021/ac00095a034
   PARIENTE F, 1995, ANAL CHEM, V67, P3936, DOI 10.1021/ac00117a019
   Parra A, 2006, ANAL CHIM ACTA, V555, P308, DOI 10.1016/j.aca.2005.09.025
   Pereira AC, 2007, SENSOR ACTUAT B-CHEM, V124, P269, DOI 10.1016/j.snb.2006.12.042
   Popescu IC, 1999, J ELECTROANAL CHEM, V464, P208
   Prasad KS, 2007, SENSOR ACTUAT B-CHEM, V123, P715, DOI 10.1016/j.snb.2006.10.012
   Radoi A, 2009, BIOELECTROCHEMISTRY, V76, P126, DOI 10.1016/j.bioelechem.2009.06.008
   Rahman MM, 2009, ANAL BIOCHEM, V384, P159, DOI 10.1016/j.ab.2008.09.030
   Ramanavicius A, 2005, BIOSENS BIOELECTRON, V20, P1962, DOI 10.1016/j.bios.2004.08.032
   Ramesh P, 2000, ANAL CHEM, V72, P3369, DOI 10.1021/ac000049n
   Ramesh P, 2003, ANAL CHEM, V75, P6949, DOI 10.1021/ac034833u
   Ramirez P, 2008, BBA-BIOENERGETICS, V1777, P1364, DOI 10.1016/j.bbabio.2008.06.010
   Rao TN, 1999, ANAL CHEM, V71, P2506, DOI 10.1021/ac981376m
   Ray K, 1997, ANAL CHEM, V69, P4680, DOI 10.1021/ac9705531
   Romero MR, 2010, ANAL CHEM, V82, P5568, DOI 10.1021/ac1004426
   Rikhie J, 2005, ELECTROANAL, V17, P762, DOI 10.1002/elan.200403149
   Shleev S, 2004, ELECTROCHEM COMMUN, V6, P934, DOI 10.1016/j.elecom.2004.07.008
   Su L, 2006, ANAL CHEM, V78, P2651, DOI 10.1021/ac051997x
   Suman S, 2005, SENSOR ACTUAT B-CHEM, V107, P768, DOI 10.1016/j.snb.2004.12.016
   TANAKA K, 1993, J CHEM SOC CHEM COMM, P1770, DOI 10.1039/c39930001770
   Tsai YC, 2007, SENSOR ACTUAT B-CHEM, V125, P474, DOI 10.1016/j.snb.2007.02.052
   TSE DCS, 1978, ANAL CHEM, V50, P1315, DOI 10.1021/ac50031a030
   Tsujimura S, 2007, FUEL CELLS, V7, P463, DOI 10.1002/fuce.200700032
   Tsujimura S, 2005, ANAL BIOCHEM, V337, P325, DOI 10.1016/j.ab.2004.11.017
   Tsujimura S, 2004, ELECTROCHEMISTRY, V72, P437, DOI 10.5796/electrochemistry.72.437
   Tsujimura S, 2005, J ELECTROANAL CHEM, V576, P113, DOI 10.1016/j.jelechem.2004.09.031
   Valentini F, 2004, ANAL CHEM, V76, P3244, DOI 10.1021/ac034888w
   Wang J, 2003, ANAL CHEM, V75, P2075, DOI 10.1021/ac030007+
   WANG Y, 1990, CHEM MATER, V2, P557, DOI 10.1021/cm00011a018
   Wooten M, 2010, ANAL CHEM, V82, P1299, DOI 10.1021/ac902301b
   Wu LN, 2007, ANAL CHEM, V79, P453, DOI 10.1021/ac061282+
   Wu Q, 1996, ANAL CHEM, V68, P3688, DOI 10.1021/ac960395y
   Yan YM, 2006, ADV MATER, V18, P2639, DOI 10.1002/adma.200600028
   Yang M, 2005, ANGEW CHEM INT EDIT, V44, P6727, DOI 10.1002/anie.200501556
   Yang M, 2006, MACROMOL CHEM PHYS, V207, P1633, DOI 10.1002/macp.200600273
   Yemini M, 2005, ANAL CHEM, V77, P5155, DOI 10.1021/ac050414g
   Yoon HC, 1996, ANAL CHIM ACTA, V336, P57, DOI 10.1016/S0003-2670(96)00445-X
   Zayats M, 2008, ELECTROANAL, V20, P583, DOI 10.1002/elan.200704128
   Zhang MG, 2005, J AM CHEM SOC, V127, P2058, DOI 10.1021/ja044764g
   Zhang MG, 2005, ANAL CHEM, V77, P3960, DOI 10.1021/ac050059u
   Zhang MG, 2004, ANAL CHEM, V76, P5045, DOI 10.1021/ac049519u
NR 80
TC 41
Z9 41
U1 0
U2 45
PU ROYAL SOC CHEMISTRY
PI CAMBRIDGE
PA THOMAS GRAHAM HOUSE, SCIENCE PARK, MILTON RD, CAMBRIDGE CB4 0WF, CAMBS,
   ENGLAND
EI 2046-2069
J9 RSC ADV
JI RSC Adv.
PY 2011
VL 1
IS 7
BP 1301
EP 1309
DI 10.1039/c1ra00444a
PG 9
WC Chemistry, Multidisciplinary
WE Science Citation Index Expanded (SCI-EXPANDED)
SC Chemistry
GA 839SF
UT WOS:000296388800022
DA 2023-06-30
ER

PT J
AU Liu, FP
   Xu, Q
   Huang, W
   Zhang, ZF
   Xiang, G
   Zhang, CZ
   Liang, CY
   Lian, H
   Peng, JY
AF Liu, Fengping
   Xu, Qin
   Huang, Wei
   Zhang, Zhenfa
   Xiang, Gang
   Zhang, Cuizhong
   Liang, Caiyun
   Lian, Huan
   Peng, Jinyun
TI Green synthesis of porous graphene and its application for sensitive
   detection of hydrogen peroxide and 2,4-dichlorophenoxyacetic acid
SO ELECTROCHIMICA ACTA
LA English
DT Article
DE Porous graphene; Catalase; H2O2; 2,4-D; Inhibition
ID DIRECT ELECTROCHEMISTRY; ENZYME IMMOBILIZATION; SILVER NANOPARTICLES;
   SODIUM-CITRATE; COMPOSITE FILM; H2O2; CATALASE; OXIDE; SENSOR;
   PERFORMANCE
AB This work presented a facile and green method to prepare porous graphene (PGR) using a combination of sodium citrate treatment, hydrothermal reduction and lyophilization. The structure of the obtained PGR was analyzed by X-ray diffraction spectroscopy (XRD), X-ray photoelectron spectroscopy (XPS), Brunauer-Emmett-Teller (BET), and the morphology was characterized by scanning electron microscopy (SEM) and transmission electron microscopy (TEM). Furthermore, this PGR was used as the support for the immobilization of catalase. Fourier-transform infrared spectroscopy (FT-IR) spectra indicated that the immobilized catalase kept its structure without any change. Electrochemical impedance spectroscopy and cyclic voltammetry indicated the fast electron transfer between the immobilized catalase and the glassy carbon electrode (GCE). This biosensor showed a linearity in the 1.0 x 10(-7) - 7.7 x 10(-6) mol L-1 concentration range with a low detection limit of 83.0 nmol L-1 (3 delta/S) for H2O2. In addition, the biosensor was also applied to measure 2,4-dichlorophenoxyacetic acid (2,4-D) concentration based on catalase enzymatic inhibition. Under the optimized conditions, two linear relationships of the inhibition ratios vs. the 2,4-D concentrations ranging from 2.4 x 10(-9) similar to 2.6 x 10(-8) mol L-1 and 2.6 x 10(-8) similar to 3.6 x 10(-7) mol L-1 were found. The detection limit for 2,4-D was down to 1.5 nmol L-1 at 3 delta/S. The inhibition constants (K-i) of 2,4-D to the immobilized catalase was calculated to be 6.50 x 10(-8) mol L-1. This biosensor was applied for the determination of H2O2 and 2,4-D in real samples with satisfactory results. (C) 2018 Elsevier Ltd. All rights reserved.
C1 [Liu, Fengping; Huang, Wei; Zhang, Zhenfa; Xiang, Gang; Zhang, Cuizhong; Liang, Caiyun; Lian, Huan; Peng, Jinyun] Guangxi Normal Univ Nat, Dept Chem & Biol Sci, Chongzuo 532200, Peoples R China.
   [Liu, Fengping; Xu, Qin] Yangzhou Univ, Coll Chem & Chem Engn, Yangzhou 225002, Jiangsu, Peoples R China.
C3 Guangxi Normal University for Nationalities; Yangzhou University
RP Peng, JY (通讯作者)，Guangxi Normal Univ Nat, Dept Chem & Biol Sci, Chongzuo 532200, Peoples R China.; Xu, Q (通讯作者)，Yangzhou Univ, Coll Chem & Chem Engn, Yangzhou 225002, Jiangsu, Peoples R China.
EM xuqin@yzu.edu.cn; pengjinyun@yeah.net
RI Peng, Jinyun/AAG-3752-2020; , xuqin/AAK-8466-2020
OI Peng, Jinyun/0000-0002-7770-6568; , xuqin/0000-0001-9311-213X; Liu,
   Fengping/0000-0002-0688-4412
FU NSFC [21675140, 21575124, 21275124, 21275125, 21465004]; Foundation of
   Yangzhou Environmental Protection Bureau [YHK1410]; high-end talent
   project of Yangzhou University; 14th Six talent peaks project in Jiangsu
   Province [SWYY-085]; Higher Education Outstanding Scientific and
   Technological Innovation Team of Jiangsu Province [2017-6]; Young
   academic leaders of Jiangsu Province - PAPD; Guangxi Youth Scientific
   Fund [2017KY0832]
FX The authors gratefully acknowledge NSFC (21675140, 21575124, 21275124,
   21275125, and 21465004), the Foundation of Yangzhou Environmental
   Protection Bureau (YHK1410), the high-end talent project of Yangzhou
   University, the 14th Six talent peaks project in Jiangsu Province
   (SWYY-085), Higher Education Outstanding Scientific and Technological
   Innovation Team of Jiangsu Province (2017-6), Young academic leaders of
   Jiangsu Province (2018), the project funded by the PAPD and the Guangxi
   Youth Scientific Fund (2017KY0832). We also thank the Test Center of
   Yangzhou University for the TEM and SEM characterizations.
CR Amine A, 2006, BIOSENS BIOELECTRON, V21, P1405, DOI 10.1016/j.bios.2005.07.012
   Arduini F, 2010, MICROCHIM ACTA, V170, P193, DOI 10.1007/s00604-010-0317-1
   Bi HC, 2012, ADV MATER, V24, P5124, DOI 10.1002/adma.201201519
   Bolotin KI, 2008, SOLID STATE COMMUN, V146, P351, DOI 10.1016/j.ssc.2008.02.024
   Bozkurt PA, 2017, ULTRASON SONOCHEM, V35, P397, DOI 10.1016/j.ultsonch.2016.10.018
   Cetinus SA, 2000, ENZYME MICROB TECH, V26, P497, DOI 10.1016/S0141-0229(99)00189-1
   Chen W, 2012, ANALYST, V137, P49, DOI 10.1039/c1an15738h
   Chen Y, 2015, J APPL POLYM SCI, V132, DOI 10.1002/app.41499
   Dai MZ, 2016, TALANTA, V149, P117, DOI 10.1016/j.talanta.2015.11.047
   de Amarante OP, 2003, TALANTA, V60, P115, DOI 10.1016/S0039-9140(03)00113-9
   Deganello F, 2016, ELECTROCHIM ACTA, V190, P939, DOI 10.1016/j.electacta.2015.12.101
   Elias DC, 2009, SCIENCE, V323, P610, DOI 10.1126/science.1167130
   Fang Y, 2013, J AM CHEM SOC, V135, P1524, DOI 10.1021/ja310849c
   FRANCO AR, 1990, J BIOL CHEM, V265, P15845
   Fusco G, 2017, BIOSENS BIOELECTRON, V93, P52, DOI 10.1016/j.bios.2016.10.016
   Gao HC, 2015, BIOSENS BIOELECTRON, V65, P404, DOI 10.1016/j.bios.2014.10.067
   Guo YJ, 2011, ACS NANO, V5, P1282, DOI 10.1021/nn1029586
   Gupta V.B., 2011, CHRON YOUNG SCI, V2, P21, DOI [10.4103/2229-5186.79345, DOI 10.4103/2229-5186.79345]
   Han S, 2014, ADV MATER, V26, P849, DOI 10.1002/adma.201303115
   Henglein A, 1999, J PHYS CHEM B, V103, P9533, DOI 10.1021/jp9925334
   HUMMERS WS, 1958, J AM CHEM SOC, V80, P1339, DOI 10.1021/ja01539a017
   Karam P, 2008, ANAL CHEM, V80, P5441, DOI 10.1021/ac702358d
   Kong LJ, 2015, NANO RES, V8, P469, DOI 10.1007/s12274-014-0617-6
   Lee C, 2008, SCIENCE, V321, P385, DOI 10.1126/science.1157996
   Li JP, 2014, SENSOR ACTUAT B-CHEM, V197, P109, DOI 10.1016/j.snb.2014.02.068
   Li W., 2017, J GEOSCI ENV PROTECT, V05, P42
   Lin CY, 2010, TALANTA, V82, P340, DOI 10.1016/j.talanta.2010.04.047
   Liu CJ, 2016, J MATER CHEM A, V4, P9767, DOI 10.1039/c5ta10690g
   Liu FP, 2016, J PHYS CHEM C, V120, P15966, DOI 10.1021/acs.jpcc.5b12559
   Liu H, 2016, MAT SCI ENG C-MATER, V64, P243, DOI 10.1016/j.msec.2016.03.079
   Liu JY, 2015, ELECTROCHIM ACTA, V161, P17, DOI 10.1016/j.electacta.2015.02.034
   Liu YD, 2017, BIOSENS BIOELECTRON, V87, P101, DOI 10.1016/j.bios.2016.08.015
   MATSUBARA C, 1992, ANALYST, V117, P1781, DOI 10.1039/an9921701781
   Men B, 2016, ACS APPL MATER INTER, V8, P1415, DOI 10.1021/acsami.5b10642
   Meng YN, 2013, ADV MATER, V25, P6985, DOI 10.1002/adma.201303529
   Muller A, 2002, PLANTA, V216, P44, DOI 10.1007/s00425-002-0866-6
   Ojea-Jimenez I, 2010, J PHYS CHEM C, V114, P1800, DOI 10.1021/jp9091305
   Patten DA, 2010, J ALZHEIMERS DIS, V20, pS357, DOI 10.3233/JAD-2010-100498
   Pillai ZS, 2004, J PHYS CHEM B, V108, P945, DOI 10.1021/jp037018r
   Popov SA, 2011, J ANAL CHEM+, V66, P6, DOI 10.1134/S1061934811010126
   Prakash PA, 2009, SENSORS-BASEL, V9, P1821, DOI 10.3390/s90301821
   Preston TJ, 2001, J BIOL CHEM, V276, P9558, DOI 10.1074/jbc.M004617200
   Qian Y, 2012, INT J ELECTROCHEM SC, V7, P10063
   Qian Y, 2011, APPL SURF SCI, V257, P10758, DOI 10.1016/j.apsusc.2011.07.093
   Sanchez FG, 2003, ANAL CHIM ACTA, V484, P45, DOI 10.1016/S0003-2670(03)00310-6
   Sassolas A., 2012, J ANAL CHEM+, V3, P210, DOI [DOI 10.4236/AJAC.2012.33030, 10.4236/ajac.2012.33030]
   Shuai HL, 2017, BIOSENS BIOELECTRON, V94, P616, DOI 10.1016/j.bios.2017.03.058
   Shuai HL, 2017, SENSOR ACTUAT B-CHEM, V243, P403, DOI 10.1016/j.snb.2016.12.001
   Singh SP, 2018, ACS NANO, V12, P289, DOI 10.1021/acsnano.7b06263
   Ting SW, 2011, INT J ELECTROCHEM SC, V6, P4438
   Uzunoglu A, 2016, J ELECTROCHEM SOC, V163, pB379, DOI 10.1149/2.1201607jes
   Vasileva P, 2011, COLLOID SURFACE A, V382, P203, DOI 10.1016/j.colsurfa.2010.11.060
   Vatsyayan P, 2010, BIOPHYS CHEM, V153, P36, DOI 10.1016/j.bpc.2010.10.002
   Vdovenko MM, 2013, FOOD CHEM, V141, P865, DOI 10.1016/j.foodchem.2013.04.060
   Vidal JC, 2008, ELECTROANAL, V20, P865, DOI 10.1002/elan.200704115
   Vilian ATE, 2014, BIOSENS BIOELECTRON, V61, P639, DOI 10.1016/j.bios.2014.05.023
   Wang HM, 2017, SENSOR ACTUAT B-CHEM, V247, P146, DOI 10.1016/j.snb.2017.02.175
   Wang SF, 2005, LANGMUIR, V21, P9260, DOI 10.1021/la050947k
   Wang XY, 2016, BIOSENS BIOELECTRON, V81, P438, DOI 10.1016/j.bios.2016.03.031
   Wang YH, 2018, J MATER CHEM B, V6, P2134, DOI 10.1039/c8tb00061a
   Wong A, 2013, SENSOR ACTUAT B-CHEM, V181, P332, DOI 10.1016/j.snb.2012.12.095
   Xia XH, 2014, NANO TODAY, V9, P785, DOI 10.1016/j.nantod.2014.12.001
   Xu D, 2015, ANAL METHODS-UK, V7, P6083, DOI 10.1039/c5ay01131k
   Xu YX, 2010, ACS NANO, V4, P4324, DOI 10.1021/nn101187z
   Yuan WH, 2012, APPL SURF SCI, V261, P753, DOI 10.1016/j.apsusc.2012.08.094
   Zhang Z, 2011, NANO RES, V4, P599, DOI 10.1007/s12274-011-0116-y
NR 66
TC 34
Z9 34
U1 3
U2 105
PU PERGAMON-ELSEVIER SCIENCE LTD
PI OXFORD
PA THE BOULEVARD, LANGFORD LANE, KIDLINGTON, OXFORD OX5 1GB, ENGLAND
SN 0013-4686
EI 1873-3859
J9 ELECTROCHIM ACTA
JI Electrochim. Acta
PD FEB 1
PY 2019
VL 295
BP 615
EP 623
DI 10.1016/j.electacta.2018.10.177
PG 9
WC Electrochemistry
WE Science Citation Index Expanded (SCI-EXPANDED)
SC Electrochemistry
GA HF5CI
UT WOS:000454249800074
DA 2023-06-30
ER

PT J
AU Li, ZY
   Lin, ZF
   Wu, XY
   Chen, HT
   Chai, YQ
   Yuan, R
AF Li, Zhaoyang
   Lin, Zongfan
   Wu, Xiaoyu
   Chen, Haotian
   Chai, Yaqin
   Yuan, Ruo
TI Highly Efficient Electrochemiluminescence Resonance Energy Transfer
   System in One Nanostructure: Its Application for Ultrasensitive
   Detection of MicroRNA in Cancer Cells
SO ANALYTICAL CHEMISTRY
LA English
DT Article
ID CIRCULAR EXPONENTIAL AMPLIFICATION; GRAPHENE QUANTUM DOTS; SENSITIVE
   DETECTION; ELECTROCHEMICAL DETECTION; LUMINOL; BIOSENSOR; STRATEGY;
   MACHINE; SIGNAL; PROBE
AB The electrochemiluminesce (ECL) efficiency of luminous emitter can be enhanced by the means of electrochemiluminesce resonance energy transfer (ECL-RET) with a matched donor. However, generally, the donor and acceptor pairs were separated in different independent nanostructures, experiencing the challenging issues of limited energy transfer efficiency and luminous stability. Herein, we designed novel ECL-RET model within one nanostructure containing the donor of tris(4,4'-dicarboxylicacid-2,2'-bipyridyl) ruthenium(II) dichloride (Rii(dcbpy)(3)(2+)) and the acceptor of cdSe@ZnS quantum dots (QDs) for acting as the ECL emitter (QDs-Ru(dcbpy)(3)(2+)), which significantly reduced the energy loss and improved the ECL efficiency of QDs because of the short path of energy transmission. To demonstrate the proof-of-concept, the proposed QDs-Ru(dcbpy)(3)(2+) was employed to Construct a new kind of ECL biosensor that could achieve the ultrasensitive detection of microRNA-141 (miRNA-141) combining target recycling amplification and the double-output conversion Strategies. Notably, the proposed double-output conversion strategy enabled a small number of miRNA to be successfully transferred into a large number of reporter DNA which could capture numerous QDs-Ru(dcbpy)(3)(2+) labeled signal probes on the sensing surface to realize the ECL response to the logarithm of the concentration of miRNA-141. With the,ultrahigh-efficient ECL-RET in one nanostructure and the dual amplification including target recycling as well as double-output conversion strategies, the proposed biosensor realized ultrasensitive detection of miRNA-141 and performed the concentration range from 100 aM to 10 pm and the estimated detection limit was 33 aM (S/N = 3). Impressively, this method can sensitively detect the miRNA 141 of human prostate cancer cells and provide a significant boost for the detection of other biomarkers in early cancer diagnosis and therapeutic monitoring.
C1 [Li, Zhaoyang; Lin, Zongfan; Wu, Xiaoyu; Chen, Haotian; Chai, Yaqin; Yuan, Ruo] Southwest Univ, Sch Chem & Chem Engn, Key Lab Luminescent & Real Time Analyt Chem, Minist Educ, Chongqing 400715, Peoples R China.
C3 Southwest University - China
RP Chai, YQ; Yuan, R (通讯作者)，Southwest Univ, Sch Chem & Chem Engn, Key Lab Luminescent & Real Time Analyt Chem, Minist Educ, Chongqing 400715, Peoples R China.
EM yqchai@swu.edu.cn; yuanruo@swu.edu.cn
RI wu, 晓煜/HIK-3475-2022; wang, xiaoyu/HJP-6901-2023
FU National Natural Science Foundation (NNSF) of China [21675129, 21575116,
   51473136]; Fundamental Research Funds for the Central Universities,
   China [XDJK2016E055]
FX This work was financially supported by the National Natural Science
   Foundation (NNSF) of China (Grants 21675129, 21575116 and 51473136) and
   the Fundamental Research Funds for the Central Universities (Grant
   XDJK2016E055), China.
CR Ali MM, 2011, ANGEW CHEM INT EDIT, V50, P3751, DOI 10.1002/anie.201100477
   Baker M, 2010, NAT METHODS, V7, P687, DOI 10.1038/nmeth0910-687
   Bentwich I, 2005, NAT GENET, V37, P766, DOI 10.1038/ng1590
   Cai ZK, 2015, MOL MED REP, V11, P533, DOI 10.3892/mmr.2014.2744
   Calin GA, 2006, NAT REV CANCER, V6, P857, DOI 10.1038/nrc1997
   Deiss F, 2009, J AM CHEM SOC, V131, P6088, DOI 10.1021/ja901876z
   Dong YP, 2014, ANAL CHEM, V86, P11373, DOI 10.1021/ac5033319
   Dong YQ, 2013, ANGEW CHEM INT EDIT, V52, P7800, DOI 10.1002/anie.201301114
   Duan RX, 2013, J AM CHEM SOC, V135, P4604, DOI 10.1021/ja311313b
   Feng QM, 2016, ANAL CHEM, V88, P937, DOI 10.1021/acs.analchem.5b03670
   Gao ZQ, 2013, ANAL CHEM, V85, P1624, DOI 10.1021/ac302883c
   Irkham, 2016, J AM CHEM SOC, V138, P15636, DOI 10.1021/jacs.6b09020
   Koo KM, 2016, ANAL CHEM, V88, P2000, DOI 10.1021/acs.analchem.5b04795
   Li L, 2011, CHEM COMMUN, V47, P8292, DOI 10.1039/c1cc11431j
   Li X, 2015, CHEM COMMUN, V51, P11084, DOI 10.1039/c5cc03723a
   Liao YH, 2014, ANAL CHEM, V86, P4596, DOI 10.1021/ac5007427
   Liu ZY, 2015, CHEM SOC REV, V44, P3117, DOI 10.1039/c5cs00086f
   Martin-Yerga D, 2016, ANAL CHEM, V88, P3739, DOI 10.1021/acs.analchem.5b04568
   Medintz IL, 2003, NAT MATER, V2, P630, DOI 10.1038/nmat961
   Mitchell PS, 2008, P NATL ACAD SCI USA, V105, P10513, DOI 10.1073/pnas.0804549105
   Moltzahn F, 2011, CANCER RES, V71, P550, DOI 10.1158/0008-5472.CAN-10-1229
   Permuthwey J., 2010, PROSTATE, V70, P467
   Plasterk RHA, 2006, CELL, V124, P877, DOI 10.1016/j.cell.2006.02.030
   Richter MM, 2004, CHEM REV, V104, P3003, DOI 10.1021/cr020373d
   Servian P, 2016, PROSTATE, V76, P1501, DOI 10.1002/pros.23234
   Sun XY, 2016, CHEM COMMUN, V52, P11108, DOI 10.1039/c6cc06643g
   Tang YQ, 2016, CHEM COMMUN, V52, P13905, DOI 10.1039/c6cc07719f
   Wang GL, 2012, ANAL CHEM, V84, P7037, DOI 10.1021/ac3012544
   Yang LL, 2016, ANAL CHEM, V88, P5097, DOI 10.1021/acs.analchem.5b04521
   Zhang H, 2015, ACS APPL MATER INTER, V7, P16152, DOI 10.1021/acsami.5b04773
   Zhao HF, 2015, CHEM COMMUN, V51, P12669, DOI 10.1039/c5cc03678j
   Zheng LY, 2009, J AM CHEM SOC, V131, P4564, DOI 10.1021/ja809073f
   Zhou DM, 2014, ANAL CHEM, V86, P6763, DOI 10.1021/ac501857m
   Zhu J, 2015, ONCOTARGET, V6, P43819, DOI 10.18632/oncotarget.6102
NR 34
TC 67
Z9 67
U1 4
U2 322
PU AMER CHEMICAL SOC
PI WASHINGTON
PA 1155 16TH ST, NW, WASHINGTON, DC 20036 USA
SN 0003-2700
EI 1520-6882
J9 ANAL CHEM
JI Anal. Chem.
PD JUN 6
PY 2017
VL 89
IS 11
BP 6030
EP 6036
DI 10.1021/acs.analchem.7b00616
PG 7
WC Chemistry, Analytical
WE Science Citation Index Expanded (SCI-EXPANDED)
SC Chemistry
GA EX2DX
UT WOS:000403036800053
PM 28488439
DA 2023-06-30
ER

PT J
AU Xing, WP
   Li, Q
   Han, C
   Sun, DD
   Zhang, Z
   Fang, XN
   Guo, Y
   Ge, F
   Ding, W
   Luo, ZF
   Zhang, LY
AF Xing, Wenping
   Li, Qian
   Han, Cong
   Sun, Dongdong
   Zhang, Zheng
   Fang, Xiaona
   Guo, Yu
   Ge, Feng
   Ding, Wei
   Luo, Zhaofeng
   Zhang, Liyun
TI Customization of aptamer to develop CRISPR/Cas12a-derived ultrasensitive
   biosensor
SO TALANTA
LA English
DT Article
DE CRISPR; Cas12a system; Trans-cleavage; Aptamer; Spike protein;
   Electrochemical biosensor
ID CRISPR-CAS12A
AB The CRISPR/Cas systems have provided wide biosensing applications. Particularly, the aptamer-involved CRISPR/Cas sensor system powerfully expanded to non-nucleic-acid targets. However, tailoring the sequence of the aptamer to explore the relationship between affinity and the activation of CRISPR/Cas12a trans-cleavage activity has not been reported yet. Herein, we developed a series of new aptamers toward the spike protein 1(S1) of SARS-CoV-2. Surface plasmon resonance measurements showed that the affinity of these aptamers to S1 was at the nM level. Subsequently, a "SET" effect (Sequence Essential Trans-cleavage activity) is discovered for the activation of CRISPR/Cas12a trans-cleavage activity. That is, an aptamer, as the activator, sequence needs to be tailored to activate CRISPR/Cas12a efficiently. A balance should be reached between affinity and activation ability. On the one hand, high affinity ensures target recognition performance, and on the other hand, activation can achieve adequate amplification and output of recognition signals. The optimized sequence (with 27 nucle-otides, for short 27-nt) not only recognizes the target with a high affinity and specificity but also can trigger the CRISPR/Cas12a trans-cleavage activity efficiently, showing an excellent detection performance in electro-chemical biosensors. The detection limit for SARS-CoV-2 S1 can be low at 1.5 pg mL-1. The new CRISPR/Cas12a-derived aptasensor also displays a remarkable ability to detect Beta, Delta, and Omicron variants but is selective toward other kinds of proteins. Above all, it is robust for point-of-care testing (POCT) in complex biological fluids, such as saliva, urine, and serum, and provides a universal and scalable detecting platform. Our results provide new insights into aptamer development and a different strategy for COVID-19 antigen detection and biosensor development.
C1 [Xing, Wenping; Li, Qian] Nankai Univ, Coll Pharm, State Key Lab Med Chem Biol, Tianjin 300350, Peoples R China.
   [Han, Cong; Sun, Dongdong; Guo, Yu; Zhang, Liyun] Nankai Univ, Coll Life Sci, State Key Lab Med Chem Biol, Tianjin 300350, Peoples R China.
   [Zhang, Zheng; Fang, Xiaona; Luo, Zhaofeng] Univ Chinese Acad Sci, Inst Basic Med & Canc IBMC, Chinese Acad Sci, Aptamer Select Ctr,Canc Hosp, Hangzhou 310022, Zhejiang, Peoples R China.
   [Ge, Feng; Ding, Wei] Nankai Univ, Tianjin Cent Hosp Obstet & Gynecol, Dept Gynecol Oncol, Tianjin 300071, Peoples R China.
C3 Nankai University; Nankai University; Chinese Academy of Sciences;
   University of Chinese Academy of Sciences, CAS; Nankai University
RP Zhang, LY (通讯作者)，Nankai Univ, Coll Life Sci, State Key Lab Med Chem Biol, Tianjin 300350, Peoples R China.
EM liyunzhang@nankai.edu.cn
RI luo, smile/C-2905-2008
OI luo, smile/0000-0002-2740-8204; Xiaona, Fang/0000-0003-2545-6509
FU National Key Research and Development Program of China [2020YFA0907300];
   National Natural Science Foundation of China [22077069]; Natural Science
   Foundation of Tianjin [19JCZDJC33400, 21JCYBJC00310]; Fundamental
   Research Funds for the Central Universities, Nankai University
   [63201111]; Nankai University
FX We acknowledge the funding support from the National Key Research and
   Development Program of China (No. 2020YFA0907300) and the National
   Natural Science Foundation of China (No. 22077069) , the Natural Science
   Foundation of Tianjin (19JCZDJC33400 and 21JCYBJC00310) , and the
   Fundamental Research Funds for the Central Universities, Nankai
   University (63201111) . L. Zhang thanks Nankai University for supporting
   the Hundred Youth program.
CR Alobo M, 2021, NAT MED, V27, P1126, DOI 10.1038/s41591-021-01395-6
   Cao YL, 2022, NATURE, V602, P657, DOI 10.1038/s41586-021-04385-3
   Chen JS, 2018, SCIENCE, V360, P436, DOI 10.1126/science.aar6245
   Dai YF, 2019, ANGEW CHEM INT EDIT, V58, P17399, DOI 10.1002/anie.201910772
   Erdem A, 2022, TALANTA, V244, DOI 10.1016/j.talanta.2022.123422
   Faria NR, 2021, SCIENCE, V372, P815, DOI [10.1126/science.abh2644, 10.1101/2021.02.26.21252554, 10.1126/science.abh2644Article]
   Filchakova O, 2022, TALANTA, V244, DOI 10.1016/j.talanta.2022.123409
   Han C, 2022, BIOSENS BIOELECTRON, V200, DOI 10.1016/j.bios.2021.113922
   Han C, 2021, CHEM-ASIAN J, V16, P1298, DOI 10.1002/asia.202100242
   Hosseini M, 2022, BIOELECTROCHEMISTRY, V147, DOI 10.1016/j.bioelechem.2022.108161
   Huertas CS, 2020, ANAL CHEM, V92, P12596, DOI 10.1021/acs.analchem.0c02619
   Kim YS, 2016, BIOSENS BIOELECTRON, V76, P2, DOI 10.1016/j.bios.2015.06.040
   Leung K, 2021, EUROSURVEILLANCE, V26, P15, DOI 10.2807/1560-7917.ES.2020.26.1.2002106
   Li CY, 2022, SENSOR ACTUAT B-CHEM, V361, DOI 10.1016/j.snb.2022.131743
   Li CY, 2021, ANAL CHEM, V93, P12514, DOI 10.1021/acs.analchem.1c01403
   Li CY, 2021, ACS NANO, V15, P8142, DOI 10.1021/acsnano.0c09986
   Li CY, 2020, BIOSENS BIOELECTRON, V169, DOI 10.1016/j.bios.2020.112650
   Li D., 2022, SENSOR ACTUAT B-CHEM, V355
   Li HL, 2021, TALANTA, V221, DOI 10.1016/j.talanta.2020.121670
   Li SY, 2018, CELL RES, V28, P491, DOI 10.1038/s41422-018-0022-x
   Liu JX, 2022, BIOSENS BIOELECTRON, V216, DOI 10.1016/j.bios.2022.114646
   Ma JY, 2022, ANAL CHEM, DOI 10.1021/acs.analchem.2c01401
   Makoni M, 2021, LANCET, V397, P267, DOI 10.1016/S0140-6736(21)00144-6
   Niu CQ, 2021, BIOSENS BIOELECTRON, V183, DOI 10.1016/j.bios.2021.113196
   Odeh F., 2020, CLIN MICROBIOL REV, V25
   Peng L, 2020, SENSOR ACTUAT B-CHEM, V320, DOI 10.1016/j.snb.2020.128164
   Qiao B, 2021, BIOSENS BIOELECTRON, V183, DOI 10.1016/j.bios.2021.113233
   Rothlisberger P, 2018, ADV DRUG DELIVER REV, V134, P3, DOI 10.1016/j.addr.2018.04.007
   Shang J, 2020, P NATL ACAD SCI USA, V117, P11727, DOI 10.1073/pnas.2003138117
   Shi YF, 2020, CELL DEATH DIFFER, V27, P1451, DOI 10.1038/s41418-020-0530-3
   Song KM, 2012, SENSORS-BASEL, V12, P612, DOI 10.3390/s120100612
   Wrapp D, 2020, SCIENCE, V367, P1260, DOI [10.1126/science.abb2507, 10.1101/2020.02.11.944462]
   Xiong Y, 2020, J AM CHEM SOC, V142, P207, DOI 10.1021/jacs.9b09211
   Zhang LY, 2020, CHEM COMMUN, V56, P10235, DOI 10.1039/d0cc03993d
   Zhang Y, 2019, MOLECULES, V24, DOI 10.3390/molecules24050941
   Zhao XX, 2021, SCI BULL, V66, P69, DOI 10.1016/j.scib.2020.09.004
   Zhu GZ, 2018, ADV DRUG DELIVER REV, V134, P65, DOI 10.1016/j.addr.2018.08.005
NR 37
TC 0
Z9 0
U1 49
U2 49
PU ELSEVIER
PI AMSTERDAM
PA RADARWEG 29, 1043 NX AMSTERDAM, NETHERLANDS
SN 0039-9140
EI 1873-3573
J9 TALANTA
JI Talanta
PD MAY 1
PY 2023
VL 256
AR 124312
DI 10.1016/j.talanta.2023.124312
EA FEB 2023
PG 7
WC Chemistry, Analytical
WE Science Citation Index Expanded (SCI-EXPANDED)
SC Chemistry
GA 8V2FA
UT WOS:000930451100001
PM 36738621
DA 2023-06-30
ER

PT J
AU Mousavi, SM
   Hashemi, SA
   Kalashgrani, MY
   Rahmanian, V
   Gholami, A
   Chiang, WH
   Lai, CW
AF Mousavi, Seyyed Mojtaba
   Hashemi, Seyyed Alireza
   Kalashgrani, Masoomeh Yari
   Rahmanian, Vahid
   Gholami, Ahmad
   Chiang, Wei-Hung
   Lai, Chin Wei
TI Biomedical Applications of an Ultra-Sensitive Surface Plasmon Resonance
   Biosensor Based on Smart MXene Quantum Dots (SMQDs)
SO BIOSENSORS-BASEL
LA English
DT Review
DE surface plasmon resonance; biosensor; smart MXene quantum dots;
   biomedical
ID TRANSITION-METAL CARBIDES; PROSTATE-SPECIFIC ANTIGEN; FIELD-EFFECT
   TRANSISTOR; GRAPHENE OXIDE; ULTRASENSITIVE DETECTION; TI3C2TX MXENE;
   ELECTROCHEMICAL IMMUNOASSAY; COMPOSITE NANOSHEETS; CANCER BIOMARKER;
   NANOPARTICLES
AB In today's world, the use of biosensors occupies a special place in a variety of fields such as agriculture and industry. New biosensor technologies can identify biological compounds accurately and quickly. One of these technologies is the phenomenon of surface plasmon resonance (SPR) in the development of biosensors based on their optical properties, which allow for very sensitive and specific measurements of biomolecules without time delay. Therefore, various nanomaterials have been introduced for the development of SPR biosensors to achieve a high degree of selectivity and sensitivity. The diagnosis of deadly diseases such as cancer depends on the use of nanotechnology. Smart MXene quantum dots (SMQDs), a new class of nanomaterials that are developing at a rapid pace, are perfect for the development of SPR biosensors due to their many advantageous properties. Moreover, SMQDs are two-dimensional (2D) inorganic segments with a limited number of atomic layers that exhibit excellent properties such as high conductivity, plasmonic, and optical properties. Therefore, SMQDs, with their unique properties, are promising contenders for biomedicine, including cancer diagnosis/treatment, biological sensing/imaging, antigen detection, etc. In this review, SPR biosensors based on SMQDs applied in biomedical applications are discussed. To achieve this goal, an introduction to SPR, SPR biosensors, and SMQDs (including their structure, surface functional groups, synthesis, and properties) is given first; then, the fabrication of hybrid nanoparticles (NPs) based on SMQDs and the biomedical applications of SMQDs are discussed. In the next step, SPR biosensors based on SMQDs and advanced 2D SMQDs-based nanobiosensors as ultrasensitive detection tools are presented. This review proposes the use of SMQDs for the improvement of SPR biosensors with high selectivity and sensitivity for biomedical applications.
C1 [Mousavi, Seyyed Mojtaba; Chiang, Wei-Hung] Natl Taiwan Univ Sci & Technol, Chem Engn Dept, Taipei 106335, Taiwan.
   [Hashemi, Seyyed Alireza] Univ British Columbia, Sch Engn, Nanomat & Polymer Nanocomposites Lab, Kelowna, BC V1V 1V7, Canada.
   [Kalashgrani, Masoomeh Yari; Gholami, Ahmad] Shiraz Univ Med Sci, Ctr Biotechnol Res, Shiraz 7146864685, Iran.
   [Rahmanian, Vahid] Polish Acad Sci, Ctr Mol & Macromol Studies, Sienkiewicza 112, PL-90363 Lodz, Poland.
   [Lai, Chin Wei] Univ Malaya MU, Nanotechnol & Catalysis Res Ctr NANOCAT, Inst Adv Studies IAS, Level 3,Block A, Kuala Lumpur 50603, Malaysia.
C3 National Taiwan University of Science & Technology; University of
   British Columbia; Shiraz University of Medical Science; Polish Academy
   of Sciences; Centre of Molecular & Macromolecular Studies of the Polish
   Academy of Sciences
RP Chiang, WH (通讯作者)，Natl Taiwan Univ Sci & Technol, Chem Engn Dept, Taipei 106335, Taiwan.; Lai, CW (通讯作者)，Univ Malaya MU, Nanotechnol & Catalysis Res Ctr NANOCAT, Inst Adv Studies IAS, Level 3,Block A, Kuala Lumpur 50603, Malaysia.
EM whchiang@mail.ntust.edu.tw; cwlai@um.edu.my
RI Gholami, Ahmad/I-1094-2016; yari kalashgrani, masoomeh/IAP-3829-2023;
   Lai, Chin Wei/E-7062-2013; Chiang, Wei-Hung/H-1968-2013
OI Gholami, Ahmad/0000-0003-1851-159X; Lai, Chin Wei/0000-0002-7549-5015;
   Rahmanian, Vahid/0000-0002-4561-8758; mousavi, seyyed
   mojtaba/0000-0003-2866-9286; Chiang, Wei-Hung/0000-0002-6350-6696
FU Ministry of Science and Technology, Taiwan [MOST 110-2628-E-011-003,
   MOST 109-2923-E-011-003-MY, MOST 111-NU-E-011-001-NU]
FX This work is sponsored by the Ministry of Science and Technology, Taiwan
   (grant number: MOST 110-2628-E-011-003, MOST 109-2923-E-011-003-MY, MOST
   111-NU-E-011-001-NU).
CR Abdelmalak M. N., 2014, MXENES NEW FAMILY 2
   Abdulhalim I, 2008, ELECTROMAGNETICS, V28, DOI 10.1080/02726340801921650
   Abootalebi SN, 2021, J NANOMATER, V2021, DOI 10.1155/2021/6676555
   Ahmadi S, 2021, BIOMED RES INT-UK, V2021, DOI 10.1155/2021/8822645
   Ahmadi S, 2020, J EXP NANOSCI, V15, P363, DOI 10.1080/17458080.2020.1799981
   Ahmed B, 2017, NANO ENERGY, V34, P249, DOI 10.1016/j.nanoen.2017.02.043
   Alipour A., 2022, ADV APPL NANOBIO TEC, V3, P60
   Altintas Z, 2011, TALANTA, V86, P377, DOI 10.1016/j.talanta.2011.09.031
   Amani A.M, 2017, CARBON NANOTUBES REC
   Amstad E, 2011, NANOSCALE, V3, P2819, DOI 10.1039/c1nr10173k
   Anasori B, 2017, NAT REV MATER, V2, DOI 10.1038/natrevmats.2016.98
   Arasu P. T., 2012, 2012 IEEE 3rd International Conference on Photonics (ICP 2012), P93, DOI 10.1109/ICP.2012.6379852
   Azhdari R, 2019, J ENVIRON CHEM ENG, V7, DOI 10.1016/j.jece.2019.103437
   Babar ZUD, 2022, RSC ADV, V12, P19590, DOI 10.1039/d2ra02985e
   Barsoum MW, 1999, J ELECTROCHEM SOC, V146, P3919, DOI 10.1149/1.1392573
   Barsoum MW, 2013, MAX PHASES: PROPERTIES OF MACHINABLE TERNARY CARBIDES AND NITRIDES, P1, DOI 10.1002/9783527654581
   Berdiyorov GR, 2015, EPL-EUROPHYS LETT, V111, DOI 10.1209/0295-5075/111/67002
   Bertok T, 2019, CHEMELECTROCHEM, V6, P989, DOI 10.1002/celc.201800848
   Cai SF, 2018, NANO RES, V11, P6304, DOI 10.1007/s12274-018-2154-1
   Cao J, 2014, SENSOR ACTUAT B-CHEM, V195, P332, DOI 10.1016/j.snb.2014.01.056
   Cao Y, 2019, ACS NANO, V13, P1499, DOI 10.1021/acsnano.8b07224
   Chen JL, 2019, ELECTROCHIM ACTA, V319, P375, DOI 10.1016/j.electacta.2019.07.010
   Chen RY, 2021, MICROCHIM ACTA, V188, DOI 10.1007/s00604-021-04974-z
   Chen X, 2019, SENSOR ACTUAT B-CHEM, V289, P131, DOI 10.1016/j.snb.2019.03.052
   Chen X, 2018, NANOSCALE, V10, P1111, DOI 10.1039/c7nr06958h
   Chen Y, 2012, PHOTONIC SENS, V2, P37, DOI 10.1007/s13320-011-0051-2
   Chimene D, 2015, ADV MATER, V27, P7261, DOI 10.1002/adma.201502422
   Daghestani HN, 2010, SENSORS-BASEL, V10, P9630, DOI 10.3390/s101109630
   Dai C, 2017, ACS NANO, V11, P12696, DOI 10.1021/acsnano.7b07241
   Dai C, 2017, CHEM MATER, V29, P8637, DOI 10.1021/acs.chemmater.7b02441
   Ding XH, 2019, MATER LETT, V247, P174, DOI 10.1016/j.matlet.2019.02.125
   Elahi N, 2019, MAT SCI ENG C-MATER, V105, DOI 10.1016/j.msec.2019.110113
   Erturk G, 2016, SENSOR ACTUAT B-CHEM, V224, P823, DOI 10.1016/j.snb.2015.10.093
   Fan XD, 2008, ANAL CHIM ACTA, V620, P8, DOI 10.1016/j.aca.2008.05.022
   Filip J, 2019, J ELECTROCHEM SOC, V166, pH54, DOI 10.1149/2.0991902jes
   Fitzpatrick B, 2004, J IMMUNOL METHODS, V291, P11, DOI 10.1016/j.jim.2004.03.015
   Gajdosova V, 2020, SENSORS-BASEL, V20, DOI 10.3390/s20144022
   Gajdosova V, 2020, MICROCHIM ACTA, V187, DOI 10.1007/s00604-019-4049-6
   Galarreta BC, 2010, PHYS CHEM CHEM PHYS, V12, P6810, DOI 10.1039/b925923f
   Gao ZQ, 2009, BIOSENS BIOELECTRON, V24, P1825, DOI 10.1016/j.bios.2008.09.009
   Geldhauser T, 2011, PLASMONICS, V6, P207, DOI 10.1007/s11468-010-9189-9
   Gnedenko OV, 2013, ANAL CHIM ACTA, V759, P105, DOI 10.1016/j.aca.2012.10.053
   Grieshaber D, 2008, SENSORS-BASEL, V8, P1400, DOI 10.3390/s8031400
   Guan QW, 2019, NANOSCALE, V11, P14123, DOI 10.1039/c9nr04421c
   Gupta B. D., 2015, FIBER OPTIC SENSORS
   Halim J., 2016, XRAY PHOTOELECTRON S
   Halim J, 2016, APPL SURF SCI, V362, P406, DOI 10.1016/j.apsusc.2015.11.089
   Han XX, 2018, THERANOSTICS, V8, P4491, DOI 10.7150/thno.26291
   Han XX, 2018, ADV HEALTHC MATER, V7, DOI 10.1002/adhm.201701394
   Hantanasirisakul K, 2016, ADV ELECTRON MATER, V2, DOI 10.1002/aelm.201600050
   Hashemi SA, 2021, CHEM ENG J, V418, DOI 10.1016/j.cej.2021.129396
   Hashemi SA, 2020, J ELECTROANAL CHEM, V873, DOI 10.1016/j.jelechem.2020.114406
   Hashemi SA, 2020, POLYMERS-BASEL, V12, DOI 10.3390/polym12061407
   Hashemi SA, 2019, J CLEAN PROD, V239, DOI 10.1016/j.jclepro.2019.118023
   Hashemi SA, 2018, POLYM COMPOSITE, V39, pE1139, DOI 10.1002/pc.24632
   Hashemi SA, 2016, COMPOS PART A-APPL S, V90, P457, DOI 10.1016/j.compositesa.2016.08.015
   Hoa XD, 2007, BIOSENS BIOELECTRON, V23, P151, DOI 10.1016/j.bios.2007.07.001
   Nguyen HH, 2015, SENSORS-BASEL, V15, P10481, DOI 10.3390/s150510481
   Homola J, 1999, SENSOR ACTUAT B-CHEM, V54, P3, DOI 10.1016/S0925-4005(98)00321-9
   Homola J, 2006, SPRINGER SER CHEM SE, V4, P3, DOI 10.1007/5346_013
   Hope MA, 2016, PHYS CHEM CHEM PHYS, V18, P5099, DOI 10.1039/c6cp00330c
   Huang K, 2018, CHEM SOC REV, V47, P5109, DOI 10.1039/c7cs00838d
   Hussein MA, 2020, NANO CONVERG, V7, DOI 10.1186/s40580-020-00225-8
   Jiang XT, 2020, PHYS REP, V848, DOI 10.1016/j.physrep.2019.12.006
   Jiang YJ, 2018, CHEM ENG J, V339, P547, DOI 10.1016/j.cej.2018.01.111
   Kalambate PK, 2019, TRAC-TREND ANAL CHEM, V120, DOI 10.1016/j.trac.2019.115643
   Kalashgrani M. Y., 2022, ADV APPL NANOBIOTECH, V3, P31
   Kalashgrani M.Y., 2022, ADV APPL NANOBIO TEC, V3, P38
   Kalashgrani MY, 2022, AANBT, P43
   Eddin FBK, 2020, MOLECULES, V25, DOI 10.3390/molecules25122769
   Kaushik S., 2016, P INT C FIBRE OPTICS
   Kaushik S, 2019, SCI REP-UK, V9, DOI 10.1038/s41598-019-43531-w
   Kaushik S, 2019, REV SCI INSTRUM, V90, DOI 10.1063/1.5036693
   Kazemi K., 2022, ADV APPL NANOBIO TEC, V3, P8
   Ke HK, 2020, ANAL METHODS-UK, V12, P3038, DOI 10.1039/d0ay00648c
   Kelly KL, 2003, J PHYS CHEM B, V107, P668, DOI 10.1021/jp026731y
   Kirsch J, 2013, CHEM SOC REV, V42, P8733, DOI 10.1039/c3cs60141b
   Koyappayil A, 2022, BIOSENSORS-BASEL, V12, DOI 10.3390/bios12070454
   Koyun A., 2012, ROADMAP BIOMEDICAL E, V1, P117
   Krutyakov YA, 2010, APPL SURF SCI, V256, P7037, DOI 10.1016/j.apsusc.2010.05.020
   Kumar R, 2020, SUPERLATTICE MICROST, V145, DOI 10.1016/j.spmi.2020.106591
   Kumar S, 2018, BIOSENS BIOELECTRON, V121, P243, DOI 10.1016/j.bios.2018.08.076
   Lee J, 2014, SCI REP-UK, V4, DOI 10.1038/srep07352
   Li RY, 2017, ACS NANO, V11, P3752, DOI 10.1021/acsnano.6b08415
   Li X, 2017, SMALL, V13, DOI 10.1002/smll.201602660
   Li X, 2021, TALANTA, V235, DOI 10.1016/j.talanta.2021.122726
   LIEDBERG B, 1983, SENSOR ACTUATOR, V4, P299, DOI 10.1016/0250-6874(83)85036-7
   Lin H, 2018, ADV SCI, V5, DOI 10.1002/advs.201800518
   Lin H, 2017, NANO LETT, V17, P384, DOI 10.1021/acs.nanolett.6b04339
   Liu C, 2017, BIOSENS BIOELECTRON, V94, P200, DOI 10.1016/j.bios.2017.03.004
   Liu CL, 2021, OPT EXPRESS, V29, P36598, DOI 10.1364/OE.440585
   Liu H, 2015, SENSOR ACTUAT B-CHEM, V218, P60, DOI 10.1016/j.snb.2015.04.090
   Liu L, 2019, BIOSENS BIOELECTRON, V137, P45, DOI 10.1016/j.bios.2019.04.059
   Liu MW, 2021, MICROCHIM ACTA, V188, DOI 10.1007/s00604-020-04668-y
   Liu YL, 2019, CHEM COMMUN, V55, P13729, DOI 10.1039/c9cc07108c
   Liu Y, 2010, LANGMUIR, V26, P6158, DOI 10.1021/la100886x
   Liu YX, 2020, MAT SCI ENG C-MATER, V116, DOI 10.1016/j.msec.2020.111212
   Lorencova L, 2020, CHEMELECTROCHEM, V7, P1956, DOI 10.1002/celc.202000075
   Lorencova L, 2019, ELECTROANAL, V31, P1833, DOI 10.1002/elan.201900288
   Lorencova L, 2018, SENSOR ACTUAT B-CHEM, V263, P360, DOI 10.1016/j.snb.2018.02.124
   Lorencova L, 2017, ELECTROCHIM ACTA, V235, P471, DOI 10.1016/j.electacta.2017.03.073
   Majd SM, 2018, BIOSENS BIOELECTRON, V105, P6, DOI 10.1016/j.bios.2018.01.009
   Manzanares-Palenzuela CL, 2019, CHEM SCI, V10, P10010, DOI 10.1039/c9sc03049b
   Martin-Becerra D, 2013, NEW J PHYS, V15, DOI 10.1088/1367-2630/15/8/085021
   Mehrotra Parikha, 2016, J Oral Biol Craniofac Res, V6, P153, DOI 10.1016/j.jobcr.2015.12.002
   Mishra AK, 2016, J PHYS CHEM C, V120, P2893, DOI 10.1021/acs.jpcc.5b08955
   Mohammadniaei M, 2020, BIOSENS BIOELECTRON, V159, DOI 10.1016/j.bios.2020.112208
   Mohammadniaei M, 2018, J BIOTECHNOL, V274, P40, DOI 10.1016/j.jbiotec.2018.03.014
   Mousavi S., 2016, POLYM RENEW RESOUR, V7, P101, DOI [10.1177/204124791600700303, DOI 10.1177/204124791600700303]
   Mousavi S., 2016, POLYM RENEW RESOUR, V7, P135, DOI [DOI 10.1177/204124791600700402, 10.1177/204124791600700402]
   Mousavi S. M., 2020, Journal of Environmental Treatment Techniques, V8, P214
   Mousavi S.M., 2017, POLYM RENEW RESOUR, V8, P117, DOI [10.1177/204124791700800303, DOI 10.1177/204124791700800303]
   Mousavi S.M., 2015, J MATER, V2015, P1, DOI [10.1155/2015/131957, DOI 10.1155/2015/131957]
   Mousavi S.M., 2017, POLYM RENEWABLE RESO, V8, P177, DOI [DOI 10.1177/204124791700800403, 10.1177/204124791700800403]
   Mousavi S.M., 2018, MED CHEM, V8, P218, DOI [10.4172/2161-0444.1000516, DOI 10.4172/2161-0444.1000516]
   Mousavi S.M., 2018, DEV CLAY NANOPARTICL
   Mousavi SM, 2022, BIOSENSORS-BASEL, V12, DOI 10.3390/bios12070466
   Mousavi SM, 2022, BIOSENSORS-BASEL, V12, DOI 10.3390/bios12070461
   Mousavi SM, 2022, PHARMACEUTICS, V14, DOI 10.3390/pharmaceutics14051054
   Mousavi SM, 2022, BIOSENSORS-BASEL, V12, DOI 10.3390/bios12050286
   Mousavi SM, 2022, POLYMERS-BASEL, V14, DOI 10.3390/polym14030617
   Mousavi SM, 2020, EVID-BASED COMPL ALT, V2020, DOI 10.1155/2020/4397543
   Mousavi SM, 2020, ARTIF CELL NANOMED B, V48, P1189, DOI 10.1080/21691401.2020.1817052
   Mousavi SM, 2020, SYMMETRY-BASEL, V12, DOI 10.3390/sym12071100
   Mousavi SM, 2021, DRUG METAB REV, V53, P141, DOI 10.1080/03602532.2020.1845201
   Mousavi SM, 2020, RSC ADV, V10, P12851, DOI 10.1039/d0ra00186d
   Mousavi SM, 2019, J DRUG DELIV SCI TEC, V54, DOI 10.1016/j.jddst.2019.101352
   Mousavi SM, 2020, DATA BRIEF, V28, DOI 10.1016/j.dib.2019.104929
   Mousavi SM, 2018, ACTA CHIM SLOV, V65, P882, DOI 10.17344/acsi.2018.4537
   Mousavi SM, 2018, ACTA CHIM SLOV, V65, P750, DOI 10.17344/acsi.2018.4536
   Mousavi SM, 2018, CHEMISTRYSELECT, V3, P7200, DOI 10.1002/slct.201800996
   Naguib M, 2015, ACCOUNTS CHEM RES, V48, P128, DOI 10.1021/ar500346b
   Naguib M, 2012, ACS NANO, V6, P1322, DOI 10.1021/nn204153h
   Naguib M, 2011, ADV MATER, V23, P4248, DOI 10.1002/adma.201102306
   Nicolosi V, 2013, SCIENCE, V340, P1420, DOI 10.1126/science.1226419
   Novoselov KS, 2012, NATURE, V490, P192, DOI 10.1038/nature11458
   Nunna BB, 2019, NANO CONVERG, V6, DOI 10.1186/s40580-019-0173-6
   Ouyang QL, 2016, PROCEDIA ENGINEER, V140, P134, DOI 10.1016/j.proeng.2015.08.1114
   Pandey S, 2022, BIOSENSORS-BASEL, V12, DOI 10.3390/bios12040219
   Park YM, 2020, NANO CONVERG, V7, DOI 10.1186/s40580-020-00239-2
   Pichersky E., 2007, BIOTECHNOLOGY, V25, P89
   Quershi A, 2009, BIOSENS BIOELECTRON, V25, P877, DOI 10.1016/j.bios.2009.08.043
   Rakhi RB, 2016, SCI REP-UK, V6, DOI 10.1038/srep36422
   Ramanavicius S, 2020, INT J MOL SCI, V21, DOI 10.3390/ijms21239224
   Rath PP, 2020, BIO-PROTOCOL, V10, DOI 10.21769/BioProtoc.3519
   Ravanshad R, 2017, NANO REV EXP, V9, DOI 10.1080/20022727.2017.1373551
   Reddy KK, 2020, ADV SCI, V7, DOI 10.1002/advs.201902980
   Roointan A, 2019, J PHARMACEUT BIOMED, V164, P93, DOI 10.1016/j.jpba.2018.10.017
   Samudrala P.K., 2006, GRADUATE THESES DISS, V1786
   Sarycheva A, 2017, J PHYS CHEM C, V121, P19983, DOI 10.1021/acs.jpcc.7b08180
   Satheeshkumar E, 2016, SCI REP-UK, V6, DOI 10.1038/srep32049
   Schasfoort RBM, 2008, HANDBOOK OF SURFACE PLASMON RESONANCE, P1, DOI 10.1039/9781847558220
   Sevenson S, 2012, ADV DRUG DELIVER REV, V64, P102, DOI 10.1016/j.addr.2012.09.030
   Shahzad F, 2022, CRIT REV ANAL CHEM, V52, P848, DOI 10.1080/10408347.2020.1836470
   Shao JD, 2020, CHEM ENG J, V400, DOI 10.1016/j.cej.2020.126009
   Sharma PK, 2020, ANAL BIOANAL CHEM, V412, P4101, DOI 10.1007/s00216-020-02641-5
   Shi Z, 2021, NANOMATERIALS-BASEL, V11, DOI 10.3390/nano11123170
   Shrivastav AM, 2015, SENSOR ACTUAT B-CHEM, V212, P404, DOI 10.1016/j.snb.2015.02.028
   Singh E, 2017, RSC ADV, V7, P28234, DOI 10.1039/c7ra03599c
   Singh P, 2016, SENSOR ACTUAT B-CHEM, V229, P110, DOI 10.1016/j.snb.2016.01.118
   Sinha A, 2018, TRAC-TREND ANAL CHEM, V105, P424, DOI 10.1016/j.trac.2018.05.021
   Skorobogatiy M, 2006, APPL PHYS LETT, V89, DOI 10.1063/1.2360186
   Sokol M, 2019, TRENDS CHEM, V1, P210, DOI 10.1016/j.trechm.2019.02.016
   Song DD, 2019, J HAZARD MATER, V373, P367, DOI 10.1016/j.jhazmat.2019.03.083
   Sreenilayam SP, 2021, MATER TODAY, V43, P99, DOI 10.1016/j.mattod.2020.10.025
   Srivastava A, 2020, OPTIK, V203, DOI 10.1016/j.ijleo.2019.163430
   Sun L., 2016, APPL MOL SPECTROSCOP
   Sun W, 2017, J MATER CHEM A, V5, P21663, DOI 10.1039/c7ta05574a
   Sundaram A, 2020, J MATER CHEM B, V8, P4990, DOI 10.1039/d0tb00251h
   Taniselass S, 2019, BIOSENS BIOELECTRON, V130, P276, DOI 10.1016/j.bios.2019.01.047
   Thanh NTK, 2010, NANO TODAY, V5, P213, DOI 10.1016/j.nantod.2010.05.003
   Thenmozhi R, 2021, J ELECTROCHEM SOC, V168, DOI 10.1149/1945-7111/ac2fc6
   Tombelli S, 2005, BIOELECTROCHEMISTRY, V67, P135, DOI 10.1016/j.bioelechem.2004.04.011
   Tuteja SK, 2017, NANOSCALE, V9, P10886, DOI 10.1039/c7nr04307d
   Verger L, 2019, TRENDS CHEM, V1, P656, DOI 10.1016/j.trechm.2019.04.006
   Verger L, 2019, CURR OPIN SOLID ST M, V23, P149, DOI 10.1016/j.cossms.2019.02.001
   Verma R, 2011, SENSOR ACTUAT B-CHEM, V160, P623, DOI 10.1016/j.snb.2011.08.039
   Wang F, 2015, BIOSENS BIOELECTRON, V74, P1022, DOI 10.1016/j.bios.2015.08.004
   Wang XH, 2018, BIOSENS BIOELECTRON, V105, P22, DOI 10.1016/j.bios.2018.01.012
   Wang XH, 2010, BIOSENS BIOELECTRON, V26, P404, DOI 10.1016/j.bios.2010.07.121
   Wang XD, 2015, ADV MATER, V27, P7945, DOI 10.1002/adma.201503935
   Wang YJ, 2021, NANOMATERIALS-BASEL, V11, DOI 10.3390/nano11081995
   Wee Y, 2019, BIOSENS BIOELECTRON, V132, P279, DOI 10.1016/j.bios.2019.03.008
   Wu L, 2010, OPT EXPRESS, V18, P14395, DOI 10.1364/OE.18.014395
   Wu LM, 2018, SENSOR ACTUAT B-CHEM, V277, P210, DOI 10.1016/j.snb.2018.08.154
   Wu Q, 2020, ANAL CHEM, V92, P3354, DOI 10.1021/acs.analchem.9b05372
   Wu Q, 2019, BIOSENS BIOELECTRON, V144, DOI 10.1016/j.bios.2019.111697
   Wu W, 2022, CHINESE J ANAL CHEM, V50, P13, DOI 10.1016/j.cjac.2021.11.005
   Wu XZ, 2021, ELECTROANAL, V33, P1827, DOI 10.1002/elan.202100192
   Xiao F, 2009, J PHYS CHEM C, V113, P849, DOI 10.1021/jp808162g
   Xu BZ, 2020, J PHYS-MATER, V3, DOI 10.1088/2515-7639/ab8f78
   Xu BZ, 2016, ADV MATER, V28, P3333, DOI 10.1002/adma.201504657
   Xu SX, 2017, 2017 19TH INTERNATIONAL CONFERENCE ON SOLID-STATE SENSORS, ACTUATORS AND MICROSYSTEMS (TRANSDUCERS), P706
   Xu Y, 2019, NANOMATERIALS-BASEL, V9, DOI 10.3390/nano9020165
   Xu Y, 2019, IEEE J SEL TOP QUANT, V25, DOI 10.1109/JSTQE.2018.2868795
   Xue Q, 2017, ADV MATER, V29, DOI 10.1002/adma.201604847
   Yang CY, 2005, LAB CHIP, V5, P1017, DOI 10.1039/b504737d
   Yang GH, 2020, SENSOR ACTUAT B-CHEM, V309, DOI 10.1016/j.snb.2020.127735
   Yang S, 2018, ANGEW CHEM INT EDIT, V57, P15491, DOI 10.1002/anie.201809662
   Yuan Yao, 2007, 2007 1st International Conference on Bioinformatics and Biomedical Engineering, P1043
   Zamhuri A, 2021, BIOMED ENG ONLINE, V20, DOI 10.1186/s12938-021-00873-9
   Zamora-Galvez A, 2017, APPL MATER TODAY, V9, P387, DOI 10.1016/j.apmt.2017.09.006
   Zeng SW, 2014, CHEM SOC REV, V43, P3426, DOI 10.1039/c3cs60479a
   Zeng YJ, 2017, NANOPHOTONICS-BERLIN, V6, P1017, DOI 10.1515/nanoph-2017-0022
   Zhang CFJ, 2017, CHEM MATER, V29, P4848, DOI 10.1021/acs.chemmater.7b00745
   Zhang H, 2018, CHEM SOC REV, V47, P6009, DOI 10.1039/c8cs90084a
   Zhang HX, 2019, BIOSENS BIOELECTRON, V124, P184, DOI 10.1016/j.bios.2018.10.016
   Zhang QX, 2018, ANAL CHEM, V90, P12737, DOI 10.1021/acs.analchem.8b03083
   Zheng JS, 2018, J ELECTROCHEM SOC, V165, pB227, DOI 10.1149/2.0051807jes
   Zhou DK, 2020, INT J NANOMED, V15, P10171, DOI 10.2147/IJN.S284752
   Zhou J, 2016, ANGEW CHEM INT EDIT, V55, P5008, DOI 10.1002/anie.201510432
   Zhou SJ, 2019, APPL SURF SCI, V498, DOI 10.1016/j.apsusc.2019.143889
   Zhu XY, 2021, CERAM INT, V47, P173, DOI 10.1016/j.ceramint.2020.08.121
NR 213
TC 5
Z9 5
U1 24
U2 37
PU MDPI
PI BASEL
PA ST ALBAN-ANLAGE 66, CH-4052 BASEL, SWITZERLAND
EI 2079-6374
J9 BIOSENSORS-BASEL
JI Biosensors-Basel
PD SEP
PY 2022
VL 12
IS 9
AR 743
DI 10.3390/bios12090743
PG 24
WC Chemistry, Analytical; Nanoscience & Nanotechnology; Instruments &
   Instrumentation
WE Science Citation Index Expanded (SCI-EXPANDED)
SC Chemistry; Science & Technology - Other Topics; Instruments &
   Instrumentation
GA 4T5MT
UT WOS:000858161800001
PM 36140128
OA Green Published, gold
DA 2023-06-30
ER

PT J
AU Kalligosfyri, P
   Niko, S
   Bravou, V
   Kalogianni, DP
AF Kalligosfyri, Panagiota
   Niko, Sofia
   Bravou, Vasiliki
   Kalogianni, Despina P.
TI Liquid biopsy genotyping by a simple lateral flow strip assay with
   visual detection
SO ANALYTICA CHIMICA ACTA
LA English
DT Article
DE Dipstick; Gold nanoparticles; Biosensor; KRAS; Cell-free DNA;
   Circulating tumor DNA
ID CIRCULATING TUMOR DNA; SENSITIVE ELECTROCHEMICAL DETECTION; MULTIPLEX
   DETECTION; COLORECTAL-CANCER; HUMAN BLOOD; MUTATIONS; BIOSENSOR;
   HETEROGENEITY; BIOMARKERS; PLATFORM
AB Liquid biopsy, as a minimally invasive method that allows real-time monitoring of the tumor genome, represents a competing approach for cancer diagnosis, prognosis and therapy decision making. Liquid biopsy in cancer patients mainly includes analysis of circulating tumor cells (CTC) and cell-free circulating tumor DNA (ctDNA). ctDNA is the tumor-derived fraction of the cell-free DNA present in the blood. ctDNA is detected based on cancer-specific genomic aberrations (mainly mutations) and represents a challenging analyte due to high fragmentation and low concentration. Several methodologies have been developed for ctDNA analysis in cancer patients but many of these technologies are too time-intensive, complicated and expensive for implementation in diagnostic testing. Herein, we developed a novel lateral flow strip assay for mutational analysis of ctDNA in blood samples and visual detection that is based on gold nanoparticles as reporters. As a model, common single-point mutations of the KRAS gene, related to colorectal cancer (CRC), have been selected for method development. The proposed DNA biosensor has been successfully applied for the detection of three KRAS mutations (KRAS G12D/A/V), along with the wild-type KRAS gene in synthetic DNA targets, cancer cell lines and cfDNA from blood samples of healthy individuals and CRC patients. The main advantages of the proposed lateral flow assay are simplicity, rapid analysis time (similar to 10 min) and visual detection without the requirement of special instrumentation. The assay is also cost-effective with high detectability, specificity and reproducibility and has the potential to be used as a portable and universal device. In conclusion, the proposed assay offers a rapid diagnostic strip test for visual genotyping, as an alternative approach for liquid biopsy applications. (C) 2021 Elsevier B.V. All rights reserved.
C1 [Kalligosfyri, Panagiota; Kalogianni, Despina P.] Univ Patras, Dept Chem, Patras 26504, Greece.
   [Niko, Sofia; Bravou, Vasiliki] Univ Patras, Med Sch, Dept Anat Histol Embryol, Patras 26504, Greece.
C3 University of Patras; University of Patras
RP Kalogianni, DP (通讯作者)，Univ Patras, Dept Chem, Patras 26504, Greece.
EM kalogian@upatras.gr
RI Bravou, Vasiliki/GLV-1693-2022
OI Bravou, Vasiliki/0000-0002-4635-0204; Kalligosfyri,
   Panagiota/0000-0002-8287-059X
FU European Union (European Social Fund-ESF) through the Operational
   Programme "Human Resources Development, Education and Lifelong Learning
   2014-2020" [MIS 5047147]
FX This research is cofinanced by Greece and the European Union (European
   Social Fund-ESF) through the Operational Programme "Human Resources
   Development, Education and Lifelong Learning 2014-2020" in the context
   of the project "Gold nanoparticlebased biosensor for rapid liquid biopsy
   applications" (MIS 5047147) . We also acknowledge Professor Kalofonos
   Haralabos and Karteri Sofia (Division of Oncology, Department of
   Medicine, University Hospital, University of Patras, Patras, Greece) for
   providing blood samples from CRC patients.
CR Alix-Panabieres C, 2016, CANCER DISCOV, V6, P479, DOI 10.1158/2159-8290.CD-15-1483
   Cai Chunyan, 2018, Nanotheranostics, V2, P12, DOI 10.7150/ntno.22419
   Chang Y, 2017, THER CLIN RISK MANAG, V13, P1363, DOI 10.2147/TCRM.S141991
   Chen M, 2021, BIOSENS BIOELECTRON, V173, DOI 10.1016/j.bios.2020.112821
   Chen XM, 2020, MED SCI MONITOR, V26, DOI 10.12659/MSM.921040
   Chen XF, 2020, CHEMELECTROCHEM, V7, P64, DOI 10.1002/celc.201901657
   Chu YL, 2016, RSC ADV, V6, P22673, DOI 10.1039/c5ra27625j
   Cree IA, 2017, BMC CANCER, V17, DOI 10.1186/s12885-017-3693-7
   D'Agata R, 2020, BIOSENS BIOELECTRON, V170, DOI 10.1016/j.bios.2020.112648
   Das J, 2020, ANGEW CHEM INT EDIT, V59, P2554, DOI 10.1002/anie.201905005
   Das J, 2018, ANGEW CHEM INT EDIT, V57, P3711, DOI 10.1002/anie.201800455
   Das J, 2016, J AM CHEM SOC, V138, P11009, DOI 10.1021/jacs.6b05679
   Dekker E, 2019, LANCET, V394, P1467, DOI 10.1016/S0140-6736(19)32319-0
   Gerlinger M, 2012, NEW ENGL J MED, V366, P883, DOI 10.1056/NEJMoa1113205
   Giannopoulou L, 2018, CLIN CHEM LAB MED, V56, P186, DOI 10.1515/cclm-2017-0019
   Han X, 2017, GENOM PROTEOM BIOINF, V15, P59, DOI 10.1016/j.gpb.2016.12.004
   Heitzer E, 2019, NAT REV GENET, V20, P71, DOI 10.1038/s41576-018-0071-5
   Heitzer E, 2015, CLIN CHEM, V61, P112, DOI 10.1373/clinchem.2014.222679
   Huang C, 2020, BIOSENS BIOELECTRON, V165, DOI 10.1016/j.bios.2020.112384
   Huang YF, 2020, ANAL CHIM ACTA, V1107, P40, DOI 10.1016/j.aca.2020.02.006
   Keller L, 2021, BRIT J CANCER, V124, P345, DOI 10.1038/s41416-020-01047-5
   Kleppe M, 2014, NAT MED, V20, P342, DOI 10.1038/nm.3522
   Kloten V, 2017, ONCOTARGET, V8, P86253, DOI 10.18632/oncotarget.21134
   Li DD, 2020, BIOSENS BIOELECTRON, V148, DOI 10.1016/j.bios.2019.111826
   Li RM, 2017, SCI REP-UK, V7, DOI 10.1038/srep44212
   Li XY, 2019, BIOSENS BIOELECTRON, V126, P596, DOI 10.1016/j.bios.2018.11.037
   Liu GX, 2020, ANALYST, V145, P1174, DOI 10.1039/d0an00044b
   Liu Y, 2020, ANAL CHEM, V92, P5708, DOI 10.1021/acs.analchem.9b04183
   Lopez A, 2018, EXPERT REV ANTICANC, V18, P19, DOI 10.1080/14737140.2018.1403320
   Lyu Nana, 2020, Nanotheranostics, V4, P224, DOI 10.7150/ntno.48905
   Magiati M, 2018, MICROCHIM ACTA, V185, DOI 10.1007/s00604-018-2856-9
   Mao XX, 2019, SENSOR ACTUAT B-CHEM, V285, P385, DOI 10.1016/j.snb.2019.01.076
   Meric-Bernstam F, 2012, NAT REV CLIN ONCOL, V9, P542, DOI 10.1038/nrclinonc.2012.127
   Nguyen AH, 2015, BIOSENS BIOELECTRON, V67, P443, DOI 10.1016/j.bios.2014.09.003
   Osumi H, 2019, CANCER SCI, V110, P1148, DOI 10.1111/cas.13972
   Peng YF, 2020, ANAL CHIM ACTA, V1121, P17, DOI 10.1016/j.aca.2020.04.077
   Rahman M, 2020, ANAL METHODS-UK, V12, P440, DOI 10.1039/c9ay01620a
   Shu P., ANALYST, V145, P4671
   Tadimety A, 2019, BIOSENS BIOELECTRON, V130, P236, DOI 10.1016/j.bios.2019.01.045
   Tan C, 2012, WORLD J GASTROENTERO, V18, P5171, DOI 10.3748/wjg.v18.i37.5171
   Tian T, 2017, SENSOR ACTUAT B-CHEM, V251, P440, DOI 10.1016/j.snb.2017.05.082
   Uygun ZO, 2020, ANAL CHIM ACTA, V1121, P35, DOI 10.1016/j.aca.2020.04.009
   Van Cutsem E, 2016, ANN ONCOL, V27, P1386, DOI 10.1093/annonc/mdw235
   Vymetalkova V, 2018, INT J MOL SCI, V19, DOI 10.3390/ijms19113356
   Wang C, 2016, BIOTECHNOL LETT, V38, P1709, DOI 10.1007/s10529-016-2161-9
   Wang HF, 2018, BIOSENS BIOELECTRON, V122, P224, DOI 10.1016/j.bios.2018.09.028
   Wang J, 2020, SCI ADV, V6, DOI 10.1126/sciadv.aax3223
   Wang J, 2019, ADV SCI, V6, DOI 10.1002/advs.201900730
   Wee EJH, 2016, THERANOSTICS, V6, P1506, DOI 10.7150/thno.15871
   Zhai XW, 2019, ANAL BIOANAL CHEM, V411, P6039, DOI 10.1007/s00216-019-01985-x
   Zhang J, 2019, ACS APPL MATER INTER, V11, P18145, DOI 10.1021/acsami.9b02953
   Zhang W, 2018, BIOSENS BIOELECTRON, V105, P116, DOI 10.1016/j.bios.2018.01.038
   Zheng WL, 2018, SENSOR ACTUAT B-CHEM, V264, P320, DOI 10.1016/j.snb.2018.02.159
   Zhou QF, 2016, ANAL CHEM, V88, P4759, DOI 10.1021/acs.analchem.6b00108
   Zhou WT, 2020, CHEM SCI, V11, P3745, DOI 10.1039/c9sc06408g
   Zhu D, 2018, ELECTROANAL, V30, P1349, DOI 10.1002/elan.201700696
NR 56
TC 14
Z9 14
U1 5
U2 33
PU ELSEVIER
PI AMSTERDAM
PA RADARWEG 29, 1043 NX AMSTERDAM, NETHERLANDS
SN 0003-2670
EI 1873-4324
J9 ANAL CHIM ACTA
JI Anal. Chim. Acta
PD JUN 8
PY 2021
VL 1163
AR 338470
DI 10.1016/j.aca.2021.338470
EA APR 2021
PG 10
WC Chemistry, Analytical
WE Science Citation Index Expanded (SCI-EXPANDED)
SC Chemistry
GA RV5HW
UT WOS:000645864800001
PM 34024417
DA 2023-06-30
ER

PT J
AU Krupin, O
   Wang, C
   Berini, P
AF Krupin, Oleksiy
   Wang, Chen
   Berini, Pierre
TI Selective capture of human red blood cells based on blood group using
   long-range surface plasmon waveguides
SO BIOSENSORS & BIOELECTRONICS
LA English
DT Article
DE Optical biosensor; Long-range surface plasmon-polariton; Waveguide;
   Human red blood cells; CYTOP; Blood group detection
ID MACH-ZEHNDER INTERFEROMETER; COATED GOLD FEATURES; ELECTROCHEMICAL
   DIFFERENTIATION; RESONANCE SENSORS; SENSITIVITY; FABRICATION; BIOSENSORS
AB An optical biosensor based on long-range surface plasmon-polariton waveguides is applied to the detection of blood group antigen A on whole erythrocytes. The biosensor consists of straight gold waveguides embedded in CYTOP with an etched fluidic channel. The gold waveguides were functionalized with immunoglobulin G against blood group A (anti-A IgG) by forming a self-assembled monolayer (SAM) of 16-mercaptohexadecanoic acid (16-MHA) and then conjugating the anti-A IgG through carbodiimide chemistry. In order to demonstrate anti-A surface selectivity, solutions of O-type, B-type, A-type and AB-type red blood cells (RBCs) were sequentially injected over an anti-A functionalized waveguide. Surfaces were regenerated by lysing attached cells with distilled/deionized water (DDI H2O). The efficiency of surface regeneration with DDI H2O was very high as determined by performing six sequential binding/regeneration cycles of A RBC capture on the same anti-A surface. Also, five solutions of different A RBC concentrations, ranging from 1.14 x 10(5) cells/ml to 1.83 x 10(6) cells/ml, were injected over an anti-A surface to determine the limit of detection (LOD), which was found to be less than 3 x 10(5) cells/ml. Finally, the response produced by a single cell bound to a waveguide was determined by relating the number of bound cells to the response produced, from which the signal-to-noise ratio for single cell detection was determined to be similar to 95. The waveguides are promising as simple, low-cost and compact transducers, functionalized using standard thiol-based chemistries, for the selective detection of cells. (C) 2013 Elsevier B.V. All rights reserved.
C1 [Krupin, Oleksiy] Univ Ottawa, Dept Biol & Chem Engn, Ottawa, ON K1N 6N5, Canada.
   [Wang, Chen] Univ Toronto, Mt Sinai Hosp, Dept Pathol & Lab Med, Toronto, ON M5G 1X5, Canada.
   [Berini, Pierre] Univ Ottawa, Sch Elect Engn & Comp Sci, Ottawa, ON K1N 6N5, Canada.
   [Berini, Pierre] Univ Ottawa, Dept Phys, Ottawa, ON K1N 6N5, Canada.
C3 University of Ottawa; University of Toronto; Sinai Health System
   Toronto; Lunenfeld Tanenbaum Research Institute; University of Ottawa;
   University of Ottawa
RP Berini, P (通讯作者)，Univ Ottawa, Sch Elect Engn & Comp Sci, 800 King Edward Ave, Ottawa, ON K1N 6N5, Canada.
EM berini@eecs.uottawa.ca
OI Berini, Pierre/0000-0002-6795-7275
FU NSERC (BiopSys Network)
FX The authors gratefully acknowledge NSERC (BiopSys Network) for funding,
   Ewa Lisicka-Skrzek, Michal Tencer, Asad Khan, Hamoudi Asiri, and Anthony
   Olivieri for assistance in carrying out the experiments.
CR Asiri H., 2012, THESIS U OTTAWA OTTA
   Balasubramanian S, 2006, ELECTROANAL, V18, P1885, DOI 10.1002/elan.200603627
   Berini P, 2009, ADV OPT PHOTONICS, V1, P484, DOI 10.1364/AOP.1.000484
   Berini P, 2008, NEW J PHYS, V10, DOI 10.1088/1367-2630/10/10/105010
   Boltasseva A, 2005, J LIGHTWAVE TECHNOL, V23, P413, DOI 10.1109/JLT.2004.835749
   Breukelaar I, 2006, J APPL PHYS, V100, DOI 10.1063/1.2244479
   Chabot V, 2012, SENSOR ACTUAT B-CHEM, V174, P94, DOI 10.1016/j.snb.2012.08.028
   Charbonneau R, 2006, J LIGHTWAVE TECHNOL, V24, P477, DOI 10.1109/JLT.2005.859856
   Chiu C, 2010, J VAC SCI TECHNOL B, V28, P729, DOI 10.1116/1.3449187
   Cooper MA, 2002, NAT REV DRUG DISCOV, V1, P515, DOI 10.1038/nrd838
   Dostalek J, 2007, PLASMONICS, V2, P97, DOI 10.1007/s11468-007-9037-8
   Gagnon G, 2006, J LIGHTWAVE TECHNOL, V24, P4391, DOI 10.1109/JLT.2006.883683
   Guo J, 2008, OPT LETT, V33, P512, DOI 10.1364/OL.33.000512
   Hayes DF, 2006, CLIN CANCER RES, V12, P4218, DOI 10.1158/1078-0432.CCR-05-2821
   Heideman RG, 1999, SENSOR ACTUAT B-CHEM, V61, P100, DOI 10.1016/S0925-4005(99)00283-X
   Hermanson GT, 2008, BIOCONJUGATE TECHNIQUES, 2ND EDITION, P1, DOI 10.1016/B978-0-12-370501-3.00001-1
   Homola J, 1999, SENSOR ACTUAT B-CHEM, V54, P3, DOI 10.1016/S0925-4005(98)00321-9
   Joo YH, 2010, APPL PHYS LETT, V97, DOI 10.1063/1.3513283
   Kinrot N, 2004, J LIGHTWAVE TECHNOL, V22, P2296, DOI 10.1109/JLT.2004.832438
   Krupin O, 2013, OPT EXPRESS, V21, P698, DOI 10.1364/OE.21.000698
   Li B, 2008, ANAL BIOCHEM, V377, P195, DOI 10.1016/j.ab.2008.03.030
   Lofas S, 2004, ASSAY DRUG DEV TECHN, V2, P407
   Love JC, 2005, CHEM REV, V105, P1103, DOI 10.1021/cr0300789
   Nikolajsen T, 2004, APPL PHYS LETT, V85, P5833, DOI 10.1063/1.1835997
   Quinn JG, 1997, J IMMUNOL METHODS, V206, P87, DOI 10.1016/S0022-1759(97)00092-6
   Quinn JG, 2000, ANAL BIOCHEM, V281, P135, DOI 10.1006/abio.2000.4564
   Shew BY, 2008, SENSOR ACTUAT A-PHYS, V141, P299, DOI 10.1016/j.sna.2007.08.029
   Slavik R, 2007, SENSOR ACTUAT B-CHEM, V123, P10, DOI 10.1016/j.snb.2006.08.020
   Tencer M, 2012, J ELECTROCHEM SOC, V159, pJ77, DOI 10.1149/2.087203jes
   Tencer M, 2009, J ELECTROCHEM SOC, V156, pJ386, DOI 10.1149/1.3242308
   Vala M, 2009, SENSOR ACTUAT B-CHEM, V139, P59, DOI 10.1016/j.snb.2008.08.029
   Xu DX, 2008, OPT EXPRESS, V16, P15137, DOI 10.1364/OE.16.015137
NR 32
TC 40
Z9 42
U1 1
U2 97
PU ELSEVIER ADVANCED TECHNOLOGY
PI OXFORD
PA OXFORD FULFILLMENT CENTRE THE BOULEVARD, LANGFORD LANE, KIDLINGTON,
   OXFORD OX5 1GB, OXON, ENGLAND
SN 0956-5663
EI 1873-4235
J9 BIOSENS BIOELECTRON
JI Biosens. Bioelectron.
PD MAR 15
PY 2014
VL 53
BP 117
EP 122
DI 10.1016/j.bios.2013.09.051
PG 6
WC Biophysics; Biotechnology & Applied Microbiology; Chemistry, Analytical;
   Electrochemistry; Nanoscience & Nanotechnology
WE Science Citation Index Expanded (SCI-EXPANDED)
SC Biophysics; Biotechnology & Applied Microbiology; Chemistry;
   Electrochemistry; Science & Technology - Other Topics
GA 292CZ
UT WOS:000329881100019
PM 24135542
DA 2023-06-30
ER

PT J
AU Shirani, M
   Kalantari, H
   Khodayar, MJ
   Kouchak, M
   Rahbar, N
AF Shirani, Maryam
   Kalantari, Heibatullah
   Khodayar, Mohammad Javad
   Kouchak, Maryam
   Rahbar, Nadereh
TI A novel strategy for detection of small molecules based on aptamer/gold
   nanoparticles/graphitic carbon nitride nanosheets as fluorescent
   biosensor
SO TALANTA
LA English
DT Article
DE Aptamer; Gold nanoparticles; Graphitic carbon nitride nanosheets;
   Biosensor; Digoxin
ID SURFACE-PLASMON RESONANCE; GOLD NANOPARTICLES; ELECTROCHEMICAL
   APTASENSOR; SENSITIVE DETECTION; SENSING STRATEGY; ENERGY-TRANSFER;
   QUANTUM DOTS; DNA; CLEAVAGE; SIGNAL
AB Herein, a novel ultrasensitive strategy has been developed by designing a label free fluorescent nano-aptasensor for monitoring of small moecules in human plasma. In this nano-aptasensor, graphitic carbon nitride nanosheets were used as fluorescent probe. The fluorescence intensity of the probe was decreased by interaction between graphitic carbon nitride nanosheets and label-free aptamer/gold nanoparticles conjugate, via Fluorescence resonance energy transfer mechanism. Upon addition of the analyte, the fluorescence of graphitic carbon nitride nanosheets was restored due to the aptamer/analyte interaction, and the aggregation of gold nanoparticles in the presence of salt. The influence of various factors on sensing method was investigated, and under the approved conditions, the fluorescence signal showed a linear relation with Digoxin concentration in the range of 10-500 ng L-1 with limit of detection down to 3.2 ng L-1 relative standard deviations for 25, 100 and 500 ng L-1 of analyte concentrations were 2.6, 4.0 and 6.5%, respectively. This strategy provided a simple, rapid, cost effective and reproducible experimental model, with successful application for determination of Digoxin in plasma samples without any pretreatment steps.
C1 [Shirani, Maryam; Kalantari, Heibatullah; Khodayar, Mohammad Javad] Ahvaz Jundishapur Univ Med Sci, Toxicol Res Ctr, Ahvaz, Iran.
   [Shirani, Maryam; Kalantari, Heibatullah; Khodayar, Mohammad Javad] Ahvaz Jundishapur Univ Med Sci, Sch Pharm, Dept Toxicol, Ahvaz, Iran.
   [Kouchak, Maryam; Rahbar, Nadereh] Ahvaz Jundishapur Univ Med Sci, Nanotechnol Res Ctr, Ahvaz, Iran.
   [Kouchak, Maryam] Ahvaz Jundishapur Univ Med Sci, Sch Pharm, Dept Pharmaceut, Ahvaz, Iran.
   [Rahbar, Nadereh] Ahvaz Jundishapur Univ Med Sci, Sch Pharm, Dept Med Chem, Ahvaz, Iran.
C3 Ahvaz Jundishapur University of Medical Sciences (AJUMS); Ahvaz
   Jundishapur University of Medical Sciences (AJUMS); Ahvaz Jundishapur
   University of Medical Sciences (AJUMS); Ahvaz Jundishapur University of
   Medical Sciences (AJUMS); Ahvaz Jundishapur University of Medical
   Sciences (AJUMS)
RP Rahbar, N (通讯作者)，Ahvaz Jundishapur Univ Med Sci, Dept Med Chem, Ahvaz, Iran.
EM n_rahbar2010@ajums.ac.ir
RI Khodayar, Mohammad Javad/D-2779-2018; Shirani, Maryam/ABG-4755-2021;
   Kouchak, Maryam/I-6546-2017; Rahbar, Nadereh/AAC-6684-2021
OI Khodayar, Mohammad Javad/0000-0001-9518-1286; Kouchak,
   Maryam/0000-0002-1399-7335; Rahbar, Nadereh/0000-0002-0663-7075;
   Shirani, Maryam/0000-0002-9397-1767
FU Research Council of Ahvaz Jundishapur University of Medical Sciences
   [TRC-9720]
FX The financial support of this project provided by the Research Council
   of Ahvaz Jundishapur University of Medical Sciences under grant No.
   TRC-9720. This paper is extracted from Mrs Maryam Shirani's thesis.
CR Acquah C, 2019, SCI REP-UK, V9, DOI 10.1038/s41598-019-50862-1
   Ashley J, 2013, BIOSENS BIOELECTRON, V48, P126, DOI 10.1016/j.bios.2013.04.009
   Bai YF, 2013, BIOSENS BIOELECTRON, V47, P265, DOI 10.1016/j.bios.2013.02.004
   Bai ZH, 2019, TALANTA, V204, P409, DOI 10.1016/j.talanta.2019.06.035
   Elmizadeh H, 2020, SENSOR ACTUAT B-CHEM, V302, DOI 10.1016/j.snb.2019.127133
   Emrani AS, 2015, ANAL METHODS-UK, V7, P3814, DOI 10.1039/c5ay00622h
   Emrani AS, 2015, ANAL METHODS-UK, V7, P3419, DOI 10.1039/c5ay00235d
   Ghosh SK, 2007, CHEM REV, V107, P4797, DOI 10.1021/cr0680282
   Gordon CKL, 2018, ACS SENSORS, V3, P2574, DOI 10.1021/acssensors.8b00945
   Han J, 2016, TALANTA, V148, P279, DOI 10.1016/j.talanta.2015.10.038
   Han Q, 2016, ACS NANO, V10, P2745, DOI 10.1021/acsnano.5b07831
   He BS, 2018, MICROCHIM ACTA, V185, DOI 10.1007/s00604-018-3006-0
   Hu K, 2015, MICROCHIM ACTA, V182, P949, DOI 10.1007/s00604-014-1412-5
   Huang S, 2016, MICROCHIM ACTA, V183, P1855, DOI 10.1007/s00604-016-1822-7
   Kim S, 2018, SENSOR ACTUAT B-CHEM, V273, P1029, DOI 10.1016/j.snb.2018.06.108
   Klahn M, 2004, J PHYS CHEM A, V108, P6186, DOI 10.1021/jp048617g
   Koyun S, 2019, TALANTA, V194, P528, DOI 10.1016/j.talanta.2018.10.007
   Lan YF, 2019, SPECTROCHIM ACTA A, V219, P411, DOI 10.1016/j.saa.2019.04.068
   Li HH, 2020, FOOD CONTROL, V107, DOI 10.1016/j.foodcont.2019.106761
   Li HX, 2004, J AM CHEM SOC, V126, P10958, DOI 10.1021/ja048749n
   Li JS, 2017, TALANTA, V162, P46, DOI 10.1016/j.talanta.2016.09.066
   Li Q, 2017, TALANTA, V174, P521, DOI 10.1016/j.talanta.2017.06.048
   Li YA, 2019, MICROCHIM ACTA, V186, DOI 10.1007/s00604-019-3325-9
   Li Y, 2015, GOLD BULL, V48, P73, DOI 10.1007/s13404-015-0163-3
   Lin BX, 2018, BIOSENS BIOELECTRON, V100, P482, DOI 10.1016/j.bios.2017.09.028
   Liu JW, 2016, ACS APPL MATER INTER, V8, P33439, DOI 10.1021/acsami.6b11207
   Liu XT, 2019, BIOSENS BIOELECTRON, V129, P118, DOI 10.1016/j.bios.2019.01.032
   Liu Y, 2016, ACS APPL MATER INTER, V8, P28255, DOI 10.1021/acsami.5b08275
   Luo ZW, 2016, SENSOR ACTUAT B-CHEM, V236, P474, DOI 10.1016/j.snb.2016.06.035
   Mashhadizadeh MH, 2017, J ELECTROANAL CHEM, V787, P132, DOI 10.1016/j.jelechem.2017.01.033
   Mashhadizadeh MH, 2016, ANAL METHODS-UK, V8, P7247, DOI 10.1039/c6ay02474b
   Masoudyfar Z, 2019, SPECTROCHIM ACTA A, V211, P234, DOI 10.1016/j.saa.2018.12.007
   Mirau PA, 2018, LANGMUIR, V34, P2139, DOI 10.1021/acs.langmuir.7b02449
   Nasrin F, 2018, BIOSENS BIOELECTRON, V122, P16, DOI 10.1016/j.bios.2018.09.024
   Pehlivan ZS, 2019, MICROCHIM ACTA, V186, DOI 10.1007/s00604-019-3659-3
   Rahbar N, 2018, ANAL CHIM ACTA, V1026, P117, DOI 10.1016/j.aca.2018.04.007
   Rahbar N, 2018, MICROCHIM ACTA, V185, DOI 10.1007/s00604-017-2615-3
   Samanta A, 2014, NANO LETT, V14, P5052, DOI 10.1021/nl501709s
   Tan DD, 2013, TALANTA, V113, P26, DOI 10.1016/j.talanta.2013.03.055
   Wang QB, 2013, ANAL CHEM, V85, P12182, DOI 10.1021/ac403646n
   Wang YH, 2018, MICROCHIM ACTA, V185, DOI 10.1007/s00604-018-3028-7
   Wang YM, 2017, ANAL CHEM, V89, P12327, DOI 10.1021/acs.analchem.7b03335
   Wulandari P, 2008, J NONLINEAR OPT PHYS, V17, P185, DOI 10.1142/S0218863508004032
   Xiang MH, 2016, NANOSCALE, V8, P4727, DOI 10.1039/c5nr08278a
   Xu JY, 2015, DYES PIGMENTS, V123, P55, DOI 10.1016/j.dyepig.2015.07.019
   Zhang X, 2012, LANGMUIR, V28, P3896, DOI 10.1021/la205036p
   Zhang YH, 2013, SCI REP-UK, V3, DOI 10.1038/srep01943
   Zhao LH, 2020, ANAL CHIM ACTA, V1095, P172, DOI 10.1016/j.aca.2019.10.017
   Zhou ZX, 2015, ACS NANO, V9, P12480, DOI 10.1021/acsnano.5b05924
   Zhu LJ, 2019, MICROCHIM ACTA, V186, DOI 10.1007/s00604-018-3212-9
NR 50
TC 20
Z9 21
U1 5
U2 125
PU ELSEVIER
PI AMSTERDAM
PA RADARWEG 29, 1043 NX AMSTERDAM, NETHERLANDS
SN 0039-9140
EI 1873-3573
J9 TALANTA
JI Talanta
PD NOV 1
PY 2020
VL 219
AR 121235
DI 10.1016/j.talanta.2020.121235
PG 8
WC Chemistry, Analytical
WE Science Citation Index Expanded (SCI-EXPANDED)
SC Chemistry
GA NN4GU
UT WOS:000568748700001
PM 32887126
DA 2023-06-30
ER

PT J
AU Vlasceanu, GM
   Amarandi, RM
   Ionita, M
   Tite, T
   Iovu, H
   Pilan, L
   Burns, JS
AF Vlasceanu, George M.
   Amarandi, Roxana-Maria
   Ionita, Mariana
   Tite, Teddy
   Iovu, Horia
   Pilan, Luisa
   Burns, Jorge S.
TI Versatile graphene biosensors for enhancing human cell therapy
SO BIOSENSORS & BIOELECTRONICS
LA English
DT Review
DE Biosensors; Graphene; Cancer; Cell therapy; Stem cells; Theranostics
ID ULTRASENSITIVE ELECTROCHEMICAL DETECTION; NITROGEN-DOPED GRAPHENE;
   LABEL-FREE DETECTION; FEW-LAYER GRAPHENE; QUANTUM DOTS; GOLD
   NANOPARTICLES; FUNCTIONALIZED GRAPHENE; SENSITIVE DETECTION; SIGNAL
   AMPLIFICATION; DNA HYBRIDIZATION
AB Technological advances in engineering and cell biology stimulate novel approaches for medical treatment, in particular cell-based therapy. The first cell-based gene therapy against cancer was recently approved by the US Food and Drug Administration. Progress in cancer diagnosis includes a blood test detecting five cancer types. Numerous stem cell phase I/II clinical trials showing safety and efficacy will soon pursue qualifying criteria for advanced therapy medicinal products (ATMP), aspiring to join the first stem-cell therapy approved by the European Medicines Agency. Cell based therapy requires extensive preclinical characterisation of biomarkers indicating mechanisms of action crucial to the desired therapeutic effect. Quantitative analyses monitoring critical functions for the manufacture of optimal cell and tissue-based clinical products include successful potency assays for implementation. The challenge to achieve high quality measurement is increasingly met by progress in biosensor design. We adopt a cell therapy perspective to highlight recent examples of graphene-enhanced biointerfaces for measurement of biomarkers relevant to cancer treatment, diagnosis and tissue regeneration. Graphene based biosensor design problems can thwart their use for health care transformative point of care testing and real-time applications. We discuss concerns to be addressed and emerging solutions for establishing clinical grade biosensors to accelerate human cell therapy.
C1 [Vlasceanu, George M.; Ionita, Mariana; Iovu, Horia] Univ Politehn Bucuresti, Adv Polymer Mat Grp, Gh Polizu 1-7, Bucharest 011061, Romania.
   [Vlasceanu, George M.; Amarandi, Roxana-Maria; Ionita, Mariana; Tite, Teddy; Burns, Jorge S.] Univ Politehn Bucuresti, Fac Med Engn, Gh Polizu 1-7, Bucharest 011061, Romania.
   [Pilan, Luisa] Univ Politehn Bucuresti, Dept Inorgan Chem Phys Chem & Electrochem, 1-7 Polizu St, Bucharest 011061, Romania.
   [Iovu, Horia] Acad Romanian Scientists, Splaiul Independentei 107, Bucharest, Romania.
   [Burns, Jorge S.] Univ Hosp Modena & Reggio Emilia, Dept Med & Surg Sci Children & Adults, Lab Cellular Therapies, Modena, Italy.
C3 Polytechnic University of Bucharest; Polytechnic University of
   Bucharest; Polytechnic University of Bucharest; Academy of Romanian
   Scientists (AOSR); Universita di Modena e Reggio Emilia; Universita di
   Modena e Reggio Emilia Hospital
RP Burns, JS (通讯作者)，Univ Politehn Bucuresti, Fac Med Engn, Gh Polizu 1-7, Bucharest 011061, Romania.; Pilan, L (通讯作者)，Univ Politehn Bucuresti, Dept Inorgan Chem Phys Chem & Electrochem, 1-7 Polizu St, Bucharest 011061, Romania.; Burns, JS (通讯作者)，Univ Hosp Modena & Reggio Emilia, Dept Med & Surg Sci Children & Adults, Lab Cellular Therapies, Modena, Italy.
EM luisa.pilan@upb.ro; jsburns@unimore.it
RI Burns, Jorge S./J-3395-2012; Pilan, Luisa/A-1415-2009; Ionita,
   Mariana/C-5664-2012; Amarandi, Roxana-Maria/AAR-8564-2021; Burns,
   Jorge/AAF-5291-2019; Iovu, Horia/C-3644-2011; Tite, Teddy/L-1612-2016
OI Burns, Jorge S./0000-0002-8602-1536; Pilan, Luisa/0000-0001-5543-2888;
   Tite, Teddy/0000-0002-2839-9012; Amarandi,
   Roxana-Maria/0000-0002-9937-6539; Iovu, Horia/0000-0003-1028-2198
FU National Authority for Scientific Research and Innovation, Operational
   Program Competitiveness Axis 1 - Section E; European Regional
   Development Fund "Investments for your future" [154 / 25.11.2016,
   P_37_221 / 2015]
FX We thank Diana F. Becheru for help with the preparation of this
   manuscript. This work was supported by a grant of the National Authority
   for Scientific Research and Innovation, Operational Program
   Competitiveness Axis 1 - Section E, Program co- financed from European
   Regional Development Fund "Investments for your future" under the
   project number 154 / 25.11.2016, P_37_221 / 2015.
CR Achadu OJ, 2017, DYES PIGMENTS, V145, P189, DOI 10.1016/j.dyepig.2017.06.002
   Afsahi S, 2018, BIOSENS BIOELECTRON, V100, P85, DOI 10.1016/j.bios.2017.08.051
   Ahmad H, 2017, OPT MATER, V73, P441, DOI 10.1016/j.optmat.2017.08.038
   Akhavan O, 2016, J MATER CHEM B, V4, P3169, DOI 10.1039/c6tb00152a
   Akkarachanchainon N, 2017, TALANTA, V165, P692, DOI 10.1016/j.talanta.2016.12.092
   Alfano B, 2016, SENSOR ACTUAT B-CHEM, V222, P1032, DOI 10.1016/j.snb.2015.09.008
   Ali MA, 2016, ACS APPL MATER INTER, V8, P7646, DOI 10.1021/acsami.5b12460
   Alizadeh T, 2016, SENSOR ACTUAT B-CHEM, V222, P728, DOI 10.1016/j.snb.2015.08.122
   Amarandi RM, 2018, BIOMED RES INT, V2018, DOI 10.1155/2018/1676851
   Ambrosi A, 2014, CHEM REV, V114, P7150, DOI 10.1021/cr500023c
   Assaud L, 2016, J ELECTROANAL CHEM, V771, P73, DOI 10.1016/j.jelechem.2016.03.045
   Attri P, 2017, SCI REP-UK, V7, DOI 10.1038/s41598-017-02690-4
   Azimzadeh M, 2016, BIOSENS BIOELECTRON, V77, P99, DOI 10.1016/j.bios.2015.09.020
   Bahreyni A, 2017, INT J PHARMACEUT, V526, P391, DOI 10.1016/j.ijpharm.2017.05.014
   Bangert U, 2016, SCI REP-UK, V6, DOI 10.1038/srep27090
   Benvidi A, 2015, TALANTA, V137, P80, DOI 10.1016/j.talanta.2015.01.035
   Berger C, 2006, SCIENCE, V312, P1191, DOI 10.1126/science.1125925
   Bhatnagar D, 2016, BIOSENS BIOELECTRON, V79, P495, DOI 10.1016/j.bios.2015.12.083
   Bollella P, 2017, BIOSENS BIOELECTRON, V89, P152, DOI 10.1016/j.bios.2016.03.068
   Bonanni A, 2011, ACS NANO, V5, P2356, DOI 10.1021/nn200091p
   Bressan E, 2014, J TRANSL MED, V12, DOI 10.1186/s12967-014-0296-9
   Buscaglia Lindsey E Becker, 2011, Chin J Cancer, V30, P371
   Cai BJ, 2018, ANAL METHODS-UK, V10, P230, DOI 10.1039/c7ay02329d
   Cai BJ, 2015, BIOSENS BIOELECTRON, V74, P329, DOI 10.1016/j.bios.2015.06.068
   Cai BJ, 2014, ACS NANO, V8, P2632, DOI 10.1021/nn4063424
   Calmels B., 2018, DRUG DISCOV TODAY
   Campos R, 2018, MICROELECTRON ENG, V189, P85, DOI 10.1016/j.mee.2017.12.015
   Cao L, 2017, J MATER CHEM B, V5, P6300, DOI 10.1039/c7tb01629h
   Cao Y, 2017, ACS APPL MATER INTER, V9, P159, DOI 10.1021/acsami.6b13150
   Carmeliet P., 2005, ONCOLOGY S3, V69, pS4
   Catalanotto C, 2016, INT J MOL SCI, V17, DOI 10.3390/ijms17101712
   Chan JA, 2005, CANCER RES, V65, P6029, DOI 10.1158/0008-5472.CAN-05-0137
   Chan KF, 2016, MAT SCI ENG C-MATER, V58, P666, DOI 10.1016/j.msec.2015.09.010
   Chang CC, 2018, MOL THER, V26, P593, DOI 10.1016/j.ymthe.2017.11.018
   Chauhan N, 2017, J MATER RES, V32, P2860, DOI 10.1557/jmr.2017.91
   Chen CH, 2017, SCI REP-UK, V7, DOI 10.1038/s41598-017-04139-0
   Chen D, 2012, CHEM REV, V112, P6027, DOI 10.1021/cr300115g
   Chen D, 2010, CHEM SOC REV, V39, P3157, DOI 10.1039/b923596e
   Chen F, 2017, ANAL CHIM ACTA, V985, P141, DOI 10.1016/j.aca.2017.06.048
   Chen HX, 2015, BIOSENS BIOELECTRON, V68, P777, DOI 10.1016/j.bios.2015.02.007
   Chen TT, 2015, J AM CHEM SOC, V137, P982, DOI 10.1021/ja511988w
   Chen YC, 2017, SCI REP-UK, V7, DOI 10.1038/srep42690
   Chen YW, 2016, SMALL, V12, P1458, DOI 10.1002/smll.201502917
   Cheng FF, 2014, ANALYST, V139, P3860, DOI 10.1039/c4an00777h
   Chikkaveeraiah BV, 2012, NANOMEDICINE-UK, V7, P957, DOI [10.2217/NNM.11.178, 10.2217/nnm.11.178]
   Cohen JD, 2018, SCIENCE, V359, P926, DOI 10.1126/science.aar3247
   Cong YS, 2008, CELL RES, V18, P725, DOI 10.1038/cr.2008.74
   Cruz SMA, 2016, SENSORS-BASEL, V16, DOI 10.3390/s16010137
   Cui L, 2013, ANAL CHEM, V85, P2269, DOI 10.1021/ac303179z
   Cui L, 2012, CHEM COMMUN, V48, P194, DOI 10.1039/c1cc15412e
   da Silva ETSG, 2017, CHEMELECTROCHEM, V4, P778, DOI 10.1002/celc.201600758
   Dang DK, 2015, NANOSCALE RES LETT, V10, P1, DOI 10.1186/s11671-014-0727-9
   Devadas B, 2012, INT J ELECTROCHEM SC, V7, P3339
   Diakosavvas, 2017, OECD OECD GREEN GROW, DOI [10.1787/9789264278530-en, DOI 10.1787/9789264278530-EN]
   Dong HF, 2012, ANAL CHEM, V84, P4587, DOI 10.1021/ac300721u
   Dong XC, 2010, ADV MATER, V22, P1649, DOI 10.1002/adma.200903645
   Drusco A, 2017, ADV CANCER RES, V135, P1, DOI 10.1016/bs.acr.2017.06.005
   Du D, 2011, ANAL CHEM, V83, P746, DOI 10.1021/ac101715s
   Du X, 2008, NAT NANOTECHNOL, V3, P491, DOI 10.1038/nnano.2008.199
   Duan RX, 2017, ACS APPL MATER INTER, V9, P23420, DOI 10.1021/acsami.7b05639
   Dubuisson E, 2011, ANAL CHEM, V83, P2452, DOI 10.1021/ac102431d
   Estaquier J, 2012, ADV EXP MED BIOL, V942, P157, DOI 10.1007/978-94-007-2869-1_7
   de Avila BEF, 2015, ANAL CHEM, V87, P2290, DOI 10.1021/ac504032d
   Fang YX, 2013, CHEM COMMUN, V49, P9526, DOI 10.1039/c3cc44735a
   Farid S, 2015, BIOSENS BIOELECTRON, V71, P294, DOI 10.1016/j.bios.2015.04.047
   Fatima F, 2017, FRONT GENET, V8, DOI 10.3389/fgene.2017.00161
   Feng BY, 2013, ANAL CHEM, V85, P7732, DOI 10.1021/ac4009463
   Feng HB, 2014, SMALL, V10, P2233, DOI 10.1002/smll.201303722
   Ferrari AC, 2015, NANOSCALE, V7, P4598, DOI 10.1039/c4nr01600a
   Fischbach MA, 2013, SCI TRANSL MED, V5, DOI 10.1126/scitranslmed.3005568
   Foroutan T, 2018, J BIOMED MATER RES A, V106, P293, DOI 10.1002/jbm.a.36231
   Furukawa K, 2016, ACS SENSORS, V1, P710, DOI 10.1021/acssensors.6b00191
   Gan XR, 2017, BIOSENS BIOELECTRON, V89, P56, DOI 10.1016/j.bios.2016.03.042
   Gaughran J, 2016, MICROSYST NANOENG, V2, DOI 10.1038/micronano.2016.8
   Gaur S., 2015, BONE, V70, P93
   Geim AK, 2007, NAT MATER, V6, P183, DOI 10.1038/nmat1849
   Georgakilas V, 2016, CHEM REV, V116, P5464, DOI 10.1021/acs.chemrev.5b00620
   Georgakilas V, 2012, CHEM REV, V112, P6156, DOI 10.1021/cr3000412
   Giovanni M, 2012, ANALYST, V137, P580, DOI 10.1039/c1an15910k
   Guo W, 2016, ADV MATER, V28, P3152, DOI 10.1002/adma.201503705
   Gupta S, 2015, AIP ADV, V5, DOI 10.1063/1.4914186
   Ha NR, 2017, SCI REP-UK, V7, DOI 10.1038/srep40305
   Haar S, 2016, J PHYS CHEM LETT, V7, P2714, DOI 10.1021/acs.jpclett.6b01260
   Hammam AMM, 2017, CARBON, V121, P399, DOI 10.1016/j.carbon.2017.05.097
   Han YJ, 2015, CHEM-EUR J, V21, P13045, DOI 10.1002/chem.201502062
   Hao N, 2017, SENSOR ACTUAT B-CHEM, V250, P476, DOI 10.1016/j.snb.2017.05.003
   Hasmim M, 2017, J IMMUNOL, V198, P1423, DOI 10.4049/jimmunol.1600981
   He LJ, 2017, BIOSENS BIOELECTRON, V89, P606, DOI 10.1016/j.bios.2016.01.076
   Hematti P, 2016, TRANSFUSION, V56, p32S, DOI 10.1111/trf.13569
   Hermenean A, 2017, SCI REP-UK, V7, DOI 10.1038/s41598-017-16599-5
   Hirsch T., 2018, CANCERS, V10
   Hong C, 2016, ANAL CHEM, V88, P2999, DOI 10.1021/acs.analchem.6b00046
   Hong M, 2016, ANAL CHEM, V88, P12177, DOI 10.1021/acs.analchem.6b03108
   Hu TX, 2016, BIOSENS BIOELECTRON, V77, P451, DOI 10.1016/j.bios.2015.09.068
   Huang J, 2010, NANOSCALE, V2, P2733, DOI 10.1039/c0nr00473a
   Hughes ZE, 2017, LANGMUIR, V33, P10193, DOI 10.1021/acs.langmuir.7b02480
   Hwang DW, 2017, BIOMATERIALS, V121, P144, DOI 10.1016/j.biomaterials.2016.12.028
   Hwang MT, 2016, P NATL ACAD SCI USA, V113, P7088, DOI 10.1073/pnas.1603753113
   Ionita M, 2017, COMPOS PART B-ENG, V121, P34, DOI 10.1016/j.compositesb.2017.03.031
   Isin D, 2017, MAT SCI ENG C-MATER, V75, P1242, DOI 10.1016/j.msec.2017.02.166
   Janegitz BC, 2017, BIOSENS BIOELECTRON, V89, P224, DOI 10.1016/j.bios.2016.03.026
   Jayanthi VSPKSA, 2017, BIOSENS BIOELECTRON, V91, P15, DOI 10.1016/j.bios.2016.12.014
   Jia YP, 2017, CARBON, V114, P585, DOI 10.1016/j.carbon.2016.12.045
   Jung YK, 2013, SCI REP-UK, V3, DOI 10.1038/srep03367
   Justino CIL, 2017, TRAC-TREND ANAL CHEM, V91, P53, DOI 10.1016/j.trac.2017.04.003
   Kang YY, 2017, INT J NANOMED, V12, P5501, DOI 10.2147/IJN.S141032
   Kaplan A, 2017, CHEM SOC REV, V46, P4530, DOI 10.1039/c7cs00181a
   Kasputis T, 2015, ACTA BIOMATER, V18, P88, DOI 10.1016/j.actbio.2015.02.016
   Khalilzadeh B, 2017, MICROCHIM ACTA, V184, P3651, DOI 10.1007/s00604-017-2466-y
   Khalilzadeh B, 2016, BIOIMPACTS, V6, P135, DOI 10.15171/bi.2016.20
   Kilic T, 2016, J ELECTROCHEM SOC, V163, pB227, DOI 10.1149/2.0481606jes
   Kim TH, 2015, MATERIALS, V8, P8674, DOI 10.3390/ma8125481
   Kinoshita T, 2017, J HUM GENET, V62, P67, DOI 10.1038/jhg.2016.87
   Ko NR, 2017, RSC ADV, V7, P11420, DOI 10.1039/c6ra25949a
   Lai PX, 2016, BIOMATERIALS, V109, P12, DOI 10.1016/j.biomaterials.2016.09.005
   Lee H, 2016, NAT NANOTECHNOL, V11, P566, DOI [10.1038/nnano.2016.38, 10.1038/NNANO.2016.38]
   Lerner KB., 2017, SENSOR ACTUAT B-CHEM, V239, P1261
   Levchenko I, 2016, NANOSCALE, V8, P10511, DOI 10.1039/c5nr06537b
   Li B, 2015, BIOSENS BIOELECTRON, V72, P313, DOI 10.1016/j.bios.2015.05.034
   Li BL, 2011, NUCLEIC ACIDS RES, V39, DOI 10.1093/nar/gkr504
   Li D, 2014, CHEM COMMUN, V50, P8197, DOI 10.1039/c4cc03384a
   Li L, 2015, BIOSENS BIOELECTRON, V71, P108, DOI 10.1016/j.bios.2015.04.032
   Li M, 2012, J MATER CHEM, V22, P23374, DOI 10.1039/c2jm35417a
   Li Y, 2016, COLLOID SURFACE B, V145, P160, DOI 10.1016/j.colsurfb.2016.04.048
   Li Z, 2016, ACS APPL MATER INTER, V8, P10985, DOI 10.1021/acsami.6b01227
   Lian Y, 2015, BIOSENS BIOELECTRON, V65, P314, DOI 10.1016/j.bios.2014.10.017
   Lin CW, 2015, BIOSENS BIOELECTRON, V67, P431, DOI 10.1016/j.bios.2014.08.080
   Lin SC, 2013, NANOTECHNOLOGY, V24, DOI 10.1088/0957-4484/24/16/165702
   Ling K, 2016, BIOSENS BIOELECTRON, V86, P8, DOI 10.1016/j.bios.2016.06.024
   Liu DH, 2018, NAT COMMUN, V9, DOI 10.1038/s41467-017-02627-5
   Liu HY, 2017, J MATER CHEM B, V5, P6437, DOI 10.1039/c7tb00891k
   Liu HY, 2014, ANAL CHEM, V86, P5487, DOI 10.1021/ac500752t
   Liu JQ, 2015, ANAL CHIM ACTA, V859, P1, DOI 10.1016/j.aca.2014.07.031
   Liu LZ, 2015, BIOSENS BIOELECTRON, V70, P351, DOI 10.1016/j.bios.2015.03.051
   Liu RL, 2011, J AM CHEM SOC, V133, P15221, DOI 10.1021/ja204953k
   Liu YX, 2012, CHEM SOC REV, V41, P2283, DOI 10.1039/c1cs15270j
   Loh KP, 2010, NAT CHEM, V2, P1015, DOI 10.1038/NCHEM.907
   Loo AH, 2012, NANOSCALE, V4, P143, DOI 10.1039/c1nr10966a
   Lu C, 2016, BIOSENS BIOELECTRON, V79, P244, DOI 10.1016/j.bios.2015.12.043
   Lu CH, 2009, ANGEW CHEM INT EDIT, V48, P4785, DOI 10.1002/anie.200901479
   Lu J, 2017, J ELECTROCHEM SOC, V164, pB421, DOI 10.1149/2.0831709jes
   Lu J, 2011, NAT NANOTECHNOL, V6, P247, DOI 10.1038/nnano.2011.30
   Luo ZM, 2016, ADV FUNCT MATER, V26, P2739, DOI 10.1002/adfm.201505044
   Ma HM, 2013, ANAL LETT, V46, P1, DOI 10.1080/00032719.2012.706850
   Ma W, 2017, ADV MATER, V29, DOI 10.1002/adma.201703410
   Maartens JH, 2017, EXPERT OPIN BIOL TH, V17, P1221, DOI 10.1080/14712598.2017.1360273
   Maity N, 2016, POLYMER, V103, P83, DOI 10.1016/j.polymer.2016.09.048
   Majd SM, 2018, BIOSENS BIOELECTRON, V105, P6, DOI 10.1016/j.bios.2018.01.009
   Malekpour H, 2016, NANOSCALE, V8, P14608, DOI 10.1039/c6nr03470e
   Mann JA, 2013, ANGEW CHEM INT EDIT, V52, P3177, DOI 10.1002/anie.201209149
   Mannoor MS, 2012, NAT COMMUN, V3, DOI 10.1038/ncomms1767
   Mao S, 2013, SCI REP-UK, V3, DOI 10.1038/srep01696
   Mazloum-Ardakaniz M, 2016, J ELECTROCHEM SOC, V163, pB119, DOI 10.1149/2.0241605jes
   McKee C, 2017, COLLOID SURFACE B, V159, P62, DOI 10.1016/j.colsurfb.2017.07.051
   Menaa F, 2015, J TISSUE ENG REGEN M, V9, P1321, DOI 10.1002/term.1910
   Meng FY, 2007, GASTROENTEROLOGY, V133, P647, DOI 10.1053/j.gastro.2007.05.022
   Miao XM, 2016, SCI REP-UK, V6, DOI 10.1038/srep32358
   Millan A, 2009, J SURG RES, V151, P163, DOI 10.1016/j.jss.2007.05.020
   Mohanty N, 2008, NANO LETT, V8, P4469, DOI 10.1021/nl802412n
   Montes-Navajas P, 2013, LANGMUIR, V29, P13443, DOI 10.1021/la4029904
   Morales-Narvaez E, 2017, ADV MATER, V29, DOI 10.1002/adma.201604905
   Mousavi H, 2017, PHYSICA E, V94, P87, DOI 10.1016/j.physe.2017.07.026
   Muazim K, 2017, MAT SCI ENG C-MATER, V76, P1274, DOI 10.1016/j.msec.2017.02.121
   Mulvaney SP, 2014, BIOTECHNIQUES, V57, P21, DOI 10.2144/000114188
   Murgia A, 2016, PLOS ONE, V11, DOI 10.1371/journal.pone.0163629
   Novoselov KS, 2004, SCIENCE, V306, P666, DOI 10.1126/science.1102896
   Obeng EM, 2016, ANAL METHODS-UK, V8, P5323, DOI 10.1039/c6ay00950f
   Ossonon BD, 2017, CARBON, V111, P83, DOI 10.1016/j.carbon.2016.09.063
   Ostrakhovitch EA, 2005, J CELL BIOCHEM, V95, P1120, DOI 10.1002/jcb.20484
   Ou LL, 2017, INT J NANOMED, V12, P6633, DOI 10.2147/IJN.S140526
   Ou XW, 2017, BIOSENS BIOELECTRON, V89, P417, DOI 10.1016/j.bios.2016.05.035
   Pachauri V, 2016, ESSAYS BIOCHEM, V60, P81, DOI 10.1042/EBC20150009
   Pan LH, 2017, BIOSENS BIOELECTRON, V89, P598, DOI 10.1016/j.bios.2016.01.077
   Patil AV, 2015, BIOANALYSIS, V7, P725, DOI 10.4155/bio.15.4
   Pei SF, 2018, NAT COMMUN, V9, DOI 10.1038/s41467-017-02479-z
   Peng SG, 2015, INTEGR FERROELECTR, V163, P42, DOI 10.1080/10584587.2015.1040328
   Petibone DM, 2017, J APPL TOXICOL, V37, P1333, DOI 10.1002/jat.3472
   Loan PTK, 2014, ADV MATER, V26, P4838, DOI 10.1002/adma.201401084
   Ping JF, 2015, BIOSENS BIOELECTRON, V64, P373, DOI 10.1016/j.bios.2014.08.090
   Ping YJ, 2017, ELECTROCHIM ACTA, V250, P84, DOI 10.1016/j.electacta.2017.08.051
   Pramudita JC, 2017, ELECTROCHIM ACTA, V250, P212, DOI 10.1016/j.electacta.2017.08.049
   Pryzhkova MV, 2013, STEM CELL TRANSL MED, V2, P376, DOI 10.5966/sctm.2012-0151
   Pu ZH, 2016, BIOMICROFLUIDICS, V10, DOI 10.1063/1.4942437
   Pykal M, 2016, PHYS CHEM CHEM PHYS, V18, P6351, DOI 10.1039/c5cp03599f
   Qi M, 2016, ANAL CHEM, V88, P9614, DOI 10.1021/acs.analchem.6b02353
   Ranganathan SV, 2016, LANGMUIR, V32, P6028, DOI 10.1021/acs.langmuir.6b00456
   Reinhardt HC, 2012, TRENDS GENET, V28, P128, DOI 10.1016/j.tig.2011.12.002
   Ricci R, 2017, MAT SCI ENG C-MATER, V78, P341, DOI 10.1016/j.msec.2017.03.278
   RiekeIs KR., 2018, TRANSPL INT, V31, P343
   Roake CM, 2017, CSH PERSPECT MED, V7, DOI 10.1101/cshperspect.a026088
   Ryoo SR, 2013, ACS NANO, V7, P5882, DOI 10.1021/nn401183s
   Saha S, 2017, PHYS CHEM CHEM PHYS, V19, P28588, DOI 10.1039/c7cp05923j
   Sanchez VC, 2012, CHEM RES TOXICOL, V25, P15, DOI 10.1021/tx200339h
   Senbanjo LT, 2017, FRONT CELL DEV BIOL, V5, DOI 10.3389/fcell.2017.00018
   Seo DH, 2017, NAT COMMUN, V8, DOI 10.1038/ncomms14217
   Seo W, 2017, CHEM-EUR J, V23, P5652, DOI 10.1002/chem.201605488
   Settu K, 2017, ANAL BIOCHEM, V534, P99, DOI 10.1016/j.ab.2017.07.012
   Sforzini J, 2016, PHYS REV LETT, V116, DOI 10.1103/PhysRevLett.116.126805
   Shang NG, 2008, ADV FUNCT MATER, V18, P3506, DOI 10.1002/adfm.200800951
   Shavanova K, 2016, SENSORS-BASEL, V16, DOI 10.3390/s16020223
   Shi ST, 2002, NAT BIOTECHNOL, V20, P587, DOI 10.1038/nbt0602-587
   Shi ZL, 2016, ANALYST, V141, P2727, DOI 10.1039/c6an00233a
   Shin YC, 2018, J BIOMAT SCI-POLYM E, V29, P762, DOI 10.1080/09205063.2017.1348738
   Shuai HL, 2016, BIOSENS BIOELECTRON, V86, P337, DOI 10.1016/j.bios.2016.06.057
   Simonsen JL, 2002, NAT BIOTECHNOL, V20, P592, DOI 10.1038/nbt0602-592
   Song H, 2017, SENSOR ACTUAT B-CHEM, V244, P124, DOI 10.1016/j.snb.2016.12.133
   Spike Benjamin T, 2011, Genes Cancer, V2, P404, DOI 10.1177/1947601911410224
   Sprinkle M, 2010, NAT NANOTECHNOL, V5, P727, DOI 10.1038/nnano.2010.192
   Stebunov YV, 2018, LANGMUIR, V34, P4681, DOI 10.1021/acs.langmuir.8b00276
   Stebunov YV, 2015, ACS APPL MATER INTER, V7, P21727, DOI 10.1021/acsami.5b04427
   Su DD, 2017, CARBON, V117, P313, DOI 10.1016/j.carbon.2017.02.103
   Sun BM, 2017, NANO RES, V10, P37, DOI 10.1007/s12274-016-1264-x
   Sun C, 2016, CHEM-US, V1, DOI 10.1016/j.chempr.2016.06.019
   Sun LX, 2018, NANOSCALE, V10, P1759, DOI 10.1039/c7nr07479d
   Sun XX, 2016, BIOSENS BIOELECTRON, V79, P15, DOI 10.1016/j.bios.2015.12.004
   Sun YH, 2017, ANAL CHEM, V89, P4642, DOI 10.1021/acs.analchem.7b00221
   Sun ZC, 2013, NANOSCALE, V5, P6857, DOI 10.1039/c3nr01573d
   Suvarnaphaet P, 2017, SENSORS-BASEL, V17, DOI 10.3390/s17102161
   Syedmoradi L, 2017, BIOSENS BIOELECTRON, V87, P373, DOI 10.1016/j.bios.2016.08.084
   Tandel R, 2017, CHINESE CHEM LETT, V28, P1429, DOI 10.1016/j.cclet.2016.11.028
   Tang ZW, 2010, SMALL, V6, P1205, DOI 10.1002/smll.201000024
   Tao HC, 2017, PHYS CHEM CHEM PHYS, V19, P921, DOI 10.1039/c6cp06813h
   Teixeira S, 2014, J MATER CHEM B, V2, P1852, DOI 10.1039/c3tb21235a
   Tian F, 2017, BIOSENS BIOELECTRON, V89, P123, DOI 10.1016/j.bios.2016.06.046
   Tsujimoto Y, 1998, GENES CELLS, V3, P697, DOI 10.1046/j.1365-2443.1998.00223.x
   Uder B, 2018, NANOSCALE, V10, P2148, DOI 10.1039/c7nr07300c
   van den Beld WTE, 2017, SCI REP-UK, V7, DOI 10.1038/srep45080
   Wang C, 2015, BIOSENS BIOELECTRON, V71, P222, DOI 10.1016/j.bios.2015.04.025
   Wang HB, 2011, ANGEW CHEM INT EDIT, V50, P7065, DOI 10.1002/anie.201101351
   Wang HZ, 2014, RSC ADV, V4, P60987, DOI 10.1039/c4ra09850a
   Wang LJ, 2017, CHEM SCI, V8, P2495, DOI 10.1039/c6sc04801c
   Wang L, 2017, BIOSENS BIOELECTRON, V89, P136, DOI 10.1016/j.bios.2016.06.011
   Wang SE, 2013, APPL SPECTROSC, V67, P1270, DOI 10.1366/13-07071
   Wang XY, 2018, NAT REV CHEM, V2, DOI 10.1038/s41570-017-0100
   Wang XJ, 2015, J MATER CHEM B, V3, P3583, DOI 10.1039/c5tb00211g
   Webber MJ, 2016, NAT MATER, V15, P13, DOI [10.1038/nmat4474, 10.1038/NMAT4474]
   Wei CB, 2017, CELL PROLIFERAT, V50, DOI 10.1111/cpr.12367
   Wei H, 2007, ANAL CHIM ACTA, V588, P297, DOI 10.1016/j.aca.2007.02.006
   Wei TX, 2014, SCI REP-UK, V4, DOI 10.1038/srep03982
   Wick P, 2014, ANGEW CHEM INT EDIT, V53, P7714, DOI 10.1002/anie.201403335
   Wu D, 2015, TALANTA, V134, P305, DOI 10.1016/j.talanta.2014.11.025
   Wu JB, 2018, CHEM SOC REV, V47, P1822, DOI 10.1039/c6cs00915h
   Wu L, 2012, ADV MATER, V24, P2447, DOI 10.1002/adma.201200412
   Wu XY, 2014, SENSOR ACTUAT B-CHEM, V203, P296, DOI 10.1016/j.snb.2014.06.131
   Xu SC, 2017, NAT COMMUN, V8, DOI 10.1038/ncomms14902
   Xu ZQ, 2017, MATER LETT, V195, P131, DOI 10.1016/j.matlet.2017.02.119
   Yang GH, 2013, CARBON, V61, P357, DOI 10.1016/j.carbon.2013.05.016
   Yang T, 2014, ACS APPL MATER INTER, V6, P19050, DOI 10.1021/am504998e
   Yang T, 2013, BIOSENS BIOELECTRON, V42, P415, DOI 10.1016/j.bios.2012.11.007
   Yew YT, 2017, APPL MATER TODAY, V7, P138, DOI 10.1016/j.apmt.2017.01.002
   Yin F, 2017, THERANOSTICS, V7, P1133, DOI 10.7150/thno.17841
   Yin HS, 2012, BIOSENS BIOELECTRON, V33, P247, DOI 10.1016/j.bios.2012.01.014
   Yin PT, 2013, PHYS CHEM CHEM PHYS, V15, P12785, DOI 10.1039/c3cp51901e
   Yu XQ, 2017, BIOSENS BIOELECTRON, V89, P72, DOI 10.1016/j.bios.2016.01.081
   Zhang H, 2015, ACS NANO, V9, P9451, DOI 10.1021/acsnano.5b05040
   Zhang LN, 2014, ANAL CHEM, V86, P2711, DOI 10.1021/ac404104j
   Zhang Wenjing, 2014, Sci Rep, V4, P3826, DOI 10.1038/srep03826
   Zhang Z, 2014, BIOSENS BIOELECTRON, V60, P161, DOI 10.1016/j.bios.2014.03.067
   Zhang ZH, 2017, ADV SCI, V4, DOI 10.1002/advs.201700087
   Zhao QC, 2016, ANAL CHEM, V88, P1892, DOI 10.1021/acs.analchem.5b04324
   Zheng C, 2015, ACS APPL MATER INTER, V7, P16953, DOI 10.1021/acsami.5b03941
   Zheng P, 2017, CHEM-ASIAN J, V12, P2343, DOI 10.1002/asia.201700814
   Zheng Q, 2015, ANALYST, V140, P6660, DOI 10.1039/c5an01088h
   Zheng XT, 2015, SMALL, V11, P1620, DOI 10.1002/smll.201402648
   Zhiani R, 2017, APPL SURF SCI, V409, P35, DOI 10.1016/j.apsusc.2017.02.243
   Zhong YL, 2012, J AM CHEM SOC, V134, P17896, DOI 10.1021/ja309023f
   Zhou H, 2012, ANALYST, V137, P305, DOI 10.1039/c1an15793k
   Zhou L, 2017, BIOSENS BIOELECTRON, V87, P701, DOI 10.1016/j.bios.2016.09.025
   Zhou SW, 2016, ACS APPL MATER INTER, V8, P7674, DOI 10.1021/acsami.6b01010
   Zhu D, 2017, ACS APPL MATER INTER, V9, P35597, DOI 10.1021/acsami.7b11385
   Zhu DS, 2016, BIOSENS BIOELECTRON, V75, P155, DOI 10.1016/j.bios.2015.08.034
   Zhu MY, 2016, MICROCHIM ACTA, V183, P1739, DOI 10.1007/s00604-016-1804-9
   Zhu WY, 2014, BIOSENS BIOELECTRON, V53, P414, DOI 10.1016/j.bios.2013.10.023
NR 273
TC 19
Z9 20
U1 2
U2 131
PU ELSEVIER ADVANCED TECHNOLOGY
PI OXFORD
PA OXFORD FULFILLMENT CENTRE THE BOULEVARD, LANGFORD LANE, KIDLINGTON,
   OXFORD OX5 1GB, OXON, ENGLAND
SN 0956-5663
EI 1873-4235
J9 BIOSENS BIOELECTRON
JI Biosens. Bioelectron.
PD OCT 15
PY 2018
VL 117
BP 283
EP 302
DI 10.1016/j.bios.2018.04.053
PG 20
WC Biophysics; Biotechnology & Applied Microbiology; Chemistry, Analytical;
   Electrochemistry; Nanoscience & Nanotechnology
WE Science Citation Index Expanded (SCI-EXPANDED)
SC Biophysics; Biotechnology & Applied Microbiology; Chemistry;
   Electrochemistry; Science & Technology - Other Topics
GA GR0GH
UT WOS:000442191900036
PM 29913375
DA 2023-06-30
ER

PT J
AU Satvekar, RK
   Pawar, SH
AF Satvekar, Rajshri K.
   Pawar, Shivaji H.
TI Multienzymatic Cholesterol Nanobiosensor Using Core-Shell Nanoparticles
   Incorporated Silica Nanocomposite
SO JOURNAL OF MEDICAL AND BIOLOGICAL ENGINEERING
LA English
DT Article
DE Silica nanocomposite; Cholesterol nanobiosensor; Immobilization;
   Core-shell nanoparticles; Sol-gel matrix; Horseradish peroxidase;
   Cholesterol oxidase
ID FE3O4 NANOPARTICLES; BIOSENSOR; IMMOBILIZATION; PEROXIDASE; COMPOSITE;
   MATRIX
AB The silica sol-gel matrix was prepared with tetraethyl orthosilicate as a precursor by sol-gel method besides functionalized with bovine serum albumin to minimize cracking and to stabilize enzymes for biosensing. Core-shell Fe3O4@C@Ag NPs are prepared using a facile method and applied to enhance electron transfer between enzymes and electrode surface. The Fe3O4 NPs prepared by modifying co-precipitation method; subsequently depositing carbon and silver on Fe3O4 NPs core by the facile green approach. Fe3O4@C@Ag NPs and silica/Fe3O4@C@Ag nanocomposite have been characterized by Fourier Transform Infra-Red spectroscopy, UV-visible spectroscopy, and X-ray diffraction technique. The surface topographies of the nanomaterials were investigated by Scanning electron microscopy and Transmission electron microscopy. Cyclic voltammetry employed to study the electrochemical behavior of nanobiosensor. The sensitivity of modified electrode is 0.0346 A mu AmM(-1)cm(-1) with detection limit 0.5 mM. The high sensitivity of the biosensor is attributed to the large surface area of Fe3O4@C@Ag NPs for effective loading of HRP besides its high electron communication capability with the aid of enhanced selectivity and anti-interference ability due to the silica sol-gel matrix immobilized with ChOx.
C1 [Satvekar, Rajshri K.] DY Patil Univ, Ctr Interdisciplinary Res, Kolhapur 416006, MS, India.
   [Pawar, Shivaji H.] Sinhgad Inst, Ctr Res & Technol Dev, Solapur 413256, MS, India.
RP Satvekar, RK (通讯作者)，DY Patil Univ, Ctr Interdisciplinary Res, Kolhapur 416006, MS, India.
EM rajshrinaik5@gmail.com
OI Naik, Rajshri/0000-0002-6453-3936
FU D. Y. Patil University, Kolhapur under the D. Y. Patil University
   [DYPU/BMT/RD/100]
FX Authors are very much grateful to D. Y. Patil University, Kolhapur for
   Financial support received under the D. Y. Patil University sponsored
   project DYPU/BMT/R&D/100.
CR Arica MY, 2000, J MOL CATAL B-ENZYM, V11, P127, DOI 10.1016/S1381-1177(00)00223-X
   Arya SK, 2008, BIOSENS BIOELECTRON, V23, P1083, DOI 10.1016/j.bios.2007.10.018
   Charpentier L, 1995, ANAL CHIM ACTA, V318, P89, DOI 10.1016/0003-2670(95)00311-8
   CLEEMAN JI, 1988, ARCH INTERN MED, V148, P36, DOI 10.1001/archinte.148.1.36
   Fan W, 2012, J MATER CHEM, V22, P25108, DOI 10.1039/c2jm35609k
   Fang C, 2011, SENSOR ACTUAT B-CHEM, V155, P545, DOI 10.1016/j.snb.2011.01.005
   Gee SH, 2003, J APPL PHYS, V93, P7560, DOI 10.1063/1.1540177
   Kawamoto M., 2016, ADV MAT, V17
   Nieto-Marquez A, 2011, J MATER CHEM, V21, P1664, DOI 10.1039/c0jm01350a
   Rohiwal SS, 2015, APPL SURF SCI, V334, P157, DOI 10.1016/j.apsusc.2014.08.170
   Rudge SR, 2000, BIOMATERIALS, V21, P1411, DOI 10.1016/S0142-9612(00)00006-5
   Satvekar RK, 2015, J MATER ENG PERFORM, V24, P4691, DOI 10.1007/s11665-015-1532-z
   Satvekar R.K., 2012, INT J BASIC APPL SCI, V1, P9, DOI [10.14419/ijbas.v1i4.292, DOI 10.14419/IJBAS.V1I4.292]
   Satvekar R. K., 2015, THESIS
   Satvekar RK, 2014, MICROCHIM ACTA, V181, P71, DOI 10.1007/s00604-013-1065-9
   Sekretaryova AN, 2014, ANAL CHEM, V86, P9540, DOI 10.1021/ac501699p
   Tang DP, 2006, J PHYS CHEM B, V110, P11640, DOI 10.1021/jp060950s
   Tiwari AP, 2015, RSC ADV, V5, P8463, DOI 10.1039/c4ra15806g
   Tong XD, 2001, BIOTECHNOL PROGR, V17, P134, DOI 10.1021/bp000134g
   Umar A, 2009, TALANTA, V78, P284, DOI 10.1016/j.talanta.2008.11.018
   Zhang Z., 2016, BIOSENS BIOELECTRON, V12, P735
   Zhao XY, 2012, ACS APPL MATER INTER, V4, P1350, DOI 10.1021/am201617j
NR 22
TC 7
Z9 7
U1 1
U2 25
PU SPRINGER HEIDELBERG
PI HEIDELBERG
PA TIERGARTENSTRASSE 17, D-69121 HEIDELBERG, GERMANY
SN 1609-0985
EI 2199-4757
J9 J MED BIOL ENG
JI J. Med. Biol. Eng.
PD OCT
PY 2018
VL 38
IS 5
BP 735
EP 743
DI 10.1007/s40846-017-0345-y
PG 9
WC Engineering, Biomedical
WE Science Citation Index Expanded (SCI-EXPANDED)
SC Engineering
GA GT0JY
UT WOS:000444125600006
DA 2023-06-30
ER

PT J
AU Bhide, A
   Muthukumar, S
   Saini, A
   Prasad, S
AF Bhide, Ashlesha
   Muthukumar, Sriram
   Saini, Amreek
   Prasad, Shalini
TI Simultaneous lancet-free monitoring of alcohol and glucose from
   low-volumes of perspired human sweat
SO SCIENTIFIC REPORTS
LA English
DT Article
ID STABILITY; CONSUMPTION; PROTEIN; FILMS
AB A lancet-free, label-free biosensor for simultaneous detection of sweat glucose and alcohol was demonstrated using zinc oxide thin films integrated into a nanoporous flexible electrode system. Sensing was achieved from perspired human sweat at low volumes (1-3 mu L), comparable to ambient conditions without external stimulation. Zinc oxide thin film electrodes were surface functionalized with alcohol oxidase enzyme and with glucose oxidase enzyme towards developing an affinity biosensor specific to the physiological relevant range of alcohol comprising of 0-2 drinks (0-50 mg/dl) and physiologically relevant range of glucose ranging from hypo-to hyper-glycaemia (50-130 mg/dl) in perspired human sweat. Sensing was achieved by measuring impedance changes associated with alcohol and glucose binding onto the sensor interface using electrochemical impedance spectroscopy with a dynamic range from 0.01-200 mg/dl and a limit of detection of 0.01 mg/dl for alcohol in human sweat. Sensor calibration in synthetic sweat containing interferents (25-200 mg/dl) and comparison using regression and Bland-Altman analysis of sweat sensor performance was done with BACtrack (R). Combinatorial detection of glucose and ethanol in perspired human sweat and comparison of sweat sensor performance with Accu-Chek (R) blood glucose monitoring system that we expect would be relevant for pre-diabetics and diabetics for monitoring their glucose levels and alcohol consumption.
C1 [Bhide, Ashlesha; Saini, Amreek; Prasad, Shalini] Univ Texas Dallas, Dept Bioengn, 800 West Campbell Rd, Richardson, TX 75080 USA.
   [Muthukumar, Sriram] Enlisense LLC, 1813 Audubon Pond Way, Allen, TX 75013 USA.
C3 University of Texas System; University of Texas Dallas
RP Prasad, S (通讯作者)，Univ Texas Dallas, Dept Bioengn, 800 West Campbell Rd, Richardson, TX 75080 USA.
EM shalini.prasad@utdallas.edu
RI Prasad, Shalini/W-6376-2019
OI Prasad, Shalini/0000-0002-2404-3801; Bhide, Ashlesha/0000-0003-2992-8139
FU National Institute on Alcohol Abuse and Alcoholism of the National
   Institutes of Health [R43AA026114]
FX Funding for this research was supported by the National Institute on
   Alcohol Abuse and Alcoholism of the National Institutes of Health
   (R43AA026114). We acknowledge the contributions of Ms. Ankita Rugi, Ms.
   Pooja Hegde from Biomedical Microdevices and Nanotechnology Laboratory
   at University of Texas at Dallas for assisting in performing the
   experiments. We thank Mr. Jonathan Craven and Ms. Ambalika Tanak for
   helping with SEM and EDAX measurements. We thank Mr. Richard Willis for
   programming the data analysis software.
CR Alromaihi D, 2012, CLIN DIABETES, V30, P120
   Armbruster D. A., 2008, CLIN BIOCHEM REV, V29, pS52
   AVOGARO A, 1993, DIABETES METAB REV, V9, P129, DOI 10.1002/dmr.5610090205
   Du XY, 1996, ELECTROANAL, V8, P813, DOI 10.1002/elan.1140080820
   Dumett MA, 2008, APPL MATH COMPUT, V196, P724, DOI 10.1016/j.amc.2007.07.026
   Emanuele NV, 1998, ALCOHOL HEALTH RES W, V22, P211
   Fulati A., 2009, SENSORS, V9
   Gamella M, 2014, ANAL CHIM ACTA, V806, P1, DOI 10.1016/j.aca.2013.09.020
   Gandhi M, 2014, FUTURE BIOSENSING WE
   Gao W, 2016, NATURE, V529, P509, DOI 10.1038/nature16521
   Giavarina D, 2015, BIOCHEM MEDICA, V25, P141, DOI 10.11613/BM.2015.015
   GRAHAME DC, 1947, CHEM REV, V41, P441, DOI 10.1021/cr60130a002
   Harvey CJ, 2010, TOXICOL IN VITRO, V24, P1790, DOI 10.1016/j.tiv.2010.06.016
   Hawthorne JS, 2006, CAN SOC FORENSIC SCI, V39, P65, DOI 10.1080/00085030.2006.10757138
   Heinonen S, 2017, THIN SOLID FILMS, V638, P410, DOI 10.1016/j.tsf.2017.07.055
   Kim J, 2016, ACS SENSORS, V1, P1011, DOI 10.1021/acssensors.6b00356
   Koppes LLJ, 2005, DIABETES CARE, V28, P719, DOI 10.2337/diacare.28.3.719
   Lambert V, 2016, EMPOWERING PATIENTS
   Lee H, 2016, NAT NANOTECHNOL, V11, P566, DOI [10.1038/nnano.2016.38, 10.1038/NNANO.2016.38]
   Lvovich V. F., 2012, IMPEDANCE SPECTROSCO, P247
   Maleknia S, 2011, IRAN J MICROBIOL, V3, P210
   Mathew MT, 2008, TRIBOL INT, V41, P603, DOI 10.1016/j.triboint.2007.11.011
   McEnroe R. J., 2005, INTERFERENCE TESTING, V25
   Minton AP, 2005, BIOPHYS J, V88, P971, DOI 10.1529/biophysj.104.050351
   Moyer J, 2012, DIABETES TECHNOL THE, V14, P398, DOI 10.1089/dia.2011.0262
   Munje RD, 2017, SENSOR ACTUAT B-CHEM, V238, P482, DOI 10.1016/j.snb.2016.07.088
   Munje RD, 2015, SCI REP-UK, V5, DOI 10.1038/srep14586
   Olarte O., 2013, 2013 35 ANN INT C IE
   Park S, 2012, ANALYST, V137, P3891, DOI 10.1039/c2an35294j
   Rebel Annette, 2012, J Diabetes Sci Technol, V6, P396
   Shanmugam NR, 2015, FUTUR SCI OA, V1, DOI [10.4155/fso.15.22, 10.4155/FSO.15.22]
   Sonner Z, 2015, BIOMICROFLUIDICS, V9, DOI 10.1063/1.4921039
   Stojek Z, 2010, ELECTROANALYTICAL METHODS: GUIDE TO EXPERIMENTS AND APPLICATIONS, SECOND EDITION, P3, DOI 10.1007/978-3-642-02915-8_1
   Swift R, 2003, ADDICTION, V98, P73, DOI 10.1046/j.1359-6357.2003.00605.x
   Turner BC, 2001, DIABETES CARE, V24, P1888, DOI 10.2337/diacare.24.11.1888
   Zhao D, 2014, SENSOR ACTUAT B-CHEM, V195, P171, DOI 10.1016/j.snb.2013.12.110
   Zhou HX, 2008, ANNU REV BIOPHYS, V37, P375, DOI 10.1146/annurev.biophys.37.032807.125817
NR 37
TC 42
Z9 42
U1 6
U2 59
PU NATURE PUBLISHING GROUP
PI LONDON
PA MACMILLAN BUILDING, 4 CRINAN ST, LONDON N1 9XW, ENGLAND
SN 2045-2322
J9 SCI REP-UK
JI Sci Rep
PD APR 25
PY 2018
VL 8
AR 6507
DI 10.1038/s41598-018-24543-4
PG 11
WC Multidisciplinary Sciences
WE Science Citation Index Expanded (SCI-EXPANDED)
SC Science & Technology - Other Topics
GA GD8WN
UT WOS:000430795000006
PM 29695724
OA Green Published, gold
DA 2023-06-30
ER

PT J
AU Baranwal, A
   Kumar, A
   Priyadharshini, A
   Oggu, GS
   Bhatnagar, I
   Srivastava, A
   Chandra, P
AF Baranwal, Anupriya
   Kumar, Ashutosh
   Priyadharshini, A.
   Oggu, Gopi Suresh
   Bhatnagar, Ira
   Srivastava, Ananya
   Chandra, Pranjal
TI Chitosan: An undisputed bio-fabrication material for tissue engineering
   and bio-sensing applications
SO INTERNATIONAL JOURNAL OF BIOLOGICAL MACROMOLECULES
LA English
DT Review
DE Chitosan; Biomaterial; Drug delivery; Bio-fabrication; Tissue
   engineering; Biomedicine; Biosensing
ID ELECTROCHEMICAL DNA BIOSENSOR; REDUCED GRAPHENE OXIDE; MULTIWALLED
   CARBON NANOTUBES; DIRECT ELECTRON-TRANSFER; GOLD NANOPARTICLES;
   COMPOSITE FILM; IN-VIVO; OSTEOCONDUCTIVE PROPERTIES; ULTRASENSITIVE
   DETECTION; DEPOSITED NANOCOMPOSITE
AB Biopolymers have been serving the mankind in various ways since long. Over the last few years, these polymers have found great demand in various domains which includes bio medicine, tissue engineering, bio sensor fabrications etc. because of their excellent bio compatibility. In this context, chitosan has found global attention due to its environmentally benign nature, biocompatibility, biodegradability, and ease of availability. In last one decade or so, extensive research in active biomaterials, like chitosan has led to the development of novel delivery systems for drugs, genes, and biomolecules; and regenerative medicine. Additionally, chitosan has also witnessed its usage in functionalization of biocompatible materials, nanoparticle (NP) synthesis, and immobilization of various bio-recognition elements (BREs) to form active bio-surfaces with great ease. Keeping these aspects in mind, we have written a comprehensive review which aims to acquaint its readers with the exceptional properties of chitosan and its usage in the domain of biomedicine, tissue engineering, and biosensor fabrication. Herein, we have briefly explained various aspects of direct utilization of chitosan and then presented vivid strategies towards formulation of chitosan based nanocomposites for biomedicine, tissue engineering, and biosensing applications. (C) 2018 Elsevier B.V. All rights reserved.
C1 [Baranwal, Anupriya; Kumar, Ashutosh; Chandra, Pranjal] Indian Inst Technol Guwahati, Dept Biosci & Bioengn, Gauhati 781039, Assam, India.
   [Priyadharshini, A.; Oggu, Gopi Suresh; Bhatnagar, Ira] Ctr Cellular & Mol Biol, CSIR, Clin Res Facil, Med Biotechnol Complex,Uppal Rd, Hyderabad 500007, Telangana, India.
   [Srivastava, Ananya] Indian Inst Technol Delhi, Dept Chem, New Delhi 110016, India.
   [Srivastava, Ananya] Indian Inst Technol Guwahati, D-32, Gauhati 781039, Assam, India.
C3 Indian Institute of Technology System (IIT System); Indian Institute of
   Technology (IIT) - Guwahati; Council of Scientific & Industrial Research
   (CSIR) - India; CSIR - Centre for Cellular & Molecular Biology (CCMB);
   Indian Institute of Technology System (IIT System); Indian Institute of
   Technology (IIT) - Delhi; Indian Institute of Technology System (IIT
   System); Indian Institute of Technology (IIT) - Guwahati
RP Chandra, P (通讯作者)，Indian Inst Technol Guwahati, Dept Biosci & Bioengn, Gauhati 781039, Assam, India.; Bhatnagar, I (通讯作者)，Ctr Cellular & Mol Biol, CSIR, Clin Res Facil, Med Biotechnol Complex,Uppal Rd, Hyderabad 500007, Telangana, India.
EM ira@ccmb.res.in; pchandra13@iitg.ernet.in
RI Bhatnagar, Ira/AAZ-2786-2020; Kumar, Ashutosh/AAY-2723-2021
OI Kumar, Ashutosh/0000-0003-0895-6421; Baranwal,
   Anupriya/0000-0002-5382-0497; Chandra, Pranjal/0000-0003-3428-3195
FU DST Ramanujan Fellowship, Government of India [SB/S2/RJN-042/2015];
   CSIR-FTT [MLP0111]; IIT Guwahati
FX Authors acknowledge DST Ramanujan Fellowship (SB/S2/RJN-042/2015),
   Government of India awarded to PC and CSIR-FTT Project (MLP0111) for
   funding and financial assistance to GS and IB. AK acknowledges IIT
   Guwahati PhD research scholarship.
CR Agarwal T, 2016, INT J BIOL MACROMOL, V93, P1499, DOI 10.1016/j.ijbiomac.2016.04.028
   Ahn TY, 2016, INT J BIOL MACROMOL, V93, P1488, DOI 10.1016/j.ijbiomac.2016.07.027
   Ahsan S. M., 2017, INT J BIOI MACROMOL
   Al-Qadi S, 2012, J CONTROL RELEASE, V157, P383, DOI 10.1016/j.jconrel.2011.08.008
   Alexis F., 2010, NANOPARTICLE TECHNOL, P55
   Arca HC, 2009, EXPERT REV VACCINES, V8, P937, DOI 10.1586/ERV.09.47
   ARTURSSON P, 1994, PHARMACEUT RES, V11, P1358, DOI 10.1023/A:1018967116988
   Balagangadharan K, 2017, INT J BIOL MACROMOL, V104, P1372, DOI 10.1016/j.ijbiomac.2016.12.046
   Bansal S., 2018, ELECTROANALYSIS
   Baranwal A, 2016, RSC ADV, V6, P105996, DOI 10.1039/c6ra23411a
   Batra B, 2013, BIOSENS BIOELECTRON, V47, P496, DOI 10.1016/j.bios.2013.03.063
   Bhatnagar I., 2017, INT J BIOL IN PRESS
   Bhatnagar I., 2016, MARINE SPONGES CHEMI, P315
   Bhatnagar I, 2014, J BIOMED NANOTECHNOL, V10, P120, DOI 10.1166/jbn.2014.1677
   Bier F. F., 2007, DNA MICROARRAYS BIOS, V109, P433
   Bilitewski Ursula, 2009, V509, P1, DOI 10.1007/978-1-59745-372-1_1
   Bo Y, 2011, ANALYST, V136, P1946, DOI 10.1039/c1an15084g
   Borchard G., 1996, J CONTROLLED RELEASE, V39
   Bramhachari P.V., 2016, MARINE SPONGES CHEMI, V1st ed., P69, DOI [10.1007/978-81-322-2794-6_6, DOI 10.1007/978-81-322-2794-6_6]
   Burkatovskaya M, 2006, BIOMATERIALS, V27, P4157, DOI 10.1016/j.biomaterials.2006.03.028
   Cai CJ, 2012, RSC ADV, V2, P8172, DOI 10.1039/c2ra20926h
   Cakmak A, 2009, INT J PHARMACEUT, V381, P214, DOI 10.1016/j.ijpharm.2009.05.059
   Chandra P., 2013, J NANOPARTICLES, V2013
   Chandra P., 2009, DIGEST J NANOMATER B, V4
   Chandra Pranjal, 2014, World J Methodol, V4, P1, DOI 10.5662/wjm.v4.i1.1
   Chandra P, 2015, BIOSENS BIOELECTRON, V70, P418, DOI 10.1016/j.bios.2015.03.069
   Chandra P, 2012, BIOSENS BIOELECTRON, V32, P278, DOI 10.1016/j.bios.2011.11.027
   Chandra P, 2011, BIOSENS BIOELECTRON, V26, P4442, DOI 10.1016/j.bios.2011.04.060
   Chandrashekar BN, 2012, J MOL LIQ, V165, P168, DOI 10.1016/j.molliq.2011.11.005
   Chen AM, 1999, CLIN ORTHOP RELAT R, P239, DOI 10.1097/00003086-199909000-00031
   Chen M, 2017, SENSOR ACTUAT B-CHEM, V239, P421, DOI 10.1016/j.snb.2016.08.036
   Chen ZG, 2007, MATER LETT, V61, P3490, DOI 10.1016/j.matlet.2006.11.104
   Cho YW, 1999, BIOMATERIALS, V20, P2139, DOI 10.1016/S0142-9612(99)00116-7
   Choudhary M, 2016, ELECTROANAL, V28, P2565, DOI 10.1002/elan.201600238
   Corsi K, 2003, BIOMATERIALS, V24, P1255, DOI 10.1016/S0142-9612(02)00507-0
   Costa-Pinto AR., 2011, TISSUE ENG J B, V17, P5
   Csaba N, 2009, INT J PHARMACEUT, V382, P205, DOI 10.1016/j.ijpharm.2009.07.028
   Cui HF, 2018, BIOSENS BIOELECTRON, V99, P223, DOI 10.1016/j.bios.2017.07.068
   Dai H, 2010, BIOSENS BIOELECTRON, V25, P1414, DOI 10.1016/j.bios.2009.10.042
   Dai TH, 2011, EXPERT REV ANTI-INFE, V9, P857, DOI [10.1586/eri.11.59, 10.1586/ERI.11.59]
   Dai TH, 2009, ANTIMICROB AGENTS CH, V53, P393, DOI 10.1128/AAC.00760-08
   Dalkiran B, 2014, SENSOR ACTUAT B-CHEM, V200, P83, DOI 10.1016/j.snb.2014.04.025
   De Campos AM, 2001, INT J PHARM, V224, P159, DOI 10.1016/S0378-5173(01)00760-8
   de Lima F, 2010, ENZYME MICROB TECH, V47, P153, DOI 10.1016/j.enzmictec.2010.05.006
   Dhandayuthapani B., 2010, J BIOMED MAT RES B, V94
   Dhivya S, 2015, J NANOBIOTECHNOL, V13, DOI 10.1186/s12951-015-0099-z
   Dijksma M, 2001, ANAL CHEM, V73, P901, DOI 10.1021/ac001051h
   Ding FY, 2014, NANOSCALE, V6, P9477, DOI 10.1039/c4nr02814g
   Dong XX, 2017, BIOSENS BIOELECTRON, V98, P305, DOI 10.1016/j.bios.2017.07.014
   Felt O, 1998, DRUG DEV IND PHARM, V24, P979, DOI 10.3109/03639049809089942
   Fernandes SC, 2008, SENSOR ACTUAT B-CHEM, V133, P202, DOI 10.1016/j.snb.2008.02.023
   Fernandez-Urrusuno R, 1999, PHARMACEUT RES, V16, P1576, DOI 10.1023/A:1018908705446
   Galandova J, 2008, ANAL SCI, V24, P711, DOI 10.2116/analsci.24.711
   Galandova J, 2009, ELECTROANAL, V21, P563, DOI 10.1002/elan.200804450
   Gan Q, 2005, COLLOID SURFACE B, V44, P65, DOI 10.1016/j.colsurfb.2005.06.001
   Gao X, 2011, TALANTA, V85, P1980, DOI 10.1016/j.talanta.2011.07.012
   Green DW, 2014, MAR DRUGS, V12, P2877, DOI 10.3390/md12052877
   Han J, 2011, TALANTA, V85, P130, DOI 10.1016/j.talanta.2011.03.036
   Hirano S, 2001, J BIOMED MATER RES, V56, P556, DOI 10.1002/1097-4636(20010915)56:4<556::AID-JBM1127>3.0.CO;2-O
   Huang KJ, 2010, MICROCHIM ACTA, V168, P51, DOI 10.1007/s00604-009-0254-z
   Huang KJ, 2010, ANAL CHIM ACTA, V659, P102, DOI 10.1016/j.aca.2009.11.023
   Ion AC, 2010, MAT SCI ENG C-MATER, V30, P817, DOI 10.1016/j.msec.2010.03.017
   Ishihara M, 2002, BIOMATERIALS, V23, P833, DOI 10.1016/S0142-9612(01)00189-2
   Jiang X., 2008, BIOSENS BIOELECTRON, V23
   Jie GF, 2010, ELECTROCHEM COMMUN, V12, P22, DOI 10.1016/j.elecom.2009.10.027
   Kang XB, 2013, SENSOR ACTUAT B-CHEM, V177, P1010, DOI 10.1016/j.snb.2012.12.018
   Kashish,, 2017, ELECTROANAL, V29, P2665, DOI 10.1002/elan.201600169
   Katas H, 2006, J CONTROL RELEASE, V115, P216, DOI 10.1016/j.jconrel.2006.07.021
   Kavosi B, 2014, BIOSENS BIOELECTRON, V52, P20, DOI 10.1016/j.bios.2013.08.012
   KAWAKAMI T, 1992, BIOMATERIALS, V13, P759, DOI 10.1016/0142-9612(92)90014-F
   Kennedy J., 1983, SOLID PHASE BIOCH
   Khan F, 2013, MACROMOL BIOSCI, V13, P395, DOI 10.1002/mabi.201200409
   Kim IY, 2008, BIOTECHNOL ADV, V26, P1, DOI 10.1016/j.biotechadv.2007.07.009
   Kim SK, 2013, MARINE BIOMATERIALS: CHARACTERIZATION, ISOLATION AND APPLICATIONS, P457
   Kitikul J, 2017, ELECTROANAL, V29, P264, DOI 10.1002/elan.201600263
   Koh WCA, 2011, ANAL CHEM, V83, P5465, DOI 10.1021/ac200710g
   Kojima K, 2004, J VET MED SCI, V66, P1595, DOI 10.1292/jvms.66.1595
   Krajewska B, 2004, ENZYME MICROB TECH, V35, P126, DOI 10.1016/j.enzmictec.2003.12.013
   Krishnan SK, 2017, ACS OMEGA, V2, P1896, DOI 10.1021/acsomega.7b00060
   Kurosawa S, 2006, BIOSENS BIOELECTRON, V22, P473, DOI 10.1016/j.bios.2006.06.030
   LANGER R, 1993, SCIENCE, V260, P920, DOI 10.1126/science.8493529
   Lee JS, 2014, INT J BIOL MACROMOL, V67, P360, DOI 10.1016/j.ijbiomac.2014.03.053
   Leena RS, 2017, COLLOID SURFACE B, V158, P308, DOI 10.1016/j.colsurfb.2017.06.048
   Leong KW, 1998, J CONTROL RELEASE, V53, P183, DOI 10.1016/S0168-3659(97)00252-6
   Levengood SKL, 2014, J MATER CHEM B, V2, P3161, DOI 10.1039/c4tb00027g
   Li G., 2015, ELECTROANALYSIS, V27
   Li J, 2005, ANAL BIOCHEM, V346, P107, DOI 10.1016/j.ab.2005.07.037
   Li T., 2007, J BIOMED MAT RES A, V83
   Liu H., 2004, J BIOMATER SCI POLYM, V15
   Liu YX, 2010, BIOPROC BIOSYST ENG, V33, P613, DOI 10.1007/s00449-009-0385-y
   LogithKumar R, 2016, CARBOHYD POLYM, V151, P172, DOI 10.1016/j.carbpol.2016.05.049
   Loyprasert S, 2010, BIOSENS BIOELECTRON, V25, P1977, DOI 10.1016/j.bios.2010.01.020
   Luessen HL, 1996, PHARM RES-DORDR, V13, P1668, DOI 10.1023/A:1016488623022
   Luppa PB, 2001, CLIN CHIM ACTA, V314, P1, DOI 10.1016/S0009-8981(01)00629-5
   MacLaughlin FC, 1998, J CONTROL RELEASE, V56, P259, DOI 10.1016/S0168-3659(98)00097-2
   Mahato K, 2017, BIOSENS BIOELECTRON, V96, P246, DOI 10.1016/j.bios.2017.05.001
   Mao HQ, 2001, J CONTROL RELEASE, V70, P399, DOI 10.1016/S0168-3659(00)00361-8
   Mao JS, 2003, BIOMATERIALS, V24, P1621, DOI 10.1016/S0142-9612(02)00549-5
   Munge BS, 2011, ANGEW CHEM INT EDIT, V50, P7915, DOI 10.1002/anie.201102941
   MUZZARELLI RAA, 1993, BIOMATERIALS, V14, P925, DOI 10.1016/0142-9612(93)90134-N
   Ng WL, 2016, INT J BIOPRINTING, V2, P53, DOI 10.18063/IJB.2016.01.009
   Noorbakhsh A, 2017, ELECTROANAL, V29, P1113, DOI 10.1002/elan.201600660
   Okamura T., 1995, EVALUATION EFFECTS C
   P Chandra, 2010, DIGEST J NANOMATER B, V5
   Pallela R., 2016, MARINE SPONGES CHEMI, P373, DOI [DOI 10.1007/978-81-322-2794-6_20, 10.1007/978-81-322-2794-6_20]
   Pallela R, 2016, BIOSENS BIOELECTRON, V85, P883, DOI 10.1016/j.bios.2016.05.092
   Pallela R, 2013, MARINE BIOMATERIALS: CHARACTERIZATION, ISOLATION AND APPLICATIONS, P519
   Park JH, 2010, ADV DRUG DELIVER REV, V62, P28, DOI 10.1016/j.addr.2009.10.003
   Pauliukaite R, 2010, ELECTROCHIM ACTA, V55, P6239, DOI 10.1016/j.electacta.2009.09.055
   Portero A, 2002, J MICROENCAPSUL, V19, P797, DOI 10.1080/0265204021000022761
   Prego C, 2005, J CONTROL RELEASE, V101, P151, DOI 10.1016/j.jconrel.2004.07.030
   Qi XW, 2012, BIOELECTROCHEMISTRY, V88, P42, DOI 10.1016/j.bioelechem.2012.05.007
   Qian P, 2010, MICROCHIM ACTA, V168, P347, DOI 10.1007/s00604-009-0280-x
   Raftery R, 2013, MOLECULES, V18, P5611, DOI 10.3390/molecules18055611
   Reza K.K., 2017, MICROCHIM ACTA, P1
   Ricci F, 2007, ANAL CHIM ACTA, V605, P111, DOI 10.1016/j.aca.2007.10.046
   Rinaudo M, 2006, PROG POLYM SCI, V31, P603, DOI 10.1016/j.progpolymsci.2006.06.001
   Rossi S, 2010, EUR J PHARM BIOPHARM, V74, P248, DOI 10.1016/j.ejpb.2009.10.003
   Saleem W, 2016, BIOSENS BIOELECTRON, V86, P522, DOI 10.1016/j.bios.2016.07.009
   Sassolas A, 2008, CHEM REV, V108, P109, DOI 10.1021/cr0684467
   Shen GY, 2011, ELECTROCHIM ACTA, V56, P8272, DOI 10.1016/j.electacta.2011.06.090
   Shi WT, 2011, BIOSENS BIOELECTRON, V26, P3068, DOI 10.1016/j.bios.2010.11.048
   Shi WT, 2010, BIOSENS BIOELECTRON, V26, P1098, DOI 10.1016/j.bios.2010.08.072
   Shohayeb M, 2016, INT J ELECTROCHEM SC, V11, P1337
   Shriver-Lake LC, 2003, ANAL BIOANAL CHEM, V377, P550, DOI 10.1007/s00216-003-2130-8
   Shukla SK, 2013, INT J BIOL MACROMOL, V59, P46, DOI 10.1016/j.ijbiomac.2013.04.043
   Singh A, 2013, SENSOR ACTUAT B-CHEM, V185, P675, DOI 10.1016/j.snb.2013.05.014
   Singh J, 2011, APPL PHYS LETT, V98, DOI 10.1063/1.3553765
   Solanki PR, 2015, J MATER CHEM B, V3, P6698, DOI 10.1039/c5tb00494b
   Srivastava A, 2015, SPRINGER HANDBOOK OF MARINE BIOTECHNOLOGY, P1247
   Stoughton RB, 2005, ANNU REV BIOCHEM, V74, P53, DOI 10.1146/annurev.biochem.74.082803.133212
   Suginta W, 2013, CHEM REV, V113, P5458, DOI 10.1021/cr300325r
   Sun W, 2010, BIOSENS BIOELECTRON, V25, P1264, DOI 10.1016/j.bios.2009.10.011
   Tang DP, 2010, BIOSENS BIOELECTRON, V25, P1658, DOI 10.1016/j.bios.2009.12.004
   Tang J, 2011, TALANTA, V85, P117, DOI 10.1016/j.talanta.2011.03.038
   Thein-Han WW, 2009, ACTA BIOMATER, V5, P1182, DOI 10.1016/j.actbio.2008.11.025
   Thomson RC, 1995, ADV POLYM SCI, V122, P245
   Torkzadeh-Mahani A, 2017, INT J ELECTROCHEM SC, V12, P6031, DOI 10.20964/2017.07.02
   Venkatesan J, 2016, POLYMERS-BASEL, V8, DOI 10.3390/polym8020030
   Venkatesan J, 2015, INT J BIOL MACROMOL, V72, P269, DOI 10.1016/j.ijbiomac.2014.07.008
   Venkatesan J, 2014, MATERIALS, V7, P3946, DOI 10.3390/ma7053946
   Venkatesan J, 2014, MAR DRUGS, V12, P300, DOI 10.3390/md12010300
   Venkatesan J, 2012, INT J BIOL MACROMOL, V51, P1033, DOI 10.1016/j.ijbiomac.2012.08.020
   Venkatesan J, 2010, MAR DRUGS, V8, P2252, DOI 10.3390/md8082252
   Venkatesh S, 1998, BIOTECHNOL APPL BIOC, V27, P265
   Vila A, 2004, EUR J PHARM BIOPHARM, V57, P123, DOI 10.1016/j.ejpb.2003.09.006
   Vrana NE, 2008, MACROMOL SYMP, V269, P106, DOI 10.1002/masy.200850913
   Wang LH, 2001, J PHARM SCI-US, V90, P1134, DOI 10.1002/jps.1067
   Wang LH, 2002, J BIOMED MATER RES, V63, P610, DOI 10.1002/jbm.10382
   Wang QX, 2011, SENSOR ACTUAT B-CHEM, V156, P599, DOI 10.1016/j.snb.2011.02.004
   Wang SF, 2008, BIOSENS BIOELECTRON, V23, P1781, DOI 10.1016/j.bios.2008.02.014
   Wang SL, 2009, CANCER GENET CYTOGEN, V190, P8, DOI 10.1016/j.cancergencyto.2008.10.013
   Wang YQ, 2017, SENSOR ACTUAT B-CHEM, V251, P40, DOI 10.1016/j.snb.2017.04.128
   Wang Y, 2017, MAT SCI ENG C-MATER, V77, P867, DOI 10.1016/j.msec.2017.03.260
   Woodard JR, 2007, BIOMATERIALS, V28, P45, DOI 10.1016/j.biomaterials.2006.08.021
   Xia CY, 2015, MICROCHIM ACTA, V182, P1395, DOI 10.1007/s00604-015-1465-0
   Xu SX, 2017, CATENA, V157, P12, DOI 10.1016/j.catena.2017.05.008
   Xu Z., 2011, J FOOD SCI, V76
   Yadav SK, 2013, ANAL CHIM ACTA, V762, P14, DOI 10.1016/j.aca.2012.11.037
   Yan XL, 2000, CHEM PHARM BULL, V48, P941
   Yang HC, 2011, COLLOID SURFACE B, V82, P463, DOI 10.1016/j.colsurfb.2010.10.003
   Yang XX, 2015, ELECTROANAL, V27, P2679, DOI 10.1002/elan.201500169
   Yoon HY, 2014, SCI REP-UK, V4, DOI 10.1038/srep06878
   Yu J, 2017, J SOLID STATE ELECTR, V21, P1175, DOI 10.1007/s10008-016-3468-0
   Zhang D, 2016, TALANTA, V146, P364, DOI 10.1016/j.talanta.2015.08.050
   Zhang JL, 2010, MAR DRUGS, V8, P1962, DOI 10.3390/md8071962
   Zhang W, 2012, APPL SURF SCI, V258, P8222, DOI 10.1016/j.apsusc.2012.05.025
   Zhang ZH, 2016, SENSOR ACTUAT B-CHEM, V225, P453, DOI 10.1016/j.snb.2015.11.091
   Zhao GY, 2011, ANAL BIOCHEM, V408, P53, DOI 10.1016/j.ab.2010.08.039
   Zhao HY, 2015, BIOSENS BIOELECTRON, V65, P23, DOI 10.1016/j.bios.2014.10.007
   Zhu Y, 2013, ANAL CHEM, V85, P1058, DOI 10.1021/ac302923k
   Zhu Y, 2012, BIOSENS BIOELECTRON, V36, P29, DOI 10.1016/j.bios.2012.03.034
   Zhu Y, 2012, ELECTROANAL, V24, P1057, DOI 10.1002/elan.201100734
NR 173
TC 102
Z9 104
U1 8
U2 227
PU ELSEVIER SCIENCE BV
PI AMSTERDAM
PA PO BOX 211, 1000 AE AMSTERDAM, NETHERLANDS
SN 0141-8130
EI 1879-0003
J9 INT J BIOL MACROMOL
JI Int. J. Biol. Macromol.
PD APR
PY 2018
VL 110
SI SI
BP 110
EP 123
DI 10.1016/j.ijbiomac.2018.01.006
PG 14
WC Biochemistry & Molecular Biology; Chemistry, Applied; Polymer Science
WE Science Citation Index Expanded (SCI-EXPANDED)
SC Biochemistry & Molecular Biology; Chemistry; Polymer Science
GA GB9ND
UT WOS:000429399600012
PM 29339286
DA 2023-06-30
ER

PT J
AU Bas, SZ
   Maltas, E
   Sennik, B
   Yilmaz, F
AF Bas, Salih Zeki
   Maltas, Esra
   Sennik, Busra
   Yilmaz, Faruk
TI Design of an electrochemical biosensing system for xanthine detection
   and a study on binding interaction of ketoconazole with xanthine oxidase
SO COLLOIDS AND SURFACES A-PHYSICOCHEMICAL AND ENGINEERING ASPECTS
LA English
DT Article
DE Xanthine oxidase; Protein-drug interaction; Ketoconazole; Biosensor;
   Fluorescence
ID HUMAN SERUM-ALBUMIN; AMPEROMETRIC BIOSENSOR; MODIFIED-ELECTRODE;
   DRUG-METABOLISM; NANOPARTICLES; HYPOXANTHINE; MICROSOMES; PLATINUM;
   DRIVEN; GOLD
AB Xanthine oxidase (XO) was successfully immobilized by covalent attachment on poly(glycidyl methacrylate-co-vinylferrocene) (P(GMA-co-VFc)), a redox copolymer containing pendant epoxy and ferrocene moieties, for the evaluation of both the biosensing properties and the effect of the interaction of ketoconazole (Ktc) with the immobilized XO. The binding interaction between Ktc, a drug used to treat fungal infections, and the immobilized XO on P(GMA-co-VFc) was also studied by fluorescence spectroscopy technique. The binding capacity of the drug was determined using a calibration curve equation that was drawn at excitation wavelength of 300 nm using fluorescence spectroscopy. The interaction ability was confirmed by sodium dodecyl sulfate-polyacrylamide gel electrophoresis (SDS-PAGE) and native-PAGE analysis. The enzyme electrode exhibited a linear range from 2.7 x 10(-3) to 0.55 mM with a sensitivity of 19.42 mu A mM(-1) cm(-2) and a detection limit of 8 x 10(-4) mM for the detection of xanthine. The activation energy (E-a) and the apparent Michaelis-Menten constant (K-mapp) values were found to be 12.30 kJ mol(-1) and 0.38 mM, respectively. (C) 2013 Elsevier B.V. All rights reserved.
C1 [Bas, Salih Zeki; Maltas, Esra] Selcuk Univ, Dept Chem, TR-42075 Konya, Turkey.
   [Sennik, Busra; Yilmaz, Faruk] Gebze Inst Technol, Dept Chem, TR-41400 Gebze, Kocaeli, Turkey.
   [Sennik, Busra] Istanbul Medeniyet Univ, Dept Chem, TR-34720 Istanbul, Turkey.
C3 Selcuk University; Gebze Technical University; Istanbul Medeniyet
   University
RP Maltas, E (通讯作者)，Selcuk Univ, Dept Chem, TR-42075 Konya, Turkey.
EM maltasesra@gmail.com
RI Sennik, Busra/ABD-4386-2021; bas, salih zeki/C-9837-2013
OI bas, salih zeki/0000-0003-2822-8851; Maltas Cagil,
   Esra/0000-0001-7574-6016
FU Scientific Research Projects of Selcuk University
FX The authors are grateful for the financial support by the Scientific
   Research Projects of Selcuk University.
CR Arslan F, 2006, ARTIF CELL BLOOD SUB, V34, P113, DOI 10.1080/10731190500430289
   Bakkialakshmi S, 2012, SPECTROCHIM ACTA A, V88, P2, DOI 10.1016/j.saa.2011.10.076
   Banerjee M, 2012, J PHOTOCH PHOTOBIO B, V108, P23, DOI 10.1016/j.jphotobiol.2011.12.005
   Bas SZ, 2011, TALANTA, V87, P189, DOI 10.1016/j.talanta.2011.09.060
   Bas SZ, 2011, J MOL CATAL B-ENZYM, V72, P282, DOI 10.1016/j.molcatb.2011.06.017
   Bayrakci M, 2013, MACROMOL RES, V21, P1029, DOI 10.1007/s13233-013-1135-1
   Bi SY, 2011, J LUMIN, V131, P866, DOI 10.1016/j.jlumin.2010.12.016
   Bi SY, 2009, J LUMIN, V129, P541, DOI 10.1016/j.jlumin.2008.12.010
   Buzoglu L, 2014, COLLOID SURFACE A, V442, P139, DOI 10.1016/j.colsurfa.2013.03.009
   Can K, 2009, COLLOID SURFACE B, V71, P154, DOI 10.1016/j.colsurfb.2009.01.021
   CHEN HY, 1984, FRESEN Z ANAL CHEM, V319, P240, DOI 10.1007/BF00487265
   Devi R, 2012, J ANAL CHEM+, V67, P273, DOI 10.1134/S1061934812030045
   Dursun F, 2012, J CHEM TECHNOL BIOT, V87, P95, DOI 10.1002/jctb.2688
   Galbusera C, 2006, BIOCHEM PHARMACOL, V71, P1747, DOI 10.1016/j.bcp.2006.02.008
   GULCE H, 1995, ELECTROANAL, V7, P178, DOI 10.1002/elan.1140070214
   Guo QL, 2008, CHINESE J CHEM, V26, P2207, DOI 10.1002/cjoc.200890393
   Harrison R, 2002, FREE RADICAL BIO MED, V33, P774, DOI 10.1016/S0891-5849(02)00956-5
   Hille R, 2006, EUR J INORG CHEM, P1913, DOI 10.1002/ejic.200600087
   Hu SS, 1997, ELECTROANAL, V9, P372, DOI 10.1002/elan.1140090504
   Huang MH, 2012, RSC ADV, V2, P12844, DOI 10.1039/c2ra22014h
   Kalanur SS, 2010, COLLOID SURFACE B, V75, P75, DOI 10.1016/j.colsurfb.2009.08.011
   Kosa T, 1997, PHARMACEUT RES, V14, P1607, DOI 10.1023/A:1012138604016
   LAEMMLI UK, 1970, NATURE, V227, P680, DOI 10.1038/227680a0
   Lawal AT, 2010, J MOL CATAL B-ENZYM, V66, P270, DOI 10.1016/j.molcatb.2010.06.002
   Liu X, 2003, J CHROMATOGR B, V785, P101, DOI 10.1016/S1570-0232(02)00860-7
   Maltas E., 2012, ADV SCI LETT, V17, P143
   Maltas E, 2013, J NANOSCI NANOTECHNO, V13, P6522, DOI 10.1166/jnn.2013.7742
   Mazerska Z, 2003, ACTA BIOCHIM POL, V50, P515
   Mu Y, 2011, BIOSENS BIOELECTRON, V26, P2948, DOI 10.1016/j.bios.2010.11.042
   Ozmen M, 2013, ELECTROCHIM ACTA, V111, P535, DOI 10.1016/j.electacta.2013.08.130
   Pei JH, 2000, ANAL CHIM ACTA, V414, P205, DOI 10.1016/S0003-2670(00)00775-3
   Pundir CS, 2012, J FOOD BIOCHEM, V36, P21, DOI 10.1111/j.1745-4514.2010.00499.x
   Rahman MA, 2007, ELECTROANAL, V19, P631, DOI 10.1002/elan.200603799
   Rosenblum M., 1965, CHEM IRON GROUP META, V241
   Shan D, 2009, BIOSENS BIOELECTRON, V24, P1171, DOI 10.1016/j.bios.2008.07.023
   Shan D, 2009, BIOSENS BIOELECTRON, V24, P3556, DOI 10.1016/j.bios.2009.05.009
   Shi YJ, 2012, SPECTROCHIM ACTA A, V87, P251, DOI 10.1016/j.saa.2011.11.048
   SHU FR, 1976, ANAL CHEM, V48, P1679, DOI 10.1021/ac50006a014
   Tang XF, 2011, TALANTA, V83, P1410, DOI 10.1016/j.talanta.2010.11.019
   Villalonga R, 2007, ELECTROCHEM COMMUN, V9, P454, DOI 10.1016/j.elecom.2006.10.016
   Villalonga R, 2007, CHEM COMMUN, P942, DOI 10.1039/b614997a
   Xin Y, 2012, PROCESS BIOCHEM, V47, P1539, DOI 10.1016/j.procbio.2012.01.007
   Xu X, 2012, CHEM COMMUN, V48, P7802, DOI 10.1039/c2cc33575a
   Zhang L, 2012, ANALYST, V137, P3126, DOI 10.1039/c2an35284b
   Zhou DM, 2010, J APPL ELECTROCHEM, V40, P1997, DOI 10.1007/s10800-010-0179-6
NR 45
TC 12
Z9 13
U1 1
U2 50
PU ELSEVIER SCIENCE BV
PI AMSTERDAM
PA PO BOX 211, 1000 AE AMSTERDAM, NETHERLANDS
SN 0927-7757
EI 1873-4359
J9 COLLOID SURFACE A
JI Colloid Surf. A-Physicochem. Eng. Asp.
PD MAR 5
PY 2014
VL 444
BP 40
EP 47
DI 10.1016/j.colsurfa.2013.12.030
PG 8
WC Chemistry, Physical
WE Science Citation Index Expanded (SCI-EXPANDED)
SC Chemistry
GA AD1NN
UT WOS:000333000800006
DA 2023-06-30
ER

PT J
AU Wang, L
   Ye, YJ
   Zhu, HZ
   Song, YH
   He, SJ
   Xu, FG
   Hou, HQ
AF Wang, Li
   Ye, Yinjian
   Zhu, Haozhi
   Song, Yonghai
   He, Shuijian
   Xu, Fugang
   Hou, Haoqing
TI Controllable growth of Prussian blue nanostructures on carboxylic
   group-functionalized carbon nanofibers and its application for glucose
   biosensing
SO NANOTECHNOLOGY
LA English
DT Article
ID PHYSIOLOGICAL PH; NANOPARTICLES; SENSOR; NANOTUBES; OXIDASE;
   SENSITIVITY; ELECTRODES; COMPOSITE; NANOCUBES; NANORODS
AB Glucose detection is very important in biological analysis, clinical diagnosis and the food industry, and especially for the routine monitoring of diabetes. This work presents an electrochemical approach to the detection of glucose based on Prussian blue (PB) nanostructures/carboxylic group-functionalized carbon nanofiber (FCNF) nanocomposites. The hybrid nanocomposites were constructed by growing PB onto the FCNFs. The obtained PB-FCNF nanocomposites were characterized by scanning electron microscopy, x-ray diffraction and x-ray photoelectron spectroscopy. The mechanism of formation of PB-FCNF nanocomposites was investigated and is discussed in detail. The PB-FCNF modified glassy carbon electrode (PB-FCNF/GCE) shows good electrocatalysis toward the reduction of H2O2, a product from the reduction of O-2 followed by glucose oxidase (GOD) catalysis of the oxidation of glucose to gluconic acid. Further immobilizing GOD on the PB-FCNF/GCE, an amperometric glucose biosensor was achieved by monitoring the generated H2O2 under a relatively negative potential. The resulting glucose biosensor exhibited a rapid response of 5 s, a low detection limit of 0.5 mu M, a wide linear range of 0.02-12 mM, a high sensitivity of 35.94 mu A cm(-2) mM(-1), as well as good stability, repeatability and selectivity. The sensor might be promising for practical application.
C1 [Wang, Li; Ye, Yinjian; Zhu, Haozhi; Song, Yonghai; He, Shuijian; Xu, Fugang; Hou, Haoqing] Jiangxi Normal Univ, Coll Chem & Chem Engn, Nanchang 330022, Peoples R China.
C3 Jiangxi Normal University
RP Wang, L (通讯作者)，Jiangxi Normal Univ, Coll Chem & Chem Engn, 99 Ziyang Rd, Nanchang 330022, Peoples R China.
EM lwangsy2003@hotmail.com; hqhou@jxnu.edu.cn
RI Wang, Li/HMV-1907-2023; He, Shuijian/J-6819-2015
OI Wang, Li/0000-0003-0510-7985; He, Shuijian/0000-0003-4172-4999
FU National Natural Science Foundation of China [20905032, 21065005,
   21165010]; Young Scientist Foundation of Jiangxi Province
   [20112BCB23006]; Foundation of Jiangxi Educational Committee [GJJ10389];
   State Key Laboratory of Electroanalytical Chemistry [2008003];
   Scientific Research Foundation for the Returned Overseas Chinese
   Scholars, State Education Ministry
FX This work was financially supported by National Natural Science
   Foundation of China (20905032, 21065005, 21165010), Young Scientist
   Foundation of Jiangxi Province (20112BCB23006), Foundation of Jiangxi
   Educational Committee (GJJ10389), the State Key Laboratory of
   Electroanalytical Chemistry (2008003) and the Scientific Research
   Foundation for the Returned Overseas Chinese Scholars, State Education
   Ministry.
CR Babu TGS, 2010, ELECTROCHIM ACTA, V55, P1612, DOI 10.1016/j.electacta.2009.10.034
   Bahshi L, 2009, SMALL, V5, P676, DOI 10.1002/smll.200801403
   Cao LY, 2010, ACS APPL MATER INTER, V2, P2339, DOI 10.1021/am100372m
   Chen J, 2008, ELECTROCHEM COMMUN, V10, P1268, DOI 10.1016/j.elecom.2008.06.022
   Chiu JY, 2009, BIOSENS BIOELECTRON, V24, P2015, DOI 10.1016/j.bios.2008.10.010
   Cui K, 2011, SENSOR ACTUAT B-CHEM, V160, P435, DOI 10.1016/j.snb.2011.08.005
   GarciaJareno JJ, 1996, ELECTROCHIM ACTA, V41, P2675, DOI 10.1016/0013-4686(96)00121-1
   Haghighi B, 2010, SENSOR ACTUAT B-CHEM, V147, P270, DOI 10.1016/j.snb.2010.03.020
   Hou HQ, 2004, ADV MATER, V16, P69, DOI 10.1002/adma.200306205
   Huang JS, 2009, ELECTROCHEM COMMUN, V11, P1281, DOI 10.1016/j.elecom.2009.04.022
   Huang JS, 2008, BIOSENS BIOELECTRON, V24, P632, DOI 10.1016/j.bios.2008.06.011
   Jin E, 2010, ELECTROCHIM ACTA, V55, P7230, DOI 10.1016/j.electacta.2010.07.029
   Jin LH, 2011, BIOSENS BIOELECTRON, V26, P1965, DOI 10.1016/j.bios.2010.08.019
   Li JP, 2009, SENSOR ACTUAT B-CHEM, V139, P400, DOI 10.1016/j.snb.2009.03.004
   Li L, 2008, BIOELECTROCHEMISTRY, V74, P170, DOI 10.1016/j.bioelechem.2008.07.006
   Li X, 2009, SENSOR ACTUAT B-CHEM, V136, P444, DOI 10.1016/j.snb.2008.10.051
   Li XY, 2009, LANGMUIR, V25, P6580, DOI 10.1021/la900066z
   Liu XW, 2010, COLLOID SURFACE B, V81, P508, DOI 10.1016/j.colsurfb.2010.07.049
   Liu Y, 2009, BIOSENS BIOELECTRON, V24, P3329, DOI 10.1016/j.bios.2009.04.032
   Lu LM, 2009, BIOSENS BIOELECTRON, V25, P218, DOI 10.1016/j.bios.2009.06.041
   Luo J, 2012, ANAL CHIM ACTA, V709, P47, DOI 10.1016/j.aca.2011.10.025
   Luo SL, 2011, TALANTA, V86, P157, DOI 10.1016/j.talanta.2011.08.051
   Mu Y, 2011, BIOSENS BIOELECTRON, V26, P2948, DOI 10.1016/j.bios.2010.11.042
   Pleitez M, 2012, SPECTROCHIM ACTA A, V85, P61, DOI 10.1016/j.saa.2011.09.007
   Shaijumon MM, 2003, CHEM PHYS LETT, V374, P513, DOI 10.1016/S0009-2614(03)00741-3
   Song YH, 2012, SENSOR ACTUAT B-CHEM, V166, P357, DOI 10.1016/j.snb.2012.02.069
   Wang SM, 2010, ANAL BIOCHEM, V405, P230, DOI 10.1016/j.ab.2010.06.014
   Wang XY, 2009, BIOSENS BIOELECTRON, V24, P1527, DOI 10.1016/j.bios.2008.09.025
   Wang YL, 2011, BIOSENS BIOELECTRON, V30, P107, DOI 10.1016/j.bios.2011.08.038
   Wang ZY, 2009, ANAL CHEM, V81, P1638, DOI 10.1021/ac802421h
   Wei G, 2005, J PHYS CHEM B, V109, P8738, DOI 10.1021/jp044314a
   Wei ZQ, 2004, LANGMUIR, V20, P4322, DOI 10.1021/la049702i
   Wu Weitai, 2012, J Diabetes Sci Technol, V6, P892
   Wu WT, 2012, BIOMATERIALS, V33, P7115, DOI 10.1016/j.biomaterials.2012.06.031
   Wu WT, 2010, BIOSENS BIOELECTRON, V25, P2603, DOI 10.1016/j.bios.2010.04.030
   Yan YM, 2008, J PHYS CHEM C, V112, P17883, DOI 10.1021/jp805637e
   Yan YM, 2008, ADV MATER, V20, P2365, DOI 10.1002/adma.200703128
   Yang JA, 2010, BIOSENS BIOELECTRON, V26, P279, DOI 10.1016/j.bios.2010.06.014
   Yang J, 2010, TALANTA, V82, P25, DOI 10.1016/j.talanta.2010.03.047
   Yehezkeli O, 2011, ACS NANO, V5, P2385, DOI 10.1021/nn200313t
   Zhai JF, 2009, ELECTROANAL, V21, P2207, DOI 10.1002/elan.200904680
   Zhang W, 2009, ELECTROANAL, V21, P2325, DOI 10.1002/elan.200904690
   Zhang Y, 2011, ELECTROCHIM ACTA, V56, P1239, DOI 10.1016/j.electacta.2010.11.011
   Zhang YC, 2012, BIOSENS BIOELECTRON, V31, P426, DOI 10.1016/j.bios.2011.11.006
   Zheng M, 2011, J ELECTROANAL CHEM, V656, P167, DOI 10.1016/j.jelechem.2010.11.036
   Zhong X, 2012, SENSOR ACTUAT B-CHEM, V162, P334, DOI 10.1016/j.snb.2011.12.091
NR 46
TC 34
Z9 33
U1 1
U2 134
PU IOP PUBLISHING LTD
PI BRISTOL
PA TEMPLE CIRCUS, TEMPLE WAY, BRISTOL BS1 6BE, ENGLAND
SN 0957-4484
EI 1361-6528
J9 NANOTECHNOLOGY
JI Nanotechnology
PD NOV 16
PY 2012
VL 23
IS 45
AR 455502
DI 10.1088/0957-4484/23/45/455502
PG 10
WC Nanoscience & Nanotechnology; Materials Science, Multidisciplinary;
   Physics, Applied
WE Science Citation Index Expanded (SCI-EXPANDED)
SC Science & Technology - Other Topics; Materials Science; Physics
GA 030OE
UT WOS:000310579200016
PM 23090569
DA 2023-06-30
ER

PT J
AU Li, J
   Yang, ZJ
   Zhang, YC
   Yu, SH
   Xu, Q
   Qu, QS
   Hu, XY
AF Li, Juan
   Yang, Zhanjun
   Zhang, Yongcai
   Yu, Suhua
   Xu, Qin
   Qu, Qishu
   Hu, Xiaoya
TI Tin disulfide nanoflakes decorated with gold nanoparticles for direct
   electrochemistry of glucose oxidase and glucose biosensing
SO MICROCHIMICA ACTA
LA English
DT Article
DE Nanoflake-like SnS2; Au nanoparticles; Glucose oxidase; Direct
   electrochemistry; Biosensor
ID DIRECT ELECTRON-TRANSFER; CARBON NANOTUBES; PHOTOCATALYTIC ACTIVITY;
   REDOX PROTEINS; FILM; GROWTH
AB Previously, we have prepared nanoflake-like tin disulfide (SnS2) and used for the immobilization of proteins and biosensing. We have now modified an electrode with a composite consisting of nanoflake-like SnS2 decorated with gold nanoparticles (Au-NPs) and have immobilized glucose oxidase (GOx) on its surface in order to study its direct electrochemistry. Scanning electron microscopy, electrochemical impedance spectroscopy, Fourier transform IR spectroscopy and cyclic voltammetry were used to examine the interaction between GOx and the AuNP-SnS2 film. It is shown that the composite film has a larger surface area and offers a microenvironment that facilitates the direct electron transfer between enzyme and electrode surface. The immobilized enzyme retains its bioactivity and undergoes a surface-controlled, reversible 2-proton and 2-electron transfer reaction, with an apparent electron transfer rate constant of 3.87 s (-1). Compared to the nanoflake-like SnS2-based glucose sensor, the GOx-based biosensor exhibits a lower detection limit (1.0 :M), a better sensitivity (21.8 mA M (-1) cm (-2)), and a wider linear range (from 0.02 to 1.3 mM). The sensor displays excellent selectivity, good reproducibility, and acceptable stability. It was successfully applied to reagentless sensing of glucose at -0.43 V.
C1 [Li, Juan; Yang, Zhanjun; Zhang, Yongcai; Yu, Suhua; Xu, Qin; Qu, Qishu; Hu, Xiaoya] Yangzhou Univ, Coll Chem & Chem Engn, Yangzhou 225002, Peoples R China.
C3 Yangzhou University
RP Yang, ZJ (通讯作者)，Yangzhou Univ, Coll Chem & Chem Engn, Yangzhou 225002, Peoples R China.
EM zjyang@yzu.edu.cn; xyhu@yzu.edu.cn
RI , xuqin/AAK-8466-2020; Zhang, Yongcai/AGJ-3536-2022; Qu,
   Qishu/J-4753-2014; Yang, Zhan/GQG-9995-2022
OI , xuqin/0000-0001-9311-213X; Zhang, Yongcai/0000-0003-1551-754X; Qu,
   Qishu/0000-0003-4960-1627; 
FU National Natural Science Foundation of China [21075107, 21103148,
   21005070, 20975090]; Priority Academic Program Development of Jiangsu
   Higher Education Institution; Postdoctoral Science Foundation of China
   [20110491462]; Postdoctoral Science Foundation of Jiangsu Province
   [1101020B, 1102142C]; State Key Laboratory of Bioelectronics of
   Southeast University [2011E13]
FX This work was financially supported by National Natural Science
   Foundation of China (21075107, 21103148, 21005070 and 20975090), The
   Priority Academic Program Development of Jiangsu Higher Education
   Institution, Postdoctoral Science Foundation of China (20110491462),
   Postdoctoral Science Foundation of Jiangsu Province (1101020B, 1102142C)
   and the Open Research Fund of State Key Laboratory of Bioelectronics of
   Southeast University (2011E13).
CR Bard J, 2001, ELECTROCHEMISTRY MET
   Deng CY, 2008, BIOSENS BIOELECTRON, V23, P1272, DOI 10.1016/j.bios.2007.11.009
   Deng SY, 2009, BIOSENS BIOELECTRON, V25, P373, DOI 10.1016/j.bios.2009.07.016
   Deshpande NG, 2007, J ALLOY COMPD, V436, P421, DOI 10.1016/j.jallcom.2006.12.108
   DORON A, 1995, LANGMUIR, V11, P1313, DOI 10.1021/la00004a044
   German N, 2010, MICROCHIM ACTA, V168, P221, DOI 10.1007/s00604-009-0270-z
   Guiseppi-Elie A, 2002, NANOTECHNOLOGY, V13, P559, DOI 10.1088/0957-4484/13/5/303
   Han XA, 2010, MICROCHIM ACTA, V171, P233, DOI 10.1007/s00604-010-0424-z
   Kang XH, 2009, BIOSENS BIOELECTRON, V25, P901, DOI 10.1016/j.bios.2009.09.004
   Kim TJ, 2007, J POWER SOURCES, V167, P529, DOI 10.1016/j.jpowsour.2007.02.040
   LAVIRON E, 1979, J ELECTROANAL CHEM, V101, P19, DOI 10.1016/S0022-0728(79)80075-3
   Liu Q, 2007, BIOSENS BIOELECTRON, V22, P3203, DOI 10.1016/j.bios.2007.02.013
   Liu SQ, 2003, BIOSENS BIOELECTRON, V19, P177, DOI 10.1016/S0956-5663(03)00172-6
   Liu SQ, 2002, ANAL BIOCHEM, V307, P110, DOI 10.1016/S0003-2697(02)00014-3
   Meng L, 2009, ANAL CHEM, V81, P7271, DOI 10.1021/ac901005p
   Panda SK, 2007, MATER RES BULL, V42, P576, DOI 10.1016/j.materresbull.2006.06.028
   Seo JW, 2008, ADV MATER, V20, P4269, DOI 10.1002/adma.200703122
   Shi WD, 2006, NANOTECHNOLOGY, V17, P2918, DOI 10.1088/0957-4484/17/12/016
   Tang S, 2010, BIOSENS BIOELECTRON, V26, P432, DOI 10.1016/j.bios.2010.07.105
   Uang YM, 2003, BIOSENS BIOELECTRON, V19, P141, DOI 10.1016/S0956-5663(03)00168-4
   Wang J, 2012, MICROCHIM ACTA, V177, P245, DOI 10.1007/s00604-011-0758-1
   Wang LX, 2011, TALANTA, V83, P1386, DOI 10.1016/j.talanta.2010.11.022
   Wang YL, 2011, BIOSENS BIOELECTRON, V30, P107, DOI 10.1016/j.bios.2011.08.038
   Willner B, 2006, CURR OPIN BIOTECH, V17, P589, DOI 10.1016/j.copbio.2006.10.008
   Willner I, 2000, ANGEW CHEM INT EDIT, V39, P1180, DOI 10.1002/(SICI)1521-3773(20000403)39:7<1180::AID-ANIE1180>3.0.CO;2-E
   Wu BY, 2007, BIOSENS BIOELECTRON, V22, P2854, DOI 10.1016/j.bios.2006.11.028
   Wu YH, 2007, BIOELECTROCHEMISTRY, V70, P335, DOI 10.1016/j.bioelechem.2006.05.001
   Xu XA, 2010, ACS NANO, V4, P4292, DOI 10.1021/nn1010057
   Yang CY, 2009, J SOLID STATE CHEM, V182, P807, DOI 10.1016/j.jssc.2008.12.018
   Yang ZJ, 2012, ELECTROCHIM ACTA, V70, P325, DOI 10.1016/j.electacta.2012.03.075
   Yang ZJ, 2011, BIOSENS BIOELECTRON, V26, P4337, DOI 10.1016/j.bios.2011.04.031
   Zhang J, 2007, BIOSENS BIOELECTRON, V22, P3036, DOI 10.1016/j.bios.2007.01.009
   Zhang YC, 2010, APPL CATAL B-ENVIRON, V95, P153, DOI 10.1016/j.apcatb.2009.12.022
   Zhao S, 2006, BIOELECTROCHEMISTRY, V69, P158, DOI 10.1016/j.bioelechem.2006.01.001
   Zheng H, 2002, BIOSENS BIOELECTRON, V17, P541, DOI 10.1016/S0956-5663(02)00010-6
NR 35
TC 24
Z9 24
U1 1
U2 117
PU SPRINGER WIEN
PI WIEN
PA SACHSENPLATZ 4-6, PO BOX 89, A-1201 WIEN, AUSTRIA
SN 0026-3672
EI 1436-5073
J9 MICROCHIM ACTA
JI Microchim. Acta
PD NOV
PY 2012
VL 179
IS 3-4
BP 265
EP 272
DI 10.1007/s00604-012-0889-z
PG 8
WC Chemistry, Analytical
WE Science Citation Index Expanded (SCI-EXPANDED)
SC Chemistry
GA 025VC
UT WOS:000310222500011
DA 2023-06-30
ER

PT J
AU Ammam, M
   Fransaer, J
AF Ammam, Malika
   Fransaer, Jan
TI Glucose microbiosensor based on glucose oxidase immobilized by AC-EPD:
   Characteristics and performance in human serum and in blood of
   critically ill rabbits
SO SENSORS AND ACTUATORS B-CHEMICAL
LA English
DT Article
DE Glucose sensor; AC-EPD of glucose oxidase; Sensor characteristics;
   Glucose measurements; Sensor evaluation in human serum and in blood
ID IN-VIVO; ELECTROCHEMICAL CHARACTERIZATION; ELECTROPOLYMERIZED FILMS;
   POLYPYRROLE FILM; BIOSENSOR; ELECTRODE; ENZYME; SENSOR;
   D-GLUCONO-1,5-LACTONE; NANOPARTICLES
AB A new glucose microbiosensor based on glucose oxidase immobilized on the transducer surface by alternating current electrophoretic deposition (AC-EPD) is described. Deposition is carried out by applying an asymmetrical alternating current (AC) polarization between two electrodes to an enzyme dissolved in a low conductivity solution. This process, based on enzyme electrophoresis, allows the rapid manufacturing of biosensors with a very good sensitivity. Current responses to glucose up to 430 nA/mM mm(2) were obtained using a low-activity enzyme (5.6 U/mg), which is due to the preservation of the enzyme activity. The latter was confirmed by FT-IR. The thick enzymatic layer deposited on the transducer prevents a number of the interferences influencing the biosensor response, thus the need in an inner permselective membrane at formation of the biosensor recognition element is avoided. In order to optimize the linearity of the sensor response and provide a biocompatible interface in contact with biological samples, an outer layer of polyurethane (PU) was applied after the deposition of the enzyme. The resulting glucose sensor with PU outer layer had a sensitivity of at least 13 nA/mM mm(2), a linear range up to 60 mM, low interference from endogenous species, short response time (<6 s) and was stable for at least 45 days. Contrary to the GOx electrode where errors in the measurements were observed due to the moderate linearity, the sensor with the PU outer layer is shown to be effective for the determination of glucose concentrations in critically sick rabbits where the concentration of glucose might be more than 30 mM. (C) 2009 Elsevier B.V. All rights reserved.
C1 [Ammam, Malika; Fransaer, Jan] Katholieke Univ Leuven, Dept Met & Mat Engn, MTM, B-3001 Heverlee, Belgium.
C3 KU Leuven
RP Ammam, M (通讯作者)，Katholieke Univ Leuven, Dept Met & Mat Engn, MTM, Kasteelpk Arenberg 44, B-3001 Heverlee, Belgium.
EM Malika.Ammam@mtm.kuleuven.be
RI Fransaer, Jan/AAJ-2326-2021
FU Research Fund KU Leuven [GOA/2005/08/TBA]; Belgian Federal Science
   Policy Office (BELSPO) [P6/17]
FX The authors acknowledge the support of the Research Fund KU Leuven
   (GOA/2005/08/TBA) and the Belgian Federal Science Policy Office (BELSPO)
   through the IUAP project INANOMAT (contract P6/17). Dr. G.S. Wilson is
   gratefully acknowledged for helpful discussions. We thank also Sarah
   Derde, Jan Gunst and Dr. Greet Van den Berghe from Intensive Care
   Medicine University Hospital Gasthuisberg for providing blood from sick
   rabbits for the real time glucose monitoring.
CR Ammam M, 2009, BIOSENS BIOELECTRON, V25, P191, DOI 10.1016/j.bios.2009.06.036
   Bharathi S, 2001, ANALYST, V126, P1919, DOI 10.1039/b105318n
   BINDRA DS, 1991, ANAL CHEM, V63, P1692, DOI 10.1021/ac00017a008
   CAEL JJ, 1974, CARBOHYD RES, V32, P79, DOI 10.1016/S0008-6215(00)82465-9
   CENTONZE D, 1992, FRESEN J ANAL CHEM, V342, P729, DOI 10.1007/BF00321865
   Chen XH, 2002, ANAL CHEM, V74, P368, DOI 10.1021/ac015628m
   Cho WJ, 1998, ANAL CHEM, V70, P3946, DOI 10.1021/ac980004a
   CLARK LC, 1962, ANN NY ACAD SCI, V102, P29, DOI 10.1111/j.1749-6632.1962.tb13623.x
   Dukhin AS, 2005, ELECTROPHORESIS, V26, P2149, DOI 10.1002/elps.200410408
   EDDY S, 1995, BIOSENS BIOELECTRON, V10, P831, DOI 10.1016/0956-5663(95)99222-7
   ELBICKI JM, 1989, BIOSENSORS, V4, P251, DOI 10.1016/0265-928X(89)80039-2
   Garjonyte R, 2000, BIOSENS BIOELECTRON, V15, P445, DOI 10.1016/S0956-5663(00)00101-9
   GEISE RJ, 1991, BIOSENS BIOELECTRON, V6, P151, DOI 10.1016/0956-5663(91)87039-E
   Gerritsen M, 2001, J BIOMED MATER RES, V54, P69, DOI 10.1002/1097-4636(200101)54:1<69::AID-JBM8>3.3.CO;2-H
   Gifford R, 2006, BIOMATERIALS, V27, P2587, DOI 10.1016/j.biomaterials.2005.11.033
   Guerrieri A, 1998, BIOSENS BIOELECTRON, V13, P103, DOI 10.1016/S0956-5663(97)00064-X
   HINENO M, 1977, CARBOHYD RES, V56, P219, DOI 10.1016/S0008-6215(00)83344-3
   IM GM, 1995, SENSOR ACTUAT B-CHEM, V24, P149
   Jung SK, 1996, ANAL CHEM, V68, P591, DOI 10.1021/ac950424p
   Karmali K, 2004, ANAL BIOCHEM, V333, P320, DOI 10.1016/j.ab.2004.06.025
   Lim SH, 2005, BIOSENS BIOELECTRON, V20, P2341, DOI 10.1016/j.bios.2004.08.005
   LOWRY JP, 1994, ANAL CHEM, V66, P1754, DOI 10.1021/ac00082a025
   Matsumoto N, 2002, ANAL CHEM, V74, P362, DOI 10.1021/ac015536x
   PALMISANO F, 1995, ANAL CHEM, V67, P1005, DOI 10.1021/ac00101a032
   Rodriguez MC, 2001, ANAL LETT, V34, P1829, DOI 10.1081/AL-100106114
   Shin MC, 1996, BIOSENS BIOELECTRON, V11, P171, DOI 10.1016/0956-5663(96)83724-9
   Shin MC, 1996, BIOSENS BIOELECTRON, V11, P161, DOI 10.1016/0956-5663(96)83723-7
   TAJMIRRIAHI HA, 1989, B CHEM SOC JPN, V62, P1281, DOI 10.1246/bcsj.62.1281
   TAJMIRRIAHI HA, 1989, CAN J CHEM, V67, P651, DOI 10.1139/v89-098
   Tsai YC, 2006, BIOSENS BIOELECTRON, V22, P495, DOI 10.1016/j.bios.2006.06.009
   Vidal JC, 1999, ANAL CHIM ACTA, V385, P213, DOI 10.1016/S0003-2670(98)00838-1
   Wilson GS, 2007, FEBS J, V274, P5452, DOI 10.1111/j.1742-4658.2007.06077.x
   YONHIN BFY, 1993, ANAL CHEM, V65, P2067, DOI 10.1021/ac00063a022
   ZHANG YN, 1993, ANAL CHIM ACTA, V281, P513, DOI 10.1016/0003-2670(93)85009-9
   Zhang ZE, 1996, ANAL CHEM, V68, P1632, DOI 10.1021/ac950431d
NR 35
TC 23
Z9 23
U1 0
U2 21
PU ELSEVIER SCIENCE SA
PI LAUSANNE
PA PO BOX 564, 1001 LAUSANNE, SWITZERLAND
SN 0925-4005
J9 SENSOR ACTUAT B-CHEM
JI Sens. Actuator B-Chem.
PD MAR 4
PY 2010
VL 145
IS 1
BP 46
EP 53
DI 10.1016/j.snb.2009.11.015
PG 8
WC Chemistry, Analytical; Electrochemistry; Instruments & Instrumentation
WE Science Citation Index Expanded (SCI-EXPANDED)
SC Chemistry; Electrochemistry; Instruments & Instrumentation
GA 571OI
UT WOS:000275763100008
DA 2023-06-30
ER

PT J
AU Liu, HL
   Chen, BP
   Sun, DM
   Zhou, YM
   Tang, YW
   Chen, Y
   Lu, TH
AF Liu, Hailing
   Chen, Baoping
   Sun, Dongmei
   Zhou, Yiming
   Tang, Yawen
   Chen, Yu
   Lu, Tianhong
TI Sn-Fe cyanogels noncovalently grafted to carbon nanotubes in a versatile
   biointerface design: an efficient matrix and a facile platform for
   glucose oxidase immobilization
SO JOURNAL OF MATERIALS CHEMISTRY B
LA English
DT Article
ID SELF-ASSEMBLED MONOLAYERS; ENZYME IMMOBILIZATION; DIRECT
   ELECTROCHEMISTRY; HORSERADISH-PEROXIDASE; AMPEROMETRIC BIOSENSOR;
   MODIFIED ELECTRODE; GOLD ELECTRODE; ELECTROCATALYSIS; HYDROGEL;
   NANOPARTICLES
AB Enzyme immobilization is a powerful strategy adapted to effectively maximize the bioactivity, specificity and stability of an isolated enzyme. In this study, we demonstrate a novel and scalable procedure for facile enzyme immobilization, in which three-dimensional porous Sn-Fe hydrogels were applied to incorporate the enzyme to construct a sensing interface for an amperometric biosensor. The process was initiated from the electrodeposition of Prussian Blue (PB) on multi-walled carbon nanotube (MWCNT)-modified gold electrodes, sequentially capped with tin tetrachloride (SnCl4) solution followed by the addition of a freshly-made homogeneous mixture of enzyme and potassium ferrocyanide solution, leading to instant formation of hydrated three-dimensional (3D) porous Sn-Fe cyanogel networks, deeply set outside the produced rough layer of the MWCNT-PB complexes, providing a desirable microenvironment for the entrapped enzyme. The structural morphology and electrochemical properties of the as-prepared Sn-Fe cyanogels noncovalently grafted to MWCNTs with functionalities of electrodeposited PB were well characterized by scanning electron microscopy (SEM), ultraviolet visible spectroscopy (UV-vis) and cyclic voltammetry. The results indicate that the modified electrode with a multilayer configuration was well-organized, as proposed, and exhibited good electrical conductivity and stable catalytic activity to H2O2 electro-reduction due to the functional layer of PB. When glucose oxidase (GOx) was selected as a model enzyme, the resulting glucose biosensor exhibited a relatively low detection limit of 0.1 mu M (S/N 3) with a good sensitivity of 1.68 mu A mM(-1) cm(-2) and improved stability. The results suggest that the Sn-Fe cyanogels, with sufficient interfacial adhesion, hold promise as an attractive support material.
C1 [Liu, Hailing; Chen, Baoping; Sun, Dongmei; Zhou, Yiming; Tang, Yawen; Chen, Yu; Lu, Tianhong] Nanjing Normal Univ, Jiangsu Key Lab New Power Batteries, Jiangsu Collaborat Innovat Ctr Biomed Funct Mat, Jiangsu Key Lab Biofunct Mat,Coll Chem & Mat Sci, Nanjing 210023, Jiangsu, Peoples R China.
C3 Nanjing Normal University
RP Sun, DM (通讯作者)，Nanjing Normal Univ, Jiangsu Key Lab New Power Batteries, Jiangsu Collaborat Innovat Ctr Biomed Funct Mat, Jiangsu Key Lab Biofunct Mat,Coll Chem & Mat Sci, Nanjing 210023, Jiangsu, Peoples R China.
EM sundongmei@njnu.edu.cn
RI chen, yu-cheng/IQT-1648-2023; Chen, Yu/B-7473-2013; Tang,
   Yawen/B-7431-2013; Chen, Yi/HPD-0595-2023; Chen, Yi/HIR-2608-2022; Zhou,
   Yiming/G-6079-2014; Chen, Yu/Y-3292-2019
FU NSFC [21005039]; Key Laboratory of Renewable Energy, Chinese Academy of
   Sciences [Y207K5]; Priority Academic Program Development (PAPD) of
   Jiangsu Higher Education Institutions
FX The authors thank the financial support from NSFC (no. 21005039), the
   Project (no. Y207K5) supported by the Key Laboratory of Renewable
   Energy, Chinese Academy of Sciences and the Project Funded by the
   Priority Academic Program Development (PAPD) of Jiangsu Higher Education
   Institutions.
CR Bergmeyer H., 1974, METHODS ENZYMATIC AN, V1, P457
   Betancor L, 2005, BIOMACROMOLECULES, V6, P1027, DOI 10.1021/bm0493077
   Bolivar JM, 2012, LANGMUIR, V28, P10040, DOI 10.1021/la3012348
   Chen Y, 2009, J PHYS CHEM C, V113, P4515, DOI 10.1021/jp808195j
   Chen Y, 2008, CHEM-EUR J, V14, P10727, DOI 10.1002/chem.200801503
   Cullen SP, 2008, LANGMUIR, V24, P13701, DOI 10.1021/la8024952
   Du D, 2010, J MATER CHEM, V20, P1532, DOI 10.1039/b919500a
   Fu GL, 2011, BIOSENS BIOELECTRON, V26, P3973, DOI 10.1016/j.bios.2011.03.007
   Gao Z. -D., 2013, SCI REP, V3, P1
   Gao ZD, 2014, ELECTROCHIM ACTA, V125, P530, DOI 10.1016/j.electacta.2014.01.149
   Garcia-Galan C, 2011, ADV SYNTH CATAL, V353, P2885, DOI 10.1002/adsc.201100534
   Huang PC, 2011, CHEM-EUR J, V17, P11390, DOI 10.1002/chem.201101634
   Ivekovic D, 2004, BIOSENS BIOELECTRON, V20, P872, DOI 10.1016/j.bios.2004.04.001
   Jia JB, 2002, ANAL CHEM, V74, P2217, DOI 10.1021/ac011116w
   Jose MV, 2012, CARBON, V50, P4010, DOI 10.1016/j.carbon.2012.04.044
   Karyakin AA, 1999, ELECTROCHEM COMMUN, V1, P78, DOI 10.1016/S1388-2481(99)00010-7
   Karyakin AA, 2000, ANAL CHEM, V72, P1720, DOI 10.1021/ac990801o
   Kim YH, 2013, ANGEW CHEM INT EDIT, V52, P1437, DOI 10.1002/anie.201207423
   KOKUFUTA E, 1992, MACROMOLECULES, V25, P3549, DOI 10.1021/ma00039a038
   Lane SM, 2011, BIOMACROMOLECULES, V12, P1822, DOI 10.1021/bm200173y
   Li J, 2007, ADV FUNCT MATER, V17, P1574, DOI 10.1002/adfm.200600033
   Li NB, 2008, BIOSENS BIOELECTRON, V23, P1519, DOI 10.1016/j.bios.2008.01.009
   Li T, 2004, SENSOR ACTUAT B-CHEM, V101, P155, DOI 10.1016/j.snb.2004.02.047
   Luo XG, 2010, BIOMACROMOLECULES, V11, P2896, DOI 10.1021/bm100642y
   Mani V, 2013, BIOSENS BIOELECTRON, V41, P309, DOI 10.1016/j.bios.2012.08.045
   Piao Y, 2014, SENSOR ACTUAT B-CHEM, V194, P454, DOI 10.1016/j.snb.2013.12.045
   Port SC, 2005, AM HEART J, V150, P209, DOI 10.1016/j.ahj.2004.09.031
   Reuillard B, 2014, J MATER CHEM B, V2, P2228, DOI 10.1039/c3tb21846e
   Sassolas A, 2012, BIOTECHNOL ADV, V30, P489, DOI 10.1016/j.biotechadv.2011.09.003
   Sharp SL, 1998, CHEM MATER, V10, P825, DOI 10.1021/cm970571z
   Sheldon RA, 2007, ADV SYNTH CATAL, V349, P1289, DOI 10.1002/adsc.200700082
   Si P, 2013, J MATER CHEM B, V1, P2696, DOI 10.1039/c3tb20341g
   Suginta W, 2013, CHEM REV, V113, P5458, DOI 10.1021/cr300325r
   Sung WJ, 2003, BIOSENS BIOELECTRON, V18, P1231, DOI 10.1016/S0956-5663(03)00091-5
   SWOBODA BEP, 1965, J BIOL CHEM, V240, P2209
   Vasylieva N, 2013, ANAL CHEM, V85, P2507, DOI 10.1021/ac3035794
   Vondrova M, 2007, CHEM MATER, V19, P2203, DOI 10.1021/cm0630284
   Wong LS, 2008, J AM CHEM SOC, V130, P12456, DOI 10.1021/ja8030278
   Xu JF, 2012, J MATER CHEM, V22, P23659, DOI 10.1039/c2jm35649j
   Yashina EI, 2010, ANAL CHEM, V82, P1601, DOI 10.1021/ac9027615
   Yehezkeli O, 2009, CHEM-EUR J, V15, P2674, DOI 10.1002/chem.200801609
   Zhang HJ, 1999, MATER LETT, V38, P260, DOI 10.1016/S0167-577X(98)00169-4
   Zhang QA, 2010, CHEM-EUR J, V16, P8133, DOI 10.1002/chem.201000684
NR 43
TC 6
Z9 6
U1 0
U2 81
PU ROYAL SOC CHEMISTRY
PI CAMBRIDGE
PA THOMAS GRAHAM HOUSE, SCIENCE PARK, MILTON RD, CAMBRIDGE CB4 0WF, CAMBS,
   ENGLAND
SN 2050-750X
EI 2050-7518
J9 J MATER CHEM B
JI J. Mat. Chem. B
PY 2014
VL 2
IS 29
BP 4615
EP 4624
DI 10.1039/c4tb00406j
PG 10
WC Materials Science, Biomaterials
WE Science Citation Index Expanded (SCI-EXPANDED)
SC Materials Science
GA AL3DC
UT WOS:000339004600003
PM 32262273
DA 2023-06-30
ER

PT J
AU Diaz-Fernandez, A
   Bernalte, E
   Fernandez-Ramos, C
   Moise, S
   Estrela, P
   Di Lorenzo, M
AF Diaz-Fernandez, Ana
   Bernalte, Elena
   Fernandez-Ramos, Carlos
   Moise, Sandhya
   Estrela, Pedro
   Di Lorenzo, Mirella
TI An impedimetric immunosensor for the selective detection of CD34(+)
   T-cells in human serum
SO SENSORS AND ACTUATORS B-CHEMICAL
LA English
DT Article
DE Electrochemical Biosensor; CD34(+) T-cells; Impedance; Capacitance;
   Flow-through Biosensor
ID BIOSENSORS; MARKER
AB Y Chimeric antigen receptor T (CAR-T) cell therapy has led to a paradigm change in cancer treatment. To allow widespread use of this therapy, it is important to reduce the costs associated with cells manufacturing whilst ensuring a high-quality production. Online biosensors can help monitor in real time the effectiveness of engineering CAR-T cells, with the possibility to be integrated on the workflow without the need to extract samples for off line analysis that require specialised personnel and expensive analytical equipment. In this context, we present an innovative label-free impedimetric immunosensor for the detection of CD34(+) T-cells in human serum. The sensor is based on screen-printed gold electrodes functionalised with anti-CD34 antibody, via a mixed self-assembled monolayer of 11-mercaptoundecanoic acid and 6-mercapto-1-hexanol, which recognizes the CD34 antigen expressed onto the T-cells surfaces. The immunosensor exhibits a high selectivity and a wide working range in human serum, both in Faradaic and non-Faradaic detection conditions, being respectively of 230 - 1.4 x 10(3) cell mL(-1) and 50 - 1 x 10(5) cell mL(-1). This result, along with performance validation both in batch and flow-through operations, demonstrates the applicability of the developed immunosensor for clinical use.
C1 [Diaz-Fernandez, Ana; Bernalte, Elena; Fernandez-Ramos, Carlos; Moise, Sandhya; Di Lorenzo, Mirella] Univ Bath, Dept Chem Engn, Bath BA2 7AY, Avon, England.
   [Diaz-Fernandez, Ana; Bernalte, Elena; Estrela, Pedro; Di Lorenzo, Mirella] Univ Bath, Ctr Biosensors Bioelect & Biodevices C3Bio, Bath BA2 7AY, Avon, England.
   [Estrela, Pedro] Univ Bath, Dept Elect & Elect Engn, Bath BA2 7AY, Avon, England.
   [Moise, Sandhya] Univ Bath, Ctr Therapeut Innovat CTI, Bath BA2 7AY, Avon, England.
C3 University of Bath; University of Bath; University of Bath; University
   of Bath
RP Di Lorenzo, M (通讯作者)，Univ Bath, Dept Chem Engn, Bath BA2 7AY, Avon, England.
EM m.di.lorenzo@bath.ac.uk
RI Moise, Sandhya/M-7157-2018; Bernalte Morgado, Elena/L-4766-2014;
   Estrela, Pedro/B-5411-2008
OI Diaz-Fernandez, Ana/0000-0002-1867-5925; Di Lorenzo,
   Mirella/0000-0002-1332-6347; Bernalte Morgado,
   Elena/0000-0002-0764-789X; Moise, Sandhya/0000-0002-9475-4852; Estrela,
   Pedro/0000-0001-6956-1146
FU Engineering and Physical Sciences Research Council (EPSRC), UK
   [EP/R022534/1]; EPSRC [EP/R022534/1] Funding Source: UKRI
FX The authors would like to thank the Engineering and Physical Sciences
   Research Council (EPSRC), UK, for funding (EP/R022534/1). The authors
   also thank Scott Allan and Piyanan Boonprasirt for providing the C2C12
   and HL-60 cells used in this study.
CR AbuSamra DB, 2017, BLOOD ADV, V1, P2799, DOI 10.1182/bloodadvances.2017004317
   Bahadir EB, 2016, ARTIF CELL NANOMED B, V44, P248, DOI 10.3109/21691401.2014.942456
   Bhalla N, 2016, ESSAYS BIOCHEM, V60, P1, DOI 10.1042/EBC20150001
   Bray F, 2018, CA-CANCER J CLIN, V68, P394, DOI 10.3322/caac.21492
   Carinelli S, 2015, BIOSENS BIOELECTRON, V74, P974, DOI 10.1016/j.bios.2015.07.053
   Fathi F, 2018, BIOSENS BIOELECTRON, V101, P188, DOI 10.1016/j.bios.2017.10.028
   Fehse B, 2000, MOL THER, V1, P448, DOI 10.1006/mthe.2000.0068
   Feins S, 2019, AM J HEMATOL, V94, pS3, DOI 10.1002/ajh.25418
   Felix FS, 2018, BIOSENS BIOELECTRON, V102, P470, DOI 10.1016/j.bios.2017.11.029
   Grupp SA, 2013, NEW ENGL J MED, V368, P1509, DOI 10.1056/NEJMoa1215134
   Hammond JL, 2016, ESSAYS BIOCHEM, V60, P69, DOI 10.1042/EBC20150008
   Kim J, 2017, BIOSENS BIOELECTRON, V90, P238, DOI 10.1016/j.bios.2016.11.055
   Luo XL, 2013, CHEM SOC REV, V42, P5944, DOI 10.1039/c3cs60077g
   Maglio O, 2017, SENSORS-BASEL, V17, DOI 10.3390/s17122747
   Maude SL, 2018, NEW ENGL J MED, V378, P439, DOI 10.1056/NEJMoa1709866
   Mishra NN, 2005, BIOSENS BIOELECTRON, V21, P696, DOI 10.1016/j.bios.2005.01.011
   Panagopoulou TI, 2019, BIOTECHNOL ADV, V37, DOI 10.1016/j.biotechadv.2019.06.010
   Pehlivan KC, 2018, CURR HEMATOL MALIG R, V13, P396, DOI 10.1007/s11899-018-0470-x
   Salvo P, 2020, BIOSENSORS-BASEL, V10, DOI 10.3390/bios10110155
   Siegel RL, 2020, CA-CANCER J CLIN, V70, P7, DOI [10.3322/caac.21590, 10.3322/caac.21551, 10.3322/caac.21654, 10.3322/caac.20073]
   Sun D, 2013, ANAL METHODS-UK, V5, P5248, DOI 10.1039/c3ay41057a
NR 21
TC 3
Z9 3
U1 7
U2 29
PU ELSEVIER SCIENCE SA
PI LAUSANNE
PA PO BOX 564, 1001 LAUSANNE, SWITZERLAND
EI 0925-4005
J9 SENSOR ACTUAT B-CHEM
JI Sens. Actuator B-Chem.
PD APR 1
PY 2022
VL 356
AR 131306
DI 10.1016/j.snb.2021.131306
EA JAN 2022
PG 7
WC Chemistry, Analytical; Electrochemistry; Instruments & Instrumentation
WE Science Citation Index Expanded (SCI-EXPANDED)
SC Chemistry; Electrochemistry; Instruments & Instrumentation
GA YJ5GQ
UT WOS:000744560800001
OA Green Submitted
DA 2023-06-30
ER

PT J
AU Feng, CR
   Zhang, C
   Guo, JX
   Li, GP
   Ye, BX
   Zou, LN
AF Feng, Changrui
   Zhang, Chi
   Guo, Jiaxin
   Li, Gaiping
   Ye, Baoxian
   Zou, Lina
TI Novel preparation method of bipedal DNA walker based on hybridization
   chain reaction for ultrasensitive DNA biosensing
SO ANALYTICA CHIMICA ACTA
LA English
DT Article
DE Bipedal DNA walker; Hybridization chain reaction; Catalytic hairpin
   assembly reaction; Duplex-stranded DNA nanostructure; Exonuclease III
ID NANOTECHNOLOGY; AMPLIFICATION; NANOMACHINE; WALKING
AB In this work, a novel strategy for preparation of bipedal DNA walker (BDW) based on hybridization chain reaction (HCR) with the assistance of Exonuclease III (Exo III) was proposed. Based on this strategy, an electrochemical biosensor was constructed to achieve sensitive detection of CYFRA 21-1 DNA. Firstly, target recognition and circulation were achieved through a one-step catalytic hairpin assembly (CHA) reaction. For further amplification, hybridization chain reaction (HCR) was employed to form duplex stranded DNA (dsDNA) nanostructure in homogeneous solution. In particular, the elongated single strand of the hairpin DNA for HCR was designed as the Mg2t DNAzyme sequence. With the assistance of Exo III, dsDNA nanostructure can be digested and transformed into large amounts of BDW. These BDW can cleave the signal probe driven by Mg2t, which was modified on the electrode surface and thus achieved "signal-off" detection of target. This BDW preparation method based on HCR with the digestion of Exo III converted one target input into large amount of BDW. Coupled with the walking cleavage of BDW, a series of cascade amplification endowed high sensitivity with this biosensor and realized ultrasensitive detection of target DNA with the detection limit as low as 3.01 aM. (c) 2021 Elsevier B.V. All rights reserved.
C1 [Feng, Changrui; Guo, Jiaxin; Li, Gaiping; Ye, Baoxian; Zou, Lina] Zhengzhou Univ, Coll Chem, Green Catalysis Ctr, Zhengzhou 450001, Peoples R China.
   [Zhang, Chi] Zhengzhou Univ, Affiliated Hosp 1, Dept Orthoped, Zhengzhou 450001, Peoples R China.
C3 Zhengzhou University; Zhengzhou University
RP Zou, LN (通讯作者)，Zhengzhou Univ, Coll Chem, Green Catalysis Ctr, Zhengzhou 450001, Peoples R China.
EM zoulina@zzu.edu.cn
FU National Natural Science Foundation of China [U1504216, 21575130]
FX The authors are sincerely grateful for the financial support from the
   National Natural Science Foundation of China (Grant no. U1504216;
   21575130).
CR Bian XT, 2019, ACS APPL MATER INTER, V11, P3715, DOI 10.1021/acsami.8b18497
   Cha TG, 2015, J AM CHEM SOC, V137, P9429, DOI 10.1021/jacs.5b05522
   Chai H, 2019, ANAL CHEM, V91, P4953, DOI 10.1021/acs.analchem.9b01118
   Chen AY, 2019, CHEM COMMUN, V55, P13932, DOI 10.1039/c9cc06214a
   Chen TS, 2019, NANO RES, V12, P1055, DOI 10.1007/s12274-019-2344-5
   Dirks RM, 2004, P NATL ACAD SCI USA, V101, P15275, DOI 10.1073/pnas.0407024101
   Hu H, 2021, NANOSCALE, V13, P1863, DOI 10.1039/d0nr06651f
   Jiang, SENSOR ACTUAT B-CHEM, V327
   Lei S, 2020, ANAL CHIM ACTA, V1100, P40, DOI 10.1016/j.aca.2019.12.008
   Li NX, 2018, ACS SENSORS, V3, P1283, DOI 10.1021/acssensors.8b00129
   Li Q, 2020, MICROCHIM ACTA, V187, DOI 10.1007/s00604-020-04324-5
   Liu C, 2020, CHEM COMMUN, V56, P3496, DOI 10.1039/d0cc00017e
   Liu JL, 2018, ANAL CHEM, V90, P5298, DOI 10.1021/acs.analchem.8b00209
   Lu HW, 2020, LANGMUIR, V36, P10708, DOI 10.1021/acs.langmuir.0c01415
   Luo JH, 2019, ACS APPL MATER INTER, V11, P27363, DOI 10.1021/acsami.9b09339
   Lv HY, 2020, ANAL CHEM, V92, P15624, DOI 10.1021/acs.analchem.0c03893
   Ouldridge TE, 2013, ACS NANO, V7, P2479, DOI 10.1021/nn3058483
   Peng LC, 2019, ANAL CHEM, V91, P3239, DOI 10.1021/acs.analchem.8b02757
   Qing M, 2018, ANAL CHEM, V90, P11439, DOI 10.1021/acs.analchem.8b02555
   Tian Y, 2004, J AM CHEM SOC, V126, P11410, DOI 10.1021/ja046507h
   Wang L, 2020, ACS SENSORS, V5, P3584, DOI 10.1021/acssensors.0c01864
   Wang WJ, 2019, CHEM SOC REV, V48, P4892, DOI 10.1039/c8cs00402a
   Wang ZG, 2011, NANO LETT, V11, P304, DOI 10.1021/nl104088s
   Xu XW, 2019, CHEM COMMUN, V55, P6026, DOI 10.1039/c9cc01912j
   Xu ZQ, 2019, ANAL CHEM, V91, P4883, DOI 10.1021/acs.analchem.9b00728
   Yang F, 2019, BIOSENS BIOELECTRON, V130, P262, DOI 10.1016/j.bios.2019.01.057
   Yang K, 2018, ACS APPL MATER INTER, V10, P44546, DOI 10.1021/acsami.8b16408
   Yang XL, 2016, ACS NANO, V10, P2324, DOI 10.1021/acsnano.5b07102
   Yao DB, 2020, ACS NANO, V14, P4007, DOI 10.1021/acsnano.9b08166
   Ye T, 2020, J AGR FOOD CHEM, V68, P2826, DOI 10.1021/acs.jafc.9b08143
   Zhang F, 2014, J AM CHEM SOC, V136, P11198, DOI 10.1021/ja505101a
   Zhang XL, 2018, ANAL CHEM, V90, P9538, DOI 10.1021/acs.analchem.8b02251
   Zhao L, 2019, ANAL CHEM, V91, P14773, DOI 10.1021/acs.analchem.9b04282
   Zhou XM, 2020, BIOSENS BIOELECTRON, V148, DOI 10.1016/j.bios.2019.111795
   Zhu CX, 2018, CHEM COMMUN, V54, P10359, DOI 10.1039/c8cc05829f
   Zhu J, 2018, ANAL CHEM, V90, P5503, DOI 10.1021/acs.analchem.8b01217
   Zhu MH, 2019, BIOSENS BIOELECTRON, V143, DOI 10.1016/j.bios.2019.111618
   Zou, SENSOR ACTUAT B-CHEM, V326
NR 38
TC 5
Z9 5
U1 22
U2 116
PU ELSEVIER
PI AMSTERDAM
PA RADARWEG 29, 1043 NX AMSTERDAM, NETHERLANDS
SN 0003-2670
EI 1873-4324
J9 ANAL CHIM ACTA
JI Anal. Chim. Acta
PD SEP 1
PY 2021
VL 1176
AR 338781
DI 10.1016/j.aca.2021.338781
EA JUN 2021
PG 9
WC Chemistry, Analytical
WE Science Citation Index Expanded (SCI-EXPANDED)
SC Chemistry
GA UA5QD
UT WOS:000685215600002
PM 34399897
DA 2023-06-30
ER

PT J
AU Nazari-Vanani, R
   Heli, H
   Sattarahmady, N
AF Nazari-Vanani, R.
   Heli, H.
   Sattarahmady, N.
TI An impedimetric genosensor for Leishmania infantum based on
   electrodeposited cadmium sulfide nanosheets
SO TALANTA
LA English
DT Article
DE Leishmaniasis; L. infantum; DNA biosensor; CdS; Nucleic acid;
   Electrochemical sensor
ID REAL-TIME PCR; VISCERAL LEISHMANIASIS; DIAGNOSIS; SURFACE; DNA;
   ANTIBODIES; GENOME; SENSOR; SPP.
AB It is estimated that there are 400000 new cases of visceral leishmaniasis each year, with about 30,000 deaths. Therefore, detection of this pathogen and its species is highly vital for overall health of the community. In the present research, a DNA-based biosensor, namely genosensor, was introduced for detection of genomic DNA of Leishmania infantum. The genosensor was fabricated based on the transduction of cadmium sulfide nanosheets and recognition of a particular single stranded DNA sequence, and worked in label-, marker-, tag- and PCR-free manners. Impedimetric measurements were performed in a wide range of frequency (recording Nyquist diagrams) without applying external force (working at open circuit potential) upon hybridization of DNA targets with the cadmium sulfide nanosheets surface-immobilized probe. The genosensor detected the complementary DNA strand in a concentration range of 1.0 x 10(-14) to 1.0 x 10(-6) mol L-1 and a detection limit (DL) of 0.81 fmol L-1 (6.5 fg mL(-1)), and genomic DNA of Leishmania infantum in a concentration range of 5-50 ng mu L-1 and a DL of 1.2 ng mu L-1. The genosensor had a very good selectivity, fabrication reproducibility and stability, and was applicable for practical applications.
C1 [Nazari-Vanani, R.; Heli, H.; Sattarahmady, N.] Shiraz Univ Med Sci, Nanomed & Nanobiol Res Ctr, Shiraz, Iran.
   [Sattarahmady, N.] Shiraz Univ Med Sci, Sch Med, Dept Med Phys, Shiraz, Iran.
C3 Shiraz University of Medical Science; Shiraz University of Medical
   Science
RP Heli, H; Sattarahmady, N (通讯作者)，Shiraz Univ Med Sci, Nanomed & Nanobiol Res Ctr, Shiraz, Iran.
EM hheli7@yahoo.com; sattarahmady@yahoo.com
RI sattarahmady, naghmaeh/B-5013-2012; Heli, Hossein/T-8014-2017;
   Sattarahmady, Naghmeh/V-1566-2017
OI Heli, Hossein/0000-0003-1753-1193; Sattarahmady,
   Naghmeh/0000-0002-9872-4423
FU Elite Researcher Grant Committee from the National Institute for Medical
   Research Development (NIMAD), Tehran, Iran [976959]
FX Research reported in this publication was supported by Elite Researcher
   Grant Committee under award number [976959] from the National Institute
   for Medical Research Development (NIMAD), Tehran, Iran.
CR Ahmed KBA, 2017, J LUMIN, V182, P283, DOI 10.1016/j.jlumin.2016.10.045
   [Anonymous], [No title captured]
   Antoniou M, 2004, AM J TROP MED HYG, V71, P71, DOI 10.4269/ajtmh.2004.71.71
   Arbiol J., 2015, SEMICONDUCTOR NANOWI
   Atay Z, 2010, J NANOPART RES, V12, P2241, DOI 10.1007/s11051-009-9791-y
   Medeiros FAC, 2017, J TROP MED-US, V2017, DOI 10.1155/2017/7364854
   Ferreira ALC, 2014, DIAGN MICR INFEC DIS, V78, P418, DOI 10.1016/j.diagmicrobio.2013.10.015
   Chappuis F, 2007, NAT REV MICROBIOL, V5, P873, DOI 10.1038/nrmicro1748
   Dantas-Torres F, 2017, MOL CELL PROBE, V31, P65, DOI 10.1016/j.mcp.2016.08.006
   de Silva AP, 2009, ANALYST, V134, P2385, DOI 10.1039/b912527m
   Frias IAM, 2017, CARBON, V117, P33, DOI 10.1016/j.carbon.2017.02.031
   Garcia MFKD, 2016, J CHEM TECHNOL BIOT, V91, P2810, DOI 10.1002/jctb.4890
   Gomes RS, 2018, INFECT IMMUN, V86, DOI [10.1128/IAI.00796-17, 10.1128/iai.00796-17]
   Gorton L, 2005, COMP ANAL C, V44, pXXI, DOI 10.1016/S0166-526X(05)44016-7
   Heli H, 2010, J SOLID STATE ELECTR, V14, P1515, DOI 10.1007/s10008-009-0979-y
   Hoch H.C., 1996, NANOFABRICATION BIOS
   Jeng US, 2004, MACROMOLECULES, V37, P4617, DOI 10.1021/ma049722r
   Khademvatan S, 2011, ANN TROP MED PARASIT, V105, P559, DOI 10.1179/2047773211Y.0000000014
   Maia C, 2018, FRONT CELL INFECT MI, V8, DOI 10.3389/fcimb.2018.00302
   Martin-Sanchez J, 2001, PARASITOLOGY, V122, P607, DOI 10.1017/S0031182001007909
   Nazari-Vanani R, 2018, ANAL CHIM ACTA, V1041, P40, DOI 10.1016/j.aca.2018.08.036
   Nazari-Vanani R, 2018, ACTA TROP, V185, P69, DOI 10.1016/j.actatropica.2018.05.002
   Negahdary M, 2017, SENSOR ACTUAT B-CHEM, V252, P62, DOI 10.1016/j.snb.2017.05.149
   Neto SY, 2018, SENSOR ACTUAT B-CHEM, V256, P682, DOI 10.1016/j.snb.2017.09.202
   Persichetti MF, 2017, PARASITE VECTOR, V10, DOI 10.1186/s13071-017-2046-3
   Rahi A, 2015, SENSOR ACTUAT B-CHEM, V210, P96, DOI 10.1016/j.snb.2014.12.090
   Rahi A, 2015, SCI REP-UK, V5, DOI 10.1038/srep18060
   Sattarahmady N, 2012, J EXP NANOSCI, V7, P529, DOI 10.1080/17458080.2010.539275
   Sattarahrnady N, 2014, TALANTA, V119, P207, DOI 10.1016/j.talanta.2013.11.002
   Solano-Gallego L, 2007, VET PARASITOL, V147, P315, DOI 10.1016/j.vetpar.2007.04.013
   Souto DEP, 2013, BIOSENS BIOELECTRON, V46, P22, DOI 10.1016/j.bios.2013.01.067
   Spear Robert C, 2017, Parasit Vectors, V10, P38, DOI 10.1186/s13071-017-1974-2
   Steverding D, 2017, PARASITE VECTOR, V10, DOI 10.1186/s13071-017-2028-5
   Sundar S, 2002, CLIN DIAGN LAB IMMUN, V9, P951, DOI 10.1128/CDLI.9.5.951-958.2002
   Teles FRR, 2008, TALANTA, V77, P606, DOI 10.1016/j.talanta.2008.07.024
   Wang F, 2009, MICROCHIM ACTA, V165, P1, DOI 10.1007/s00604-009-0136-4
   Zhu GH, 2007, CHINESE CHEM LETT, V18, P581, DOI 10.1016/j.cclet.2007.03.034
   Zuker M, 2003, NUCLEIC ACIDS RES, V31, P3406, DOI 10.1093/nar/gkg595
NR 38
TC 13
Z9 13
U1 0
U2 21
PU ELSEVIER
PI AMSTERDAM
PA RADARWEG 29, 1043 NX AMSTERDAM, NETHERLANDS
SN 0039-9140
EI 1873-3573
J9 TALANTA
JI Talanta
PD SEP
PY 2020
VL 217
AR 121080
DI 10.1016/j.talanta.2020.121080
PG 9
WC Chemistry, Analytical
WE Science Citation Index Expanded (SCI-EXPANDED)
SC Chemistry
GA LU6RK
UT WOS:000537880200071
PM 32498918
DA 2023-06-30
ER

PT J
AU Oh, J
   Lee, JS
   Jun, J
   Kim, SG
   Jang, J
AF Oh, Jungkyun
   Lee, Jun Seop
   Jun, Jaemoon
   Kim, Sung Gun
   Jang, Jyongsik
TI Ultrasensitive and Selective Organic FET-type Nonenzymatic Dopamine
   Sensor Based on Platinum Nanoparticles-Decorated Reduced Graphene Oxide
SO ACS APPLIED MATERIALS & INTERFACES
LA English
DT Article
DE dopamine; electrochemical sensor; field-effect-transistor; reduced
   graphene oxide; wearable sensor; portable sensor
ID FLEXIBLE SUBSTRATE; BIOSENSOR; ELECTRODE; COMPOSITE; FABRICATION; ASSAY
AB Dopamine (DA), a catecholamine hormone, is an important neurotransmitter that controls renal and cardiovascular organizations and regulates physiological activities. Abnormal concentrations of DA cause unfavorable neuronal illnesses such as Parkinson's disease, schizophrenia, and attention deficit hyperactivity disorder/attention deficit disorder. However, the DA concentration is exceedingly low in patients and difficult to detect with existing biosensors. In this study, we developed an organic field-effect transistor-type (OFET) nonenzyme biosensor using platinum nanoparticle-decorated reduced graphene oxide (Pt_rGO) for ultrasensitive and selective DA detection. The Pt_rGOs were fabricated by reducing GO aqueous solution-containing Pt precursors (PtCl4) with a chemical reducing agent. The Pt_rGOs were immobilized on a graphene substrate by pi-pi interactions and a conducting-polymer source-drain electrode was patterned on the substrate to form the DA sensor. The resulting OFET sensor showed a high sensitivity to remarkably low DA concentrations (100 X 10(-18) M) and selectivity among interfering molecules. Good stability was expected for the OFET sensor because it was fabricated without an enzymatic receptor, and pi-pi conjugation is a part of the immobilization process. Furthermore, the OFET sensors are flexible and offer the possibility of wide application as wearable and portable sensors.
C1 [Oh, Jungkyun; Lee, Jun Seop; Jun, Jaemoon; Kim, Sung Gun; Jang, Jyongsik] Seoul Natl Univ, Coll Engn, Sch Chem & Biol Engn, 599 Gwanangno, Seoul 151742, South Korea.
C3 Seoul National University (SNU)
RP Jang, J (通讯作者)，Seoul Natl Univ, Coll Engn, Sch Chem & Biol Engn, 599 Gwanangno, Seoul 151742, South Korea.
EM jsjang@plaza.snu.ac.kr
RI Lee, Junseop/HPE-9520-2023
OI Lee, Junseop/0000-0002-7350-2875; Kim, Sung Gun/0000-0003-0375-4644
FU Seoul National University - Dongjin Semichem Co., Korea [0458-20130066]
FX This work was supported by Development Fund of Seoul National University
   funded by Dongjin Semichem Co., Korea (0458-20130066).
CR Afonso M, 2016, J APPL PHYS, V120, DOI 10.1063/1.4966651
   Cao HL, 2016, J MATER CHEM A, V4, P6021, DOI 10.1039/c6ta00064a
   Castilho TJ, 2005, J PHARMACEUT BIOMED, V37, P785, DOI 10.1016/j.jpba.2004.11.043
   Cavallo F, 2014, ADV FUNCT MATER, V24, P1730, DOI 10.1002/adfm.201303165
   Chan ECY, 2000, J CHROMATOGR B, V749, P179, DOI 10.1016/S0378-4347(00)00423-0
   Cho J, 2010, THIN SOLID FILMS, V518, P5066, DOI 10.1016/j.tsf.2010.02.041
   Cho J, 2010, SYNTHETIC MET, V160, P1119, DOI 10.1016/j.synthmet.2010.02.010
   Cho S, 2013, J MATER CHEM A, V1, P5679, DOI 10.1039/c3ta01427d
   Cho S, 2012, J MATER CHEM, V22, P12164, DOI 10.1039/c2jm30594a
   Feng XM, 2013, J MATER CHEM A, V1, P9775, DOI 10.1039/c3ta11856h
   Freeman R, 2007, CHEM-EUR J, V13, P7288, DOI 10.1002/chem.200700734
   Gao F, 2013, SENSOR ACTUAT B-CHEM, V186, P380, DOI 10.1016/j.snb.2013.06.020
   Geissler M, 2004, ADV MATER, V16, P1249, DOI 10.1002/adma.200400835
   Holdcroft S, 2001, ADV MATER, V13, P1753, DOI 10.1002/1521-4095(200112)13:23<1753::AID-ADMA1753>3.0.CO;2-2
   Hows MEP, 2004, J NEUROSCI METH, V138, P123, DOI 10.1016/j.jneumeth.2004.03.021
   Hu SR, 2014, ELECTROCHIM ACTA, V130, P805, DOI 10.1016/j.electacta.2014.02.150
   Huang L, 2011, APPL PHYS LETT, V99, DOI 10.1063/1.3653241
   Huang TY, 2014, J MATER CHEM A, V2, P7229, DOI 10.1039/c4ta00309h
   Huang X, 2012, CHEM SOC REV, V41, P666, DOI 10.1039/c1cs15078b
   Jun J, 2014, ACS APPL MATER INTER, V6, P13859, DOI 10.1021/am5032693
   Kim KS, 2009, NATURE, V457, P706, DOI 10.1038/nature07719
   Kim YH, 2016, J MATER CHEM A, V4, P6070, DOI 10.1039/c6ta01277a
   Kundu P, 2011, CHEM MATER, V23, P2772, DOI 10.1021/cm200329a
   Lee JS, 2015, SMALL, V11, DOI 10.1002/smll.201403263
   Lee JS, 2014, ADV FUNCT MATER, V24, P6145, DOI 10.1002/adfm.201401166
   Lee JS, 2014, NANOSCALE, V6, P4188, DOI 10.1039/c3nr05864f
   Li BR, 2013, J AM CHEM SOC, V135, P16034, DOI 10.1021/ja408485m
   Li SJ, 2013, ELECTROCHIM ACTA, V102, P58, DOI 10.1016/j.electacta.2013.03.176
   Liang YY, 2011, NAT MATER, V10, P780, DOI [10.1038/NMAT3087, 10.1038/nmat3087]
   Lin CH, 2008, CHEM COMMUN, P5749, DOI 10.1039/b812968a
   Liu J, 2015, J MATER CHEM A, V3, P10069, DOI 10.1039/c5ta00185d
   Liu S, 2013, J MATER CHEM A, V1, P13314, DOI 10.1039/c3ta12594g
   Lu XM, 2006, NAT NANOTECHNOL, V1, P163, DOI 10.1038/nnano.2006.157
   MACDIARMID AG, 1994, SYNTHETIC MET, V65, P103, DOI 10.1016/0379-6779(94)90171-6
   Salavagione HJ, 2014, J MATER CHEM A, V2, P14289, DOI 10.1039/c4ta02159b
   Shin DH, 2015, SCI REP-UK, V5, DOI 10.1038/srep12294
   Shin DH, 2015, ACS APPL MATER INTER, V7, P1746, DOI 10.1021/am507314t
   Shin KH, 2012, ORG ELECTRON, V13, P715, DOI 10.1016/j.orgel.2012.01.006
   Si YC, 2008, CHEM MATER, V20, P6792, DOI 10.1021/cm801356a
   Stoica L, 2004, ANAL CHEM, V76, P4690, DOI 10.1021/ac049582j
   Wang SL, 2015, J MATER CHEM A, V3, P2407, DOI 10.1039/c4ta05625f
   Wang Y, 2009, ELECTROCHEM COMMUN, V11, P889, DOI 10.1016/j.elecom.2009.02.013
   Xia YJ, 2012, ADV MATER, V24, P2436, DOI 10.1002/adma.201104795
   Xie J, 2016, J MATER CHEM A, V4, P7091, DOI 10.1039/c6ta01069e
   Xu DF, 2015, J MATER CHEM A, V3, P16424, DOI 10.1039/c5ta03917g
   Xu TT, 2014, EUR POLYM J, V54, P109, DOI 10.1016/j.eurpolymj.2014.02.014
   Yu C, 2011, ACS NANO, V5, P7885, DOI 10.1021/nn202868a
   Zhao JJ, 2015, J MATER CHEM A, V3, P24333, DOI 10.1039/c5ta06734k
NR 48
TC 49
Z9 50
U1 4
U2 147
PU AMER CHEMICAL SOC
PI WASHINGTON
PA 1155 16TH ST, NW, WASHINGTON, DC 20036 USA
SN 1944-8244
EI 1944-8252
J9 ACS APPL MATER INTER
JI ACS Appl. Mater. Interfaces
PD NOV 15
PY 2017
VL 9
IS 45
BP 39526
EP 39533
DI 10.1021/acsami.7b15093
PG 8
WC Nanoscience & Nanotechnology; Materials Science, Multidisciplinary
WE Science Citation Index Expanded (SCI-EXPANDED)
SC Science & Technology - Other Topics; Materials Science
GA FN7NB
UT WOS:000416203800045
PM 29067802
DA 2023-06-30
ER

PT J
AU Xie, JD
   Gu, SY
   Zhang, HA
AF Xie, Jian-De
   Gu, Siyong
   Zhang, Houan
TI Microwave Deposition of Palladium Catalysts on Graphite Spheres and
   Reduced Graphene Oxide Sheets for Electrochemical Glucose Sensing
SO SENSORS
LA English
DT Article
DE palladium catalysts; non-enzymatic catalysis; glucose sensors; graphene
   oxide sheets; microwave synthesis
ID DIRECT ELECTRON-TRANSFER; HYBRID NANOSTRUCTURES; NANOPARTICLES; SENSOR;
   CUO; PERFORMANCE; OXIDATION; METHANOL; ELECTROOXIDATION; BIOSENSOR
AB This work outlines a synthetic strategy inducing the microwave-assisted synthesis of palladium (Pd) nanocrystals on a graphite sphere (GS) and reduced graphene oxide (rGO) supports, forming the Pd catalysts for non-enzymatic glucose oxidation reaction (GOR). The pulse microwave approach takes a short period (i.e., 10 min) to fast synthesize Pd nanocrystals onto a carbon support at 150 degrees C. The selection of carbon support plays a crucial role in affecting Pd particle size and dispersion uniformity. The robust design of Pd-rGO catalyst electrode displays an enhanced electrocatalytic activity and sensitivity toward GOR. The enhanced performance is mainly attributed to the synergetic effect that combines small crystalline size and two-dimensional conductive support, imparting high accessibility to non-enzymatic GOR. The rGO sheets serve as a conductive scaffold, capable of fast conducting electron. The linear plot of current response versus glucose concentration exhibits good correlations within the range of 1-12 mM. The sensitivity of the Pd-rGO catalyst is significantly enhanced by 3.7 times, as compared to the Pd-GS catalyst. Accordingly, the Pd-rGO catalyst electrode can be considered as a potential candidate for non-enzymatic glucose biosensor.
C1 [Xie, Jian-De; Gu, Siyong; Zhang, Houan] Xiamen Univ Technol, Sch Mat Sci & Engn, Fujian Prov Key Lab Funct Mat & Applicat, Xiamen 361024, Peoples R China.
C3 Xiamen University of Technology
RP Xie, JD (通讯作者)，Xiamen Univ Technol, Sch Mat Sci & Engn, Fujian Prov Key Lab Funct Mat & Applicat, Xiamen 361024, Peoples R China.
EM 2017000006@xmut.edu.cn; gu-siyong@163.com; hazhang@xmut.edu.cn
OI Gu, Siyong/0000-0003-3963-4644
FU Xiamen University of Technology
FX Financial support for this work by Xiamen University of Technology is
   gratefully appreciated.
CR Akter R, 2013, BIOSENS BIOELECTRON, V50, P118, DOI 10.1016/j.bios.2013.06.016
   Basu D, 2010, ELECTROCHIM ACTA, V55, P5775, DOI 10.1016/j.electacta.2010.05.016
   Cai ZX, 2013, ELECTROCHIM ACTA, V112, P756, DOI 10.1016/j.electacta.2013.09.040
   Cao F, 2011, BIOSENS BIOELECTRON, V26, P2756, DOI 10.1016/j.bios.2010.10.013
   Cao X, 2011, ANALYST, V136, P4241, DOI 10.1039/c1an15367f
   Chen AC, 2010, CHEM REV, V110, P3767, DOI 10.1021/cr9003902
   Chen CC, 2015, ELECTROCHIM ACTA, V152, P408, DOI 10.1016/j.electacta.2014.11.116
   Dong JP, 2015, TALANTA, V132, P719, DOI 10.1016/j.talanta.2014.10.027
   Fu S, 2015, ELECTROCHIM ACTA, V152, P146, DOI 10.1016/j.electacta.2014.11.115
   Guo CY, 2013, ANAL METHODS-UK, V5, P1644, DOI 10.1039/c3ay00067b
   He QG, 2013, J PHYS CHEM C, V117, P1457, DOI 10.1021/jp308133q
   Hsieh CT, 2015, INT J HYDROGEN ENERG, V40, P14857, DOI 10.1016/j.ijhydene.2015.09.035
   Ismail NS, 2014, ELECTROCHIM ACTA, V146, P98, DOI 10.1016/j.electacta.2014.08.123
   Jia XE, 2013, ACS APPL MATER INTER, V5, P12017, DOI 10.1021/am4037383
   Kadirgan F, 2009, INT J HYDROGEN ENERG, V34, P4312, DOI 10.1016/j.ijhydene.2009.03.024
   Krishnan SK, 2017, ACS OMEGA, V2, P1896, DOI 10.1021/acsomega.7b00060
   Lien CH, 2014, J TAIWAN INST CHEM E, V45, P846, DOI 10.1016/j.jtice.2013.09.023
   Liu SQ, 2003, BIOSENS BIOELECTRON, V19, P177, DOI 10.1016/S0956-5663(03)00172-6
   Meher SK, 2013, NANOSCALE, V5, P2089, DOI 10.1039/c2nr33264g
   Meng L, 2009, ANAL CHEM, V81, P7271, DOI 10.1021/ac901005p
   Song J, 2013, ACS APPL MATER INTER, V5, P12928, DOI 10.1021/am403508f
   Steigerwalt ES, 2002, J PHYS CHEM B, V106, P760, DOI [10.1021/jp012707t, 10.1021/jp012707]
   Su YY, 2016, ANAL CHEM, V88, P1617, DOI 10.1021/acs.analchem.5b03396
   Xi JB, 2016, ACS APPL MATER INTER, V8, P22563, DOI 10.1021/acsami.6b05561
   Ye DX, 2013, TALANTA, V116, P223, DOI 10.1016/j.talanta.2013.04.008
   Ye JS, 2015, SENSOR ACTUAT B-CHEM, V208, P569, DOI 10.1016/j.snb.2014.11.091
   Zeng Q, 2011, BIOSENS BIOELECTRON, V26, P3456, DOI 10.1016/j.bios.2011.01.024
   Zhao Y, 2014, SENSOR ACTUAT B-CHEM, V191, P431, DOI 10.1016/j.snb.2013.09.111
NR 28
TC 6
Z9 6
U1 0
U2 17
PU MDPI
PI BASEL
PA ST ALBAN-ANLAGE 66, CH-4052 BASEL, SWITZERLAND
EI 1424-8220
J9 SENSORS-BASEL
JI Sensors
PD OCT
PY 2017
VL 17
IS 10
AR 2163
DI 10.3390/s17102163
PG 11
WC Chemistry, Analytical; Engineering, Electrical & Electronic; Instruments
   & Instrumentation
WE Science Citation Index Expanded (SCI-EXPANDED)
SC Chemistry; Engineering; Instruments & Instrumentation
GA FM3TM
UT WOS:000414931500005
PM 28934104
OA Green Submitted, Green Published, gold
DA 2023-06-30
ER

PT J
AU Li, DW
   Ling, S
   Meng, DD
   Zhou, B
   Liang, PD
   Lv, B
AF Li, Dawei
   Ling, Shen
   Meng, Dudu
   Zhou, Bing
   Liang, Pengda
   Lv, Bei
TI Sensitive fluorescent aptasensing of tobramycin on graphene oxide
   coupling strand displacement amplification and hybridization chain
   reaction
SO INTERNATIONAL JOURNAL OF BIOLOGICAL MACROMOLECULES
LA English
DT Article
DE Tobramycin; Aptamer; Strand displacement amplification; Hybridization
   chain reaction; Graphene oxide
ID LIQUID-CHROMATOGRAPHIC METHOD; TANDEM MASS-SPECTROMETRY; AMINOGLYCOSIDE
   ANTIBIOTICS; CAPILLARY-ELECTROPHORESIS; ELECTROCHEMICAL DETECTION;
   SIGNAL AMPLIFICATION; APTAMER; RESIDUES
AB An ultrasensitive biosensor was designed and constructed for tobramycin detection. As a target recognition component, the DNA probe consists of an aptamer region for tobramycin binding and a template for amplifi-cation. In the absence of tobramycin, the probe was locked to form a stem-loop structure. In the presence of the target, the binding of tobramycin led to a conformational change in the probe. The released 3 & PRIME; end was used as a primer for the strand displacement amplification (SDA) to produce a large amount of single-stranded trigger DNA, which then efficiently initiated the following hybridization chain reaction (HCR) to produce a long duplex DNA with many fluorophores. The signals were detected after the addition of graphene oxide (GO) to quench the fluorescence from excess hairpin DNA. Through sequence and reaction condition optimization, the biosensor exhibited high selectivity for tobramycin. The linearity range and limit of detection (LOD) were 0.5-30 nM and 0.06 nM, respectively. Moreover, the application of detecting tobramycin in milk and lake water samples showed that this method is reliable and could be further used in food safety control and environmental monitoring.
C1 [Li, Dawei; Ling, Shen; Zhou, Bing; Liang, Pengda] Nanjing Forestry Univ, Coll Biol & Environm, Coinnovat Ctr Sustainable Forestry Southern China, Key Lab State Forestry, Nanjing 210037, Peoples R China.
   [Li, Dawei; Ling, Shen; Zhou, Bing; Liang, Pengda] Nanjing Forestry Univ, Coll Biol & Environm, Grassland Adm Subtrop Forest Biodivers Conservat, Nanjing 210037, Peoples R China.
   [Lv, Bei] Jiangsu Second Normal Univ, Coll Life Sci & Chem, Jiangsu Key Lab Biofunct Mol, Nanjing 210013, Peoples R China.
C3 Nanjing Forestry University; Nanjing Forestry University; Jiangsu Second
   Normal University
RP Li, DW (通讯作者)，Nanjing Forestry Univ, Coll Biol & Environm, Coinnovat Ctr Sustainable Forestry Southern China, Key Lab State Forestry, Nanjing 210037, Peoples R China.; Li, DW (通讯作者)，Nanjing Forestry Univ, Coll Biol & Environm, Grassland Adm Subtrop Forest Biodivers Conservat, Nanjing 210037, Peoples R China.; Lv, B (通讯作者)，Jiangsu Second Normal Univ, Coll Life Sci & Chem, Jiangsu Key Lab Biofunct Mol, Nanjing 210013, Peoples R China.
EM dwli@njfu.edu.cn; lvbei@jssnu.edu.cn
OI Ling, Shen/0000-0002-5856-8833
FU Startup Foundation [GXL2014038, 17KJB150011]; Jiangsu Innovative
   Research Program for Talent from the World's Famous Universities;
   Priority Academic Program Development (PAPD) program of Jiangsu Province
FX This research was funded in part by the Startup Foundation (GXL2014038,
   17KJB150011) , Jiangsu Innovative Research Program for Talent from the
   World's Famous Universities, and Priority Academic Program Development
   (PAPD) program of Jiangsu Province.
CR Amero P, 2021, J AM CHEM SOC, V143, P7655, DOI 10.1021/jacs.9b10460
   Aminov R, 2017, BIOCHEM PHARMACOL, V133, P4, DOI 10.1016/j.bcp.2016.10.001
   Anyakudo F, 2020, MICROCHEM J, V157, DOI 10.1016/j.microc.2020.105032
   Arsand JB, 2016, TALANTA, V154, P38, DOI 10.1016/j.talanta.2016.03.045
   Bi S, 2017, CHEM SOC REV, V46, P4281, DOI 10.1039/c7cs00055c
   Bunka DHJ, 2006, NAT REV MICROBIOL, V4, P588, DOI 10.1038/nrmicro1458
   Cai GN, 2018, ACS SENSORS, V3, P632, DOI 10.1021/acssensors.7b00899
   Chai H, 2021, ACS APPL MATER INTER, V13, P38931, DOI 10.1021/acsami.1c09000
   Cheng X., 2022, BIOSENS BIOELECTRON, V215
   Derbyshire N, 2012, ANAL CHEM, V84, P6595, DOI 10.1021/ac300815c
   Dirks RM, 2004, P NATL ACAD SCI USA, V101, P15275, DOI 10.1073/pnas.0407024101
   Domalaon R, 2018, CLIN MICROBIOL REV, V31, DOI [10.1128/CMR.00077-17, 10.1128/cmr.00077-17]
   Dubuisson E, 2011, ANAL CHEM, V83, P2452, DOI 10.1021/ac102431d
   El-Attug MN, 2012, J PHARMACEUT BIOMED, V58, P49, DOI 10.1016/j.jpba.2011.09.032
   Farouk F, 2015, ANAL CHIM ACTA, V890, P21, DOI 10.1016/j.aca.2015.06.038
   Fiel SB, 2022, EXPERT REV RESP MED, V16, P503, DOI 10.1080/17476348.2022.2057951
   Geng ZM, 2021, NAT COMMUN, V12, DOI 10.1038/s41467-021-26956-8
   Isoherranen N, 1999, J AOAC INT, V82, P1017
   Kaufmann A, 2012, ANAL CHIM ACTA, V711, P46, DOI 10.1016/j.aca.2011.10.042
   Khajavian Z, 2021, MICROCHEM J, V160, DOI 10.1016/j.microc.2020.105657
   Li B, 2009, J CHROMATOGR A, V1216, P3941, DOI 10.1016/j.chroma.2009.03.023
   Li F, 2015, NANO ENERGY, V16, P488, DOI 10.1016/j.nanoen.2015.07.014
   Li W, 2018, SENSOR ACTUAT B-CHEM, V260, P581, DOI 10.1016/j.snb.2017.12.199
   Li ZY, 2022, ANAL CHIM ACTA, V1214, DOI 10.1016/j.aca.2022.339964
   Lin MH, 2021, ACS APPL MATER INTER, V13, P9369, DOI 10.1021/acsami.0c15644
   Liu JW, 2009, CHEM REV, V109, P1948, DOI 10.1021/cr030183i
   Liu MX, 2021, B ENVIRON CONTAM TOX, V107, P215, DOI 10.1007/s00128-020-02885-y
   Liu X, 2021, FOOD CHEM, V344, DOI 10.1016/j.foodchem.2020.128716
   Lv SZ, 2020, ANAL CHEM, V92, P1470, DOI 10.1021/acs.analchem.9b04710
   Ma C, 2016, BIOSENS BIOELECTRON, V83, P15, DOI 10.1016/j.bios.2016.04.030
   Manyanga V, 2013, J PHARM ANA, V3, P161, DOI 10.1016/j.jpha.2012.12.008
   MAYHEW JW, 1978, J CHROMATOGR, V151, P133, DOI 10.1016/S0021-9673(00)85377-7
   Miller AA, 2022, ANAL CHEM, DOI 10.1021/acs.analchem.1c04407
   Mukhtar NH, 2018, J PHARMACEUT BIOMED, V158, P184, DOI 10.1016/j.jpba.2018.05.044
   Nie JJ, 2018, BIOSENS BIOELECTRON, V122, P254, DOI 10.1016/j.bios.2018.09.072
   O'Sullivan CK, 2002, ANAL BIOANAL CHEM, V372, P44, DOI 10.1007/s00216-001-1189-3
   Ren HX, 2020, MICROCHIM ACTA, V187, DOI 10.1007/s00604-020-04518-x
   Schwarz C, 2022, RESP MED, V195, DOI 10.1016/j.rmed.2022.106778
   Sharma PK, 2022, BIOSENS BIOELECTRON, V212, DOI 10.1016/j.bios.2022.114365
   Sun AL, 2017, BIOSENS BIOELECTRON, V89, P659, DOI 10.1016/j.bios.2015.12.032
   Tan HL, 2012, SENSOR ACTUAT B-CHEM, V173, P262, DOI 10.1016/j.snb.2012.06.090
   Travis A, 2018, EXPERT OPIN DRUG DIS, V13, P983, DOI 10.1080/17460441.2018.1515910
   Ulloa-Gomez A.M., 2022, BIOSENS BIOELECTRON, DOI DOI 10.1016/J.BIOS.2022.114419
   WALKER GT, 1992, NUCLEIC ACIDS RES, V20, P1691, DOI 10.1093/nar/20.7.1691
   Wang HB, 2012, BIOSENS BIOELECTRON, V34, P88, DOI 10.1016/j.bios.2012.01.023
   Wang H, 2018, MICROCHIM ACTA, V185, DOI 10.1007/s00604-018-2682-0
   Wang J, 2019, BIOSENS BIOELECTRON, V131, P143, DOI 10.1016/j.bios.2019.02.014
   Wu JT, 2021, TALANTA, V234, DOI 10.1016/j.talanta.2021.122637
   Xu JH, 2022, SENSOR ACTUAT B-CHEM, V368, DOI 10.1016/j.snb.2022.132141
   Yang L, 2012, ACS APPL MATER INTER, V4, P6450, DOI 10.1021/am302268t
   Zeng RJ, 2019, BIOSENS BIOELECTRON, V133, P100, DOI 10.1016/j.bios.2019.02.067
   Zeng RJ, 2019, ANAL CHEM, V91, P2447, DOI 10.1021/acs.analchem.8b05265
   Zeng RJ, 2018, ANAL CHIM ACTA, V1038, P21, DOI 10.1016/j.aca.2018.07.010
   Zhang B, 2012, ANAL CHEM, V84, P5392, DOI 10.1021/ac3009065
   Zhang DW, 2022, ANAL CHIM ACTA, V1221, DOI 10.1016/j.aca.2022.340111
   Zhang KY, 2020, SENSOR ACTUAT B-CHEM, V307, DOI 10.1016/j.snb.2019.127631
   Zhang XL, 2021, ANAL CHEM, V93, P9568, DOI 10.1021/acs.analchem.1c01677
   Zhong W, 2019, ANAL CHEM, V91, P8289, DOI 10.1021/acs.analchem.9b01000
   Zhou WH, 2018, NAT COMMUN, V9, DOI 10.1038/s41467-018-07324-5
NR 59
TC 1
Z9 1
U1 26
U2 48
PU ELSEVIER
PI AMSTERDAM
PA RADARWEG 29, 1043 NX AMSTERDAM, NETHERLANDS
SN 0141-8130
EI 1879-0003
J9 INT J BIOL MACROMOL
JI Int. J. Biol. Macromol.
PD NOV 1
PY 2022
VL 220
BP 1287
EP 1293
DI 10.1016/j.ijbiomac.2022.08.158
EA SEP 2022
PG 7
WC Biochemistry & Molecular Biology; Chemistry, Applied; Polymer Science
WE Science Citation Index Expanded (SCI-EXPANDED)
SC Biochemistry & Molecular Biology; Chemistry; Polymer Science
GA 4X1BK
UT WOS:000860585300003
PM 36037911
DA 2023-06-30
ER

PT J
AU Zhang, XL
   Yin, Y
   Du, SM
   Kong, LQ
   Chai, YQ
   Li, ZH
   Yuan, R
AF Zhang, Xiao-Long
   Yin, Yang
   Du, Shu-Min
   Kong, Ling-Qi
   Chai, Ya-Qin
   Li, Zhao-Hui
   Yuan, Ruo
TI Dual 3D DNA Nanomachine-Mediated Catalytic Hairpin Assembly for
   Ultrasensitive Detection of MicroRNA
SO ANALYTICAL CHEMISTRY
LA English
DT Article
ID MOLECULAR MACHINE; IN-SITU; QUANTIFICATION; AMPLIFICATION
AB Herein, we designed a dual 3D DNA nanomachine (DDNM)-mediated catalytic hairpin assembly (DDNM-CHA) to construct an electrochemical biosensor for ultrasensitive detection of miRNA, which possesses quite a faster reaction rate and much higher amplification efficiency than those of traditional catalytic hairpin assembly (CHA). Impressively, since the DDNM skillfully increases the local concentration of reactants and decreases the steric hindrance of substrates simultaneously, the DDNM-CHA could be endowed with higher collision efficiency and more effective reaction compared with traditional CHA, resulting in a hyper conversion efficiency up to 2.78 x 10(7) only in 25 min. This way, the developed DDNM-CHA could easily conquer the main predicaments: long reaction time and low efficiency. As a proof of the concept, we adopt the gold nanoparticles (AuNPs) and the magnetic nanoparticle (Fe3O4) as the kernel of DNM-A and DNM-B, respectively, and harness the magnetic electrode to directly adsorb the products H1-H2/Fe3O4 for constructing an immobilization-free biosensor for high-speed and ultrasensitive detection of miRNA with a detection limit of 0.14 fM. As a result, the DDNM-CHA we developed carves out a new insight to design a functional DNA nanomachine and evolve the analysis method for practical amplification in the sensing area and promotes the deeper exploration of the nucleic acid signal amplification strategy and DNA nanobiotechnology.
C1 [Zhang, Xiao-Long; Yin, Yang; Du, Shu-Min; Kong, Ling-Qi; Chai, Ya-Qin; Yuan, Ruo] Southwest Univ, Minist Educ, Key Lab Luminescence Anal & Mol Sensing, Coll Chem & Chem Engn, Chongqing 400715, Peoples R China.
   [Li, Zhao-Hui] Zhengzhou Univ, Coll Chem, Henan Joint Int Res Lab Green Construct Funct Mol, Zhengzhou 450001, Peoples R China.
C3 Southwest University - China; Zhengzhou University
RP Yuan, R (通讯作者)，Southwest Univ, Minist Educ, Key Lab Luminescence Anal & Mol Sensing, Coll Chem & Chem Engn, Chongqing 400715, Peoples R China.; Li, ZH (通讯作者)，Zhengzhou Univ, Coll Chem, Henan Joint Int Res Lab Green Construct Funct Mol, Zhengzhou 450001, Peoples R China.
EM zhaohui.li@zzu.edu.cn; yuanruo@swu.edu.cn
OI li, zhaohui/0000-0003-3946-0656
FU National Natural Science Foundation of China [21974108, 21775124,
   21675129]; Fundamental Research Funds for the Central Universities
   [XDJK2019TJ002]
FX This work was financially supported by the National Natural Science
   Foundation of China (21974108, 21775124, and 21675129) and the
   Fundamental Research Funds for the Central Universities (XDJK2019TJ002),
   China.
CR Ambros V, 2004, NATURE, V431, P350, DOI 10.1038/nature02871
   Arter WE, 2020, ACS NANO, V14, P5763, DOI 10.1021/acsnano.0c00628
   Boon RA, 2013, NATURE, V495, P107, DOI 10.1038/nature11919
   Castaneda AD, 2017, J AM CHEM SOC, V139, P7657, DOI 10.1021/jacs.7b03648
   Cheng H, 2019, ANAL CHEM, V91, P10672, DOI 10.1021/acs.analchem.9b01947
   Chowdhury AD, 2017, ANAL CHEM, V89, P12244, DOI 10.1021/acs.analchem.7b03095
   Figg CA, 2020, J AM CHEM SOC, V142, P8596, DOI 10.1021/jacs.0c02892
   Hu JM, 2017, NAT COMMUN, V8, DOI 10.1038/s41467-017-01942-1
   Jung C, 2016, NAT NANOTECHNOL, V11, P157, DOI [10.1038/nnano.2015.246, 10.1038/NNANO.2015.246]
   Koc KN, 2015, NUCLEIC ACIDS RES, V43, P4179, DOI 10.1093/nar/gkv260
   Kundu S, 2008, ADV MATER, V20, P826, DOI 10.1002/adma.200702162
   Li S, 2016, J AM CHEM SOC, V138, P306, DOI 10.1021/jacs.5b10309
   Mensah K, 2020, ADV HEALTHC MATER, V9, DOI 10.1002/adhm.202000260
   Mudiyanselage APKKK, 2018, J AM CHEM SOC, V140, P8739, DOI 10.1021/jacs.8b03956
   Prinzen AL, 2020, ANGEW CHEM INT EDIT, V59, P12900, DOI 10.1002/anie.202001123
   Song TJ, 2014, ADV MATER, V26, P6181, DOI 10.1002/adma.201402314
   Srinivas N, 2017, SCIENCE, V358, DOI 10.1126/science.aal2052
   Tang ZF, 2019, NANO LETT, V19, P7927, DOI 10.1021/acs.nanolett.9b03040
   Umezawa K, 2017, NAT CHEM, V9, P279, DOI [10.1038/NCHEM.2648, 10.1038/nchem.2648]
   Wang J, 2019, ACS NANO, V13, P5852, DOI 10.1021/acsnano.9b01589
   Wang ZY, 2013, BIOCHEM BIOPH RES CO, V439, P384, DOI 10.1016/j.bbrc.2013.08.072
   Wu CC, 2015, J AM CHEM SOC, V137, P4900, DOI 10.1021/jacs.5b00542
   Yang F, 2019, ANAL CHEM, V91, P9828, DOI 10.1021/acs.analchem.9b01487
   Yang XL, 2016, J AM CHEM SOC, V138, P14076, DOI 10.1021/jacs.6b08794
   Yin BC, 2012, J AM CHEM SOC, V134, P5064, DOI 10.1021/ja300721s
   Yuan H, 2020, SMALL, V16, DOI 10.1002/smll.201904469
   Yue SZ, 2019, CHEM SCI, V10, P1651, DOI 10.1039/c8sc04756a
   Zhang DY, 2009, J AM CHEM SOC, V131, P17303, DOI 10.1021/ja906987s
   Zhang K, 2019, ADV MATER, V31, DOI 10.1002/adma.201807888
   Zhang N, 2018, ANAL CHEM, V90, P11892, DOI 10.1021/acs.analchem.8b01966
   Zhang P, 2018, J AM CHEM SOC, V140, P9361, DOI 10.1021/jacs.8b04648
   Zheng TT, 2014, J AM CHEM SOC, V136, P2288, DOI 10.1021/ja500169y
   Zhou WH, 2018, NAT COMMUN, V9, DOI 10.1038/s41467-018-07324-5
   Zhou ZX, 2020, ANGEW CHEM INT EDIT, V59, P10401, DOI 10.1002/anie.202002019
   Zhu ZT, 2020, J AM CHEM SOC, V142, P4481, DOI 10.1021/jacs.0c00029
NR 35
TC 26
Z9 26
U1 21
U2 144
PU AMER CHEMICAL SOC
PI WASHINGTON
PA 1155 16TH ST, NW, WASHINGTON, DC 20036 USA
SN 0003-2700
EI 1520-6882
J9 ANAL CHEM
JI Anal. Chem.
PD OCT 19
PY 2021
VL 93
IS 41
BP 13952
EP 13959
DI 10.1021/acs.analchem.1c03215
EA OCT 2021
PG 8
WC Chemistry, Analytical
WE Science Citation Index Expanded (SCI-EXPANDED)
SC Chemistry
GA WL5KN
UT WOS:000710444000026
PM 34613709
DA 2023-06-30
ER

PT J
AU Wang, CS
   Liu, TZ
AF Wang, Changshui
   Liu, Tingzhi
TI Study on Sorption Performance of Carbon Dioxide and Toluene by the
   Biomass-Based Porous Carbon
SO NANOSCIENCE AND NANOTECHNOLOGY LETTERS
LA English
DT Article
DE Biomass; Porous Carbon Materials; Sorption Performance; Carbon Dioxide;
   Toluene
ID MESOPOROUS SILICA; CO2 CAPTURE; ELECTROCHEMICAL BIOSENSOR; PASTE
   ELECTRODE; ACETYLCHOLINESTERASE BIOSENSOR; MICROPOROUS CARBONS;
   ACTIVATED CARBON; L-GLUTAMATE; MOS2; NANOPARTICLES
AB We studied the sorption performance of carbon dioxide (CO2) and toluene by the biomass-based porous carbon (the activated porous carbon derived from liquefied bark-phenol formaldehyde resins and nori-based porous carbon). Due to their much more developed porosity, the bark-PF based porous carbons (BRC) showed much higher sorption capacities of CO2 and toluene. At 100 kPa, BRC-3 exhibited the highest CO2 sorption capacities, up to 7.23 and 4.45 mol.g(-1) at 0 degrees C and 25 degrees C, respectively. Comparatively, the nori-based porous materials gived better CO2 sorption performance at low pressure. The CO2 sorption capacity of Nori-ZnCl2-2:1-700 is 0.97 mol.g(-1) at 25 degrees C under 15 kPa. BRC-3, the materials with the highest pore volume, showed the highest toluene sorption capacity of 145 mg.g(-1). All the results indicated that the effective pore channels are different for CO2 or toluene because of the difference in molecular diameters. For the smaller CO2 molecular, the micropores smaller than 1 nm, especially the extremely smaller than 0.7 nm, are most effective. However, for the much larger toluene molecular, the big micropores and small sized mesopores are effective.
C1 [Wang, Changshui; Liu, Tingzhi] Tianjin Univ Sci & Technol, Coll Papermaking Sci & Technol, Tianjin Key Lab Pulp & Paper, Tianjin 300457, Peoples R China.
C3 Tianjin University Science & Technology
RP Liu, TZ (通讯作者)，Tianjin Univ Sci & Technol, Coll Papermaking Sci & Technol, Tianjin Key Lab Pulp & Paper, Tianjin 300457, Peoples R China.
RI liu, ting/GZM-3326-2022
FU Tianjin Research Program of Application Foundation and Advanced
   Technology [14JCZDJC40500]; Tianjin key laboratory of pulp and paper
   program [201606]
FX This work was financially supported by Tianjin Research Program of
   Application Foundation and Advanced Technology (14JCZDJC40500) and
   Tianjin key laboratory of pulp and paper program (201606).
CR Chen XY, 2013, J POWER SOURCES, V230, P50, DOI 10.1016/j.jpowsour.2012.12.054
   Choi M, 2016, J NANOSCI NANOTECHNO, V16, P11658, DOI 10.1166/jnn.2016.13569
   Deng Y, 2016, J NANOSCI NANOTECHNO, V16, P9460, DOI 10.1166/jnn.2016.13059
   Deng Y, 2013, J BIOMED NANOTECHNOL, V9, P1378, DOI 10.1166/jbn.2013.1633
   Deng Y, 2013, J BIOMED NANOTECHNOL, V9, P318, DOI 10.1166/jbn.2013.1487
   Feng J, 2014, RSC ADV, V4, P28683, DOI 10.1039/c4ra03122a
   Fu YY, 2015, SCI CHINA CHEM, V58, P148, DOI 10.1007/s11426-014-5251-3
   Gao WY, 2016, SCI CHINA CHEM, V59, P980, DOI 10.1007/s11426-016-0071-8
   Guo WL, 2016, SCI CHINA CHEM, V59, P629, DOI 10.1007/s11426-016-5561-8
   Han Zhong-juan, 2011, Huanjing Kexue, V32, P3662
   Hao GP, 2010, ADV MATER, V22, P853, DOI 10.1002/adma.200903765
   Le CT, 2015, J NANOSCI NANOTECHNO, V15, P8133, DOI 10.1166/jnn.2015.11255
   Lee BJ, 2016, J NANOSCI NANOTECHNO, V16, P11201, DOI 10.1166/jnn.2016.13478
   Lee CM, 2016, J NANOSCI NANOTECHNO, V16, P11548, DOI 10.1166/jnn.2016.13549
   Lee HM, 2015, J BIOBASED MATER BIO, V9, P403, DOI 10.1166/jbmb.2015.1532
   Li MH, 2016, J NANOSCI NANOTECHNO, V16, P6238, DOI 10.1166/jnn.2016.10898
   Li Q, 2010, NANO RES, V3, P632, DOI 10.1007/s12274-010-0023-7
   Lin JM, 2016, SCI CHINA CHEM, V59, P970, DOI 10.1007/s11426-016-0051-2
   Liu X, 2015, SCI CHINA CHEM, V58, P400, DOI 10.1007/s11426-015-5333-x
   Liu Y, 2017, SCI CHINA CHEM, V60, P329, DOI 10.1007/s11426-016-0253-2
   Liu Y, 2016, NANOSCI NANOTECH LET, V8, P785, DOI 10.1166/nnl.2016.2264
   Park Y, 2016, J NANOSCI NANOTECHNO, V16, P11722, DOI 10.1166/jnn.2016.13581
   Presser V, 2011, ENERG ENVIRON SCI, V4, P3059, DOI 10.1039/c1ee01176f
   Sevilla M, 2013, ACS APPL MATER INTER, V5, P6360, DOI 10.1021/am401423b
   Sevilla M, 2012, J COLLOID INTERF SCI, V366, P147, DOI 10.1016/j.jcis.2011.09.038
   Shyyko LO, 2016, J NANOSCI NANOTECHNO, V16, P7792, DOI 10.1166/jnn.2016.12559
   Sun L, 2016, SCI CHINA CHEM, V59, P383, DOI 10.1007/s11426-015-5493-8
   Tang WX, 2015, SCI CHINA CHEM, V58, P1359, DOI 10.1007/s11426-015-5469-8
   Ullah F, 2016, J NANOSCI NANOTECHNO, V16, P10284, DOI 10.1166/jnn.2016.13145
   Wang CS, 2017, J ALLOY COMPD, V696, P42, DOI 10.1016/j.jallcom.2016.11.206
   Wang CS, 2016, RSC ADV, V6, P105540, DOI 10.1039/c6ra20373f
   Wang JC, 2013, ACS APPL MATER INTER, V5, P3160, DOI 10.1021/am400059t
   Wang W, 2013, J BIOMED NANOTECHNOL, V9, P736, DOI 10.1166/jbn.2013.1577
   Wang W, 2012, J NANOSCI NANOTECHNO, V12, P7301, DOI 10.1166/jnn.2012.6154
   Wang Y, 2015, SCI CHINA CHEM, V58, P708, DOI 10.1007/s11426-014-5173-0
   Wang ZF, 2015, ANAL CHIM ACTA, V862, P53, DOI 10.1016/j.aca.2014.12.046
   Wang ZF, 2014, ANALYST, V139, P6088, DOI 10.1039/c4an01539h
   Wei J, 2013, ADV FUNCT MATER, V23, P2322, DOI 10.1002/adfm.201202764
   Wickramaratne NP, 2013, J MATER CHEM A, V1, P112, DOI 10.1039/c2ta00388k
   Xia YD, 2011, ADV ENERGY MATER, V1, P678, DOI 10.1002/aenm.201100061
   Xing W, 2012, ENERG ENVIRON SCI, V5, P7323, DOI 10.1039/c2ee21653a
   Xu LJ, 2017, J NANOSCI NANOTECHNO, V17, P238, DOI 10.1166/jnn.2017.12441
   Yang WJ, 2016, J NANOSCI NANOTECHNO, V16, P9404, DOI 10.1166/jnn.2016.12089
   Yang WJ, 2015, J NANOSCI NANOTECHNO, V15, P9911, DOI 10.1166/jnn.2015.10884
   Zhang SL, 2015, J NANOSCI NANOTECHNO, V15, P8004, DOI 10.1166/jnn.2015.11254
   Zhang W, 2015, J NANOSCI NANOTECHNO, V15, P8075, DOI 10.1166/jnn.2015.11266
   Zhang XX, 2016, SCI CHINA CHEM, V59, P601, DOI 10.1007/s11426-015-5553-0
   Zhang YP, 2011, ATMOS ENVIRON, V45, P4329, DOI 10.1016/j.atmosenv.2011.05.041
   Zheng CL, 2015, SCI CHINA CHEM, V58, P1227, DOI 10.1007/s11426-015-5334-9
   王海林, 2012, [科学通报, Chinese Science Bulletin], V57, P1739
NR 50
TC 2
Z9 2
U1 2
U2 40
PU AMER SCIENTIFIC PUBLISHERS
PI VALENCIA
PA 26650 THE OLD RD, STE 208, VALENCIA, CA 91381-0751 USA
SN 1941-4900
EI 1941-4919
J9 NANOSCI NANOTECH LET
JI Nanosci. Nanotechnol. Lett.
PD SEP
PY 2017
VL 9
IS 9
BP 1398
EP 1401
DI 10.1166/nnl.2017.2479
PG 4
WC Nanoscience & Nanotechnology; Materials Science, Multidisciplinary;
   Physics, Applied
WE Science Citation Index Expanded (SCI-EXPANDED)
SC Science & Technology - Other Topics; Materials Science; Physics
GA FP1OM
UT WOS:000417383100017
DA 2023-06-30
ER

PT J
AU Pang, YF
   Wang, CW
   Wang, J
   Sun, ZW
   Xiao, R
   Wang, SQ
AF Pang, Yuanfeng
   Wang, Chongwen
   Wang, Jing
   Sun, Zhiwei
   Xiao, Rui
   Wang, Shengqi
TI Fe3O4@Ag magnetic nanoparticles for microRNA capture and duplex-specific
   nuclease signal amplification based SERS detection in cancer cells
SO BIOSENSORS & BIOELECTRONICS
LA English
DT Article
DE MiRNA; Duplex-specific nuclease; Fe3O4@Ag; Paramagnetic; SERS
ID ELECTROCHEMICAL BIOSENSOR; QUANTIFICATION; SHELL
AB A functionalized Fe3O4@Ag magnetic nanoparticle (NP) biosensor for microRNA (miRNA) capture and ultrasensitive detection in total RNA extract from cancer cells was reported in this paper. Herein, Raman tags-DNA probes modified Fe3O4@Ag NPs were designed both as surface-enhanced Raman scattering (SERS) SERS and duplex-specific nuclease signal amplification (DSNSA) platform. Firstly, target miRNAs were captured to the surface of Fe3O4@Ag NPs through DNA/RNA hybridization. In the presence of endonuclease duplex specific nuclease (DSN), one target miRNA molecule could rehybrid thousands of DNA probes to trigger the signal-amplifying recycling. Base on the superparamagnetic of Fe3O4@Ag NPs, target miRNA let-7b can be captured, concentrated and direct quantified within a PE tube without any PCR preamplification treatment. The detection limit was 0.3 fM (15 zeptomole, 50 mu L), nearly 3 orders of magnitude lower than conventional fluorescence based DSN biosensors for miRNA(similar to 100 fM), even single-base difference between the let-7 family members can be discriminated. The result provides a novel proposal to combine the perfect single-base recognition and signal-amplifying ability of the endonuclease DSN with cost-effective SERS strategy for miRNA point-of-care (POC) clinical diagnostics. (C) 2015 Elsevier B.V. All rights reserved.
C1 [Pang, Yuanfeng; Sun, Zhiwei] Capital Med Univ, Dept Toxicol, 10 Xitoutiao, Beijing 100069, Peoples R China.
   [Pang, Yuanfeng; Wang, Chongwen; Wang, Jing; Xiao, Rui; Wang, Shengqi] Beijing Inst Radiat Med, Beijing Key Lab New Mol Diag Tech Infect Dedicat, 27 Taiping Rd, Beijing, Peoples R China.
   [Wang, Chongwen] Beijing Univ Technol, Coll Life Sci & Bioengn, Beijing 100124, Peoples R China.
   [Wang, Jing] Zhengzhou Univ, Sch Pharmaceut Sci, Zhengzhou 450001, Peoples R China.
C3 Capital Medical University; Academy of Military Medical Sciences -
   China; Beijing University of Technology; Zhengzhou University
RP Sun, ZW (通讯作者)，Capital Med Univ, Dept Toxicol, 10 Xitoutiao, Beijing 100069, Peoples R China.; Xiao, R; Wang, SQ (通讯作者)，Beijing Inst Radiat Med, Beijing Key Lab New Mol Diag Tech Infect Dedicat, 27 Taiping Rd, Beijing, Peoples R China.
EM zwsun@ccmu.edu.cn; Ruixiao203@sina.com
RI xiao, rui/HTS-4928-2023; Wang, chongwen/ABC-6630-2021
OI Wang, chongwen/0000-0002-9627-107X
FU Natural Science Foundation of China [31100712]; National 863 Key Project
   [2013AA020204]; Major Special Projects on Infectious Diseases
   [2013ZX10004802-008]
FX This work was supported by the Natural Science Foundation of China (No.
   31100712), National 863 Key Project (2013AA020204), and Major Special
   Projects on Infectious Diseases (2013ZX10004802-008). The author of Y.
   Pang, C. Wan and J. Wang contributed equal to this research.
CR Arefian E, 2011, NUCLEIC ACIDS RES, V39, DOI 10.1093/nar/gkr214
   Campuzano S, 2014, ANGEW CHEM INT EDIT, V53, P6168, DOI 10.1002/anie.201403270
   Chen CF, 2005, NUCLEIC ACIDS RES, V33, DOI 10.1093/nar/gni178
   Cheng JC, 2012, CELL MOL LIFE SCI, V69, P2621, DOI 10.1007/s00018-012-0940-6
   Degliangeli F, 2014, J AM CHEM SOC, V136, P2264, DOI 10.1021/ja412152x
   Farazi TA, 2011, J PATHOL, V223, P102, DOI 10.1002/path.2806
   Gao ZQ, 2013, ANAL CHEM, V85, P1624, DOI 10.1021/ac302883c
   Ge JP, 2008, ANGEW CHEM INT EDIT, V47, P8924, DOI 10.1002/anie.200803968
   Guven B, 2014, ANALYST, V139, P1141, DOI 10.1039/c3an01600e
   He L, 2004, NAT REV GENET, V5, P522, DOI 10.1038/nrg1379
   Jia HX, 2010, ANGEW CHEM INT EDIT, V49, P5498, DOI 10.1002/anie.201001375
   Kilic T, 2012, BIOSENS BIOELECTRON, V38, P195, DOI 10.1016/j.bios.2012.05.031
   Kuhn S, 2006, PHYS REV LETT, V97, DOI 10.1103/PhysRevLett.97.017402
   Lagos-Quintana M, 2001, SCIENCE, V294, P853, DOI 10.1126/science.1064921
   Li JM, 2013, LANGMUIR, V29, P6147, DOI 10.1021/la4006828
   Li M, 2012, ANAL CHEM, V84, P2837, DOI 10.1021/ac203325z
   Liu HY, 2013, ANAL CHEM, V85, P7941, DOI 10.1021/ac401715k
   Liu YQ, 2012, ANAL CHEM, V84, P5165, DOI 10.1021/ac300483f
   Mabey D, 2004, NAT REV MICROBIOL, V2, P231, DOI 10.1038/nrmicro841
   Mehta AD, 1999, J BIOL CHEM, V274, P14517, DOI 10.1074/jbc.274.21.14517
   Nelson PT, 2004, NAT METHODS, V1, P155, DOI 10.1038/NMETH717
   Novina CD, 2004, NATURE, V430, P161, DOI 10.1038/430161a
   Pang YF, 2015, BIOSENS BIOELECTRON, V66, P527, DOI 10.1016/j.bios.2014.10.052
   Prigodich AE, 2011, J AM CHEM SOC, V133, P2120, DOI 10.1021/ja110833r
   Ren YQ, 2013, ANAL CHEM, V85, P4784, DOI 10.1021/ac400583e
   Seferos DS, 2009, NANO LETT, V9, P308, DOI 10.1021/nl802958f
   Shagin DA, 2002, GENOME RES, V12, P1935, DOI 10.1101/gr.547002
   Stomper PC, 1998, INVEST RADIOL, V33, P51, DOI 10.1097/00004424-199801000-00008
   Thomson JM, 2004, NAT METHODS, V1, P47, DOI 10.1038/NMETH704
   Wang YQ, 2013, J MATER CHEM C, V1, P2441, DOI 10.1039/c3tc30106k
   Xi Q, 2014, ANAL CHEM, V86, P1361, DOI 10.1021/ac403944c
   Yan YR, 2013, ELECTROANAL, V25, P2354
   Yanaihara N, 2006, CANCER CELL, V9, P189, DOI 10.1016/j.ccr.2006.01.025
   Ye L., 2014, CHEM COMMUN, V50
   Yin BC, 2012, J AM CHEM SOC, V134, P5064, DOI 10.1021/ja300721s
   Zhang Y, 2012, ANAL CHEM, V84, P224, DOI 10.1021/ac202405q
   Zhu X, 2013, CHEM-EUR J, V19, P5487, DOI 10.1002/chem.201204605
NR 37
TC 124
Z9 124
U1 10
U2 798
PU ELSEVIER ADVANCED TECHNOLOGY
PI OXFORD
PA OXFORD FULFILLMENT CENTRE THE BOULEVARD, LANGFORD LANE, KIDLINGTON,
   OXFORD OX5 1GB, OXON, ENGLAND
SN 0956-5663
EI 1873-4235
J9 BIOSENS BIOELECTRON
JI Biosens. Bioelectron.
PD MAY 15
PY 2016
VL 79
BP 574
EP 580
DI 10.1016/j.bios.2015.12.052
PG 7
WC Biophysics; Biotechnology & Applied Microbiology; Chemistry, Analytical;
   Electrochemistry; Nanoscience & Nanotechnology
WE Science Citation Index Expanded (SCI-EXPANDED)
SC Biophysics; Biotechnology & Applied Microbiology; Chemistry;
   Electrochemistry; Science & Technology - Other Topics
GA DE0IU
UT WOS:000370309200080
DA 2023-06-30
ER

PT J
AU Ascaso, FJ
   Huerva, V
AF Ascaso, Francisco J.
   Huerva, Valentin
TI Noninvasive Continuous Monitoring of Tear Glucose Using Glucose-Sensing
   Contact Lenses
SO OPTOMETRY AND VISION SCIENCE
LA English
DT Review
DE electrochemical determination; contact lenses; biosensor; nanomaterials;
   diabetes mellitus; noninvasive diagnostic device; glucose control; tear
   glucose; fluorescence-based techniques; noninvasive continuous glucose
   monitoring
ID DIRECT ELECTRON-TRANSFER; DIABETES-MELLITUS; BIOFUEL CELL; POWER SOURCE;
   BIOSENSOR; SENSORS; SPECTROSCOPY; TEMPERATURE; ASSAY
AB The incidence of diabetes mellitus is dramatically increasing in the developed countries. Tight control of blood glucose concentration is crucial to diabetic patients to prevent microvascular complications. Self-monitoring of blood glucose is widely used for controlling blood glucose levels and usually performed by an invasive test using a portable glucometer. Many technologies have been developed over the past decades with the purpose of obtaining a continuous physiological glycemic monitoring. A contact lens is the ideal vehicle for continuous tear glucose monitoring of glucose concentration in tear film. There are several research groups that are working in the development of contact lenses with embedded biosensors for continuously and noninvasively monitoring tear glucose levels. Although numerous aspects must be improved, contact lens technology is one step closer to helping diabetic subjects better manage their condition, and these contact lenses will be able to measure the level of glucose in the wearer's tears and communicate the information to a mobile phone or computer. This article reviews studies on ocular glucose and its monitoring methods as well as the attempts to continuously monitor the concentration of tear glucose by using contact lens-based sensors.
C1 [Ascaso, Francisco J.] Univ Lozano Blesa, Hosp Clin, Dept Ophthalmol, Zaragoza, Spain.
   [Ascaso, Francisco J.] Univ Zaragoza, Sch Med, Zaragoza, Spain.
   [Ascaso, Francisco J.] Inst Invest Sanitaria Aragon, Zaragoza, Spain.
   [Huerva, Valentin] Univ Hosp Arnau de Vilanova, Dept Ophthalmol, Avda Alcalde Rovira Roure 80, Lleida 25198, Spain.
   [Huerva, Valentin] IRB Lleida, Lleida, Spain.
C3 Lozano Blesa University Clinical Hospital; University of Zaragoza
RP Huerva, V (通讯作者)，Univ Hosp Arnau de Vilanova, Dept Ophthalmol, Avda Alcalde Rovira Roure 80, Lleida 25198, Spain.
EM vhuerva@gmail.com
RI Huerva, Valentín/A-6596-2010; PUYUELO, FCO. JAVIER ASCASO/I-8426-2019
OI Huerva, Valentín/0000-0003-3832-6981; 
CR Alexeev VL, 2004, CLIN CHEM, V50, P2353, DOI 10.1373/clinchem.2004.039701
   Amarie D, 2010, ANAL CHEM, V82, P343, DOI 10.1021/ac902038d
   Asher SA, 2003, J AM CHEM SOC, V125, P3322, DOI 10.1021/ja021037h
   Baca JT, 2007, OCUL SURF, V5, P280, DOI 10.1016/S1542-0124(12)70094-0
   Badugu R, 2004, J FLUORESC, V14, P693, DOI 10.1023/B:JOFL.0000047219.55339.9a
   Ballerstadt R, 1997, ANAL CHIM ACTA, V345, P203, DOI 10.1016/S0003-2670(97)00042-1
   Ben-Moshe M, 2006, ANAL CHEM, V78, P5149, DOI 10.1021/ac060643i
   BJERRUM KB, 1994, GRAEF ARCH CLIN EXP, V232, P402, DOI 10.1007/BF00186580
   Cameron BD, 1997, IEEE T BIO-MED ENG, V44, P1221, DOI 10.1109/10.649993
   Chu MX, 2011, TALANTA, V83, P960, DOI 10.1016/j.talanta.2010.10.055
   Chu MX, 2009, BIOMED MICRODEVICES, V11, P837, DOI 10.1007/s10544-009-9300-1
   CLARK LC, 1962, ANN NY ACAD SCI, V102, P29, DOI 10.1111/j.1749-6632.1962.tb13623.x
   COTE GL, 1992, IEEE T BIO-MED ENG, V39, P752, DOI 10.1109/10.142650
   Domschke AM, 2010, CHIMIA, V64, P43, DOI 10.2533/chimia.2010.43
   Evans Nicholas D, 2003, Diabetes Technol Ther, V5, P807, DOI 10.1089/152091503322527012
   Falk M, 2013, ANAL CHEM, V85, P6342, DOI 10.1021/ac4006793
   Falk M, 2012, ELECTROCHIM ACTA, V82, P191, DOI 10.1016/j.electacta.2011.12.133
   Falk M, 2012, BIOSENS BIOELECTRON, V37, P38, DOI 10.1016/j.bios.2012.04.030
   Guariguata L, 2014, DIABETES RES CLIN PR, V103, P137, DOI 10.1016/j.diabres.2013.11.002
   HEISE HM, 1994, ARTIF ORGANS, V18, P439, DOI 10.1111/j.1525-1594.1994.tb02230.x
   Ho H, 2008, PROC IEEE MICR ELECT, P403
   Hu YM, 2013, BIOSENS BIOELECTRON, V48, P94, DOI 10.1016/j.bios.2013.03.082
   Iguchi S, 2007, BIOMED MICRODEVICES, V9, P603, DOI 10.1007/s10544-007-9073-3
   Kagie A, 2008, ELECTROANAL, V20, P1610, DOI 10.1002/elan.200804253
   Lambert JL, 2002, J RAMAN SPECTROSC, V33, P524, DOI 10.1002/jrs.871
   Lane JD, 2006, CURR EYE RES, V31, P895, DOI 10.1080/02713680600976552
   Liao YT, 2012, IEEE J SOLID-ST CIRC, V47, P335, DOI 10.1109/JSSC.2011.2170633
   Lingley AR, 2011, J MICROMECH MICROENG, V21, DOI 10.1088/0960-1317/21/12/125014
   MacKenzie HA, 1999, CLIN CHEM, V45, P1587
   Malik BH, 2010, J BIOMED OPT, V15, DOI 10.1117/1.3447923
   March Wayne, 2004, Diabetes Technol Ther, V6, P49, DOI 10.1089/152091504322783404
   March Wayne F, 2004, Diabetes Technol Ther, V6, P782, DOI 10.1089/dia.2004.6.782
   March WF, 1990, BIOINSTRUMENTATION R, P31
   MARTIN DK, 1986, ACTA OPHTHALMOL, V64, P512
   MEADOWS D, 1988, TALANTA, V35, P145, DOI 10.1016/0039-9140(88)80053-5
   Michail D, 1937, CR SOC BIOL, V125, P1095
   MITSUBAYASHI K, 1995, ELECTROANAL, V7, P83, DOI 10.1002/elan.1140070110
   Mitsubayashi K, 2003, BIOSENS BIOELECTRON, V19, P67, DOI 10.1016/S0956-5663(03)00130-1
   Oliver NS, 2009, DIABETIC MED, V26, P197, DOI 10.1111/j.1464-5491.2008.02642.x
   PICKUP JC, 1989, DIABETOLOGIA, V32, P213, DOI 10.1007/BF00265097
   Sekhon B. S., 2008, CURR CHEM BIOL, V2, P278
   SEN DK, 1980, BRIT J OPHTHALMOL, V64, P693, DOI 10.1136/bjo.64.9.693
   Tierney MJ, 1999, CLIN CHEM, V45, P1681
   Tolosa L, 1997, SENSOR ACTUAT B-CHEM, V45, P93, DOI 10.1016/S0925-4005(97)00275-X
   Townsend Louise, 2008, MLO Med Lab Obs, V40, P34
   WILKINS E, 1983, J BIOMED ENG, V5, P309, DOI 10.1016/0141-5425(83)90006-7
   Yao HF, 2011, BIOSENS BIOELECTRON, V26, P3290, DOI 10.1016/j.bios.2010.12.042
   Yeh SJ, 2003, CLIN CHEM, V49, P924, DOI 10.1373/49.6.924
   Zhang Jin, 2011, J Diabetes Sci Technol, V5, P166
NR 49
TC 38
Z9 39
U1 3
U2 168
PU LIPPINCOTT WILLIAMS & WILKINS
PI PHILADELPHIA
PA TWO COMMERCE SQ, 2001 MARKET ST, PHILADELPHIA, PA 19103 USA
SN 1040-5488
EI 1538-9235
J9 OPTOMETRY VISION SCI
JI Optom. Vis. Sci.
PD APR
PY 2016
VL 93
IS 4
BP 426
EP 434
DI 10.1097/OPX.0000000000000698
PG 9
WC Ophthalmology
WE Science Citation Index Expanded (SCI-EXPANDED)
SC Ophthalmology
GA DI1DH
UT WOS:000373235700014
PM 26390345
DA 2023-06-30
ER

PT J
AU Zhao, H
   Han, H
   Lin, QF
   Huang, L
   Su, XY
   Fang, YL
   Zhang, YY
   Su, EB
   Chen, Z
   Li, S
   Deng, Y
   He, NY
AF Zhao, Huan
   Han, Hao
   Lin, Qifeng
   Huang, Li
   Su, Xiangyi
   Fang, Yile
   Zhang, Yuanying
   Su, Enben
   Chen, Zhu
   Li, Song
   Deng, Yan
   He, Nongyue
TI A New Hematocrit Measurement Method Using a Chemiluminescence Biosensor
   and Its Application in a Chemiluminescence Immunoassay Platform for
   Myocardial Markers Detection with Whole Blood Samples
SO BIOSENSORS-BASEL
LA English
DT Article
DE hematocrit; chemiluminescence; whole blood; correction formula;
   myocardial markers
ID BRAIN NATRIURETIC PEPTIDE; ELECTROCHEMICAL BIOSENSOR; TACROLIMUS
   CONCENTRATION; L-GLUTAMATE; PERFORMANCE; APTAMER; PLASMA; NANOPARTICLES;
   HEMOGLOBIN; PATHOGENS
AB The accuracy and precision of analyte concentrations measured in whole blood by chemiluminescence immunoassay (CLIA) have been significantly affected by erythrocytes, which leads to poor application of whole blood CLIA in clinical practice. In this work, a chemiluminescence biosensing optical platform for blood hematocrit (HCT) analysis using MAGICL 6000 (Getein Biotechnology, Nanjing, China) was designed, implemented, and fully characterized. The developed method was successfully applied to determine various HCT levels of human blood from 0% to 65%, with a correlation coefficient of 0.9885 compared with the conventional method (Sysmex XE 5000, Kobe, Japan). A mathematical model was developed to quantitatively evaluate the impact of HCT on the results of two sample types (whole blood vs. plasma). Combining the established HCT method and mathematical model with CLIA on MAGICL 6000, the precision was significantly improved by almost 20%. Comparison studies using whole blood samples and corresponding plasma samples showed that the square of the correlation coefficients of troponin I (cTnI), myoglobin (MYO), creatine kinase MB (CK-MB), and N-terminal pro-hormone brain natriuretic peptide (NT-proBNP) were increased to 0.9992, 0.9997, 0.9996, and 0.9994, respectively, showing a great potential for clinical application.
C1 [Zhao, Huan; Huang, Li; Su, Xiangyi; Fang, Yile; Su, Enben; He, Nongyue] Southeast Univ, Sch Biol Sci & Med Engn, State Key Lab Bioelect, Nanjing 210096, Peoples R China.
   [Zhao, Huan; Han, Hao; Lin, Qifeng; Huang, Li; Su, Enben] Getein Biotechnol Co Ltd, Nanjing 210000, Peoples R China.
   [Zhang, Yuanying] Jiangsu Canc Hosp, Dept Mol Biol, Nanjing 210009, Peoples R China.
   [Chen, Zhu; Li, Song; Deng, Yan; He, Nongyue] Hunan Univ Technol, Hunan Key Lab Biomed Nanomat & Devices, Zhuzhou 412007, Peoples R China.
C3 Southeast University - China; Nanjing Medical University; Hunan
   University of Technology
RP He, NY (通讯作者)，Southeast Univ, Sch Biol Sci & Med Engn, State Key Lab Bioelect, Nanjing 210096, Peoples R China.; He, NY (通讯作者)，Hunan Univ Technol, Hunan Key Lab Biomed Nanomat & Devices, Zhuzhou 412007, Peoples R China.
EM nyhe@seu.edu.cn
FU Jiangsu Provincial Special Program of Medical Science [BE2019749]; NSFC
   [62071119]; Jiangsu Provincial Key Research and Development Program
   [BA2020016]; Open Funding of State Key Laboratory of Oral Diseases
   [SKLOD2022OF05]
FX This research was financially supported by the Jiangsu Provincial
   Special Program of Medical Science (BE2019749), NSFC (62071119), the
   Jiangsu Provincial Key Research and Development Program (No. BA2020016),
   and open Funding of State Key Laboratory of Oral Diseases
   (SKLOD2022OF05).
CR Akbas SH, 2005, CLIN BIOCHEM, V38, P552, DOI 10.1016/j.clinbiochem.2005.02.011
   Armendariz Y, 2005, THER DRUG MONIT, V27, P766, DOI 10.1097/01.ftd.0000185769.36878.00
   Berry SB, 2016, LAB CHIP, V16, P3689, DOI 10.1039/c6lc00895j
   Cao JT, 2021, SENSOR ACTUAT B-CHEM, V331, DOI 10.1016/j.snb.2020.129427
   Chen H, 2023, CHINESE CHEM LETT, V34, DOI 10.1016/j.cclet.2022.07.044
   Chen Z, 2022, CHINESE CHEM LETT, V33, P4053, DOI 10.1016/j.cclet.2022.01.072
   Chen Z, 2018, J BIOMED NANOTECHNOL, V14, P198, DOI 10.1166/jbn.2018.2524
   Deng Y, 2013, J BIOMED NANOTECHNOL, V9, P1378, DOI 10.1166/jbn.2013.1633
   Deng Y, 2013, J BIOMED NANOTECHNOL, V9, P318, DOI 10.1166/jbn.2013.1487
   Di Serio F, 2009, CLIN CHEM LAB MED, V47, P829, DOI 10.1515/CCLM.2009.182
   DILL DB, 1974, J APPL PHYSIOL, V37, P247, DOI 10.1152/jappl.1974.37.2.247
   Fang YL, 2021, J BIOMED NANOTECHNOL, V17, P407, DOI 10.1166/jbn.2021.3028
   Fisher C, 2003, HEART, V89, P879, DOI 10.1136/heart.89.8.879
   GIORNO R, 1980, AM J CLIN PATHOL, V74, P765
   GOLDENFARB PB, 1971, AM J CLIN PATHOL, V56, P35
   Guo WF, 2021, J NANOBIOTECHNOL, V19, DOI 10.1186/s12951-021-00914-4
   He QG, 2019, BIOMOLECULES, V9, DOI 10.3390/biom9050176
   He QG, 2018, COLLOID SURFACE B, V172, P565, DOI 10.1016/j.colsurfb.2018.09.005
   Huang L, 2021, CHINESE CHEM LETT, V32, P1555, DOI 10.1016/j.cclet.2020.09.055
   Huang L, 2018, CHINESE CHEM LETT, V29, P1853, DOI 10.1016/j.cclet.2018.11.028
   Hunt PJ, 1997, CLIN ENDOCRINOL, V47, P287, DOI 10.1046/j.1365-2265.1997.2361058.x
   Hussain M, 2022, CHINESE CHEM LETT, V33, P1885, DOI 10.1016/j.cclet.2021.09.044
   Hussain M, 2020, CHINESE CHEM LETT, V31, P3163, DOI 10.1016/j.cclet.2020.04.038
   Kolotiniuk NV, 2018, J CARDIOTHOR VASC AN, V32, P1638, DOI 10.1053/j.jvca.2017.11.022
[truncated: 3,417,834 more chars]
