# Supplementary material for: Hotspots and trends of electrochemical biosensor technology: a bibliometric analysis from 2003 to 2023
Source: RSC Adv. 2023 Oct 19;13(44):30704–17. doi: 10.1039/d3ra05889a (PMC10585615; doi:10.1039/d3ra05889a)
Supplement: RA-013-D3RA05889A-s001 [file RA-013-D3RA05889A-s001.zip › data-35.xlsx]

FN Clarivate Analytics Web of Science
VR 1.0
PT J
AU Chattopadhyay, S
   Sarkar, P
AF Chattopadhyay, Sudip
   Sarkar, Priyabrata
TI Estimation of tea polyphenols by electrochemical sensors via ferric
   chloride modified electrodes
SO JOURNAL OF THE INDIAN CHEMICAL SOCIETY
LA English
DT Article
DE Polyphenols; ferric chloride; amperometry; electrochemistry
ID AMPEROMETRIC BIOSENSOR; CATECHINS; GREEN
AB The present work reports unique electrochemical sensors for detection of polyphenols in tea infusion using ferric chloride as a modifier on glassy-carbon, platinum and screen-printed Carbon electrodes. The methodology involved reduction of ferric chloride (FeCl3). to ferrous chloride (FeCl2) with simultaneous oxidation of alcohols to aldehyde or ketone through one-electron-transfer mechanism. Amperometric responses were observed using working elearodes immobilized with ferric chloride. Various grades of tea produced consistent concentration pattern distinguishing green tea from black and other varities. The method exhibited low limit Of detection (0.192-0.318 mg/L), excellent selectivity against interfering compounds and required only five minutes for detection. The stability of the sensor was also very high due to use of inorganic salt. The other sophisticated techniques such as high performance liquid chromatography (HPLC) require elaborate sample preparation, trained personnel and costly instrument. The technique proposed in this manuscript would serve as an attractive alternative due to minimal sample preparation, high selectivity, very fast sensing and low cost per analysis in comparison with HPLC and other methods. This method could be used to measure polyphenols quantitatively in terms of catechin and thus should have high importance to the customers aS Well as tea producers.
C1 [Chattopadhyay, Sudip; Sarkar, Priyabrata] Univ Calcutta, Dept Polymer Sci & Technol, Kolkata 700009, India.
C3 University of Calcutta
RP Sarkar, P (通讯作者)，Univ Calcutta, Dept Polymer Sci & Technol, Kolkata 700009, India.
EM sudip_86rtu@yahoo.com; sarkarpriya@gmail.com
FU Department of Science and Technology, India
   [ID/Sensor_New/11/2010-11(G)]
FX The authors are grateful to the Department of Science and Technology,
   India for providing financial support (ID/Sensor_New/11/2010-11(G) dated
   01/09/2011). PS is indebted to DST-CSIR Sensor-Hub for extending
   infrastructural support.
CR Abhijith KS, 2007, ANAL BIOANAL CHEM, V389, P2227, DOI 10.1007/s00216-007-1604-5
   Copland EL, 1998, FOOD CHEM, V61, P81, DOI 10.1016/S0308-8146(97)00111-8
   Cui H, 1999, J CHROMATOGR A, V855, P171, DOI 10.1016/S0021-9673(99)00670-6
   Dalluge JJ, 2000, J CHROMATOGR A, V881, P411, DOI 10.1016/S0021-9673(00)00062-5
   Daniele D. R., 2004, J AGR FOOD CHEM, V52, P2807
   De Beer D, 2004, AM J ENOL VITICULT, V55, P389
   El-Hady D, 2008, MICROCHIM ACTA, V161, P225, DOI 10.1007/s00604-007-0780-5
   Ferrara L, 2001, FARMACO, V56, P397, DOI 10.1016/S0014-827X(01)01104-1
   Finar I. L., 1973, ORGANIC CHEM, VI, P707
   Freire RS, 2001, TALANTA, V54, P681, DOI 10.1016/S0039-9140(01)00318-6
   Friedman M, 2005, J FOOD SCI, V70, pC550, DOI 10.1111/j.1365-2621.2005.tb08304.x
   Hegde RN, 2009, J ELECTROANAL CHEM, V635, P51, DOI 10.1016/j.jelechem.2009.08.004
   Imabayashi S, 2000, CHEM LETT, P1020, DOI 10.1246/cl.2000.1020
   Imabayashi S, 2001, ELECTROANAL, V13, P408, DOI 10.1002/1521-4109(200104)13:5<408::AID-ELAN408>3.0.CO;2-2
   Jarosz-Wilkolazka A, 2004, ENZYME MICROB TECH, V35, P238, DOI 10.1016/j.enzmictec.2004.04.016
   Jewell WT, 2001, AM J ENOL VITICULT, V52, P219
   Kilmartin PA, 2003, FOOD CHEM, V82, P501, DOI 10.1016/S0308-8146(03)00066-9
   Liang YR, 2003, FOOD CHEM, V80, P283, DOI 10.1016/S0308-8146(02)00415-6
   Liang YR, 2001, FOOD CHEM, V75, P339, DOI 10.1016/S0308-8146(01)00209-6
   Mello LD, 2003, SENSOR ACTUAT B-CHEM, V96, P636, DOI 10.1016/j.snb.2003.07.008
   Owuor P. O., 1990, TEA, V11, P109
   PETERSON GL, 1979, ANAL BIOCHEM, V100, P201, DOI 10.1016/0003-2697(79)90222-7
   Skrt M, 2012, FOOD CHEM, V135, P2418, DOI 10.1016/j.foodchem.2012.06.114
   Wang XG, 2010, MICROCHIM ACTA, V169, P173, DOI 10.1007/s00604-010-0335-z
   Wu J, 2005, TALANTA, V65, P511, DOI 10.1016/j.talanta.2004.07.045
   Zaveri NT, 2006, LIFE SCI, V78, P2073, DOI 10.1016/j.lfs.2005.12.006
NR 26
TC 1
Z9 1
U1 0
U2 13
PU SCIENTIFIC PUBL-INDIA
PI JODHPUR
PA 5-A, NEW PALI RD, PO BOX 91, NEAR HOTEL TAJ HARI MAHAL, JODHPUR, 342
   003, INDIA
SN 0019-4522
J9 J INDIAN CHEM SOC
JI J. Indian Chem. Soc.
PD DEC
PY 2014
VL 91
IS 12
BP 2291
EP 2298
PG 8
WC Chemistry, Multidisciplinary
WE Science Citation Index Expanded (SCI-EXPANDED)
SC Chemistry
GA CC4NO
UT WOS:000350330300016
DA 2023-06-30
ER

PT J
AU Beitollahi, H
   Tajik, S
   Biparva, P
AF Beitollahi, Hadi
   Tajik, Somayeh
   Biparva, Pourya
TI Electrochemical determination of sulfite and phenol using a carbon paste
   electrode modified with ionic liquids and graphene nanosheets:
   Application to determination of sulfite and phenol in real samples
SO MEASUREMENT
LA English
DT Article
DE Sulfite; Phenol; Carbon paste electrode; Graphene nano-sheets; Ionic
   liquids
ID SELECTIVE VOLTAMMETRIC DETERMINATION; COMPOSITE MODIFIED ELECTRODE;
   ASCORBIC-ACID; FOLIC-ACID; URIC-ACID; ELECTROCATALYTIC DETERMINATION;
   HYDROGEN-PEROXIDE; GOLD ELECTRODE; BIOSENSOR; EPINEPHRINE
AB Benzoylferrocene was used to construct a modified-graphene paste electrode. Also, hydrophilic ionic liquid (n-hexyl-3-methylimidazolium hexafluoro phosphate) was used as a binder to prepare the modified electrode. The electro-oxidation of sulfite at the surface of the modified electrode was studied using electrochemical approaches. This modified electrode offers a considerable improvement in voltammetric sensitivity toward sulfite, compared to the bare electrode. Square wave voltammetry (SWV) exhibits a linear dynamic range from 5.0 x 10 (8) to 2.5 x 10 (4) M and a detection limit of 20.0 nM for sulfite. The diffusion coefficient and kinetic parameters (such as electron transfer coefficient and the heterogeneous rate constant) for sulfite oxidation were also determined. The prepared modified electrode exhibits a very good resolution between the voltammetric peaks of sulfite and phenol that makes it suitable for the detection of sulfite in the presence of phenol in real samples. (C) 2014 Elsevier Ltd. All rights reserved.
C1 [Beitollahi, Hadi] Grad Univ Adv Technol, Inst Sci & High Technol & Environm Sci, Dept Environm, Kerman, Iran.
   [Tajik, Somayeh] Shahid Bahonar Univ Kerman, Dept Chem, Kerman, Iran.
   [Biparva, Pourya] Sari Agr Sci & Nat Resources Univ, Dept Basic Sci, Sari, Iran.
C3 Graduate University of Advanced Technology; Shahid Bahonar University of
   Kerman (SBUK); Sari Agricultural Sciences & Natural Resources University
   (SANRU)
RP Beitollahi, H (通讯作者)，Grad Univ Adv Technol, Inst Sci & High Technol & Environm Sci, Dept Environm, Kerman, Iran.
EM h.beitollahi@yahoo.com
RI Tajik, Somayeh/AAK-1493-2020; biparva, pourya/Q-7699-2019; Beitollahi,
   Hadi/AAG-4809-2019
OI Beitollahi, Hadi/0000-0002-0669-5216; Tajik, Somayeh/0000-0002-1151-5515
FU Institute of Science and High Technology and Environmental Sciences,
   Graduate University of Advanced Technology, Kerman, Iran [1.405]
FX The Authors acknowledge the financial support provided for this project
   (No. 1.405) by the Institute of Science and High Technology and
   Environmental Sciences, Graduate University of Advanced Technology,
   Kerman, Iran.
CR ADAMS RN, 1958, ANAL CHEM, V30, P1576, DOI 10.1021/ac60141a600
   Antiochia R, 2014, SENSOR ACTUAT B-CHEM, V195, P287, DOI 10.1016/j.snb.2014.01.050
   Asadollahi-Baboli M, 2014, MEASUREMENT, V47, P145, DOI 10.1016/j.measurement.2013.08.029
   Bard A. J., 2001, ELECTROCHEMICAL METH
   Beitollahi H, 2014, MEASUREMENT, V51, P156, DOI 10.1016/j.measurement.2014.02.008
   Beitollahi H, 2014, MEASUREMENT, V47, P770, DOI 10.1016/j.measurement.2013.10.001
   Beitollahi H, 2011, ANAL SCI, V27, P991, DOI 10.2116/analsci.27.991
   Chen PY, 2012, J ELECTROANAL CHEM, V675, P1, DOI 10.1016/j.jelechem.2012.04.016
   Cheng H, 2014, ELECTROCHEM COMMUN, V40, P38, DOI 10.1016/j.elecom.2013.12.023
   de Carvalho LM, 2005, J CHROMATOGR A, V1099, P185, DOI 10.1016/j.chroma.2005.08.084
   Donmez S, 2014, BIOSENS BIOELECTRON, V54, P146, DOI 10.1016/j.bios.2013.10.059
   Fernandez L, 2006, ELECTROCHIM ACTA, V52, P872, DOI 10.1016/j.electacta.2006.06.021
   Galus Z., 1976, FUNDAMENTALS ELECTRO
   Gao GD, 2013, ELECTROCHIM ACTA, V98, P131, DOI 10.1016/j.electacta.2013.02.127
   Geim AK, 2007, NAT MATER, V6, P183, DOI 10.1038/nmat1849
   Hassan SSM, 2006, ANAL CHIM ACTA, V570, P232, DOI 10.1016/j.aca.2006.04.030
   Huang KJ, 2013, MEASUREMENT, V46, P378, DOI 10.1016/j.measurement.2012.07.012
   Huang PP, 2013, ELECTROCHIM ACTA, V110, P501, DOI 10.1016/j.electacta.2013.03.097
   HUMMERS WS, 1958, J AM CHEM SOC, V80, P1339, DOI 10.1021/ja01539a017
   Huo JE, 2013, MAT SCI ENG C-MATER, V33, P507, DOI 10.1016/j.msec.2012.09.022
   Ipek Y, 2014, SENSOR ACTUAT B-CHEM, V193, P830, DOI 10.1016/j.snb.2013.12.031
   Janegitz BC, 2012, DIAM RELAT MATER, V25, P128, DOI 10.1016/j.diamond.2012.02.023
   Karim MN, 2013, TALANTA, V116, P991, DOI [10.1016/j.talanta.2013.08.003, 10.]
   Karimi-Maleh H, 2014, MEASUREMENT, V51, P91, DOI 10.1016/j.measurement.2014.01.028
   Kim J, 2014, APPL SURF SCI, V295, P31, DOI 10.1016/j.apsusc.2013.12.156
   Kong DD, 2014, ELECTROCHIM ACTA, V125, P573, DOI 10.1016/j.electacta.2014.01.100
   Li MY, 2014, CARBON, V69, P444, DOI 10.1016/j.carbon.2013.12.047
   Li Y, 2014, COLLOID SURFACE B, V113, P85, DOI 10.1016/j.colsurfb.2013.08.028
   Mazloum-Ardakani M, 2010, SENSOR ACTUAT B-CHEM, V151, P243, DOI 10.1016/j.snb.2010.09.011
   Mohamrnadi S, 2013, SENSOR LETT, V11, P388, DOI 10.1166/sl.2013.2723
   Mojovic Z, 2011, J HAZARD MATER, V194, P178, DOI 10.1016/j.jhazmat.2011.07.084
   Mokhtari A, 2012, SENSOR ACTUAT B-CHEM, V169, P96, DOI 10.1016/j.snb.2012.03.059
   Molinero-Abad B, 2014, ANAL CHIM ACTA, V812, P41, DOI 10.1016/j.aca.2013.12.041
   Novoselov KS, 2004, SCIENCE, V306, P666, DOI 10.1126/science.1102896
   Opallo M, 2011, J ELECTROANAL CHEM, V656, P2, DOI 10.1016/j.jelechem.2011.01.008
   Raoof JB, 2006, ELECTROANAL, V18, P1193, DOI 10.1002/elan.200503516
   Raoof JB, 2006, ANAL SCI, V22, P1213, DOI 10.2116/analsci.22.1213
   Rawal R, 2013, BIOCHEM ENG J, V71, P30, DOI 10.1016/j.bej.2012.11.013
   Rawal R, 2012, BIOSENS BIOELECTRON, V31, P144, DOI 10.1016/j.bios.2011.10.007
   Register F., 1986, FOOD LABEL DECLARAT, V51, P25012
   Sawangphruk M, 2014, CARBON, V70, P287, DOI 10.1016/j.carbon.2014.01.010
   Schedin F, 2007, NAT MATER, V6, P652, DOI 10.1038/nmat1967
   Serpi C, 2014, ANAL CHIM ACTA, V812, P26, DOI 10.1016/j.aca.2013.12.031
   Shang L, 2014, FOOD CHEM, V151, P53, DOI 10.1016/j.foodchem.2013.11.044
   Shayne L., 2010, TALANTA, V81, P1793
   Tajik S, 2014, ELECTROANAL, V26, P796, DOI 10.1002/elan.201300589
   Tajik S, 2013, SENSOR ACTUAT B-CHEM, V188, P923, DOI 10.1016/j.snb.2013.07.085
   Taleat Z, 2008, ANAL SCI, V24, P1039, DOI 10.2116/analsci.24.1039
   Theisen S, 2010, BIOSENS BIOELECTRON, V26, P175, DOI 10.1016/j.bios.2010.06.009
   Wang LJ, 2011, J PHARM ANA, V1, P51, DOI 10.1016/S2095-1779(11)70009-0
   Wang ZQ, 2014, ELECTROCHIM ACTA, V120, P140, DOI 10.1016/j.electacta.2013.12.068
   Yang L, 2014, SENSOR ACTUAT B-CHEM, V193, P166, DOI 10.1016/j.snb.2013.11.104
   Yildiz G, 2014, FOOD CHEM, V152, P245, DOI 10.1016/j.foodchem.2013.11.123
   Zain NNM, 2014, SPECTROCHIM ACTA A, V118, P1121, DOI 10.1016/j.saa.2013.09.129
   Zhang R, 2013, MEASUREMENT, V46, P1089, DOI 10.1016/j.measurement.2012.11.007
   Zhou XL, 2014, J CHROMATOGR B, V944, P152, DOI 10.1016/j.jchromb.2013.11.009
   Zhu X, 2014, SENSOR ACTUAT B-CHEM, V195, P274, DOI 10.1016/j.snb.2014.01.052
NR 57
TC 121
Z9 121
U1 2
U2 99
PU ELSEVIER SCI LTD
PI OXFORD
PA THE BOULEVARD, LANGFORD LANE, KIDLINGTON, OXFORD OX5 1GB, OXON, ENGLAND
SN 0263-2241
EI 1873-412X
J9 MEASUREMENT
JI Measurement
PD OCT
PY 2014
VL 56
BP 170
EP 177
DI 10.1016/j.measurement.2014.06.011
PG 8
WC Engineering, Multidisciplinary; Instruments & Instrumentation
WE Science Citation Index Expanded (SCI-EXPANDED)
SC Engineering; Instruments & Instrumentation
GA AN9AB
UT WOS:000340896400019
DA 2023-06-30
ER

PT J
AU Karuppiah, C
   Palanisamy, S
   Chen, SM
AF Karuppiah, Chelladurai
   Palanisamy, Selvakumar
   Chen, Shen-Ming
TI An Ultrahigh Selective and Sensitive Enzyme-Free Hydrogen Peroxide
   Sensor Based on Palladium Nanoparticles and Nafion-Modified Electrode
SO ELECTROCATALYSIS
LA English
DT Article
DE Palladium nanoparticles; Nafion; Hydrogen peroxide; Enzyme-free;
   Ultrahigh selective; Amperometry
ID GLASSY-CARBON ELECTRODE; ELECTROCATALYTIC REDUCTION; BIOSENSOR;
   IMMOBILIZATION; POLYANILINE; HEMOGLOBIN; FERROCENE; MATRIX; GREEN
AB An ultrahigh selective and sensitive hydrogen peroxide electrochemical sensor was developed based on palladium nanoparticles and nafion-modified electrode in enzyme-free conditions. The surface morphology of the fabricated electrode was characterized by using field emission scanning electron microscopy and electrochemical impedance spectroscopy. The fabricated sensor displayed an excellent electrocatalytic reduction of hydrogen peroxide (H2O2) at -0.2 V. The as-prepared-modified electrode displayed a very fast amperometric response (< 2 s) of H2O2, indicating excellent electrocatalytic performance of the modified electrode. The sensor showed wide linear range response from 0.1 mu M to 9 mM with a limit of detection of 0.018 mu M for the determination of H2O2. In addition, the sensor displayed a high sensitivity of 0.766 mu A mu M-1 cm(-2) with acceptable repeatability, reproducibility, and stability. The developed H2O2 sensor is highly selective even in the presence of higher concentrations of the potentially interfering species. The good practicality of the sensor indicates that it could be used as a good potential candidate for the real-time sensing of H2O2.
C1 [Karuppiah, Chelladurai; Palanisamy, Selvakumar; Chen, Shen-Ming] Natl Taipei Univ Technol, Dept Chem Engn & Biotechnol, Taipei 106, Taiwan.
C3 National Taipei University of Technology
RP Chen, SM (通讯作者)，Natl Taipei Univ Technol, Dept Chem Engn & Biotechnol, 1,Sect 3,Chung Hsiao East Rd, Taipei 106, Taiwan.
EM smchen78@ms15.hinet.net
RI chen, shen-ming/F-1633-2014; KARUPPIAH, CHELLADURAI/H-7068-2019;
   Palanisamy, Selvakumar/I-5059-2015
OI chen, shen-ming/0000-0002-3749-1224; KARUPPIAH,
   CHELLADURAI/0000-0003-0811-2376; Palanisamy,
   Selvakumar/0000-0003-4707-6179
FU National Science Council; Ministry of Education of Taiwan (Republic of
   China)
FX This work was supported by the National Science Council and the Ministry
   of Education of Taiwan (Republic of China).
CR Aziz MA, 2013, MICROCHIM ACTA, V180, P837, DOI 10.1007/s00604-013-1000-0
   Babaei A, 2013, SENSOR ACTUAT B-CHEM, V176, P543, DOI 10.1016/j.snb.2012.09.021
   Bo XJ, 2010, ANAL CHIM ACTA, V675, P29, DOI 10.1016/j.aca.2010.07.006
   Cai LT, 1999, SENSOR ACTUAT B-CHEM, V55, P14, DOI 10.1016/S0925-4005(99)00024-6
   Cao X, 2008, SENSOR ACTUAT B-CHEM, V129, P268, DOI 10.1016/j.snb.2007.08.003
   Carbo A.D., 2010, ELECTROANAL, V22, P293
   Chen SH, 2013, MICROCHIM ACTA, V180, P15, DOI 10.1007/s00604-012-0904-4
   Chen W, 2012, ANALYST, V137, P49, DOI 10.1039/c1an15738h
   Chen XM, 2013, ELECTROCHIM ACTA, V97, P398, DOI 10.1016/j.electacta.2013.02.047
   Diculescu VC, 2007, J SOLID STATE ELECTR, V11, P887, DOI 10.1007/s10008-007-0275-7
   GORAL VN, 1995, ANAL LETT, V28, P2139, DOI 10.1080/00032719508000034
   Hong JM, 2009, SENSOR ACTUAT B-CHEM, V140, P222, DOI 10.1016/j.snb.2009.04.032
   Huang JS, 2008, ADV FUNCT MATER, V18, P441, DOI 10.1002/adfm.200700729
   Jamal M, 2012, J ELECTROCHEM SOC, V159, pB825, DOI 10.1149/2.010212jes
   Jiang FX, 2013, BIOSENS BIOELECTRON, V44, P127, DOI 10.1016/j.bios.2013.01.003
   Joshi RK, 2009, NANOSCALE RES LETT, V4, P1191, DOI 10.1007/s11671-009-9379-6
   Lei CH, 1996, ANAL CHEM, V68, P3344, DOI 10.1021/ac960291n
   Liu SQ, 2004, BIOSENS BIOELECTRON, V19, P963, DOI 10.1016/j.bios.2003.08.025
   Liu ZL, 2010, TALANTA, V81, P1650, DOI 10.1016/j.talanta.2010.03.019
   Mei S.L., 2008, ACTA PHYS-CHIM SIN, V24, P323
   Ojani R, 2009, J SOLID STATE ELECTR, V13, P837, DOI 10.1007/s10008-008-0615-2
   Rajkumar M, 2011, J APPL ELECTROCHEM, V41, P663, DOI 10.1007/s10800-011-0277-0
   Sakai S, 2008, J DAIRY RES, V75, P257, DOI 10.1017/S0022029908003154
   Sheng QL, 2011, SENSOR ACTUAT B-CHEM, V160, P1070, DOI 10.1016/j.snb.2011.09.028
   Siao HW, 2011, J SOLID STATE ELECTR, V15, P1121, DOI 10.1007/s10008-010-1174-x
   Solla-Gullon J, 2003, J ELECTROANAL CHEM, V554, P273, DOI 10.1016/S0022-0728(03)00214-6
   Thiagarajan S, 2009, BIOELECTROCHEMISTRY, V75, P163, DOI 10.1016/j.bioelechem.2009.03.014
   Wang J, 2012, J SOLID STATE ELECTR, V16, P1545, DOI 10.1007/s10008-011-1551-0
   Wang L, 2012, J SOLID STATE ELECTR, V16, P1693, DOI 10.1007/s10008-011-1576-4
   Wang XL, 2004, MATER LETT, V58, P1661, DOI 10.1016/j.matlet.2003.10.044
   Weber PA, 2004, APPL GEOCHEM, V19, P687, DOI 10.1016/j.apgeochem.2003.09.002
   Wu R, 2012, J SOLID STATE ELECTR, V16, P1975, DOI 10.1007/s10008-011-1590-6
   Xu Q, 2007, ANAL CHIM ACTA, V597, P151, DOI 10.1016/j.aca.2007.06.034
   Yin JJ, 2011, ELECTROCHIM ACTA, V56, P3884, DOI 10.1016/j.electacta.2011.02.033
   You JM, 2013, SENSOR ACTUAT B-CHEM, V178, P450, DOI 10.1016/j.snb.2013.01.006
   You JM, 2011, BIOSENS BIOELECTRON, V26, P2287, DOI 10.1016/j.bios.2010.09.053
   Zhang WJ, 2012, COLLOID SURFACE B, V97, P145, DOI 10.1016/j.colsurfb.2012.04.021
   Zhao GC, 2008, ELECTROCHEM COMMUN, V10, P1924, DOI 10.1016/j.elecom.2008.10.005
   Zhou KF, 2010, ELECTROCHIM ACTA, V55, P3055, DOI 10.1016/j.electacta.2010.01.035
   Zhou P, 2007, J PHYS CHEM C, V111, P12609, DOI 10.1021/jp072898l
   Zhuang ZJ, 2012, APPL MECH MATER, V117-119, P790, DOI 10.4028/www.scientific.net/AMM.117-119.790
NR 41
TC 21
Z9 22
U1 2
U2 53
PU SPRINGER
PI NEW YORK
PA 233 SPRING ST, NEW YORK, NY 10013 USA
SN 1868-2529
EI 1868-5994
J9 ELECTROCATALYSIS-US
JI Electrocatalysis
PD APR
PY 2014
VL 5
IS 2
BP 177
EP 185
DI 10.1007/s12678-013-0180-z
PG 9
WC Chemistry, Physical; Electrochemistry
WE Science Citation Index Expanded (SCI-EXPANDED)
SC Chemistry; Electrochemistry
GA AD1WN
UT WOS:000333024500008
DA 2023-06-30
ER

PT J
AU Han, J
   Zhuo, Y
   Chai, YQ
   Yuan, R
   Xiang, Y
   Zhu, Q
   Liao, N
AF Han, Jing
   Zhuo, Ying
   Chai, Yaqin
   Yuan, Ruo
   Xiang, Yun
   Zhu, Qiang
   Liao, Ni
TI Multi-labeled functionalized C-60 nanohybrid as tracing tag for
   ultrasensitive electrochemical aptasensing
SO BIOSENSORS & BIOELECTRONICS
LA English
DT Article
DE Functionalized C-60 nanoparticles; Supramolecular interaction; Dual
   signal amplification; Aptasensor
ID FULLERENE C-60; SIGNAL AMPLIFICATION; GOLD NANOPARTICLES;
   IMMOBILIZATION; REDUCTION; BEHAVIOR; ENERGY
AB This work reports a new supramolecular method for the synthesis of the amino and thiol groups functionalized C-60 nanoparticles (FC(60)NPs) with the large surface active sites and good water solubility. First, Prussian blue carried gold nanoparticles were decorated onto the surface of the obtained FC(60)NPs (abbreviated as Au@PB/FC60). Subsequently, the Au@PB/FC60 was labeled by detection aptamers and alkaline phosphatase to act as tracer. On the other hand, onion-like mesoporous graphene sheets and gold nanoparticles were utilized as the biosensor platform to immobilize a large amount of capture aptamers, owing to theirs porous structure and high surface-to-volume ratio. Based on the sandwich format, a dual signal amplification strategy based on multi-labeled functionalized C-60 nanohybrid as tracing tag has been successfully developed for platelet-derived growth factor B-chain electrochemical detection with a wide linear response in the range of 0.002-40 nM and a limit of detection of 0.6 pM (S/N=3). The proposed aptasensor demonstrated good specificity and high sensitivity, implying potential applications in bioanalysis and biomedicine. (C) 2013 Elsevier B.V. All rights reserved.
C1 [Han, Jing; Zhuo, Ying; Chai, Yaqin; Yuan, Ruo; Xiang, Yun; Zhu, Qiang; Liao, Ni] Southwest Univ, Coll Chem & Chem Engn, Educ Minist, Key Lab Luminescence & Real Time Anal, 2 Tiansheng Rd, Chongqing 400715, Peoples R China.
   [Zhu, Qiang] Chongqing Normal Univ, Coll Chem, Chongqing 400047, Peoples R China.
C3 Southwest University - China; Chongqing Normal University
RP Zhuo, Y (通讯作者)，Southwest Univ, Coll Chem & Chem Engn, Educ Minist, Key Lab Luminescence & Real Time Anal, 2 Tiansheng Rd, Chongqing 400715, Peoples R China.
EM yingzhuo@swu.edu.cn; yuanruo@swu.edu.cn
FU NNSF of China [21105081, 21075100, 21275119]; Research Fund for the
   Doctoral Program of Higher Education (RFDP) [20110182120010]; Ministry
   of Education of China [708073]; Specialized Research Fund for the
   Doctoral Program of Higher Education [20100182110015]; Natural Science
   Foundation Project of Chongqing City [CSTC-2010BB4121, CSTC-2011BA7003,
   CSTC-2009BA1003]; Fundamental Research Funds for the Central
   Universities, China [XDJK2010C062, XDJK2012A004]
FX This research was supported by the NNSF of China (21105081, 21075100,
   21275119), Research Fund for the Doctoral Program of Higher Education
   (RFDP) (20110182120010), Ministry of Education of China (Project
   708073), Specialized Research Fund for the Doctoral Program of Higher
   Education (20100182110015) and Natural Science Foundation Project of
   Chongqing City (CSTC-2010BB4121, CSTC-2011BA7003, CSTC-2009BA1003), the
   Fundamental Research Funds for the Central Universities (XDJK2010C062,
   XDJK2012A004), China
CR Andrievsky GV, 1999, CHEM PHYS LETT, V300, P392, DOI 10.1016/S0009-2614(98)01393-1
   Colvin VL, 2003, NAT BIOTECHNOL, V21, P1166, DOI 10.1038/nbt875
   D'Souza F., 2009, CHEM COMMUN, V33, P4913
   DOOLITTLE RF, 1983, SCIENCE, V221, P275, DOI 10.1126/science.6304883
   ENUSTUN BV, 1963, J AM CHEM SOC, V85, P3317, DOI 10.1021/ja00904a001
   Fiorito PA, 2005, CHEM COMMUN, P366, DOI 10.1039/b412583e
   Guo SJ, 2011, ANAL CHEM, V83, P8035, DOI 10.1021/ac2019552
   Haider A., 2012, J SOLUTION CHEM, V41, P223
   Hilburn ME, 2012, COLLOID SURFACE A, V401, P48, DOI 10.1016/j.colsurfa.2012.03.010
   Huang CC, 2005, ANAL CHEM, V77, P5735, DOI 10.1021/ac050957q
   Ko WB, 2004, ULTRASONICS, V41, P727, DOI 10.1016/j.ultras.2003.12.029
   KROTO HW, 1985, NATURE, V318, P162, DOI 10.1038/318162a0
   Lei JP, 2012, CHEM SOC REV, V41, P2122, DOI 10.1039/c1cs15274b
   Li WJ, 2010, J PHYS CHEM C, V114, P21397, DOI 10.1021/jp1049638
   Lin DJ, 2012, ANAL CHEM, V84, P3662, DOI 10.1021/ac3001435
   Liu SQ, 2002, ELECTROCHEM COMMUN, V4, P421, DOI 10.1016/S1388-2481(02)00336-3
   Liu Y, 2006, NANO LETT, V6, P2196, DOI 10.1021/nl061393o
   Machado BF, 2012, CATAL SCI TECHNOL, V2, P54, DOI 10.1039/c1cy00361e
   Martin N, 2006, CHEM COMMUN, P2093, DOI 10.1039/b601582b
   Mashayekhi H, 2012, J COLLOID INTERF SCI, V374, P111, DOI 10.1016/j.jcis.2012.01.061
   Nielsen K., 2006, ANGEW CHEM, V118, P7002
   Park S, 2009, NAT NANOTECHNOL, V4, P217, DOI [10.1038/nnano.2009.58, 10.1038/NNANO.2009.58]
   Pereira AMVM, 2012, CHEM-EUR J, V18, P3210, DOI 10.1002/chem.201103776
   Poddutoori PK, 2010, J PHYS CHEM B, V114, P14348, DOI 10.1021/jp911937d
   Qiu JD, 2007, LANGMUIR, V23, P2133, DOI 10.1021/la062788q
   Regehly M, 2007, J PHYS CHEM B, V111, P998, DOI 10.1021/jp065626b
   Stankovich S, 2006, NATURE, V442, P282, DOI 10.1038/nature04969
   Xu YY, 2011, BIOMATERIALS, V32, P9940, DOI 10.1016/j.biomaterials.2011.09.022
   Yang JZ, 2004, CHEM COMMUN, P2884, DOI 10.1039/b411118d
   Zhang EX, 2008, ORG LETT, V10, P2565, DOI 10.1021/ol800840m
   Zhong X, 2012, CHEM COMMUN, V48, P597, DOI 10.1039/c1cc16081h
   Zhou J, 2012, BIOSENS BIOELECTRON, V35, P394, DOI 10.1016/j.bios.2012.03.025
   Zhuo Y, 2008, BIOMATERIALS, V29, P1501, DOI 10.1016/j.biomaterials.2007.12.007
   Zhuo Y, 2009, BIOMATERIALS, V30, P2284, DOI 10.1016/j.biomaterials.2009.01.002
NR 34
TC 36
Z9 36
U1 1
U2 186
PU ELSEVIER ADVANCED TECHNOLOGY
PI OXFORD
PA OXFORD FULFILLMENT CENTRE THE BOULEVARD, LANGFORD LANE, KIDLINGTON,
   OXFORD OX5 1GB, OXON, ENGLAND
SN 0956-5663
EI 1873-4235
J9 BIOSENS BIOELECTRON
JI Biosens. Bioelectron.
PD AUG 15
PY 2013
VL 46
BP 74
EP 79
DI 10.1016/j.bios.2013.02.020
PG 6
WC Biophysics; Biotechnology & Applied Microbiology; Chemistry, Analytical;
   Electrochemistry; Nanoscience & Nanotechnology
WE Science Citation Index Expanded (SCI-EXPANDED)
SC Biophysics; Biotechnology & Applied Microbiology; Chemistry;
   Electrochemistry; Science & Technology - Other Topics
GA 135XY
UT WOS:000318325200012
PM 23506946
DA 2023-06-30
ER

PT J
AU Dawson, K
   Baudequin, M
   O'Riordan, A
AF Dawson, Karen
   Baudequin, Marine
   O'Riordan, Alan
TI Single on-chip gold nanowires for electrochemical biosensing of glucose
SO ANALYST
LA English
DT Article
ID FOCUSED ION-BEAM; SALIVARY GLUCOSE; METAL NANOWIRES; ARRAYS; DNA;
   ELECTRODEPOSITION; NANOELECTRODES; SPECTROSCOPY; FABRICATION; SILICON
AB The development of glucose diagnostic devices with low detection limits is of key importance in diabetes-related research. New highly sensitive sensors are required for non-invasive detection of glucose in bodily fluids, other than blood, and an electrochemical sensor based on a single gold nanowire for rapid, reliable and quantitative detection of low glucose concentrations (10 mu M-1 mM), is presented in this paper. Single gold nanowire devices are fabricated at silicon chip substrates using a hybrid electron beam - photolithography approach. Critical dimensions of the nanowires are characterised using a combination of scanning electron and atomic force microscopies. Fabricated nanowire devices are characterised by direct electrical probing and cyclic voltammetry to explore functionality. The voltammetric detection of glucose was performed using ferrocene monocarboxylic acid as an oxidising mediator in the presence of glucose oxidase. The biosensor can be applied to the quantification of glucose in the range of 10 mu M-100 mM, with an extremely high sensitivity of 7.2 mA mM(-1) cm(-2) and a low detection limit of 3 mu M (S/N = 3). The sensor demonstrated high selectivity towards glucose with negligible interference from other oxidizable species including uric acid, ascorbic acid, mannose, fructose, salicylic acid (Aspirin) and acetaminophen (Paracetamol).
C1 [Dawson, Karen; Baudequin, Marine; O'Riordan, Alan] Univ Coll Cork, Tyndall Natl Inst, Nanotechnol Grp, Cork, Ireland.
C3 University College Cork
RP O'Riordan, A (通讯作者)，Univ Coll Cork, Tyndall Natl Inst, Nanotechnol Grp, Cork, Ireland.
EM alan.oriordan@tyndall.ie
RI O'Riordan, Alan J/A-8445-2008; Dawson, Karen/D-6468-2011
OI O'Riordan, Alan/0000-0002-7554-1536; Dawson, Karen/0000-0001-7509-3481
FU Science Foundation Ireland [SFI/09/RFP/CAP2455]; European Commission
   [257488, 257375]
FX This work was supported by Science Foundation Ireland under the Research
   Frontiers Programme (SFI/09/RFP/CAP2455) by the European Commission
   under the FP7 ICT project "E-Brains" (257488), and FP7 ICT project
   "Nanofunction" (257375).
CR Arrigan DWM, 2004, ANALYST, V129, P1157, DOI 10.1039/b415395m
   Bangar MA, 2009, ELECTROANAL, V21, P61, DOI 10.1002/elan.200804372
   BARD AJ, 1976, ELECTRANLAYTICAL CHE
   Chai J, 2007, NAT NANOTECHNOL, V2, P500, DOI 10.1038/nnano.2007.227
   Chaubey A, 2002, BIOSENS BIOELECTRON, V17, P441, DOI 10.1016/S0956-5663(01)00313-X
   Chen SP, 2010, ELECTROPHORESIS, V31, P3097, DOI 10.1002/elps.201000181
   DAWSON K, 2010, ECS T, V28
   Dawson K, 2011, ANAL CHEM, V83, P5535, DOI 10.1021/ac2004086
   Delvaux M, 2004, ELECTROANAL, V16, P190, DOI 10.1002/elan.200402778
   Di Gioia ML, 2004, J CHROMATOGR B, V801, P355, DOI 10.1016/j.jchromb.2003.11.024
   *FROST SULL, 2007, AN REV WORLD BIOS MA
   Garcia M, 2011, BIOSENS BIOELECTRON, V26, P2527, DOI 10.1016/j.bios.2010.10.049
   Hahm J, 2004, NANO LETT, V4, P51, DOI 10.1021/nl034853b
   Ji R, 2006, ADV MATER, V18, P2593, DOI 10.1002/adma.200601136
   Jimenez J, 2008, J PHYS CHEM C, V112, P7337, DOI 10.1021/jp800013n
   Jorritsma J, 1996, NANOTECHNOLOGY, V7, P263, DOI 10.1088/0957-4484/7/3/015
   Keebaugh S, 2006, ELECTROCHEM SOLID ST, V9, pH88, DOI 10.1149/1.2217130
   Lanyon YH, 2007, ANAL CHEM, V79, P3048, DOI 10.1021/ac061878x
   Manning M, 2005, LANGMUIR, V21, P395, DOI 10.1021/la0480033
   Marzi GD, 2004, J APPL PHYS, V96, P3458, DOI 10.1063/1.1779972
   Menke EJ, 2006, NAT MATER, V5, P914, DOI 10.1038/nmat1759
   MOSKOVITS M, 1985, REV MOD PHYS, V57, P783, DOI 10.1103/RevModPhys.57.783
   Neumann T, 2002, ADV FUNCT MATER, V12, P575, DOI 10.1002/1616-3028(20020916)12:9<575::AID-ADFM575>3.0.CO;2-4
   Parker CO, 2009, ANAL CHEM, V81, P5291, DOI 10.1021/ac900511e
   Ramanathan K, 2005, J AM CHEM SOC, V127, P496, DOI 10.1021/ja044486l
   Soares MSM, 2009, MED ORAL PATOL ORAL, V14, pE510
   Walter EC, 2002, J PHYS CHEM B, V106, P11407, DOI 10.1021/jp026389p
   Wang J, 2008, CHEM REV, V108, P814, DOI 10.1021/cr068123a
   Wang RH, 2008, NANO LETT, V8, P2625, DOI 10.1021/nl080366q
   Wang X, 2008, NANO LETT, V8, P398, DOI 10.1021/nl071180e
   Zhang XY, 2009, CHEMPHYSCHEM, V10, P436, DOI 10.1002/cphc.200800538
   Zhuang ZJ, 2008, ANALYST, V133, P126, DOI 10.1039/b712970j
NR 32
TC 47
Z9 47
U1 0
U2 69
PU ROYAL SOC CHEMISTRY
PI CAMBRIDGE
PA THOMAS GRAHAM HOUSE, SCIENCE PARK, MILTON RD, CAMBRIDGE CB4 0WF, CAMBS,
   ENGLAND
SN 0003-2654
J9 ANALYST
JI Analyst
PY 2011
VL 136
IS 21
BP 4507
EP 4513
DI 10.1039/c1an15279c
PG 7
WC Chemistry, Analytical
WE Science Citation Index Expanded (SCI-EXPANDED)
SC Chemistry
GA 831JY
UT WOS:000295727900019
PM 21909570
DA 2023-06-30
ER

PT J
AU Xu, GL
   Huo, DQ
   Hou, JZ
   Zhang, C
   Zhao, YN
   Hou, CJ
   Bao, J
   Yao, X
   Yang, M
AF Xu, Guoli
   Huo, Danqun
   Hou, Jingzhou
   Zhang, Chao
   Zhao, Yanan
   Hou, Changjun
   Bao, Jing
   Yao, Xin
   Yang, Mei
TI An electrochemical aptasensor of malathion based on
   ferrocene/DNA-hybridized MOF, DNA coupling-gold nanoparticles and
   competitive DNA strand reaction
SO MICROCHEMICAL JOURNAL
LA English
DT Article
DE Aptamer; Metal organic framework; Ferrocene; Malathion; AuNP
ID METAL-ORGANIC FRAMEWORKS; ORGANOPHOSPHORUS PESTICIDE; APTAMER BIOSENSOR;
   ELECTRODE; EXTRACTION; RESIDUES; POLYMER; COMPLEX; SENSOR; FOOD
AB A novel electrochemical aptamer sensor platform for malathion detection was successfully constructed based on nanocomposite probe. The zirconium-based metal organic framework (MOF) was synthesized by hydrothermal method, and was coupled with complementary probe (CP) and carboxy-ferrocene (Fc-COOH) by covalent bonds to form CP-MOF-Fc nanocomposite probe. The complex probe hybridized with malathion aptamer on electrode by complementary base-pairing reactions. On account of the stronger affinity of the aptamer to target, CP-MOFFc was released into the buffer solution, causing a decrease in the DPV signal of Fc. Under optimized conditions, the prepared sensor showed a linear range of 25-850 ng L-1 toward malathion with a detection limit of 17.18 ng L-1 (S/N = 3) due to the high specific surface area of MOF, showing the excellent ability of signal amplification. In addition, it exhibited good repeatability and excellent selectivity. In the real sample experiment, satisfactory spike recovery results were obtained from 95.00 to 103.16%. The proposed strategy exhibited a rosy prospect in aptamer sensor design for pesticide testing.
C1 [Xu, Guoli; Huo, Danqun; Zhao, Yanan; Hou, Changjun; Bao, Jing; Yao, Xin; Yang, Mei] Chongqing Univ, Key Lab Biorheol Sci & Technol, State & Local Joint Engn Lab Vasc Implants, Minist Educ,Bioengn Coll, Chongqing 400044, Peoples R China.
   [Huo, Danqun; Hou, Jingzhou; Zhang, Chao] Yibin Univ, Soild State Fermentat Resource Utilizat Key Lab S, Yibin 644000, Sichuan, Peoples R China.
   [Hou, Jingzhou] Chongqing Univ, Key Lab Ecoenvironm Three Gorges Reg, Minist Educ, Fac Urban Construct & Environm Engn, Chongqing 400045, Peoples R China.
C3 Chongqing University; Yibin University; Chongqing University
RP Huo, DQ; Hou, CJ (通讯作者)，Chongqing Univ, Key Lab Biorheol Sci & Technol, State & Local Joint Engn Lab Vasc Implants, Minist Educ,Bioengn Coll, Chongqing 400044, Peoples R China.
EM huodq@cqu.edu.cn; houcj@cqu.edu.cn
OI Bao, Jing/0000-0003-3347-1426
FU National Natural Science Foundation of China [31171684, 31101284];
   Solid-state Fermentation Resource Utilization Key Laboratory of Sichuan
   Province [2018GTJ010]; Chongqing Graduate Student Research Innovation
   Project [CYB18026]; Sichuan key laboratory of meat processing [17S-06];
   Chongqing science and technology commission [CSTC2018jcy-jAX0062];
   Chongqing Graduate Tutor Team Construction Project, Analytical and
   Testing Center of Chongqing University; Chongqing university
FX This work was supported by the National Natural Science Foundation of
   China (NO. 31171684 and 31101284), Solid-state Fermentation Resource
   Utilization Key Laboratory of Sichuan Province (No. 2018GTJ010),
   Chongqing Graduate Student Research Innovation Project (No. CYB18026),
   Sichuan key laboratory of meat processing (No. 17S-06), Chongqing
   science and technology commission (CSTC2018jcy-jAX0062), Chongqing
   Graduate Tutor Team Construction Project, Analytical and Testing Center
   of Chongqing University for (SEM/EDS/XPS/XRD), and sharing fund of
   Chongqing university's large equipment.
CR Arduini F, 2016, MICROCHIM ACTA, V183, P2063, DOI 10.1007/s00604-016-1858-8
   Azizullah A, 2011, ECOTOXICOLOGY, V20, P1442, DOI 10.1007/s10646-011-0701-6
   Bala R, 2017, CHEM ENG J, V311, P111, DOI 10.1016/j.cej.2016.11.070
   Bala R, 2016, BIOSENS BIOELECTRON, V85, P445, DOI 10.1016/j.bios.2016.05.042
   Barahona F., 2013, Industrial Biotechnology, V9, P42
   Casida JE, 2004, CHEM RES TOXICOL, V17, P983, DOI 10.1021/tx0499259
   Chang JF, 2019, ANAL CHEM, V91, P3604, DOI 10.1021/acs.analchem.8b05599
   Chen M, 2017, SENSOR ACTUAT B-CHEM, V242, P1201, DOI 10.1016/j.snb.2016.08.185
   Costa LG, 2008, FRONT BIOSCI-LANDMRK, V13, P1240, DOI 10.2741/2758
   Devic T, 2005, J AM CHEM SOC, V127, P12788, DOI 10.1021/ja053992n
   Eddaoudi M, 2002, SCIENCE, V295, P469, DOI 10.1126/science.1067208
   Eddleston M, 2008, LANCET, V371, P597, DOI 10.1016/S0140-6736(07)61202-1
   Fenik J, 2011, TRAC-TREND ANAL CHEM, V30, P814, DOI 10.1016/j.trac.2011.02.008
   Fulton MH, 2001, ENVIRON TOXICOL CHEM, V20, P37, DOI [10.1897/1551-5028(2001)020&lt;0037:AIIEFA&gt;2.0.CO;2, 10.1002/etc.5620200104]
   Guler M, 2016, ENVIRON SCI POLLUT R, V23, P12343, DOI 10.1007/s11356-016-6385-y
   He CB, 2014, J AM CHEM SOC, V136, P5181, DOI 10.1021/ja4098862
   Horrigan L, 2002, ENVIRON HEALTH PERSP, V110, P445, DOI 10.1289/ehp.02110445
   Jia HY, 2015, INT J ELECTROCHEM SC, V10, P8750
   Jin H, 2019, BIOSENS BIOELECTRON, V145, DOI 10.1016/j.bios.2019.111732
   Jin H, 2018, ANAL CHIM ACTA, V1025, P154, DOI 10.1016/j.aca.2018.03.036
   Kandiah M, 2010, CHEM MATER, V22, P6632, DOI 10.1021/cm102601v
   Kim YA, 2011, ANAL CHIM ACTA, V693, P106, DOI 10.1016/j.aca.2011.03.011
   Li Y, 2007, LANGMUIR, V23, P12937, DOI 10.1021/la702466d
   Liu YL, 2007, ANGEW CHEM INT EDIT, V46, P3278, DOI 10.1002/anie.200604306
   Na WD, 2015, ANAL CHIM ACTA, V899, P85, DOI 10.1016/j.aca.2015.09.051
   Nie YH, 2018, SPECTROCHIM ACTA A, V191, P271, DOI 10.1016/j.saa.2017.10.030
   Pang S, 2014, ANALYST, V139, P1895, DOI 10.1039/c3an02263c
   Prabhakar N, 2016, ANAL CHIM ACTA, V939, P108, DOI 10.1016/j.aca.2016.08.015
   Salinas-Torres D, 2011, ELECTROCHIM ACTA, V56, P2464, DOI 10.1016/j.electacta.2010.11.023
   Sigolaeva LV, 2017, ANAL CHEM, V89, P6092, DOI 10.1021/acs.analchem.7b00732
   Silva CG, 2010, CHEM-EUR J, V16, P11133, DOI 10.1002/chem.200903526
   Simoneschi D, 2014, ZEBRAFISH, V11, P275, DOI 10.1089/zeb.2014.0973
   Stassen I, 2015, CHEM MATER, V27, P1801, DOI 10.1021/cm504806p
   Sun YJ, 2019, ANAL CHIM ACTA, V1083, P101, DOI 10.1016/j.aca.2019.07.027
   Sun ZJ, 2020, NANOSCALE, V12, P14538, DOI 10.1039/d0nr02342f
   Tadeo JL, 2010, J CHROMATOGR A, V1217, P2415, DOI 10.1016/j.chroma.2009.11.066
   Taghdisi SM, 2015, BIOSENS BIOELECTRON, V73, P245, DOI 10.1016/j.bios.2015.05.065
   Wang PJ, 2016, SCI CHINA CHEM, V59, P237, DOI 10.1007/s11426-015-5488-5
   Watanabe E, 2011, JARQ-JPN AGR RES Q, V45, P359, DOI 10.6090/jarq.45.359
   Xiao ZW, 2016, TALANTA, V156, P126, DOI 10.1016/j.talanta.2016.05.001
   Xiong CY, 2015, CHEM-EUR J, V21, P9825, DOI 10.1002/chem.201500909
   Xu GL, 2019, SENSOR ACTUAT B-CHEM, V287, P428, DOI 10.1016/j.snb.2019.01.113
   Xu XQ, 2007, J PROTEOME RES, V6, P3849, DOI 10.1021/pr070132s
   Yang X, 2017, ANAL CHEM, V89, P11636, DOI 10.1021/acs.analchem.7b03056
   Zhang CZ, 2014, BIOSENS BIOELECTRON, V55, P216, DOI 10.1016/j.bios.2013.12.020
   Zhou WZ, 2014, ANALYST, V139, P2627, DOI 10.1039/c4an00132j
NR 46
TC 15
Z9 16
U1 25
U2 220
PU ELSEVIER
PI AMSTERDAM
PA RADARWEG 29, 1043 NX AMSTERDAM, NETHERLANDS
SN 0026-265X
EI 1095-9149
J9 MICROCHEM J
JI Microchem J.
PD MAR
PY 2021
VL 162
AR 105829
DI 10.1016/j.microc.2020.105829
PG 9
WC Chemistry, Analytical
WE Science Citation Index Expanded (SCI-EXPANDED)
SC Chemistry
GA PY8AX
UT WOS:000612265200002
DA 2023-06-30
ER

PT J
AU de Oliveira, GA
   Gevaerd, A
   Blaskieviczb, SF
   Zarbin, AJG
   Orth, ES
   Bergaminia, MF
   Marcolino, LH
AF de Oliveira, Geovane A.
   Gevaerd, Ava
   Blaskieviczb, Sirlon F.
   Zarbin, Aldo J. G.
   Orth, Elisa S.
   Bergaminia, Marcio F.
   Marcolino-Junior, Luiz H.
TI A simple enzymeless approach for Paraoxon determination using
   imidazole-functionalized carbon nanotubes
SO MATERIALS SCIENCE AND ENGINEERING C-MATERIALS FOR BIOLOGICAL
   APPLICATIONS
LA English
DT Article
DE Pesticide; Imidazole group; Carbon nanomaterials; Mimetic;
   Electroanalytical determination
ID GRAPHENE OXIDE; ELECTROCHEMICAL DETECTION; FLUORESCENT SENSOR;
   PESTICIDES; ACETYLCHOLINESTERASE; NANOMATERIALS; BIOSENSOR; HYDROLASE;
   FILM; NANOCOMPOSITE
AB This work describes the application of a glassy carbon electrode (GCE) modified with imidazole functionalized carbon nanotubes (CNT-H-IMZ) for Paraoxon (PX) determination in samples of commercial, fresh and 100% orange juice. Homemade multi-walled CNTs were treated according to the Hummers procedure to oxidize graphite and later chemically functionalized with imidazole groups. Modified electrodes with CNT-H-IMZ presented a high peak current of PX reduction and an electrocatalytic effect in comparison to the other electrodes. This behavior was associated with the synergistic contribution of IMZ and CNT that increases the electrochemical activity of PX. Repeatability and reproducibility studies showed that the relative peak current values did not show significant differences between them, less than 10%, and it was possible to define that the diffusional process is the mechanism that limits the electrode mass transport. After the optimization of parameters inherent to the methodology and the voltammetric technique, the proposed device presented a linear region of 1.0 to 16.0 mu M-1 (R-2 = 0.99), presenting LOD and LOQ as 120 and 400 nM(-1), respectively. The method proposed was successfully applied to PX determination in spiked samples.
C1 [de Oliveira, Geovane A.; Gevaerd, Ava; Bergaminia, Marcio F.; Marcolino-Junior, Luiz H.] Univ Fed Parana UFPR, Dept Quim, Lab Sensores Eletroquim LabSensE, BR-81531980 Curitiba, PR, Brazil.
   [Blaskieviczb, Sirlon F.; Orth, Elisa S.] Univ Fed Parana UFPR, Dept Quim, GCC, BR-81531980 Curitiba, PR, Brazil.
   [Zarbin, Aldo J. G.] Univ Fed Parana UFPR, Dept Quim, GQM, BR-81531980 Curitiba, PR, Brazil.
C3 Universidade Federal do Parana; Universidade Federal do Parana;
   Universidade Federal do Parana
RP Marcolino, LH (通讯作者)，Univ Fed Parana UFPR, Dept Quim, Lab Sensores Eletroquim LabSensE, BR-81531980 Curitiba, PR, Brazil.
EM luiz1berto@ufpr.br
RI Gevaerd, Ava/Y-3129-2018; Blaskievicz, Sirlon/O-4929-2015; Orth, Elisa
   S/M-7267-2016
OI Gevaerd, Ava/0000-0001-9886-6088; Blaskievicz,
   Sirlon/0000-0001-6889-5187; Marcolino-Junior, Luiz
   Humberto/0000-0002-6279-469X; Bergamini, Marcio
   Fernando/0000-0002-4600-2250; Gorgatti Zarbin, Aldo
   Jose/0000-0002-4876-2464; Orth, Elisa/0000-0001-6686-7721
FU Coordenacao de Aperfeicoamento de Pessoal de Nivel Superior - Brasil
   (CAPES) [001]; Conselho Nacional de Desenvolvimento Cientifico e
   Tecnologico (CNPq) [408320/2016-8, 157506/2018-5, 160490/2019-7]; UFPR;
   L'Oreal-UNESCO-ABC; PhosAgro/UNESCO/IUPAC; Fundacao Araucaria; National
   Institute of Science and Technology of Carbon Nanomaterials
   (INCT-Nanocarbon)
FX This study was financed in part by the Coordenacao de Aperfeicoamento de
   Pessoal de Nivel Superior - Brasil (CAPES - Finance Code 001) and
   Conselho Nacional de Desenvolvimento Cientifico e Tecnologico (CNPq -
   Proc. Number: 408320/2016-8, 157506/2018-5 and 160490/2019-7). Authors
   also acknowledge the financial support from UFPR, L'Oreal-UNESCO-ABC,
   PhosAgro/UNESCO/IUPAC, Fundacao Araucaria and National Institute of
   Science and Technology of Carbon Nanomaterials (INCT-Nanocarbon).
CR ANSLYN E, 1989, J AM CHEM SOC, V111, P8931, DOI 10.1021/ja00206a033
   ANVISA, 2016, PROGR AN RES AGR AL
   Arduini F, 2015, MICROCHIM ACTA, V182, P643, DOI 10.1007/s00604-014-1370-y
   Baird C., 2000, ENV CHEM
   Bergamini MF, 2013, J ELECTROANAL CHEM, V690, P47, DOI 10.1016/j.jelechem.2012.11.032
   Bergamini MF, 2010, BIOELECTROCHEMISTRY, V77, P133, DOI 10.1016/j.bioelechem.2009.07.010
   Blaskievicz SF, 2020, APPL CATAL B-ENVIRON, V264, DOI 10.1016/j.apcatb.2019.118496
   Cacciotti I, 2020, MAT SCI ENG C-MATER, V111, DOI 10.1016/j.msec.2020.110744
   Compton R. G., 2007, UNDERSTANDING VOLTAM, DOI 10.1142/6430
   Soares SFDX, 2013, BIOORGAN MED CHEM, V21, P5923, DOI 10.1016/j.bmc.2013.05.063
   Dang XM, 2020, TALANTA, V210, DOI 10.1016/j.talanta.2019.120678
   de Oliveira PR, 2017, J ELECTROANAL CHEM, V799, P602, DOI 10.1016/j.jelechem.2017.06.020
   Deo RP, 2005, ANAL CHIM ACTA, V530, P185, DOI 10.1016/j.aca.2004.09.072
   Ferreira JGL, 2015, CHEM COMMUN, V51, P6210, DOI 10.1039/c5cc00860c
   Garrido EM, 2004, ANAL LETT, V37, P1755, DOI 10.1081/AL-120039425
   Gevaerd A, 2018, BIOSENS BIOELECTRON, V112, P108, DOI 10.1016/j.bios.2018.04.044
   Guo MM, 2014, ELECTROCHIM ACTA, V142, P351, DOI 10.1016/j.electacta.2014.07.135
   Hashemi P, 2019, MAT SCI ENG C-MATER, V102, P764, DOI 10.1016/j.msec.2019.05.010
   Holland PT, 1996, PURE APPL CHEM, V68, P1167, DOI 10.1351/pac199668051167
   Hondred JA, 2018, ACS APPL MATER INTER, V10, P11125, DOI 10.1021/acsami.7b19763
   Hostert L, 2017, J CATAL, V356, P75, DOI 10.1016/j.jcat.2017.10.008
   HUMMERS WS, 1958, J AM CHEM SOC, V80, P1339, DOI 10.1021/ja01539a017
   Hund L., 2001, ORGANIC ELECTROCHEMI
   Jin SR, 2019, SENSOR ACTUAT B-CHEM, V283, P18, DOI 10.1016/j.snb.2018.10.040
   Kalisiak J, 2012, J MED CHEM, V55, P465, DOI 10.1021/jm201364d
   Kaur N, 2017, TRAC-TREND ANAL CHEM, V92, P62, DOI 10.1016/j.trac.2017.04.012
   Krishnan R, 1999, J MOL CATAL A-CHEM, V142, P377, DOI 10.1016/S1381-1169(98)00346-X
   Kuzu B, 2017, J LUMIN, V192, P1096, DOI 10.1016/j.jlumin.2017.08.057
   Laothanachareon T, 2008, WORLD J MICROB BIOT, V24, P3049, DOI 10.1007/s11274-008-9851-y
   Li YP, 2018, ELECTROANAL, V30, P2258, DOI 10.1002/elan.201800204
   Liang B, 2019, SENSOR ACTUAT B-CHEM, V279, P483, DOI 10.1016/j.snb.2018.09.119
   Lin YH, 2014, ACCOUNTS CHEM RES, V47, P1097, DOI 10.1021/ar400250z
   Moraes RA, 2011, J BRAZIL CHEM SOC, V22, P2191, DOI 10.1590/S0103-50532011001100024
   Orth ES, 2015, J MOL CATAL A-CHEM, V403, P93, DOI 10.1016/j.molcata.2015.03.020
   Orth ES, 2013, CARBON, V61, P543, DOI 10.1016/j.carbon.2013.05.032
   Pelaez V, 2013, SCI PUBL POLICY, V40, P644, DOI 10.1093/scipol/sct020
   Qiu LH, 2019, SENSOR ACTUAT B-CHEM, V286, P386, DOI 10.1016/j.snb.2019.02.007
   Rajaji U, 2019, COMPOS PART B-ENG, V160, P268, DOI 10.1016/j.compositesb.2018.10.042
   Sang YT, 2014, SCI REP-UK, V4, DOI 10.1038/srep06321
   Schnitzler MC, 2003, CHEM PHYS LETT, V381, P541, DOI 10.1016/j.cplett.2003.10.037
   Song YJ, 2010, CHEM-EUR J, V16, P3617, DOI 10.1002/chem.200902643
   Stoytcheva M, 2017, MICROCHIM ACTA, V184, P2707, DOI 10.1007/s00604-017-2282-4
   Thota R, 2016, SENSOR ACTUAT B-CHEM, V227, P169, DOI 10.1016/j.snb.2015.12.008
   Wang J, 2003, BIOSENS BIOELECTRON, V18, P255, DOI 10.1016/S0956-5663(02)00178-1
   Wang Z, 2018, SPECTROCHIM ACTA A, V205, P21, DOI 10.1016/j.saa.2018.07.014
   Waqas M, 2020, ACS APPL NANO MATER, V3, P4788, DOI 10.1021/acsanm.0c00847
   Waqas M, 2020, ELECTROANAL, V32, P1226, DOI 10.1002/elan.201900705
   Wei H, 2013, CHEM SOC REV, V42, P6060, DOI 10.1039/c3cs35486e
   Wu LN, 2019, ELECTROCHIM ACTA, V318, P837, DOI 10.1016/j.electacta.2019.06.124
   Zhang Q, 2016, NANOSCALE, V8, P16851, DOI 10.1039/c6nr05015h
   Zhu JB, 2018, ECOTOX ENVIRON SAFE, V149, P26, DOI 10.1016/j.ecoenv.2017.10.066
NR 51
TC 10
Z9 10
U1 3
U2 21
PU ELSEVIER
PI AMSTERDAM
PA RADARWEG 29, 1043 NX AMSTERDAM, NETHERLANDS
SN 0928-4931
EI 1873-0191
J9 MAT SCI ENG C-MATER
JI Mater. Sci. Eng. C-Mater. Biol. Appl.
PD NOV
PY 2020
VL 116
AR 111140
DI 10.1016/j.msec.2020.111140
PG 7
WC Materials Science, Biomaterials
WE Science Citation Index Expanded (SCI-EXPANDED)
SC Materials Science
GA NF7KL
UT WOS:000563473200006
PM 32806307
OA Bronze
DA 2023-06-30
ER

PT J
AU Ibanez-Redin, G
   Materon, EM
   Furuta, RHM
   Wilson, D
   do Nascimento, GF
   Melendez, ME
   Carvalho, AL
   Reis, RM
   Oliveira, ON
   Goncalves, D
AF Ibanez-Redin, Gisela
   Materon, Elsa M.
   Furuta, Roberto H. M.
   Wilson, Deivy
   do Nascimento, Gustavo Freitas
   Melendez, Matias E.
   Carvalho, Andre L.
   Reis, Rui Manuel
   Oliveira Jr, Osvaldo N.
   Goncalves, Debora
TI Screen-printed electrodes modified with carbon black and polyelectrolyte
   films for determination of cancer marker carbohydrate antigen 19-9
SO MICROCHIMICA ACTA
LA English
DT Article
DE Screen-printed electrodes; Cancer biomarkers; Carbon black;
   Layer-by-layer films; CA 19-9; Polyelectrolytes
ID FREE ELECTROCHEMICAL IMMUNOASSAY; SENSING PLATFORM; NANOPARTICLES;
   IMMUNOSENSOR; BIOSENSOR; MATRIX; SENSOR; SERUM
AB Electrochemical immunosensors have been developed to determine the carbohydrate antigen 19-9 (CA19-9). They are based on screen-printed carbon electrodes (SPCEs) coated with layer-by-layer (LbL) films of carbon black (CB) and polyelectrolytes. Owing to a suitable choice of LbL film architecture, the procedures for immobilization of anti-CA19-9 antibodies on the electrode surfaces were straightforward. Mechanically flexible immunosensors were capable of detecting CA19-9 within a dynamic range of 0.01 to 40 U mL(-1) and a limit of detection of 0.07 U mL(-1) using differential pulse voltammetry. In addition to detecting CA19-9 at clinically relevant concentrations for pancreatic cancer in standard solutions, the immunosensors provide the determination of CA19-9 on cell lysate and human serum samples. Using LbL films led to immunosensors with superior performance compared to similar systems obtained by drop casting. The fabrication of this relatively simple, inexpensive platform is a demonstration that SPCEs modified with cost-effective materials are able to detect cancer biomarkers and may be adapted to other disposable immunosensors.
C1 [Ibanez-Redin, Gisela; Materon, Elsa M.; Furuta, Roberto H. M.; Wilson, Deivy; do Nascimento, Gustavo Freitas; Oliveira Jr, Osvaldo N.; Goncalves, Debora] Univ Sao Paulo, Sao Carlos Inst Phys, BR-13560970 Sao Carlos, SP, Brazil.
   [Materon, Elsa M.] Univ Fed Sao Carlos, Dept Chem, BR-13565905 Sao Carlos, SP, Brazil.
   [Melendez, Matias E.] Pele Little Prince Res Inst, Little Prince Complex, BR-80250060 Curitiba, Parana, Brazil.
   [Melendez, Matias E.; Carvalho, Andre L.; Reis, Rui Manuel] Barretos Canc Hosp, Mol Oncol Res Ctr, BR-14784400 Barretos, SP, Brazil.
   [Reis, Rui Manuel] Univ Minho, Med Sch, Life & eHlth Sci Res Inst ICVS, Braga, Portugal.
   [Reis, Rui Manuel] ICVS 3Bs PT Govt Associate Lab, Braga, Portugal.
C3 Universidade de Sao Paulo; Universidade Federal de Sao Carlos; Hospital
   de Cancer de Barretos; Universidade do Minho
RP Ibanez-Redin, G; Oliveira, ON; Goncalves, D (通讯作者)，Univ Sao Paulo, Sao Carlos Inst Phys, BR-13560970 Sao Carlos, SP, Brazil.
EM giselaibanez@ifsc.usp.br; chu@ifsc.usp.br; gdebora@ifsc.usp.br
RI Melendez, Matias E/G-3775-2012; Ibánez-Redín, Gisela/AGW-0659-2022;
   Reis, Rui Manuel/AAD-6470-2020; Carvalho, Andre Lopes/S-7053-2016;
   Goncalves, Debora/E-4316-2012
OI Melendez, Matias E/0000-0002-0643-6185; Ibánez-Redín,
   Gisela/0000-0003-1678-6805; Reis, Rui Manuel/0000-0002-9639-7940;
   Carvalho, Andre Lopes/0000-0001-7214-6402; Freitas do Nascimento,
   Gustavo/0000-0001-5362-9441; INCT de Optica Basica e Aplicada as
   Ciencias da Vida (CNPq), CePOF (FAPESP)/0000-0002-6403-4037; Goncalves,
   Debora/0000-0001-5704-2090
FU CNPq; CAPES [001]; FAPESP (Brazil) [2013/14262-7, 2016/009915]
FX This work was financially supported by CNPq, CAPES (Finance code 001)
   and FAPESP (2013/14262-7, 2016/009915) (Brazil).
CR Ahmad R, 2018, MATER TODAY COMMUN, V17, P289, DOI 10.1016/j.mtcomm.2018.09.024
   Arduini F, 2020, BIOSENS BIOELECTRON, V156, DOI 10.1016/j.bios.2020.112033
   Arduini F, 2016, TRAC-TREND ANAL CHEM, V79, P114, DOI 10.1016/j.trac.2016.01.032
   Arduini F, 2015, MICROCHIM ACTA, V182, P643, DOI 10.1007/s00604-014-1370-y
   Aydin EB, 2018, BIOSENS BIOELECTRON, V121, P80, DOI 10.1016/j.bios.2018.09.008
   Aydin M, 2018, BIOSENS BIOELECTRON, V117, P720, DOI 10.1016/j.bios.2018.07.010
   Barreira SVP, 2004, J PHYS CHEM B, V108, P17973, DOI 10.1021/jp0466845
   Bhattarai A., 2015, ACCLM, V1, P35
   Bishop GW, 2017, J ELECTROCHEM SOC, V164, pB23, DOI 10.1149/2.0431702jes
   Burcu E, 2019, ANAL CHIM ACTA, V1077, P129, DOI [10.1016/j.aca.2019.05.049, DOI 10.1016/J.ACA.2019.05.049]
   Chirea M, 2005, J PHYS CHEM B, V109, P21808, DOI 10.1021/jp0537815
   Cinti S, 2017, BIOSENS BIOELECTRON, V89, P107, DOI 10.1016/j.bios.2016.07.005
   Curtis KA, 2016, PLOS ONE, V11, DOI 10.1371/journal.pone.0158147
   Delgado KP, 2018, ELECTROANAL, V30, P2153, DOI 10.1002/elan.201800294
   Deroco PB, 2018, TALANTA, V179, P115, DOI 10.1016/j.talanta.2017.10.048
   Gallagher W., 1958, NATURE, V18, P662
   Ibanez-Redin G, 2018, J COLLOID INTERF SCI, V515, P101, DOI 10.1016/j.jcis.2017.12.085
   Ibanez-Redin G, 2019, MAT SCI ENG C-MATER, V99, P1502, DOI 10.1016/j.msec.2019.02.065
   Jan CJ, 2006, CARBON, V44, P1974, DOI 10.1016/j.carbon.2006.01.021
   Jensen GC, 2011, PHYS CHEM CHEM PHYS, V13, P4888, DOI 10.1039/c0cp01755h
   Jodar LV, 2019, ELECTROANAL, V31, P2162, DOI 10.1002/elan.201900176
   Li TZ, 2017, ADV DIFFER EQU-NY, DOI 10.1186/s13662-017-1320-1
   Malesci A, 1987, GASTROENTEROLOGY, V92, P60, DOI 10.1016/0016-5085(87)90840-7
   Malhotra R, 2012, ANAL CHEM, V84, P6249, DOI 10.1021/ac301392g
   Materon EM, 2018, J ELECTROANAL CHEM, V827, P64, DOI 10.1016/j.jelechem.2018.09.010
   Mazzaracchio V, 2019, ELECTROCHIM ACTA, V317, P673, DOI 10.1016/j.electacta.2019.05.117
   Miller JN., 2010, STAT CHEMOMETRICS AN
   Munkley J, 2019, ONCOL LETT, V17, P2569, DOI 10.3892/ol.2019.9885
   Pardo-Yissar V, 2001, LANGMUIR, V17, P1110, DOI 10.1021/la000729l
   Eisele APP, 2019, SENSOR ACTUAT B-CHEM, V287, P18, DOI 10.1016/j.snb.2019.02.004
   Silva TA, 2017, J NANOMATER, V2017, DOI 10.1155/2017/4571614
   Silva-Oliveira RJ, 2016, CELL ONCOL, V39, P253, DOI 10.1007/s13402-016-0270-z
   Su WY, 2011, J ELECTROANAL CHEM, V651, P166, DOI 10.1016/j.jelechem.2010.11.028
   Talarico D, 2015, TALANTA, V141, P267, DOI 10.1016/j.talanta.2015.04.006
   Thapa A, 2017, ACS APPL MATER INTER, V9, P25878, DOI 10.1021/acsami.7b07384
   Vicentini FC, 2016, SENSOR ACTUAT B-CHEM, V227, P610, DOI 10.1016/j.snb.2015.12.094
   Wang LY, 2016, ANAL CHIM ACTA, V911, P108, DOI 10.1016/j.aca.2016.01.016
   Wang MH, 2019, BIOSENS BIOELECTRON, V135, P22, DOI 10.1016/j.bios.2019.04.018
   Wang R, 2017, BIOSENS BIOELECTRON, V96, P152, DOI 10.1016/j.bios.2017.05.007
   Wang Y, 2016, BIOSENS BIOELECTRON, V83, P319, DOI 10.1016/j.bios.2016.04.062
   Weng XX, 2017, SENSOR ACTUAT B-CHEM, V250, P61, DOI 10.1016/j.snb.2017.04.156
   Zhang YY, 2015, BIOSENS BIOELECTRON, V67, P287, DOI 10.1016/j.bios.2014.08.036
   Zhao Y, 2016, BIOSENS BIOELECTRON, V75, P383, DOI 10.1016/j.bios.2015.08.065
   Zhu WJ, 2016, SCI REP-UK, V6, DOI 10.1038/srep20348
NR 44
TC 13
Z9 13
U1 2
U2 27
PU SPRINGER WIEN
PI WIEN
PA SACHSENPLATZ 4-6, PO BOX 89, A-1201 WIEN, AUSTRIA
SN 0026-3672
EI 1436-5073
J9 MICROCHIM ACTA
JI Microchim. Acta
PD JUL 1
PY 2020
VL 187
IS 7
AR 417
DI 10.1007/s00604-020-04404-6
PG 11
WC Chemistry, Analytical
WE Science Citation Index Expanded (SCI-EXPANDED)
SC Chemistry
GA MP0VA
UT WOS:000551930100002
PM 32613349
DA 2023-06-30
ER

PT J
AU Mendonca-Natividade, FC
   Carvalho, FC
   Roque-Barreira, MC
   Bueno, PR
AF Mendonca-Natividade, Flavia Costa
   Carvalho, Fernanda C.
   Roque-Barreira, Maria-Cristina
   Bueno, Paulo R.
TI Versatile electroanalysis of cellular receptor: The case of Toll-like
   immune receptors evaluated on transfected human cell
SO SENSORS AND ACTUATORS B-CHEMICAL
LA English
DT Article
DE Electrochemical impedance spectroscopy (EIS); Biological assay;
   Toll-like receptor; Cell biology
ID MICROSCOPY; DNA; RECOGNITION; BIOSENSOR; AFFINITY
AB In the present work we compare the results obtained by two approaches to detect receptor expression on cells surface: (i) the confocal laser scanning microscopy, which is an established methodology to study cell biology and associated events, wherein the cells or molecules labeling is needed, and (ii) an alternative label-free electroanalytical technique, essentially quantitative, based on Electrochemical Impedance Spectroscopy (EIS). Concerning specificity, both assays are equivalent, since they depend on the antibody efficiency to recognize and discriminate the searched structure in the cell context. Regarding sensitivity, we showed that, in the case of the detection of Toll-like receptor on transfected human cells, this label-free EIS approach (with measurements performed on 2% of paraformaldehyde, an environment that retained morphology and antigenic sites of cells), was very sensitive for the receptor detection, in a demonstration that the proposed electrical impedance analytical assays can help optimizing the ability to evaluate cellular biological events. It provides to biologists and medical community an alternative and either quantitive analytical tool that can be applied to the biological model of interest and used to design and perform a rapid multiplexable and automatable assaying methodology. (C) 2016 Elsevier B.V. All rights reserved.
C1 [Mendonca-Natividade, Flavia Costa; Roque-Barreira, Maria-Cristina] Univ Sao Paulo, Ribeirao Preto Med Sch, Cell & Mol Biol & Pathogen Bioagents, BR-14049900 Sao Paulo, Brazil.
   [Carvalho, Fernanda C.; Bueno, Paulo R.] Univ Estadual Paulista, Sao Paulo StateUniv, Nanobion Res Grp, Inst Chem,Phys Chem Dept, CEP 355, BR-14800900 Sao Paulo, Brazil.
C3 Universidade de Sao Paulo; Universidade Estadual Paulista
RP Bueno, PR (通讯作者)，Univ Estadual Paulista, Sao Paulo StateUniv, Nanobion Res Grp, Inst Chem,Phys Chem Dept, CEP 355, BR-14800900 Sao Paulo, Brazil.
EM flavia.bioquimica@usp.br; nandaferdecarvalho@gmail.com;
   mcrbarre@fmrp.usp.br; prbueno@iq.unesp.br
RI Roque-Barreira, Maria-Cristina/A-4552-2008; Bueno, Paulo
   Roberto/AAQ-4085-2021
OI Roque-Barreira, Maria-Cristina/0000-0001-7425-0908; Bueno, Paulo
   Roberto/0000-0003-2827-0208
FU Sao Paulo State Research Agency (FAPESP); National Counsel of
   Technological and Scientific Development (CNPq); Coordination for the
   Improvement of Higher Level- or Education-Personnel (CAPES)
FX This study was supported by the Sao Paulo State Research Agency
   (FAPESP). Additional financial help was provided by National Counsel of
   Technological and Scientific Development (CNPq) and Coordination for the
   Improvement of Higher Level- or Education-Personnel (CAPES). We are
   grateful to Mrs. Elizabete Rosa Milani for technical assistance. The
   confocal microscopy was performed in the Laboratory of Confocal
   Microscopy of the Medical School of Ribeirao Preto, USP.
CR Alam MN, 2012, ANALYST, V137, P4220, DOI 10.1039/c2an35420a
   Aricescu AR, 2013, CURR OPIN STRUC BIOL, V23, P345, DOI 10.1016/j.sbi.2013.04.003
   Fernandes FCB, 2015, ANAL CHEM, V87, P12137, DOI 10.1021/acs.analchem.5b02976
   Fernandes FCB, 2013, BIOSENS BIOELECTRON, V50, P437, DOI 10.1016/j.bios.2013.06.043
   Fernandes FCB, 2014, BIOSENS BIOELECTRON, V57, P96, DOI 10.1016/j.bios.2014.01.044
   Gay NJ, 2007, ANNU REV BIOCHEM, V76, P141, DOI 10.1146/annurev.biochem.76.060305.151318
   Gay NJ, 2014, NAT REV IMMUNOL, V14, P546, DOI 10.1038/nri3713
   GRAHAM FL, 1977, J GEN VIROL, V36, P59, DOI 10.1099/0022-1317-36-1-59
   Janeway Charles A., 2005, SHLOMCHIK INNATE IMM, P37
   JANEWAYPILLARS CA, 2013, THE JOURNAL OF IMMUN, V191, P4475
   Larsson L-I., 2000, IMMUNOCYTOCHEMISTRY
   Li YX, 2014, BIOSENS BIOELECTRON, V58, P193, DOI 10.1016/j.bios.2014.02.045
   Mariano VS, 2014, PLOS ONE, V9, DOI 10.1371/journal.pone.0098512
   Mattheyses AL, 2010, J CELL SCI, V123, P3621, DOI 10.1242/jcs.056218
   Medzhitov R, 2000, IMMUNOL REV, V173, P89, DOI 10.1034/j.1600-065X.2000.917309.x
   Ono M, 2001, J HISTOCHEM CYTOCHEM, V49, P305, DOI 10.1177/002215540104900304
   Patil AV, 2015, ANAL CHEM, V87, P944, DOI 10.1021/ac503156a
   Santos A, 2014, BIOSENS BIOELECTRON, V62, P102, DOI 10.1016/j.bios.2014.06.034
   She Z, 2015, ANAL CHEM, V87, P4218, DOI 10.1021/ac5042439
   Swaim WD, 2010, METHODS MOL BIOL, V588, P187, DOI 10.1007/978-1-59745-324-0_21
   Thomas Philip, 2005, Journal of Pharmacological and Toxicological Methods, V51, P187, DOI 10.1016/j.vascn.2004.08.014
   Wang J, 2004, J AM CHEM SOC, V126, P3010, DOI 10.1021/ja031723w
   Zhang H., 2016, ANALYST
NR 23
TC 0
Z9 0
U1 0
U2 10
PU ELSEVIER SCIENCE SA
PI LAUSANNE
PA PO BOX 564, 1001 LAUSANNE, SWITZERLAND
SN 0925-4005
J9 SENSOR ACTUAT B-CHEM
JI Sens. Actuator B-Chem.
PD MAR 31
PY 2017
VL 241
BP 1002
EP 1007
DI 10.1016/j.snb.2016.10.087
PG 6
WC Chemistry, Analytical; Electrochemistry; Instruments & Instrumentation
WE Science Citation Index Expanded (SCI-EXPANDED)
SC Chemistry; Electrochemistry; Instruments & Instrumentation
GA EJ5JH
UT WOS:000393253700116
OA Green Published
DA 2023-06-30
ER

PT J
AU Yang, ZG
   Kasprzyk-Hordern, B
   Goggins, S
   Frost, CG
   Estrela, P
AF Yang, Zhugen
   Kasprzyk-Hordern, Barbara
   Goggins, Sean
   Frost, Christopher G.
   Estrela, Pedro
TI A novel immobilization strategy for electrochemical detection of cancer
   biomarkers: DNA-directed immobilization of aptamer sensors for sensitive
   detection of prostate specific antigens
SO ANALYST
LA English
DT Article
ID APTASENSOR; ASSAY; BIOSENSOR; PROTEINS
AB We report on a novel strategy for DNA aptamer immobilization to develop sensitive electrochemical detection of a protein biomarker, with prostate specific antigen (PSA) as a case biomarker. Thiolated single-stranded DNA (ssDNA) was co-immobilized with 3-mercapto-1-propanol on gold electrodes, and used as a scaffold for DNA aptamer attachment through hybridization of the aptamer overhang (so-called "DNA-directed immobilization aptamer sensors", DDIAS). In the approach, the complementary DNA aptamer against PSA was assembled by the probe ssDNA onto the electrode to detect PSA; or the probe ssDNA directly hybridized with a complementary DNA aptamer/PSA complex following their pre-incubation in solution, so-called 'on-chip' and 'in-solution' methods, respectively. A double stranded DNA intercalator with a ferrocenyl (Fc) redox marker was synthesized to evaluate the feasibility of the strategy. The results demonstrate that the 'insolution' method offers a favourable medium (in a homogeneous solution) for the binding between the aptamer and PSA, which shows to be more efficient than the 'on-chip' approach. DDIAS shows promising analytical performance under optimized conditions, with a limit of detection in the range of fM and low nonspecific adsorption.
C1 [Yang, Zhugen; Kasprzyk-Hordern, Barbara; Goggins, Sean; Frost, Christopher G.] Univ Bath, Dept Chem, Bath BA2 7AY, Avon, England.
   [Yang, Zhugen; Estrela, Pedro] Univ Bath, Dept Elect & Elect Engn, Bath BA2 7AY, Avon, England.
C3 University of Bath; University of Bath
RP Yang, ZG (通讯作者)，Univ Bath, Dept Chem, Claverton Down, Bath BA2 7AY, Avon, England.
EM z.yang@bath.ac.uk; c.g.frost@bath.ac.uk
RI Estrela, Pedro/B-5411-2008; Goggins, Sean/ABG-9196-2020; YANG,
   Zhugen/A-7252-2010; Frost, Christopher G/D-2926-2009; Kasprzyk-Hordern,
   Barbara/D-4351-2011
OI Estrela, Pedro/0000-0001-6956-1146; Goggins, Sean/0000-0002-4331-147X;
   YANG, Zhugen/0000-0003-4183-8160; Kasprzyk-Hordern,
   Barbara/0000-0002-6809-2875
FU European Union's Seventh Framework Programme for research, technological
   development and demonstration [317205]; European Commission FP7
   Programme through the Marie Curie Initial Training Network PROSENSE
   [317420]
FX Funding to support SEWPROF MC ITN entitled 'A new paradigm in drug use
   and human health risk assessment: Sewage profiling at the community
   level' from the European Union's Seventh Framework Programme for
   research, technological development and demonstration under the grant
   agreement [317205] is greatly acknowledged. PE and CGF also acknowledge
   support from the European Commission FP7 Programme through the Marie
   Curie Initial Training Network PROSENSE (grant no. 317420, 2012-2016).
   ZY thanks Dr EM Regan and Mr P Jolly for initial help with EIS
   measurement.
CR Bai HY, 2013, BIOSENS BIOELECTRON, V42, P17, DOI 10.1016/j.bios.2012.10.063
   Chen ZG, 2012, BIOSENS BIOELECTRON, V36, P35, DOI 10.1016/j.bios.2012.03.041
   Chevolot Y, 2007, ANGEW CHEM INT EDIT, V46, P2398, DOI 10.1002/anie.200604955
   Dhanasekaran SM, 2001, NATURE, V412, P822, DOI 10.1038/35090585
   Healy DA, 2007, TRENDS BIOTECHNOL, V25, P125, DOI 10.1016/j.tibtech.2007.01.004
   Keighley SD, 2008, BIOSENS BIOELECTRON, V23, P1291, DOI 10.1016/j.bios.2007.11.012
   Kukol A, 2008, ANAL BIOCHEM, V374, P143, DOI 10.1016/j.ab.2007.10.035
   Liu B, 2012, MICROCHIM ACTA, V178, P163, DOI 10.1007/s00604-012-0822-5
   Liu S, 2011, ANGEW CHEM INT EDIT, V50, P2496, DOI 10.1002/anie.201006469
   Partin AW, 1997, JAMA-J AM MED ASSOC, V277, P1445, DOI 10.1001/jama.277.18.1445
   Regan EM, 2014, ELECTROCHIM ACTA, V128, P10, DOI 10.1016/j.electacta.2013.10.028
   Savory N, 2010, BIOSENS BIOELECTRON, V26, P1386, DOI 10.1016/j.bios.2010.07.057
   Takenaka H, 2013, ELECTROANAL, V25, P1827, DOI 10.1002/elan.201300211
   Wacker R, 2004, ANAL BIOCHEM, V330, P281, DOI 10.1016/j.ab.2004.03.017
   Wacker R, 2004, CHEMBIOCHEM, V5, P453, DOI 10.1002/cbic.200300788
   Xia N, 2013, BIOSENS BIOELECTRON, V43, P155, DOI 10.1016/j.bios.2012.12.020
   Yi HY, 2013, BIOSENS BIOELECTRON, V47, P368, DOI 10.1016/j.bios.2013.03.045
   Zhang DW, 2012, BIOSENS BIOELECTRON, V31, P363, DOI 10.1016/j.bios.2011.10.046
   Zhang J, 2009, CHEM COMMUN, P6795, DOI 10.1039/b915132j
   Zhang J, 2009, BIOSENS BIOELECTRON, V24, P2515, DOI 10.1016/j.bios.2009.01.007
NR 20
TC 50
Z9 52
U1 2
U2 159
PU ROYAL SOC CHEMISTRY
PI CAMBRIDGE
PA THOMAS GRAHAM HOUSE, SCIENCE PARK, MILTON RD, CAMBRIDGE CB4 0WF, CAMBS,
   ENGLAND
SN 0003-2654
EI 1364-5528
J9 ANALYST
JI Analyst
PY 2015
VL 140
IS 8
BP 2628
EP 2633
DI 10.1039/c4an02277g
PG 6
WC Chemistry, Analytical
WE Science Citation Index Expanded (SCI-EXPANDED)
SC Chemistry
GA CE9CS
UT WOS:000352141800011
PM 25756086
OA Green Submitted, Green Accepted
DA 2023-06-30
ER

PT J
AU Tiwari, I
   Gupta, M
   Sinha, P
   Banks, CE
AF Tiwari, Ida
   Gupta, Mandakini
   Sinha, Preeti
   Banks, Craig E.
TI Simultaneous determination of hydrazine and phenyl hydrazine using 4
   '-(4-carboxyphenyl)-2,2 ':6 ',2 '' terpyridine diacetonitrile
   triphenylphosphine ruthenium(II) tetrafluoroborate complex
   functionalized multiwalled carbon nanotubes modified electrode
SO MATERIALS RESEARCH BULLETIN
LA English
DT Article
DE Electrochemical measurements; Ruthenium(II) terpyridine;
   Triphenylphosphine; Carbon nanotubes; Hydrazine; Phenyl hydrazine;
   Modified electrode
ID SPECTROPHOTOMETRIC DETERMINATION; ELECTROCATALYTIC OXIDATION;
   VOLTAMMETRIC DETERMINATION; PHENYLHYDRAZINE; PASTE; BIOSENSOR; SENSOR
AB A nanocomposite based on the incorporation of the complex 4'-(4-carboxyphenyl)-2,2':6',2 '' terpyridine triphenylphosphine diacetonitrile ruthenium(II) tetrafluoroborate with multiwalled carbon nanotubes and ionomer supported upon a glassy carbon electrode substrate is reported and characterized with scanning electron microscopy, transmission electron microscopy and infrared spectroscopy. The electrochemical behavior and stability of the composite electrode was investigated via cyclic voltammetry. The modified electrode exhibits an electro-catalytic activity towards the oxidation of both hydrazine and phenyl hydrazine in 0.1 M phosphate buffer solution (PBS, pH 7.4). The oxidation of hydrazine and phenyl hydrazine occurs at 0.81 V and 032 V with limit of detection found to be 3.7 x 10(-7) M and 1.15 x 10(-7) M and having a linear range from 5 x 10(-6) M to 6.5 x 10(-3) M, and 5 x 10(-6) M to 0.2 x 10(-3) M, respectively. (C) 2014 Elsevier Ltd. All rights reserved.
C1 [Tiwari, Ida; Gupta, Mandakini; Sinha, Preeti] Banaras Hindu Univ, Fac Sci, Dept Chem, Ctr Adv Study, Varanasi 221005, Uttar Pradesh, India.
   [Banks, Craig E.] Manchester Metropolitan Univ, Fac Sci & Engn, Sch Sci & Environm, Div Chem & Environm Sci, Manchester M1 5GD, Lancs, England.
C3 Banaras Hindu University (BHU); Manchester Metropolitan University
RP Tiwari, I (通讯作者)，Banaras Hindu Univ, Fac Sci, Dept Chem, Ctr Adv Study, Varanasi 221005, Uttar Pradesh, India.
EM idatiwari_2001@rediffmail.com
RI banks, craig E/A-8889-2013; Gupta, Mandakini/AAU-5209-2021
OI banks, craig E/0000-0002-0756-9764; Tiwari, Ida/0000-0003-0313-3776
FU Board of Research in Nuclear Science, India; UGC-UKIERI Thematic
   Partnerships
FX The authors are grateful to Board of Research in Nuclear Science, India
   and UGC-UKIERI Thematic Partnerships for financial assistance. The
   author is also highly grateful to Prof. L. Mishra, Department of
   Chemistry, Faculty of Science, Banaras Hindu University, Varanasi, India
   for providing 4'-(4-carboxyphenyI)2,2':6',2 '' terpyridine acetonitrile
   triphenylphosphine ruthenium (II) tetrafluoroborate complex and Dr.
   Madhu Yashpal, Institute of Medical Science, Banaras Hindu University,
   Varanasi for providing TEM facility.
CR Abbaspour A, 2009, ELECTROCHIM ACTA, V54, P2916, DOI 10.1016/j.electacta.2008.11.005
   Afzali D, 2011, ENVIRON CHEM LETT, V9, P375, DOI 10.1007/s10311-010-0289-8
   Ajayan PM., 2003, NANOCOMPOSITE SCI TE, P1
   Akhgar MR, 2010, INT J ELECTROCHEM SC, V5, P782
   [Anonymous], 1994, 3518 NIOSH
   Anthonysamy A, 2007, NANOTECHNOLOGY, V18, DOI 10.1088/0957-4484/18/9/095701
   Bard A. J., 2001, ELECTROCHEMICAL METH
   Barigelletti F, 1998, CHEM COMMUN, P2333, DOI 10.1039/a806389c
   Barney IT, 2012, MATER LETT, V88, P160, DOI 10.1016/j.matlet.2012.08.042
   DIAMANTIS AA, 1984, INORG CHEM, V23, P3230, DOI 10.1021/ic00188a039
   Gholamian F, 2012, MAT SCI ENG C-MATER, V32, P2344, DOI 10.1016/j.msec.2012.06.020
   Gnanamgari D, 2009, ORGANOMETALLICS, V28, P922, DOI 10.1021/om8010678
   HASAN T, 1988, ANAL LETT, V21, P633
   Hwang E, 2010, J APPL POLYM SCI, V116, P2425, DOI 10.1002/app.31830
   Kamyabi MA, 2010, J ELECTROANAL CHEM, V644, P67, DOI 10.1016/j.jelechem.2010.03.037
   Kim J, 2007, B KOREAN CHEM SOC, V28, P1322
   LAVIRON E, 1979, J ELECTROANAL CHEM, V101, P19, DOI 10.1016/S0022-0728(79)80075-3
   Li J, 2011, SENSOR ACTUAT B-CHEM, V153, P239, DOI 10.1016/j.snb.2010.10.040
   Li JH, 2009, ANAL SCI, V25, P653, DOI 10.2116/analsci.25.653
   Li QW, 2004, CARBON, V42, P287, DOI 10.1016/j.carbon.2003.10.030
   Li XH, 2007, CHINESE J CHEM, V25, P186, DOI 10.1002/cjoc.200790038
   Lyons MEG, 2008, INT J ELECTROCHEM SC, V3, P819
   MURTY NK, 1984, TALANTA, V31, P466, DOI 10.1016/0039-9140(84)80120-4
   Nasirizadeh N, 2011, J SOLID STATE ELECTR, V15, P2683, DOI 10.1007/s10008-010-1259-6
   Natarajan A, 2000, TETRAHEDRON LETT, V41, P5789, DOI 10.1016/S0040-4039(00)00851-0
   Padilla-Tosta VE, 2000, INORG CHEM COMMUN, V3, P45
   Petra M., 2009, J PHYS SCI, V55, P23
   Pinter JS, 2007, TALANTA, V71, P1219, DOI 10.1016/j.talanta.2006.06.017
   Raoof JB, 2010, INT J ELECTROCHEM SC, V5, P177
   Rastakhiz N, 2010, INT J ELECTROCHEM SC, V5, P1203
   Shabani AMH, 2004, B KOR CHEM SOC, V25, P213
   Sinha P, 2012, POLYHEDRON, V31, P227, DOI 10.1016/j.poly.2011.09.014
   Tang L, 2005, INT J ENVIRON AN CH, V85, P111, DOI 10.1080/03067310412331330749
   Tiwari I, 2012, ELECTROCHIM ACTA, V76, P106, DOI 10.1016/j.electacta.2012.04.053
   Tiwari I, 2012, MATER RES BULL, V47, P1697, DOI 10.1016/j.materresbull.2012.03.031
   Tiwari I, 2012, ANAL METHODS-UK, V4, P118, DOI 10.1039/c1ay05415e
   Tiwari I, 2011, MICROCHIM ACTA, V174, P223, DOI 10.1007/s00604-011-0620-5
   Tiwari I, 2010, ANAL LETT, V43, P2019, DOI 10.1080/00032711003704263
   Trnka TM, 2002, ARKIVOC, P28, DOI 10.3998/ark.5550190.0003.d04
   Winter A, 2011, ADV MATER, V23, P3484, DOI 10.1002/adma.201101251
   World Health Organization, 1993, INT CHEM SAF CARD PH
   Yang ZS, 2008, ANAL SCI, V24, P895, DOI 10.2116/analsci.24.895
   Yoshikawa N, 2004, ANAL SCI, V20, P1639, DOI 10.2116/analsci.20.1639
NR 43
TC 14
Z9 14
U1 0
U2 22
PU PERGAMON-ELSEVIER SCIENCE LTD
PI OXFORD
PA THE BOULEVARD, LANGFORD LANE, KIDLINGTON, OXFORD OX5 1GB, ENGLAND
SN 0025-5408
EI 1873-4227
J9 MATER RES BULL
JI Mater. Res. Bull.
PD DEC
PY 2014
VL 60
BP 166
EP 173
DI 10.1016/j.materresbull.2014.08.012
PG 8
WC Materials Science, Multidisciplinary
WE Science Citation Index Expanded (SCI-EXPANDED)
SC Materials Science
GA AY4ZJ
UT WOS:000347583100023
DA 2023-06-30
ER

PT J
AU Fernandes, DM
   Costa, M
   Pereira, C
   Bachiller-Baeza, B
   Rodriguez-Ramos, I
   Guerrero-Ruiz, A
   Freire, C
AF Fernandes, Diana M.
   Costa, Marta
   Pereira, Clara
   Bachiller-Baeza, Belen
   Rodriguez-Ramos, Inmaculada
   Guerrero-Ruiz, Antonio
   Freire, Cristina
TI Novel electrochemical sensor based on N-doped carbon nanotubes and Fe3O4
   nanoparticles: Simultaneous voltammetric determination of ascorbic acid,
   dopamine and uric acid
SO JOURNAL OF COLLOID AND INTERFACE SCIENCE
LA English
DT Article
DE Fe3O4 magnetic nanoparticles; Carbon nanotubes; Dopamine; Ascorbic acid;
   Uric acid
ID MAGNETIC CHARACTERIZATION; CARDIOVASCULAR RISK; ELECTRON-TRANSFER; PASTE
   ELECTRODE; GRAPHENE; NITROGEN; NANOCOMPOSITE; BIOSENSOR; OXIDATION;
   CATECHOLAMINES
AB A new modified electrode based on N-doped carbon nanotubes functionalized with Fe3O4 nanoparticles (Fe3O4@CNT-N) has been prepared and applied on the simultaneous electrochemical determination of small biomolecules such as dopamine (DA), uric acid (UA) and ascorbic acid (AA) using voltammetric methods. The unique properties of CNT-N and Fe3O4 nanoparticles individually and the synergetic effect between them led to an improved electrocatalytic activity toward the oxidation of AA, DA and UA. The overlapping anodic peaks of these three biomolecules could be resolved from each other due to their lower oxidation potentials and enhanced oxidation currents when using the Fe3O4@CNT-N modified electrode. The linear response ranges for the square wave voltammetric determination of AA, DA and UA were 5-235, 2.5-65 and 2.5-85 mu mol dm(-3) with detection limit (S/N = 3) of 0.24, 0.050 and 0.047 mu mol dm(-3), respectively. These results show that Fe3O4@CNT-N nanocomposite is a promising candidate of cutting-edge electrode materials for electrocatalytic applications. (C) 2014 Elsevier Inc. All rights reserved.
C1 [Fernandes, Diana M.; Costa, Marta; Pereira, Clara; Freire, Cristina] Univ Porto, Fac Ciencias, REQUIMTE, Dept Quim & Bioquim, P-4160007 Oporto, Portugal.
   [Bachiller-Baeza, Belen; Rodriguez-Ramos, Inmaculada] CSIC, Inst Catalisis & Petroleoquim, E-28049 Madrid, Spain.
   [Guerrero-Ruiz, Antonio] UNED, Fac Ciencias, Dept Quim Inorgan & Quim Tecn, Madrid 28040, Spain.
C3 Universidade do Porto; Consejo Superior de Investigaciones Cientificas
   (CSIC); CSIC - Instituto de Catalisis y Petroleoquimica (ICP);
   Universidad Nacional de Educacion a Distancia (UNED)
RP Fernandes, DM (通讯作者)，Univ Porto, Fac Ciencias, REQUIMTE, Dept Quim & Bioquim, P-4160007 Oporto, Portugal.
EM diana.fernandes@fc.up.pt; acfreire@fc.up.pt
RI Bachiller-Baeza, Belén/H-9043-2012; Guerrero, Antonio/A-9685-2014;
   Freire, Cristina/F-4775-2010; Rodríguez-Ramos, Inmaculada/A-6039-2012;
   Pereira, Clara R./E-4998-2010; Fernandes, Diana M/D-6280-2013
OI Bachiller-Baeza, Belén/0000-0002-7205-5997; Guerrero,
   Antonio/0000-0003-1848-5985; Freire, Cristina/0000-0003-1753-8678;
   Rodríguez-Ramos, Inmaculada/0000-0003-4622-6008; Pereira, Clara
   R./0000-0001-9224-1917; Fernandes, Diana M/0000-0001-5263-2737
FU Fundacao para a Ciencia e a Tecnologia (FCT) [PEst-C/EQB/LA0006/2013,
   PTDC/CTM-POL/0813/2012]; MICINN of Spain [CTQ-2011-29272-C04-01,
   CTQ-2011-29272-C04-03]; FCT [SFRH/BPD/74877/2010]; 
   [NORTE-07-0124-FEDER-000067-Nanochemistry]; Fundação para a Ciência e a
   Tecnologia [PTDC/CTM-POL/0813/2012] Funding Source: FCT
FX The authors thank Fundacao para a Ciencia e a Tecnologia (FCT) for
   financial support through Grant Nos. PEst-C/EQB/LA0006/2013 and
   PTDC/CTM-POL/0813/2012, to Operation
   NORTE-07-0124-FEDER-000067-Nanochemistry and MICINN of Spain (Projects
   CTQ-2011-29272-C04-01 and -03) for financial support. DMF also thanks
   FCT for her PD Grant SFRH/BPD/74877/2010.
CR Allen MJ, 2010, CHEM REV, V110, P132, DOI 10.1021/cr900070d
   Arrigoni O, 2002, BBA-GEN SUBJECTS, V1569, P1, DOI 10.1016/S0304-4165(01)00235-5
   Arvand M, 2014, MAT SCI ENG C-MATER, V36, P160, DOI 10.1016/j.msec.2013.12.014
   Baughman RH, 2002, SCIENCE, V297, P787, DOI 10.1126/science.1060928
   Borsook H, 1937, J BIOL CHEM, V117, P237
   BRETT AMO, 1993, ELECTROQUIMICA PRINC
   Cao DF, 2003, ANALYST, V128, P1268, DOI 10.1039/b308242c
   Carrero-Sanchez JC, 2006, NANO LETT, V6, P1609, DOI 10.1021/nl060548p
   Chandra U, 2010, INT J ELECTROCHEM SC, V5, P1
   Chen D, 2010, CHEM SOC REV, V39, P3157, DOI 10.1039/b923596e
   Chen XJ, 2011, SENSOR ACTUAT B-CHEM, V159, P220, DOI 10.1016/j.snb.2011.06.076
   Deng SY, 2009, BIOSENS BIOELECTRON, V25, P373, DOI 10.1016/j.bios.2009.07.016
   Eder D, 2010, CHEM REV, V110, P1348, DOI 10.1021/cr800433k
   Erden PE, 2013, TALANTA, V107, P312, DOI 10.1016/j.talanta.2013.01.043
   Faba L, 2013, APPL CATAL A-GEN, V458, P155, DOI 10.1016/j.apcata.2013.03.041
   Falasca GF, 2006, CLIN DERMATOL, V24, P498, DOI 10.1016/j.clindermatol.2006.07.015
   Fang B, 2005, ELECTROANAL, V17, P744, DOI 10.1002/elan.200403136
   Feig DI, 2008, NEW ENGL J MED, V359, P1811, DOI 10.1056/NEJMra0800885
   Gagliardi ACM, 2009, ATHEROSCLEROSIS, V202, P11, DOI 10.1016/j.atherosclerosis.2008.05.022
   Ge JP, 2007, ANGEW CHEM INT EDIT, V46, P4342, DOI 10.1002/anie.200700197
   Gozzi D, 2006, J ALLOY COMPD, V419, P32, DOI 10.1016/j.jallcom.2005.10.012
   Guan CL, 2000, TALANTA, V50, P1197, DOI 10.1016/S0039-9140(99)00225-8
   Ivanovskaya VV, 2009, J PHYS CHEM C, V113, P16603, DOI 10.1021/jp902075p
   Jang JW, 2004, APPL PHYS LETT, V84, P2877, DOI 10.1063/1.1697624
   KHAN MMT, 1967, J AM CHEM SOC, V89, P4176, DOI 10.1021/ja00992a036
   Latham AH, 2008, ACCOUNTS CHEM RES, V41, P411, DOI 10.1021/ar700183b
   Li NN, 2013, INT J ELECTROCHEM SC, V8, P6524
   Li YF, 2007, CHEM COMMUN, P254, DOI 10.1039/b611256k
   Lin CN, 2002, EUR NEUROL, V48, P207, DOI 10.1159/000066162
   Liu ML, 2013, BIOSENS BIOELECTRON, V48, P75, DOI 10.1016/j.bios.2013.03.070
   Liu Q, 2013, J ELECTROANAL CHEM, V704, P86, DOI 10.1016/j.jelechem.2013.06.025
   Lohsoonthorn V, 2006, ARCH MED RES, V37, P883, DOI 10.1016/j.arcmed.2006.03.008
   Moawad MM, 2002, J COORD CHEM, V55, P61, DOI 10.1080/00958970211872
   Nakagawa T, 2006, KIDNEY INT, V69, P1722, DOI 10.1038/sj.ki.5000391
   Pereira C, 2012, CHEM MATER, V24, P1496, DOI 10.1021/cm300301c
   Rawal R, 2012, BIOSENS BIOELECTRON, V31, P144, DOI 10.1016/j.bios.2011.10.007
   SARRE S, 1992, J CHROMATOGR-BIOMED, V575, P207, DOI 10.1016/0378-4347(92)80147-I
   Scheuermann GM, 2009, J AM CHEM SOC, V131, P8262, DOI 10.1021/ja901105a
   Sheng ZH, 2012, BIOSENS BIOELECTRON, V34, P125, DOI 10.1016/j.bios.2012.01.030
   Stoller MD, 2008, NANO LETT, V8, P3498, DOI 10.1021/nl802558y
   Teymourian H, 2013, BIOSENS BIOELECTRON, V49, P1, DOI 10.1016/j.bios.2013.04.034
   Teymourian H, 2012, BIOSENS BIOELECTRON, V33, P60, DOI 10.1016/j.bios.2011.12.031
   Wang SF, 2008, BIOSENS BIOELECTRON, V23, P1781, DOI 10.1016/j.bios.2008.02.014
   Wang Y, 2009, J PHYS CHEM C, V113, P13103, DOI 10.1021/jp902214f
   Won YH, 2010, J MATER CHEM, V20, P5030, DOI 10.1039/c0jm00182a
   Wu D, 2014, ELECTROCHIM ACTA, V116, P244, DOI 10.1016/j.electacta.2013.11.033
   Wu JS, 2007, CHEM REV, V107, P718, DOI 10.1021/cr068010r
   Yang WY, 2011, ELECTROCHIM ACTA, V56, P6588, DOI 10.1016/j.electacta.2011.04.037
   Zheng D, 2009, J ELECTROANAL CHEM, V625, P82, DOI 10.1016/j.jelechem.2008.10.012
NR 49
TC 86
Z9 86
U1 3
U2 282
PU ACADEMIC PRESS INC ELSEVIER SCIENCE
PI SAN DIEGO
PA 525 B ST, STE 1900, SAN DIEGO, CA 92101-4495 USA
SN 0021-9797
EI 1095-7103
J9 J COLLOID INTERF SCI
JI J. Colloid Interface Sci.
PD OCT 15
PY 2014
VL 432
BP 207
EP 213
DI 10.1016/j.jcis.2014.06.050
PG 7
WC Chemistry, Physical
WE Science Citation Index Expanded (SCI-EXPANDED)
SC Chemistry
GA AO1KC
UT WOS:000341070000028
PM 25086716
DA 2023-06-30
ER

PT J
AU Tian, J
   Deng, SY
   Li, DL
   Shan, D
   He, W
   Zhang, XJ
   Shi, Y
AF Tian, Juan
   Deng, Sheng-Yuan
   Li, Da-Li
   Shan, Dan
   He, Wei
   Zhang, Xue-Ji
   Shi, You
TI Bioinspired polydopamine as the scaffold for the active AuNPs anchoring
   and the chemical simultaneously reduced graphene oxide: Characterization
   and the enhanced biosensing application
SO BIOSENSORS & BIOELECTRONICS
LA English
DT Article
DE Graphene oxide; Surface functionalization; Polydopamine; NADH; Alcohol
   dehydrogenase; AuNPs
ID CARBON; REDUCTION; NADH
AB We report here an efficient approach to enhance the performance of biosensing platform based on graphene or graphene derivate. Initially, graphene oxides (GO) nanosheets were reduced and surface functionalized by one-step oxidative polymerization of dopamine in basic solution at environment friendly condition to obtain the polydopamine (Pdop) modified reduced graphene oxides (PDRGO). The bioinspired surface was further used as a support to anchor active gold nanoparticles (AuNPs). The morphology and structure of the as-prepared AuNPs/PDRGO nanocomposite were investigated by field-emission scanning electron microscopy (FESEM), transmission electron microscopy (TEM), Fourier transform-infrared spectroscopy (FT-IR). Electrochemical studies demonstrate that the as-prepared AuNPs/PDRGO hybrid materials possess excellent electrochemical properties and electrocatalytic activity toward the oxidation of NADH at low potential (0.1 V vs. SCE) with the fast response (15 s) and the broad linear range (5.0 x 10(-8)-4.2 x 10(-5) M). Thus, this AuNPs/PDRGO nanocomposite can be further used to fabricate a sensitive alcohol biosensor using alcohol dehydrogenase (ADH), by simply incorporating the specific enzyme within the composite matrix with the aid of chitosan (Chit). (C) 2013 Elsevier B.V. All rights reserved.
C1 [Tian, Juan; Deng, Sheng-Yuan; Li, Da-Li; Shan, Dan; He, Wei; Zhang, Xue-Ji; Shi, You] Nanjing Univ Sci & Technol, Sch Environm & Biol Engn, Nanjing 210094, Jiangsu, Peoples R China.
   [Tian, Juan; Shan, Dan] Yangzhou Univ, Sch Chem & Chem Engn, Yangzhou 225002, Peoples R China.
C3 Nanjing University of Science & Technology; Yangzhou University
RP Shan, D (通讯作者)，Nanjing Univ Sci & Technol, Sch Environm & Biol Engn, Nanjing 210094, Jiangsu, Peoples R China.
EM danshan@njust.edu.cn; drxuejizhang@gmail.com
RI Shan, Dan/AAH-4160-2019; zhang, xueji/ABE-6497-2020; zhang,
   xueji/B-1904-2010
OI Shan, Dan/0000-0002-2965-8610; zhang, xueji/0000-0002-0035-3821; 
FU National Nature Sciences Foundation of China [21175114]; Natural Science
   Foundation of Jiangsu [BK2011441]; Qing Lan Project of Jiangsu Province;
   NJUST Research Funding [2011ZDJH17, 2012ZDJH009]; Fundamental Research
   Funds for the Central Universities [30920130112012]
FX This work was supported by the National Nature Sciences Foundation of
   China (Grant no. 21175114), the Natural Science Foundation of Jiangsu
   (BK2011441), Qing Lan Project of Jiangsu Province and NJUST Research
   Funding (Nos. 2011ZDJH17 and 2012ZDJH009), and the Fundamental Research
   Funds for the Central Universities (No. 30920130112012).
CR Chen QW, 2012, ANAL CHEM, V84, P171, DOI 10.1021/ac2022772
   Compton OC, 2010, SMALL, V6, P711, DOI 10.1002/smll.200901934
   Feng JJ, 2012, NEW J CHEM, V36, P148, DOI 10.1039/c1nj20850k
   Geim AK, 2007, NAT MATER, V6, P183, DOI 10.1038/nmat1849
   Jena BK, 2006, ANAL CHEM, V78, P6332, DOI 10.1021/ac052143f
   Kang SM, 2011, ADV FUNCT MATER, V21, P108, DOI 10.1002/adfm.201001692
   Kuila T, 2011, BIOSENS BIOELECTRON, V26, P4637, DOI 10.1016/j.bios.2011.05.039
   Lee H, 2007, SCIENCE, V318, P426, DOI 10.1126/science.1147241
   Li FH, 2009, J MATER CHEM, V19, P4022, DOI 10.1039/b902791b
   Liu HY, 2012, J PHYS CHEM C, V116, P3334, DOI 10.1021/jp2102226
   Maleki A, 2012, ELECTROANAL, V24, P1932, DOI 10.1002/elan.201200251
   Novoselov KS, 2004, SCIENCE, V306, P666, DOI 10.1126/science.1102896
   Tang L, 2009, ANAL BIOANAL CHEM, V393, P1677, DOI 10.1007/s00216-008-2560-4
   Wu LN, 2007, ANAL CHEM, V79, P453, DOI 10.1021/ac061282+
   Yang DW, 2009, BIOSENS BIOELECTRON, V25, P733, DOI 10.1016/j.bios.2009.08.016
   Yang LP, 2012, RSC ADV, V2, P2208, DOI 10.1039/c2ra00798c
   Zeng T., 2012, APPL CATAL B-ENVIRON, V134-135, P26
NR 17
TC 46
Z9 47
U1 1
U2 417
PU ELSEVIER ADVANCED TECHNOLOGY
PI OXFORD
PA OXFORD FULFILLMENT CENTRE THE BOULEVARD, LANGFORD LANE, KIDLINGTON,
   OXFORD OX5 1GB, OXON, ENGLAND
SN 0956-5663
J9 BIOSENS BIOELECTRON
JI Biosens. Bioelectron.
PD NOV 15
PY 2013
VL 49
BP 466
EP 471
DI 10.1016/j.bios.2013.06.009
PG 6
WC Biophysics; Biotechnology & Applied Microbiology; Chemistry, Analytical;
   Electrochemistry; Nanoscience & Nanotechnology
WE Science Citation Index Expanded (SCI-EXPANDED)
SC Biophysics; Biotechnology & Applied Microbiology; Chemistry;
   Electrochemistry; Science & Technology - Other Topics
GA 204UM
UT WOS:000323396700072
PM 23811480
DA 2023-06-30
ER

PT J
AU de la Escosura-Muniz, A
   Merkoci, A
AF de la Escosura-Muniz, Alfredo
   Merkoci, Arben
TI Nanochannels Preparation and Application in Biosensing
SO ACS NANO
LA English
DT Review
DE nanochannels; nanopores; biosensing; protein sensing; DNA sensing;
   stochastic sensing; solid-state ion channel; optical sensing;
   electrochemical sensing
ID SEQUENCE-SPECIFIC DETECTION; CONICAL NANOPORE MEMBRANES; POROUS ALUMINA;
   RESISTIVE-PULSE; ION CHANNELS; THIN-FILMS; HYPERPOLARIZED XENON;
   STOCHASTIC DETECTION; NANOTUBE MEMBRANES; ALPHA-HEMOLYSIN
AB Selective transport in nanochannels (protein-based ion channels) is already used in living systems for electrical signaling in nerves and muscles, and this natural behavior is being approached for the application of biomimetic nanochannels in biosensors. On the basis of this principle, single nanochannels and nanochannel arrays seem to bring new advantages for biosensor development and applications. The purpose of this review is to provide a general comprehensive and critical overview on the latest trends in the development of nanochannel-based biosensing systems. A detailed description and discussion of representative and recent works covering the main nanochannel fabrication techniques, nanoporous material characterizations, and especially their application in both electrochemical and optical sensing systems is given. The state-of-the-art of the developed technology may open the way to new advances in the integration of nanochannels with (bio)molecules and synthetic receptors for the development of novel biodetection systems that can be extended to many other applications with interest for clinical analysis, safety, and security as well as environmental and other industrial studies and applications.
C1 [de la Escosura-Muniz, Alfredo; Merkoci, Arben] Catalan Inst Nanotechnol, ICN CSIC, CIN2, Nanobioelect & Biosensors Grp, Bellaterra, Barcelona, Spain.
   [Merkoci, Arben] ICREA, Barcelona, Spain.
C3 Barcelona Institute of Science & Technology; Catalan Institute of
   Nanoscience & Nanotechnology (ICN2); Consejo Superior de Investigaciones
   Cientificas (CSIC); CSIC-ICN - Centro de Investigacion en Nanociencia y
   Nanotecnologia (CIN2); ICREA
RP Merkoci, A (通讯作者)，Catalan Inst Nanotechnol, ICN CSIC, CIN2, Nanobioelect & Biosensors Grp, Campus UAB, Bellaterra, Barcelona, Spain.
EM arben.merkoci@icn.cat
RI de la Escosura-Muñiz, Alfredo/M-2221-2014; Merkoçi, Arben/C-7211-2008
OI de la Escosura-Muñiz, Alfredo/0000-0002-9600-0253; Merkoçi,
   Arben/0000-0003-2486-8085
FU MEC (Madrid) [MAT2011-25870]; E.U. under FP7 [246513]; ICREA Funding
   Source: Custom
FX The authors would like to acknowledge MEC (Madrid) for the project
   MAT2011-25870 and E.U.'s support under FP7 contract number 246513
   "NADINE".
CR Albrecht T, 2010, J PHYS-CONDENS MAT, V22, DOI 10.1088/0953-8984/22/45/450301
   Ali M, 2011, J AM CHEM SOC, V133, P17307, DOI 10.1021/ja205042t
   Ali M, 2008, J AM CHEM SOC, V130, P16351, DOI 10.1021/ja8071258
   Alvarez SD, 2009, ACS NANO, V3, P3301, DOI 10.1021/nn900825q
   Andersson M, 2007, LANGMUIR, V23, P2924, DOI 10.1021/la063503c
   Apel P, 1998, NUCL INSTRUM METH B, V146, P468, DOI 10.1016/S0168-583X(98)00445-5
   Apel PY, 2001, NUCL INSTRUM METH B, V184, P337, DOI 10.1016/S0168-583X(01)00722-4
   Aragay G, 2011, CHEM REV, V111, P3433, DOI 10.1021/cr100383r
   Armstrong KM, 2001, BIOPHYS J, V80, P1810, DOI 10.1016/S0006-3495(01)76151-6
   Atanasov V, 2005, BIOPHYS J, V89, P1780, DOI 10.1529/biophysj.105.061374
   Ayub M, 2010, J PHYS-CONDENS MAT, V22, DOI 10.1088/0953-8984/22/45/454128
   Baklanov MR, 2000, J VAC SCI TECHNOL B, V18, P1385, DOI 10.1116/1.591390
   Balasubramanian K, 2010, BIOSENS BIOELECTRON, V26, P1195, DOI 10.1016/j.bios.2010.07.041
   Baldus M, 2006, ANGEW CHEM INT EDIT, V45, P1186, DOI 10.1002/anie.200503223
   Banerjee A, 2010, P NATL ACAD SCI USA, V107, P8165, DOI 10.1073/pnas.0914229107
   Bartlett PN, 2002, CHEM MATER, V14, P2199, DOI 10.1021/cm011272j
   Bartlett PN, 2001, J MATER CHEM, V11, P849, DOI 10.1039/b006992m
   Bayley H, 2001, NATURE, V413, P226, DOI 10.1038/35093038
   Bayley H, 2004, MOL MEMBR BIOL, V21, P209, DOI 10.1080/09687680410001716853
   Bell DC, 2009, J VAC SCI TECHNOL B, V27, P2755, DOI 10.1116/1.3237113
   BEZRUKOV SM, 1994, NATURE, V370, P279, DOI 10.1038/370279a0
   Bhattacharya S, 2011, J PHYS CHEM C, V115, P4255, DOI 10.1021/jp111441p
   Bonanno LM, 2010, ANAL CHEM, V82, P9711, DOI 10.1021/ac101804s
   Borisenko V, 2003, BIOPHYS J, V84, P612, DOI 10.1016/S0006-3495(03)74881-4
   Braha O, 1997, CHEM BIOL, V4, P497, DOI 10.1016/S1074-5521(97)90321-5
   Branton D, 2008, NAT BIOTECHNOL, V26, P1146, DOI 10.1038/nbt.1495
   Butler TZ, 2008, P NATL ACAD SCI USA, V105, P20647, DOI 10.1073/pnas.0807514106
   Cai Q, 2006, J APPL PHYS, V100, DOI 10.1063/1.2216880
   Caporali S, 2008, CORROS SCI, V50, P534, DOI 10.1016/j.corsci.2007.08.001
   Chanda D, 2011, NAT NANOTECHNOL, V6, P402, DOI [10.1038/NNANO.2011.82, 10.1038/nnano.2011.82]
   Chang H, 2007, J MATER CHEM, V17, P3078, DOI 10.1039/b700389g
   Chao CC, 2010, ACS NANO, V4, P2088, DOI 10.1021/nn901370g
   Cheley S, 2006, CHEMBIOCHEM, V7, P1923, DOI 10.1002/cbic.200600274
   Chen CC, 2009, ANAL CHEM, V81, P4742, DOI 10.1021/ac900065p
   Chen P, 2004, NANO LETT, V4, P1333, DOI 10.1021/nl0494001
   Cheng JY, 2006, ADV MATER, V18, P2505, DOI 10.1002/adma.200502651
   Choi BG, 2011, ACS NANO, V5, P5167, DOI 10.1021/nn2013113
   Clarke J, 2009, NAT NANOTECHNOL, V4, P265, DOI [10.1038/nnano.2009.12, 10.1038/NNANO.2009.12]
   Comotti A, 2008, J AM CHEM SOC, V130, P13664, DOI 10.1021/ja802589u
   Comotti A, 2007, J AM CHEM SOC, V129, P8566, DOI 10.1021/ja071348y
   Costner EA, 2009, ANNU REV MATER RES, V39, P155, DOI 10.1146/annurev-matsci-082908-145336
   Coulter W. H., 1956, P NATIONAL ELECTRONI, V12, P1034, DOI DOI 10.1038/366591A0
   Coulter W. H., 1953, U.S. patent, Patent No. [2656508A, 2656508]
   Cunin F, 2002, NAT MATER, V1, P39, DOI 10.1038/nmat702
   Dancil KPS, 1999, J AM CHEM SOC, V121, P7925, DOI 10.1021/ja991421n
   de la Escosura-Muniz Alfredo, 2010, Materials Today, V13, P24, DOI 10.1016/S1369-7021(10)70125-5
   de la Escosura-Muniz A., 2012, BIOSENS BIOELECTRON
   de la Escosura-Muniz A, 2008, TRAC-TREND ANAL CHEM, V27, P568, DOI 10.1016/j.trac.2008.05.008
   de la Escosura-Muniz A, 2011, SMALL, V7, P675, DOI 10.1002/smll.201002349
   de la Escosura-Muniz A, 2010, CHEM COMMUN, V46, P9007, DOI 10.1039/c0cc02683b
   de la Escosura-Muniz A, 2010, ELECTROCHEM COMMUN, V12, P859, DOI 10.1016/j.elecom.2010.04.007
   DEBLOIS RW, 1970, REV SCI INSTRUM, V41, P909, DOI 10.1063/1.1684724
   DeLouise LA, 2005, ANAL CHEM, V77, P3222, DOI 10.1021/ac048144+
   Deme B, 2005, EUR BIOPHYS J BIOPHY, V34, P170, DOI 10.1007/s00249-004-0440-1
   Dobrev D, 2001, J VAC SCI TECHNOL B, V19, P1385, DOI 10.1116/1.1381066
   Douville N, 2008, ANAL BIOANAL CHEM, V391, P2395, DOI 10.1007/s00216-008-1995-y
   Doyle DA, 1998, SCIENCE, V280, P69, DOI 10.1126/science.280.5360.69
   Drexler J, 2003, J PHYS CHEM B, V107, P11245, DOI 10.1021/jp030762r
   Dutzler R, 2002, NATURE, V415, P287, DOI 10.1038/415287a
   Erickson JS, 2008, NATURE, V456, P178, DOI 10.1038/456178a
   FLEISCHER RL, 1963, SCIENCE, V140, P1221, DOI 10.1126/science.140.3572.1221
   Foong TRB, 2008, ACS NANO, V2, P2250, DOI 10.1021/nn800435n
   Freedman KJ, 2011, ANAL CHEM, V83, P5137, DOI 10.1021/ac2001725
   Fritz SE, 2004, J AM CHEM SOC, V126, P4084, DOI 10.1021/ja049726b
   Fyfe CA, 2006, J AM CHEM SOC, V128, P11860, DOI 10.1021/ja060744y
   Garaj S, 2010, NATURE, V467, P190, DOI 10.1038/nature09379
   Garcia-Vergara SJ, 2008, CORROS SCI, V50, P3179, DOI 10.1016/j.corsci.2008.08.033
   Gu LQ, 1999, NATURE, V398, P686, DOI 10.1038/19491
   Gyarfas B, 2009, ACS NANO, V3, P1457, DOI 10.1021/nn900303g
   Gyurcsanyi RE, 2008, TRAC-TREND ANAL CHEM, V27, P627, DOI 10.1016/j.trac.2008.06.002
   Han CP, 2011, J AM CHEM SOC, V133, P7644, DOI 10.1021/ja2004939
   Hassel AW, 2005, ELECTROCHIM ACTA, V50, P3033, DOI 10.1016/j.electacta.2004.12.046
   Heins EA, 2005, NANO LETT, V5, P1824, DOI 10.1021/nl050925i
   Holden MA, 2005, J AM CHEM SOC, V127, P6502, DOI 10.1021/ja042470p
   Holden MA, 2006, NAT CHEM BIOL, V2, P314, DOI 10.1038/nchembio793
   Hou X, 2012, ANGEW CHEM INT EDIT, V51, P5296, DOI 10.1002/anie.201104904
   Hou X, 2011, CHEM SOC REV, V40, P2385, DOI 10.1039/c0cs00053a
   Hou X, 2010, SMALL, V6, P361, DOI 10.1002/smll.200901701
   Hou X, 2009, ACS NANO, V3, P3339, DOI 10.1021/nn901402b
   Hou X, 2009, J AM CHEM SOC, V131, P7800, DOI 10.1021/ja901574c
   Hou Y, 2008, ANAL CHEM, V80, P5924, DOI 10.1021/ac800511n
   Howorka S, 2004, ANGEW CHEM INT EDIT, V43, P842, DOI 10.1002/anie.200352614
   Howorka S, 2001, NAT BIOTECHNOL, V19, P636, DOI 10.1038/90236
   Howorka S, 2009, CHEM SOC REV, V38, P2360, DOI 10.1039/b813796j
   Hromada LP, 2008, LAB CHIP, V8, P602, DOI 10.1039/b716388f
   Hu KC, 2008, ANAL CHEM, V80, P9124, DOI 10.1021/ac8017197
   Hurt N, 2009, J AM CHEM SOC, V131, P3772, DOI 10.1021/ja809663f
   Iqbal SM, 2007, NAT NANOTECHNOL, V2, P243, DOI 10.1038/nnano.2007.78
   Ito T, 2006, ANAL CHEM, V78, P7048, DOI 10.1021/ac061043m
   Iuga D, 2005, J AM CHEM SOC, V127, P11540, DOI 10.1021/ja052452n
   Ivanov AP, 2011, NANO LETT, V11, P279, DOI 10.1021/nl103873a
   Jeon TJ, 2006, J AM CHEM SOC, V128, P42, DOI 10.1021/ja056901v
   Jiang YX, 2002, NATURE, V417, P515, DOI 10.1038/417515a
   Jirage KB, 1997, SCIENCE, V278, P655, DOI 10.1126/science.278.5338.655
   Kalman EB, 2009, ANAL BIOANAL CHEM, V394, P413, DOI 10.1007/s00216-008-2545-3
   Kasianowicz JJ, 1996, P NATL ACAD SCI USA, V93, P13770, DOI 10.1073/pnas.93.24.13770
   Kasianowicz JJ, 2008, ANNU REV ANAL CHEM, V1, P737, DOI 10.1146/annurev.anchem.1.031207.112818
   Kim J, 2006, J MICROMECH MICROENG, V16, P33, DOI 10.1088/0960-1317/16/1/005
   Kirby BJ, 2004, ELECTROPHORESIS, V25, P187, DOI 10.1002/elps.200305754
   Kohli P, 2004, SCIENCE, V305, P984, DOI 10.1126/science.1100024
   Kuo CY, 2007, ELECTROCHEM COMMUN, V9, P2867, DOI 10.1016/j.elecom.2007.10.015
   Lan WJ, 2011, ANAL CHEM, V83, P3840, DOI 10.1021/ac200312n
   Lee H, 2007, NATURE, V448, P338, DOI 10.1038/nature05968
   Lee HJ, 2002, J POLYM SCI POL PHYS, V40, P2170, DOI 10.1002/polb.10275
   Lee J, 2006, ADV MATER, V18, P2073, DOI 10.1002/adma.200501576
   Lee SB, 2002, SCIENCE, V296, P2198, DOI 10.1126/science.1071396
   Lettmann C, 1999, J MEMBRANE SCI, V159, P243, DOI 10.1016/S0376-7388(99)00067-8
   Li J, 2001, NATURE, V412, P166, DOI 10.1038/35084037
   Li NC, 2004, ANAL CHEM, V76, P2025, DOI 10.1021/ac035402e
   Li SJ, 2010, ACS NANO, V4, P6417, DOI 10.1021/nn101050r
   Liebes Y, 2010, APPL PHYS LETT, V97, DOI 10.1063/1.3521411
   Lin VSY, 1997, SCIENCE, V278, P840, DOI 10.1126/science.278.5339.840
   Lin Y, 2005, NATURE, V434, P55, DOI 10.1038/nature03310
   Lipomi DJ, 2010, ACS NANO, V4, P4017, DOI 10.1021/nn100993t
   Liu QX, 2006, SURF COAT TECH, V201, P1352, DOI 10.1016/j.surfcoat.2006.01.065
   Lolicato M, 2011, BIOL CHEM, V392, P617, DOI 10.1515/BC.2011.063
   Lv XY, 2011, APPL SURF SCI, V257, P1906, DOI 10.1016/j.apsusc.2010.09.024
   Ma CB, 2010, ANAL CHEM, V82, P654, DOI 10.1021/ac902109g
   Malachias A, 2008, ACS NANO, V2, P1715, DOI 10.1021/nn800308p
   Martin CR, 2007, SCIENCE, V317, P331, DOI 10.1126/science.1146126
   MASUDA H, 1990, CHEM LETT, P621, DOI 10.1246/cl.1990.621
   MASUDA H, 1995, SCIENCE, V268, P1466, DOI 10.1126/science.268.5216.1466
   Matsumoto F, 2004, ADV MATER, V16, P2105, DOI 10.1002/adma.200400360
   Mayer M, 2008, J AM CHEM SOC, V130, P1453, DOI 10.1021/ja077555f
   McNally B, 2010, NANO LETT, V10, P2237, DOI 10.1021/nl1012147
   Menard LD, 2011, NANO LETT, V11, P512, DOI 10.1021/nl103369g
   Merkel TC, 2002, SCIENCE, V296, P519, DOI 10.1126/science.1069580
   Merkoci A, 2005, TRAC-TREND ANAL CHEM, V24, P826, DOI 10.1016/j.trac.2005.03.019
   Merkoci A, 2010, BIOSENS BIOELECTRON, V26, P1164, DOI 10.1016/j.bios.2010.07.028
   Misakian M, 2003, J MEMBRANE BIOL, V195, P137, DOI 10.1007/s00232-003-0615-1
   MONTAL M, 1972, P NATL ACAD SCI USA, V69, P3561, DOI 10.1073/pnas.69.12.3561
   Morais-Cabral JH, 2001, NATURE, V414, P37, DOI 10.1038/35102000
   Moretti L, 2007, APPL PHYS LETT, V90, DOI 10.1063/1.2737391
   Moudrakovski IL, 2000, CHEM MATER, V12, P1181, DOI 10.1021/cm9908015
   Movileanu L, 2000, NAT BIOTECHNOL, V18, P1091, DOI 10.1038/80295
   Movileanu L, 2005, BIOPHYS J, V89, P1030, DOI 10.1529/biophysj.104.057406
   Munch E, 2008, SCIENCE, V322, P1516, DOI 10.1126/science.1164865
   Munroe DJ, 2010, NAT BIOTECHNOL, V28, P426, DOI 10.1038/nbt0510-426
   Nakamoto K, 2012, ANAL CHEM, V84, P3187, DOI 10.1021/ac203160r
   Nakane J, 2004, BIOPHYS J, V87, P615, DOI 10.1529/biophysj.104.040212
   Nguyen TL, 2004, J BIOMOL STRUCT DYN, V22, P253, DOI 10.1080/07391102.2004.10531226
   Nozawa K, 2007, SENSOR ACTUAT B-CHEM, V126, P632, DOI 10.1016/j.snb.2007.04.014
   Olson DA, 2008, CHEM MATER, V20, P869, DOI 10.1021/cm702239k
   Osaki T, 2009, ANAL CHEM, V81, P9866, DOI 10.1021/ac901732z
   Oukhaled G, 2007, PHYS REV LETT, V98, DOI 10.1103/PhysRevLett.98.158101
   Ouyang H, 2006, APPL PHYS LETT, V88, DOI 10.1063/1.2196069
   Ouyang H, 2007, ANAL CHEM, V79, P1502, DOI 10.1021/ac0608366
   Pacholski C, 2005, J AM CHEM SOC, V127, P11636, DOI 10.1021/ja0511671
   Park SM, 2009, P NATL ACAD SCI USA, V106, P15549, DOI 10.1073/pnas.0904004106
   Park S, 2008, ADV MATER, V20, P681, DOI 10.1002/adma.200701997
   Pawsey S, 2007, J PHYS CHEM C, V111, P6060, DOI 10.1021/jp0668246
   Peng HG, 2007, COLLOID SURFACE A, V300, P154, DOI 10.1016/j.colsurfa.2006.10.072
   Perozo E, 2002, NATURE, V418, P942, DOI 10.1038/nature00992
   Perry JM, 2010, ACS NANO, V4, P3897, DOI 10.1021/nn100692z
   Pokroy B, 2009, ADV MATER, V21, P463, DOI 10.1002/adma.200801432
   Pumera M, 2011, CHEM COMMUN, V47, P5671, DOI 10.1039/c1cc11060h
   Purnell RF, 2009, ACS NANO, V3, P2533, DOI 10.1021/nn900441x
   Raimundo DS, 2009, MICROELECTRON J, V40, P844, DOI 10.1016/j.mejo.2008.11.024
   Ratajska-Gadomska B, 2004, J CHEM PHYS, V121, P12583, DOI 10.1063/1.1826051
   Rauf A, 2009, MATER LETT, V63, P1601, DOI 10.1016/j.matlet.2009.04.023
   Reculusa S, 2007, ELECTROANAL, V19, P379, DOI 10.1002/elan.200603743
   Reyes DR, 2002, ANAL CHEM, V74, P2623, DOI 10.1021/ac0202435
   Romano-Rodriguez A, 2007, MICROELECTRON ENG, V84, P789, DOI 10.1016/j.mee.2007.01.113
   Ronkainen NJ, 2010, CHEM SOC REV, V39, P1747, DOI 10.1039/b714449k
   Rotem D, 2012, J AM CHEM SOC, V134, P2781, DOI 10.1021/ja2105653
   Saleh OA, 2003, NANO LETT, V3, P37, DOI 10.1021/nl0255202
   Santos A, 2012, ADV MATER, V24, P1050, DOI 10.1002/adma.201104490
   Schenkel T, 2003, J VAC SCI TECHNOL B, V21, P2720, DOI 10.1116/1.1622935
   Schmidt J, 2005, J MATER CHEM, V15, P831, DOI 10.1039/b414551h
   Scopece P, 2006, NANOTECHNOLOGY, V17, P3951, DOI 10.1088/0957-4484/17/15/057
   Sexton LT, 2007, J AM CHEM SOC, V129, P13144, DOI 10.1021/ja0739943
   Shantarovich VP, 1998, MACROMOLECULES, V31, P3963, DOI 10.1021/ma971128c
   Shim JH, 2007, ANAL CHEM, V79, P3568, DOI 10.1021/ac061984z
   Singer A, 2010, NANO LETT, V10, P738, DOI 10.1021/nl100058y
   Sisson AL, 2006, CHEM SOC REV, V35, P1269, DOI 10.1039/b512423a
   Siwy Z, 2005, J AM CHEM SOC, V127, P5000, DOI 10.1021/ja043910f
   Siwy Z, 2005, PHYS REV LETT, V94, DOI 10.1103/PhysRevLett.94.048102
   Siwy ZS, 2010, CHEM SOC REV, V39, P1115, DOI 10.1039/b909105j
   Snow PA, 1999, J APPL PHYS, V86, P1781, DOI 10.1063/1.370968
   Song LZ, 1996, SCIENCE, V274, P1859, DOI 10.1126/science.274.5294.1859
   Sordan R, 2009, LAB CHIP, V9, P1556, DOI 10.1039/b819520j
   Stanfield P.R., 1996, ION CHANNELS MOL ACT
   Stefureac R, 2008, SMALL, V4, P59, DOI 10.1002/smll.200700402
   Stoddart D, 2009, ANGEW CHEM INT EDIT, V48, P1
   Stoddart D, 2010, NANO LETT, V10, P3633, DOI 10.1021/nl101955a
   Stoddart D, 2009, P NATL ACAD SCI USA, V106, P7702, DOI 10.1073/pnas.0901054106
   Storm AJ, 2005, PHYS REV E, V71, DOI 10.1103/PhysRevE.71.051903
   Storm AJ, 2005, NANO LETT, V5, P1193, DOI 10.1021/nl048030d
   Storm AJ, 2003, NAT MATER, V2, P537, DOI 10.1038/nmat941
   Sui HX, 2001, NATURE, V414, P872, DOI 10.1038/414872a
   Takmakov P, 2006, ANALYST, V131, P1248, DOI 10.1039/b608084g
   Talaga DS, 2009, J AM CHEM SOC, V131, P9287, DOI 10.1021/ja901088b
   THOMPSON GE, 1978, NATURE, V272, P433, DOI 10.1038/272433a0
   Utko P, 2011, LAB CHIP, V11, P303, DOI [10.1039/c0lc00260g, 10.1039/c01c00260g]
   Venkatesan BM, 2012, ACS NANO, V6, P441, DOI 10.1021/nn203769e
   Venkatesan BM, 2011, NAT NANOTECHNOL, V6, P615, DOI [10.1038/nnano.2011.129, 10.1038/NNANO.2011.129]
   Venkatesan BM, 2010, ADV FUNCT MATER, V20, P1266, DOI 10.1002/adfm.200902128
   Vercoutere WA, 2003, NUCLEIC ACIDS RES, V31, P1311, DOI 10.1093/nar/gkg218
   Vlassiouk I, 2005, LANGMUIR, V21, P4776, DOI 10.1021/la0471644
   Vlassiouk I, 2004, LANGMUIR, V20, P9913, DOI 10.1021/la047959a
   Vogel R, 2012, ANAL CHEM, V84, P3125, DOI 10.1021/ac2030915
   Volkringer C, 2007, NAT MATER, V6, P760, DOI 10.1038/nmat1991
   Walcarius A, 2007, NAT MATER, V6, P602, DOI 10.1038/nmat1951
   Walcarius A, 2008, TRAC-TREND ANAL CHEM, V27, P593, DOI 10.1016/j.trac.2008.03.011
   Wan Y, 2007, CHEM REV, V107, P2821, DOI 10.1021/cr068020s
   Wang GL, 2006, J AM CHEM SOC, V128, P13553, DOI 10.1021/ja064274j
   Wang GL, 2006, J AM CHEM SOC, V128, P7679, DOI 10.1021/ja061357r
   Wang X, 2009, ACS NANO, V3, P1004, DOI 10.1021/nn900113x
   Wang XN, 2012, SMALL, V8, P972, DOI 10.1002/smll.201102274
   Wang Y, 2011, NAT NANOTECHNOL, V6, P668, DOI [10.1038/nnano.2011.147, 10.1038/NNANO.2011.147]
   Wanunu M, 2010, NAT NANOTECHNOL, V5, P160, DOI [10.1038/NNANO.2009.379, 10.1038/nnano.2009.379]
   Wei RS, 2012, NAT NANOTECHNOL, V7, P257, DOI [10.1038/nnano.2012.24, 10.1038/NNANO.2012.24]
   Wharton JE, 2007, SMALL, V3, P1424, DOI 10.1002/smll.200700106
   Wu MY, 2005, APPL PHYS LETT, V87, DOI 10.1063/1.2043247
   Xie HZ, 2005, CHEM BIOL, V12, P109, DOI 10.1016/j.chembiol.2004.11.013
   Yang SY, 2010, ACS NANO, V4, P3817, DOI 10.1021/nn100464u
   Yao JM, 2011, ACS NANO, V5, P5763, DOI 10.1021/nn201464t
   Yaroshchuk A, 2005, LANGMUIR, V21, P6872, DOI 10.1021/la050499g
   Yuan Z, 2007, ELECTROPHORESIS, V28, P595, DOI 10.1002/elps.200600612
   Zhang B, 2006, ANAL CHEM, V78, P477, DOI 10.1021/ac051330a
   Zhang B, 2004, ANAL CHEM, V76, P6229, DOI 10.1021/ac049288r
   Zhang DX, 2006, MICROSC RES TECHNIQ, V69, P267, DOI 10.1002/jemt.20311
   Zhang J, 2005, PHYS REV LETT, V95, DOI 10.1103/PhysRevLett.95.148101
   Zhu YY, 2010, NANOSCALE RES LETT, V5, P725, DOI 10.1007/s11671-010-9538-9
NR 224
TC 163
Z9 164
U1 14
U2 487
PU AMER CHEMICAL SOC
PI WASHINGTON
PA 1155 16TH ST, NW, WASHINGTON, DC 20036 USA
SN 1936-0851
EI 1936-086X
J9 ACS NANO
JI ACS Nano
PD SEP
PY 2012
VL 6
IS 9
BP 7556
EP 7583
DI 10.1021/nn301368z
PG 28
WC Chemistry, Multidisciplinary; Chemistry, Physical; Nanoscience &
   Nanotechnology; Materials Science, Multidisciplinary
WE Science Citation Index Expanded (SCI-EXPANDED)
SC Chemistry; Science & Technology - Other Topics; Materials Science
GA 009QP
UT WOS:000309040600004
PM 22880686
DA 2023-06-30
ER

PT J
AU Yang, X
   Yuan, R
   Chai, YQ
   Zhuo, Y
   Hong, CL
   Liu, ZY
   Su, HL
AF Yang, Xia
   Yuan, Ruo
   Chai, Yaqin
   Zhuo, Ying
   Hong, Chenglin
   Liu, Zhongyuan
   Su, Huilan
TI Porous redox-active Cu2O-SiO2 nanostructured film: Preparation,
   characterization and application for a label-free amperometric ferritin
   immunosensor
SO TALANTA
LA English
DT Article
DE Cu2O-SiO2; Nanostructure; Redox activity; Ferritin; Amperometric
   immunosensor
ID CUPROUS-OXIDE; GOLD NANOPARTICLES; HYBRID MATERIAL; ELECTROCHEMICAL
   IMMUNOSENSOR; HORSERADISH-PEROXIDASE; CARBON NANOTUBES; SHAPE EVOLUTION;
   SILICON-OXIDE; BIOSENSOR; CU2O
AB A novel Cu2O-SiO2 nanostructured particle was synthesized by a solution-phase method and was adopted for construction of a label-free amperometric immunosensor. The porous Cu2O-SiO2 nanoparticles had good redox electrochemical activity, large surface-to-volume ratio, film-forming ability and high stability. The physical morphology and structure of Cu2O-SiO2 nanoparticles were examined by scanning electron microscope (SEM) and transmission electron microscopy (TEM). The chemical component Of Cu2O-SiO2 was confirmed by X-ray photoelectron spectroscopy (XPS) and auger electron spectra (AES). The electrode modification process was probed by cyclic voltammetry (CV) and the performance of the immunosensor was studied by differential pulse voltammetry (DPV) measurements. To improve the analytical characteristics of the immunosensor, the experimental conditions were optimized. The immunosensor exhibited a good response to ferritin in ranges from 1.0 to 5.0 and 5.0 to 120.0 ng mL(-1) with a detection limit of 0.4 ng mL(-1). The fabricated immunosensor could make a low-cost, sensitive, quantitative detection of ferritin, and would have a potential application in clinical immunoassays. (C) 2008 Elsevier B.V. All rights reserved.
C1 [Yang, Xia; Yuan, Ruo; Chai, Yaqin; Zhuo, Ying; Hong, Chenglin; Liu, Zhongyuan; Su, Huilan] Southwest Univ, Coll Chem & Chem Engn, Minist Educ, Key Lab Luminescence & Real time Anal, Chongqing 400715, Peoples R China.
C3 Southwest University - China
RP Yuan, R (通讯作者)，Southwest Univ, Coll Chem & Chem Engn, Minist Educ, Key Lab Luminescence & Real time Anal, Chongqing 400715, Peoples R China.
EM yuanruo@swu.edu.cn
FU NNSF of China [20675064]; Natural Science Foundation of Chongqing City
   [CSTC-2004BB4149, 2005131341100]; High Technology Project Foundation of
   Southwest University [XSGX02]; Chongqing Science & technology commission
   [2008AB5081]
FX This work was supported by the NNSF of China (20675064), the Natural
   Science Foundation of Chongqing City (CSTC-2004BB4149, 2005131341100),
   High Technology Project Foundation of Southwest University (XSGX02),
   China, Chongqing Science & technology commission (2008AB5081).
CR Al-Kuhaili MF, 2008, VACUUM, V82, P623, DOI 10.1016/j.vacuum.2007.10.004
   Allen S, 1997, BIOCHEMISTRY-US, V36, P7457, DOI 10.1021/bi962531z
   An HZ, 2007, ELECTROANAL, V19, P479, DOI 10.1002/elan.200603752
   Asay DB, 2005, J PHYS CHEM B, V109, P16760, DOI 10.1021/jp053042o
   Buining PA, 1997, LANGMUIR, V13, P3921, DOI 10.1021/la962071a
   Chou SF, 2002, ANAL CHIM ACTA, V453, P181, DOI 10.1016/S0003-2670(01)01466-0
   Dequaire M, 2000, ANAL CHEM, V72, P5521, DOI 10.1021/ac000781m
   FRENS G, 1973, NATURE-PHYS SCI, V241, P20, DOI 10.1038/physci241020a0
   Garcia R, 2004, NANO LETT, V4, P1115, DOI 10.1021/nl049544f
   Gish DA, 2007, ANAL CHEM, V79, P4228, DOI 10.1021/ac0622274
   Guo SJ, 2007, INORG CHEM, V46, P9537, DOI 10.1021/ic7016193
   Guo ZH, 2004, ANAL CHEM, V76, P184, DOI 10.1021/ac034759f
   Han E, 2007, BIOMACROMOLECULES, V8, P971, DOI 10.1021/bm060897d
   Han K, 2006, CHEM RES CHINESE U, V22, P76, DOI 10.1016/S1005-9040(06)60050-0
   Hrapovic S, 2004, ANAL CHEM, V76, P1083, DOI 10.1021/ac035143t
   Jacob R, 2008, J PHYS CHEM A, V112, P322, DOI 10.1021/jp074405i
   Jia JB, 2002, ANAL CHEM, V74, P2217, DOI 10.1021/ac011116w
   Lee YH, 2004, ELECTROCHIM ACTA, V50, P553, DOI 10.1016/j.electacta.2003.12.072
   Ma YF, 2006, J PHYS CHEM B, V110, P16359, DOI 10.1021/jp0614897
   Reitz JB, 1998, J AM CHEM SOC, V120, P11467, DOI 10.1021/ja981579s
   Sadtler B, 2002, CHEM COMMUN, P1604, DOI 10.1039/b204760h
   Siegfried MJ, 2005, ANGEW CHEM INT EDIT, V44, P3218, DOI 10.1002/anie.200463018
   Siegfried MJ, 2004, ADV MATER, V16, P1743, DOI 10.1002/adma.200400177
   Singh DP, 2007, J PHYS CHEM C, V111, P1638, DOI 10.1021/jp0657179
   Streeter I, 2007, J PHYS CHEM C, V111, P17008, DOI 10.1021/jp076923z
   Switzer JA, 2002, J PHYS CHEM B, V106, P12369, DOI 10.1021/jp0266188
   Tang DP, 2008, ANAL CHEM, V80, P1582, DOI 10.1021/ac702217m
   Tang DP, 2007, ADV FUNCT MATER, V17, P976, DOI 10.1002/adfm.200600462
   Teo JJ, 2006, LANGMUIR, V22, P7369, DOI 10.1021/la060439q
   Velikov KP, 2002, APPL PHYS LETT, V80, P49, DOI 10.1063/1.1431698
   Wang GH, 2006, J PHYS CHEM B, V110, P24864, DOI 10.1021/jp0657078
   Wang J, 2003, ANAL CHEM, V75, P2075, DOI 10.1021/ac030007+
   Wilson MS, 2006, ANAL CHEM, V78, P6476, DOI 10.1021/ac060843u
   Xu HL, 2006, J PHYS CHEM B, V110, P13829, DOI 10.1021/jp061934y
   Yan W, 2008, J PHYS CHEM B, V112, P1275, DOI 10.1021/jp0765594
   You TY, 2002, ELECTROCHEM COMMUN, V4, P468, DOI 10.1016/S1388-2481(02)00340-5
   Zhang Q, 2007, J PHYS CHEM C, V111, P8655, DOI 10.1021/jp071551f
   Zhuo Y, 2008, BIOMATERIALS, V29, P1501, DOI 10.1016/j.biomaterials.2007.12.007
NR 38
TC 20
Z9 22
U1 3
U2 77
PU ELSEVIER SCIENCE BV
PI AMSTERDAM
PA PO BOX 211, 1000 AE AMSTERDAM, NETHERLANDS
SN 0039-9140
J9 TALANTA
JI Talanta
PD APR 30
PY 2009
VL 78
IS 2
BP 596
EP 601
DI 10.1016/j.talanta.2008.12.017
PG 6
WC Chemistry, Analytical
WE Science Citation Index Expanded (SCI-EXPANDED)
SC Chemistry
GA 416ZF
UT WOS:000264043400041
PM 19203630
DA 2023-06-30
ER

PT J
AU Tang, L
   Zeng, GM
   Shen, GL
   Zhang, Y
   Li, YP
   Fan, CZ
   Liu, C
   Niu, CG
AF Tang, Lin
   Zeng, Guangming
   Shen, Guoli
   Zhang, Yi
   Li, Yuanping
   Fan, Changzheng
   Liu, Can
   Niu, Chenggang
TI Highly sensitive sensor for detection of NADH based on catalytic growth
   of Au nanoparticles on glassy carbon electrode
SO ANALYTICAL AND BIOANALYTICAL CHEMISTRY
LA English
DT Article
DE NADH; Sensor; Catalytic growth; Au nanoparticles; Glassy carbon
   electrode
ID ENHANCED RAMAN-SCATTERING; GOLD NANOPARTICLES; ELECTROCATALYTIC
   OXIDATION; ELECTROCHEMICAL DETECTION; ALCOHOL-DEHYDROGENASE; BIOSENSOR;
   NANOTUBES; SURFACE; DEPOSITION; ENZYMES
AB In this work, an electrochemical dihydronicotinamide adenine dinucleotide (NADH) sensor based on the catalytic growth of Au nanoparticles (Au NPs) on glassy carbon electrode was developed. Catalyzed by Au NPs immobilized on pretreated glassy carbon electrode, the reduction of AuCl4- in the presence of hydroquinone and cetyltrimethyl ammonium chloride led to the formation of enlarged Au NPs on the electrode surface. Spectrophotometry and high-resolution scanning electronic microscope (SEM) analysis of the sensor morphologies before and after biocatalytic reaction revealed a diameter growth of the nanoparticles. The catalytic growth of Au NPs on electrode surface remarkably facilitated the electron transfer and improved the performance of the sensor. Under optimal conditions, NADH could be detected in the range from 1.25 x 10(-6) to 3.08 x 10(-4) M, and the detection limit was 2.5 x 10(-7) M. The advantages of the proposed sensor, such as high precision and sensitivity, fast response, low cost, and good storage stability, made it suitable for on-line detection of NADH in complex biological systems and contaminant degradation processes.
C1 [Tang, Lin; Zeng, Guangming; Zhang, Yi; Li, Yuanping; Fan, Changzheng; Liu, Can; Niu, Chenggang] Hunan Univ, Coll Environm Sci & Engn, Changsha 410082, Hunan, Peoples R China.
   [Shen, Guoli] Hunan Univ, Coll Chem & Chem Engn, State Key Lab Chemo Biosensing & Chemometr, Changsha 410082, Hunan, Peoples R China.
C3 Hunan University; Hunan University
RP Zeng, GM (通讯作者)，Hunan Univ, Coll Environm Sci & Engn, Changsha 410082, Hunan, Peoples R China.
EM etanglin@126.com
RI li, yuanping/GRS-2834-2022; Tang, Lin/M-8040-2014; Fan,
   Changzheng/GRR-7907-2022
OI Tang, Lin/0000-0001-6996-7955; 
FU National Natural Science Foundation of China [50608029]; National 863
   High Technology Research Program of China [2004AA649370, 2006AA06Z407];
   Chinese National Basic Research Program [2005CB724203]; Natural
   Foundation for Distinguished Young Scholars [50425927, 50225926];
   Changjiang Scholars and Innovative Research Team in University
   [IRT0719]; Hunan Provincial Natural Science Foundation of China
   [06JJ20062]
FX The study was financially supported by the National Natural Science
   Foundation of China (No. 50608029), the National 863 High Technology
   Research Program of China (No. 2004AA649370, No. 2006AA06Z407), the
   Chinese National Basic Research Program (973 Program; No. 2005CB724203),
   the Natural Foundation for Distinguished Young Scholars (No. 50425927,
   No. 50225926), Program for Changjiang Scholars and Innovative Research
   Team in University (IRT0719) and the Hunan Provincial Natural Science
   Foundation of China (06JJ20062).
CR Alvarez-Gonzalez MI, 2000, ANAL CHEM, V72, P520, DOI 10.1021/ac9908344
   Arroyo A, 2000, ANTIOXID REDOX SIGN, V2, P251, DOI 10.1089/ars.2000.2.2-251
   ATCHLEY SH, 1979, APPL ENVIRON MICROB, V38, P1040, DOI 10.1128/AEM.38.6.1040-1044.1979
   Banks CE, 2005, ANALYST, V130, P1232, DOI 10.1039/b508702c
   Chen J, 2004, ANAL CHIM ACTA, V516, P29, DOI 10.1016/j.aca.2004.03.077
   Gligor D, 2009, MATER CHEM PHYS, V113, P283, DOI 10.1016/j.matchemphys.2008.07.077
   Gorton Lo, 2002, J Biotechnol, V82, P371, DOI 10.1016/S1389-0352(01)00053-8
   Gros P, 2004, BIOSENS BIOELECTRON, V20, P204, DOI 10.1016/j.bios.2004.02.023
   Grubisha DS, 2003, ANAL CHEM, V75, P5936, DOI 10.1021/ac034356f
   Huang XH, 2005, J PHOTOCH PHOTOBIO B, V81, P76, DOI 10.1016/j.jphotobiol.2005.05.010
   Jena BK, 2006, ANAL CHEM, V78, P6332, DOI 10.1021/ac052143f
   Manesh KM, 2008, TALANTA, V75, P1307, DOI 10.1016/j.talanta.2008.01.038
   Manso J, 2008, ELECTROCHIM ACTA, V53, P4007, DOI 10.1016/j.electacta.2007.10.003
   Mao X, 2007, TALANTA, V73, P420, DOI 10.1016/j.talanta.2007.04.004
   Musameh M, 2002, ELECTROCHEM COMMUN, V4, P743, DOI 10.1016/S1388-2481(02)00451-4
   Radoi A, 2008, ELECTROCHIM ACTA, V53, P2161, DOI 10.1016/j.electacta.2007.09.031
   Shlyahovsky B, 2005, SMALL, V1, P213, DOI 10.1002/smll.200400057
   Tang L, 2005, ENZYME MICROB TECH, V36, P960, DOI 10.1016/j.enzmictec.2005.02.009
   Tang L, 2008, ANAL BIOANAL CHEM, V391, P679, DOI 10.1007/s00216-008-2049-1
   Tang L, 2008, ENVIRON SCI TECHNOL, V42, P1207, DOI 10.1021/es7024593
   Tarre S, 2004, APPL ENVIRON MICROB, V70, P6481, DOI 10.1128/AEM.70.11.6481-6487.2004
   Tian F, 2004, SENSOR ACTUAT B-CHEM, V97, P103, DOI 10.1016/j.snb.2003.08.002
   Urban M, 2003, REV SCI INSTRUM, V74, P1077, DOI 10.1063/1.1533103
   Valentini F, 2004, ANAL CHEM, V76, P3244, DOI 10.1021/ac034888w
   Wang J, 2003, ANAL CHEM, V75, P2075, DOI 10.1021/ac030007+
   Wang J, 2005, SMALL, V1, P1036, DOI 10.1002/smll.200500214
   Welch CM, 2006, ANAL BIOANAL CHEM, V384, P601, DOI 10.1007/s00216-005-0230-3
   Willner I, 2006, ADV MATER, V18, P1109, DOI 10.1002/adma.200501865
   Willner I, 2007, FEBS J, V274, P302, DOI 10.1111/j.1742-4658.2006.05602.x
   Xiao L, 2008, ANAL CHIM ACTA, V620, P44, DOI 10.1016/j.aca.2008.05.015
   Xiao Y, 2004, ANGEW CHEM INT EDIT, V43, P4519, DOI 10.1002/anie.200460608
   Xu SP, 2004, ANALYST, V129, P63, DOI 10.1039/b313094k
   Yu AM, 2003, NANO LETT, V3, P1203, DOI 10.1021/nl034363j
   Zayats M, 2005, NANO LETT, V5, P21, DOI 10.1021/nl048547p
   Zeng GM, 2004, INT J ENVIRON AN CH, V84, P761, DOI 10.1080/03067310410001730619
   Zhang Y, 2007, BIOSENS BIOELECTRON, V22, P2121, DOI 10.1016/j.bios.2006.09.030
   Zhao W, 2007, LANGMUIR, V23, P8597, DOI 10.1021/la7003276
NR 37
TC 36
Z9 37
U1 2
U2 60
PU SPRINGER HEIDELBERG
PI HEIDELBERG
PA TIERGARTENSTRASSE 17, D-69121 HEIDELBERG, GERMANY
SN 1618-2642
EI 1618-2650
J9 ANAL BIOANAL CHEM
JI Anal. Bioanal. Chem.
PD MAR
PY 2009
VL 393
IS 6-7
BP 1677
EP 1684
DI 10.1007/s00216-008-2560-4
PG 8
WC Biochemical Research Methods; Chemistry, Analytical
WE Science Citation Index Expanded (SCI-EXPANDED)
SC Biochemistry & Molecular Biology; Chemistry
GA 413XM
UT WOS:000263826100016
PM 19099239
DA 2023-06-30
ER

PT J
AU Koev, ST
   Powers, MA
   Yi, H
   Wu, LQ
   Bentley, WE
   Rubloff, GW
   Payne, GF
   Ghodssi, R
AF Koev, Stephan T.
   Powers, Michael A.
   Yi, Hyunmin
   Wu, Li-Qun
   Bentley, William E.
   Rubloff, Gary W.
   Payne, Gregory F.
   Ghodssi, Reza
TI Mechano-transduction of DNA hybridization and dopamine oxidation through
   electrodeposited chitosan network
SO LAB ON A CHIP
LA English
DT Article
ID CANTILEVER; BIOFABRICATION; TRANSDUCERS; DEPOSITION; BIOSENSOR
AB While microcantilevers offer exciting opportunities for mechano-detection, they often suffer from limitations in either sensitivity or selectivity. To address these limitations, we electrodeposited a chitosan film onto a cantilever surface and mechano-transduced detection events through the chitosan network. Our first demonstration was the detection of nucleic acid hybridization. In this instance, we electrodeposited the chitosan film onto the cantilever, biofunctionalized the film with oligonucleotide probe, and detected target DNA hybridization by cantilever bending in solution (static mode) or resonant frequency shifts in air (dynamic mode). In both detection modes, we observed a two-order of magnitude increase in sensitivity compared to values reported in literature for DNA immobilized on self-assembled monolayers. In our second demonstration, we coupled electrochemical and mechanical modes to selectively detect the neurotransmitter dopamine. A chitosan-coated cantilever was biased to electrochemically oxidize dopamine solution. Dopamine's oxidation products react with the chitosan film and create a tensile stress of approximately 1.7 MPa, causing substantial cantilever bending. A control experiment was performed with ascorbic acid solution. It was shown that the electrochemical oxidation of ascorbic acid does not lead to reactions with chitosan and does not change cantilever bending. These results suggest that chitosan can confer increased sensitivity and selectivity to microcantilever sensors.
C1 Univ Maryland, Dept Elect & Comp Engn, College Pk, MD 20742 USA.
   Syst Res Inst, College Pk, MD 20742 USA.
   Tufts Univ, Dept Chem & Biol Engn, Medford, MA 02155 USA.
   Univ Maryland, Inst Biotechnol, College Pk, MD 20742 USA.
   Univ Maryland, Dept Chem Engn, College Pk, MD 20742 USA.
   Univ Maryland, Bioengn Grad Program, College Pk, MD 20742 USA.
   Dept Mat Sci & Engn, College Pk, MD 20742 USA.
C3 University System of Maryland; University of Maryland College Park;
   Tufts University; University System of Maryland; University of Maryland
   Baltimore; University of Maryland College Park; University System of
   Maryland; University of Maryland College Park; University System of
   Maryland; University of Maryland College Park
RP Ghodssi, R (通讯作者)，Univ Maryland, Dept Elect & Comp Engn, College Pk, MD 20742 USA.
EM ghodssi@eng.umd.edu
RI Rubloff, Gary W/D-4142-2009; Yi, Hyunmin/B-9852-2008
OI Rubloff, Gary W/0000-0002-1901-3982; Yi, Hyunmin/0000-0002-7750-9679
FU Directorate For Engineering; Emerging Frontiers & Multidisciplinary
   Activities [1042881] Funding Source: National Science Foundation
CR Alvarez M, 2004, LANGMUIR, V20, P9663, DOI 10.1021/la0489559
   Baller MK, 2000, ULTRAMICROSCOPY, V82, P1, DOI 10.1016/S0304-3991(99)00123-0
   Carrascosa LG, 2006, TRAC-TREND ANAL CHEM, V25, P196, DOI 10.1016/j.trac.2005.09.006
   Fernandes R, 2003, LANGMUIR, V19, P4058, DOI 10.1021/la027052h
   Ferrari V, 1996, IEEE T ULTRASON FERR, V43, P601, DOI 10.1109/58.503720
   Fritz J, 2000, SCIENCE, V288, P316, DOI 10.1126/science.288.5464.316
   Gfeller KY, 2005, BIOSENS BIOELECTRON, V21, P528, DOI 10.1016/j.bios.2004.11.018
   Gunter RL, 2005, MED ENG PHYS, V27, P215, DOI 10.1016/j.medengphy.2004.10.005
   Ha TH, 2004, BIOSENS BIOELECTRON, V20, P378, DOI 10.1016/j.bios.2004.02.027
   Hansen KM, 2001, ANAL CHEM, V73, P1567, DOI 10.1021/ac0012748
   Hansen KM, 2005, METHODS, V37, P57, DOI 10.1016/j.ymeth.2005.05.011
   Kastantin MJ, 2003, SENSOR MATER, V15, P295
   Lang HP, 2002, NANOTECHNOLOGY, V13, pR29, DOI 10.1088/0957-4484/13/5/202
   Lavrik NV, 2004, REV SCI INSTRUM, V75, P2229, DOI 10.1063/1.1763252
   Luo XL, 2004, ANAL BIOCHEM, V334, P284, DOI 10.1016/j.ab.2004.07.005
   MCKENDRY R, 2002, P NAL ACAD SCI US, P99
   Mukhopadhyay R, 2005, LANGMUIR, V21, P8400, DOI 10.1021/la0511687
   Porter TL, 2003, ULTRAMICROSCOPY, V97, P365, DOI 10.1016/S0304-3991(03)00062-7
   Redepenning J, 2003, J BIOMED MATER RES A, V66A, P411, DOI 10.1002/jbm.a.10571
   SADER JE, 2001, J APPL PHYS, P89
   Senturia S D., 2001, MICROSYSTEM DESIGN, V1st edn, DOI [10.1007/0-306- 47601, DOI 10.1007/0-306-47601]
   Sepaniak M, 2002, ANAL CHEM, V74, p568A, DOI 10.1021/ac022156i
   Shekhawat G, 2006, SCIENCE, V311, P1592, DOI 10.1126/science.1122588
   Shu WM, 2005, J AM CHEM SOC, V127, P17054, DOI 10.1021/ja0554514
   SMEE SA, 2000, IEEE ELECTR DEVICE L, P21
   Venton BJ, 2002, ANAL CHEM, V74, P539, DOI 10.1021/ac010819a
   Venton BJ, 2003, ANAL CHEM, V75, p414A, DOI 10.1021/ac031421c
   WU G, 2001, P NATL ACAD SCI USA, P98
   Wu GH, 2001, NAT BIOTECHNOL, V19, P856, DOI 10.1038/nbt0901-856
   Wu LQ, 2006, ADV FUNCT MATER, V16, P1967, DOI 10.1002/adfm.200500792
   Wu LQ, 2002, LANGMUIR, V18, P8620, DOI 10.1021/la020381p
   Wu LQ, 2005, LANGMUIR, V21, P3641, DOI 10.1021/la047420c
   Wu LQ, 2005, ADV FUNCT MATER, V15, P189, DOI 10.1002/adfm.200400279
   Wu LQ, 2004, TRENDS BIOTECHNOL, V22, P593, DOI 10.1016/j.tibtech.2004.09.008
   Wu LQ, 2003, LANGMUIR, V19, P519, DOI 10.1021/la026518t
   Yi HM, 2005, BIOMACROMOLECULES, V6, P2881, DOI 10.1021/bm050410l
   Yi HM, 2005, NANO LETT, V5, P1931, DOI 10.1021/nl051254r
   Yi HM, 2005, LANGMUIR, V21, P2104, DOI 10.1021/la047529k
   Yi HM, 2004, ANAL CHEM, V76, P365, DOI 10.1021/ac034662t
   Zhang L, 2005, J ELECTROANAL CHEM, V583, P292, DOI 10.1016/j.jelechem.2005.06.014
   Zhang Y, 2004, J PHYS D APPL PHYS, V37, P2140, DOI 10.1088/0022-3727/37/15/014
NR 41
TC 40
Z9 41
U1 1
U2 33
PU ROYAL SOC CHEMISTRY
PI CAMBRIDGE
PA THOMAS GRAHAM HOUSE, SCIENCE PARK, MILTON RD, CAMBRIDGE CB4 0WF, CAMBS,
   ENGLAND
SN 1473-0197
EI 1473-0189
J9 LAB CHIP
JI Lab Chip
PY 2007
VL 7
IS 1
BP 103
EP 111
DI 10.1039/b609149k
PG 9
WC Biochemical Research Methods; Chemistry, Multidisciplinary; Chemistry,
   Analytical; Nanoscience & Nanotechnology; Instruments & Instrumentation
WE Science Citation Index Expanded (SCI-EXPANDED)
SC Biochemistry & Molecular Biology; Chemistry; Science & Technology -
   Other Topics; Instruments & Instrumentation
GA 141YW
UT WOS:000244616200016
PM 17180212
DA 2023-06-30
ER

PT J
AU Li, H
   Kou, BB
   Yuan, YL
   Chai, YQ
   Yuan, R
AF Li, Hao
   Kou, Beibei
   Yuan, Yali
   Chai, Yaqin
   Yuan, Ruo
TI Porous Fe3O4@COF-Immobilized gold nanoparticles with excellent catalytic
   performance for sensitive electrochemical detection of ATP
SO BIOSENSORS & BIOELECTRONICS
LA English
DT Article
DE ATP; Fe3O4@COF-Au NPs; Hybridization chain reaction; Electro-catalytic
AB In this work, a "signal-off" electrochemical biosensor was established for sensitive detection of adenosine triphosphate (ATP) based on Fe3O4@covalent organic framework-immobilized gold nanoparticles (Fe3O4@COF-Au NPs) porous composite material as a nanocarrier. The proposed Fe3O4@COF-Au NPs could effectively confine Au NPs in the uniform channels of the Fe3O4@COF, which successfully avoided Au NPs aggregation to a certain extent and provided a comparatively independent and stable micro-environment via its hydrophobic porous nanochannels, thereby owning excellent electro-catalytic performance for the reduction of 4-nitrophenol. Moreover, the Fe3O4@COF-Au NPs nanomaterials were served as functional platform for immobilizing DNA substrate (SO), which was used to bind with the conversion product (S1) of the target ATP for subsequent branched hybridization chain reaction (b-HCR) to form dendritic DNA strands to hinder electron transfer between Fe3O4@COF-Au NPs and 4-nitrophenol, finally achieving sensitive detection of ATP with a wide linear range of 5 pM-50 mu M and a low detection limit of 1.6 pM. Such strategy provides a multifunctional immobilized platform for the sensitive detection of ATP and a versatile strategy for monitoring other biomolecules.
C1 [Li, Hao; Kou, Beibei; Yuan, Yali; Chai, Yaqin; Yuan, Ruo] Southwest Univ, Key Lab Luminescence Anal & Mol Sensing Southwest, Coll Chem & Chem Engn, Minist Educ, Chongqing 400715, Peoples R China.
C3 Southwest University - China
RP Chai, YQ; Yuan, R (通讯作者)，Southwest Univ, Key Lab Luminescence Anal & Mol Sensing Southwest, Coll Chem & Chem Engn, Minist Educ, Chongqing 400715, Peoples R China.
EM yqchai@swu.edu.cn; yuanruo@swu.edu.cn
FU NNSF of China [21775124, 21974108]; Fundamental Research Funds for the
   Central Univer-sities [XDJK2019B022]; Chongqing Research Program of
   Basic Research and Frontier Technology [cstc2018jcyjA0797]
FX This work was supported by the NNSF of China (21775124 and 21974108) ,
   the Fundamental Research Funds for the Central Univer-sities
   (XDJK2019B022) and the Chongqing Research Program of Basic Research and
   Frontier Technology (cstc2018jcyjA0797)
CR Calabretta MM, 2020, BIOSENS BIOELECTRON, V150, DOI 10.1016/j.bios.2019.111902
   Chang JF, 2020, ANAL CHEM, V92, P8959, DOI 10.1021/acs.analchem.0c00952
   Cunnane SC, 2020, NAT REV DRUG DISCOV, V19, P609, DOI 10.1038/s41573-020-0072-x
   Giddings EL, 2021, NAT COMMUN, V12, DOI 10.1038/s41467-021-23071-6
   Gottesman MM, 2002, NAT REV CANCER, V2, P48, DOI 10.1038/nrc706
   He HF, 2019, ANAL CHEM, V91, P3043, DOI 10.1021/acs.analchem.8b05431
   Holm A, 2020, J AM CHEM SOC, V142, P14481, DOI 10.1021/jacs.0c03842
   Huang QX, 2021, J AM CHEM SOC, V143, P1416, DOI 10.1021/jacs.0c10836
   Kang X, 2020, CHEM SOC REV, V49, P6443, DOI 10.1039/c9cs00633h
   Kroll T, 2021, CHEM REV, V121, P5240, DOI 10.1021/acs.chemrev.0c00659
   Li P, 2018, J AM CHEM SOC, V140, P16048, DOI 10.1021/jacs.8b10527
   Li YP, 2019, ANAL CHEM, V91, P2615, DOI 10.1021/acs.analchem.8b05606
   Liu Y, 2020, BIOSENS BIOELECTRON, V148, DOI 10.1016/j.bios.2019.111839
   Llaudet E, 2005, ANAL CHEM, V77, P3267, DOI 10.1021/ac048106q
   Madhusudan P, 2021, APPL CATAL B-ENVIRON, V282, DOI 10.1016/j.apcatb.2020.119600
   Man TT, 2020, BIOSENS BIOELECTRON, V147, DOI 10.1016/j.bios.2019.111742
   Mo R, 2014, ANGEW CHEM INT EDIT, V53, P5815, DOI 10.1002/anie.201400268
   Mohsen MG, 2019, CHEM SCI, V10, P3264, DOI 10.1039/c8sc03901a
   Montes-Garcia V, 2021, CHEM SOC REV, V50, P1269, DOI 10.1039/d0cs01112f
   Razzino CA, 2020, BIOSENS BIOELECTRON, V163, DOI 10.1016/j.bios.2020.112238
   Sun JL, 2019, BIOSENS BIOELECTRON, V133, P32, DOI 10.1016/j.bios.2019.02.027
   Wei BM, 2018, ANAL CHEM, V90, P1506, DOI 10.1021/acs.analchem.7b04852
   Wu JH, 2021, ANAL CHEM, V93, P4084, DOI 10.1021/acs.analchem.0c05257
   Xu H, 2015, NAT CHEM, V7, P905, DOI [10.1038/nchem.2352, 10.1038/NCHEM.2352]
   Xu HJ, 2021, ANAL CHEM, V93, P9486, DOI 10.1021/acs.analchem.1c01287
   Xu YL, 2020, APPL CATAL B-ENVIRON, V260, DOI 10.1016/j.apcatb.2019.118142
   Yu HY, 2021, SCIENCE, V371, P585, DOI 10.1126/science.abb4309
   Zhang F, 2020, ACS SENSORS, V5, P2885, DOI 10.1021/acssensors.0c01169
   Zhang XY, 2018, ANAL CHEM, V90, P4968, DOI 10.1021/acs.analchem.7b05442
   Zhang X, 2019, ANAL CHEM, V91, P1665, DOI 10.1021/acs.analchem.8b05663
   Zhao GX, 2021, J AM CHEM SOC, V143, P8056, DOI 10.1021/jacs.1c02316
   Zhao H, 2021, BIOSENS BIOELECTRON, V175, DOI 10.1016/j.bios.2020.112883
   Zheng JY, 2020, ANAL CHEM, V92, P10940, DOI 10.1021/acs.analchem.0c00569
   Zhou YJ, 2019, ANAL CHEM, V91, P15229, DOI 10.1021/acs.analchem.9b04126
   Zhu LP, 2021, ANAL CHEM, V93, P2644, DOI 10.1021/acs.analchem.0c04839
   Zhu M, 2020, ANAL CHEM, V92, P12437, DOI 10.1021/acs.analchem.0c02205
   Zhu Q, 2020, BIOSENS BIOELECTRON, V153, DOI 10.1016/j.bios.2020.112019
   Zhu R, 2021, ANGEW CHEM INT EDIT, V60, P12560, DOI 10.1002/anie.202102893
NR 38
TC 25
Z9 25
U1 64
U2 310
PU ELSEVIER ADVANCED TECHNOLOGY
PI OXFORD
PA OXFORD FULFILLMENT CENTRE THE BOULEVARD, LANGFORD LANE, KIDLINGTON,
   OXFORD OX5 1GB, OXON, ENGLAND
SN 0956-5663
EI 1873-4235
J9 BIOSENS BIOELECTRON
JI Biosens. Bioelectron.
PD FEB 1
PY 2022
VL 197
AR 113758
DI 10.1016/j.bios.2021.113758
EA NOV 2021
PG 7
WC Biophysics; Biotechnology & Applied Microbiology; Chemistry, Analytical;
   Electrochemistry; Nanoscience & Nanotechnology
WE Science Citation Index Expanded (SCI-EXPANDED)
SC Biophysics; Biotechnology & Applied Microbiology; Chemistry;
   Electrochemistry; Science & Technology - Other Topics
GA XC7JU
UT WOS:000722186300007
PM 34798499
DA 2023-06-30
ER

PT J
AU Pashaei, B
   Shahroosvand, H
   Moharramnezhad, M
   Kamyabi, MA
   Bakhshi, H
   Pilkington, M
   Nazeeruddin, MK
AF Pashaei, Babak
   Shahroosvand, Hashem
   Moharramnezhad, Mohsen
   Kamyabi, Mohammad Ali
   Bakhshi, Hamed
   Pilkington, Melanie
   Nazeeruddin, Mohammad Khaja
TI Two in One: A Dinuclear Ru(II) Complex for Deep-Red Light-Emitting
   Electrochemical Cells and as an Electrochemiluminescence Probe for
   Organophosphorus Pesticides
SO INORGANIC CHEMISTRY
LA English
DT Article
ID ELECTROGENERATED CHEMILUMINESCENCE; RUTHENIUM(II) COMPLEXES;
   ELECTRON-TRANSFER; ACETYLCHOLINESTERASE; BIOSENSOR; EFFICIENT; LIGANDS;
   ELECTROLUMINESCENCE; IMMOBILIZATION; NANOCOMPOSITE
AB The emissive properties of two Ru(II) complexes, [Ru(dmbipy)(2)L-1][PF6](2) (1) and [Ru-2(dmbipy)(4)L-2][PF6](4) (2), (where L-1 and L-2 are pi-extended phenanthroline-based ligands and dmbipy = 4,4'-dimethyl-2,2'-bipyridine) have been explored for dual applications, namely, deep-red light-emitting electrochemical cells (LECs) and electrochemiluminescence (ECL) sensors for the detection of organophosphorus pesticides (OPs) that include chlorpyrifos (CPS). A simple single-layer deep-red LEC device comprising 2 is reported that outperforms both its mononuclear derivative 1 and all previously reported dinuclear LECs, with a maximum brightness of 524 cd/m(2), an external quantum efficiency of 0.62%, and a turn-on voltage of 3.2 V. Optoelectronic studies reveal that the ECL response of 2 is improved when compared to its mononuclear counterpart 1 and benchmark [Ru(bipy)(3)](2+) (3). Modified glassy carbon electrodes coated with 2 are highly sensitive deep-red ECL sensors that facilitate the detection of CPS directly from river water and fruit samples without any complex pretreatment steps, operating over a broad logarithmic concentration range, with a low detection limit.
C1 [Pashaei, Babak; Shahroosvand, Hashem] Univ Zanjan, Dept Chem, Grp Mol Engn Adv Funct Mat GMA, Zanjan 4537138791, Iran.
   [Moharramnezhad, Mohsen; Kamyabi, Mohammad Ali] Univ Zanjan, Dept Chem, Lab Analyt Chem, Zanjan 4537138791, Iran.
   [Bakhshi, Hamed; Pilkington, Melanie] Brock Univ, Dept Chem, St Catharines, ON L2S 3A1, Canada.
   [Nazeeruddin, Mohammad Khaja] Ecole Polytech Fed Lausanne, Inst Chem Sci & Engn, Grp Mol Engn Funct Mat, CH-1951 Sion, Switzerland.
C3 University Zanjan; University Zanjan; Brock University; Swiss Federal
   Institutes of Technology Domain; Ecole Polytechnique Federale de
   Lausanne
RP Shahroosvand, H (通讯作者)，Univ Zanjan, Dept Chem, Grp Mol Engn Adv Funct Mat GMA, Zanjan 4537138791, Iran.; Kamyabi, MA (通讯作者)，Univ Zanjan, Dept Chem, Lab Analyt Chem, Zanjan 4537138791, Iran.; Pilkington, M (通讯作者)，Brock Univ, Dept Chem, St Catharines, ON L2S 3A1, Canada.; Nazeeruddin, MK (通讯作者)，Ecole Polytech Fed Lausanne, Inst Chem Sci & Engn, Grp Mol Engn Funct Mat, CH-1951 Sion, Switzerland.
EM Shahroos@znu.ac.ir; kamyabi@znu.ac.ir; mpilkington@brocku.ca;
   mdkhaja.nazeeruddin@epfl.ch
OI Pashaei, Babak/0000-0003-4134-6684; Shahroosvand,
   Hashem/0000-0001-9185-5490; Nazeeruddin, Mohammad
   Khaja/0000-0001-5955-4786
FU NSERC [DG 2018-04255]; Brock University; University of Zanjan
FX M.P. thanks NSERC for support (DG 2018-04255). H.B. thanks the Brock
   University for support. H.S. and M.A.K. thank the University of Zanjan
   for financial support.
CR AMOUYAL E, 1990, J CHEM SOC DALTON, P1841, DOI 10.1039/dt9900001841
   Barbante GJ, 2011, ANALYST, V136, P1329, DOI 10.1039/c0an00952k
   Bard A. J., 2004, ELECTROGENERATED CHE
   BENNISTON AC, 1994, J PHYS CHEM-US, V98, P7798, DOI 10.1021/j100083a009
   Bideh BN, 2019, SCI REP-UK, V9, DOI 10.1038/s41598-018-36420-1
   Bideh BN, 2016, J MATER CHEM C, V4, P9674, DOI 10.1039/c6tc02729f
   Bideh BN, 2016, DALTON T, V45, P7195, DOI 10.1039/c6dt00714g
   Bolink HJ, 2009, INORG CHEM, V48, P3907, DOI 10.1021/ic802433b
   Bolink HJ, 2006, J AM CHEM SOC, V128, P46, DOI 10.1021/ja0565065
   Bolink HJ, 2005, INORG CHEM, V44, P5966, DOI 10.1021/ic0507058
   Breivogel A, 2014, EUR J INORG CHEM, V2014, P288, DOI 10.1002/ejic.201301226
   Cai WR, 2017, ACS APPL MATER INTER, V9, P20904, DOI 10.1021/acsami.7b05188
   Campagna S, 2007, TOP CURR CHEM, V280, P117, DOI 10.1007/128_2007_133
   Caspar R, 2006, INORG CHEM, V45, P4071, DOI 10.1021/ic0601236
   Castro E, 2018, J MATER CHEM C, V6, P2635, DOI 10.1039/c7tc04302c
   Chen DF, 2015, INT J ELECTROCHEM SC, V10, P10491
   Chiorboli C, 1999, INORG CHEM, V38, P2402, DOI 10.1021/ic981284f
   COLLIN JP, 1986, INORG CHEM, V25, P135, DOI 10.1021/ic00222a008
   Costa RD, 2012, ANGEW CHEM INT EDIT, V51, P8178, DOI 10.1002/anie.201201471
   Dai H, 2010, BIOSENS BIOELECTRON, V25, P1414, DOI 10.1016/j.bios.2009.10.042
   Di Bella S, 2001, CHEM SOC REV, V30, P355, DOI 10.1039/b100820j
   Dong YP, 2015, SCI REP-UK, V5, DOI 10.1038/srep15392
   Dreyse P, 2013, DALTON T, V42, P15502, DOI 10.1039/c3dt52067f
   Gao XW, 2020, BIOSENS BIOELECTRON, V150, DOI 10.1016/j.bios.2019.111880
   Ge X.X., 2020, ANGEW CHEM-GER EDIT, V132, P238, DOI [10.1002/ange.201911516, DOI 10.1002/ANGE.201911516]
   Gong X, 1998, ADV MATER, V10, P1337, DOI 10.1002/(SICI)1521-4095(199811)10:16<1337::AID-ADMA1337>3.0.CO;2-D
   Goudy V, 2016, NEW J CHEM, V40, P1704, DOI 10.1039/c5nj02280k
   Heinze K, 1997, CHEM-EUR J, V3, P732, DOI 10.1002/chem.19970030513
   Hossain MD, 2001, COLLECT CZECH CHEM C, V66, P307, DOI 10.1135/cccc20010307
   Hu LZ, 2010, CHEM SOC REV, V39, P3275, DOI 10.1039/b923679c
   Jafari MT, 2014, ANAL CHIM ACTA, V814, P69, DOI 10.1016/j.aca.2014.01.037
   Jia WL, 2006, DALTON T, P1721, DOI 10.1039/b515675k
   Ju CC, 2011, THIN SOLID FILMS, V519, P3883, DOI 10.1016/j.tsf.2011.01.235
   Kim MJ, 2002, INORG CHEM, V41, P2471, DOI 10.1021/ic011028u
   Kumar P, 2015, BIOSENS BIOELECTRON, V70, P469, DOI 10.1016/j.bios.2015.03.066
   Lee JK, 1996, APPL PHYS LETT, V69, P1686, DOI 10.1063/1.117028
   Lepretre JC, 2002, SYNTHETIC MET, V131, P175, DOI 10.1016/S0379-6779(02)00194-7
   Liang H, 2014, BIOSENS BIOELECTRON, V53, P363, DOI 10.1016/j.bios.2013.10.011
   Liu CY, 2005, APPL PHYS LETT, V87, DOI 10.1063/1.2009079
   Miao SS, 2016, TALANTA, V158, P142, DOI 10.1016/j.talanta.2016.05.030
   Miao WJ, 2002, J AM CHEM SOC, V124, P14478, DOI 10.1021/ja027532v
   Miao WJ, 2008, CHEM REV, V108, P2506, DOI 10.1021/cr068083a
   Mital M, 2018, COORDIN CHEM REV, V375, P434, DOI 10.1016/j.ccr.2018.02.013
   Moretto LM, 2010, J ELECTROANAL CHEM, V640, P35, DOI 10.1016/j.jelechem.2009.12.029
   Muniz-Miranda F, 2019, J PHYS CHEM A, V123, P6854, DOI 10.1021/acs.jpca.9b05216
   Nakamura R, 2019, POLYMERS-BASEL, V11, DOI 10.3390/polym11071170
   Nishimura K, 2001, JPN J APPL PHYS 2, V40, pL1323, DOI 10.1143/JJAP.40.L1323
   Pashaei B, 2020, ADV FUNCT MATER, V30, DOI 10.1002/adfm.201908103
   Pashaei B, 2019, CHEM SOC REV, V48, P5033, DOI 10.1039/c8cs00075a
   Paw W, 1997, INORG CHEM, V36, P2287, DOI 10.1021/ic9610851
   PEI QB, 1995, SCIENCE, V269, P1086, DOI 10.1126/science.269.5227.1086
   Qian L, 2008, ANAL CHIM ACTA, V609, P210, DOI 10.1016/j.aca.2007.12.039
   Richter MM, 2004, CHEM REV, V104, P3003, DOI 10.1021/cr020373d
   Sassolas A., 2012, J ANAL CHEM+, V3, P210, DOI [DOI 10.4236/AJAC.2012.33030, 10.4236/ajac.2012.33030]
   Shahroosvand H, 2017, CHEM COMMUN, V53, P6211, DOI 10.1039/c7cc02878d
   Slinker JD, 2004, J AM CHEM SOC, V126, P2763, DOI 10.1021/ja0345221
   Tamayo AB, 2005, INORG CHEM, V44, P8723, DOI 10.1021/ic050970t
   Tan JS, 2019, BIOSENS BIOELECTRON, V142, DOI 10.1016/j.bios.2019.111546
   Tung YL, 2006, ADV FUNCT MATER, V16, P1615, DOI 10.1002/adfm.200500901
   Wang TY, 2017, CHEMELECTROCHEM, V4, P1697, DOI 10.1002/celc.201700125
   Wei M, 2014, MICROCHIM ACTA, V181, P121, DOI 10.1007/s00604-013-1078-4
   Wightman RM, 2004, J PHYS CHEM B, V108, P19119, DOI 10.1021/jp036034l
   Xia N, 2015, J ELECTROANAL CHEM, V746, P68, DOI 10.1016/j.jelechem.2015.03.030
   Xun SD, 2008, SYNTHETIC MET, V158, P484, DOI 10.1016/j.synthmet.2008.03.018
   Yellol J, 2016, CHEM COMMUN, V52, P14165, DOI 10.1039/c6cc07909a
   Yersin H., 2008, HIGHLY EFFICIENT OLE
   Zhao YY, 2012, ANAL CHEM, V84, P386, DOI 10.1021/ac202735v
   Zu YB, 2000, ANAL CHEM, V72, P3223, DOI 10.1021/ac000199y
NR 68
TC 13
Z9 13
U1 2
U2 22
PU AMER CHEMICAL SOC
PI WASHINGTON
PA 1155 16TH ST, NW, WASHINGTON, DC 20036 USA
SN 0020-1669
EI 1520-510X
J9 INORG CHEM
JI Inorg. Chem.
PD NOV 15
PY 2021
VL 60
IS 22
BP 17040
EP 17050
DI 10.1021/acs.inorgchem.1c02154
EA NOV 2021
PG 11
WC Chemistry, Inorganic & Nuclear
WE Science Citation Index Expanded (SCI-EXPANDED)
SC Chemistry
GA XA6TO
UT WOS:000720776700019
PM 34730947
DA 2023-06-30
ER

PT J
AU Gupta, A
   Sharma, SK
   Sharma, AL
   Deep, A
AF Gupta, Arushi
   Kumar Sharma, Sandeep
   L. Sharma, Amit
   Deep, Akash
TI 2-Aminotrimesic Acid-Functionalized Graphene Oxide-Modified
   Screen-Printed Electrodes for Sensitive Electrochemical Detection of
   Cardiac Marker Troponin I
SO PHYSICA STATUS SOLIDI A-APPLICATIONS AND MATERIALS SCIENCE
LA English
DT Article
DE aminotrimesic acid; biosensing; functionalization; graphene; Troponin I
ID ACUTE MYOCARDIAL-INFARCTION; GOLD NANOPARTICLES; IMMUNOSENSOR;
   DIAGNOSIS; COMPOSITE; BIOSENSOR
AB An electrochemical impedance-based immunosensor is reported for the sensitive detection of cardiac Troponin I (cTnI). The sensor is made up of the amine-functionalized graphene oxide (GO)-coated screen-printed electrodes (SPEs). As a novel concept, GO is functionalized with aminotrimesic acid (1-aminobenzene-3,4,5-tricarboxylic acid), which provides efficient water dispersion and desirable carboxyl functionality for subsequent biomodification with antibodies. Such a functionalized GO surface is useful to immobilize the anti-cTnI antibodies efficiently and conveniently. The modification of antibodies is verified with spectroscopic and morphological investigations. Further, the application of the immunosensor electrodes toward the detection of cTnI is demonstrated through the measurements of R-ct (charge transfer resistance) values in the presence of varying antigen concentration. The limit of detection (LOD) of the present method is 0.08 ng mL(-1) with the range of detection as 0.1-100 ng mL(-1). The specificity of the developed immunosensor is studied in the presence of ferritin, and bovine serum albumin (BSA). Thus, the herein proposed a new design of graphene-based immunosensor is very convenient and offers highly selective and sensitive detection of cTnI.
C1 [Gupta, Arushi; L. Sharma, Amit; Deep, Akash] Cent Sci Instruments Org CSIR CSIC, Sect 30-C, Chandigarh, India.
   [Gupta, Arushi; L. Sharma, Amit; Deep, Akash] Acad Sci & Innovat Res AcSIR CSIO, Chandigarh 201002, India.
   [Kumar Sharma, Sandeep] Sri Guru Gobind Singh Coll, Dept Phys, Sect 26, Chandigarh, India.
C3 Council of Scientific & Industrial Research (CSIR) - India; CSIR -
   Central Scientific Instruments Organisation (CSIO); Academy of
   Scientific & Innovative Research (AcSIR); Council of Scientific &
   Industrial Research (CSIR) - India; CSIR - Central Scientific
   Instruments Organisation (CSIO)
RP Sharma, AL; Deep, A (通讯作者)，Cent Sci Instruments Org CSIR CSIC, Sect 30-C, Chandigarh, India.; Sharma, AL; Deep, A (通讯作者)，Acad Sci & Innovat Res AcSIR CSIO, Chandigarh 201002, India.
EM amitsharma_csio@csio.res.in; dr.akashdeep@csio.res.in
FU DST, India [EMR/2016/006480]; Department of Biotechnology (DBT),
   Ministry of Science and Technology, Government of India
FX Authors acknowledge the Director, CSIR-CSIO, Chandigarh for providing
   the infrastructure and necessary facilities for the research. A.D.
   acknowledges the financial support from DST, India project
   (EMR/2016/006480). A.G. thanks the Department of Biotechnology (DBT),
   Ministry of Science and Technology, Government of India for her research
   fellowship. The authors also thank Dr. Nitin Singhal of NABI, Mohali,
   India, for helping us with mice serum-related experiments.
CR Ambrose John A, 2015, F1000Prime Rep, V7, P08, DOI 10.12703/P7-08
   Bakirhan NK, 2018, J PHARMACEUT BIOMED, V159, P406, DOI 10.1016/j.jpba.2018.07.021
   Barsoukov E, 2005, IMPEDANCE SPECTROSCOPY: THEORY, EXPERIMENT, AND APPLICATIONS, 2ND EDITION, P1, DOI 10.1002/0471716243
   Baruah U., 2018, ADV MAT LETT, V9, P516
   Bertok T, 2019, CHEMELECTROCHEM, V6, P989, DOI 10.1002/celc.201800848
   Brondani D, 2014, ANALYST, V139, P5200, DOI 10.1039/c4an00993b
   Caliman CC, 2018, RSC ADV, V8, P6136, DOI 10.1039/c7ra13514a
   Cao XH, 2014, ENERG ENVIRON SCI, V7, P1850, DOI 10.1039/c4ee00050a
   Chen D, 2012, CHEM REV, V112, P6027, DOI 10.1021/cr300115g
   Cho KM, 2017, ACS CATAL, V7, P7064, DOI 10.1021/acscatal.7b01908
   Choi W, 2017, MATER TODAY, V20, P116, DOI 10.1016/j.mattod.2016.10.002
   Fonseca RAS, 2011, SENSORS-BASEL, V11, P10785, DOI 10.3390/s111110785
   Guo HS, 2005, J NANOSCI NANOTECHNO, V5, P1240, DOI 10.1166/jnn.2005.217
   Guo HS, 2005, TALANTA, V68, P61, DOI 10.1016/j.talanta.2005.04.067
   Gupta A, 2019, ENVIRON RES, V171, P395, DOI 10.1016/j.envres.2019.01.049
   Gupta V.B., 2011, CHRON YOUNG SCI, V2, P21, DOI [10.4103/2229-5186.79345, DOI 10.4103/2229-5186.79345]
   Gurunathan S, 2012, INT J NANOMED, V7, P5901, DOI 10.2147/IJN.S37397
   Han X, 2016, ACS SENSORS, V1, P106, DOI 10.1021/acssensors.5b00318
   Jo H, 2015, ANAL CHEM, V87, P9869, DOI 10.1021/acs.analchem.5b02312
   Khalili D, 2016, NEW J CHEM, V40, P2547, DOI 10.1039/c5nj02314a
   Kim YJ, 2005, CARBON, V43, P23, DOI 10.1016/j.carbon.2004.08.015
   Laghrib F, 2020, MAT SCI ENG C-MATER, V107, DOI 10.1016/j.msec.2019.110349
   Lai Q, 2012, AIP ADV, V2, DOI 10.1063/1.4747817
   Li WJ, 2011, CARBON, V49, P4724, DOI 10.1016/j.carbon.2011.06.077
   Liu M, 2011, NATURE, V474, P64, DOI 10.1038/nature10067
   Mattos AB, 2013, BIOCHEM ENG J, V71, P97, DOI 10.1016/j.bej.2012.12.005
   Mehta J, 2017, ANAL BIOCHEM, V523, P1, DOI 10.1016/j.ab.2017.01.026
   Mehta J, 2016, BIOSENS BIOELECTRON, V83, P339, DOI 10.1016/j.bios.2016.04.058
   Periyakaruppan A, 2013, ANAL CHEM, V85, P3858, DOI 10.1021/ac302801z
   Ping JF, 2017, ADV FUNCT MATER, V27, DOI 10.1002/adfm.201605817
   Shahrokhian S, 2018, ANALYST, V143, P3191, DOI 10.1039/c8an00725j
   Shi QR, 2016, NANOSCALE, V8, P15414, DOI 10.1039/c6nr04770j
   Silva BVM, 2010, BIOSENS BIOELECTRON, V26, P1062, DOI 10.1016/j.bios.2010.08.051
   Song JG, 2014, J NANOMATER, V2014, DOI 10.1155/2014/276143
   Suprun E, 2010, BIOSENS BIOELECTRON, V25, P1694, DOI 10.1016/j.bios.2009.12.009
   Tian L, 2009, ANAL CHEM, V81, P5218, DOI 10.1021/ac900845a
   Tuteja SK, 2016, BIOSENS BIOELECTRON, V86, P548, DOI 10.1016/j.bios.2016.07.052
   Wang B, 2016, J ELECTROANAL CHEM, V781, P212, DOI 10.1016/j.jelechem.2016.08.005
   Wu SL, 2016, HIGH PERFORM POLYM, V28, P453, DOI 10.1177/0954008315587124
   Yola ML, 2019, BIOSENS BIOELECTRON, V126, P418, DOI 10.1016/j.bios.2018.11.016
   Yoon HG, 2004, CARBON, V42, P1877, DOI 10.1016/j.carbon.2004.02.036
   Zhu CZ, 2017, BIOSENS BIOELECTRON, V89, P43, DOI 10.1016/j.bios.2016.06.045
NR 42
TC 3
Z9 3
U1 3
U2 16
PU WILEY-V C H VERLAG GMBH
PI WEINHEIM
PA POSTFACH 101161, 69451 WEINHEIM, GERMANY
SN 1862-6300
EI 1862-6319
J9 PHYS STATUS SOLIDI A
JI Phys. Status Solidi A-Appl. Mat.
PD JUL
PY 2021
VL 218
IS 13
SI SI
AR 2000700
DI 10.1002/pssa.202000700
EA MAY 2021
PG 7
WC Materials Science, Multidisciplinary; Physics, Applied; Physics,
   Condensed Matter
WE Science Citation Index Expanded (SCI-EXPANDED)
SC Materials Science; Physics
GA TG4EN
UT WOS:000649235300001
DA 2023-06-30
ER

PT J
AU Tavakkoli, N
   Soltani, N
   Mohammadi, F
AF Tavakkoli, Nahid
   Soltani, Nasrin
   Mohammadi, Fatemeh
TI A nanoporous gold-based electrochemical aptasensor for sensitive
   detection of cocaine
SO RSC ADVANCES
LA English
DT Article
ID MOLECULARLY IMPRINTED POLYMER; LABEL-FREE DETECTION; MICROFLUIDIC
   DEVICE; ULTRASENSITIVE DETECTION; APTAMER; PLATFORM; SAMPLES;
   METABOLITES; SURFACES; SENSORS
AB The increasing application of aptamers in bioassays has triggered a lot of research interest for development of highly sensitive and selective sensing platforms. Herein, we report on the design of a sensitive cocaine biosensor by immobilizing the 5'-disulfide-functionalized end of an aptamer sequence on a nanoporous gold (NPG) electrode followed by the conjugation of its 3'-amino-functionalized end to 2,5-dihydroxybenzoic acid (DHBA) as the redox probe. In the presence of cocaine, the aptamer undergoes a conformational change from an open unfolded state to a closed conformation, which reduces the distance between DHBA and the electrode surface, resulting in the enhanced electron-transfer efficiency. Using square wave voltammetric method and under the optimal conditions, the cocaine aptasensor presented two linear responses in the concentration ranges between 0.05-1 and 1-35 mu M, with an excellent detection limit of 21 nM. The proposed aptasensor provides a simple and low-cost method for cocaine detection with good reproducibility and accuracy. Furthermore, it could be regarded as a general model to investigate the unique function of aptamer-functionalized nanostructured electrodes to stablish highly advanced electrochemical biosensors for various target analytes of diagnostic importance.
C1 [Tavakkoli, Nahid; Soltani, Nasrin; Mohammadi, Fatemeh] Payame Noor Univ, Dept Chem, POB 19395-3697, Tehran, Iran.
C3 Payame Noor University
RP Tavakkoli, N (通讯作者)，Payame Noor Univ, Dept Chem, POB 19395-3697, Tehran, Iran.
EM Tavakkolinahid@yahoo.com
RI Soltani, Nasrin/AAC-2931-2022; Tavakkoli, Nahid/AFF-4597-2022;
   Tavakkoli, Nahid/AAE-9874-2022
OI Soltani, Nasrin/0000-0002-6477-0552; Tavakkoli,
   Nahid/0000-0003-1183-5524; 
FU Research Council of Payame Noor University
FX The authors gratefully acknowledge financial support of the Research
   Council of Payame Noor University.
CR Abnous K, 2018, ANAL CHIM ACTA, V1020, P110, DOI 10.1016/j.aca.2018.02.066
   Alizadeh N, 2016, ACS APPL MATER INTER, V8, P24901, DOI 10.1021/acsami.6b08577
   Alizadeh N, 2015, J MATER CHEM C, V3, P9910, DOI 10.1039/c5tc01982f
   Arkan E, 2015, ANAL CHIM ACTA, V874, P66, DOI 10.1016/j.aca.2015.03.022
   Baker BR, 2006, J AM CHEM SOC, V128, P3138, DOI 10.1021/ja056957p
   Brewer JD, 2008, J AM ACAD DERMATOL, V59, P483, DOI 10.1016/j.jaad.2008.03.040
   Caulkins J. P., 2006, SOCIOECONOMIC PLANNI, V40, P1, DOI DOI 10.1016/j.seps.2004.08.002
   Chakravarthy M, 2018, CHEM COMMUN, V54, P4593, DOI 10.1039/c8cc02256a
   Chen ZH, 2016, BIOSENS BIOELECTRON, V75, P8, DOI 10.1016/j.bios.2015.08.006
   Cocovi-Solberg DJ, 2017, J CHROMATOGR A, V1512, P43, DOI 10.1016/j.chroma.2017.06.074
   Dies H, 2018, SENSOR ACTUAT B-CHEM, V257, P382, DOI 10.1016/j.snb.2017.10.181
   Ebinger J, 2018, J AM COLL CARDIOL, V71, P790, DOI 10.1016/S0735-1097(18)31331-7
   Fischbach P, 2017, CARDIOL YOUNG, V27, pS75, DOI 10.1017/S1047951116002274
   Kaiser L, 2018, SCI REP-UK, V8, DOI 10.1038/s41598-018-23963-6
   Kim SG, 2016, ACS APPL MATER INTER, V8, P6602, DOI 10.1021/acsami.5b11159
   Kline ND, 2016, ANAL CHEM, V88, P10513, DOI 10.1021/acs.analchem.6b02573
   Liu GL, 2017, ANAL CHEM, V89, P1002, DOI 10.1021/acs.analchem.6b04362
   Liu J, 2006, NAT PROTOC, V1, P246, DOI 10.1038/nprot.2006.38
   Liu YX, 2017, ANAL BIOANAL CHEM, V409, P3993, DOI 10.1007/s00216-017-0349-z
   Musile G, 2018, J CHROMATOGR A, V1560, P10, DOI 10.1016/j.chroma.2018.05.019
   Nasirian V, 2017, MICROCHIM ACTA, V184, P4655, DOI 10.1007/s00604-017-2508-5
   Neves MAD, 2016, ANAL CHEM, V88, P3098, DOI 10.1021/acs.analchem.5b04010
   Neves MAD, 2015, BIOSENS BIOELECTRON, V72, P383, DOI 10.1016/j.bios.2015.05.038
   Oueslati R, 2018, BIOSENS BIOELECTRON, V108, P103, DOI 10.1016/j.bios.2018.02.055
   Patia S. L., 1989, ANN NY ACAD SCI, V562, P290
   Pego AMF, 2017, FORENSIC SCI INT, V274, P83, DOI 10.1016/j.forsciint.2016.12.024
   Chantada-Vazquez MP, 2018, TALANTA, V181, P232, DOI 10.1016/j.talanta.2018.01.017
   Chantada-Vazquez M, 2016, ANAL CHEM, V88, P2734, DOI 10.1021/acs.analchem.5b04250
   Qian ZS, 2015, BIOSENS BIOELECTRON, V68, P225, DOI 10.1016/j.bios.2014.12.057
   Reinholt SJ, 2018, ANAL CHEM, V90, P2601, DOI 10.1021/acs.analchem.7b04120
   Roncancio D, 2014, ANAL CHEM, V86, P11100, DOI 10.1021/ac503360n
   Sanchez-Gonzalez J, 2016, J CHROMATOGR A, V1451, P15, DOI 10.1016/j.chroma.2016.05.003
   Shandordizadeh M, 2016, J MATER CHEM B, V4, P7766, DOI 10.1039/c6tb02564a
   Sorribes-Soriano A, 2017, J CHROMATOGR A, V1481, P23, DOI 10.1016/j.chroma.2016.12.041
   Sorribes-Soriano A, 2018, J CHROMATOGR A, V1545, P22, DOI 10.1016/j.chroma.2018.02.055
   Szamocki R, 2007, ANAL CHEM, V79, P533, DOI 10.1021/ac0615854
   Taghdisi SM, 2018, ACS APPL MATER INTER, V10, P12504, DOI 10.1021/acsami.8b02349
   Taghdisi SM, 2018, SENSOR ACTUAT B-CHEM, V256, P472, DOI 10.1016/j.snb.2017.10.129
   Wang HM, 2015, J MATER CHEM B, V3, P3541, DOI 10.1039/c5tb00357a
   Wang L, 2018, ELECTROPHORESIS, V39, P470, DOI 10.1002/elps.201700254
   Wen YL, 2011, ANAL CHEM, V83, P7418, DOI 10.1021/ac201491p
   Yang YB, 2018, CARBON, V129, P380, DOI 10.1016/j.carbon.2017.12.013
   Yang ZG, 2016, SCI REP-UK, V6, DOI 10.1038/srep21024
   Zhang BZ, 2018, TALANTA, V182, P125, DOI 10.1016/j.talanta.2018.01.061
   Zhang DW, 2012, TALANTA, V92, P65, DOI 10.1016/j.talanta.2012.01.049
   Zhang DW, 2012, BIOSENS BIOELECTRON, V31, P363, DOI 10.1016/j.bios.2011.10.046
   Zou MQ, 2018, J MATER CHEM B, V6, P4146, DOI 10.1039/c8tb00610e
NR 47
TC 21
Z9 21
U1 2
U2 18
PU ROYAL SOC CHEMISTRY
PI CAMBRIDGE
PA THOMAS GRAHAM HOUSE, SCIENCE PARK, MILTON RD, CAMBRIDGE CB4 0WF, CAMBS,
   ENGLAND
EI 2046-2069
J9 RSC ADV
JI RSC Adv.
PY 2019
VL 9
IS 25
BP 14296
EP 14301
DI 10.1039/c9ra01292c
PG 6
WC Chemistry, Multidisciplinary
WE Science Citation Index Expanded (SCI-EXPANDED)
SC Chemistry
GA HZ1WI
UT WOS:000468640100039
PM 35519350
OA gold, Green Published
DA 2023-06-30
ER

PT J
AU Fu, CL
   Yu, H
   Su, LS
   Liu, C
   Song, YL
   Wang, SY
   Lin, ZY
   Chen, F
AF Fu, Caili
   Yu, Hao
   Su, Lingshan
   Liu, Chang
   Song, Yanling
   Wang, Shaoyun
   Lin, Zhenyu
   Chen, Fang
TI A homogeneous electrochemical sensor for Hg2+ determination in
   environmental water based on the T-Hg2+-T structure and exonuclease
   III-assisted recycling amplification
SO ANALYST
LA English
DT Article
ID SIGNAL AMPLIFICATION; LABEL-FREE; DNA; BIOSENSOR; MERCURY(II);
   FLUORESCENT; CH3HG+
AB A simple, fast, sensitive, and homogeneous electrochemical sensor based on the T-Hg2+-T structure and exonuclease III-assisted recycling amplification has been constructed for mercury ion (Hg2+) detection. The cT and methylene blue-labeled DNA probes (MB-TDNA) were designed to contain poly T sequences, which were repulsed from the negatively charged indium tin oxide (ITO) electrode due to their abundant negative charges. Hg2+ could trigger the formation of double-stranded DNA (dsDNA) between two DNA probes owing to the stable T-Hg2+-T structure. Then, Exo III specifically recognizes the cleavage of the double-stranded structure to release a methylene blue-labeled mononucleotide fragment (MB-MF). Moreover, the release of the target Hg2+ induces new hybridization and produces a large number of MB-MFs; MB-MFs are not repulsed by the negatively charged ITO electrode surface, thus producing a significant current signal. Under optimal conditions, the differential pulse voltammetric (DPV) response had a linear relationship with the logarithm of Hg2+ concentration in the range of 1.0 nM-0.5 M, and the proposed method displayed great applicability for detecting Hg2+ in tap-water samples.
C1 [Fu, Caili; Su, Lingshan; Liu, Chang; Song, Yanling; Wang, Shaoyun] Fuzhou Univ, Inst Nanomed & Nanobiosensing, Fujian Prov Key Lab Anal & Detect Technol Food Sa, Coll Biol Sci & Engn,Coll Chem, Fuzhou 350116, Fujian, Peoples R China.
   [Fu, Caili; Lin, Zhenyu] Fuzhou Univ, MOE Key Lab Anal & Detect Food Safety, Fujian Prov Key Lab Anal & Detect Technol Food Sa, Inst Nanomed & Nanobiosensing,Coll Chem, Fuzhou 350116, Fujian, Peoples R China.
   [Yu, Hao] Fujian Med Univ, Sch & Hosp Stomatol, Dept Prosthodont, Fuzhou 350005, Fujian, Peoples R China.
   [Chen, Fang] China Agr Univ, Natl Engn Res Ctr Fruits & Vegetables Proc, Key Lab Fruits & Vegetables Proc,Coll Food Sci &, Engn Res Ctr Fruits & Vegetables Proc,Minist Educ, Beijing 100083, Peoples R China.
C3 Fuzhou University; Fuzhou University; Fujian Medical University; China
   Agricultural University
RP Lin, ZY (通讯作者)，Fuzhou Univ, MOE Key Lab Anal & Detect Food Safety, Fujian Prov Key Lab Anal & Detect Technol Food Sa, Inst Nanomed & Nanobiosensing,Coll Chem, Fuzhou 350116, Fujian, Peoples R China.; Chen, F (通讯作者)，China Agr Univ, Natl Engn Res Ctr Fruits & Vegetables Proc, Key Lab Fruits & Vegetables Proc,Coll Food Sci &, Engn Res Ctr Fruits & Vegetables Proc,Minist Educ, Beijing 100083, Peoples R China.
EM zylin@fzu.edu.cn; chenfangch@sina.com
RI Song, Yanling/ABB-7055-2021; Song, Yanling/AAT-7783-2020; 于,
   皓/AAS-2146-2020; , Lin/C-8577-2012
OI 于, 皓/0000-0001-7940-1410; li, ying/0000-0003-4666-5588; ,
   Lin/0000-0001-7890-6812
FU National Key R&D Program of China [2016YFD0400202]; Natural Science
   Foundation of China [31571779]; Science and Technology Program of
   Fujian, China [2016N0017]; Fujian Spark Program [2016S0042]; Fuzhou
   Science and Technology Project [2015-G-70]
FX The authors gratefully acknowledge the support provided by the National
   Key R&D Program of China (No. 2016YFD0400202), the Natural Science
   Foundation of China (No. 31571779), the Science and Technology Program
   of Fujian, China (Grant No. 2016N0017), the Fujian Spark Program (Grant
   No. 2016S0042), and the Fuzhou Science and Technology Project (Grant No.
   2015-G-70).
CR Barreto WJ, 2005, ANAL SCI, V21, P549, DOI 10.2116/analsci.21.549
   Cai W, 2017, BIOSENS BIOELECTRON, V98, P466, DOI 10.1016/j.bios.2017.07.025
   Chen PP, 2016, ANAL CHEM, V88, P12386, DOI 10.1021/acs.analchem.6b03633
   Chen PP, 2016, ANAL CHEM, V88, P2065, DOI 10.1021/acs.analchem.5b03307
   Duarte FA, 2013, ANAL CHEM, V85, P5015, DOI 10.1021/ac4002436
   Duong TQ, 2010, CHEM REV, V110, P6280, DOI 10.1021/cr100154p
   Feng YS, 2017, TALANTA, V170, P103, DOI 10.1016/j.talanta.2017.03.099
   Fu CL, 2016, ANAL CHEM, V88, P10176, DOI 10.1021/acs.analchem.6b02753
   Gao Y, 2014, ANAL CHEM, V86, P8881, DOI 10.1021/ac5024952
   Han FXX, 2006, WATER AIR SOIL POLL, V170, P161, DOI 10.1007/s11270-006-3003-5
   Han YY, 2011, SPECTROCHIM ACTA A, V79, P1546, DOI 10.1016/j.saa.2011.04.086
   He MQ, 2017, ANAL CHEM, V89, P9292, DOI 10.1021/acs.analchem.7b02073
   Hong YS, 2011, ENVIRON SCI TECHNOL, V45, P6429, DOI 10.1021/es200398d
   Kamal A, 2017, ANALYST, V142, P1827, DOI 10.1039/c7an00238f
   Kim HN, 2012, CHEM SOC REV, V41, P3210, DOI 10.1039/c1cs15245a
   Li F, 2013, BIOSENS BIOELECTRON, V39, P82, DOI 10.1016/j.bios.2012.06.050
   Li W, 2015, BIOSENS BIOELECTRON, V66, P251, DOI 10.1016/j.bios.2014.11.032
   Li X, 2017, ACS APPL MATER INTER, V9, P5733, DOI 10.1021/acsami.6b13717
   Lin ZZ, 2011, ANAL CHEM, V83, P6896, DOI 10.1021/ac2014096
   Liu C, 2016, FRONT ENV SCI ENG, V10, DOI 10.1007/s11783-016-0856-8
   Luo XT, 2008, ANAL CHEM, V80, P7341, DOI 10.1021/ac8010236
   Ono A, 2004, ANGEW CHEM INT EDIT, V43, P4300, DOI 10.1002/anie.200454172
   Punrat E, 2014, J ELECTROANAL CHEM, V727, P78, DOI 10.1016/j.jelechem.2014.05.026
   Ren W, 2016, ANAL CHEM, V88, P1385, DOI 10.1021/acs.analchem.5b03972
   Ruan YD, 2016, ANALYST, V141, P3313, DOI [10.1039/C6AN00465B, 10.1039/c6an00465b]
   Srinivasan K, 2016, ANALYST, V141, P6344, DOI [10.1039/C6AN00879H, 10.1039/c6an00879h]
   Tan Y, 2015, ANAL CHEM, V87, P9204, DOI 10.1021/acs.analchem.5b01470
   Tang SR, 2015, CHEM COMMUN, V51, P15043, DOI 10.1039/c5cc05773f
   Tortolini C, 2015, BIOSENS BIOELECTRON, V67, P524, DOI 10.1016/j.bios.2014.09.031
   Wang XZ, 2014, ANALYST, V139, P6272, DOI 10.1039/c4an01320d
   Wang XZ, 2014, ANAL CHEM, V86, P9626, DOI 10.1021/ac502125z
   Wei XF, 2014, ANAL CHEM, V86, P3563, DOI 10.1021/ac500101t
   Xiaojing Liang, 2013, Applied Mechanics and Materials, V319, P513, DOI 10.4028/www.scientific.net/AMM.319.513
   Xiong EH, 2015, ANAL CHIM ACTA, V853, P242, DOI 10.1016/j.aca.2014.10.015
   Xuan F, 2013, ANAL CHEM, V85, P4586, DOI 10.1021/ac400228q
   Xuan F, 2012, ANAL CHEM, V84, P5216, DOI 10.1021/ac301033w
   Zhang JL, 2015, ELECTROCHIM ACTA, V186, P192, DOI 10.1016/j.electacta.2015.10.173
   Zhu PY, 2016, TALANTA, V155, P168, DOI 10.1016/j.talanta.2016.04.026
   Zhuang JY, 2013, BIOSENS BIOELECTRON, V39, P315, DOI 10.1016/j.bios.2012.07.015
   Zuo XL, 2010, J AM CHEM SOC, V132, P1816, DOI 10.1021/ja909551b
NR 40
TC 18
Z9 20
U1 5
U2 121
PU ROYAL SOC CHEMISTRY
PI CAMBRIDGE
PA THOMAS GRAHAM HOUSE, SCIENCE PARK, MILTON RD, CAMBRIDGE CB4 0WF, CAMBS,
   ENGLAND
SN 0003-2654
EI 1364-5528
J9 ANALYST
JI Analyst
PD MAY 7
PY 2018
VL 143
IS 9
BP 2122
EP 2127
DI 10.1039/c8an00462e
PG 6
WC Chemistry, Analytical
WE Science Citation Index Expanded (SCI-EXPANDED)
SC Chemistry
GA GE3JK
UT WOS:000431109400021
PM 29649342
DA 2023-06-30
ER

PT J
AU Chen, JC
   Fu, B
   Liu, TL
   Yan, ZH
   Li, K
AF Chen, Jincheng
   Fu, Bo
   Liu, Tailin
   Yan, Zhihong
   Li, Kang
TI A Graphene Oxide-DNA Electrochemical Sensor Based on Glassy Carbon
   Electrode for Sensitive Determination of Methotrexate
SO ELECTROANALYSIS
LA English
DT Article
DE Methotrexate; DNA; Graphene oxide; Biological samples
ID ANTICANCER DRUG METHOTREXATE; BIMETALLIC NANOPARTICLES; VOLTAMMETRIC
   SENSOR; QUANTUM DOTS; NANOMATERIALS; HYBRIDIZATION; TRYPTOPHAN;
   BIOSENSOR; OXIDATION; TYROSINE
AB Methotrexate (MTX) was used as an anti-cancer drug, but its excessive use can cause serious side effects, it was necessary to monitor MTX in vivo. In this report, DNA was immobilized on a glassy carbon electrode (GCE) modified with graphene oxide (GO) to develop an electrochemical sensor for sensitive determination of MTX for the first time. The adsorptive voltammetric behaviors of MTX on DNA sensor were investigated using differential pulse voltammetry (DPV). The peak current response of guanine in DNA was used as a determination signal of MTX in acetate buffer solution pH4.6. Voltammetric investigations revealed that the proposed method could determine MTX in the concentration range from 5.5x10(-8) to 2.2x10(-6)molL(-1) with a lower detection limit of 7.6x10(-)9molL(-1) (S/N=3). The method was applied to detect MTX in human blood serum and diluted urine samples with excellent recoveries of 97.4-102.5%. Compared with the previous studies, the DNA/GO/GCE electrode constructed by us based on the change rate of guanine current (R%) in DNA, proportionally reflecting the MTX concentration, is simple and sensitive.
C1 [Chen, Jincheng; Fu, Bo; Liu, Tailin; Yan, Zhihong; Li, Kang] Guangdong Pharmaceut Univ, Coll Pharm, Guangzhou 510006, Guangdong, Peoples R China.
C3 Guangdong Pharmaceutical University
RP Li, K (通讯作者)，Guangdong Pharmaceut Univ, Coll Pharm, Guangzhou 510006, Guangdong, Peoples R China.
EM likang229@aliyun.com
FU National Natural Science Foundation of China [81573678]; Natural Science
   Foundation of Guangdong Province, China [2015A030313584]
FX This work was supported by the National Natural Science Foundation of
   China (Grant No. 81573678) and Natural Science Foundation of Guangdong
   Province, China (Grant No. 2015A030313584).
CR Akyildirim O, 2017, J MOL LIQ, V243, P677, DOI 10.1016/j.molliq.2017.08.085
   Alloni D, 2011, RADIAT PROT DOSIM, V143, P226, DOI 10.1093/rpd/ncq384
   Bravo-Anaya LM, 2015, ELECTROCHIM ACTA, V167, P311, DOI 10.1016/j.electacta.2015.03.106
   Cai CQ, 2009, SPECTROCHIM ACTA A, V72, P46, DOI 10.1016/j.saa.2008.07.022
   Chilukuri S. P., 1996, ANAL LETT, V29, P1763
   Colak AT, 2016, J ELECTROCHEM SOC, V163, pF1237, DOI 10.1149/2.0911610jes
   Elcin S, 2016, ELECTROANAL, V28, P611, DOI 10.1002/elan.201500495
   Gao L., 2007, ELECTROANAL CHEM, P131
   Gao L, 2007, J ELECTROANAL CHEM, V610, P131, DOI 10.1016/j.jelechem.2007.07.030
   Gode C, 2017, J COLLOID INTERF SCI, V508, P525, DOI 10.1016/j.jcis.2017.08.086
   Guo ZP, 2017, J ELECTROANAL CHEM, V803, P150, DOI 10.1016/j.jelechem.2017.09.027
   Hegde AH, 2012, J PHARMACEUT BIOMED, V63, P40, DOI 10.1016/j.jpba.2012.01.034
   Huang MM, 1998, J CHROMATOGR A, V828, P303, DOI 10.1016/S0021-9673(98)00683-9
   LEVITT M, 1973, CANCER RES, V33, P1729
   Liu SF, 2010, BIOSENS BIOELECTRON, V25, P1640, DOI 10.1016/j.bios.2009.11.026
   Loo AH, 2012, NANOSCALE, V4, P921, DOI 10.1039/c2nr11492e
   Lutfi Yola M., 2017, CURR ANAL CHEM, V13, P13
   Muti M, 2012, COLLOID SURFACE B, V91, P77, DOI 10.1016/j.colsurfb.2011.10.042
   Oliveira GG, 2013, CENT EUR J CHEM, V11, P1837, DOI 10.2478/s11532-013-0305-5
   Oliveira SF, 2015, CARBON, V95, P767, DOI 10.1016/j.carbon.2015.08.076
   Rafique B, 2013, BIOSENS BIOELECTRON, V44, P21, DOI 10.1016/j.bios.2012.12.028
   ROZENSZAJN LA, 1974, BLOOD, V43, P401, DOI 10.1182/blood.V43.3.401.401
   Shen JH, 2012, CHEM COMMUN, V48, P3686, DOI 10.1039/c2cc00110a
   SPRECHER CA, 1979, BIOPOLYMERS, V18, P1009, DOI 10.1002/bip.1979.360180418
   Sun HJ, 2016, ACCOUNTS CHEM RES, V49, P461, DOI 10.1021/acs.accounts.5b00515
   Vasconcellos M.C., 2016, J ELECTROANAL CHEM, V765, P168
   Wang F, 2009, ELECTROCHIM ACTA, V54, P1408, DOI 10.1016/j.electacta.2008.09.027
   Wang J, 1996, ANAL CHIM ACTA, V332, P139, DOI 10.1016/0003-2670(96)00248-6
   Wang J., 2010, ELECTROANAL, V16, P928
   Wang YW, 2012, J SOLID STATE ELECTR, V16, P3227, DOI 10.1007/s10008-012-1763-y
   Wei LL, 2012, J SOLID STATE ELECTR, V16, P3817, DOI 10.1007/s10008-012-1815-3
   Wei LL, 2011, MICROCHIM ACTA, V173, P439, DOI 10.1007/s00604-011-0580-9
   Ye BX, 2005, J CHIN CHEM SOC-TAIP, V52, P1111, DOI 10.1002/jccs.200500159
   Yokus OA, 2016, SENSOR ACTUAT B-CHEM, V233, P47, DOI 10.1016/j.snb.2016.04.050
   Yola ML, 2016, J ELECTROCHEM SOC, V163, pB718, DOI 10.1149/2.1191614jes
   Yola ML, 2016, ELECTROANAL, V28, P570, DOI 10.1002/elan.201500381
   Yola ML, 2015, RSC ADV, V5, P72590, DOI 10.1039/c5ra90080h
   Yola ML, 2015, SENSOR ACTUAT B-CHEM, V210, P149, DOI 10.1016/j.snb.2014.12.098
   Zhu Y., 2015, ACS NANO, V4, P1227
NR 39
TC 26
Z9 26
U1 0
U2 31
PU WILEY-V C H VERLAG GMBH
PI WEINHEIM
PA POSTFACH 101161, 69451 WEINHEIM, GERMANY
SN 1040-0397
EI 1521-4109
J9 ELECTROANAL
JI Electroanalysis
PD FEB
PY 2018
VL 30
IS 2
BP 288
EP 295
DI 10.1002/elan.201700615
PG 8
WC Chemistry, Analytical; Electrochemistry
WE Science Citation Index Expanded (SCI-EXPANDED)
SC Chemistry; Electrochemistry
GA FV8YV
UT WOS:000424874800013
DA 2023-06-30
ER

PT J
AU Wang, MQ
   Ye, C
   Bao, SJ
   Xu, MW
AF Wang, Min-Qiang
   Ye, Cui
   Bao, Shu-Juan
   Xu, Mao-Wen
TI Controlled synthesis of Mn-3(PO4)(2) hollow spheres as biomimetic
   enzymes for selective detection of superoxide anions released by living
   cells
SO MICROCHIMICA ACTA
LA English
DT Article
DE FESEM; XRD; XPS; Transition metal phosphate; Enzyme mimic; Malignant
   melanoma cells
ID CARBON NANOTUBES; DISMUTASE; NANOPARTICLES; PHOSPHATES; BIOSENSOR;
   OXIDATION; ELECTRODE; SURFACE; SENSOR; FILM
AB The authors have synthesized nanostructured manganese(II) phosphate hollow spheres [Mn-3(PO4)(2) HS] with tunable pore structure by using a micro-emulsion method. These, if deposited on a glassy carbon electrode (GCE), are shown to be a viable material for electrochemical sensing of superoxide (radical) anion (O2E (TM)(-)) at a typical working voltage of 0.7 V (vs. SCE). Hence, they act as biomimetic enzymes that allow for the determination of O2E (TM)(-) with a very low detection limit (1.35 nM), wide linear range (5 nM to 0.4 mM), and good long-term stability. The modified GCE was applied in-situ to the electrochemical determination of O-2 (-) that is released from human malignant melanoma cells and normal keratinocyte, and it showed excellent real time analytical capability. In our perception, the use of this material offers exciting opportunities in terms of implementing nanoscale transition metal phosphates as biomimetic enzymes in enzyme-free diagnostic sensors. Conceivably, these will offer higher sensitivity and longer durability than assays based on the use of natural enzymes.
C1 [Wang, Min-Qiang; Bao, Shu-Juan; Xu, Mao-Wen] Southwest Univ, Inst Clean Energy & Adv Mat, Fac Mat & Energy, Chongqing 400715, Peoples R China.
   [Ye, Cui] Southwest Univ, Sch Chem & Chem Engn, Key Lab Ecoenvironm Three Gorges Reservoir Reg, Minist Educ, Chongqing 400715, Peoples R China.
C3 Southwest University - China; Southwest University - China
RP Bao, SJ (通讯作者)，Southwest Univ, Inst Clean Energy & Adv Mat, Fac Mat & Energy, Chongqing 400715, Peoples R China.
EM baoshj@swu.edu.cn
RI Wang, Minqiang/ADB-2015-2022; Xu, Maowen/K-1220-2017
OI Xu, Maowen/0000-0003-4490-2260
FU Chongqing Key Laboratory for Advanced Materials and Technologies of
   Clean Energies; Program for Excellent Talents in Chongqing
   [102060-20600218]
FX This work is financially supported by Chongqing Key Laboratory for
   Advanced Materials and Technologies of Clean Energies and Program for
   Excellent Talents in Chongqing (102060-20600218). Minqiang Wang and Cui
   Ye contributed equally to this work.
CR Ahmad J, 2015, ENVIRON TOXICOL, V30, P137, DOI 10.1002/tox.21879
   Arico AS, 2005, NAT MATER, V4, P366, DOI 10.1038/nmat1368
   Barnese K, 2008, J AM CHEM SOC, V130, P4604, DOI 10.1021/ja710162n
   BOAKYE E, 1994, J COLLOID INTERF SCI, V163, P120, DOI 10.1006/jcis.1994.1087
   Cheetham AK, 1999, ANGEW CHEM INT EDIT, V38, P3268, DOI 10.1002/(SICI)1521-3773(19991115)38:22<3268::AID-ANIE3268>3.0.CO;2-U
   Dai ZH, 2009, CHEM-EUR J, V15, P4321, DOI 10.1002/chem.200802158
   Di JW, 2004, BIOSENS BIOELECTRON, V19, P1479, DOI 10.1016/j.bios.2003.12.006
   Diez L, 2001, J CHROMATOGR B, V763, P185, DOI 10.1016/S0378-4347(01)00396-6
   Entezari MH, 2011, ULTRASON SONOCHEM, V18, P127, DOI 10.1016/j.ultsonch.2010.04.001
   Feng PY, 1997, J AM CHEM SOC, V119, P2497, DOI 10.1021/ja9634841
   Fitzgerald AL, 2015, CELL DEATH DIS, V6, DOI 10.1038/cddis.2015.44
   GARROU PE, 1985, CHEM REV, V85, P171, DOI 10.1021/cr00067a001
   Hu FX, 2015, ADV FUNCT MATER, V25, P5924, DOI 10.1002/adfm.201502341
   Husein MM, 2007, J NANOPART RES, V9, P787, DOI 10.1007/s11051-006-9107-4
   Ignatov S, 2002, BIOSENS BIOELECTRON, V17, P191, DOI 10.1016/S0956-5663(01)00283-4
   Knowles JC, 2003, J MATER CHEM, V13, P2395, DOI 10.1039/b307119g
   KONTOS HA, 1986, J NEUROSURG, V64, P803, DOI 10.3171/jns.1986.64.5.0803
   Li P, 2016, J AM CHEM SOC, V138, P2893, DOI 10.1021/jacs.5b11784
   Liao SH, 2016, ANAL CHIM ACTA, V905, P72, DOI 10.1016/j.aca.2015.12.017
   Long R, 2015, ADV MATER, V27, P7025, DOI 10.1002/adma.201502068
   Luo YP, 2009, CHEM COMMUN, P3014, DOI 10.1039/b902150g
   MITCHELL DJ, 1981, J CHEM SOC FARAD T 2, V77, P601, DOI 10.1039/f29817700601
   Natarajan S, 2000, INORG CHEM, V39, P1426, DOI 10.1021/ic991223x
   OHARA Y, 1993, J CLIN INVEST, V91, P2546, DOI 10.1172/JCI116491
   Tian Y, 2002, ANAL CHEM, V74, P2428, DOI 10.1021/ac0157270
   Tilley RD, 2005, CHEM COMMUN, P1833, DOI 10.1039/B416069J
   Vasquez-Vivar J, 1998, P NATL ACAD SCI USA, V95, P9220, DOI 10.1073/pnas.95.16.9220
   Wang MQ, 2016, ELECTROCHIM ACTA, V190, P365, DOI 10.1016/j.electacta.2015.12.199
   Wang MQ, 2016, ANALYST, V141, P1279, DOI 10.1039/c5an02441b
   Ye C, 2016, BIOSENS BIOELECTRON, V79, P34, DOI 10.1016/j.bios.2015.11.096
   Zhang L, 2005, J AGR FOOD CHEM, V53, P549, DOI 10.1021/jf049724a
   Zhou Y, 2016, ACS APPL MATER INTER, V8, P6423, DOI 10.1021/acsami.6b01031
   Zhu HY, 2014, ANGEW CHEM INT EDIT, V53, P12508, DOI 10.1002/anie.201406281
   Zhu X, 2015, BIOSENS BIOELECTRON, V67, P79, DOI 10.1016/j.bios.2014.07.004
NR 34
TC 21
Z9 21
U1 3
U2 67
PU SPRINGER WIEN
PI WIEN
PA SACHSENPLATZ 4-6, PO BOX 89, A-1201 WIEN, AUSTRIA
SN 0026-3672
EI 1436-5073
J9 MICROCHIM ACTA
JI Microchim. Acta
PD APR
PY 2017
VL 184
IS 4
BP 1177
EP 1184
DI 10.1007/s00604-017-2112-8
PG 8
WC Chemistry, Analytical
WE Science Citation Index Expanded (SCI-EXPANDED)
SC Chemistry
GA EP6OD
UT WOS:000397497900024
DA 2023-06-30
ER

PT J
AU Zhang, HJ
   Gao, YT
   Xiong, HB
AF Zhang, Hongjiao
   Gao, Yuntao
   Xiong, Huabin
TI Sensitive and Selective Determination of Riboflavin in Milk and Soymilk
   Powder by Multi-walled Carbon Nanotubes and Ionic Liquid [BMPi]PF6
   Modified Electrode
SO FOOD ANALYTICAL METHODS
LA English
DT Article
DE Riboflavin; Multi-walled carbon nanotubes; Ionic liquid;
   N-butyl-N-methyl-piperidinium hexafluorophosphate; Food analysis
ID ASCORBIC-ACID; FOOD SAMPLES; VOLTAMMETRIC DETERMINATION; PASTE
   ELECTRODE; FOLIC-ACID; URIC-ACID; SENSOR; FLUORESCENCE; COMPOSITE;
   BIOSENSOR
AB A novel electrochemical method to detect riboflavin was proposed using a multi-walled carbon nanotubes and ionic liquid N-butyl-N-methyl-piperidinium hexafluorophosphate composite film modified glassy carbon electrode (MWNTs-[BMPi]PF6/GCE). A well-defined CV behavior with a pair of sensitive and well-shaped redox peak was observed, and the response value of riboflavin at MWNTs-[BMPi]PF6/GCE is much higher than that at MWNTs/GCE in 0.1 mol L-1 HAc-NaAc buffer solution (pH 4.5). The electrochemical approach based on a sensitive DPV analytical signal exhibits an excellent analytical performance with a wide linear range (2.6 x 10(-8) to 1.3 x 10(-6) mol L-1) and low detection limit (4.7 x 10(-9) mol L-1) for the riboflavin. Moreover, the proposed method possesses a potential practical application value and can be employed for the quantitative analysis of trace riboflavin with a recovery of 95.8-102.4 % in food samples such as milk and soymilk powder.
C1 [Zhang, Hongjiao; Gao, Yuntao; Xiong, Huabin] Yunnan Minzu Univ, Key Lab Comprehens Utilizat Mineral Resources Eth, Kunming 650500, Peoples R China.
   [Zhang, Hongjiao; Gao, Yuntao; Xiong, Huabin] Yunnan Minzu Univ, Joint Res Ctr Int Cross Border Ethn Reg Biomass C, Kunming 650500, Peoples R China.
C3 Yunnan Minzu University; Yunnan Minzu University
RP Gao, YT (通讯作者)，Yunnan Minzu Univ, Key Lab Comprehens Utilizat Mineral Resources Eth, Kunming 650500, Peoples R China.; Gao, YT (通讯作者)，Yunnan Minzu Univ, Joint Res Ctr Int Cross Border Ethn Reg Biomass C, Kunming 650500, Peoples R China.
EM kylw168@163.com
RI Gao, Yuntao/GQP-3589-2022
FU National Natural Science Fundation of China [21367025]; Program for
   State Ethnic Affairs Commission of the China [2014YNZ012]
FX This study was funded by the National Natural Science Fundation of China
   (21367025) and Program for State Ethnic Affairs Commission of the China
   (2014YNZ012).
CR Bertollo CM, 2006, EUR J PHARMACOL, V547, P184, DOI 10.1016/j.ejphar.2006.07.045
   Bijad M, 2013, FOOD ANAL METHOD, V6, P1639, DOI 10.1007/s12161-013-9585-9
   Chen Xiaoqing, 2013, Evid Based Complement Alternat Med, V2013, P504563, DOI 10.1155/2013/504563
   Fukushima T, 2003, SCIENCE, V300, P2072, DOI 10.1126/science.1082289
   Jin PF, 2012, J PHARMACEUT BIOMED, V70, P151, DOI 10.1016/j.jpba.2012.06.020
   Rodriguez RSJ, 2012, J CEREAL SCI, V55, P293, DOI 10.1016/j.jcs.2011.12.011
   Kachoosangi RT, 2009, ANAL CHEM, V81, P435, DOI 10.1021/ac801853r
   Lavanya N, 2013, ANALYST, V138, P2061, DOI 10.1039/c3an36754a
   LAVIRON E, 1979, J ELECTROANAL CHEM, V101, P19, DOI 10.1016/S0022-0728(79)80075-3
   Liu BZ, 2015, J FOOD COMPOS ANAL, V40, P14, DOI 10.1016/j.jfca.2014.12.010
   Liu Y, 2007, ELECTROANAL, V19, P55, DOI 10.1002/elan.200603692
   Majidi MR, 2013, FOOD ANAL METHOD, V6, P1388, DOI 10.1007/s12161-012-9556-6
   Mal P, 2012, INDIAN J EXP BIOL, V50, P677
   Masek A, 2012, CR CHIM, V15, P524, DOI 10.1016/j.crci.2012.01.012
   Nezamzadeh-Ejhieh A, 2014, J IND ENG CHEM, V20, P2146, DOI 10.1016/j.jiec.2013.09.044
   Qi HL, 2011, SPECTROCHIM ACTA A, V78, P211, DOI 10.1016/j.saa.2010.09.023
   Riman D, 2015, ELECTROCHIM ACTA, V165, P410, DOI 10.1016/j.electacta.2015.03.056
   Sa ES, 2015, SENSOR ACTUAT B-CHEM, V209, P423, DOI 10.1016/j.snb.2014.11.136
   Safavi A, 2010, ANAL CHIM ACTA, V674, P176, DOI 10.1016/j.aca.2010.06.012
   Salimi A, 2013, BIOSENS BIOELECTRON, V42, P439, DOI 10.1016/j.bios.2012.10.053
   Sikorska E, 2008, ANAL CHIM ACTA, V613, P207, DOI 10.1016/j.aca.2008.02.063
   Sun YX, 2009, MICROCHIM ACTA, V165, P373, DOI 10.1007/s00604-009-0147-1
   Thomas T, 2013, J COLLOID INTERF SCI, V402, P223, DOI 10.1016/j.jcis.2013.03.059
   Voicescu M, 2008, J FLUORESC, V18, P953, DOI 10.1007/s10895-008-0354-x
   Wang Y, 2011, J AGR FOOD CHEM, V59, P12629, DOI 10.1021/jf202536m
   Xu TC, 2013, TALANTA, V109, P185, DOI 10.1016/j.talanta.2013.02.004
   Yan QP, 2006, ELECTROANAL, V18, P1075, DOI 10.1002/elan.200603502
   Yang JC, 2015, SENSOR ACTUAT B-CHEM, V211, P59, DOI 10.1016/j.snb.2015.01.058
   Zhang H, 2010, INT J ELECTROCHEM SC, V5, P295
   Zhang HJ, 2016, INT J ELECTROCHEM SC, V11, P2971
   Zhang YJ, 2005, LANGMUIR, V21, P4797, DOI 10.1021/la050026+
   Zhao Y, 2007, ELECTROCHEM COMMUN, V9, P2457, DOI 10.1016/j.elecom.2007.07.017
   Zhao YF, 2005, TALANTA, V66, P51, DOI 10.1016/j.talanta.2004.09.019
   Zheng QL, 2012, J ENVIRON SCI, V24, P1717, DOI 10.1016/S1001-0742(11)60970-4
   Zougagh M, 2008, ELECTROPHORESIS, V29, P3213, DOI 10.1002/elps.200800115
NR 35
TC 16
Z9 16
U1 0
U2 54
PU SPRINGER
PI NEW YORK
PA 233 SPRING ST, NEW YORK, NY 10013 USA
SN 1936-9751
EI 1936-976X
J9 FOOD ANAL METHOD
JI Food Anal. Meth.
PD FEB
PY 2017
VL 10
IS 2
BP 399
EP 406
DI 10.1007/s12161-016-0598-z
PG 8
WC Food Science & Technology
WE Science Citation Index Expanded (SCI-EXPANDED)
SC Food Science & Technology
GA EI3HC
UT WOS:000392379600013
DA 2023-06-30
ER

PT J
AU Song, H
   Zhang, L
   Yu, F
   Ye, BC
   Li, YC
AF Song, Han
   Zhang, Lu
   Yu, Feng
   Ye, Bang-Ce
   Li, Yingchun
TI Molecularly imprinted polymer functionalized nanoporous Au-Ag alloy
   microrod: Novel supportless electrochemical platform for ultrasensitive
   and selective sensing of metronidazole
SO ELECTROCHIMICA ACTA
LA English
DT Article
DE Molecularly imprinted polymer; Supportless sensor; Nanoporous alloy
   microrod; Metronidazole; Trace measurement
ID GLASSY-CARBON ELECTRODE; GRAPHENE OXIDE; AMPEROMETRIC SENSOR; PASTE
   ELECTRODE; GOLD; NANOPARTICLES; BIOSENSOR; GLUCOSE; FILM; IMMOBILIZATION
AB We describe here an ultrasensitive electrochemical detection of metronidazole (MNZ) by using a freestanding Au-Ag alloy microrod (AMR) as working electrode. Nanoporous Au-Ag AMR (NPAMR) was facilely prepared by dealloying of smooth AMR and further modified with electropolymerized molecularly imprinted polymer (MIP), which affords simultaneous identification and quantification of the target molecules by cyclic voltammetry (CV) with Fe(CN)G(3-/4-) as probe to indicate the current intensity. The MIP-decorated NPAMR showed a remarkably low detection limit of 2.7 x 10(-14)M (S/N = 3) and a wide determination range from 8.0 x 10(-14) to 1.0 x 10(-6)M for MNZ. The developed sensor has been successfully applied in detection of MNZ in real samples (fish tissues and drug tablet), and admirable specificity and anti-interference capability were achieved. This protocol offers great promise for cost-effective and precisely quantitative analysis of trace biological and chemical substances without assistance of any extra working electrode. (C) 2016 Elsevier Ltd. All rights reserved.
C1 [Song, Han; Zhang, Lu; Li, Yingchun] Shihezi Univ, Key Lab Xinjiang Phytomedicine Resources, Minist Educ, Sch Pharm, Shihezi 832000, Peoples R China.
   [Yu, Feng; Ye, Bang-Ce; Li, Yingchun] Shihezi Univ, Sch Chem & Chem Engn, Key Lab Green Proc Chem Engn Xinjiang Bingtuan, Shihezi 832003, Peoples R China.
   [Ye, Bang-Ce] E China Univ Sci & Technol, Lab Biosyst & Microanal, State Key Lab Bioreactor Engn, Shanghai 200237, Peoples R China.
C3 Shihezi University; Shihezi University; East China University of Science
   & Technology
RP Li, YC (通讯作者)，Shihezi Univ, Key Lab Xinjiang Phytomedicine Resources, Minist Educ, Sch Pharm, Shihezi 832000, Peoples R China.
EM yingchunli@shzu.edu.cn
RI Yu, Feng/B-7744-2009
OI Yu, Feng/0000-0002-8140-8344
FU National Natural Science Foundation of China [81260487, 81460543];
   Scientific Research Foundation for the Returned Overseas Chinese
   Scholars from Ministry of Human Resources and Social Security of China
   [RSLX201301]; Major Program for Science and Technology Development of
   Shihezi University [gxjs2014-zdgg04]; Pairing Program of Shihezi
   University with Eminent Scholar in Elite University [SDJDZ201502]; Key
   Technical Innovation Project of Xinjiang Uygur Autonomous Region
FX The project was financially sponsored by National Natural Science
   Foundation of China (81260487, 81460543), the Scientific Research
   Foundation for the Returned Overseas Chinese Scholars from Ministry of
   Human Resources and Social Security of China (RSLX201301), the Major
   Program for Science and Technology Development of Shihezi University
   (gxjs2014-zdgg04), the Pairing Program of Shihezi University with
   Eminent Scholar in Elite University (SDJDZ201502) and 2015 Key Technical
   Innovation Project of Xinjiang Uygur Autonomous Region.
CR Abbaspour A, 2015, BIOSENS BIOELECTRON, V68, P149, DOI 10.1016/j.bios.2014.12.040
   Adhikari B, 2004, PROG POLYM SCI, V29, P699, DOI 10.1016/j.progpolymsci.2004.03.002
   Afkhami A, 2014, TALANTA, V128, P203, DOI 10.1016/j.talanta.2014.03.003
   Aghaei A, 2010, ELECTROCHIM ACTA, V55, P1503, DOI 10.1016/j.electacta.2009.09.033
   ANSON FC, 1964, ANAL CHEM, V36, P932, DOI 10.1021/ac60210a068
   Bartlett PN, 2005, TALANTA, V66, P869, DOI 10.1016/j.talanta.2004.12.048
   Blanco-Lopez MC, 2004, TRAC-TREND ANAL CHEM, V23, P36, DOI 10.1016/S0165-9936(04)00102-5
   Bryant-Genevier J, 2014, SENSOR ACTUAT B-CHEM, V202, P167, DOI 10.1016/j.snb.2014.05.049
   Chen D, 2013, SENSOR ACTUAT B-CHEM, V183, P594, DOI 10.1016/j.snb.2013.04.050
   Daeseleire E, 2000, ANALYST, V125, P1533, DOI 10.1039/b005707j
   Deepa PN, 2003, ANAL CHEM, V75, P5399, DOI 10.1021/ac026459o
   DICKERT FL, 1992, SENSOR ACTUAT B-CHEM, V6, P25, DOI 10.1016/0925-4005(92)80025-S
   Dickert FL, 2000, SENSOR ACTUAT B-CHEM, V65, P186, DOI 10.1016/S0925-4005(99)00327-5
   do Nascimento TG, 2005, J PHARMACEUT BIOMED, V37, P777, DOI 10.1016/j.jpba.2004.11.042
   Erk N, 2001, J PHARMACEUT BIOMED, V25, P115, DOI 10.1016/S0731-7085(00)00485-4
   Garaj S, 2010, NATURE, V467, P190, DOI 10.1038/nature09379
   Gholivand MB, 2011, TALANTA, V84, P905, DOI 10.1016/j.talanta.2011.02.022
   Guo H. F., 2015, NANO RES, P1
   Huynh TP, 2015, BIOSENS BIOELECTRON, V74, P856, DOI 10.1016/j.bios.2015.07.054
   Jeon S, 2007, SENSOR ACTUAT B-CHEM, V122, P365, DOI 10.1016/j.snb.2006.05.027
   Kang JW, 2009, POLYM-PLAST TECHNOL, V48, P639, DOI 10.1080/03602550902824499
   Li YC, 2015, SCI REP-UK, V5, DOI 10.1038/srep07699
   Lian WJ, 2012, BIOSENS BIOELECTRON, V38, P163, DOI 10.1016/j.bios.2012.05.017
   Liu Y, 2015, SENSOR ACTUAT B-CHEM, V206, P647, DOI 10.1016/j.snb.2014.10.019
   Liu Y, 2013, SENSOR ACTUAT B-CHEM, V185, P438, DOI 10.1016/j.snb.2013.05.044
   Madrakian T, 2015, SENSOR ACTUAT B-CHEM, V210, P259, DOI 10.1016/j.snb.2014.12.074
   Mani V, 2015, ELECTROCHIM ACTA, V176, P804, DOI 10.1016/j.electacta.2015.07.098
   Mollamahale YB, 2013, ELECTROCHIM ACTA, V106, P288, DOI 10.1016/j.electacta.2013.05.084
   Nia PM, 2015, SENSOR ACTUAT B-CHEM, V209, P100, DOI 10.1016/j.snb.2014.11.072
   Park S, 2014, SENSOR ACTUAT B-CHEM, V202, P840, DOI 10.1016/j.snb.2014.06.028
   Peng JY, 2012, SENSOR ACTUAT B-CHEM, V169, P81, DOI 10.1016/j.snb.2012.03.040
   Piletsky SA, 1999, SENSOR ACTUAT B-CHEM, V60, P216, DOI 10.1016/S0925-4005(99)00273-7
   Pingarron JM, 2008, ELECTROCHIM ACTA, V53, P5848, DOI 10.1016/j.electacta.2008.03.005
   Pumera M, 2010, TRAC-TREND ANAL CHEM, V29, P954, DOI 10.1016/j.trac.2010.05.011
   Rezaei B, 2011, ANAL METHODS-UK, V3, P2510, DOI 10.1039/c1ay05271c
   Salimi A, 2007, ELECTROANAL, V19, P1668, DOI 10.1002/elan.200703911
   Salimi A, 2007, ANAL CHIM ACTA, V594, P24, DOI 10.1016/j.aca.2007.05.010
   Sanghavi BJ, 2013, BIOSENS BIOELECTRON, V39, P124, DOI 10.1016/j.bios.2012.07.008
   Shi WT, 2010, BIOSENS BIOELECTRON, V26, P1098, DOI 10.1016/j.bios.2010.08.072
   Tamayo FG, 2005, ANAL CHIM ACTA, V542, P38, DOI 10.1016/j.aca.2004.12.063
   Tan SZ, 2006, ANAL CHIM ACTA, V560, P191, DOI 10.1016/j.aca.2005.12.011
   Tavakoli N, 2007, J PHARMACEUT BIOMED, V43, P325, DOI 10.1016/j.jpba.2006.06.002
   Wang YZ, 2015, MICROCHIM ACTA, V182, P711, DOI 10.1007/s00604-014-1379-2
   Yakovleva M, 2013, ANAL CHIM ACTA, V766, P1, DOI 10.1016/j.aca.2012.12.004
   Yang ZH, 2015, BIOSENS BIOELECTRON, V69, P321, DOI 10.1016/j.bios.2015.01.035
   Yin BC, 2015, BIOSENS BIOELECTRON, V68, P365, DOI 10.1016/j.bios.2015.01.020
   Yola ML, 2015, SENSOR ACTUAT B-CHEM, V210, P149, DOI 10.1016/j.snb.2014.12.098
   Zidan M, 2011, INT J ELECTROCHEM SC, V6, P279
NR 48
TC 40
Z9 40
U1 2
U2 132
PU PERGAMON-ELSEVIER SCIENCE LTD
PI OXFORD
PA THE BOULEVARD, LANGFORD LANE, KIDLINGTON, OXFORD OX5 1GB, ENGLAND
SN 0013-4686
EI 1873-3859
J9 ELECTROCHIM ACTA
JI Electrochim. Acta
PD AUG 1
PY 2016
VL 208
BP 10
EP 16
DI 10.1016/j.electacta.2016.05.005
PG 7
WC Electrochemistry
WE Science Citation Index Expanded (SCI-EXPANDED)
SC Electrochemistry
GA DO1NM
UT WOS:000377545300002
DA 2023-06-30
ER

PT J
AU Urrego, LF
   Lopez, DI
   Ramirez, KA
   Ramirez, C
   Osma, JF
AF Urrego, Luisa F.
   Lopez, Diana I.
   Ramirez, Katily A.
   Ramirez, Carolina
   Osma, Johann F.
TI Biomicrosystem design and fabrication for the human papilloma virus 16
   detection
SO SENSORS AND ACTUATORS B-CHEMICAL
LA English
DT Article
DE Biomicrosystem; Biosensor; HPV 16
ID ELECTROCHEMICAL IMPEDANCE SPECTROSCOPY; ANTIBODY IMMOBILIZATION; GOLD
   NANOPARTICLES; HPV INFECTION; PROTEIN-A; DIAGNOSTICS; MICROSYSTEM;
   MONOLAYERS; BIOSENSORS; PARTICLES
AB In this paper, a biomicrosystem consisting of 98 biosensors based on the monoclonal antibody (mAb) 5051 immobilization for the detection of the human papilloma virus (HPV) 16 was designed and fabricated. The mAb 5051 immobilization was performed on a self-assembled monolayer of 4-aminothiophenol, on a polymethylmethacrylate substrate with a gold nanolayer. The biomicrosystem carries out 98 in situ different simultaneous tests without specialized equipment or personnel. The biomicrosystem characterization was performed by electrochemical impedance spectroscopy, cyclic voltammetry, impedance measurements, AFM and SEM. The biomicrosystem performance was verified by using positive and negative HPV 16 real samples from women, after 1 h incubation process using 40 biosensors from 4 different biomicrosystems. The HPV 16 samples were verified by a standard PCR test. An analytic hierarchy process was performed based on costs, effectiveness, time and operative characteristics between the biomicrosystem and traditional techniques for the HPV detection, such as PCR-RT and Hybrid Capture 2; concluding that the biomicrosystem is a dominant alternative with the 38.8% in the global score compared to the 34.5% of PCR-RT and the 26.7% of HC2. (C) 2014 Elsevier B.V. All rights reserved.
C1 [Urrego, Luisa F.; Lopez, Diana I.; Ramirez, Katily A.; Ramirez, Carolina; Osma, Johann F.] Univ Los Andes, Bogota, Colombia.
   [Urrego, Luisa F.; Lopez, Diana I.; Ramirez, Katily A.; Ramirez, Carolina; Osma, Johann F.] Univ Los Andes, Microelect Res Ctr CMUA, Bogota, Colombia.
C3 Universidad de los Andes (Colombia); Universidad de los Andes (Colombia)
RP Osma, JF (通讯作者)，Univ Los Andes, Bogota, Colombia.
EM jf.osma43@uniandes.edu.co
OI OSMA, JOHANN F/0000-0003-2928-3406
CR Alcock JR, 2013, PROC CIRP, V11, P272, DOI 10.1016/j.procir.2013.07.012
   Billah MM, 2010, BIOELECTROCHEMISTRY, V80, P49, DOI 10.1016/j.bioelechem.2010.08.005
   Caygill RL, 2010, ANAL CHIM ACTA, V681, P8, DOI 10.1016/j.aca.2010.09.038
   Chaki NK, 2002, BIOSENS BIOELECTRON, V17, P1, DOI 10.1016/S0956-5663(01)00277-9
   Chen SH, 2008, SENSOR ACTUAT B-CHEM, V135, P236, DOI 10.1016/j.snb.2008.08.032
   Clavel C, 1998, J CLIN PATHOL, V51, P737, DOI 10.1136/jcp.51.10.737
   Coseo SE, 2011, SEX TRANSM DIS, V38, P976, DOI 10.1097/OLQ.0b013e31822545c0
   Demirci KS, 2013, SENSOR ACTUAT B-CHEM, V180, P50, DOI 10.1016/j.snb.2012.01.061
   Du Z, 2006, BIOSENS BIOELECTRON, V21, P1991, DOI 10.1016/j.bios.2005.09.005
   Dunne EF, 2013, INFECT DIS CLIN N AM, V27, P765, DOI 10.1016/j.idc.2013.09.001
   El-Said WA, 2009, BIOSENS BIOELECTRON, V24, P1259, DOI 10.1016/j.bios.2008.07.037
   Feng B, 2011, BIOSENS BIOELECTRON, V28, P91, DOI 10.1016/j.bios.2011.07.003
   Hnaien M, 2008, BIOCHEM ENG J, V39, P443, DOI 10.1016/j.bej.2007.09.018
   Jemal A, 2013, J NATL CANC I
   Monerris MJ, 2012, SENSOR ACTUAT B-CHEM, V166, P586, DOI 10.1016/j.snb.2012.03.015
   Kornya L, 2002, EUR J OBSTET GYN R B, V100, P231, DOI 10.1016/S0301-2115(01)00474-2
   Mata D, 2010, ELECTROCHIM ACTA, V55, P4261, DOI 10.1016/j.electacta.2009.03.001
   Mishra SK, 2012, BIOELECTROCHEMISTRY, V88, P118, DOI 10.1016/j.bioelechem.2012.07.006
   Morel AL, 2010, COLLOID SURFACE B, V81, P304, DOI 10.1016/j.colsurfb.2010.07.021
   Ohring M., 2001, MAT SCI THIN FILMS
   Quimiolab, 2013, SOL PRUEB VIR PAP HU
   Ramirez D.I.L.K., 2013, CONSOLIDACION TECNOL
   Rezaei B, 2009, BIOSENS BIOELECTRON, V25, P395, DOI 10.1016/j.bios.2009.07.026
   Ribaut C, 2009, BIOSENS BIOELECTRON, V24, P2721, DOI 10.1016/j.bios.2008.12.018
   Roche, 2011, COBAS 4800 PRUEB DET
   SABATANI E, 1987, J PHYS CHEM-US, V91, P6663, DOI 10.1021/j100311a021
   Santa-Fe F., 2013, MANUAL TARIFARIO
   Shen GY, 2011, ANAL BIOCHEM, V409, P22, DOI 10.1016/j.ab.2010.09.028
   Stanley M, 2010, GYNECOL ONCOL, V117, pS5, DOI [10.1016/j.ygyno.2010.04.002, 10.1016/j.ygyno.2010.01.024]
   Towne V, 2013, J IMMUNOL METHODS, V388, P1, DOI 10.1016/j.jim.2012.11.005
   Urrego C.R.L.F., 2012, ESTUDIO INMOVILIZACI
   Wang H, 2004, ANAL BIOCHEM, V324, P219, DOI 10.1016/j.ab.2003.09.032
   Zhang RY, 2009, J COLLOID INTERF SCI, V340, P58, DOI 10.1016/j.jcis.2009.08.006
NR 33
TC 10
Z9 10
U1 1
U2 29
PU ELSEVIER SCIENCE SA
PI LAUSANNE
PA PO BOX 564, 1001 LAUSANNE, SWITZERLAND
SN 0925-4005
J9 SENSOR ACTUAT B-CHEM
JI Sens. Actuator B-Chem.
PD FEB
PY 2015
VL 207
BP 97
EP 104
DI 10.1016/j.snb.2014.10.036
PN A
PG 8
WC Chemistry, Analytical; Electrochemistry; Instruments & Instrumentation
WE Science Citation Index Expanded (SCI-EXPANDED)
SC Chemistry; Electrochemistry; Instruments & Instrumentation
GA AU9ES
UT WOS:000345895200012
DA 2023-06-30
ER

PT J
AU Jo, A
   Kang, M
   Cha, A
   Jang, HS
   Shim, JH
   Lee, NS
   Kim, MH
   Lee, Y
   Lee, C
AF Jo, Ara
   Kang, Minkyung
   Cha, Areum
   Jang, Hye Su
   Shim, Jun Ho
   Lee, Nam-Suk
   Kim, Myung Hwa
   Lee, Youngmi
   Lee, Chongmok
TI Nonenzymatic amperometric sensor for ascorbic acid based on hollow
   gold/ruthenium nanoshells
SO ANALYTICA CHIMICA ACTA
LA English
DT Article
DE Hollow gold ruthenium; Nonenzymatic ascorbic acid sensor;
   Electrocatalyst; Amperometric sensor; Biosensor
ID SIMULTANEOUS ELECTROCHEMICAL DETERMINATION; ELECTROCATALYTIC OXIDATION;
   GOLD NANOPARTICLES; GLUCOSE; DOPAMINE; ELECTRODE; SURFACES; OXIDE; FILM
AB We report a new nonenzymatic amperometric detection of ascorbic acid (AA) using a glassy carbon (GC) disk electrode modified with hollow gold/ruthenium (hAu-Ru) nanoshells, which exhibited decent sensing characteristics. The hAu-Ru nanoshells were prepared by the incorporation of Ru on hollow gold (hAu) nanoshells from Co nanoparticle templates, which enabled AA selectivity against glucose without aid of enzyme or membrane. The structure and electrocatalytic activities of the hAu-Ru catalysts were characterized by spectroscopic and electrochemical techniques. The hAu-Ru loaded on GC electrode (hAu-Ru/GC) showed sensitivity of 426 mu A mM(-1) cm(-2) (normalized to the GC disk area) for the linear dynamic range of <5 mu M to 2 mM AA at physiological pH. The response time and detection limit were 1.6 s and 2.2 mu M, respectively. Furthermore, the hAu-Ru/GC electrode displayed remarkable selectivity for ascorbic acid over all potential biological interferents, including glucose, uric acid (UA), dopamine (DA), 4-acetamidophenol (AP), and nicotinamide adenine dinucleotide (NADH), which could be especially good for biological sensing. (C) 2014 Elsevier B.V. All rights reserved.
C1 [Jo, Ara; Kang, Minkyung; Cha, Areum; Jang, Hye Su; Kim, Myung Hwa; Lee, Youngmi; Lee, Chongmok] Ewha Womans Univ, Dept Chem & Nano Sci, Seoul 120750, South Korea.
   [Shim, Jun Ho] Daegu Univ, Dept Chem, Gyongsan 712714, South Korea.
   [Lee, Nam-Suk] Pohang Univ Sci & Technol POSTECH, NCNT, Pohang 790784, South Korea.
C3 Ewha Womans University; Daegu University; Pohang University of Science &
   Technology (POSTECH)
RP Lee, Y (通讯作者)，Ewha Womans Univ, Dept Chem & Nano Sci, Seoul 120750, South Korea.
EM youngmilee@ewha.ac.kr; cmlee@ewha.ac.kr
RI Shim, Jun Ho/J-8644-2016
OI Kang, Minkyung/0000-0003-3248-8496
FU Basic Science Program through the National Research Foundation of Korea
   (NRF); Ministry of Education, Science and Technology [2013-020688,
   2011-0015619]
FX This research was supported by Basic Science Program through the
   National Research Foundation of Korea (NRF) funded by the Ministry of
   Education, Science and Technology (No. 2013-020688 for CL and No.
   2011-0015619 for YL).
CR Aoun S.D., 2004, J ELECTROANAL CHEM, V567, P175, DOI DOI 10.1016/J.JELECHEM.2003.12.022
   Arya SP, 2000, ANAL CHIM ACTA, V417, P1, DOI 10.1016/S0003-2670(00)00909-0
   Begum P, 2012, J HAZARD MATER, V243, P212, DOI 10.1016/j.jhazmat.2012.10.025
   Boo H, 2004, J AM CHEM SOC, V126, P4524, DOI 10.1021/ja0398316
   Chauhan N, 2011, ANALYST, V136, P1938, DOI 10.1039/c0an00218f
   Cho S, 2007, ELECTROANAL, V19, P2315, DOI 10.1002/elan.200703982
   El-Said WA, 2010, ELECTROCHEM COMMUN, V12, P1756, DOI 10.1016/j.elecom.2010.10.015
   Fetoui H, 2010, EXP TOXICOL PATHOL, V62, P593, DOI 10.1016/j.etp.2009.08.004
   Harish S, 2008, J APPL ELECTROCHEM, V38, P1583, DOI 10.1007/s10800-008-9609-0
   He P, 2012, ANAL CHIM ACTA, V739, P25, DOI 10.1016/j.aca.2012.06.004
   Hsiao MW, 1996, J ELECTROCHEM SOC, V143, P759, DOI 10.1149/1.1836536
   Huang JS, 2008, BIOSENS BIOELECTRON, V24, P632, DOI 10.1016/j.bios.2008.06.011
   Kannan P, 2009, ANAL BIOCHEM, V386, P65, DOI 10.1016/j.ab.2008.11.043
   Keeley GP, 2010, J MATER CHEM, V20, P7864, DOI 10.1039/c0jm01527j
   Kumar SA, 2008, BIOSENS BIOELECTRON, V24, P518, DOI 10.1016/j.bios.2008.05.007
   Liang HP, 2005, J PHYS CHEM B, V109, P7795, DOI 10.1021/jp045006f
   Luo XL, 2004, ANAL CHIM ACTA, V512, P57, DOI 10.1016/j.aca.2004.02.039
   Malinauskas A, 2004, TALANTA, V64, P121, DOI 10.1016/j.talanta.2004.02.010
   O'Connell PJ, 2001, ANAL CHIM ACTA, V431, P239, DOI 10.1016/S0003-2670(00)01330-1
   Park S, 2006, ANAL CHIM ACTA, V556, P46, DOI 10.1016/j.aca.2005.05.080
   Park S, 2003, ANAL CHEM, V75, P3046, DOI 10.1021/ac0263465
   Pasta M, 2010, ELECTROCHIM ACTA, V55, P5561, DOI 10.1016/j.electacta.2010.04.069
   Qiu JD, 2008, ELECTROANAL, V20, P1819, DOI 10.1002/elan.200804252
   Ragupathy D, 2010, SENSOR ACTUAT B-CHEM, V143, P696, DOI 10.1016/j.snb.2009.10.026
   Rohani T, 2009, TALANTA, V78, P743, DOI 10.1016/j.talanta.2008.12.041
   Seo B, 2010, ELECTROANAL, V22, P939, DOI 10.1002/elan.200900514
   Shim JH, 2011, ELECTROANAL, V23, P2057, DOI 10.1002/elan.201100174
   Wen D, 2010, BIOSENS BIOELECTRON, V26, P1056, DOI 10.1016/j.bios.2010.08.054
   Wu GH, 2012, ANAL CHIM ACTA, V745, P33, DOI 10.1016/j.aca.2012.07.034
   Wu J, 2000, ELECTROCHEM COMMUN, V2, P90, DOI 10.1016/S1388-2481(99)00148-4
   Yi QF, 2010, ELECTROANAL, V22, P556, DOI 10.1002/elan.200900404
   Zare HR, 2011, SENSOR ACTUAT B-CHEM, V160, P1450, DOI 10.1016/j.snb.2011.10.012
   Zeng SW, 2011, PLASMONICS, V6, P491, DOI 10.1007/s11468-011-9228-1
   Zhang JL, 2010, CHEM COMMUN, V46, P1112, DOI 10.1039/b917705a
   Zhang L, 2005, J ELECTROANAL CHEM, V583, P292, DOI 10.1016/j.jelechem.2005.06.014
   Zhang L, 2007, ELECTROCHIM ACTA, V52, P6969, DOI 10.1016/j.electacta.2007.05.012
NR 36
TC 31
Z9 31
U1 1
U2 94
PU ELSEVIER
PI AMSTERDAM
PA RADARWEG 29, 1043 NX AMSTERDAM, NETHERLANDS
SN 0003-2670
EI 1873-4324
J9 ANAL CHIM ACTA
JI Anal. Chim. Acta
PD MAR 28
PY 2014
VL 819
BP 94
EP 101
DI 10.1016/j.aca.2014.02.017
PG 8
WC Chemistry, Analytical
WE Science Citation Index Expanded (SCI-EXPANDED)
SC Chemistry
GA AD1BJ
UT WOS:000332968500012
PM 24636416
DA 2023-06-30
ER

PT J
AU Ye, LQ
   Xiang, MW
   Lu, YW
   Gao, YT
   Pang, PF
AF Ye, Liqing
   Xiang, Mingwu
   Lu, Yiwen
   Gao, Yuntao
   Pang, Pengfei
TI Electrochemical Determination of Cisplatin in Serum at Graphene
   Oxide/Multi-walled Carbon Nanotubes Modified Glassy Carbon Electrode
SO INTERNATIONAL JOURNAL OF ELECTROCHEMICAL SCIENCE
LA English
DT Article
DE Cisplatin; Differential pulse voltammetry; Graphene oxide; Multi-walled
   carbon nanotubes; Serum
ID COMPOSITE MODIFIED ELECTRODE; PLASMA-MASS SPECTROMETRY;
   CAPILLARY-ELECTROPHORESIS; OXIDE; PLATINUM; DISPERSION; BIOSENSOR;
   BEHAVIOR; SAMPLES; URINE
AB Graphene oxide dispersed multi-walled carbon nanotubes composite modified glassy carbon electrode (GO-MWNTs/GCE) was prepared and the GO-MWNTs/GCE was employed for the electrochemical determination of anticancer drug cisplatin. A pair of well-defined redox peak of cisplatin was observed at the GO-MWNTs/GCE in 0.05 M KCl solution (pH 7.4) and electrode process is adsorption-controlled. The result indicates that the GO-MWNTs composite materials can effectively improve the sensibility and performance of the electrode for cisplatin. Based on the GO-MWNTs/GCE, a differential pulse voltammetry (DPV) method for the determination of cisplatin was proposed. The analytical performance of the method was further evaluated in the presence of human 5% serum. A good linear relationship was obtained within the concentration range from 1.30 mu M to 26.0 mu M in the presence of 5% serum, with the linear regression equation I-pa (mu A)= 345947c+3.2421 (r=0.9990). The detection limit for cisplatin in the presence of 5% human serum can reach to 0.113 mu M.
C1 [Ye, Liqing; Xiang, Mingwu; Lu, Yiwen; Gao, Yuntao; Pang, Pengfei] Yunnan Univ Nationalities, State Ethn Affairs Commiss, Key Lab Ethn Med Resource Chem, Kunming 650500, Peoples R China.
   [Ye, Liqing; Xiang, Mingwu; Lu, Yiwen; Gao, Yuntao; Pang, Pengfei] Yunnan Univ Nationalities, Minist Educ, Kunming 650500, Peoples R China.
   [Ye, Liqing; Xiang, Mingwu; Lu, Yiwen; Gao, Yuntao; Pang, Pengfei] Yunnan Univ Nationalities, Sch Chem & Biotechnol, Kunming 650500, Peoples R China.
C3 Yunnan Minzu University; Yunnan Minzu University; Yunnan Minzu
   University
RP Ye, LQ (通讯作者)，Yunnan Univ Nationalities, State Ethn Affairs Commiss, Key Lab Ethn Med Resource Chem, Kunming 650500, Peoples R China.
EM 2314972096@qq.com
RI Gao, Yuntao/GQP-3589-2022
FU National Natural Science Fundation of China [B070303, 51062018,
   21205104]; Natural Science Fundation of Yunnan [2010FXW004]; Program for
   Innovative Research Team (in Science and Technology) in University of
   Yunnan Province [2010UY08, 2011UYN09]; Program for Yunnan Provincial
   Innovation Team [2011HC008]
FX This work was supported by the National Natural Science Fundation of
   China (B070303, 51062018 and 21205104), the Natural Science Fundation of
   Yunnan (2010FXW004), Program for Innovative Research Team (in Science
   and Technology) in University of Yunnan Province (2010UY08, 2011UYN09)
   and Program for Yunnan Provincial Innovation Team (2011HC008).
CR Breda M, 2008, J PHARMACEUT BIOMED, V48, P435, DOI 10.1016/j.jpba.2008.04.013
   Brett AMO, 1996, ELECTROANAL, V8, P992, DOI 10.1002/elan.1140081104
   Devadas B, 2012, INT J ELECTROCHEM SC, V7, P8064
   DONG SJ, 2003, CHEM MODIFIED ELECTR
   Dong XC, 2011, CARBON, V49, P5071, DOI 10.1016/j.carbon.2011.07.025
   Fan ZF, 2004, ANAL CHIM ACTA, V510, P45, DOI 10.1016/j.aca.2003.12.055
   [放茂良 FANG Maoliang], 2011, [药物分析杂志, Chinese Journal of Pharmaceutical Analysis], V31, P1165
   Foteeva LS, 2009, J ANAL CHEM+, V64, P1206, DOI 10.1134/S1061934809120028
   Hsieh CK, 2012, PHYS CHEM CHEM PHYS, V14, P4058, DOI 10.1039/c2cp24078e
   HUMMERS WS, 1958, J AM CHEM SOC, V80, P1339, DOI 10.1021/ja01539a017
   Jafri RI, 2010, J ELECTROCHEM SOC, V157, pB874, DOI 10.1149/1.3374353
   Kangarloo S. B., 2004, TURKISH J CANC, V34, P71
   Kaushik K. H., 2010, CLIN RES REGUL AFF, V27, P1, DOI [10.3109/10601330903490462, DOI 10.3109/10601330903490462]
   Kim DH, 2012, CURR APPL PHYS, V12, P637, DOI 10.1016/j.cap.2011.09.015
   Kim J, 2010, J AM CHEM SOC, V132, P8180, DOI 10.1021/ja102777p
   Krachler M, 1998, ANAL CHIM ACTA, V363, P1, DOI 10.1016/S0003-2670(98)00052-X
   Lanjwani SN, 2006, J PHARMACEUT BIOMED, V40, P833, DOI 10.1016/j.jpba.2005.07.040
   Mani V, 2012, INT J ELECTROCHEM SC, V7, P12774
   Mani V, 2013, BIOSENS BIOELECTRON, V41, P309, DOI 10.1016/j.bios.2012.08.045
   Novoselov KS, 2004, SCIENCE, V306, P666, DOI 10.1126/science.1102896
   Petrlova J, 2006, ELECTROCHIM ACTA, V51, P5169, DOI 10.1016/j.electacta.2006.03.077
   Qiu L, 2010, CHEM-EUR J, V16, P10653, DOI 10.1002/chem.201001771
   Ramos Y, 2011, QUIM NOVA, V34, P1450, DOI 10.1590/S0100-40422011000800026
   Shao YY, 2010, ELECTROANAL, V22, P1027, DOI 10.1002/elan.200900571
   Sun S, 2013, SENSORS-BASEL, V13, P5493, DOI 10.3390/s130505493
   Tian LL, 2010, ACS APPL MATER INTER, V2, P3217, DOI 10.1021/am100687n
   Timerbaev AR, 2002, ELECTROPHORESIS, V23, P3884, DOI 10.1002/elps.200290008
   Timerbaev AR, 2000, TALANTA, V52, P573, DOI 10.1016/S0039-9140(00)00364-7
   Wang HL, 2010, ACS APPL MATER INTER, V2, P821, DOI 10.1021/am900815k
   WEISS RB, 1993, DRUGS, V46, P360, DOI 10.2165/00003495-199346030-00003
   Woo S, 2012, ELECTROCHIM ACTA, V59, P509, DOI 10.1016/j.electacta.2011.11.012
   [闫莉莉 Yan Lili], 2012, [药物分析杂志, Chinese Journal of Pharmaceutical Analysis], V32, P1431
   Yang Y. M., 2000, CHIN J HLTH LBORATOR, V10, P259
   Yaroshenko DV, 2013, J ANAL CHEM+, V68, P156, DOI 10.1134/S1061934813020160
   Yu S, 2012, MICROCHEM J, V103, P125, DOI 10.1016/j.microc.2012.02.002
   Zhang C, 2010, J PHYS CHEM C, V114, P11435, DOI 10.1021/jp103745g
   Zhang Q., 2011, NANOTECHNOLOGY, V22
   Zhang YL, 2013, ELECTROANAL, V25, P1230, DOI 10.1002/elan.201200587
   Zheng D, 2013, MATERIALS, V6, P1011, DOI 10.3390/ma6031011
NR 39
TC 26
Z9 27
U1 5
U2 42
PU ESG
PI BELGRADE
PA BORIVOJA STEVANOVICA 25-7, BELGRADE, 11000, SERBIA
SN 1452-3981
J9 INT J ELECTROCHEM SC
JI Int. J. Electrochem. Sci.
PD MAR
PY 2014
VL 9
IS 3
BP 1537
EP 1546
PG 10
WC Electrochemistry
WE Science Citation Index Expanded (SCI-EXPANDED)
SC Electrochemistry
GA AA6FM
UT WOS:000331194200037
DA 2023-06-30
ER

PT J
AU Arkan, E
   Shamsipur, M
   Saber, R
   Karimi, Z
   Majnooni, M
AF Arkan, Elham
   Shamsipur, Mojtaba
   Saber, Reza
   Karimi, Ziba
   Majnooni, Mohammadbagher
TI A novel electrochemical sensor based on a silver nanoparticle modified
   carbon ionic liquid electrode for selective and sensitive determination
   of levetiracetam in pharmaceutical tablets and blood plasma samples
SO ANALYTICAL METHODS
LA English
DT Article
ID TANDEM MASS-SPECTROMETRY; HYDROGEN-PEROXIDE; ELECTROCATALYTIC OXIDATION;
   HUMAN SERUM; QUANTIFICATION; BIOSENSOR; DOPAMINE; ACID; NADH
AB An electrochemical sensor based on a silver nanoparticle (AgNP) modified carbon ionic liquid electrode (CILE) was prepared for the determination of ultra trace levels of levetiracetam (LEV) in human plasma and pharmaceutical tablets. The AgNPs were electrodeposited on the CILE surface using a double pulse potentiostatic technique, which can suitably control the size and morphology of AgNPs electrodeposited on the electrode. The AgNPs deposited on the CILE surface revealed an excellent electrocatalytic activity towards the oxidation of LEV. The sensor exhibited a fast response towards LEV with a linear concentration range of 1-300 ng mL(-1) and a limit of detection of 0.7 ng mL(-1). The possible interference from several common ions and drugs that usually accompany LEV was tested. The method was successfully applied to the determination of LEV content in real samples such as tablets and human plasma samples with good recovery, and the obtained results were checked by HPLC. The proposed sensor is suitable for routine analysis of LEV in plasma samples to monitor the therapeutic or toxic levels of LEV and for drug pharmacokinetic studies.
C1 [Arkan, Elham] Kermanshah Univ Med Sci, Nano Drug Delivery Res Ctr, Kermanshah, Iran.
   [Shamsipur, Mojtaba; Karimi, Ziba] Razi Univ, Dept Chem, Kermanshah, Iran.
   [Saber, Reza] Univ Tehran Med Sci, Sch Adv Med Technol, Dept Med Nanotechnol, Tehran, Iran.
   [Saber, Reza] Univ Tehran Med Sci, Imam Khomeini Hosp, Res Ctr Sci & Technol Med, Tehran, Iran.
   [Majnooni, Mohammadbagher] Kermanshah Univ Med Sci, Med Biol Res Ctr, Kermanshah, Iran.
C3 Kermanshah University of Medical Sciences; Razi University; Tehran
   University of Medical Sciences; Tehran University of Medical Sciences;
   Kermanshah University of Medical Sciences
RP Shamsipur, M (通讯作者)，Razi Univ, Dept Chem, Kermanshah, Iran.
EM mshamsipur@yahoo.com; rsaber@sina.tums.ac.ir
RI shamsipur, Mojtaba/ABE-9519-2020; Arkan, Elham/M-8401-2017
FU research council at the Razi University (Kermanshah, Iran); Research
   Center for Science and Technology in Medicine at the Imam Khomeini
   Hospital (Tehran, Iran)
FX The authors thank the research council at the Razi University
   (Kermanshah, Iran) and Research Center for Science and Technology in
   Medicine at the Imam Khomeini Hospital (Tehran, Iran) for their support.
CR Abou-Khalil Bassel, 2008, Neuropsychiatr Dis Treat, V4, P507
   Alonso-Lomillo MA, 2009, ANAL BIOCHEM, V395, P86, DOI 10.1016/j.ab.2009.08.004
   Alonso-Lomillo MA, 2009, BIOELECTROCHEMISTRY, V74, P306, DOI 10.1016/j.bioelechem.2008.11.003
   Blonk MI, 2010, J CHROMATOGR B, V878, P675, DOI 10.1016/j.jchromb.2010.01.037
   CHENG L, 2000, PORPHYRIN HDB, V4, pCH33
   Farooq MU, 2009, AM J HEALTH-SYST PH, V66, P541, DOI 10.2146/ajhp070607
   Haghighi B, 2009, ELECTROANAL, V21, P1862, DOI 10.1002/elan.200904647
   He P, 2004, LANGMUIR, V20, P10260, DOI 10.1021/la048480l
   Hovinga CA, 2001, PHARMACOTHERAPY, V21, P1375, DOI 10.1592/phco.21.17.1375.34432
   Kazemi SH, 2013, J IRAN CHEM SOC, V10, P333, DOI 10.1007/s13738-012-0163-7
   Martens-Lobenhoffer J, 2005, J CHROMATOGR B, V819, P197, DOI 10.1016/j.jchromb.2005.01.040
   Matar KM, 2008, J PHARMACEUT BIOMED, V48, P822, DOI 10.1016/j.jpba.2008.05.035
   Mendu DR, 2010, CLIN BIOCHEM, V43, P485, DOI 10.1016/j.clinbiochem.2009.11.008
   Mohammadi B, 2012, AFR J PHARM PHARMACO, V6, P2017, DOI 10.5897/AJPP11.813
   Nash EM, 2001, AM J HEALTH-SYST PH, V58, P1195, DOI 10.1093/ajhp/58.13.1195
   PARIENTE F, 1995, ANAL CHEM, V67, P3936, DOI 10.1021/ac00117a019
   Patsalos PN, 2008, EPILEPSIA, V49, P1239, DOI 10.1111/j.1528-1167.2008.01561.x
   Safavi A, 2010, ELECTROANAL, V22, P2848, DOI 10.1002/elan.201000279
   Safavi A, 2007, ANALYST, V132, P54, DOI 10.1039/b612672c
   Safavi A, 2010, ELECTROANAL, V22, P1072, DOI 10.1002/elan.200900487
   Safavi A, 2009, ELECTROANAL, V21, P1533, DOI 10.1002/elan.200804577
   Safavi A, 2006, ANAL BIOCHEM, V359, P224, DOI 10.1016/j.ab.2006.09.008
   Sandmann G, 2000, J ELECTROANAL CHEM, V491, P78, DOI 10.1016/S0022-0728(00)00301-6
   Santos WJR, 2006, TALANTA, V70, P588, DOI 10.1016/j.talanta.2006.01.023
   Shamsipur M, 2008, BIOSENS BIOELECTRON, V24, P104, DOI 10.1016/j.bios.2008.03.028
   Shamsipur M, 2007, ELECTROANAL, V19, P1661, DOI 10.1002/elan.200703902
   Shihabi ZK, 2003, J CHROMATOGR A, V1004, P9, DOI 10.1016/S0021-9673(03)00716-7
   Sun W, 2013, COLLOID SURFACE B, V101, P177, DOI 10.1016/j.colsurfb.2012.06.010
   Sun W, 2012, ANAL CHIM ACTA, V751, P59, DOI 10.1016/j.aca.2012.09.006
   VERMEIJ TAC, 1994, J CHROMATOGR B, V662, P134, DOI 10.1016/0378-4347(94)00393-9
   Welch CM, 2005, ANAL BIOANAL CHEM, V382, P12, DOI 10.1007/s00216-005-3205-5
   Zhao F, 2007, ELECTROANAL, V19, P1387, DOI 10.1002/elan.200703865
NR 32
TC 6
Z9 7
U1 0
U2 22
PU ROYAL SOC CHEMISTRY
PI CAMBRIDGE
PA THOMAS GRAHAM HOUSE, SCIENCE PARK, MILTON RD, CAMBRIDGE CB4 0WF, CAMBS,
   ENGLAND
SN 1759-9660
EI 1759-9679
J9 ANAL METHODS-UK
JI Anal. Methods
PY 2014
VL 6
IS 7
BP 2197
EP 2204
DI 10.1039/c3ay42295j
PG 8
WC Chemistry, Analytical; Food Science & Technology; Spectroscopy
WE Science Citation Index Expanded (SCI-EXPANDED)
SC Chemistry; Food Science & Technology; Spectroscopy
GA AD2AX
UT WOS:000333036100031
DA 2023-06-30
ER

PT J
AU Chen, ZB
   Chen, L
   Ma, H
   Zhou, T
   Li, XX
AF Chen, Zhengbo
   Chen, Liang
   Ma, He
   Zhou, Tong
   Li, Xiaoxiao
TI Aptamer biosensor for label-free impedance spectroscopy detection of
   potassium ion based on DNA G-quadruplex conformation
SO BIOSENSORS & BIOELECTRONICS
LA English
DT Article
DE Aptamer; Electrochemical impedance spectroscopy; Potassium ion;
   G-quadruplex
ID FLUORESCENT SENSOR; SODIUM; SURFACES
AB Herein, a label-free and highly sensitive electrochemical impedance spectroscopy (EIS) aptasensor for the detection of potassium ion (K+) was developed based on a conformational change in which a K+-stabilized single stranded DNA (ssDNA) with G-rich sequence was used as the recognition element. In the measurement of K+ ions, the change in interfacial electron transfer resistance (R-ct) of the sensor using a redox couple of [Fe(CN)(6)](3-/4-) as the probe was monitored. In the presence of K+, the G-rich DNA folded into the G-quadruplex structure, and then K+ can bind to the G-quadruplex structure, leading to an increase in the R-ct. The R-ct increased with K+ concentration, and the plot of R-ct against the logarithm of K+ concentration is linear over the range from 0.1 nM to 1 mM with a detection limit of 0.1 nM. Other metal ions, such as Ca2+, Mg2+, Na+, Li+, Al3+, Zn2+, Cu2+, and Ni2+ caused no notable interference on the detection of K+. The scheme reported herein is applicable to the detection of other kinds of G-rich aptamer-binding chemicals and biomolecules. (C) 2013 Elsevier B.V. All rights reserved.
C1 [Chen, Zhengbo; Chen, Liang; Ma, He; Zhou, Tong; Li, Xiaoxiao] Capital Normal Univ, Dept Chem, Beijing 100048, Peoples R China.
C3 Capital Normal University
RP Chen, ZB (通讯作者)，Capital Normal Univ, Dept Chem, Beijing 100048, Peoples R China.
EM czb979216@sina.com
FU Dr. Start-Up Capital
FX This work was financially supported by Dr. Start-Up Capital.
CR Bard AJ, 1980, ELECTROCHEMICAL METH
   Bogomolova A, 2009, ANAL CHEM, V81, P3944, DOI 10.1021/ac9002358
   Bruno JG, 1999, BIOSENS BIOELECTRON, V14, P457, DOI 10.1016/S0956-5663(99)00028-7
   Cai W, 2010, TALANTA, V81, P1810, DOI 10.1016/j.talanta.2010.03.046
   Chen HX, 2008, SENSOR ACTUAT B-CHEM, V133, P577, DOI 10.1016/j.snb.2008.03.038
   Chen ZB, 2011, TALANTA, V83, P1501, DOI 10.1016/j.talanta.2010.11.042
   Davis JT, 2004, ANGEW CHEM INT EDIT, V43, P668, DOI 10.1002/anie.200300589
   de Jesus A, 2008, TALANTA, V74, P1378, DOI 10.1016/j.talanta.2007.09.010
   ELLINGTON AD, 1990, NATURE, V346, P818, DOI 10.1038/346818a0
   Ertekin K, 2002, TALANTA, V58, P719, DOI 10.1016/S0039-9140(02)00329-6
   Fan XY, 2012, TALANTA, V89, P57, DOI 10.1016/j.talanta.2011.11.056
   Ge BX, 2010, ANGEW CHEM INT EDIT, V49, P9965, DOI 10.1002/anie.201004946
   Guo JH, 2009, TALANTA, V80, P607, DOI 10.1016/j.talanta.2009.07.034
   Hamaguchi N, 2001, ANAL BIOCHEM, V294, P126, DOI 10.1006/abio.2001.5169
   He F, 2005, J AM CHEM SOC, V127, P12343, DOI 10.1021/ja051507i
   He HR, 2003, J AM CHEM SOC, V125, P1468, DOI 10.1021/ja0284761
   Hirata T, 2011, BIOORG MED CHEM LETT, V21, P6090, DOI 10.1016/j.bmcl.2011.08.056
   Huang CC, 2008, CHEM COMMUN, P1461, DOI 10.1039/b718752a
   Katz E, 2003, ELECTROANAL, V15, P913, DOI 10.1002/elan.200390114
   Kawde AN, 2005, ELECTROCHEM COMMUN, V7, P537, DOI 10.1016/j.elecom.2005.03.008
   Kim B, 2012, J AM CHEM SOC, V134, P3133, DOI 10.1021/ja210360v
   Kong DM, 2009, BIOSENS BIOELECTRON, V25, P88, DOI 10.1016/j.bios.2009.06.002
   Kong DM, 2009, ANAL CHEM, V81, P2678, DOI 10.1021/ac802558f
   Krause C, 1998, ANAL CHEM, V70, P3983, DOI 10.1021/ac9802224
   Kuo HC, 2001, CELL, V107, P801, DOI 10.1016/S0092-8674(01)00588-8
   Li XX, 2008, BIOSENS BIOELECTRON, V23, P1624, DOI 10.1016/j.bios.2008.01.029
   Lippard S. J., 1994, PRINCIPLES BIOINORGA
   Liu YY, 2011, MICROCHEM J, V99, P503, DOI 10.1016/j.microc.2011.07.001
   McDonald J.R., 1987, IMPEDANCE SPECTROSCO
   Michaud GF, 2001, J AM COLL CARDIOL, V38, P1224, DOI 10.1016/S0735-1097(01)01508-X
   Modesto KM, 2006, AM J CARDIOL, V97, P1247, DOI 10.1016/j.amjcard.2005.11.049
   Nguyen BTT, 2009, ELECTROCHEM COMMUN, V11, P1861, DOI 10.1016/j.elecom.2009.08.003
   Radi AE, 2005, ANAL CHEM, V77, P6320, DOI 10.1021/ac0505775
   Shi C, 2010, ANAL BIOCHEM, V400, P99, DOI 10.1016/j.ab.2009.12.034
   Teixeira MFS, 2009, PROCEDIA CHEM, V1, P293, DOI 10.1016/j.proche.2009.07.073
   Teresa M, 2000, ANALYST, V125, P1983, DOI 10.1039/b006536f
   TUERK C, 1990, SCIENCE, V249, P505, DOI 10.1126/science.2200121
   Walmsley JA, 1999, BIOCHEMISTRY-US, V38, P14063, DOI 10.1021/bi9900370
   Walz W, 2000, NEUROCHEM INT, V36, P291, DOI 10.1016/S0197-0186(99)00137-0
   Wilson DS, 2001, P NATL ACAD SCI USA, V98, P3750, DOI 10.1073/pnas.061028198
   Wu ZS, 2008, BIOMATERIALS, V29, P2689, DOI 10.1016/j.biomaterials.2008.02.024
   Wygladacz K, 2005, ANAL CHIM ACTA, V532, P61, DOI 10.1016/j.aca.2004.10.071
   Yu BS, 1997, J CHROMATOGR B, V693, P43, DOI 10.1016/S0378-4347(97)00019-4
   Yu HZ, 2003, ANAL CHEM, V75, P3902, DOI 10.1021/ac034318w
   Yu SP, 2001, CURR OPIN CELL BIOL, V13, P405, DOI 10.1016/S0955-0674(00)00228-3
   Yuanboonlim W, 2012, BIOSENS BIOELECTRON, V33, P17, DOI 10.1016/j.bios.2011.11.049
   Zhou B, 2007, J CHROMATOGR B, V852, P278, DOI 10.1016/j.jchromb.2007.01.027
NR 47
TC 58
Z9 60
U1 4
U2 328
PU ELSEVIER ADVANCED TECHNOLOGY
PI OXFORD
PA OXFORD FULFILLMENT CENTRE THE BOULEVARD, LANGFORD LANE, KIDLINGTON,
   OXFORD OX5 1GB, OXON, ENGLAND
SN 0956-5663
EI 1873-4235
J9 BIOSENS BIOELECTRON
JI Biosens. Bioelectron.
PD OCT 15
PY 2013
VL 48
BP 108
EP 112
DI 10.1016/j.bios.2013.04.007
PG 5
WC Biophysics; Biotechnology & Applied Microbiology; Chemistry, Analytical;
   Electrochemistry; Nanoscience & Nanotechnology
WE Science Citation Index Expanded (SCI-EXPANDED)
SC Biophysics; Biotechnology & Applied Microbiology; Chemistry;
   Electrochemistry; Science & Technology - Other Topics
GA 173NG
UT WOS:000321085600018
PM 23665159
DA 2023-06-30
ER

PT J
AU Song, YH
   Liu, HY
   Wan, LL
   Wang, Y
   Hou, HQ
   Wang, L
AF Song, Yonghai
   Liu, Hongyu
   Wan, Lingli
   Wang, Yu
   Hou, Haoqing
   Wang, Li
TI Direct Electrochemistry of Cytochrome c Based on
   Poly(diallyldimethylammonium Chloride)- Graphene Nanosheets/Gold
   Nanoparticles Hybrid Nanocomposites and Its Biosensing
SO ELECTROANALYSIS
LA English
DT Article
DE Cytochrome c; Poly(diallyldimethylammonium chloride); Graphene; Gold
   nanoparticles; Hydrogen peroxide
ID DIRECT ELECTRON-TRANSFER; HORSERADISH-PEROXIDASE; GLUCOSE-OXIDASE;
   COMPOSITE; ELECTROCATALYSIS; PH
AB A novel biosensor was developed by entrapping cytochrome c (Cytc) in thin films of the room temperature ionic liquid (RTIL) containing nanocomposites of poly(diallyldimethylammonium chloride)-graphene nanosheets-gold nanoparticles (PDDA-Gp-AuNPs) at a 11-mercaptoundecanoic acid-6-mercapto-1-hexanol modified gold electrode. The synthesized PDDA-Gp-AuNPs hybrid nanocomposites were characterized by UV-vis spectroscopy, Raman spectroscopy, scanning electron microscopy and atomic force microscopy. The PDDA-Gp-AuNPs nanocomposites could increase the effective surface of the electrode, enhance the fixed amount of Cytc on the electrode surface, promote the electron transfer and facilitate the catalytic activity of Cytc. The RTIL could provide a biocompatible microenvironment to keep Cytc biological activities, act as an effective mediator to immobilize a large number of Cytc on the electrode and have good conductivity to improve electron transfer. Therefore, the resultant electrode exhibited good electrochemical performance and electrocatalytic activity. It could be used for electrochemical detection of H2O2 with rapid response, high sensitivity, wide linear range and low detection limit, as well as good stability, repeatability and selectivity. The sensor might be promising for practical application.
C1 [Song, Yonghai; Wang, Li] Jiangxi Normal Univ, Minist Educ, Key Lab Funct Small Organ Mol, Nanchang 330022, Peoples R China.
   [Song, Yonghai; Liu, Hongyu; Wan, Lingli; Wang, Yu; Hou, Haoqing; Wang, Li] Jiangxi Normal Univ, Coll Chem & Chem Engn, Nanchang 330022, Peoples R China.
C3 Jiangxi Normal University; Jiangxi Normal University
RP Wang, L (通讯作者)，Jiangxi Normal Univ, Minist Educ, Key Lab Funct Small Organ Mol, Nanchang 330022, Peoples R China.
EM lwangsy2003@hotmail.com
RI Wang, Li/HMV-1907-2023
OI Wang, Li/0000-0003-0510-7985
FU National Natural Science Foundation of China [20905032, 21065005,
   21165010]; Young Scientist Foundation of Jiangxi Province
   [20112BCB23006, 20122BCB23011]; Foundation of Jiangxi Educational
   Committee [GJJ10389]; Open Project Program of Key Laboratory of
   Functional Small Organic Molecule, Ministry of Education, Jiangxi Normal
   University [KLFS-KF-201214, KLFS-KF-201218]
FX This work was financially supported by the National Natural Science
   Foundation of China (20905032, 21065005, 21165010), Young Scientist
   Foundation of Jiangxi Province (20112BCB23006; 20122BCB23011),
   Foundation of Jiangxi Educational Committee (GJJ10389), the Open Project
   Program of Key Laboratory of Functional Small Organic Molecule, Ministry
   of Education, Jiangxi Normal University (No. KLFS-KF-201214;
   KLFS-KF-201218).
CR Bard A. J., 2001, ELECTROCHEMICAL METH
   Bunch JS, 2007, SCIENCE, V315, P490, DOI 10.1126/science.1136836
   Calizo I, 2007, NANO LETT, V7, P2645, DOI 10.1021/nl071033g
   Cui K, 2011, SENSOR ACTUAT B-CHEM, V160, P435, DOI 10.1016/j.snb.2011.08.005
   Ding XQ, 2005, ANAL BIOCHEM, V339, P46, DOI 10.1016/j.ab.2004.11.021
   Fedurco M, 2000, COORDIN CHEM REV, V209, P263, DOI 10.1016/S0010-8545(00)00292-7
   Feng QL, 2012, ELECTROCHIM ACTA, V60, P304, DOI 10.1016/j.electacta.2011.11.048
   Freeman R, 2011, J PHYS CHEM LETT, V2, P2667, DOI 10.1021/jz2006572
   Geim AK, 2007, NAT MATER, V6, P183, DOI 10.1038/nmat1849
   Gilje S, 2007, NANO LETT, V7, P3394, DOI 10.1021/nl0717715
   Hong YN, 2012, J AM CHEM SOC, V134, P18713, DOI 10.1021/ja307426k
   HUMMERS WS, 1958, J AM CHEM SOC, V80, P1339, DOI 10.1021/ja01539a017
   Imai Y, 2012, J PHYS CHEM B, V116, P585, DOI 10.1021/jp2092658
   Jin B, 2012, J PHYS CHEM C, V116, P13038, DOI 10.1021/jp303740e
   Jin LH, 2011, BIOSENS BIOELECTRON, V26, P1965, DOI 10.1016/j.bios.2010.08.019
   Junbo Wu, 2008, Applied Physics Letters, V92, P263302, DOI 10.1063/1.2924771
   LAVIRON E, 1979, J ELECTROANAL CHEM, V101, P19, DOI 10.1016/S0022-0728(79)80075-3
   Li LL, 2011, ADV FUNCT MATER, V21, P869, DOI 10.1002/adfm.201001550
   Liu KP, 2010, ELECTROCHEM COMMUN, V12, P402, DOI 10.1016/j.elecom.2010.01.004
   Liu S, 2011, BIOSENS BIOELECTRON, V26, P4491, DOI 10.1016/j.bios.2011.05.008
   Lu WB, 2011, BIOSENS BIOELECTRON, V26, P4791, DOI 10.1016/j.bios.2011.06.008
   Meyer JC, 2007, NATURE, V446, P60, DOI 10.1038/nature05545
   Moore G. R., 1990, CYTOCHROMES C EVOLUT
   Niyogi S, 2006, J AM CHEM SOC, V128, P7720, DOI 10.1021/ja060680r
   Novoselov KS, 2004, SCIENCE, V306, P666, DOI 10.1126/science.1102896
   Schaming D, 2012, LANGMUIR, V28, P14065, DOI 10.1021/la302913j
   Scott RA, 1996, CYTOCHROME C MULTIDI
   Shan CS, 2009, ANAL CHEM, V81, P2378, DOI 10.1021/ac802193c
   Song YH, 2012, INT J ELECTROCHEM SC, V7, P11206
   Song YH, 2012, INT J ELECTROCHEM SC, V7, P9375
   Song YH, 2012, BIOELECTROCHEMISTRY, V85, P29, DOI 10.1016/j.bioelechem.2011.11.007
   Song YH, 2011, J ELECTROANAL CHEM, V656, P206, DOI 10.1016/j.jelechem.2010.11.018
   Stankovich S, 2006, NATURE, V442, P282, DOI 10.1038/nature04969
   Wan LL, 2011, INT J ELECTROCHEM SC, V6, P4700
   Wang GX, 2012, ELECTROCHEM COMMUN, V20, P1, DOI 10.1016/j.elecom.2012.03.029
   Wang L, 2004, ELECTROCHEM COMMUN, V6, P49, DOI 10.1016/j.elecom.2003.10.004
   Wang S, 2011, BIOELECTROCHEMISTRY, V82, P55, DOI 10.1016/j.bioelechem.2011.05.003
   Wang Y, 2009, ELECTROCHEM COMMUN, V11, P889, DOI 10.1016/j.elecom.2009.02.013
   Wang Z, 2009, SENSOR ACTUAT B-CHEM, V138, P278, DOI 10.1016/j.snb.2008.12.040
   Wu JF, 2010, ELECTROCHEM COMMUN, V12, P175, DOI 10.1016/j.elecom.2009.11.020
   Xiang CL, 2008, ELECTROCHEM COMMUN, V10, P38, DOI 10.1016/j.elecom.2007.10.030
   Xiao Y, 2003, SCIENCE, V299, P1877, DOI 10.1126/science.1080664
   XIE YW, 1992, BIOELECTROCH BIOENER, V29, P71, DOI 10.1016/0302-4598(92)80054-K
   Xu J, 2010, BIOSENS BIOELECTRON, V25, P1313, DOI 10.1016/j.bios.2009.10.018
   Xue Y, 2011, BIOSENS BIOELECTRON, V29, P102, DOI 10.1016/j.bios.2011.08.001
   Yan YM, 2008, ADV MATER, V20, P2365, DOI 10.1002/adma.200703128
   Yehezkeli O, 2011, ACS NANO, V5, P2385, DOI 10.1021/nn200313t
   Zhang L, 2006, BIOSENS BIOELECTRON, V21, P1107, DOI 10.1016/j.bios.2005.04.004
   Zhang L, 2008, BIOSENS BIOELECTRON, V23, P1610, DOI 10.1016/j.bios.2008.01.022
   Zhang L, 2010, ELECTROCHIM ACTA, V55, P641, DOI 10.1016/j.electacta.2009.09.017
   Zhao GC, 2005, ELECTROCHEM COMMUN, V7, P256, DOI 10.1016/j.elecom.2005.01.006
   Zheng M, 2011, J ELECTROANAL CHEM, V656, P167, DOI 10.1016/j.jelechem.2010.11.036
NR 52
TC 33
Z9 34
U1 1
U2 137
PU WILEY-V C H VERLAG GMBH
PI WEINHEIM
PA POSTFACH 101161, 69451 WEINHEIM, GERMANY
SN 1040-0397
EI 1521-4109
J9 ELECTROANAL
JI Electroanalysis
PD JUN
PY 2013
VL 25
IS 6
BP 1400
EP 1409
DI 10.1002/elan.201200524
PG 10
WC Chemistry, Analytical; Electrochemistry
WE Science Citation Index Expanded (SCI-EXPANDED)
SC Chemistry; Electrochemistry
GA 161KZ
UT WOS:000320193100010
DA 2023-06-30
ER

PT J
AU Li, YM
   Ye, Z
   Zhou, J
   Liu, J
   Song, G
   Zhang, K
   Ye, BX
AF Li, Yamin
   Ye, Zhuo
   Zhou, Jing
   Liu, Jie
   Song, Ge
   Zhang, Kai
   Ye, Baoxian
TI A new voltammetric sensor based on poly(L-arginine)/graphene-Nafion
   composite film modified electrode for sensitive determination of
   Terbutaline sulfate
SO JOURNAL OF ELECTROANALYTICAL CHEMISTRY
LA English
DT Article
DE Terbutaline sulfate; Graphene; Nafion; Poly(L-arginine); Voltammetric
   sensor
ID CHROMATOGRAPHY-MASS SPECTROMETRY; GLASSY-CARBON ELECTRODE;
   CHEMILUMINESCENCE DETERMINATION; ELECTROCHEMICAL-BEHAVIOR;
   LIQUID-CHROMATOGRAPHY; GAS-CHROMATOGRAPHY; BETA(2)-AGONISTS;
   ENHANCEMENT; PLASMA; URINE
AB A novel voltammetric sensor based on graphene-Nafion and poly(L-arginine) was constructed by electrodeposited and simple dipping-drying methods and used for high-sensitive determination of Terbutaline sulfate (TBS). The resulting poly(L-arginine)/graphene-Nafion modified electrode showed a significant voltammetric response to TBS due to the synergistic effect of poly(L-arginine) and graphene-Nafion, in which poly(L-arginine) had electrocatalytic ability for TBS and graphene provided a large specific surface area, excellent electric conductivity and electrocatalytic activity. The sensor gave a good linear range over 4.0 x 10(-8)-5.0 x 10(-6) mol L-1 with a detection limit of 1.2 x 10(-8) mol L-1 towards the determination of TBS. The high sensitivity and selectivity together with the good linear relationship, very easy surface regeneration and good stability at such a modified electrode led us to construct a practical TBS biosensor successfully. This work promoted the potential applications of graphene-based materials in electrochemical sensors. Crown Copyright (C) 2012 Published by Elsevier B.V. All rights reserved.
C1 [Li, Yamin; Zhou, Jing; Liu, Jie; Song, Ge; Zhang, Kai; Ye, Baoxian] Zhengzhou Univ, Coll Chem & Mol Engn, Zhengzhou 450001, Peoples R China.
   [Ye, Zhuo] Zhengzhou Univ, Affiliated Hosp 1, Zhengzhou 450001, Peoples R China.
C3 Zhengzhou University; Zhengzhou University
RP Ye, BX (通讯作者)，Zhengzhou Univ, Coll Chem & Mol Engn, Zhengzhou 450001, Peoples R China.
EM yebx@zzu.edu.cn
FU National Natural Science Foundation of China [21275132]
FX The authors express their great thanks for financial support from the
   National Natural Science Foundation of China (Grant No. 21275132).
CR Althanyan MS, 2011, J PHARMACEUT BIOMED, V55, P397, DOI 10.1016/j.jpba.2011.01.027
   ANSON FC, 1964, ANAL CHEM, V36, P932, DOI 10.1021/ac60210a068
   Beltagi AM, 2007, CHEM PHARM BULL, V55, P1018, DOI 10.1248/cpb.55.1018
   Caban M, 2011, J CHROMATOGR A, V1218, P8110, DOI 10.1016/j.chroma.2011.08.093
   Cao Q, 2011, BIOSENS BIOELECTRON, V26, P3469, DOI 10.1016/j.bios.2011.01.027
   Daraghmeh N, 2002, J PHARMACEUT BIOMED, V29, P927, DOI 10.1016/S0731-7085(02)00216-9
   Deng XH, 2006, RUSS J ELECTROCHEM+, V42, P873, DOI 10.1134/S102319350608009X
   Faiyazuddin M, 2011, SAUDI PHARM J, V19, P185, DOI 10.1016/j.jsps.2011.03.004
   Han L, 2012, J PHARMACEUT BIOMED, V58, P141, DOI 10.1016/j.jpba.2011.09.011
   Herring VL, 2000, J CHROMATOGR B, V741, P307, DOI 10.1016/S0378-4347(00)00107-9
   Jiang C, 2008, ELECTROCHIM ACTA, V53, P2917, DOI 10.1016/j.electacta.2007.11.015
   LAVIRON E, 1979, J ELECTROANAL CHEM, V101, P19, DOI 10.1016/S0022-0728(79)80075-3
   Li ST, 2009, J CHROMATOGR B, V877, P155, DOI 10.1016/j.jchromb.2008.11.042
   Li YM, 2012, ANAL SCI, V28, P497, DOI 10.2116/analsci.28.497
   Luo WX, 2010, J PHARMACEUT BIOMED, V52, P227, DOI 10.1016/j.jpba.2009.12.020
   Park S, 2009, NAT NANOTECHNOL, V4, P217, DOI [10.1038/nnano.2009.58, 10.1038/NNANO.2009.58]
   Pumera M, 2010, TRAC-TREND ANAL CHEM, V29, P954, DOI 10.1016/j.trac.2010.05.011
   Rizk MS, 2001, MICROCHEM J, V70, P93, DOI 10.1016/S0026-265X(01)00095-9
   Shen L, 2010, ELECTROCHEM COMMUN, V12, P876, DOI 10.1016/j.elecom.2010.04.010
   Ventura R, 2000, ANAL CHIM ACTA, V418, P79, DOI 10.1016/S0003-2670(00)00950-8
   Wang ZP, 2004, ANAL BIOANAL CHEM, V378, P834, DOI 10.1007/s00216-003-2272-8
   Wei M, 2007, CHINESE J ANAL CHEM, V35, P66, DOI 10.1016/S1872-2040(07)60027-9
   Yilmaz N, 1998, J PHARMACEUT BIOMED, V17, P349, DOI 10.1016/S0731-7085(97)00226-4
   Zhang FY, 2012, TALANTA, V93, P320, DOI 10.1016/j.talanta.2012.02.041
NR 24
TC 38
Z9 41
U1 2
U2 92
PU ELSEVIER SCIENCE SA
PI LAUSANNE
PA PO BOX 564, 1001 LAUSANNE, SWITZERLAND
SN 1572-6657
EI 1873-2569
J9 J ELECTROANAL CHEM
JI J. Electroanal. Chem.
PD NOV 1
PY 2012
VL 687
BP 51
EP 57
DI 10.1016/j.jelechem.2012.09.045
PG 7
WC Chemistry, Analytical; Electrochemistry
WE Science Citation Index Expanded (SCI-EXPANDED)
SC Chemistry; Electrochemistry
GA 063DB
UT WOS:000312975300009
DA 2023-06-30
ER

PT J
AU Li, J
   Xie, HQ
   Chen, LF
AF Li, Jing
   Xie, Huaqing
   Chen, Lifei
TI A sensitive hydrazine electrochemical sensor based on electrodeposition
   of gold nanoparticles on choline film modified glassy carbon electrode
SO SENSORS AND ACTUATORS B-CHEMICAL
LA English
DT Article
DE Electrocatalytic oxidation; Electrodeposition; Hydrazine; Choline; Gold
   nanoparticles
ID SELF-ASSEMBLED MONOLAYER; ELECTROCATALYTIC OXIDATION; PASTE ELECTRODE;
   ASCORBIC-ACID; IONIC LIQUID; NANOTUBE; BIOSENSOR; COMPLEX;
   ACETYLCHOLINE; DERIVATIVES
AB A highly sensitive hydrazine sensor was developed based on the electrodeposition of gold nanoparticles onto the choline film modified glassy carbon electrode (GNPs/Ch/GCE). The electrochemical experiments showed that the GNPs/Ch film exhibited a distinctly higher activity for the electro-oxidation of hydrazine than GNPs with 3.4-fold enhancement of peak current. The kinetic parameters such as the electron transfer coefficient (alpha) and the rate of electron exchange (k) for the oxidation of hydrazine were determined. The diffusion coefficient (D) of hydrazine in solution was also calculated by chronoamperometry. The sensor exhibited two wide linear ranges of 5.0 x 10(-7)-5.0 x 10(-4) and 5.0 x 10(-4)-9.3 x 10(-3) M with the detection limit of 1.0 x 10(-7) M (s/n = 3). The proposed electrode presented excellent operational and storage stability for the determination of hydrazine. Moreover, the sensor showed outstanding sensitivity, selectivity-and reproducibility properties. All the results indicated a good potential application of this sensor in the detection of hydrazine. (C) 2010 Elsevier B.V. All rights reserved.
C1 [Li, Jing; Xie, Huaqing; Chen, Lifei] Shanghai Second Polytech Univ, Sch Urban Dev & Environm Engn, Shanghai 201209, Peoples R China.
C3 Shanghai Polytechnic University
RP Xie, HQ (通讯作者)，Shanghai Second Polytech Univ, Sch Urban Dev & Environm Engn, Shanghai 201209, Peoples R China.
EM hqxie@eed.sspu.cn
FU Specialized Research Fund for Shanghai Second Polytechnic University
   [XQD208014]; Excellent Young Scholars Research Fund of Shanghai
   [egd08014]; Program for New Century Excellent Talents in University
   [NCET-10-883]; Shanghai Institutions of Higher Learning
FX This work was supported by the Specialized Research Fund for Shanghai
   Second Polytechnic University (XQD208014), Excellent Young Scholars
   Research Fund of Shanghai (egd08014), Program for New Century Excellent
   Talents in University (NCET-10-883), and Program for Professor of
   Special Appointment (Eastern Scholar) at Shanghai Institutions of Higher
   Learning.
CR Adekunle AS, 2010, J ELECTROANAL CHEM, V645, P41, DOI 10.1016/j.jelechem.2010.04.010
   AMLATHE S, 1988, ANALYST, V113, P1481, DOI 10.1039/an9881301481
   Bakirci H, 2006, ADV FUNCT MATER, V16, P237, DOI 10.1002/adfm.200500219
   Bard A.J., 2001, FUNDAMENTALS APPL, V2nd ed.
   Brinas RP, 2008, J AM CHEM SOC, V130, P975, DOI 10.1021/ja076333e
   Chakraborty S, 2010, SENSOR ACTUAT B-CHEM, V147, P222, DOI 10.1016/j.snb.2010.03.036
   Dai H, 2009, ELECTROCHEM COMMUN, V11, P1599, DOI 10.1016/j.elecom.2009.06.006
   Ding CF, 2009, TALANTA, V78, P1148, DOI 10.1016/j.talanta.2009.01.036
   Fahmi A, 2007, LANGMUIR, V23, P7831, DOI 10.1021/la700651m
   Golabi SM, 1999, J ELECTROANAL CHEM, V465, P168, DOI 10.1016/S0022-0728(99)00082-0
   Guo LM, 2008, LANGMUIR, V24, P8971, DOI 10.1021/la8010458
   Holm PI, 2003, CLIN CHEM, V49, P286, DOI 10.1373/49.2.286
   Hong M, 2009, CHEM-EUR J, V15, P5935, DOI 10.1002/chem.200802632
   Hu GZ, 2010, ELECTROCHEM COMMUN, V12, P422, DOI 10.1016/j.elecom.2010.01.009
   Ivnitski D, 2000, ELECTROCHEM COMMUN, V2, P457, DOI 10.1016/S1388-2481(00)00060-6
   Jana D, 2009, J PHYS CHEM C, V113, P9101, DOI 10.1021/jp810673x
   Jin GP, 2004, J ELECTROANAL CHEM, V569, P135, DOI 10.1016/j.jelechem.2004.02.022
   Kamyabi MA, 2010, J ELECTROANAL CHEM, V644, P67, DOI 10.1016/j.jelechem.2010.03.037
   Karim-Nezhad G, 2009, ELECTROCHIM ACTA, V54, P5721, DOI 10.1016/j.electacta.2009.05.019
   Li J, 2007, SENSOR ACTUAT B-CHEM, V126, P527, DOI 10.1016/j.snb.2007.03.044
   Li J, 2007, ANAL CHIM ACTA, V596, P222, DOI 10.1016/j.aca.2007.05.057
   Maleki N, 2008, ANAL CHIM ACTA, V611, P151, DOI 10.1016/j.aca.2008.01.075
   Okazaki K, 2009, CHEM LETT, V38, P330, DOI 10.1246/cl.2009.330
   Ozoemena KI, 2005, TALANTA, V67, P162, DOI 10.1016/j.talanta.2005.02.030
   Pang XY, 2009, SENSOR ACTUAT B-CHEM, V137, P134, DOI 10.1016/j.snb.2008.09.051
   Pati S, 2007, ANAL CHIM ACTA, V594, P234, DOI 10.1016/j.aca.2007.05.026
   Pillay J, 2010, LANGMUIR, V26, P9061, DOI 10.1021/la904463g
   Pinter JS, 2007, TALANTA, V71, P1219, DOI 10.1016/j.talanta.2006.06.017
   Qin X, 2010, SENSOR ACTUAT B-CHEM, V147, P593, DOI 10.1016/j.snb.2010.03.010
   Revenga-Parra M, 2005, SENSOR ACTUAT B-CHEM, V107, P678, DOI 10.1016/j.snb.2004.11.053
   Salimi A, 2008, TALANTA, V75, P147, DOI 10.1016/j.talanta.2007.10.044
   Sheffer M, 2009, ELECTROCHIM ACTA, V54, P2951, DOI 10.1016/j.electacta.2008.12.027
   Shein JB, 2009, LANGMUIR, V25, P11121, DOI 10.1021/la901421m
   Siangproh W, 2005, TALANTA, V67, P903, DOI 10.1016/j.talanta.2005.04.024
   Tan XS, 2009, CHEM COMMUN, P7179, DOI 10.1039/b917224f
   Wang XF, 2009, ADV FUNCT MATER, V19, P1444, DOI 10.1002/adfm.200801313
   Welch CM, 2006, ANAL BIOANAL CHEM, V384, P601, DOI 10.1007/s00216-005-0230-3
   Yamada K, 2003, ELECTROCHEM COMMUN, V5, P892, DOI 10.1016/j.elecom.2003.08.015
   Yi QF, 2009, J ELECTROANAL CHEM, V633, P159, DOI 10.1016/j.jelechem.2009.05.008
   Yun YH, 2008, SENSOR ACTUAT B-CHEM, V133, P208, DOI 10.1016/j.snb.2008.02.019
   Zhang HJ, 2009, ELECTROANAL, V21, P1869, DOI 10.1002/elan.200904630
   Zheng JB, 2007, J ELECTROANAL CHEM, V611, P155, DOI 10.1016/j.jelechem.2007.08.013
   Zheng L, 2009, TALANTA, V79, P319, DOI 10.1016/j.talanta.2009.03.056
   Zheng XW, 2002, ANALYST, V127, P1375, DOI 10.1039/b203172h
NR 44
TC 150
Z9 151
U1 1
U2 71
PU ELSEVIER SCIENCE SA
PI LAUSANNE
PA PO BOX 564, 1001 LAUSANNE, SWITZERLAND
SN 0925-4005
J9 SENSOR ACTUAT B-CHEM
JI Sens. Actuator B-Chem.
PD MAR 31
PY 2011
VL 153
IS 1
BP 239
EP 245
DI 10.1016/j.snb.2010.10.040
PG 7
WC Chemistry, Analytical; Electrochemistry; Instruments & Instrumentation
WE Science Citation Index Expanded (SCI-EXPANDED)
SC Chemistry; Electrochemistry; Instruments & Instrumentation
GA 743LH
UT WOS:000289019300036
DA 2023-06-30
ER

PT J
AU Guo, QQ
   Ji, SJ
   Yue, QL
   Wang, L
   Liu, JF
   Jia, JB
AF Guo, Qingqing
   Ji, Shujun
   Yue, Qiaoli
   Wang, Lei
   Liu, Jifeng
   Jia, Jianbo
TI Antioxidant Sensors Based on Iron Diethylenetriaminepentaacetic Acid,
   Hematin, and Hemoglobin Modified TiO2 Nanoparticle Printed Electrodes
SO ANALYTICAL CHEMISTRY
LA English
DT Article
ID MODIFIED MERCURY-ELECTRODE; DNA-DAMAGE; ELECTROCHEMICAL BIOSENSOR;
   HYDROGEN-PEROXIDE; SUPEROXIDE-DISMUTASE; PROTEIN ADSORPTION;
   FREE-RADICALS; HUMAN-DISEASE; VITAMIN-E; CAPACITY
AB Antioxidant amperometric sensors based on iron-containing complexes and protein modified electrodes were developed. Indium tin oxide glass was printed with TiO2 nanoparticles, onto which iron-containing compounds and protein were adsorbed. When applied with negative potentials, the dissolved oxygen is reduced to H2O2 at the electrode surface, and the H2O2 generated in situ oxidizes Fe-II to Fe-III, and then electrochemical reduction of Fe-III therefore gives rise to a catalytic current. In the presence of antioxidants, H2O2 was scavenged, the catalytic current was reduced, and the decreased current signal was proportional to the quantity of existing antioxidants. A kinetic model was proposed to quantify the H2O2 scavenging capacities of the antioxidants. With the use of the sensor developed here, antioxidant measurements can be done quite simply: put the sensor into the sample solutions (in aerobic atmosphere), perform a cathodic polarization scan, and then read the antioxidant activity values. The present work can be complementary to the previous studies of antioxidant sensor techniques based on OH radicals and superoxide ions scavenging methods, but the sensor developed here is much easier to fabricate and use.
C1 [Guo, Qingqing; Ji, Shujun; Yue, Qiaoli; Wang, Lei; Liu, Jifeng] Liaocheng Univ, Dept Chem, Liaocheng 252059, Shandong, Peoples R China.
   [Jia, Jianbo] Chinese Acad Sci, Changchun Inst Appl Chem, State Key Lab Electroanalyt Chem, Changchun 130022, Peoples R China.
C3 Liaocheng University; Chinese Academy of Sciences; Changchun Institute
   of Applied Chemistry, CAS
RP Liu, JF (通讯作者)，Liaocheng Univ, Dept Chem, Liaocheng 252059, Shandong, Peoples R China.
EM liujifeng111@gmail.com
RI Jia, Jianbo/F-3807-2012
OI Jia, Jianbo/0000-0003-0671-1527
FU National Natural Science Foundation of China [20875042, 20805044];
   National Natural Science Foundation of Shandong [Y20081318]; Shandong
   Tai-Shan Scholar Research Fund
FX This work is supported by the National Natural Science Foundation of
   China (Grants 20875042 and 20805044), National Natural Science
   Foundation of Shandong (Grant Y20081318), and Shandong Tai-Shan Scholar
   Research Fund.
CR Antolovich M, 2002, ANALYST, V127, P183, DOI 10.1039/b009171p
   Aust AE, 1999, P SOC EXP BIOL MED, V222, P246, DOI 10.1046/j.1525-1373.1999.d01-141.x
   Avramchik OA, 2005, J PHARMACEUT BIOMED, V37, P1149, DOI 10.1016/j.jpba.2004.11.016
   Balbuena PB, 2006, J PHYS CHEM B, V110, P17452, DOI 10.1021/jp063027z
   Bashkatova NV, 2005, J PHARMACEUT BIOMED, V37, P1143, DOI 10.1016/j.jpba.2004.11.046
   Benzie IFF, 1996, ANAL BIOCHEM, V239, P70, DOI 10.1006/abio.1996.0292
   BLOIS MS, 1958, NATURE, V181, P1199, DOI 10.1038/1811199a0
   Bukova M, 2002, TALANTA, V56, P939, DOI 10.1016/S0039-9140(01)00654-3
   Cadenas E, 1997, BIOFACTORS, V6, P391, DOI 10.1002/biof.5520060404
   Campanella L, 2005, TALANTA, V66, P902, DOI 10.1016/j.talanta.2004.12.052
   Campanella L, 2004, J PHARMACEUT BIOMED, V35, P303, DOI 10.1016/S0731-7085(03)00627-7
   Campanella L, 2004, J PHARMACEUT BIOMED, V36, P91, DOI 10.1016/j.jpba.2004.06.002
   Campanella L, 2004, BIOSENS BIOELECTRON, V19, P641, DOI 10.1016/S0956-5663(03)00276-8
   Campanella L, 2003, J PHARMACEUT BIOMED, V32, P725, DOI 10.1016/S0731-7085(03)00180-8
   Campanella L, 2003, ANAL BIOANAL CHEM, V375, P1011, DOI 10.1007/s00216-003-1825-1
   Campanella L, 2000, J PHARMACEUT BIOMED, V23, P69, DOI 10.1016/S0731-7085(00)00276-4
   CAO GH, 1993, FREE RADICAL BIO MED, V14, P303, DOI 10.1016/0891-5849(93)90027-R
   CHANCE B, 1979, PHYSIOL REV, V59, P527, DOI 10.1152/physrev.1979.59.3.527
   Evans MD, 2004, BIOESSAYS, V26, P533, DOI 10.1002/bies.20027
   Ferancova A, 2007, BIOELECTROCHEMISTRY, V71, P33, DOI 10.1016/j.bioelechem.2006.07.013
   FINNEN DC, 1991, INORG CHEM, V30, P3960, DOI 10.1021/ic00020a034
   Fojta M, 1997, ANAL CHIM ACTA, V342, P1, DOI 10.1016/S0003-2670(96)00551-X
   Fojta M, 2002, BIOELECTROCHEMISTRY, V55, P25, DOI 10.1016/S1567-5394(01)00131-1
   Fojta M, 2000, BIOSENS BIOELECTRON, V15, P107, DOI 10.1016/S0956-5663(00)00070-1
   Fojta M, 1997, ELECTROANAL, V9, P1033, DOI 10.1002/elan.1140091312
   Fojta M, 1998, TALANTA, V46, P155, DOI 10.1016/S0039-9140(97)00281-6
   Galandova J, 2008, ANAL SCI, V24, P711, DOI 10.2116/analsci.24.711
   HALLIWELL B, 1994, LANCET, V344, P721, DOI 10.1016/S0140-6736(94)92211-X
   HARMAN D, 1956, J GERONTOL, V11, P298, DOI 10.1093/geronj/11.3.298
   HEYROVSKY M, 1992, J ELECTROANAL CHEM, V332, P309, DOI 10.1016/0022-0728(92)80360-G
   Huang DJ, 2005, J AGR FOOD CHEM, V53, P1841, DOI 10.1021/jf030723c
   HUANG M, 2005, LANGMUIR, P21
   Ishibashi K, 2000, J PHOTOCH PHOTOBIO A, V134, P139, DOI 10.1016/S1010-6030(00)00264-1
   Ishibashi K, 2000, ELECTROCHEM COMMUN, V2, P207, DOI 10.1016/S1388-2481(00)00006-0
   Kong YT, 2001, AM J ENOL VITICULT, V52, P381
   Korotkova EI, 2004, TALANTA, V63, P729, DOI 10.1016/j.talanta.2003.12.030
   Korotkova EI, 2002, J ELECTROANAL CHEM, V518, P56, DOI 10.1016/S0022-0728(01)00664-7
   Korotkova EI, 2003, ANAL BIOANAL CHEM, V375, P465, DOI 10.1007/s00216-002-1687-y
   Labuda J, 2003, ANAL BIOANAL CHEM, V376, P168, DOI 10.1007/s00216-003-1884-3
   Labuda J, 2002, SENSORS-BASEL, V2, P1, DOI 10.3390/s20100001
   LABUDA J, 2009, ANAL BIOANAL CHEM, V394, P855
   Liu JF, 2005, ANAL CHEM, V77, P7687, DOI 10.1021/ac0509298
   Liu JF, 2008, J ELECTROANAL CHEM, V619, P131, DOI 10.1016/j.jelechem.2008.03.017
   Liu JF, 2006, ANAL CHEM, V78, P6879, DOI 10.1021/ac0608624
   MAIORINO M, 1991, J BIOL CHEM, V266, P7728
   MCCORD JM, 1969, J BIOL CHEM, V244, P6049
   Meier KR, 2002, CHEMPHYSCHEM, V3, P371, DOI 10.1002/1439-7641(20020415)3:4<371::AID-CPHC371>3.0.CO;2-O
   MILLER NJ, 1993, CLIN SCI, V84, P407, DOI 10.1042/cs0840407
   MOSER J, 1991, LANGMUIR, V7, P3012, DOI 10.1021/la00060a018
   Mugweru A, 2006, ELECTROANAL, V18, P327, DOI 10.1002/elan.200503414
   NANNI EJ, 1980, J AM CHEM SOC, V102, P4481, DOI 10.1021/ja00533a029
   NAZEERUDDIN MK, 1993, J AM CHEM SOC, V115, P6382, DOI 10.1021/ja00067a063
   Ovadekova R, 2006, ANAL BIOANAL CHEM, V386, P2055, DOI 10.1007/s00216-006-0830-6
   Ozgen M, 2006, J AGR FOOD CHEM, V54, P1151, DOI 10.1021/jf051960d
   Palecek E, 1998, BIOSENS BIOELECTRON, V13, P621, DOI 10.1016/S0956-5663(98)00017-7
   Palecek E, 2001, ANAL CHEM, V73, p74A, DOI 10.1021/ac0123936
   POPOVIC T, 1991, TETRAHEDRON, V47, P317, DOI 10.1016/S0040-4020(01)80927-3
   Prieto-Simon B, 2008, SENSOR ACTUAT B-CHEM, V129, P459, DOI 10.1016/j.snb.2007.08.004
   Priyadarsini KI, 2001, CHEM RES TOXICOL, V14, P567, DOI 10.1021/tx000239t
   Rajh T, 2002, J PHYS CHEM B, V106, P10543, DOI 10.1021/jp021235v
   Santos CXC, 1999, ARCH BIOCHEM BIOPHYS, V372, P285, DOI 10.1006/abbi.1999.1491
   Shen Y, 2002, ELECTROANAL, V14, P1557, DOI 10.1002/1521-4109(200211)14:22<1557::AID-ELAN1557>3.0.CO;2-1
   Shen Y, 2008, ANAL CHEM, V80, P750, DOI 10.1021/ac0711889
   Shi CN, 1998, INORG CHEM, V37, P1037, DOI 10.1021/ic971255p
   SHI CN, 1995, INORG CHEM, V34, P4554, DOI 10.1021/ic00122a010
   SHINOHARA H, 1991, BIOELECTROCH BIOENER, V26, P307, DOI 10.1016/0302-4598(91)80032-X
   SKINNER WA, 1963, J ORG CHEM, V28, P2854, DOI 10.1021/jo01045a090
   THOMAS MJ, 1989, J AM CHEM SOC, V111, P3315, DOI 10.1021/ja00191a031
   Thorp HH, 1998, TRENDS BIOTECHNOL, V16, P117, DOI 10.1016/S0167-7799(97)01162-1
   Topoglidis E, 1998, ANAL CHEM, V70, P5111, DOI 10.1021/ac980764l
   Topoglidis E, 2000, FARADAY DISCUSS, V116, P35, DOI 10.1039/b003313h
   Valko M, 2005, CURR MED CHEM, V12, P1161, DOI 10.2174/0929867053764635
   Valko M, 2007, INT J BIOCHEM CELL B, V39, P44, DOI 10.1016/j.biocel.2006.07.001
   Wang BQ, 1999, ANAL CHEM, V71, P1935, DOI 10.1021/ac980940q
   Wang BQ, 2003, ANAL CHEM, V75, P4229, DOI 10.1021/ac034097u
   WAYNER DDM, 1985, FEBS LETT, V187, P33, DOI 10.1016/0014-5793(85)81208-4
   White B, 2003, J AM CHEM SOC, V125, P6604, DOI 10.1021/ja0343252
   Zhang G., 1992, ANAL CHEM, V64, P517, DOI [10.1021/ac00029a013, DOI 10.1021/AC00029A013]
   Zhou H, 2005, ANAL CHEM, V77, P6102, DOI 10.1021/ac050924a
   Zhou LP, 2003, J AM CHEM SOC, V125, P1431, DOI 10.1021/ja0290274
NR 80
TC 31
Z9 32
U1 0
U2 42
PU AMER CHEMICAL SOC
PI WASHINGTON
PA 1155 16TH ST, NW, WASHINGTON, DC 20036 USA
SN 0003-2700
EI 1520-6882
J9 ANAL CHEM
JI Anal. Chem.
PD JUL 1
PY 2009
VL 81
IS 13
BP 5381
EP 5389
DI 10.1021/ac9005205
PG 9
WC Chemistry, Analytical
WE Science Citation Index Expanded (SCI-EXPANDED)
SC Chemistry
GA 465TD
UT WOS:000267609500037
PM 19499910
DA 2023-06-30
ER

PT J
AU Weng, J
   Zhang, JF
   Li, H
   Sun, LP
   Lin, CH
   Zhang, QQ
AF Weng, Jian
   Zhang, Jianfeng
   Li, Hui
   Sun, Liping
   Lin, Chenghong
   Zhang, Qiqing
TI Label-free DNA sensor by boron-doped diamond electrode using an ac
   impedimetric approach
SO ANALYTICAL CHEMISTRY
LA English
DT Article
ID INDIUM TIN OXIDE; THIN-FILMS; REAL-TIME; PHOTOCHEMICAL
   FUNCTIONALIZATION; ELECTROCHEMICAL OXIDATION; NANOCRYSTALLINE DIAMOND;
   ELECTRICAL-PROPERTIES; SELECTIVE DETECTION; HYBRIDIZATION; ADSORPTION
AB An electrochemical biosensor using a boron-doped diamond (BDD) electrode is described for differentiating between gene sequences according to DNA hybridization events using an ac impedimetric approach. BDD electrodes were dipped into a 1% solution of polyethylenimine (PEI) to adsorb a thin layer of positively charged PEI on the surface of BDD, then PEI-modified BDD electrodes were used to immobilize negatively charged single-stranded PCR fragments from Exon 7 of human p53 gene. Alternating current impedimetric measurements were first performed on these systems in phosphate buffered saline (PBS) and then upon exposure to single-stranded DNA (ssDNA). When the ssDNA-immobilized BDD electrode and solution ssDNA were completely complementary, a large drop in impedance was measured. Complementary DNA could be clearly detected at concentrations down to 10(-19) g mL(-1) at a fixed frequency (10 Hz). Higher concentrations of DNA gave faster hybridization with saturation occurring at levels above 1.0 pg mL(-1). Responses were much lower upon exposure to noncDNA, even at higher concentrations. The results show it is possible to directly detect target DNA at a fixed frequency and without additional labeling.
C1 [Weng, Jian; Zhang, Jianfeng; Li, Hui; Sun, Liping; Lin, Chenghong; Zhang, Qiqing] Xiamen Univ, Biomed Engn Res Ctr, Technol Res Ctr Biomed Engn Xiamen City, Coll Mat,Key Lab Biomed Engn Fujian Prov, Xiamen 361005, Peoples R China.
   [Zhang, Qiqing] Chinese Acad Med Sci, Peking Union Med Coll, Inst Biomed Engn, Key Lab Biomed Mat Tianjin, Tianjin 300192, Peoples R China.
C3 Xiamen University; Chinese Academy of Medical Sciences - Peking Union
   Medical College; Institute of BioMedical Engineering - CAMS; Peking
   Union Medical College
RP Weng, J (通讯作者)，Xiamen Univ, Biomed Engn Res Ctr, Technol Res Ctr Biomed Engn Xiamen City, Coll Mat,Key Lab Biomed Engn Fujian Prov, Xiamen 361005, Peoples R China.
EM jweng@xmu.edu.cn; sunliping@xmu.edu.cn
RI Zhang, QQ/G-3361-2010; Sun, LP/G-3476-2010
FU New Century Excellent Talents in Fujian Province [Z03131]; Natural
   Science Foundation of China [20701031]; Natural Science Foundation of
   Fujian Province of China [C0710045]; Xiamen University [200602]; Fujian
   Province for Young Scientific Researchers, China [2006F3128]; 
   [2006CB933300]
FX This work is supported by 973 Program No. 2006CB933300, Program for New
   Century Excellent Talents in Fujian Province (Grant No. Z03131), Natural
   Science Foundation of China (Grant No. 20701031), Natural Science
   Foundation of Fujian Province of China (Grant No. C0710045), Open Fund
   of State Key Laboratory for Physical Chemistry of Solid Surfaces, Xiamen
   University (Grant No. 200602), and Science and Technology Innovation
   Project of Fujian Province for Young Scientific Researchers, China
   (Grant No. 2006F3128).
CR Angus JC, 1999, NEW DIAM FRONT C TEC, V9, P175
   Apilux A, 2007, BIOELECTROCHEMISTRY, V70, P435, DOI 10.1016/j.bioelechem.2006.07.001
   Bakker E, 2006, ANAL CHEM, V78, P3965, DOI 10.1021/ac060637m
   Bard A. J., 2000, ELECTROCHEMICAL METH, P376
   Bardea A, 1999, CHEM COMMUN, P21, DOI 10.1039/a808319c
   Batchelor-McAuley C, 2006, ANALYST, V131, P106, DOI 10.1039/b513751a
   Boon EM, 2002, CURR OPIN STRUC BIOL, V12, P320, DOI 10.1016/S0959-440X(02)00327-5
   Cai H, 2003, ELECTROANAL, V15, P1864, DOI 10.1002/elan.200302755
   Chan V, 1997, LANGMUIR, V13, P320, DOI 10.1021/la960670b
   Chong KF, 2007, LANGMUIR, V23, P5615, DOI 10.1021/la070037y
   Clare TL, 2005, LANGMUIR, V21, P6344, DOI 10.1021/la050362q
   Compton RG, 2003, ELECTROANAL, V15, P1349, DOI 10.1002/elan.200302830
   Davis F, 2005, BIOSENS BIOELECTRON, V20, P1531, DOI 10.1016/j.bios.2004.06.039
   Davis F, 2007, ANAL CHEM, V79, P1153, DOI 10.1021/ac061070c
   Delabouglise D, 2003, CHEM COMMUN, P2698, DOI 10.1039/b308185k
   Fortin E, 2005, ELECTROANAL, V17, P517, DOI 10.1002/elan.200403190
   Fortin E, 2007, ANAL CHEM, V79, P3741, DOI 10.1021/ac061765d
   Fu CC, 2007, P NATL ACAD SCI USA, V104, P727, DOI 10.1073/pnas.0605409104
   Gooding JJ, 2002, ELECTROANAL, V14, P1149, DOI 10.1002/1521-4109(200209)14:17<1149::AID-ELAN1149>3.0.CO;2-8
   Grant S, 2005, ANAL CHIM ACTA, V537, P163, DOI 10.1016/j.aca.2005.01.003
   Gu HR, 2005, J PHYS CHEM B, V109, P13611, DOI 10.1021/jp050625p
   Hayashi K, 2005, ANAL CHEM, V77, P5236, DOI 10.1021/ac050216p
   Ivandini TA, 2006, ANAL CHEM, V78, P6291, DOI 10.1021/ac0519514
   Ivandini TA, 2006, ANAL CHEM, V78, P3467, DOI 10.1021/ac052029x
   Ji XB, 2005, ANALYST, V130, P1345, DOI 10.1039/b508975a
   Kickerbocker T., 2003, LANGMUIR, V19, P1938
   Kruger A, 2006, ANGEW CHEM INT EDIT, V45, P6426, DOI 10.1002/anie.200602509
   Lavalle P, 2004, MACROMOLECULES, V37, P1159, DOI 10.1021/ma035326h
   Lemeshko SV, 2001, NUCLEIC ACIDS RES, V29, P3051, DOI 10.1093/nar/29.14.3051
   Memming R., 2000, SEMICONDUCTOR ELECTR
   Muna GW, 2005, ANAL CHEM, V77, P6542, DOI 10.1021/ac050473u
   O'Mullane AP, 2006, LANGMUIR, V22, P10499, DOI 10.1021/la060408v
   RAJESHWAR K, 2002, SEMICONDUCTOR ELECTR, V6
   Rao TN, 2000, DIAM RELAT MATER, V9, P384, DOI 10.1016/S0925-9635(99)00234-4
   Rawle RJ, 2007, LANGMUIR, V23, P9563, DOI 10.1021/la702043t
   Rezek B, 2006, J AM CHEM SOC, V128, P3884, DOI 10.1021/ja058181y
   Rubio-Retama J, 2006, LANGMUIR, V22, P5837, DOI 10.1021/la060167r
   Shin DC, 2006, ELECTROCHEM COMMUN, V8, P844, DOI 10.1016/j.elecom.2006.03.014
   SINGH P, 1980, J APPL PHYS, V51, P6286, DOI 10.1063/1.327616
   Song KS, 2005, NEW DIAM FRONT C TEC, V15, P325
   Song Y, 2007, ANAL CHEM, V79, P2412, DOI 10.1021/ac061543f
   Stotter J, 2005, CHEM MATER, V17, P4880, DOI 10.1021/cm050762z
   Strother T, 2002, LANGMUIR, V18, P968, DOI 10.1021/la0112561
   Sun B, 2006, LANGMUIR, V22, P9598, DOI 10.1021/la061749b
   Szunerits S, 2006, J PHYS CHEM B, V110, P23888, DOI 10.1021/jp064429+
   Takahashi K, 2003, DIAM RELAT MATER, V12, P572, DOI 10.1016/S0925-9635(03)00070-0
   Takahashi K., 2000, BIOINDUSTRY, V17, P44
   Tian RH, 2006, CHEM MATER, V18, P939, DOI 10.1021/cm0519481
   Tse KY, 2005, J PHYS CHEM B, V109, P8523, DOI 10.1021/jp046433w
   Ushizawa K, 2002, CHEM PHYS LETT, V351, P105, DOI 10.1016/S0009-2614(01)01362-8
   Vermeeren V, 2007, LANGMUIR, V23, P13193, DOI 10.1021/la702143d
   Wang WU, 2005, P NATL ACAD SCI USA, V102, P3208, DOI 10.1073/pnas.0406368102
   Watanabe T, 2006, ANAL CHEM, V78, P7857, DOI 10.1021/ac060860j
   Weng J, 2005, ADV FUNCT MATER, V15, P639, DOI 10.1002/adfm.200400049
   Yang WS, 2002, NAT MATER, V1, P253, DOI 10.1038/nmat779
   Yang WS, 2004, LANGMUIR, V20, P6778, DOI 10.1021/la036460y
   Zhong YL, 2007, LANGMUIR, V23, P5824, DOI 10.1021/la063658k
NR 57
TC 49
Z9 51
U1 0
U2 47
PU AMER CHEMICAL SOC
PI WASHINGTON
PA 1155 16TH ST, NW, WASHINGTON, DC 20036 USA
SN 0003-2700
EI 1520-6882
J9 ANAL CHEM
JI Anal. Chem.
PD SEP 15
PY 2008
VL 80
IS 18
BP 7075
EP 7083
DI 10.1021/ac800610z
PG 9
WC Chemistry, Analytical
WE Science Citation Index Expanded (SCI-EXPANDED)
SC Chemistry
GA 348GQ
UT WOS:000259199400030
PM 18707136
DA 2023-06-30
ER

PT J
AU Baruah, S
   Maibam, B
   Borah, CK
   Agarkar, T
   Kumar, A
   Kumar, S
AF Baruah, Saptaka
   Maibam, Bidyarani
   Borah, Chandra Kamal
   Agarkar, Tanvi
   Kumar, Ashvani
   Kumar, Sanjeev
TI A Highly Receptive ZnO-Based Enzymatic Electrochemical Sensor for
   Glucose Sensing
SO IEEE SENSORS JOURNAL
LA English
DT Article
DE Zinc oxide; II-VI semiconductor materials; Iron; Electrodes; Sensors;
   Lattices; Zinc; Sensor systems; electromechanical sensors; biosensors;
   nanomaterials; amperometric sensors
ID CO-DOPED ZNO; EFFECTIVE IONIC-RADII; MAGNETIC-PROPERTIES; IMPEDANCE
   SPECTROSCOPY; OPTICAL-PROPERTIES; ASPECT-RATIO; BIOSENSOR; NANORODS;
   NANOSTRUCTURES; LUMINESCENCE
AB The nano-structured Zinc Oxide (ZnO) has been synthesized by using hydrothermal method and modified via doping of Cobalt (Co), Iron (Fe), a mixture of Co and Fe (Co-Fe) for glucose sensing. The formations of pristine ZnO and doped ZnO have been confirmed by X-Ray diffraction (XRD), which suggests the incorporation of doping elements into the ZnO Matrix. The doped samples show a decrement in photoluminescence intensity in comparison to pristine ZnO, which is an indicative of the formation of competitive pathways for the recombination process. (Co-Fe) doped electrode shows better conductivity than other electrodes, which was later modified with Glucose Oxidase (GO(x)) for the application of electrochemical sensor. GOx modified (Co-Fe) doped ZnO sensor exhibits enhanced 2-fold sensitivity (32.2 mu A mM(-1)cm(-2)) in comparison to the pristine ZnO sensors following the linear range of 0-4 mM, response time 6.21 seconds and K-m(app) value of 0.054 mM. This sensor would be a potential candidate in clinical diagnosis, industry, and food science.
C1 [Baruah, Saptaka; Maibam, Bidyarani; Borah, Chandra Kamal; Kumar, Sanjeev] Rajiv Gandhi Univ, Dept Phys, Ctr Adv Res, Itanagar 791112, India.
   [Agarkar, Tanvi; Kumar, Ashvani] Bennett Univ, Sch Engn & Appl Sci, Dept Phys, Noida 201310, India.
C3 Rajiv Gandhi University, Itanagar
RP Kumar, S (通讯作者)，Rajiv Gandhi Univ, Dept Phys, Ctr Adv Res, Itanagar 791112, India.
EM sanjeev.kumar@rgu.ac.in
RI Kumar, Ashvani/HZL-9628-2023
OI Agarkar, Tanvi/0000-0003-1597-5452; Borah, Chandra
   Kamal/0000-0003-0341-8026
CR Abdel-Baset TA, 2016, NANOSCALE RES LETT, V11, DOI 10.1186/s11671-016-1332-x
   Ahmad M, 2010, J PHYS CHEM C, V114, P9308, DOI 10.1021/jp102505g
   Ahmad R, 2012, SENSOR ACTUAT B-CHEM, V174, P195, DOI 10.1016/j.snb.2012.08.011
   Amrita K.S., 2017, IOSR J APPL PHYS, V9, P18
   Anusha JR, 2014, SENSOR ACTUAT B-CHEM, V202, P827, DOI 10.1016/j.snb.2014.06.024
   Azab AA, 2019, SILICON-NETH, V11, P165, DOI 10.1007/s12633-018-9902-4
   Bard A. J., 2001, ELECTROCHEMICAL METH
   Beltran JJ, 2015, PHYS CHEM CHEM PHYS, V17, P15284, DOI 10.1039/c5cp01408e
   Bohle DS, 2010, J PHYS CHEM C, V114, P18139, DOI 10.1021/jp108391e
   Breedon M, 2010, J PHYS CHEM C, V114, P16603, DOI 10.1021/jp105733p
   Chen ZC, 2007, THIN SOLID FILMS, V515, P5462, DOI 10.1016/j.tsf.2007.01.015
   Quy CT, 2018, RSC ADV, V8, P5629, DOI 10.1039/c7ra13702h
   Devi PG, 2016, J THEOR APPL PHYS, V10, P233, DOI 10.1007/s40094-016-0221-0
   Fan XM, 2005, APPL SURF SCI, V252, P420, DOI 10.1016/j.apsusc.2005.01.018
   Fang B, 2011, SENSOR ACTUAT B-CHEM, V155, P304, DOI 10.1016/j.snb.2010.12.040
   Fatemi H, 2012, CURR APPL PHYS, V12, P1033, DOI 10.1016/j.cap.2012.01.001
   Fidal VTKP, 2017, ENZYME MICROB TECH, V96, P67, DOI 10.1016/j.enzmictec.2016.09.012
   Fotouhi L, 2012, INT J ELECTROCHEM SC, V7, P3919
   Fouchet A, 2004, J APPL PHYS, V95, P7187, DOI 10.1063/1.1667805
   Gallay P, 2016, NANOTECHNOLOGY, V27, DOI 10.1088/0957-4484/27/42/425501
   Gomaa EA, 2018, MEASUREMENT, V125, P645, DOI 10.1016/j.measurement.2018.05.046
   Haarindraprasad R, 2016, ANAL CHIM ACTA, V925, P70, DOI 10.1016/j.aca.2016.04.030
   Hays J, 2005, PHYS REV B, V72, DOI 10.1103/PhysRevB.72.075203
   Hays J, 2007, J PHYS-CONDENS MAT, V19, DOI 10.1088/0953-8984/19/26/266203
   Inamdar DY, 2011, J PHYS CHEM C, V115, P23671, DOI 10.1021/jp205854p
   Iqbal MJ, 2013, J APPL PHYS, V114, DOI 10.1063/1.4821957
   Jindal K, 2013, ANALYST, V138, P4353, DOI 10.1039/c3an36695b
   Jung J, 2013, APPL SURF SCI, V265, P24, DOI 10.1016/j.apsusc.2012.10.069
   Karmakar R, 2012, APPL SURF SCI, V263, P671, DOI 10.1016/j.apsusc.2012.09.133
   Kim KJ, 2002, APPL PHYS LETT, V81, P1420, DOI 10.1063/1.1501765
   Li CC, 2008, TALANTA, V77, P455, DOI 10.1016/j.talanta.2008.06.048
   Li JR, 1999, THIN SOLID FILMS, V352, P213, DOI 10.1016/S0040-6090(99)00323-5
   Liang HM, 2017, CERAM INT, V43, P11058, DOI 10.1016/j.ceramint.2017.05.150
   Lisdat F, 2008, ANAL BIOANAL CHEM, V391, P1555, DOI 10.1007/s00216-008-1970-7
   MacDonald MA, 2014, ELECTROCHIM ACTA, V129, P290, DOI 10.1016/j.electacta.2014.02.046
   Maibam B, 2020, INDIAN J PURE AP PHY, V58, P673
   Panigrahy B, 2010, J PHYS CHEM C, V114, P11758, DOI 10.1021/jp102163b
   Phillips RKR, 2001, LANGMUIR, V17, P2471, DOI 10.1021/la0007729
   Rahman NA, 2017, AIP CONF PROC, V1892, DOI 10.1063/1.5005718
   Rao MSR, 2014, SPRINGER SER MATER S, V180, P1, DOI 10.1007/978-81-322-1160-0
   Raza W, 2018, MATER LETT, V212, P231, DOI 10.1016/j.matlet.2017.10.100
   Ridhuan NS, 2018, SCI REP-UK, V8, DOI 10.1038/s41598-018-32127-5
   Rodrigues A, 2017, APPL SURF SCI, V402, P136, DOI 10.1016/j.apsusc.2017.01.052
   Saha S, 2011, J APPL PHYS, V110, DOI 10.1063/1.3633212
   Saha S, 2010, APPL PHYS LETT, V97, DOI 10.1063/1.3496456
   Scognamiglio V, 2013, BIOSENS BIOELECTRON, V47, P12, DOI 10.1016/j.bios.2013.02.043
   SHANNON RD, 1969, ACTA CRYSTALL B-STRU, VB 25, P925, DOI 10.1107/S0567740869003220
   SHANNON RD, 1976, ACTA CRYSTALLOGR A, V32, P751, DOI 10.1107/S0567739476001551
   Sharma A, 2015, CHEM-BIOL INTERACT, V238, P129, DOI 10.1016/j.cbi.2015.05.020
   Sharma A, 2015, ANAL METHODS-UK, V7, P5876, DOI [10.1039/C5AY01310K, 10.1039/c5ay01310k]
   Shingange K, 2016, J ALLOY COMPD, V657, P917, DOI 10.1016/j.jallcom.2015.10.069
   Shukla M, 2018, MATER RES EXPRESS, V5, DOI 10.1088/2053-1591/aac339
   Shukla M, 2017, APPL SURF SCI, V422, P798, DOI 10.1016/j.apsusc.2017.06.119
   Tak M, 2017, J ELECTROANAL CHEM, V792, P8, DOI 10.1016/j.jelechem.2017.03.032
   Theyvaraju D, 2015, PHYSICA E, V74, P93, DOI 10.1016/j.physe.2015.06.012
   Tian K, 2014, MAT SCI ENG C-MATER, V41, P100, DOI 10.1016/j.msec.2014.04.013
   van Dijken A, 2000, J PHYS CHEM B, V104, P1715, DOI 10.1021/jp993327z
   Vijayaprasath G, 2015, J MATER SCI-MATER EL, V26, P7205, DOI 10.1007/s10854-015-3346-z
   WADA A, 1981, NATURE, V293, P757, DOI 10.1038/293757a0
   Wang JX, 2006, APPL PHYS LETT, V88, DOI 10.1063/1.2210078
   Wang QQ, 2020, NANOMATERIALS-BASEL, V10, DOI 10.3390/nano10040782
   Wang ZL, 2004, MATER TODAY, V7, P26, DOI 10.1016/S1369-7021(04)00286-X
   Wei A, 2011, MATER SCI ENG B-ADV, V176, P1409, DOI 10.1016/j.mseb.2011.09.005
   Xu JP, 2013, J ELECTRON MATER, V42, P3438, DOI 10.1007/s11664-013-2719-4
   Yang Z, 2010, PHYSICA E, V42, P1830, DOI 10.1016/j.physe.2010.02.001
   Zhang W., 2014, ECS Transactions, V61, P17, DOI 10.1149/06119.0017ecst
   Zhao ZW, 2010, SENSORS-BASEL, V10, P1216, DOI 10.3390/s100201216
   Zhou F, 2017, SENSORS-BASEL, V17, DOI 10.3390/s17102214
   Zhu H, 2016, J MATER CHEM B, V4, P7333, DOI 10.1039/c6tb02037b
NR 69
TC 9
Z9 9
U1 7
U2 20
PU IEEE-INST ELECTRICAL ELECTRONICS ENGINEERS INC
PI PISCATAWAY
PA 445 HOES LANE, PISCATAWAY, NJ 08855-4141 USA
SN 1530-437X
EI 1558-1748
J9 IEEE SENS J
JI IEEE Sens. J.
PD JUL 1
PY 2021
VL 21
IS 13
BP 14601
EP 14608
DI 10.1109/JSEN.2021.3069303
PG 8
WC Engineering, Electrical & Electronic; Instruments & Instrumentation;
   Physics, Applied
WE Science Citation Index Expanded (SCI-EXPANDED)
SC Engineering; Instruments & Instrumentation; Physics
GA TC9HK
UT WOS:000668948200065
DA 2023-06-30
ER

PT J
AU Liu, JJ
   Moakhar, RS
   Perumal, AS
   Roman, HN
   Mahshid, S
   Wachsmann-Hogiu, S
AF Liu, Juanjuan
   Moakhar, Roozbeh Siavash
   Perumal, Ayyappasamy Sudalaiyadum
   Roman, Horia Nicolae
   Mahshid, Sara
   Wachsmann-Hogiu, Sebastian
TI An AgNP-deposited commercial electrochemistry test strip as a platform
   for urea detection
SO SCIENTIFIC REPORTS
LA English
DT Article
ID SPECIAL EMPHASIS; BIOSENSOR; NANOPARTICLES; COMPOSITE; ELECTRODE;
   GLUCOSE; SENSOR; SYSTEM; PH
AB We developed an inexpensive, portable platform for urea detection via electrochemistry by depositing silver nanoparticles (AgNPs) on a commercial glucose test strip. We modified this strip by first removing the enzymes from the surface, followed by electrodeposition of AgNPs on one channel (working electrode). The morphology of the modified test strip was characterized by Scanning Electron Microscopy (SEM), and its electrochemical performance was evaluated via Cyclic Voltammetry (CV) and Electrochemical Impedance Spectroscopy (EIS). We evaluated the performance of the device for urea detection via measurements of the dependency of peak currents vs the analyte concentration and from the relationship between the peak current and the square root of the scan rates. The observed linear range is 1-8 mM (corresponding to the physiological range of urea concentration in human blood), and the limit of detection (LOD) is 0.14 mM. The selectivity, reproducibility, reusability, and storage stability of the modified test strips are also reported. Additional tests were performed to validate the ability to measure urea in the presence of confounding factors such as spiked plasma and milk. The results demonstrate the potential of this simple and portable EC platform to be used in applications such as medical diagnosis and food safety.
C1 [Liu, Juanjuan; Moakhar, Roozbeh Siavash; Perumal, Ayyappasamy Sudalaiyadum; Roman, Horia Nicolae; Mahshid, Sara; Wachsmann-Hogiu, Sebastian] McGill Univ, Dept Bioengn, Montreal, PQ H3A 0C3, Canada.
C3 McGill University
RP Wachsmann-Hogiu, S (通讯作者)，McGill Univ, Dept Bioengn, Montreal, PQ H3A 0C3, Canada.
EM Sebastian.wachsmannhogiu@mcgill.ca
RI Moakhar, Roozbeh Siavash/O-9542-2016
OI Moakhar, Roozbeh Siavash/0000-0001-8334-085X; Sudalaiyadum Perumal,
   Ayyappasamy/0000-0002-1360-9152; Mahshid, Sara/0000-0003-4203-819X
FU Natural Sciences and Engineering Research Council of Canada (NSERC)
   [RGPIN-2018-05675, G247765, G248584]; McGill Engineering Doctoral Award
   (MEDA)
FX This work was financially supported by the Natural Sciences and
   Engineering Research Council of Canada (NSERC), Discovery Grant
   RGPIN-2018-05675 (to S.W.-H.), and G247765 and G248584 (to S.M.). The
   authors also thank the Faculty of Engineering at McGill University. J.L.
   acknowledge the McGill Engineering Doctoral Award (MEDA).
CR Amin S, 2019, RSC ADV, V9, P14443, DOI 10.1039/c9ra00909d
   Bianchi RC, 2014, LANGMUIR, V30, P11464, DOI 10.1021/la502315m
   Bjarnason B, 1998, ANAL CHIM ACTA, V372, P341, DOI 10.1016/S0003-2670(98)00383-3
   Chemla YR, 2000, P NATL ACAD SCI USA, V97, P14268, DOI 10.1073/pnas.97.26.14268
   del Cano R, 2018, TALANTA, V176, P667, DOI 10.1016/j.talanta.2017.08.090
   Dhawan G, 2009, BIOCHEM ENG J, V44, P42, DOI 10.1016/j.bej.2008.07.004
   Dutta D, 2014, ANAL CHEM, V86, P5914, DOI 10.1021/ac5007365
   Ezhilan M, 2017, SENSOR ACTUAT B-CHEM, V238, P1283, DOI 10.1016/j.snb.2016.09.100
   Friend J. A., 2013, EL P 1 AUSTR C HELD
   Grieshaber D, 2008, SENSORS-BASEL, V8, P1400, DOI 10.3390/s8031400
   Guo F, 2015, J POWER SOURCES, V278, P562, DOI 10.1016/j.jpowsour.2014.12.125
   Handford CE, 2016, COMPR REV FOOD SCI F, V15, P130, DOI 10.1111/1541-4337.12181
   Hao W, 2015, J ELECTROANAL CHEM, V747, P143, DOI 10.1016/j.jelechem.2015.03.015
   Heller A, 2008, CHEM REV, V108, P2482, DOI 10.1021/cr068069y
   Huang CP, 2007, BIOSENS BIOELECTRON, V22, P1835, DOI 10.1016/j.bios.2006.09.003
   Iida Y, 2006, ANAL SCI, V22, P173, DOI 10.2116/analsci.22.173
   Irzalinda A. D., 2020, Journal of Physics: Conference Series, V1442, DOI 10.1088/1742-6596/1442/1/012054
   Jovic BM, 2004, J SERB CHEM SOC, V69, P153, DOI 10.2298/JSC0402153J
   Kahraman M, 2017, NANOPHOTONICS-BERLIN, V6, P831, DOI 10.1515/nanoph-2016-0174
   Kim K, 2018, SENSORS-BASEL, V18, DOI 10.3390/s18082607
   Kumar THV, 2018, J ELECTROCHEM SOC, V165, pB3006, DOI 10.1149/2.0021808jes
   Kumar V, 2020, FOOD CHEM, V303, DOI 10.1016/j.foodchem.2019.125375
   Liu JJ, 2020, ANALYST, V145, P364, DOI 10.1039/c9an02149c
   Luo XL, 2006, ELECTROANAL, V18, P319, DOI 10.1002/elan.200503415
   Luo YC, 2004, BIOSENS BIOELECTRON, V20, P15, DOI 10.1016/j.bios.2003.11.028
   Mahshid SS, 2011, ELECTROCHIM ACTA, V58, P551, DOI 10.1016/j.electacta.2011.09.083
   Manea F, 2008, SENSORS-BASEL, V8, P5806, DOI 10.3390/s8095806
   Mizutani F, 1997, BIOSENS BIOELECTRON, V12, P321, DOI 10.1016/S0956-5663(96)00073-5
   Naik TSSK, 2020, MATER CHEM PHYS, V245, DOI 10.1016/j.matchemphys.2020.122798
   Pundir CS, 2019, BIOSENS BIOELECTRON, V123, P36, DOI 10.1016/j.bios.2018.09.067
   Qin YA, 2020, CHEMISTRYSELECT, V5, P2424, DOI 10.1002/slct.201904511
   Roushani M, 2018, MICROCHIM ACTA, V185, DOI 10.1007/s00604-018-3098-6
   Sanati A, 2019, MICROCHIM ACTA, V186, DOI 10.1007/s00604-019-3854-2
   Singh AK, 2020, J FOOD MEAS CHARACT, V14, P163, DOI 10.1007/s11694-019-00278-2
   Song YH, 2014, ANAL CHEM, V86, P1980, DOI 10.1021/ac402742m
   Tammam RH, 2017, J ELECTROANAL CHEM, V794, P189, DOI 10.1016/j.jelechem.2017.04.023
   Tiwari A, 2009, TALANTA, V78, P1401, DOI 10.1016/j.talanta.2009.02.038
   Tsai HC, 2005, BIOSENS BIOELECTRON, V20, P1796, DOI 10.1016/j.bios.2004.07.008
   Wu GY, 1998, BIOCHEM J, V336, P1, DOI 10.1042/bj3360001
   Yang JK, 2004, B KOR CHEM SOC, V25, P1499
   Yang ZP, 2013, SENSOR ACTUAT B-CHEM, V188, P313, DOI 10.1016/j.snb.2013.07.004
   Yoon J, 2017, J ELECTROCHEM SOC, V164, pB558, DOI 10.1149/2.1341712jes
   Zhu H, 2020, MATER TECHNOL, V35, P135, DOI 10.1080/10667857.2015.1133157
NR 43
TC 32
Z9 32
U1 6
U2 38
PU NATURE PUBLISHING GROUP
PI LONDON
PA MACMILLAN BUILDING, 4 CRINAN ST, LONDON N1 9XW, ENGLAND
SN 2045-2322
J9 SCI REP-UK
JI Sci Rep
PD JUN 12
PY 2020
VL 10
IS 1
AR 9527
DI 10.1038/s41598-020-66422-x
PG 11
WC Multidisciplinary Sciences
WE Science Citation Index Expanded (SCI-EXPANDED)
SC Science & Technology - Other Topics
GA MD4VH
UT WOS:000543969200008
PM 32533102
OA Green Published, gold
DA 2023-06-30
ER

PT J
AU Adeosun, WA
   Asiri, AM
   Marwani, HM
AF Adeosun, Waheed A.
   Asiri, Abdullah M.
   Marwani, Hadi M.
TI Fabrication of Conductive Polypyrrole Doped Chitosan Thin Film for
   Sensitive Detection of Sulfite in Real Food and Biological Samples
SO ELECTROANALYSIS
LA English
DT Article
DE Polypyrrole-chitosan thin film; sensor; non-enzymatic sulfite detection;
   Differential pulse voltammetry
ID GLASSY-CARBON ELECTRODE; PASTE ELECTRODE; FLOW-INJECTION; GRAPHENE
   OXIDE; AMPEROMETRIC DETERMINATION; SEQUENTIAL INJECTION; ASCORBIC-ACID;
   URIC-ACID; BIOMATERIAL; BIOSENSOR
AB In this study, we reported electrochemical synthesis of conductive polypyrrole-chitosan (PPY-CHI) thin film for sensitive detection of sulfite in real samples. The synthesized PPY-CHI film was characterized in terms of surface morphology, optical property, binding energy, conductivity and electrochemical properties. The synthesized copolymeric PPY-CHI film displayed good electrocatalytic behaviour towards oxidation of sulfite. The synthesized PPY-CHI film was used for sulfite detection using differential pulse voltammetric technique with detection limit, sensitivity and linearity of 0.21 mu M (S/N=3), 15.28 mu A mu M cm(-2) and 50-1100 mu M respectively. In addition, the current responses of PPY-CHI film towards sulfite were repeatable, reproducible response and unaffected by selected electroactive interferents. Finally, the synthesized PPY-CHI was successfully and satisfactorily applied for determination of sulfite in real food and biological samples. The results obtained from this study highly placed PPY-CHI film as a promising sensor for sensitive and accurate detection of sulfite in food and biological samples for human health protection.
C1 [Adeosun, Waheed A.; Asiri, Abdullah M.; Marwani, Hadi M.] King Abdulaziz Univ, CEAMR, POB 80203, Jeddah 21589, Saudi Arabia.
   [Adeosun, Waheed A.; Asiri, Abdullah M.; Marwani, Hadi M.] King Abdulaziz Univ, Fac Sci, Dept Chem, POB 80203, Jeddah 21589, Saudi Arabia.
C3 King Abdulaziz University; King Abdulaziz University
RP Adeosun, WA; Asiri, AM (通讯作者)，King Abdulaziz Univ, CEAMR, POB 80203, Jeddah 21589, Saudi Arabia.; Adeosun, WA; Asiri, AM (通讯作者)，King Abdulaziz Univ, Fac Sci, Dept Chem, POB 80203, Jeddah 21589, Saudi Arabia.
EM aasiri2@kau.edu.sa; dsnwaheed1@gmail.com
RI Marwani, Hadi M/K-8893-2012; Asiri, Abdullah M./C-3458-2009; Adeosun,
   Waheed/AAK-6480-2020
OI Marwani, Hadi M/0000-0003-0199-9488; Asiri, Abdullah
   M./0000-0001-7905-3209; Adeosun, Waheed/0000-0003-3809-3110
CR Agboola B, 2007, TALANTA, V72, P691, DOI 10.1016/j.talanta.2006.11.042
   AL N., 1983, FOOD ENG, P89
   Ali AA, 2018, POLYM INT, V67, P1615, DOI 10.1002/pi.5685
   Altunay N, 2016, RSC ADV, V6, P20961, DOI 10.1039/c5ra26554a
   Amatatongchai M, 2015, TALANTA, V133, P134, DOI 10.1016/j.talanta.2014.07.055
   [Anonymous], 1997, TOXIC SUBST MECH, V3, P309
   [Anonymous], 1985, HMO SERIES, P19
   Bagheri H, 2014, ANAL CHIM ACTA, V816, P1, DOI 10.1016/j.aca.2014.01.028
   Bahmani B, 2010, SYNTHETIC MET, V160, P2653, DOI 10.1016/j.synthmet.2010.10.020
   Balint R, 2014, ACTA BIOMATER, V10, P2341, DOI 10.1016/j.actbio.2014.02.015
   Braik M, 2015, ORG ELECTRON, V16, P77, DOI 10.1016/j.orgel.2014.10.048
   Chen YH, 2019, BIOMATERIALS, V216, DOI 10.1016/j.biomaterials.2019.119253
   Chinvongamorn C, 2008, SENSORS-BASEL, V8, P1846, DOI 10.3390/s8031846
   Cong K, 2015, MATER RENEW SUSTAIN, V4, DOI 10.1007/s40243-015-0046-9
   Cui Z, 2018, THERANOSTICS, V8, P2752, DOI 10.7150/thno.22599
   de S., 2015, J AGR FOOD CHEM, V63, P5126
   DEVRIES JW, 1986, J ASSOC OFF ANA CHEM, V69, P827
   Ensafi AA, 2010, COLLOID SURFACE B, V79, P480, DOI 10.1016/j.colsurfb.2010.05.017
   Fang Y, 2012, BIOELECTROCHEMISTRY, V88, P1, DOI 10.1016/j.bioelechem.2012.05.006
   Ferreira M. G. S., 2012, CORROS PROT CONTROL, V5, P213
   Gan JK, 2016, RSC ADV, V6, P88925, DOI 10.1039/c6ra13697d
   Ha H., 1983, IMMUNOL ALLERG, P243
   Hassanein A, 2017, MAT SCI ENG C-MATER, V80, P494, DOI 10.1016/j.msec.2017.04.101
   HEEGER AJ, 1988, REV MOD PHYS, V60, P781, DOI 10.1103/RevModPhys.60.781
   Hij S., 1983, J ALLERGY CLIN IMMUN, V1, P487
   Hosseini M, 2008, IRAN J CHEM CHEM ENG, V27, P115
   Huang ZB, 2014, FRONT MATER SCI, V8, P39, DOI 10.1007/s11706-014-0238-8
   Karimi-Maleh H, 2020, J COLLOID INTERF SCI, V560, P208, DOI 10.1016/j.jcis.2019.10.007
   Khan F, 2019, MICROB PATHOGENESIS, V128, P363, DOI 10.1016/j.micpath.2019.01.033
   Khan MZH, 2019, ACS OMEGA, V4, P11433, DOI 10.1021/acsomega.9b00804
   Khomenko VG, 2005, ELECTROCHIM ACTA, V50, P1675, DOI 10.1016/j.electacta.2004.10.024
   Kim DH, 2010, ACTA BIOMATER, V6, P57, DOI 10.1016/j.actbio.2009.07.034
   Kumar AM, 2017, CARBOHYD POLYM, V173, P121, DOI 10.1016/j.carbpol.2017.05.083
   Kumar R, 2017, J COLLOID INTERF SCI, V490, P488, DOI 10.1016/j.jcis.2016.11.082
   LEHR CM, 1992, INT J PHARM, V78, P43, DOI 10.1016/0378-5173(92)90353-4
   Liu AK, 2017, NEW J CHEM, V41, P10096, DOI 10.1039/c7nj02086d
   Majid S, 2003, MICROCHIM ACTA, V143, P195, DOI 10.1007/s00604-003-0058-5
   Manivasagan P, 2017, SCI REP-UK, V7, P1, DOI 10.1038/srep43593
   McFeeters RF, 2003, J AGR FOOD CHEM, V51, P1513, DOI 10.1021/jf025693c
   Molinero-Abad B, 2014, ANAL CHIM ACTA, V812, P41, DOI 10.1016/j.aca.2013.12.041
   Moloney E., 2014, THESIS
   Norouzi B, 2018, RUSS J ELECTROCHEM+, V54, P613, DOI 10.1134/S1023193518080049
   Ojani R, 2002, ELECTROANAL, V14, P1197, DOI 10.1002/1521-4109(200209)14:17<1197::AID-ELAN1197>3.0.CO;2-A
   Pandi K, 2018, J ELECTROCHEM SOC, V165, pB469, DOI 10.1149/2.1171810jes
   Pandi K, 2018, INT J ELECTROCHEM SC, V13, P1227, DOI 10.20964/2018.02.27
   Pang D, 2019, ORG ELECTRON, V75, DOI 10.1016/j.orgel.2019.105374
   Pournaghi-Azar MH, 2004, ELECTROANAL, V16, P860, DOI 10.1002/elan.200302895
   Preecharueangrit S, 2018, J ELECTROANAL CHEM, V808, P150, DOI 10.1016/j.jelechem.2017.11.070
   Pundir CS, 2013, ANAL BIOANAL CHEM, V405, P3049, DOI 10.1007/s00216-013-6753-0
   Ramswaroop A.S., 2015, CHEM SCI, V4, P604, DOI [10.7598/cst2015.1014, DOI 10.7598/CST2015.1014]
   Rawal R, 2011, ANAL BIOANAL CHEM, V401, P2599, DOI 10.1007/s00216-011-5325-4
   Register F., 1986, FOOD LABEL DECLARAT, V51, P25012
   Rikhari B, 2018, CARBOHYD POLYM, V189, P126, DOI 10.1016/j.carbpol.2018.01.042
   RUBINSTEIN I, 1980, J AM CHEM SOC, V102, P6641, DOI 10.1021/ja00541a080
   Ruiz-Capillas F., 2009, FOOD CHEM, V112, P487
   Saengdee P, 2017, ELECTROANAL, V29, P110, DOI 10.1002/elan.201600566
   Shankaran DR, 1999, SENSOR ACTUAT B-CHEM, V55, P191, DOI 10.1016/S0925-4005(99)00053-2
   Shumba M, 2016, ELECTROANAL, V28, P3009, DOI 10.1002/elan.201600226
   Silva EM, 2015, FOOD CHEM, V173, P763, DOI 10.1016/j.foodchem.2014.10.106
   Skoog C., 2014, FUNDAMENTALS ANAL CH, p9E
   Soares LA, 2013, INT J ELECTROCHEM SC, V8, P7565
   Soleimani M., 2016, INT J NANOSCIENCE NA, V12, P191
   Song JH, 2015, NEW J CHEM, V39, P6284, DOI 10.1039/c5nj00879d
   Song Z., 2019, MICROCHIM ACTA, V5,, P186
   Sui L, 2019, SENSORS-BASEL, V19, DOI 10.3390/s19071531
   Theisen S, 2010, BIOSENS BIOELECTRON, V26, P175, DOI 10.1016/j.bios.2010.06.009
   Tuck MK, 2009, J PROTEOME RES, V8, P113, DOI 10.1021/pr800545q
   TWAROG FJ, 1982, JAMA-J AM MED ASSOC, V248, P2030, DOI 10.1001/jama.248.16.2030
   Tzanavaras PD, 2009, TALANTA, V77, P1614, DOI 10.1016/j.talanta.2008.09.051
   Velez JH, 2012, INT J ELECTROCHEM SC, V7, P3167
   Verma S, 2019, INT J BIOL MACROMOL, V130, P333, DOI 10.1016/j.ijbiomac.2019.02.121
   Navarrro MV, 2010, TALANTA, V82, P2003, DOI 10.1016/j.talanta.2010.08.021
   WHO, 2001, WHO DOC PROD SERV
   WILLIAMS RL, 1994, J MATER SCI-MATER M, V5, P429, DOI 10.1007/BF00058978
   Xie CG, 2010, MICROCHIM ACTA, V169, P145, DOI 10.1007/s00604-010-0303-7
   Yu H, 2017, J ELECTROANAL CHEM, V801, P488, DOI 10.1016/j.jelechem.2017.08.007
   Zhang HJ, 2014, FOOD CHEM, V151, P429, DOI 10.1016/j.foodchem.2013.11.016
   Zhao ZT, 2019, APPL SURF SCI, V485, P274, DOI 10.1016/j.apsusc.2019.04.202
   Zhou QQ, 2016, J AM CHEM SOC, V138, P2868, DOI 10.1021/jacs.5b12474
NR 79
TC 14
Z9 14
U1 8
U2 47
PU WILEY-V C H VERLAG GMBH
PI WEINHEIM
PA POSTFACH 101161, 69451 WEINHEIM, GERMANY
SN 1040-0397
EI 1521-4109
J9 ELECTROANAL
JI Electroanalysis
PD AUG
PY 2020
VL 32
IS 8
BP 1725
EP 1736
DI 10.1002/elan.201900765
EA APR 2020
PG 12
WC Chemistry, Analytical; Electrochemistry
WE Science Citation Index Expanded (SCI-EXPANDED)
SC Chemistry; Electrochemistry
GA MV4PQ
UT WOS:000527064500001
DA 2023-06-30
ER

PT J
AU Ren, RH
   Bi, Q
   Yuan, R
   Xiang, Y
AF Ren, Ronghui
   Bi, Qian
   Yuan, Ruo
   Xiang, Yun
TI An efficient, label-free and sensitive electrochemical microRNA sensor
   based on target-initiated catalytic hairpin assembly of trivalent
   DNAzyme junctions
SO SENSORS AND ACTUATORS B-CHEMICAL
LA English
DT Article
DE Catalytic hairpin assembly; Electrochemistry; DNAzyme; Biosensor;
   MicroRNA
ID ELECTRONIC DETECTION; CANCER-CELLS; AMPLIFICATION; NANOPARTICLES;
   NANOWIRES; GROWTH
AB We have reported an efficient and ultrasensitive electrochemical sensor for label-free sensing of microRNAs (miRNAs) in serum samples via the formation of trivalent DNAzyme junctions through a target-initiated catalytic hairpin assembly (CHA) approach. The target miRNA sequences can lead to CHA of three hairpins into many trivalent DNAzyme junctions, which exhibit significantly enhanced efficiency over the conventional single DNAzyme structure for cleaving the G-quadruplex-containing DNA substrate sequences on the sensor surface. Such a cyclic and efficient cleavage thus results in the generation of massive free G-quadruplex sequences, which subsequently bind and confine the electroactive species, hemin, in the vicinity of the electrode for yielding drastically enhanced current intensity for ultrasensitive sensing of the target from 1 fM to 1 nM with a low detection limit of 0.46 fM. Besides, the sensor can discriminate single- and two-base mismatched sequences among the let-7 family with excellent selectivity and can be used to monitor the target let-7a in diluted serum sample, making such a sensor hold great potentials for highly sensitive and facile discrimination of other miRNA biomarkers.
C1 [Ren, Ronghui; Bi, Qian; Yuan, Ruo; Xiang, Yun] Southwest Univ, Key Lab Luminescent & Real Time Analyt Chem, Minist Educ, Sch Chem & Chem Engn, Chongqing 400715, Peoples R China.
C3 Southwest University - China
RP Xiang, Y (通讯作者)，Southwest Univ, Key Lab Luminescent & Real Time Analyt Chem, Minist Educ, Sch Chem & Chem Engn, Chongqing 400715, Peoples R China.
EM yunatswu@swu.edu.cn
FU National Natural Science Foundation of China [21675128]; Fundamental
   Research Funds for the Central Universities [XDJK2017A001]
FX This work was supported by National Natural Science Foundation of China
   (No. 21675128) and Fundamental Research Funds for the Central
   Universities (XDJK2017A001).
CR Bi S, 2016, CHEM COMMUN, V52, P5455, DOI 10.1039/c6cc01308b
   Chang JF, 2019, ANAL CHEM, V91, P3604, DOI 10.1021/acs.analchem.8b05599
   Fan XJ, 2018, SENSOR ACTUAT B-CHEM, V255, P1582, DOI 10.1016/j.snb.2017.08.183
   Fan Y, 2007, J AM CHEM SOC, V129, P5437, DOI 10.1021/ja067477g
   Garcia-Alvarez R, 2018, NANOSCALE, V10, P1256, DOI 10.1039/c7nr08322j
   He DG, 2017, CHEM SCI, V8, P2832, DOI 10.1039/c6sc04633a
   He HF, 2018, TALANTA, V179, P641, DOI 10.1016/j.talanta.2017.11.065
   Hu J, 2017, ANAL CHEM, V89, P12992, DOI 10.1021/acs.analchem.7b04065
   Krichevsky AM, 2009, J CELL MOL MED, V13, px, DOI 10.1111/j.1582-4934.2008.00556.x
   Lazcano A, 2018, ACS NANO, V12, P9643, DOI 10.1021/acsnano.8b07605
   Lee H, 2016, PROTEIN CELL, V7, P100, DOI 10.1007/s13238-015-0212-y
   Lehmann SM, 2012, NAT NEUROSCI, V15, P827, DOI 10.1038/nn.3113
   Li B, 2016, BIOCHEM BIOPH RES CO, V478, P739, DOI 10.1016/j.bbrc.2016.08.018
   Li Q, 2018, ANALYST, V143, P2304, DOI 10.1039/c8an00437d
   Li X, 2019, SENSOR ACTUAT B-CHEM, V286, P191, DOI 10.1016/j.snb.2019.01.152
   Liu K, 2015, INT J ONCOL, V46, P2526, DOI 10.3892/ijo.2015.2949
   Liu XX, 2019, ANAL CHIM ACTA, V1076, P138, DOI 10.1016/j.aca.2019.05.027
   MacRae IJ, 2006, SCIENCE, V311, P195, DOI 10.1126/science.1121638
   Martinez NJ, 2010, CELL STEM CELL, V7, P31, DOI 10.1016/j.stem.2010.06.011
   Mestdagh P, 2009, GENOME BIOL, V10, DOI 10.1186/gb-2009-10-6-r64
   Mudiyanselage APKKK, 2018, J AM CHEM SOC, V140, P8739, DOI 10.1021/jacs.8b03956
   Ou S, 2018, SENSOR ACTUAT B-CHEM, V255, P3057, DOI 10.1016/j.snb.2017.09.130
   Quan K, 2019, CHEM SCI, V10, P1442, DOI 10.1039/c8sc04887h
   Shi K, 2015, ANAL CHEM, V87, P8578, DOI 10.1021/acs.analchem.5b02418
   Sun QY, 2018, NUCLEIC ACIDS RES, V46, P10405, DOI 10.1093/nar/gky696
   Wang JS, 2019, SENSOR ACTUAT B-CHEM, V281, P478, DOI 10.1016/j.snb.2018.10.131
   Wu Z., 2017, ANGEW CHEM INT EDIT, V129, P8847
   Xue SY, 2019, ANAL CHEM, V91, P2659, DOI 10.1021/acs.analchem.8b03778
   Yang JM, 2018, BIOSENS BIOELECTRON, V117, P743, DOI 10.1016/j.bios.2018.06.069
   Yin P, 2008, NATURE, V451, P318, DOI 10.1038/nature06451
   Ying ZM, 2017, J AM CHEM SOC, V139, P9779, DOI 10.1021/jacs.7b04527
   Yu FZ, 2019, ANAL CHEM, V91, P372, DOI 10.1021/acs.analchem.8b04741
   Zhou L, 2019, BIOSENS BIOELECTRON, V126, P657, DOI 10.1016/j.bios.2018.11.028
   Zhou WJ, 2019, ANAL CHEM, V91, P3628, DOI 10.1021/acs.analchem.8b05613
   Zhou WJ, 2015, CHEM COMMUN, V51, P16494, DOI 10.1039/c5cc06429e
   Zou L, 2017, NANOSCALE, V9, P1986, DOI 10.1039/c6nr09089c
NR 36
TC 33
Z9 34
U1 10
U2 236
PU ELSEVIER SCIENCE SA
PI LAUSANNE
PA PO BOX 564, 1001 LAUSANNE, SWITZERLAND
EI 0925-4005
J9 SENSOR ACTUAT B-CHEM
JI Sens. Actuator B-Chem.
PD FEB 1
PY 2020
VL 304
AR 127068
DI 10.1016/j.snb.2019.127068
PG 6
WC Chemistry, Analytical; Electrochemistry; Instruments & Instrumentation
WE Science Citation Index Expanded (SCI-EXPANDED)
SC Chemistry; Electrochemistry; Instruments & Instrumentation
GA JT0QE
UT WOS:000500702500012
DA 2023-06-30
ER

PT J
AU Yi, H
   Li, MF
   Huo, XQ
   Zeng, GM
   Lai, C
   Huang, DL
   An, ZW
   Qin, L
   Liu, XG
   Li, BS
   Liu, SY
   Fu, YK
   Zhang, MM
AF Yi, Huan
   Li, Minfang
   Huo, Xiuqin
   Zeng, Guangming
   Lai, Cui
   Huang, Danlian
   An, Ziwen
   Qin, Lei
   Liu, Xigui
   Li, Bisheng
   Liu, Shiyu
   Fu, Yukui
   Zhang, Mingming
TI Recent development of advanced biotechnology for wastewater treatment
SO CRITICAL REVIEWS IN BIOTECHNOLOGY
LA English
DT Review
DE Biotreatment; immobilized biomass reactor; advanced oxidation process;
   integrated biotechnology; biosensor; wastewater treatment
ID BED BIOFILM REACTOR; ANAEROBIC METHANE OXIDATION; BIOLOGICAL AERATED
   FILTER; ORGANIC MICROPOLLUTANTS REMOVAL; FENTON-LIKE PROCESS; NITROGEN
   REMOVAL; ACTIVATED-SLUDGE; CATALYTIC OZONATION; START-UP;
   ELECTROCHEMICAL BIOSENSORS
AB The importance of highly efficient wastewater treatment is evident from aggravated water crises. With the development of green technology, wastewater treatment is required in an eco-friendly manner. Biotechnology is a promising solution to address this problem, including treatment and monitoring processes. The main directions and differences in biotreatment process are related to the surrounding environmental conditions, biological processes, and the type of microorganisms. It is significant to find suitable biotreatment methods to meet the specific requirements for practical situations. In this review, we first provide a comprehensive overview of optimized biotreatment processes for treating wastewater during different conditions. Both the advantages and disadvantages of these biotechnologies are discussed at length, along with their application scope. Then, we elaborated on recent developments of advanced biosensors (i.e. optical, electrochemical, and other biosensors) for monitoring processes. Finally, we discuss the limitations and perspectives of biological methods and biosensors applied in wastewater treatment. Overall, this review aims to project a rapid developmental path showing a broad vision of recent biotechnologies, applications, challenges, and opportunities for scholars in biotechnological fields for "green" wastewater treatment.
C1 [Yi, Huan; Li, Minfang; Huo, Xiuqin; Zeng, Guangming; Lai, Cui; Huang, Danlian; An, Ziwen; Qin, Lei; Liu, Xigui; Li, Bisheng; Liu, Shiyu; Fu, Yukui; Zhang, Mingming] Hunan Univ, Coll Environm Sci & Engn, Changsha 410082, Hunan, Peoples R China.
   [Yi, Huan; Li, Minfang; Huo, Xiuqin; Zeng, Guangming; Lai, Cui; Huang, Danlian; An, Ziwen; Qin, Lei; Liu, Xigui; Li, Bisheng; Liu, Shiyu; Fu, Yukui; Zhang, Mingming] Hunan Univ, Key Lab Environm Biol & Pollut Control, Minist Educ, Changsha, Hunan, Peoples R China.
C3 Hunan University; Hunan University
RP Zeng, GM; Lai, C (通讯作者)，Hunan Univ, Coll Environm Sci & Engn, Changsha 410082, Hunan, Peoples R China.
EM zgming@hnu.edu.cn; laicui@hnu.edu.cn
RI Li, Bisheng/GYQ-7757-2022; Liu, Xigui/HJG-5859-2022; liu,
   shiyu/HTR-8039-2023; Liu, Shiyu/HCI-5947-2022
OI Wang, Guangfu/0000-0003-1199-6176
FU Program for the National Natural Science Foundation of China [51879101,
   51579098, 51779090, 51709101, 51521006, 51809090, 51278176, 51378190];
   National Program for Support of Top-Notch Young Professionals of China
   [2014]; Program for Changjiang Scholars and Innovative Research Team in
   University [IRT-13R17]; Hunan Provincial Science and Technology Plan
   Project [2018SK20410, 2017SK2243, 2016RS3026]; Fundamental Research
   Funds for the Central Universities [531119200086, 531118010114,
   531107050978]
FX This study was financially supported by the Program for the National
   Natural Science Foundation of China [51879101, 51579098, 51779090,
   51709101, 51521006, 51809090, 51278176, 51378190], the National Program
   for Support of Top-Notch Young Professionals of China [2014], the
   Program for Changjiang Scholars and Innovative Research Team in
   University [IRT-13R17], Hunan Provincial Science and Technology Plan
   Project [2018SK20410, 2017SK2243, 2016RS3026], and the Fundamental
   Research Funds for the Central Universities [531119200086, 531118010114,
   531107050978].
CR Abu Bakar SNH, 2018, J CLEAN PROD, V171, P1532, DOI 10.1016/j.jclepro.2017.10.100
   Ali S, 2018, SCI REP-UK, V8, DOI 10.1038/s41598-018-24208-2
   Alvarino T, 2018, REV ENVIRON SCI BIO, V17, P447, DOI 10.1007/s11157-018-9472-3
   Alvarino T, 2018, SCI TOTAL ENVIRON, V615, P297, DOI 10.1016/j.scitotenv.2017.09.278
   Ammam M, 2014, BIOSENS BIOELECTRON, V58, P121, DOI 10.1016/j.bios.2014.02.030
   Ashfaq M, 2018, CHEMOSPHERE, V204, P170, DOI 10.1016/j.chemosphere.2018.04.028
   Azizi A, 2015, J HAZARD MATER, V299, P343, DOI 10.1016/j.jhazmat.2015.06.044
   Bae W, 2016, INT J ENVIRON SCI TE, V13, P1675, DOI 10.1007/s13762-016-0999-y
   Bae W, 2015, J HAZARD MATER, V287, P421, DOI 10.1016/j.jhazmat.2015.01.052
   Baek S, 2018, ANAL CHEM, V90, P4749, DOI 10.1021/acs.analchem.7b05425
   Bengani-Lutz P, 2017, J MEMBRANE SCI, V543, P184, DOI 10.1016/j.memsci.2017.08.058
   Bering S, 2018, SCI TOTAL ENVIRON, V627, P1638, DOI 10.1016/j.scitotenv.2018.02.029
   Bian W, 2017, BIORESOURCE TECHNOL, V226, P73, DOI 10.1016/j.biortech.2016.12.014
   Bidmanova S, 2016, BIOSENS BIOELECTRON, V84, P97, DOI 10.1016/j.bios.2015.12.010
   Bourgin M, 2018, WATER RES, V129, P486, DOI 10.1016/j.watres.2017.10.036
   Bu F, 2019, CHEMOSPHERE, V231, P349, DOI 10.1016/j.chemosphere.2019.05.154
   Cajka T, 2016, ANAL CHEM, V88, P524, DOI 10.1021/acs.analchem.5b04491
   Camera-Roda G, 2019, APPL CATAL B-ENVIRON, V253, P69, DOI 10.1016/j.apcatb.2019.04.048
   Cao Yeshi, 2015, Journal of Beijing University of Technology, V41, P1441, DOI 10.11936/bjutxb2014120074
   Casas ME, 2015, WATER RES, V83, P293, DOI 10.1016/j.watres.2015.06.042
   Chaichi MJ, 2016, J ANAL CHEM+, V71, P163, DOI 10.1134/S106193481602012X
   Cheng M, 2016, J HAZARD MATER, V312, P184, DOI 10.1016/j.jhazmat.2016.03.033
   Coledam DAC, 2018, APPL CATAL B-ENVIRON, V227, P170, DOI 10.1016/j.apcatb.2017.12.072
   Cui MM, 2015, MICROBIOLOGYOPEN, V4, P1, DOI 10.1002/mbo3.232
   Dias J, 2018, CHEM ENG J, V351, P399, DOI 10.1016/j.cej.2018.06.028
   Dias J, 2018, BIORESOURCE TECHNOL, V266, P463, DOI 10.1016/j.biortech.2018.06.096
   Ding J, 2017, WATER RES, V110, P112, DOI 10.1016/j.watres.2016.12.006
   El-taliawy H, 2018, J HAZARD MATER, V347, P288, DOI 10.1016/j.jhazmat.2018.01.002
   Escapa A, 2016, RENEW SUST ENERG REV, V55, P942, DOI 10.1016/j.rser.2015.11.029
   Espinosa JC, 2018, APPL CATAL B-ENVIRON, V226, P242, DOI 10.1016/j.apcatb.2017.12.060
   Esteves BM, 2016, J ENVIRON MANAGE, V166, P193, DOI 10.1016/j.jenvman.2015.10.008
   Ettwig KF, 2010, NATURE, V464, P543, DOI 10.1038/nature08883
   Gaur N, 2018, J CLEAN PROD, V198, P1602, DOI 10.1016/j.jclepro.2018.07.076
   Gong BZ, 2018, BIORESOURCE TECHNOL, V256, P562, DOI 10.1016/j.biortech.2018.02.014
   Haroon MF, 2013, NATURE, V500, P567, DOI 10.1038/nature12375
   Huang DL, 2018, CRIT REV BIOTECHNOL, V38, P671, DOI 10.1080/07388551.2017.1386613
   Hwang MT, 2018, ADV MATER, V30, DOI 10.1002/adma.201802440
   Ji GD, 2012, BIORESOURCE TECHNOL, V120, P60, DOI 10.1016/j.biortech.2012.06.006
   Jia TT, 2009, BIOSENS BIOELECTRON, V25, P263, DOI 10.1016/j.bios.2009.06.030
   Kartal B, 2016, TRENDS BIOCHEM SCI, V41, P998, DOI 10.1016/j.tibs.2016.08.015
   Khorsandi H, 2011, INT J ENVIRON SCI TE, V8, P417, DOI 10.1007/BF03326228
   Kowalski MS, 2018, CHEMOSPHERE, V200, P481, DOI 10.1016/j.chemosphere.2018.02.130
   Kuo YC, 2018, BIOSENS BIOELECTRON, V103, P130, DOI 10.1016/j.bios.2017.11.065
   Lai C, 2017, MICROCHIM ACTA, V184, P2097, DOI 10.1007/s00604-017-2218-z
   Li HY, 2018, CHEMOSPHERE, V193, P479, DOI 10.1016/j.chemosphere.2017.11.002
   Liu GH, 2013, BIOCHEM ENG J, V72, P48, DOI 10.1016/j.bej.2012.12.017
   Lu YZ, 2017, WATER RES, V122, P624, DOI 10.1016/j.watres.2017.06.036
   Luo JH, 2018, ENVIRON SCI TECHNOL, V52, P4006, DOI 10.1021/acs.est.7b05046
   Luo JH, 2018, WATER RES, V132, P71, DOI 10.1016/j.watres.2017.12.064
   Ma B, 2016, BIORESOURCE TECHNOL, V200, P981, DOI 10.1016/j.biortech.2015.10.074
   Macias-Garcia A, 2017, J HAZARD MATER, V328, P46, DOI 10.1016/j.jhazmat.2016.11.036
   Malik SN, 2019, SCI TOTAL ENVIRON, V678, P114, DOI 10.1016/j.scitotenv.2019.04.097
   Marcelino RBP, 2017, J ENVIRON MANAGE, V195, P110, DOI 10.1016/j.jenvman.2016.04.041
   Mazioti AA, 2017, J HAZARD MATER, V323, P299, DOI 10.1016/j.jhazmat.2016.06.035
   Mazioti AA, 2015, BIORESOURCE TECHNOL, V192, P627, DOI 10.1016/j.biortech.2015.06.035
   Merten J, 2018, SPECTROCHIM ACTA B, V139, P38, DOI 10.1016/j.sab.2017.11.006
   Mo RS, 2015, CHEM ENG J, V269, P391, DOI 10.1016/j.cej.2015.02.001
   Nancharaiah YV, 2018, BIORESOURCE TECHNOL, V247, P1128, DOI 10.1016/j.biortech.2017.09.131
   Pi YR, 2015, CHEM ENG J, V273, P1, DOI 10.1016/j.cej.2015.01.034
   Qian XF, 2018, APPL CATAL B-ENVIRON, V231, P108, DOI 10.1016/j.apcatb.2018.03.016
   Qin L, 2017, SENSOR ACTUAT B-CHEM, V243, P946, DOI 10.1016/j.snb.2016.12.086
   Reta N, 2018, ACS APPL MATER INTER, V10, P6055, DOI 10.1021/acsami.7b13943
   Saeid S, 2018, APPL CATAL B-ENVIRON, V230, P77, DOI 10.1016/j.apcatb.2018.02.021
   Safwat SM, 2018, J CLEAN PROD, V185, P723, DOI 10.1016/j.jclepro.2018.03.041
   Sahu PK, 2018, J PHARMACEUT BIOMED, V147, P590, DOI 10.1016/j.jpba.2017.05.006
   Sarkar B, 2018, SCI TOTAL ENVIRON, V612, P561, DOI 10.1016/j.scitotenv.2017.08.132
   Shen DS, 2005, J HAZARD MATER, V125, P231, DOI 10.1016/j.jhazmat.2005.05.034
   Shi YJ, 2015, BIORESOURCE TECHNOL, V192, P219, DOI 10.1016/j.biortech.2015.05.068
   Shu DT, 2018, BIORESOURCE TECHNOL, V257, P249, DOI 10.1016/j.biortech.2018.02.111
   Sun YP, 2018, CHEM ENG J, V344, P42, DOI 10.1016/j.cej.2018.03.047
   Tang K, 2017, BIORESOURCE TECHNOL, V236, P77, DOI 10.1016/j.biortech.2017.03.159
   Tomaszewski M, 2017, CHEMOSPHERE, V185, P439, DOI 10.1016/j.chemosphere.2017.07.034
   Tomaszewski M, 2017, CHEMOSPHERE, V182, P203, DOI 10.1016/j.chemosphere.2017.05.003
   Tong K, 2013, INT BIODETER BIODEGR, V84, P65, DOI 10.1016/j.ibiod.2013.06.002
   Tsopela A, 2014, BIOSENS BIOELECTRON, V61, P290, DOI 10.1016/j.bios.2014.05.004
   Umar M, 2010, WASTE MANAGE, V30, P2113, DOI 10.1016/j.wasman.2010.07.003
   Urrutia A, 2018, SENSOR ACTUAT B-CHEM, V255, P2105, DOI 10.1016/j.snb.2017.09.006
   Usman M, 2016, SCI TOTAL ENVIRON, V569, P179, DOI 10.1016/j.scitotenv.2016.06.135
   Venny, 2012, SCI TOTAL ENVIRON, V419, P240, DOI 10.1016/j.scitotenv.2011.12.053
   Vilar VJP, 2012, WATER RES, V46, P4599, DOI 10.1016/j.watres.2012.06.038
   Wang C, 2018, CHEMOSPHERE, V203, P457, DOI 10.1016/j.chemosphere.2018.04.016
   Wang DB, 2017, BIORESOURCE TECHNOL, V234, P456, DOI 10.1016/j.biortech.2017.02.059
   Wang QL, 2017, SCI TOTAL ENVIRON, V587, P510, DOI 10.1016/j.scitotenv.2017.02.203
   Wang YL, 2017, WATER RES, V127, P150, DOI 10.1016/j.watres.2017.09.062
   Wang YL, 2017, TRENDS BIOTECHNOL, V35, P799, DOI 10.1016/j.tibtech.2017.02.010
   Wang YH, 2017, BIOSENS BIOELECTRON, V97, P305, DOI 10.1016/j.bios.2017.06.011
   Wu CY, 2018, ENVIRON SCI POLLUT R, V25, P8315, DOI 10.1007/s11356-018-1393-8
   Wu CY, 2017, J HAZARD MATER, V323, P654, DOI 10.1016/j.jhazmat.2016.10.029
   Wu HP, 2017, CRIT REV BIOTECHNOL, V37, P754, DOI 10.1080/07388551.2016.1232696
   Wu HaiSuo, 2010, Environmental Science & Technology (China), V33, P146
   Wu LN, 2018, SCI TOTAL ENVIRON, V633, P745, DOI 10.1016/j.scitotenv.2018.03.213
   Wu Q, 2016, J TAIWAN INST CHEM E, V59, P359, DOI 10.1016/j.jtice.2015.08.015
   Xie GJ, 2017, ENVIRON SCI TECHNOL, V51, P819, DOI 10.1021/acs.est.6b04500
   Xie SB, 2018, ANAL CHIM ACTA, V1023, P22, DOI 10.1016/j.aca.2018.04.019
   Xing BS, 2015, CHEM ENG J, V265, P58, DOI 10.1016/j.cej.2014.12.007
   Xu JJ, 2018, SCI TOTAL ENVIRON, V633, P848, DOI 10.1016/j.scitotenv.2018.03.214
   Xu XC, 2018, CHEM ENG J, V343, P477, DOI 10.1016/j.cej.2018.03.032
   Xu ZH, 2016, BIOSENS BIOELECTRON, V85, P232, DOI 10.1016/j.bios.2016.05.018
   Yang B, 2018, BIORESOURCE TECHNOL, V250, P374, DOI 10.1016/j.biortech.2017.11.065
   Yang CP, 2018, TRENDS BIOTECHNOL, V36, P673, DOI 10.1016/j.tibtech.2018.02.004
   Yang WY, 2016, IEEE SENS J, V16, P8672, DOI 10.1109/JSEN.2016.2570423
   Yi H, 2019, APPL CATAL B-ENVIRON, V250, P52, DOI 10.1016/j.apcatb.2019.03.008
   Yi H, 2018, J TAIWAN INST CHEM E, V93, P184, DOI 10.1016/j.jtice.2018.06.037
   Yi H, 2019, CHEM ENG J, V358, P480, DOI 10.1016/j.cej.2018.10.036
   Yi H, 2018, APPL CATAL B-ENVIRON, V239, P408, DOI 10.1016/j.apcatb.2018.07.068
   Yi H, 2017, CHEM ENG J, V330, P134, DOI 10.1016/j.cej.2017.07.143
   Yue DT, 2018, APPL CATAL B-ENVIRON, V229, P211, DOI 10.1016/j.apcatb.2018.02.033
   Yusoff N, 2016, BIOCHEM ENG J, V115, P14, DOI 10.1016/j.bej.2016.07.018
   Zhang AY, 2018, CHEM ENG J, V344, P1, DOI 10.1016/j.cej.2018.03.072
   Zhang JL, 2018, BIOSENS BIOELECTRON, V99, P312, DOI 10.1016/j.bios.2017.07.048
   Zhang L, 2015, CHEMOSPHERE, V140, P114, DOI 10.1016/j.chemosphere.2015.02.001
   Zhang QH, 2016, BIORESOURCE TECHNOL, V218, P53, DOI 10.1016/j.biortech.2016.06.068
   Zhang SH, 2014, SEP PURIF TECHNOL, V132, P610, DOI 10.1016/j.seppur.2014.06.019
   Zhang SY, 2018, CHEM ENG J, V345, P280, DOI 10.1016/j.cej.2018.03.184
   Zhang XJ, 2018, BIORESOURCE TECHNOL, V261, P453, DOI 10.1016/j.biortech.2018.04.055
   Zhu H, 2017, CHEM ENG J, V327, P91, DOI 10.1016/j.cej.2017.06.025
NR 116
TC 24
Z9 25
U1 37
U2 246
PU TAYLOR & FRANCIS LTD
PI ABINGDON
PA 2-4 PARK SQUARE, MILTON PARK, ABINGDON OR14 4RN, OXON, ENGLAND
SN 0738-8551
EI 1549-7801
J9 CRIT REV BIOTECHNOL
JI Crit. Rev. Biotechnol.
PD JAN 2
PY 2020
VL 40
IS 1
BP 99
EP 118
DI 10.1080/07388551.2019.1682964
EA NOV 2019
PG 20
WC Biotechnology & Applied Microbiology
WE Science Citation Index Expanded (SCI-EXPANDED)
SC Biotechnology & Applied Microbiology
GA OM4VJ
UT WOS:000494593900001
PM 31690134
DA 2023-06-30
ER

PT J
AU Pali, M
   Bever, CRS
   Vasylieva, N
   Hammock, BD
   Suni, II
AF Pali, Madhavi
   Bever, Candace R. S.
   Vasylieva, Natalia
   Hammock, Bruce D.
   Suni, Ian I.
TI Impedance Detection of 3-Phenoxybenzoic Acid with a Noncompetitive
   Two-site Phage Anti-immunocomplex Assay
SO ELECTROANALYSIS
LA English
DT Article
DE Biosensor; Electrochemical impedance spectroscopy; Bacteriophage;
   Sandwich immunoassay
ID SELF-ASSEMBLED MONOLAYERS; IMPEDIMETRIC DETECTION; BACTERIOPHAGES;
   SPECTROSCOPY; BACTERIA; IMMUNOASSAY; METABOLITES; ELECTRODES; EXPOSURE;
   SURFACE
AB Both direct and non-competitive two-site (sandwich) immunoassays are reported for 3-phenoxybenzoic acid (3-PBA) utilizing signal transduction by electrochemical impedance spectroscopy (EIS), and the sandwich immunoassay reduces the detection limit for this small molecule analyte by similar to 70x. The direct EIS immunoassay utilizes a polyclonal antibody to 3PBA for biomolecular recognition, while the sandwich EIS immunoassay utilizes in addition a previously reported antiimmunocomplex M13 bacteriophage clone. For both immunoassays, the polyclonal antibody film is immobilized atop an Au electrode by amide bond formation. The direct EIS immunoassay exhibits a 3-PBA sensitivity of 5.4x10(4) k omega cm(2) M-1, and a detection limit of 2.5x10(-4) M (54 mu g/ml), while the sandwich EIS immunoassay exhibits a 3PBA sensitivity of 4.2x10(6) k omega cm(2) M-1, and a detection limit of 3.4x10(-6) M (0.74 mu g/ml). For the sandwich EIS immunoassay, a constant excess (80x10(9) PFU/ml) of bacteriophage is maintained during all experiments. This is the first report of a bacteriophage-assisted sandwich EIS assay.
C1 [Pali, Madhavi; Suni, Ian I.] Southern Illinois Univ, Dept Chem & Biochem, Mat Technol Ctr, Carbondale, IL 62901 USA.
   [Bever, Candace R. S.; Vasylieva, Natalia; Hammock, Bruce D.] Univ Calif Davis, Dept Entomol & Nematol, Davis, CA 95616 USA.
   [Suni, Ian I.] Southern Illinois Univ, Dept Mech Engn & Energy Proc, Carbondale, IL 62901 USA.
   [Bever, Candace R. S.] ARS, Western Reg Res Ctr, USDA, 800 Buchanan St, Albany, CA 94710 USA.
C3 Southern Illinois University System; Southern Illinois University;
   University of California System; University of California Davis;
   Southern Illinois University System; Southern Illinois University;
   United States Department of Agriculture (USDA)
RP Suni, II (通讯作者)，Southern Illinois Univ, Dept Chem & Biochem, Mat Technol Ctr, Carbondale, IL 62901 USA.; Suni, II (通讯作者)，Southern Illinois Univ, Dept Mech Engn & Energy Proc, Carbondale, IL 62901 USA.
EM isuni@siu.edu
RI Vasylieva, Natalia/AAJ-1487-2020; Pali, Madhavi L/ABD-3434-2021
OI Pali, Madhavi L/0000-0002-2894-4543; Bever, Candace/0000-0001-6564-5924
FU NIEHS/Superfund Research Program [P42 ES004699];  [NIEHS/R01 ES002710]
FX C. R. S. Bever, N. Vasylieva, and B. D. Hammock thank support from
   NIEHS/R01 ES002710 and NIEHS/Superfund Research Program P42 ES004699.
CR Bhardwaj N, 2016, ANAL BIOCHEM, V505, P18, DOI 10.1016/j.ab.2016.04.008
   BOUKAMP BA, 1986, SOLID STATE IONICS, V20, P31, DOI 10.1016/0167-2738(86)90031-7
   Bradbury CR, 2008, J PHYS CHEM C, V112, P10153, DOI 10.1021/jp710165d
   Denyes JM, 2017, APPL ENVIRON MICROB, V83, DOI [10.1128/AEM.00277-17, 10.1128/aem.00277-17]
   Ding LL, 2016, BIOSENS BIOELECTRON, V85, P212, DOI 10.1016/j.bios.2016.04.102
   Egeghy PP, 2011, INT J ENV RES PUB HE, V8, P1727, DOI 10.3390/ijerph8051727
   Erlanger B F, 1980, Methods Enzymol, V70, P85
   Fernandes DM, 2011, ELECTROCHIM ACTA, V56, P7940, DOI 10.1016/j.electacta.2011.01.046
   Frederix F, 2003, LANGMUIR, V19, P4351, DOI 10.1021/la026908f
   Gonzalez-Techera A, 2007, ANAL CHEM, V79, P9191, DOI 10.1021/ac7016713
   Gonzalez-Techera A, 2007, ANAL CHEM, V79, P7799, DOI 10.1021/ac071323h
   GOODROW MH, 1995, ACS SYM SER, V586, P119
   Gu N, 2006, ELECTROCHIM ACTA, V51, P6038, DOI 10.1016/j.electacta.2006.01.065
   Gutierrez-Zuniga GG, 2016, ANAL CHIM ACTA, V902, P97, DOI 10.1016/j.aca.2015.10.042
   HELLER A, 1990, ACCOUNTS CHEM RES, V23, P128, DOI 10.1021/ar00173a002
   Ho MY, 2012, ANAL CHEM, V84, P4245, DOI 10.1021/ac300606n
   Janczuk M, 2016, J ELECTROANAL CHEM, V779, P207, DOI 10.1016/j.jelechem.2016.05.019
   JOHNSSON B, 1991, ANAL BIOCHEM, V198, P268, DOI 10.1016/0003-2697(91)90424-R
   JUTTNER K, 1990, ELECTROCHIM ACTA, V35, P1501, DOI 10.1016/0013-4686(90)80004-8
   Karoonuthaisiri N, 2014, SENSOR ACTUAT B-CHEM, V190, P214, DOI 10.1016/j.snb.2013.08.068
   Katz E, 2003, ELECTROANAL, V15, P913, DOI 10.1002/elan.200390114
   Kim HJ, 2010, ANAL BIOCHEM, V401, P38, DOI 10.1016/j.ab.2010.01.040
   Kim HJ, 2009, ANAL BIOCHEM, V386, P45, DOI 10.1016/j.ab.2008.12.003
   Kong M, 2017, BIOSENS BIOELECTRON, V96, P173, DOI 10.1016/j.bios.2017.05.010
   Lestremau F, 2014, ANAL BIOANAL CHEM, V406, P3477, DOI 10.1007/s00216-014-7774-z
   Liu Y, 2015, ANAL BIOCHEM, V483, P7, DOI 10.1016/j.ab.2015.04.022
   Mejri MB, 2010, BIOSENS BIOELECTRON, V26, P1261, DOI 10.1016/j.bios.2010.06.054
   Moghtader F, 2016, RSC ADV, V6, P97832, DOI 10.1039/c6ra18884b
   Molek P, 2015, BIOCONJUGATE CHEM, V26, P367, DOI 10.1021/acs.bioconjchem.5b00034
   Ocana C, 2015, MICROCHIM ACTA, V182, P2045, DOI 10.1007/s00604-015-1540-6
   Olsson ALJ, 2016, ACS APPL MATER INTER, V8, P13698, DOI 10.1021/acsami.6b02227
   Ong Q., 2017, EPL, V119, P66001
   Pali Madhavi, 2017, Sensing and Bio-Sensing Research, V13, P1, DOI 10.1016/j.sbsr.2017.01.001
   Pejcic B., 2007, ELECTROCHIM ACTA, V51
   Peltomaa R, 2016, ANAL BIOANAL CHEM, V408, P1805, DOI 10.1007/s00216-015-9087-2
   Radhakrishnan Rajeswaran, 2016, Sensing and Bio-Sensing Research, V7, P20, DOI 10.1016/j.sbsr.2015.11.008
   Radhakrishnan R, 2016, J ELECTROCHEM SOC, V163, pB125, DOI 10.1149/2.0301605jes
   Radhakrishnan R, 2014, ACS SUSTAIN CHEM ENG, V2, P1649, DOI 10.1021/sc500106y
   RAMMELT U, 1990, ELECTROCHIM ACTA, V35, P1045, DOI 10.1016/0013-4686(90)90040-7
   Sanders W, 2008, LANGMUIR, V24, P6133, DOI 10.1021/la704059q
   Shabani A, 2008, ANAL CHEM, V80, P9475, DOI 10.1021/ac801607w
   Shan GM, 2004, CHEM RES TOXICOL, V17, P218, DOI 10.1021/tx034220c
   Singh V., 2017, INT J PHARMACEUT, V6
   Thiphom S, 2014, J ENVIRON SCI HEAL B, V49, P15, DOI 10.1080/03601234.2013.836862
   Tlili C, 2013, ANAL CHEM, V85, P4893, DOI 10.1021/ac302699x
   Ueda Y., 2018, ANAL BIOANAL CHEM, V1
   Ueyama J, 2010, J PESTIC SCI, V35, P87, DOI 10.1584/jpestics.R10-01
   Xu Q, 2014, ELECTROANAL, V26, P1249, DOI 10.1002/elan.201400035
   Zhou Y, 2017, ANAL CHEM, V89, P5735, DOI 10.1021/acs.analchem.6b03751
   Zhu ZZ, 2015, BIOELECTROCHEMISTRY, V101, P153, DOI 10.1016/j.bioelechem.2014.10.003
NR 50
TC 0
Z9 0
U1 3
U2 34
PU WILEY-V C H VERLAG GMBH
PI WEINHEIM
PA POSTFACH 101161, 69451 WEINHEIM, GERMANY
SN 1040-0397
EI 1521-4109
J9 ELECTROANAL
JI Electroanalysis
PD NOV
PY 2018
VL 30
IS 11
BP 2653
EP 2659
DI 10.1002/elan.201800457
PG 7
WC Chemistry, Analytical; Electrochemistry
WE Science Citation Index Expanded (SCI-EXPANDED)
SC Chemistry; Electrochemistry
GA HA3KE
UT WOS:000450148200017
DA 2023-06-30
ER

PT J
AU Solovyeva, EV
   Rakhimbekova, A
   Lanchuk, YV
   Myund, LA
   Denisova, AS
AF Solovyeva, Elena V.
   Rakhimbekova, Assima
   Lanchuk, Yulia V.
   Myund, Liubov A.
   Denisova, Anna S.
TI SERS investigation of neocuproine adsorption on silver: Influence of
   electrode potential on methyl groups
SO JOURNAL OF RAMAN SPECTROSCOPY
LA English
DT Article
DE adsorption; methyl group; neocuproine; SERS; silver electrode
ID ENHANCED RAMAN-SCATTERING; CHARGE-TRANSFER MECHANISM; SPECTROPHOTOMETRIC
   DETERMINATION; INTERNAL-ROTATION; FORCE-FIELD; DNA-BINDING;
   COPPER(II)-NEOCUPROINE REAGENT; ELECTROCHEMICAL INDICATOR; RUTHENIUM(II)
   COMPLEXES; VIBRATIONAL-SPECTRUM
AB Study of molecules adsorption on charged surfaces is important for biologically relevant substances where the potential at the interface such as living cell membrane is a significant parameter in the processes of their transportation or transmembrane penetration. In this work, a hybrid optical/electrochemical surface-enhanced Raman scattering (SERS) technique was applied to get new insight into the adsorption state and conformational equilibrium of neocuproine, which serves as a nucleic acid biosensor in clinical diagnostics and has biological activity towards several types of carcinoma. The density functional theory calculations performed for several rotational conformations and their anion radicals were used to determine the geometrical and energetic characteristics, to evaluate the rotational barrier, to obtain the vibrational assignment, and to consider the metal-adsorbate charge transfer. The dependence of SERS spectra on surface potential is ascribed to a change of the rotational dynamics of methyl groups from hindered to almost free at potentials -200mV. It is demonstrated for the first time that SERS spectroscopy is capable to recognize the surface species, which differ in the methyl group internal rotation.
C1 [Solovyeva, Elena V.; Rakhimbekova, Assima; Lanchuk, Yulia V.; Myund, Liubov A.; Denisova, Anna S.] St Petersburg State Univ, Inst Chem, 26 Univ Sky Pr, St Petersburg 198504, Russia.
   [Rakhimbekova, Assima] Kazan Fed Univ, AM Butlerov Chem Inst, 18 Kremlevskaya Str, Kazan 420008, Russia.
C3 Saint Petersburg State University; Kazan Federal University
RP Solovyeva, EV (通讯作者)，St Petersburg State Univ, Inst Chem, 26 Univ Sky Pr, St Petersburg 198504, Russia.
EM solovyeva.elena.v@gmail.com
RI Solovyeva, Elena V./J-9075-2013; Myund, Liubov A/J-2532-2013; Denisova,
   Anna S/J-2555-2013
OI Solovyeva, Elena V./0000-0002-5046-3543; Myund, Liubov
   A/0000-0002-0337-4572; Denisova, Anna S/0000-0002-3301-5298; Lanchuk,
   Yulia/0000-0003-2050-3716; Rakhimbekova, Assima/0000-0002-6820-6385
CR Afsar A, 2014, CHEM COMMUN, V50, P7477, DOI 10.1039/c4cc01250j
   Arenas JF, 1999, J MOL STRUCT, V476, P139, DOI 10.1016/S0022-2860(98)00541-9
   Arenas JF, 1998, J RAMAN SPECTROSC, V29, P673, DOI 10.1002/(SICI)1097-4555(199808)29:8<673::AID-JRS291>3.0.CO;2-V
   Arenas JF, 2002, VIB SPECTROSC, V29, P147, DOI 10.1016/S0924-2031(01)00203-X
   Arenas JF, 1997, J MOL STRUCT, V410, P443, DOI 10.1016/S0022-2860(96)09699-8
   Avila F, 2011, CHEM COMMUN, V47, P4213, DOI 10.1039/c0cc05314g
   Avila F, 2011, CHEM COMMUN, V47, P4210, DOI 10.1039/c0cc05313a
   Baggio S, 1998, ACTA CRYSTALLOGR C, V54, P1900, DOI 10.1107/S0108270198009743
   Baker J, 2008, J MOL STRUC-THEOCHEM, V865, P49, DOI 10.1016/j.theochem.2008.06.018
   Beckmann PA, 2013, J CHEM PHYS, V139, DOI 10.1063/1.4830411
   Bergeat A, 2000, J PHYS CHEM A, V104, P9233, DOI 10.1021/jp001414h
   BRITTON D, 1991, ACTA CRYSTALLOGR C, V47, P1101, DOI 10.1107/S0108270190011295
   BUNDING KA, 1980, CHEM PHYS, V49, P53, DOI 10.1016/0301-0104(80)85038-5
   Cabello G, 2016, J RAMAN SPECTROSC, V47, P1207, DOI 10.1002/jrs.4944
   Centeno SP, 2012, J PHYS CHEM C, V116, P23639, DOI 10.1021/jp307015a
   Chernysh VV, 2000, J ANAL CHEM+, V55, P338, DOI 10.1007/BF02757768
   Dendisova-Vyskovska M, 2013, J MOL STRUCT, V1038, P19, DOI 10.1016/j.molstruc.2013.01.023
   Deng H, 2005, INORG CHIM ACTA, V358, P3430, DOI 10.1016/j.ica.2005.05.030
   DENG ZY, 1994, J PHYS CHEM-US, V98, P9371, DOI 10.1021/j100089a001
   Denisova AS, 2002, RUSS J GEN CHEM+, V72, P823, DOI 10.1023/A:1020449316327
   Ding CF, 2008, BIOELECTROCHEMISTRY, V72, P28, DOI 10.1016/j.bioelechem.2007.11.001
   DOSE EV, 1978, INORG CHEM, V17, P2660, DOI 10.1021/ic50187a056
   DRAEGER JA, 1983, SPECTROCHIM ACTA A, V39, P809, DOI 10.1016/0584-8539(83)80022-1
   DRAEGER JA, 1985, SPECTROCHIM ACTA A, V41, P607, DOI 10.1016/0584-8539(85)80049-0
   DREIZLER H, 1970, Z NATURFORSCH PT A, VA 25, P25
   Ferreira H, 2017, POLYHEDRON, V122, P147, DOI 10.1016/j.poly.2016.11.018
   FILLAUX F, 1989, CHEM PHYS LETT, V162, P188, DOI 10.1016/0009-2614(89)85123-1
   Frisch M. J., 2009, GAUSSIAN 09 REV B01
   Ganeshpandian M, 2014, J INORG BIOCHEM, V140, P202, DOI 10.1016/j.jinorgbio.2014.07.021
   GORDON RD, 1989, CHEM PHYS LETT, V164, P255, DOI 10.1016/0009-2614(89)85025-0
   Graff M, 2010, VIB SPECTROSC, V52, P103, DOI 10.1016/j.vibspec.2009.11.003
   GREEN JHS, 1963, SPECTROCHIM ACTA, V19, P549, DOI 10.1016/0371-1951(63)80065-X
   Guclu K, 2005, TALANTA, V65, P1226, DOI 10.1016/j.talanta.2004.08.048
   HAMEKA HF, 1995, THEOCHEM-J MOL STRUC, V331, P203, DOI 10.1016/0166-1280(94)03888-R
   Henry AI, 2011, J PHYS CHEM C, V115, P9291, DOI 10.1021/jp2010309
   Hernandez M, 2016, J RAMAN SPECTROSC, V47, P402, DOI 10.1002/jrs.4839
   Horsewill AJ, 1999, PROG NUCL MAG RES SP, V35, P359, DOI 10.1016/S0079-6565(99)00016-3
   Ilyushin VV, 2010, J CHEM PHYS, V133, DOI 10.1063/1.3493336
   IMASHIRO F, 1987, J ORG CHEM, V52, P1401, DOI 10.1021/jo00384a003
   Indrasekara ASDS, 2015, PHYS CHEM CHEM PHYS, V17, P21133, DOI 10.1039/c4cp04517c
   Iwamura M, 2007, J AM CHEM SOC, V129, P5248, DOI 10.1021/ja069300s
   Kapitan J, 2008, PHYS CHEM CHEM PHYS, V10, P1003, DOI 10.1039/b713965a
   Kharat AN, 2012, J CHEM RES, P34, DOI 10.3184/174751912X13263085240144
   Koroglu A, 2005, ACTA CRYSTALLOGR E, V61, pO3723, DOI 10.1107/S1600536805033179
   Kudelski A, 1996, SURF SCI, V368, P396, DOI 10.1016/S0039-6028(96)01082-5
   La Lau C., 1971, Spectrochimica Acta, Part A (Molecular Spectroscopy), V27a, P2073, DOI 10.1016/0584-8539(71)80105-8
   Latanowicz L, 2005, CONCEPT MAGN RESON A, V27A, P38, DOI 10.1002/cmr.a.20040
   Li XM, 2007, ANAL CHIM ACTA, V582, P158, DOI 10.1016/j.aca.2006.09.004
   Li Y, 2014, P NATL ACAD SCI USA, V111, P1282, DOI 10.1073/pnas.1320210111
   Mahajan S, 2009, J PHYS CHEM C, V113, P9284, DOI 10.1021/jp900661u
   MEIER J, 1972, J CHEM PHYS, V57, P1219, DOI 10.1063/1.1678380
   Muniz-Miranda M, 2000, J PHYS CHEM A, V104, P7803, DOI 10.1021/jp001578y
   Muniz-Miranda M, 2010, PHYS CHEM CHEM PHYS, V12, P1145, DOI 10.1039/b913014d
   Nakagaki M, 2005, CHEM PHYS, V316, P178, DOI 10.1016/j.chemphys.2005.06.006
   Nakai H, 1999, CHEM PHYS LETT, V307, P272, DOI 10.1016/S0009-2614(99)00517-5
   Pande S, 2011, J PHYS CHEM C, V115, P10497, DOI 10.1021/jp202197h
   Peng B, 2001, RARE METALS, V20, P213
   Pettinger B., 1992, ADSORPTION MOL METAL
   PHIFER CC, 1986, INORG CHEM, V25, P1329, DOI 10.1021/ic00229a008
   Potapkina EV, 2011, J MOL STRUCT, V996, P128, DOI 10.1016/j.molstruc.2011.04.035
   PRABHU SV, 1987, ANAL CHEM, V59, P1074, DOI 10.1021/ac00135a002
   Prager M, 1997, CHEM REV, V97, P2933, DOI 10.1021/cr9500848
   PRAGER M, 2007, J CHEM PHYS, V127
   Sardo M, 2009, PHYS CHEM CHEM PHYS, V11, P7437, DOI 10.1039/b903823j
   SenGupta S, 2015, CHEM PHYS LETT, V639, P1, DOI 10.1016/j.cplett.2015.09.003
   Solovyeva EV, 2015, SPECTROCHIM ACTA A, V149, P196, DOI 10.1016/j.saa.2015.04.092
   Solovyeva EV, 2013, J MOL STRUCT, V1034, P19, DOI 10.1016/j.molstruc.2012.09.001
   Starosta R, 2013, CHEM BIOL DRUG DES, V82, P579, DOI 10.1111/cbdd.12187
   STREKAS TC, 1990, J PHYS CHEM-US, V94, P1986, DOI 10.1021/j100368a049
   Sverdlov L.M., 1970, VIBRATIONAL SPECTRA
   TASUMI M, 1986, J MOL STRUCT, V146, P383, DOI 10.1016/0022-2860(86)80306-4
   THORNTON DA, 1991, SPECTROCHIM ACTA A, V47, P1085, DOI 10.1016/0584-8539(91)80039-L
   Timmermans FJ, 2016, ANALYST, V141, P6455, DOI 10.1039/c6an01648k
   Tutem E, 1997, TALANTA, V44, P249, DOI 10.1016/S0039-9140(96)02041-3
   Wang XJ, 2006, J ORGANOMET CHEM, V691, P551, DOI 10.1016/j.jorganchem.2005.09.035
   Wang Y, 2014, ANGEW CHEM INT EDIT, V53, P13866, DOI 10.1002/anie.201407642
   Yamini Y, 1999, TALANTA, V49, P119, DOI 10.1016/S0039-9140(98)00351-8
   Zgierski MZ, 2003, J CHEM PHYS, V118, P4045, DOI 10.1063/1.1540614
   ZHANG JJ, 1993, ELECTROCHIM ACTA, V38, P2423, DOI 10.1016/0013-4686(93)85111-B
   Zhen QX, 2000, J INORG BIOCHEM, V78, P293, DOI 10.1016/S0162-0134(00)00056-8
NR 80
TC 4
Z9 4
U1 2
U2 29
PU WILEY
PI HOBOKEN
PA 111 RIVER ST, HOBOKEN 07030-5774, NJ USA
SN 0377-0486
EI 1097-4555
J9 J RAMAN SPECTROSC
JI J. Raman Spectrosc.
PD FEB
PY 2018
VL 49
IS 2
BP 207
EP 214
DI 10.1002/jrs.5265
PG 8
WC Spectroscopy
WE Science Citation Index Expanded (SCI-EXPANDED)
SC Spectroscopy
GA FW0XT
UT WOS:000425020500001
DA 2023-06-30
ER

PT J
AU Torrente-Rodriguez, RM
   Campuzano, S
   Montiel, VRV
   Gamella, M
   Pingarron, JM
AF Torrente-Rodriguez, R. M.
   Campuzano, S.
   Ruiz-Valdepenas Montiel, V.
   Gamella, M.
   Pingarron, J. M.
TI Electrochemical bioplatforms for the simultaneous determination of
   interleukin (IL)-8 mRNA and IL-8 protein oral cancer biomarkers in raw
   saliva
SO BIOSENSORS & BIOELECTRONICS
LA English
DT Article
DE IL-8 protein; IL-8 mRNA; Simultaneous detection; Magnetic beads; SPdCEs;
   Saliva
ID MULTIPLEXED DETERMINATION; SERUM
AB The development of electrochemical magnetobiosensors for the simultaneous determination of two biomarkers associated with salivary oral cancer, protein IL-8 and its messenger RNA (IL-8 mRNA) associated, in undiluted human saliva samples is reported in this work. The implemented methodology involves the use of functionalized magnetic beads, specific antibodies against IL-8 protein, a specific hairpin DNA sequence for IL-8 mRNA and amperometric detection at disposable dual screen printed carbon electrodes. This methodology exhibits high sensitivity and selectivity for the target analytes providing detection limits of 0.21 nM for IL-8 mRNA and 72.4 pg mL(-1) (far below the clinical established cut-off of 600 pg mL(-1)) for IL-8 protein in undiluted saliva samples. The dual amperometric magneto-biosensor was applied to the direct determination of both biomarkers in spiked raw saliva samples and to determine the endogenous content of IL-8 protein in saliva samples from 7 healthy individuals. The obtained results were statistically in agreement with those provided by a commercial ELISA kit. (C) 2015 Elsevier B.V. All rights reserved.
C1 [Torrente-Rodriguez, R. M.; Campuzano, S.; Ruiz-Valdepenas Montiel, V.; Gamella, M.; Pingarron, J. M.] Univ Complutense Madrid, Fac CC Quim, Dept Quim Analit, E-28040 Madrid, Spain.
C3 Complutense University of Madrid
RP Pingarron, JM (通讯作者)，Univ Complutense Madrid, Fac CC Quim, Dept Quim Analit, E-28040 Madrid, Spain.
EM rebeca.magnolia@gmail.com; susanacr@quim.ucm.es;
   victor_lega90@hotmail.com; mariagam@quim.ucm.es; pingarro@quim.ucm.es
RI Pingarrón, José Manuel/M-9402-2014; Ruiz, Susana Campuzano/C-6448-2011;
   Carballo, Maria Gamella/B-5892-2019; Torrente, Rebeca/AAX-7236-2021;
   Montiel, Víctor Ruiz-Valdepeñas/AAA-4857-2021
OI Carballo, Maria Gamella/0000-0002-5408-118X; Montiel, Víctor
   Ruiz-Valdepeñas/0000-0002-8865-1531; Torrente, Rebeca
   Magnolia/0000-0002-2153-172X; Pingarron, Jose/0000-0003-2271-1383;
   CAMPUZANO RUIZ, SUSANA/0000-0002-9928-6613
FU Spanish Ministerio de Economia y Competitividad Research Projects
   [CTQ2012-34238]; NANOAVANSENS Program from the Comunidad de Madrid
   [S2013/MT-3029]; Spanish Ministry of Education
FX The financial support of the Spanish Ministerio de Economia y
   Competitividad Research Projects, CTQ2012-34238, and the NANOAVANSENS
   Program from the Comunidad de Madrid (S2013/MT-3029) are gratefully
   acknowledged. R.M. Torrente-Rodriguez acknowledges a FPI fellowship from
   the Spanish Ministry of Education.
CR Bettazzi F, 2013, BIOANALYSIS, V5, P11, DOI [10.4155/BIO.12.293, 10.4155/bio.12.293]
   Bhatt AN, 2010, INDIAN J MED RES, V132, P129
   Cui ZT, 2014, ANAL CHIM ACTA, V807, P44, DOI 10.1016/j.aca.2013.11.025
   Escamilla-Gomez V, 2009, BIOSENS BIOELECTRON, V24, P2678, DOI 10.1016/j.bios.2009.01.043
   de Avila BEF, 2014, ELECTROANAL, V26, P254, DOI 10.1002/elan.201300479
   Gamella M, 2012, ELECTROANAL, V24, P2235, DOI 10.1002/elan.201200503
   Labib M, 2013, J AM CHEM SOC, V135, P3027, DOI 10.1021/ja308216z
   Liu JY, 2012, ORAL ONCOL, V48, P569, DOI 10.1016/j.oraloncology.2012.01.021
   Markopoulos AK, 2010, OPEN DENT J, V4, P172, DOI 10.2174/1874210601004010172
   Miguelsanz JMM, 2005, BOL PEDIATR, V45, P177
   Mishra R, 2013, ORAL ONCOL, V49, P475, DOI 10.1016/j.oraloncology.2013.01.008
   Ricci F, 2012, ELECTROCHIM ACTA, V84, P74, DOI 10.1016/j.electacta.2012.06.033
   Montiel VRV, 2015, TALANTA, V131, P156, DOI 10.1016/j.talanta.2014.07.076
   Serafin V, 2014, ANALYST, V139, P4556, DOI 10.1039/c4an00221k
   St John MAR, 2004, ARCH OTOLARYNGOL, V130, P929, DOI 10.1001/archotol.130.8.929
   Tanaka T., 2011, PATHOLOG RES INT, V2011, DOI DOI 10.4061/2011/431246
   Tsantoulis PK, 2007, ORAL ONCOL, V43, P523, DOI 10.1016/j.oraloncology.2006.11.010
   Volpe G, 1998, ANALYST, V123, P1303, DOI 10.1039/a800255j
   Waszkiewicz N, 2012, FOLIA HISTOCHEM CYTO, V50, P609, DOI [10.5603/FHC.2012.0086, 10.5603/17840]
   Wei F, 2008, NUCLEIC ACIDS RES, V36, DOI 10.1093/nar/gkn299
   Wei F, 2009, CLIN CANCER RES, V15, P4446, DOI 10.1158/1078-0432.CCR-09-0050
   Wei F, 2009, SMALL, V5, P1784, DOI 10.1002/smll.200900369
   Wong DT, 2006, EXPERT REV MOL DIAGN, V6, P267, DOI 10.1586/14737159.6.3.267
   Zacco E, 2006, ANAL CHEM, V78, P1780, DOI 10.1021/ac0512610
   Zimmermann BG, 2007, ANN NY ACAD SCI, V1098, P184, DOI 10.1196/annals.1384.002
NR 25
TC 69
Z9 75
U1 8
U2 165
PU ELSEVIER ADVANCED TECHNOLOGY
PI OXFORD
PA OXFORD FULFILLMENT CENTRE THE BOULEVARD, LANGFORD LANE, KIDLINGTON,
   OXFORD OX5 1GB, OXON, ENGLAND
SN 0956-5663
EI 1873-4235
J9 BIOSENS BIOELECTRON
JI Biosens. Bioelectron.
PD MAR 15
PY 2016
VL 77
BP 543
EP 548
DI 10.1016/j.bios.2015.10.016
PG 6
WC Biophysics; Biotechnology & Applied Microbiology; Chemistry, Analytical;
   Electrochemistry; Nanoscience & Nanotechnology
WE Science Citation Index Expanded (SCI-EXPANDED)
SC Biophysics; Biotechnology & Applied Microbiology; Chemistry;
   Electrochemistry; Science & Technology - Other Topics
GA CZ0AG
UT WOS:000366766900079
PM 26474095
DA 2023-06-30
ER

PT J
AU Yari, A
   Saeidikhah, M
AF Yari, Abdollah
   Saeidikhah, Marzieh
TI Ultra-trace electrochemical impedance determination of bovine serum
   albumin by a two dimensional silica network citrate-capped gold
   nanoparticles modified gold electrode
SO TALANTA
LA English
DT Article
DE Albumin; Bovine; Gold electrode; Impedance spectroscopy; Nanoparticles
ID SPECTROSCOPY; BIOSENSOR
AB In this work, a gold electrode (GE) was modified by coating with two dimensional silica network/citrate capped gold nanoparticles-poly(diallyldimethylammonium chloride) (GE-TDSN-CGNP-PDDA) for ultra-sensitive determination of Bovine Serum Albumin (BSA). After covalently binding of a silica network (in two-dimensional form) on the surface of a gold electrode, via twice in situ hydrolysis of 3-mercaptopropyl-tri-ethoxysilane, citrate capped gold nanoparticles (CGNP) were chemically adsorbed on the silica cage. Subsequently, PDDA was bonded to CGNP via electrostatic interaction of positively charged polymer and negatively charged stabilizer of CGNP. Analytical properties of GE-TDSN-CGNP-PDDA were studied by Electrochemical Impedance Spectroscopy (EIS). The detection limit for measured BSA was found to be 8.4 x 10(-13) mol L-1 and the measuring linear concentration range of the proposed sensor was 9.9 x 10(-12)-1.6 x 10(-10) mol L-1 of BSA. In addition, GE-TDSN-CGNP-PDDA exhibited good stability with high selectivity and was applied for determination of BSA in some samples with satisfactory results. (C) 2015 Elsevier B.V. All rights reserved.
C1 [Yari, Abdollah; Saeidikhah, Marzieh] Lorestan Univ Kamalvand, Dept Chem, Fac Sci, Khorramabad 6813717133, Iran.
RP Yari, A (通讯作者)，Lorestan Univ Kamalvand, Dept Chem, Fac Sci, Khorramabad 6813717133, Iran.
EM a.yari@ymail.com
RI Yari, Abdollah/ACV-0409-2022
OI Yari, Abdollah/0000-0003-0633-2914
CR Abou-El-Sherbini KS, 2011, J SOL-GEL SCI TECHN, V57, P57, DOI 10.1007/s10971-010-2324-4
   Bai HY, 2014, DYES PIGMENTS, V103, P1, DOI 10.1016/j.dyepig.2013.11.018
   Chatterjee S, 2014, PHYS CHEM CHEM PHYS, V16, P8400, DOI 10.1039/c4cp00372a
   Chen HJ, 2012, SENSOR ACTUAT B-CHEM, V163, P76, DOI 10.1016/j.snb.2012.01.010
   Cui CJ, 2013, CHINESE CHEM LETT, V24, P67, DOI 10.1016/j.cclet.2012.12.012
   Du D, 2008, BIOSENS BIOELECTRON, V24, P475, DOI 10.1016/j.bios.2008.05.005
   Fu YZ, 2005, BIOCHEM ENG J, V23, P37, DOI 10.1016/j.bej.2004.10.008
   Gansevoort RT, 2009, J AM SOC NEPHROL, V20, P465, DOI 10.1681/ASN.2008111212
   Gao DJ, 2007, SPECTROCHIM ACTA A, V68, P573, DOI 10.1016/j.saa.2006.12.030
   Garcia-Diaz E, 2006, CEMENT CONCRETE RES, V36, P395, DOI 10.1016/j.cemconres.2005.06.003
   Gilbert HF, 2000, BASIC CONCEPTS BIOCH
   Loughney JW, 2014, ANAL BIOCHEM, V461, P49, DOI 10.1016/j.ab.2014.05.004
   Mandeville JS, 2010, BIOMACROMOLECULES, V11, P465, DOI 10.1021/bm9011979
   Michnik A, 2006, J THERM ANAL CALORIM, V84, P113, DOI 10.1007/s10973-005-7170-1
   Persaud DR, 2004, FOOD CHEM TOXICOL, V42, P707, DOI 10.1016/j.fct.2004.01.002
   Randviir EP, 2013, ANAL METHODS-UK, V5, P1098, DOI 10.1039/c3ay26476a
   Roche M, 2008, FEBS LETT, V582, P1783, DOI 10.1016/j.febslet.2008.04.057
   Seligson D., 1958, STANDARD METHODS CLI
   STEINHARDT J, 1971, BIOCHEMISTRY-US, V10, P4005, DOI 10.1021/bi00798a001
   Wang RM, 2012, ELECTROCHIM ACTA, V61, P179, DOI 10.1016/j.electacta.2011.11.112
   Wen YP, 1997, MACROMOLECULES, V30, P7856, DOI 10.1021/ma971152q
   Whitehead R.G., 1973, LANCET, V13, P63
   Yu JH, 2010, BIOSENS BIOELECTRON, V26, P632, DOI 10.1016/j.bios.2010.07.009
NR 23
TC 10
Z9 10
U1 0
U2 25
PU ELSEVIER SCIENCE BV
PI AMSTERDAM
PA PO BOX 211, 1000 AE AMSTERDAM, NETHERLANDS
SN 0039-9140
EI 1873-3573
J9 TALANTA
JI Talanta
PD NOV 1
PY 2015
VL 144
BP 1336
EP 1341
DI 10.1016/j.talanta.2015.08.019
PG 6
WC Chemistry, Analytical
WE Science Citation Index Expanded (SCI-EXPANDED)
SC Chemistry
GA CU2IC
UT WOS:000363346200184
PM 26452967
DA 2023-06-30
ER

PT J
AU Yan, ZH
   Li, H
AF Yan, Zhihong
   Li, Hong
TI Voltammetric Determination of 6-mercaptopurine at Co(III)
   Trisphenanthroline Complex and DNA Decorated with Grpahene Oxide
   Modified Glassy Carbon Electrode
SO INTERNATIONAL JOURNAL OF ELECTROCHEMICAL SCIENCE
LA English
DT Article
DE Cobalt (III) trisphenanthroline complex; 6-Mercaptopurine; DNA; Graphene
   oxide
ID GRAPHENE OXIDE; ELECTROCHEMICAL DETECTION; HYBRID MATERIALS; BIOSENSOR;
   IMMOBILIZATION; FLUORESCENCE; FABRICATION; COBALT
AB A Cobalt (III) trisphenanthroline complex ([Co(phen)(3)](3+)) has been adsorption assembled on a glassy carbon electrode (GCE) modified with DNA decorated with graphene oxide (GO) by multiple sweep voltammetry. In the present protocol, GO is served as a functional unit of DNA to greatly improve the efficient immobilization of DNA on the GC electrode and also offer a favorable microenvironment to keep the DNA structure of double-stranded (dsDNA), which facilitates the intercalation of redoxactive [Co(phen)(3)](3+). The evidences from scanning electron microscope, X-ray diffraction, cyclic voltammetry, electrochemical impedance spectroscopy, emission spectroscopy and differential pulse voltammetry reveal that [Co(phen)(3)](3+) can be assembled on the surfaces of GO-decorated dsDNA driven by electrostatic attraction, intercalation and p-stacking interaction. Furthermore, the highly stable [Co(phen)(3)](3+)/GO-dsDNA/GCE is used to the highly selective determination of 6-mercaptopurine (6-MP) in the human blood with satisfactory. The reduction peak current was linear to 6-MP concentration in the range from 5x10(-8) to 2x10(-6) M 6-MP, and the detection limit is 1.5x10(-8) M (S/N = 3)
C1 [Yan, Zhihong; Li, Hong] S China Normal Univ, Sch Chem & Environm, Guangzhou 510006, Guangdong, Peoples R China.
   [Yan, Zhihong] Guangdong Pharmaceut Univ, Coll Pharm, Guangzhou 510006, Guangdong, Peoples R China.
C3 South China Normal University; Guangdong Pharmaceutical University
RP Yan, ZH (通讯作者)，S China Normal Univ, Sch Chem & Environm, Guangzhou 510006, Guangdong, Peoples R China.
EM yzhxsp@aliyun.com
FU Specialized Research Fund for National Natural Science Foundation of
   China [21271075]; Natural Science Foundation of Guangdong Province
   [10351063101000001]
FX This work was supported by the Specialized Research Fund for National
   Natural Science Foundation of China (No. 21271075) and the Natural
   Science Foundation of Guangdong Province (No. 10351063101000001).
CR Akhavan O, 2012, ACS NANO, V6, P2904, DOI 10.1021/nn300261t
   Alwarappan S, 2012, J ELECTROANAL CHEM, V686, P69, DOI 10.1016/j.jelechem.2012.09.026
   Bard AJ, 1980, ELECTROCHEMICAL METH
   Boon EM, 2002, CURR OPIN STRUC BIOL, V12, P320, DOI 10.1016/S0959-440X(02)00327-5
   CARTER MT, 1987, J AM CHEM SOC, V109, P7528, DOI 10.1021/ja00258a046
   Cui K, 2008, ELECTROCHEM COMMUN, V10, P1712, DOI 10.1016/j.elecom.2008.08.047
   Dasgupta D, 2012, J BIOSCIENCES, V37, P475, DOI 10.1007/s12038-012-9211-9
   Ding CF, 2008, BIOELECTROCHEMISTRY, V72, P28, DOI 10.1016/j.bioelechem.2007.11.001
   Ensafi AA, 2012, DRUG TEST ANAL, V4, P970, DOI 10.1002/dta.286
   Fotouhi L, 2013, TALANTA, V103, P194, DOI 10.1016/j.talanta.2012.10.032
   He XF, 1998, POLYHEDRON, V17, P3161, DOI 10.1016/S0277-5387(98)00090-4
   Hu YM, 2012, B CHEM SOC ETHIOPIA, V26, P395, DOI 10.4314/bcse.v26i3.8
   Jia NQ, 2005, ELECTROCHEM COMMUN, V7, P349, DOI 10.1016/j.elecom.2005.02.008
   Karthick R, 2013, J COLLOID INTERF SCI, V406, P69, DOI 10.1016/j.jcis.2013.06.006
   LAVIRON E, 1979, J ELECTROANAL CHEM, V101, P19, DOI 10.1016/S0022-0728(79)80075-3
   Li F, 2008, TALANTA, V77, P1, DOI 10.1016/j.talanta.2008.06.011
   Li W, 2012, ANAL CHEM, V84, P7583, DOI 10.1021/ac301990f
   Liu SF, 2010, BIOSENS BIOELECTRON, V25, P1640, DOI 10.1016/j.bios.2009.11.026
   Liu YC, 2007, ELECTROCHIM ACTA, V52, P4848, DOI 10.1016/j.electacta.2007.01.026
   Lu BY, 2008, J ELECTROANAL CHEM, V621, P97, DOI 10.1016/j.jelechem.2008.04.018
   [陆宝仪 LU Bao-yi], 2009, [电化学, Electrochemistry], V15, P67
   Lu WB, 2011, J MATER SCI, V46, P5260, DOI 10.1007/s10853-011-5464-1
   Lv W, 2012, ELECTROCHIM ACTA, V73, P129, DOI 10.1016/j.electacta.2011.11.089
   Ma WS, 2013, J MATER SCI, V48, P156, DOI 10.1007/s10853-012-6723-5
   Mirmomtaz E, 2009, ELECTROCHIM ACTA, V54, P1141, DOI 10.1016/j.electacta.2008.09.003
   Pang DW, 1998, ANAL CHEM, V70, P3162, DOI 10.1021/ac980211a
   Premkumar T, 2012, PROG POLYM SCI, V37, P515, DOI 10.1016/j.progpolymsci.2011.08.003
   Ramanan SR, 2001, THIN SOLID FILMS, V389, P207, DOI 10.1016/S0040-6090(01)00825-2
   REICHMANN ME, 1954, J AM CHEM SOC, V76, P3047, DOI 10.1021/ja01640a067
   Rijiravanich P, 2008, ANAL CHEM, V80, P3904, DOI 10.1021/ac701867m
   Shahrokhian S, 2012, J SOLID STATE ELECTR, V16, P1643, DOI 10.1007/s10008-011-1575-5
   Sheng K.X., 2011, CARBON, V49, P2878, DOI DOI 10.1016/J.CARB0N.2011.02.032
   Silvestrini M, 2013, ANAL BIOANAL CHEM, V405, P995, DOI 10.1007/s00216-012-6354-3
   Song YH, 2012, BIOELECTROCHEMISTRY, V85, P29, DOI 10.1016/j.bioelechem.2011.11.007
   Sponer J, 2013, BIOPOLYMERS, V99, P978, DOI 10.1002/bip.22322
   Tang LH, 2011, ACS NANO, V5, P3817, DOI 10.1021/nn200147n
   Thomas H.L., 2013, NANOMEDICINE NANOBIO, V5, P150
   Xu YX, 2010, ACS NANO, V4, P7358, DOI 10.1021/nn1027104
   Zeng BH, 1998, ELECTROANAL, V10, P236, DOI 10.1002/(SICI)1521-4109(199804)10:4<236::AID-ELAN236>3.0.CO;2-S
   Zhang XF, 2013, J LUMIN, V136, P32, DOI 10.1016/j.jlumin.2012.11.001
   Zhao XH, 2012, ANAL CHIM ACTA, V727, P67, DOI 10.1016/j.aca.2012.03.044
   Zhou CF, 2007, BIOELECTROCHEMISTRY, V70, P446, DOI 10.1016/j.bioelechem.2006.07.002
   Zhou LY, 2012, BIOCHEM ENG J, V69, P28, DOI 10.1016/j.bej.2012.07.025
   Zhou PN, 2012, J ELECTROANAL CHEM, V665, P63, DOI 10.1016/j.jelechem.2011.11.026
NR 44
TC 6
Z9 6
U1 0
U2 16
PU ESG
PI BELGRADE
PA BORIVOJA STEVANOVICA 25-7, BELGRADE, 11000, SERBIA
SN 1452-3981
J9 INT J ELECTROCHEM SC
JI Int. J. Electrochem. Sci.
PD OCT
PY 2015
VL 10
IS 10
BP 8714
EP 8726
PG 13
WC Electrochemistry
WE Science Citation Index Expanded (SCI-EXPANDED)
SC Electrochemistry
GA CY1ON
UT WOS:000366177100068
DA 2023-06-30
ER

PT J
AU Sun, C
   Wang, DY
   Geng, ZM
   Gao, L
   Zhang, MH
   Bian, H
   Liu, F
   Zhu, YZ
   Wu, HH
   Xu, WM
AF Sun, Chong
   Wang, Daoying
   Geng, Zhiming
   Gao, Ling
   Zhang, Muhan
   Bian, Huan
   Liu, Fang
   Zhu, Yongzhi
   Wu, Haihong
   Xu, Weimin
TI One-step green synthesis of a polypyrrole-Au nanocomposite and its
   application in myoglobin aptasensor
SO ANALYTICAL METHODS
LA English
DT Article
ID COATED GOLD NANOPARTICLES; RAY COMPUTED-TOMOGRAPHY; ELECTROCHEMICAL
   DETECTION; MOLECULAR BEACONS; PLASMON RESONANCE; LABEL-FREE; CHEMISTRY;
   BIOSENSOR; APTAMER; GEL
AB An electrochemical aptasensor was fabricated based on a polypyrrole-Au nanocomposite (PPy-Au NC) and myoglobin-binding aptamer (MBA). The PPy-Au NC was synthesized using a one-step green synthesis method and was characterized by transmission electron microscopy (TEM), UV-vis spectroscopy and a diffuse reflectance spectrum. The studies revealed that the PPy-Au NC provided a mild micro-environment and large surface area for MBA immobilization and facilitated electron transfer. Glassy carbon electrodes (GCEs) surface modified with PPy-Au NC were grafted with MBA, which had excellent binding affinity and selectivity for myoglobin (Mb). The binding of Mb at the modified GCE surface greatly restrained the access of electrons for a redox probe of [Fe(CN)(6)] (3-/4) . Moreover, the aptasensor could be used for the detection of Mb in biochemical assays, with a wide detection range (0.0001 to 0.15 g L-1) and a low detection limit of 30.9 ng mL(-1). The aptasensor had a good anti-interference property towards hemin, glucose oxidase (GOx), cytochrome c and hemoglobin. The idea and method presented herein provide a new approach for the evaluation of the freshness and quality of stored meat.
C1 [Sun, Chong; Wang, Daoying; Geng, Zhiming; Zhang, Muhan; Bian, Huan; Liu, Fang; Zhu, Yongzhi; Wu, Haihong; Xu, Weimin] Jiangsu Acad Agr Sci, Inst Agr Prod Proc, Nanjing 210014, Jiangsu, Peoples R China.
   [Gao, Ling] Nanjing Normal Univ, Coll Chem & Mat Sci, Jiangsu Collaborat Innovat Ctr Biomed Funct Mat, Nanjing 210023, Jiangsu, Peoples R China.
C3 Jiangsu Academy of Agricultural Sciences; Nanjing Normal University
RP Wang, DY (通讯作者)，Jiangsu Acad Agr Sci, Inst Agr Prod Proc, Nanjing 210014, Jiangsu, Peoples R China.
EM daoyingwang@yahoo.com; weiminxu2002@aliyun.com
RI Wang, Daoying/AAB-7171-2022; Wu, Haihong/ABD-9701-2021
OI Wu, Haihong/0000-0002-3254-7946
FU National Natural Science Foundation of China [31271891]; Natural Science
   Foundation Program of Jiangsu Province [BK2012785]
FX This work was supported by the National Natural Science Foundation of
   China (31271891) and Natural Science Foundation Program of Jiangsu
   Province (BK2012785).
CR Alric C, 2008, J AM CHEM SOC, V130, P5908, DOI 10.1021/ja078176p
   Alvarez J. L. G., 2008, CURR ORG CHEM, V12, P1199
   Bang GS, 2005, BIOSENS BIOELECTRON, V21, P863, DOI 10.1016/j.bios.2005.02.002
   Bharathi S, 2001, LANGMUIR, V17, P1, DOI 10.1021/la0010572
   Bourdoncle A, 2006, J AM CHEM SOC, V128, P11094, DOI 10.1021/ja0608040
   Chen JY, 2010, ADV FUNCT MATER, V20, P3684, DOI 10.1002/adfm.201001329
   Chou SH, 2005, TRENDS BIOCHEM SCI, V30, P231, DOI 10.1016/j.tibs.2005.03.004
   Chougule MA., 2011, SOFT NANOSCI LETT, V1, P6, DOI [10.4236/snl.2011.11002, DOI 10.4236/SNL.2011.11002]
   Cobley CM, 2011, CHEM SOC REV, V40, P44, DOI 10.1039/b821763g
   Dai LM, 2002, PURE APPL CHEM, V74, P1753, DOI 10.1351/pac200274091753
   Daniel MC, 2004, CHEM REV, V104, P293, DOI 10.1021/cr030698+
   Fei WW, 2012, J ELECTROANAL CHEM, V675, P5, DOI 10.1016/j.jelechem.2012.04.021
   Fox J. B. J, 1987, SCI MEAT MEAT PRODUC, P193
   FOX JB, 1966, J AGR FOOD CHEM, V14, P207, DOI 10.1021/jf60145a003
   Guiseppi-Elie A, 2010, BIOMATERIALS, V31, P2701, DOI 10.1016/j.biomaterials.2009.12.052
   Hangarter CM, 2010, J MATER CHEM, V20, P3131, DOI [10.1039/B915717D, 10.1039/b915717d]
   Hermann T, 2000, SCIENCE, V287, P820, DOI 10.1126/science.287.5454.820
   Hu M, 2006, CHEM SOC REV, V35, P1084, DOI 10.1039/b517615h
   Jia JB, 2002, ANAL CHEM, V74, P2217, DOI 10.1021/ac011116w
   Kankia BI, 2001, J AM CHEM SOC, V123, P10799, DOI 10.1021/ja010008o
   Kim DH, 2014, BIOSENS BIOELECTRON, V62, P234, DOI 10.1016/j.bios.2014.06.039
   Kim D, 2007, J AM CHEM SOC, V129, P7661, DOI 10.1021/ja071471p
   Kong FY, 2011, TALANTA, V85, P2620, DOI 10.1016/j.talanta.2011.08.028
   Kranen RW, 1999, POULTRY SCI, V78, P467, DOI 10.1093/ps/78.3.467
   KRZYWICKI K, 1982, MEAT SCI, V7, P29, DOI 10.1016/0309-1740(82)90095-X
   Le Floch F, 2006, ANAL CHEM, V78, P4727, DOI 10.1021/ac0521955
   Li JWJ, 2008, NUCLEIC ACIDS RES, V36, DOI 10.1093/nar/gkn033
   Li S, 2010, ANAL BIOCHEM, V405, P141, DOI 10.1016/j.ab.2010.05.016
   Liang RP, 2005, ANAL CHIM ACTA, V534, P223, DOI 10.1016/j.aca.2004.11.064
   Liu HN, 2010, BIOSENS BIOELECTRON, V26, P1442, DOI 10.1016/j.bios.2010.07.078
   LIVINGSTON DJ, 1981, FOOD TECHNOL-CHICAGO, V35, P244
   Luzi E, 2003, TRAC-TREND ANAL CHEM, V22, P810, DOI 10.1016/S0165-9936(03)01208-1
   Maiti S, 2011, J BIOMED NANOTECHNOL, V7, P65, DOI 10.1166/jbn.2011.1203
   Mandal SS, 2013, J MATER CHEM B, V1, P3051, DOI 10.1039/c3tb20409j
   Moreira FTC, 2013, ELECTROCHIM ACTA, V107, P481, DOI 10.1016/j.electacta.2013.06.061
   Osman B, 2013, MAT SCI ENG C-MATER, V33, P3609, DOI 10.1016/j.msec.2013.04.041
   Pokharkar V, 2011, J BIOMED NANOTECHNOL, V7, P57, DOI 10.1166/jbn.2011.1200
   Radhakrishnan S, 2013, BIOSENS BIOELECTRON, V47, P133, DOI 10.1016/j.bios.2013.02.049
   Shenoi MM, 2011, NANOMEDICINE-UK, V6, P545, DOI [10.2217/nnm.10.153, 10.2217/NNM.10.153]
   Shigi H, 2002, ANAL SCI, V18, P41, DOI 10.2116/analsci.18.41
   Skrabalak SE, 2007, ADV MATER, V19, P3177, DOI 10.1002/adma.200701972
   Wang ZL, 2004, ADV FUNCT MATER, V14, P943, DOI 10.1002/adfm.200400180
   Wei QH, 2004, NANO LETT, V4, P1067, DOI 10.1021/nl049604h
   WITTENBERG BA, 1975, J BIOL CHEM, V250, P9038
   Yamamoto T, 2009, J INORG ORGANOMET P, V19, P3, DOI 10.1007/s10904-008-9246-4
   YE JN, 1988, ANAL CHEM, V60, P2263, DOI 10.1021/ac00171a021
   Zayats M, 2006, J AM CHEM SOC, V128, P13666, DOI 10.1021/ja0651456
   Zhang GH, 2011, SENSOR ACTUAT B-CHEM, V158, P130, DOI 10.1016/j.snb.2011.05.055
   Zhang MH, 2014, FOOD CHEM, V165, P337, DOI 10.1016/j.foodchem.2014.05.111
NR 49
TC 16
Z9 16
U1 6
U2 74
PU ROYAL SOC CHEMISTRY
PI CAMBRIDGE
PA THOMAS GRAHAM HOUSE, SCIENCE PARK, MILTON RD, CAMBRIDGE CB4 0WF, CAMBS,
   ENGLAND
SN 1759-9660
EI 1759-9679
J9 ANAL METHODS-UK
JI Anal. Methods
PY 2015
VL 7
IS 12
BP 5262
EP 5268
DI 10.1039/c5ay01006c
PG 7
WC Chemistry, Analytical; Food Science & Technology; Spectroscopy
WE Science Citation Index Expanded (SCI-EXPANDED)
SC Chemistry; Food Science & Technology; Spectroscopy
GA CK2PI
UT WOS:000356052600056
DA 2023-06-30
ER

PT J
AU Figueiredo, LCS
   Silva, TA
   Vicentini, FC
   Fatibello, O
AF Figueiredo-Filho, Luiz C. S.
   Silva, Tiago A.
   Vicentini, Fernando C.
   Fatibello-Filho, Orlando
TI Simultaneous voltammetric determination of dopamine and epinephrine in
   human body fluid samples using a glassy carbon electrode modified with
   nickel oxide nanoparticles and carbon nanotubes within a
   dihexadecylphosphate film
SO ANALYST
LA English
DT Article
ID ASCORBIC-ACID; PASTE ELECTRODE; ELECTROCHEMICAL DETERMINATION;
   PHARMACEUTICAL FORMULATIONS; ELECTROCATALYTIC ACTIVITY; NIO
   NANOPARTICLES; SENSOR; NOREPINEPHRINE; BIOSENSOR; OPTIMIZATION
AB A simple and highly selective electrochemical method was developed for the single or simultaneous determination of dopamine (DA) and epinephrine (EP) in human body fluids using a glassy carbon electrode modified with nickel oxide nanoparticles and carbon nanotubes within a dihexadecylphosphate film using square-wave voltammetry (SWV) or differential-pulse voltammetry (DPV). Using DPV with the proposed electrode, a separation of ca. 360 mV between the peak reduction potentials of DA and EP present in binary mixtures was obtained. The analytical curves for the simultaneous determination of dopamine and epinephrine showed an excellent linear response, ranging from 7.0 x 10(-8) to 4.8 x 10(-6) and 3.0 x 10(-7) to 9.5 x 10(-6) mol L-1 for DA and EP, respectively. The detection limits for the simultaneous determination of DA and EP were 5.0 x 10(-8) mol L-1 and 8.2 x 10(-8) mol L-1, respectively. The proposed method was successfully applied in the simultaneous determination of these analytes in human body fluid samples of cerebrospinal fluid, human serum and lung fluid.
C1 [Figueiredo-Filho, Luiz C. S.; Silva, Tiago A.; Vicentini, Fernando C.; Fatibello-Filho, Orlando] Univ Fed Sao Carlos, Dept Chem, BR-13560970 Sao Carlos, SP, Brazil.
C3 Universidade Federal de Sao Carlos
RP Fatibello, O (通讯作者)，Univ Fed Sao Carlos, Dept Chem, Rod Washington Luis Km 235,POB 676, BR-13560970 Sao Carlos, SP, Brazil.
EM bello@ufscar.br
RI Vicentini, Fernando Campanhã/I-2114-2013; Figueiredo-Filho, Luiz
   C.S./D-4874-2013; Fatibello-Filho, Orlando/D-2228-2012; Silva, Tiago
   A/H-6372-2013
OI Vicentini, Fernando Campanhã/0000-0001-6075-2579; Figueiredo-Filho, Luiz
   C.S./0000-0001-6152-2871; Fatibello-Filho, Orlando/0000-0002-6923-2227;
   Silva, Tiago A/0000-0002-7202-789X
FU Brazilian funding agency: CNPq; Brazilian funding agency: CAPES;
   Brazilian funding agency: FAPESP [Proc. 2010/20754-1, 2013/16770-0];
   Fundacao de Amparo a Pesquisa do Estado de Sao Paulo (FAPESP)
   [10/20754-1] Funding Source: FAPESP
FX The authors acknowledge financial support from the following Brazilian
   funding agencies: CNPq, CAPES and FAPESP (Proc. 2010/20754-1 and
   2013/16770-0).
CR Adekunle AS, 2010, SENSOR ACTUAT B-CHEM, V148, P93, DOI 10.1016/j.snb.2010.03.088
   Agasti SS, 2010, ADV DRUG DELIVER REV, V62, P316, DOI 10.1016/j.addr.2009.11.004
   Alarcon-Angeles G, 2008, CARBON, V46, P898, DOI 10.1016/j.carbon.2008.02.025
   Batchelor-McAuley C, 2008, ELECTROCHEM COMMUN, V10, P1129, DOI 10.1016/j.elecom.2008.05.034
   Beitollahi H, 2008, ANAL CHEM, V80, P9848, DOI 10.1021/ac801854j
   Carrera V, 2007, J CHROMATOGR B, V847, P88, DOI 10.1016/j.jchromb.2006.09.032
   Caruso CS, 1999, ANAL LETT, V32, P39, DOI 10.1080/00032719908542597
   Chen SM, 2003, J ELECTROANAL CHEM, V547, P179, DOI 10.1016/S0022-0728(03)00220-1
   Garcia LLC, 2013, SENSOR ACTUAT B-CHEM, V181, P306, DOI 10.1016/j.snb.2013.01.091
   de Toledo RA, 2005, ANAL BIOANAL CHEM, V381, P1161, DOI 10.1007/s00216-005-3066-y
   DEFTEREOS NT, 1993, ANALYST, V118, P627, DOI 10.1039/an9931800627
   Deo RP, 2004, ANALYST, V129, P1076, DOI 10.1039/b407418a
   Figueiredo LCS, 2014, ELECTROANAL, V26, P93, DOI 10.1002/elan.201300363
   Ge-Yun W., 2005, CHINESE J CHEM, V23, P297
   Hsieh CT, 2008, J SOLID STATE ELECTR, V12, P663, DOI 10.1007/s10008-007-0399-9
   Huo JE, 2013, MAT SCI ENG C-MATER, V33, P507, DOI 10.1016/j.msec.2012.09.022
   Kang JZ, 2005, ELECTROPHORESIS, V26, P1732, DOI 10.1002/elps.200410247
   Kim DW, 2012, J ALLOY COMPD, V530, P6, DOI 10.1016/j.jallcom.2012.02.157
   Kong XY, 2004, SCIENCE, V303, P1348, DOI 10.1126/science.1092356
   Li NB, 2007, ELECTROANAL, V19, P1496, DOI 10.1002/elan.200703871
   Liu R, 2010, ACS NANO, V4, P4299, DOI 10.1021/nn1010182
   Liu SQ, 2013, INSTRUM SCI TECHNOL, V41, P382, DOI 10.1080/10739149.2013.769175
   Luo LQ, 2013, COLLOID SURFACE B, V102, P307, DOI 10.1016/j.colsurfb.2012.08.003
   Marin S, 2012, ELECTROANAL, V24, P459, DOI 10.1002/elan.201100576
   Matos RC, 2000, ANALYST, V125, P2011, DOI 10.1039/b004805o
   Medeiros RA, 2013, ANAL CHIM ACTA, V797, P30, DOI 10.1016/j.aca.2013.08.018
   Michael DJ, 1999, J PHARMACEUT BIOMED, V19, P33, DOI 10.1016/S0731-7085(98)00145-9
   Mintz TS, 2005, ELECTROCHEM SOLID ST, V8, pD26, DOI 10.1149/1.1996511
   Moghaddam AB, 2008, J APPL ELECTROCHEM, V38, P1233, DOI 10.1007/s10800-008-9541-3
   Mohammadi A, 2009, MAT SCI ENG C-BIO S, V29, P1752, DOI 10.1016/j.msec.2009.01.029
   Oliveira GG, 2013, J ELECTROANAL CHEM, V708, P73, DOI 10.1016/j.jelechem.2013.09.016
   Parham H, 2001, TALANTA, V55, P255, DOI 10.1016/S0039-9140(01)00416-7
   Pauliukaite R, 2010, ELECTROCHIM ACTA, V55, P6239, DOI 10.1016/j.electacta.2009.09.055
   Qiu JD, 2010, J APPL ELECTROCHEM, V40, P1651, DOI 10.1007/s10800-010-0152-4
   Rastgar S, 2014, TALANTA, V119, P156, DOI 10.1016/j.talanta.2013.10.047
   Rathod D, 2010, SENSOR ACTUAT B-CHEM, V143, P547, DOI 10.1016/j.snb.2009.09.064
   Reddy S, 2012, ELECTROCHIM ACTA, V61, P78, DOI 10.1016/j.electacta.2011.11.091
   Roushani M, 2013, J APPL ELECTROCHEM, V43, P1175, DOI 10.1007/s10800-013-0603-9
   Roushani M, 2012, J APPL ELECTROCHEM, V42, P1005, DOI 10.1007/s10800-012-0475-4
   Salimi A, 2007, BIOSENS BIOELECTRON, V22, P3146, DOI 10.1016/j.bios.2007.02.002
   Sardar R, 2009, LANGMUIR, V25, P13840, DOI 10.1021/la9019475
   Sartori ER, 2011, TALANTA, V87, P235, DOI 10.1016/j.talanta.2011.10.003
   Tang Y, 2012, SCI ADV MATER, V4, P784, DOI 10.1166/sam.2012.1346
   Tashkhourian J, 2009, J ELECTROANAL CHEM, V633, P85, DOI 10.1016/j.jelechem.2009.04.028
   Thomas F.G., 2001, INTRO VOLTAMMETRIC A
   Tschulik K, 2014, PHYS CHEM CHEM PHYS, V16, P616, DOI 10.1039/c3cp54221a
   Tyagi M, 2013, BIOSENS BIOELECTRON, V41, P110, DOI 10.1016/j.bios.2012.07.062
   Vicentini FC, 2013, SENSOR ACTUAT B-CHEM, V188, P1101, DOI 10.1016/j.snb.2013.07.109
   Vicentini FC, 2011, QUIM NOVA, V34, P825, DOI 10.1590/S0100-40422011000500018
   Wang Y, 2009, COLLOID SURFACE B, V74, P322, DOI 10.1016/j.colsurfb.2009.07.046
   Wei M, 2007, CHINESE J ANAL CHEM, V35, P66, DOI 10.1016/S1872-2040(07)60027-9
   WIGHTMAN RM, 1988, ANAL CHEM, V60, pA769, DOI 10.1021/ac00164a001
   Yogeswaran U, 2008, SENSOR ACTUAT B-CHEM, V130, P739, DOI 10.1016/j.snb.2007.10.040
   Zhang FP, 2001, J INORG BIOCHEM, V87, P105, DOI 10.1016/S0162-0134(01)00320-8
   Zhang Y, 2013, INT J ELECTROCHEM SC, V8, P6839
   Zhao Y, 2007, ADV FUNCT MATER, V17, P1537, DOI 10.1002/adfm.200600416
   Zhou YZ, 2009, CHINESE CHEM LETT, V20, P217, DOI 10.1016/j.cclet.2008.10.026
   Zolgharnein J, 2013, SENSOR ACTUAT B-CHEM, V186, P536, DOI 10.1016/j.snb.2013.06.040
NR 58
TC 70
Z9 71
U1 0
U2 80
PU ROYAL SOC CHEMISTRY
PI CAMBRIDGE
PA THOMAS GRAHAM HOUSE, SCIENCE PARK, MILTON RD, CAMBRIDGE CB4 0WF, CAMBS,
   ENGLAND
SN 0003-2654
EI 1364-5528
J9 ANALYST
JI Analyst
PY 2014
VL 139
IS 11
BP 2842
EP 2849
DI 10.1039/c4an00229f
PG 8
WC Chemistry, Analytical
WE Science Citation Index Expanded (SCI-EXPANDED)
SC Chemistry
GA AH2CS
UT WOS:000335928900031
PM 24733185
DA 2023-06-30
ER

PT J
AU Lai, GS
   Liu, Y
   Yu, AM
   Han, DY
   Zhang, HL
AF Lai, Guosong
   Liu, Ya
   Yu, Aimin
   Han, Deyan
   Zhang, Haili
TI Simultaneous Sensitive Determination of Dopamine and Uric Acid in the
   Presence of Excess Ascorbic Acid with a Magnetic Chitosan
   Microsphere/Thionine Modified Electrode
SO ANALYTICAL LETTERS
LA English
DT Article
DE Chitosan microsphere; Dopamine; Electrocatalysis; Thionine; Uric acid
ID GLASSY-CARBON ELECTRODE; SIMULTANEOUS VOLTAMMETRIC DETECTION;
   ELECTROCATALYTIC OXIDATION; ELECTROCHEMICAL-BEHAVIOR; SELECTIVE
   DETERMINATION; HORSERADISH-PEROXIDASE; PASTE ELECTRODE; H2O2 BIOSENSOR;
   COMPOSITE; FILM
AB Magnetic chitosan microspheres (MCMS) and thionine were incorporated in a modified electrode for the simultaneous sensitive determination of dopamine (DA) and uric acid (UA). Due to the unique properties of the MCMS and the electron mediation of thionine, this modified electrode showed excellent electrocatalytic oxidation toward dopamine and uric acid with a large separation of peak potentials and a significant enhancement of peak currents. However, the electrochemical behavior of ascorbic acid may be depressed at the modified electrode. Differential pulse voltammetry was used for the simultaneous sensitive determination of dopamine and uric acid in the presence of excess ascorbic acid at this modified electrode. The current responses showed excellent linear relationships in the range of 2-30 mu M and 9-100 mu M for dopamine and uric acid, respectively. The detection limits were estimated to be 0.5 mu M and 2.3 mu M for dopamine and uric acid, respectively. In addition, this modified electrode showed excellent repeatability, good stability, and satisfactory reliability, thus indicating potential for the practical applications.
C1 [Lai, Guosong; Liu, Ya; Yu, Aimin; Han, Deyan; Zhang, Haili] Hubei Normal Univ, Dept Chem, Hubei Key Lab Pollutant Anal & Reuse Technol, Huangshi 435002, Peoples R China.
   [Yu, Aimin] Swinburne Univ Technol, Fac Life & Social Sci, Hawthorn, Vic 3122, Australia.
C3 Hubei Normal University; Swinburne University of Technology
RP Lai, GS (通讯作者)，Hubei Normal Univ, Dept Chem, Hubei Key Lab Pollutant Anal & Reuse Technol, Huangshi 435002, Peoples R China.
EM laiguosong@hotmail.com
RI Yu, Aimin/B-3848-2010; Lai, Guosong/E-4832-2013
OI Yu, Aimin/0000-0001-9606-6255; Lai, Guosong/0000-0002-8083-1378
FU National Natural Science Foundation of China [21205031, 21075030];
   Foundation from Department of Education of Hubei Province [D20102501]
FX This work was financially supported by the National Natural Science
   Foundation of China (21205031 and 21075030) and the Foundation from
   Department of Education of Hubei Province (D20102501).
CR Aravind S. S. J., 2012, ANAL LETT, V1, P102
   Chang BS, 2011, J MATER CHEM, V21, P9239, DOI 10.1039/c1jm10631g
   Chen SH, 2009, ELECTROCHIM ACTA, V54, P3039, DOI 10.1016/j.electacta.2008.12.009
   Chitravathi S, 2012, J ELECTROANAL CHEM, V667, P66, DOI 10.1016/j.jelechem.2011.11.017
   Deng YH, 2010, J AM CHEM SOC, V132, P8466, DOI 10.1021/ja1025744
   Ensafi AA, 2010, ANAL LETT, V43, P1976, DOI 10.1080/00032711003687062
   Feng JJ, 2005, ANAL BIOCHEM, V342, P280, DOI 10.1016/j.ab.2005.04.040
   Ghoreishi SM, 2012, J SOLID STATE ELECTR, V16, P179, DOI 10.1007/s10008-011-1312-0
   Huang JS, 2008, BIOSENS BIOELECTRON, V24, P632, DOI 10.1016/j.bios.2008.06.011
   Jiang DS, 2005, BIOCHEM ENG J, V25, P15, DOI 10.1016/j.bej.2005.03.007
   Lai GS, 2008, SENSOR ACTUAT B-CHEM, V129, P497, DOI 10.1016/j.snb.2007.08.041
   Lai GS, 2008, MICROCHIM ACTA, V160, P233, DOI 10.1007/s00604-007-0832-x
   Li J, 2011, ANAL LETT, V44, P1226, DOI 10.1080/00032719.2010.511744
   Lin KC, 2010, BIOSENS BIOELECTRON, V26, P608, DOI 10.1016/j.bios.2010.07.019
   Liu A, 2007, BIOSENS BIOELECTRON, V23, P74, DOI 10.1016/j.bios.2007.03.019
   Liu CY, 2006, ELECTROANAL, V18, P291, DOI 10.1002/elan.200503389
   Liu XG, 2011, J ELECTROANAL CHEM, V654, P72, DOI 10.1016/j.jelechem.2011.01.024
   Liu Y, 2010, ELECTROANAL, V22, P1725, DOI 10.1002/elan.200900544
   Mazloum-Ardakani M, 2011, ELECTROANAL, V23, P2822, DOI 10.1002/elan.201100289
   Mohadesi A, 2007, SENSOR ACTUAT B-CHEM, V123, P733, DOI 10.1016/j.snb.2006.10.016
   Ojani R, 2012, MONATSH CHEM, V143, P7, DOI 10.1007/s00706-011-0552-0
   Saeed S., 2007, ELECTROCHIM ACTA, V52, P6310
   Sen M, 2012, J SOLID STATE ELECTR, V16, P457, DOI 10.1007/s10008-011-1353-4
   Shahrokhian S, 2006, ELECTROCHIM ACTA, V51, P2599, DOI 10.1016/j.electacta.2005.08.001
   Shi AW, 2008, SENSOR ACTUAT B-CHEM, V129, P779, DOI 10.1016/j.snb.2007.09.062
   Tang CF, 2008, ANAL BIOCHEM, V380, P174, DOI 10.1016/j.ab.2008.06.004
   Wang C, 2012, ANAL CHIM ACTA, V741, P15, DOI 10.1016/j.aca.2012.06.045
   Wang JY, 2009, BIOSENS BIOELECTRON, V24, P3097, DOI 10.1016/j.bios.2009.03.033
   Wang Y, 2012, MICROCHIM ACTA, V178, P123, DOI 10.1007/s00604-012-0821-6
   Zhang HL, 2008, ANAL BIOANAL CHEM, V390, P971, DOI 10.1007/s00216-007-1748-3
   Zhang L, 2011, J SOLID STATE ELECTR, V15, P801, DOI 10.1007/s10008-010-1159-9
   Zhou YZ, 2012, ELECTROCHIM ACTA, V75, P360, DOI 10.1016/j.electacta.2012.05.023
   Zhu YH, 2011, J PHYS CHEM C, V115, P1614, DOI 10.1021/jp109276q
NR 33
TC 9
Z9 9
U1 1
U2 61
PU TAYLOR & FRANCIS INC
PI PHILADELPHIA
PA 325 CHESTNUT ST, SUITE 800, PHILADELPHIA, PA 19106 USA
SN 0003-2719
J9 ANAL LETT
JI Anal. Lett.
PD JUL 3
PY 2013
VL 46
IS 10
BP 1525
EP 1536
DI 10.1080/00032719.2013.771268
PG 12
WC Chemistry, Analytical
WE Science Citation Index Expanded (SCI-EXPANDED)
SC Chemistry
GA 159ZC
UT WOS:000320084800005
DA 2023-06-30
ER

PT J
AU Wang, F
   Zhao, FY
   Zhang, YZ
   Yang, HG
   Ye, BX
AF Wang, Fei
   Zhao, Fangyuan
   Zhang, Yanzheng
   Yang, Huige
   Ye, Baoxian
TI Sensitive voltammetric determination of baicalein at DNA
   Langmuir-Blodgett film modified glassy carbon electrode
SO TALANTA
LA English
DT Article
DE Baicalein; Square wave voltammetry; Langmuir-Blodgett film; DNA
ID CANCER CELL-LINES; SCUTELLARIAE-RADIX; CAPILLARY-ELECTROPHORESIS;
   ELECTROCHEMICAL DETECTION; WOGONIN; ACID; ANTIOXIDANT; FLAVONOIDS;
   BIOSENSOR; BEHAVIOR
AB The present paper describes to modify a double stranded DNA-octadecylamine (ODA) Langmuir-Blodgett film on a glassy carbon electrode (GCE) surface to develop a voltammetric sensor for the detection of trace amounts of baicalein. The electrode was characterized by atomic force microscopy (AFM) and cyclic voltammetry (CV). Electrochemical behaviour of baicalein at the modified electrode had been investigated in pH 2.87 Britton-Robinson buffer solutions by CV and square wave voltammetry (SWV). Compared with bare GCE, the electrode presented an electrocatalytic redox for baicalein. Under the optimum conditions, the modified electrode showed a linear voltammetric response for the baicalein within a concentration range of 1.0 x 10(-8)-2.0 x 10(-6) mol L-1, and a value of 6.0 x 10(-9) mol L-1 was calculated for the detection limit. And the modified electrode exhibited an excellent immunity from epinephrine, dopamine, glucose and ascorbic acid interference. The method was also applied successfully to detect baicalein in the medicinal tablets and spiked human blood serum samples with satisfactory results. (c) 2011 Elsevier B.V. All rights reserved.
C1 [Wang, Fei; Zhao, Fangyuan; Zhang, Yanzheng; Yang, Huige; Ye, Baoxian] Zhengzhou Univ, Dept Chem, Zhengzhou 450052, Peoples R China.
   [Wang, Fei] Henan Inst Engn, Dept Mat & Chem Engn, Zhengzhou 450007, Peoples R China.
C3 Zhengzhou University
RP Ye, BX (通讯作者)，Zhengzhou Univ, Dept Chem, Zhengzhou 450052, Peoples R China.
EM yebx@zzu.edu.cn
FU National Natural Science Foundation of China [20775073]; Natural Science
   Foundation of Henan Province in China [2008A150008, 20108150007];
   Postgraduate Scientific Research Foundation of Zhengzhou University
   [10L00304]
FX The authors gratefully acknowledge the financial support of the National
   Natural Science Foundation of China (No. 20775073), the Natural Science
   Foundation of Henan Province in China (Nos. 2008A150008, 20108150007)
   and Postgraduate Scientific Research Foundation of Zhengzhou University
   (No. 10L00304).
CR ANSON FC, 1964, ANAL CHEM, V36, P932, DOI 10.1021/ac60210a068
   Chan FL, 2000, CANCER LETT, V160, P219, DOI 10.1016/S0304-3835(00)00591-7
   Chen G, 2000, TALANTA, V53, P471, DOI 10.1016/S0039-9140(00)00514-2
   Chen W, 2007, J PHYS CHEM C, V111, P13452, DOI 10.1021/jp072385e
   Dai SX, 2005, MATER LETT, V59, P423, DOI 10.1016/j.matlet.2004.09.038
   Du Y. F., 2008, CHEM ANAL METERAGE, V17, P43
   Ferreira M, 2004, THIN SOLID FILMS, V446, P301, DOI 10.1016/j.tsf.2003.10.006
   Fojta M, 1999, ELECTROANAL, V11, P1005, DOI 10.1002/(SICI)1521-4109(199910)11:14<::AID-ELAN1005>3.0.CO;2-3
   Gao ZH, 1999, BBA-GEN SUBJECTS, V1472, P643, DOI 10.1016/S0304-4165(99)00152-X
   Guaus E, 2009, SENSOR LETT, V7, P1006, DOI 10.1166/sl.2009.1189
   HASHIMOTO K, 1994, ANAL CHEM, V66, P3830, DOI 10.1021/ac00093a045
   Ikemoto S, 2000, UROLOGY, V55, P951, DOI 10.1016/S0090-4295(00)00467-2
   Kitamura K, 1998, ANTIVIR RES, V37, P131, DOI 10.1016/S0166-3542(97)00069-7
   LAVIRON E, 1979, J ELECTROANAL CHEM, V101, P19, DOI 10.1016/S0022-0728(79)80075-3
   Li BX, 2008, SPECTROCHIM ACTA A, V71, P892, DOI 10.1016/j.saa.2008.02.007
   Li-Weber M, 2009, CANCER TREAT REV, V35, P57, DOI 10.1016/j.ctrv.2008.09.005
   Marrazza G, 1999, BIOSENS BIOELECTRON, V14, P43, DOI 10.1016/S0956-5663(98)00102-X
   Matsuzaki Y, 1996, JPN J CANCER RES, V87, P170, DOI 10.1111/j.1349-7006.1996.tb03155.x
   MILLAN KM, 1993, ANAL CHEM, V65, P2317, DOI 10.1021/ac00065a025
   Nakajima T, 2001, PLANTA MED, V67, P132, DOI 10.1055/s-2001-11532
   OKAMOTO M, 1993, CHROMATOGRAPHIA, V35, P281, DOI 10.1007/BF02277510
   Palanti S, 1996, ANAL LETT, V29, P2309
   Palaska P, 2007, TALANTA, V72, P1199, DOI 10.1016/j.talanta.2007.01.013
   PALECEK E, 1994, ANAL CHEM, V66, P1566, DOI 10.1021/ac00081a033
   Patolsky F, 1999, LANGMUIR, V15, P3703, DOI 10.1021/la981682v
   Peng YY, 2003, ANAL LETT, V36, P2793, DOI 10.1081/AL-120025256
   Roberts G. G., 1990, LANGMUIR BLODGETT FI
   Shieh DE, 2000, ANTICANCER RES, V20, P2861
   Wang F, 2009, ELECTROCHIM ACTA, V54, P1408, DOI 10.1016/j.electacta.2008.09.027
   Wang HS, 2001, ELECTROANAL, V13, P1105, DOI 10.1002/1521-4109(200109)13:13<1105::AID-ELAN1105>3.0.CO;2-B
   Wang J, 1996, ANAL CHEM, V68, P2629, DOI 10.1021/ac9602433
   Yang CS, 2001, ANNU REV NUTR, V21, P381, DOI 10.1146/annurev.nutr.21.1.381
   Yang D, 2000, Zhong Yao Cai, V23, P272
   Yang ZS, 2007, ANAL SCI, V23, P569, DOI 10.2116/analsci.23.569
   Zhang L, 2004, J PHARMACEUT BIOMED, V36, P637, DOI 10.1016/j.jpba.2004.07.024
   Zhang L, 2007, CHROMATOGRAPHIA, V66, P115, DOI 10.1365/s10337-007-0260-4
   Zhao J, 2007, ANAL LETT, V40, P459, DOI 10.1080/00032710600964759
NR 37
TC 24
Z9 25
U1 0
U2 39
PU ELSEVIER SCIENCE BV
PI AMSTERDAM
PA PO BOX 211, 1000 AE AMSTERDAM, NETHERLANDS
SN 0039-9140
EI 1873-3573
J9 TALANTA
JI Talanta
PD MAR 15
PY 2011
VL 84
IS 1
BP 160
EP 168
DI 10.1016/j.talanta.2010.12.036
PG 9
WC Chemistry, Analytical
WE Science Citation Index Expanded (SCI-EXPANDED)
SC Chemistry
GA 734OC
UT WOS:000288342400026
PM 21315914
DA 2023-06-30
ER

PT J
AU Deng, MH
   Ren, ZP
   Zhang, HB
   Li, ZQ
   Xue, CL
   Wang, JY
   Zhang, D
   Yang, H
   Wang, XB
   Li, JH
AF Deng, Minghua
   Ren, Zhanpeng
   Zhang, Huibin
   Li, Ziqin
   Xue, Chenglong
   Wang, Jianying
   Zhang, Dan
   Yang, Huan
   Wang, Xianbao
   Li, Jinhua
TI Unamplified and Real-Time Label-Free miRNA-21 Detection Using
   Solution-Gated Graphene Transistors in Prostate Cancer Diagnosis
SO ADVANCED SCIENCE
LA English
DT Article
DE label-free miRNA-21 detection; prostate cancer; real-time detection;
   solution-gated graphene transistors
ID ORGANIC ELECTROCHEMICAL TRANSISTORS; DNA; BIOSENSORS; MICRORNAS;
   STRATEGY; ENZYME
AB The incidence of prostate cancer (PCa) in men globally increases as the standard of living improves. Blood serum biomarker prostate-specific antigen (PSA) detection is the gold standard assay that do not meet the requirements of early detection. Herein, a solution-gated graphene transistor (SGGT) biosensor for the ultrasensitive and rapid quantification detection of the early prostate cancer-relevant biomarker, miRNA-21 is reported. The designed single-stranded DNA (ssDNA) probes immobilized on the Au gate can hybridize effectively with the miRNA-21 molecules targets and induce the Dirac voltage shifts of SGGT transfer curves. The limit of detection (LOD) of the sensor can reach 10(-20) M without amplification and any chemical or biological labeling. The detection linear range is from 10(-20) to 10(-12) M. The sensor can realize real-time detection of the miRNA-21 molecules in less than 5 min and can well distinguish one-mismatched miRNA-21 molecule. The blood serum samples from the patients without RNA extraction and amplification are measured. The results demonstrated that the biosensor can well distinguish the cancer patients from the control group and has higher sensitivity (100%) than PSA detection (58.3%). Contrastingly, it can be found that the PSA level is not directly related to PCa.
C1 [Deng, Minghua; Ren, Zhanpeng; Zhang, Huibin; Li, Ziqin; Xue, Chenglong; Wang, Jianying; Wang, Xianbao; Li, Jinhua] Hubei Univ, Hubei Collaborat Innovat Ctr Adv Organ Chem Mat, Key Lab Green Preparat & Applicat Funct Mat, Minist Educ,Hubei Key Lab Polymer Mat,Sch Mat Sci, Wuhan 430062, Peoples R China.
   [Zhang, Dan] Hubei Univ, Sch Comp Sci & Informat Engn, Wuhan 430062, Peoples R China.
   [Yang, Huan] Huazhong Univ Sci & Technol, Dept Urol, Tongji Hosp, Tongji Med Coll, Wuhan 430030, Peoples R China.
C3 Hubei University; Hubei University; Huazhong University of Science &
   Technology
RP Li, JH (通讯作者)，Hubei Univ, Hubei Collaborat Innovat Ctr Adv Organ Chem Mat, Key Lab Green Preparat & Applicat Funct Mat, Minist Educ,Hubei Key Lab Polymer Mat,Sch Mat Sci, Wuhan 430062, Peoples R China.; Zhang, D (通讯作者)，Hubei Univ, Sch Comp Sci & Informat Engn, Wuhan 430062, Peoples R China.; Yang, H (通讯作者)，Huazhong Univ Sci & Technol, Dept Urol, Tongji Hosp, Tongji Med Coll, Wuhan 430030, Peoples R China.
EM zhangdan769@hubu.edu.cn; YangH-URO@tjh.tjmu.edu.cn;
   jinhua_li@hubu.edu.cn
RI Wang, Jianying/N-8552-2016
OI Wang, Jianying/0000-0001-9612-7257
FU Hubei Provincial Department of Science Technology [2020BIB020]; National
   Natural Science Foundation of China [51673060]; Opening Project of Key
   Laboratory of Optoelectronic Chemical Materials and Devices of Ministry
   of Education, Jianghan University [JDGD-202205]; Overseas Expertise
   Introduction Center for Discipline Innovation [D18025]; Natural Science
   Foundation of Hubei Province [2018CKB910]; Tongji Hospital [2020HGRY016]
FX This work was financially supported by the Hubei Provincial Department
   of Science & Technology (2020BIB020), the National Natural Science
   Foundation of China (51673060), the Opening Project of Key Laboratory of
   Optoelectronic Chemical Materials and Devices of Ministry of Education,
   Jianghan University (JDGD-202205), the Overseas Expertise Introduction
   Center for Discipline Innovation (D18025), the Natural Science
   Foundation of Hubei Province (2018CKB910), and the Tongji Hospital
   Returnees Initiation Fund (2020HGRY016).
CR Asadi H, 2020, J ELECTROCHEM SOC, V167, DOI 10.1149/1945-7111/abd284
   Baskerville S, 2005, RNA, V11, P241, DOI 10.1261/rna.7240905
   Cai BJ, 2015, BIOSENS BIOELECTRON, V74, P329, DOI 10.1016/j.bios.2015.06.068
   Chen CF, 2005, NUCLEIC ACIDS RES, V33, DOI 10.1093/nar/gni178
   Chen LZ, 2022, SENSOR ACTUAT B-CHEM, V351, DOI 10.1016/j.snb.2021.130964
   Chen LZ, 2021, MICROCHIM ACTA, V188, DOI 10.1007/s00604-021-04918-7
   Chen LZ, 2021, BIOSENS BIOELECTRON, V175, DOI 10.1016/j.bios.2020.112878
   Chen Y, 2016, ADV SCI, V3, DOI 10.1002/advs.201500343
   Cui MR, 2022, ANAL CHEM, DOI 10.1021/acs.analchem.2c02299
   Dejous C, 2021, BIOSENS BIOELECTRON, V173, DOI 10.1016/j.bios.2020.112790
   Deng MH, 2022, ANAL CHEM, V94, P3320, DOI 10.1021/acs.analchem.1c05309
   Fan Q, 2020, J MATER CHEM C, V8, P4685, DOI 10.1039/d0tc00635a
   Fan Q, 2020, ACS APPL MATER INTER, V12, P4797, DOI 10.1021/acsami.9b20785
   Fu P, 2020, SENSOR ACTUAT B-CHEM, V305, DOI 10.1016/j.snb.2019.127545
   Fu Y, 2021, ANAL CHEM, V93, P14359, DOI 10.1021/acs.analchem.1c03441
   Fu Y, 2017, ADV MATER, V29, DOI 10.1002/adma.201703787
   Gao JW, 2020, ACS APPL ELECTRON MA, V2, P1090, DOI 10.1021/acsaelm.0c00095
   Ghorbani F, 2019, BIOSENS BIOELECTRON, V142, DOI 10.1016/j.bios.2019.111484
   Guo JBA, 2020, BIOELECTROCHEMISTRY, V136, DOI 10.1016/j.bioelechem.2020.107591
   Hennelly SP, 2013, NUCLEIC ACIDS RES, V41, P1922, DOI 10.1093/nar/gks978
   Hizir MS, 2014, ACS APPL MATER INTER, V6, P14772, DOI 10.1021/am504190a
   Hwang MT, 2020, NAT COMMUN, V11, DOI 10.1038/s41467-020-15330-9
   Jiang YT, 2020, RESEARCH-CHINA, V2020, DOI 10.34133/2020/1091605
   Labib M, 2013, J AM CHEM SOC, V135, P3027, DOI 10.1021/ja308216z
   Li SS, 2019, BIOSENS BIOELECTRON, V136, P91, DOI 10.1016/j.bios.2019.04.034
   Lin P, 2011, ADV MATER, V23, P4035, DOI 10.1002/adma.201102017
   Lin P, 2010, ADV MATER, V22, P3655, DOI 10.1002/adma.201000971
   Liss M, 2002, ANAL CHEM, V74, P4488, DOI 10.1021/ac011294p
   Liu H, 2021, SCI ADV, V7, DOI 10.1126/sciadv.abg8387
   Mitchell PS, 2008, P NATL ACAD SCI USA, V105, P10513, DOI 10.1073/pnas.0804549105
   Novodchuk I, 2021, CARBON, V172, P431, DOI 10.1016/j.carbon.2020.10.048
   Papadakis G, 2012, ANAL CHEM, V84, P1854, DOI 10.1021/ac202515p
   Petrovykh DY, 2003, J AM CHEM SOC, V125, P5219, DOI 10.1021/ja029450c
   Petty TJ, 2014, LANGMUIR, V30, P15277, DOI 10.1021/la504128h
   Rebello RJ, 2021, NAT REV DIS PRIMERS, V7, DOI 10.1038/s41572-020-00243-0
   Sempere LF, 2004, GENOME BIOL, V5, DOI 10.1186/gb-2004-5-3-r13
   Song JJ, 2021, MATER CHEM FRONT, V5, P3422, DOI 10.1039/d1qm00118c
   Steel AB, 2000, BIOPHYS J, V79, P975, DOI 10.1016/S0006-3495(00)76351-X
   Tang H, 2011, BIOSENS BIOELECTRON, V26, P4559, DOI 10.1016/j.bios.2011.05.025
   Tang H, 2011, ADV FUNCT MATER, V21, P2264, DOI 10.1002/adfm.201002117
   Tian M, 2020, APPL SURF SCI, V527, DOI 10.1016/j.apsusc.2020.146839
   Tran HV, 2013, BIOSENS BIOELECTRON, V49, P164, DOI 10.1016/j.bios.2013.05.007
   Tran HV, 2021, MICROCHIM ACTA, V188, DOI 10.1007/s00604-021-04784-3
   Ullah S, 2021, NANO RES, V14, P3756, DOI 10.1007/s12274-021-3345-8
   Wan ZF, 2020, CARBON, V163, P385, DOI 10.1016/j.carbon.2020.03.043
   Wang BS, 2021, ADV MATER, V33, DOI 10.1002/adma.202103999
   Xiao BC, 2022, ACS APPL MATER INTER, V14, P1626, DOI 10.1021/acsami.1c21706
   Xiao MS, 2018, ACS APPL MATER INTER, V10, P35794, DOI 10.1021/acsami.8b14035
   Xue TY, 2019, NAT COMMUN, V10, DOI [10.1038/s41467-018-07947-8, 10.1038/s41467-019-10196-y]
   Yaman YT, 2020, SENSOR ACTUAT B-CHEM, V320, DOI 10.1016/j.snb.2020.128343
   Yan F, 2014, ADV HEALTHC MATER, V3, P313, DOI 10.1002/adhm.201300221
   Yang LM, 2018, ACS APPL MATER INTER, V10, P6982, DOI 10.1021/acsami.7b19284
   Yu HY, 2021, ANAL CHEM, V93, P13673, DOI 10.1021/acs.analchem.1c03129
   Yu JR, 2021, RESEARCH-CHINA, V2021, DOI 10.34133/2021/9840918
   Zhang JY, 2019, MICROCHEM J, V150, DOI 10.1016/j.microc.2019.104095
   Zhang JJ, 2022, SENSOR ACTUAT B-CHEM, V369, DOI 10.1016/j.snb.2022.132332
   Zhang M, 2014, ADV FUNCT MATER, V24, P978, DOI 10.1002/adfm.201302359
   Zhang MD, 2015, SCI REP-UK, V5, DOI [10.1038/srep10233, 10.1038/srep08266, 10.1038/srep08311]
NR 58
TC 2
Z9 2
U1 34
U2 39
PU WILEY
PI HOBOKEN
PA 111 RIVER ST, HOBOKEN 07030-5774, NJ USA
EI 2198-3844
J9 ADV SCI
JI Adv. Sci.
PD FEB
PY 2023
VL 10
IS 4
DI 10.1002/advs.202205886
EA DEC 2022
PG 8
WC Chemistry, Multidisciplinary; Nanoscience & Nanotechnology; Materials
   Science, Multidisciplinary
WE Science Citation Index Expanded (SCI-EXPANDED)
SC Chemistry; Science & Technology - Other Topics; Materials Science
GA 8N3BM
UT WOS:000894180400001
PM 36480308
OA gold, Green Published
DA 2023-06-30
ER

PT J
AU Jiang, JJ
   Du, XZ
AF Jiang, Jingjing
   Du, Xuezhong
TI DNA-targeted formation and catalytic reactions of DNAzymes for
   label-free ratiometric electrochemiluminescence biosensing
SO TALANTA
LA English
DT Article
DE CdS quantum Dots; DNA detection; Electrochemiluminescence;
   G-quadruplex/hemin DNAzymes; Luminol
ID RESONANCE ENERGY-TRANSFER; G-QUADRUPLEX-HEMIN; ELECTROGENERATED
   CHEMILUMINESCENCE; ELECTROCHEMICAL DETECTION; PEROXIDASE-ACTIVITY;
   QUANTUM DOTS; GRAPHENE; AMPLIFICATION; CONVERSION; NANOPARTICLES
AB A label-free ratiometric electrochemiluminescence (ECL) sensing strategy for the sensitive detection of target DNA (T-DNA) was proposed on the basis of G-quadruplex/hemin-regulated ECL emissions of CdS quantum dots (QDs) and luminol with their common coreactant of H2O2. The ECL biosensor was constructed through stepwise assemblies of CdS QDs and hairpin DNA (H-DNA) on a glassy carbon electrode, and subsequent introduction of T-DNA resulted in the development of G-quadruplex/hemin DNAzymes via the specific recognition of T-DNA and H-DNA in the presence of hemin and K+ ions. The formed DNAzymes not only prompted the catalytic oxidation of hydroquinone followed by deposition of insoluble oxidation oligomers on the electrode surface to attenuate the cathodic ECL emission of CdS QDs but also triggered the catalytic oxidation of luminol to enhance the anodic ECL emission. The label-free ratiometric ECL biosensor for the detection of T-DNA showed a wide response range from 1 to 10,000 fM (10(-15) M) with a low detection limit of 0.2 fM and exhibited excellent selectivity against mismatched base sequences. This work provides a reliable and sensitive sensing platform for the detection of targets in analytical community by means of rational design of DNA sequences.
C1 [Jiang, Jingjing; Du, Xuezhong] Nanjing Univ, Collaborat Innovat Ctr Chem Life Sci, State Key Lab Coordinat Chem, Key Lab Mesoscop Chem,Minist Educ, Nanjing 210093, Peoples R China.
   [Jiang, Jingjing; Du, Xuezhong] Nanjing Univ, Sch Chem & Chem Engn, Nanjing 210093, Peoples R China.
C3 Nanjing University; Nanjing University
RP Du, XZ (通讯作者)，Nanjing Univ, Collaborat Innovat Ctr Chem Life Sci, State Key Lab Coordinat Chem, Key Lab Mesoscop Chem,Minist Educ, Nanjing 210093, Peoples R China.
EM xzdu@nju.edu.cn
FU National Key RAMP;D Program of China [2017YFD0200306]; National Natural
   Science Foundation of China [21872070]
FX This work was supported by National Key R&D Program of China (No.
   2017YFD0200306) and National Natural Science Foundation of China (No.
   21872070).
CR Cao YC, 2004, J AM CHEM SOC, V126, P14336, DOI 10.1021/ja0459678
   Chen LC, 2014, ANAL CHEM, V86, P4188, DOI 10.1021/ac403635f
   Cheng Y, 2014, BIOSENS BIOELECTRON, V51, P431, DOI 10.1016/j.bios.2013.08.014
   Deng SY, 2013, NANOSCALE, V5, P5435, DOI 10.1039/c2nr33471b
   Ding CF, 2015, TRAC-TREND ANAL CHEM, V65, P137, DOI 10.1016/j.trac.2014.10.015
   Ding SN, 2013, BIOSENS BIOELECTRON, V39, P342, DOI 10.1016/j.bios.2012.07.065
   Freeman R, 2011, J AM CHEM SOC, V133, P11597, DOI 10.1021/ja202639m
   Furst A, 2013, J AM CHEM SOC, V135, P19099, DOI 10.1021/ja410902j
   Gandhiraman RP, 2014, ACS APPL MATER INTER, V6, P22751, DOI 10.1021/am5069003
   Gao Y, 2014, ANAL CHEM, V86, P8881, DOI 10.1021/ac5024952
   Ge CC, 2014, ANAL CHEM, V86, P6387, DOI 10.1021/ac501739a
   Golub E, 2013, ANAL CHEM, V85, P12126, DOI 10.1021/ac403305k
   Golub E, 2012, J PHYS CHEM C, V116, P13827, DOI 10.1021/jp303741x
   Guo YJ, 2011, ACS NANO, V5, P1282, DOI 10.1021/nn1029586
   Han DM, 2013, ELECTROCHEM COMMUN, V35, P38, DOI 10.1016/j.elecom.2013.07.038
   Hu Q, 2015, BIOSENS BIOELECTRON, V65, P71, DOI 10.1016/j.bios.2014.10.015
   Hu R, 2014, ANAL CHEM, V86, P5009, DOI 10.1021/ac500618v
   Huang HY, 2015, BIOSENS BIOELECTRON, V68, P442, DOI 10.1016/j.bios.2015.01.039
   Huang X, 2015, BIOSENS BIOELECTRON, V70, P441, DOI 10.1016/j.bios.2015.03.072
   Jiang JJ, 2017, SENSOR ACTUAT B-CHEM, V251, P256, DOI 10.1016/j.snb.2017.05.066
   Jiang JJ, 2014, BIOSENS BIOELECTRON, V51, P343, DOI 10.1016/j.bios.2013.08.007
   KLIBANOV AM, 1983, SCIENCE, V221, P259, DOI 10.1126/science.221.4607.259-a
   Kong DM, 2010, ANAL CHEM, V82, P6148, DOI 10.1021/ac100940v
   Lei CY, 2014, ANGEW CHEM INT EDIT, V53, P8358, DOI 10.1002/anie.201403615
   Li L, 2011, CHEM COMMUN, V47, P8292, DOI 10.1039/c1cc11431j
   Li M, 2014, BIOSENS BIOELECTRON, V59, P307, DOI 10.1016/j.bios.2014.03.072
   Li XY, 2019, ACS APPL MATER INTER, V11, P4488, DOI 10.1021/acsami.8b14886
   Liu XQ, 2013, NANO LETT, V13, P219, DOI 10.1021/nl303894h
   Lockhart DJ, 2000, NATURE, V405, P827, DOI 10.1038/35015701
   Mun H, 2014, BIOSENS BIOELECTRON, V58, P308, DOI 10.1016/j.bios.2014.02.008
   Pinaud F, 2013, J AM CHEM SOC, V135, P5517, DOI 10.1021/ja401011j
   Srikun D, 2008, J AM CHEM SOC, V130, P4596, DOI 10.1021/ja711480f
   Tang XF, 2013, ANAL CHEM, V85, P1711, DOI 10.1021/ac303025y
   Travascio P, 2001, J AM CHEM SOC, V123, P1337, DOI 10.1021/ja0023534
   Travascio P, 1998, CHEM BIOL, V5, P505, DOI 10.1016/S1074-5521(98)90006-0
   Wang HJ, 2014, SMALL, V10, P1857, DOI 10.1002/smll.201303594
   Wu P, 2014, CHEM REV, V114, P11027, DOI 10.1021/cr400710z
   Xu SJ, 2011, ANAL CHEM, V83, P3817, DOI 10.1021/ac200237j
   YU J, 1994, ENVIRON SCI TECHNOL, V28, P2154, DOI 10.1021/es00061a025
   Yu WW, 2003, CHEM MATER, V15, P2854, DOI 10.1021/cm034081k
   Yuan YL, 2012, CHEM COMMUN, V48, P4621, DOI 10.1039/c2cc31423a
   Zhang HR, 2013, ANAL CHEM, V85, P5321, DOI 10.1021/ac400992u
   Zhao WW, 2012, ANAL CHEM, V84, P10518, DOI 10.1021/ac3028799
   Zheng GQ, 2019, LANGMUIR, V35, P1858, DOI 10.1021/acs.langmuir.8b02001
   Zheng J, 2012, J AM CHEM SOC, V134, P19957, DOI 10.1021/ja308875r
   Zhou H, 2013, CHEM COMMUN, V49, P2246, DOI 10.1039/c3cc38990a
   Zhou H, 2011, CHEM COMMUN, V47, P8358, DOI 10.1039/c1cc12413g
NR 47
TC 3
Z9 3
U1 8
U2 110
PU ELSEVIER
PI AMSTERDAM
PA RADARWEG 29, 1043 NX AMSTERDAM, NETHERLANDS
SN 0039-9140
EI 1873-3573
J9 TALANTA
JI Talanta
PD APR 1
PY 2021
VL 225
AR 121964
DI 10.1016/j.talanta.2020.121964
PG 7
WC Chemistry, Analytical
WE Science Citation Index Expanded (SCI-EXPANDED)
SC Chemistry
GA SE4GZ
UT WOS:000652032600032
PM 33592718
DA 2023-06-30
ER

PT J
AU Hofs, S
   Greiner, T
   Gobel, G
   Talke, A
   Lisdat, F
AF Hoefs, S.
   Greiner, T.
   Goebel, G.
   Talke, A.
   Lisdat, F.
TI Activity determination of human monoamine oxidase B (Mao B) by selective
   capturing and amperometric hydrogen peroxide detection
SO SENSORS AND ACTUATORS B-CHEMICAL
LA English
DT Article
DE Amperometric biosensor; Monoamine oxidase B; Prussian blue; Rasagiline;
   Parkinson's disease; SDS-PAGE
ID PRUSSIAN BLUE; PARKINSONS-DISEASE; ASCORBIC-ACID; INHIBITOR; BIOSENSOR;
   DOPAMINE; ELECTROCHEMISTRY; RASAGILINE; ELECTRODES; REDUCTION
AB The enzyme monoamine oxidase B (Mao B), which is involved in dopamine metabolism, is an important drug target in Parkinson's disease (PD). The medical treatment with several Mao B inhibitors is well established but only little personalized since the monitoring of the patients Mao B activity is complex and requires sophisticated laboratory equipment. To demonstrate an approach, which has potential in the personalization of the medical PD treatment, a sensorial Mao B activity determination system has been developed. Here, the enzyme activity is quantified by electrochemical detection of enzymatically produced H2O2. Therefore, the enzyme is enriched from solution via cellulose particles with specific antibodies against human Mao B. The successful capturing of the enzyme can be verified by means of SDS-PAGE. For activity determination the enzyme is brought in contact with a suitable substrate - here benzylamine. Selectivity of the amperometric hydrogen peroxide detection in the presence of co-reactants has been verified. Within the time span of 30 min, a linear dependency of enzymatically produced H2O2 with the substrate incubation time can be observed. This allows the evaluation of the Mao B activity. The results have been correlated to an optical detection method. Furthermore, the method has been tested for different amounts of enzyme used in the experiments.
C1 [Hoefs, S.; Greiner, T.; Goebel, G.; Lisdat, F.] Tech Univ Wildau, Inst Life Sci & Biomed Technol, Biosyst Technol, Hochschulring 1, D-15745 Wildau, Germany.
   [Talke, A.] BioTeZ Berlin Buch GmbH, Robert Rossle Str 10, D-13125 Berlin, Germany.
C3 University of Applied Sciences Wildau
RP Hofs, S; Lisdat, F (通讯作者)，Tech Univ Wildau, Inst Life Sci & Biomed Technol, Biosyst Technol, Hochschulring 1, D-15745 Wildau, Germany.
EM soraya.hoefs@bam.de; flisdat@th-wildau.de
OI Hofs, Soraya/0000-0002-7844-327X
FU Bundesministerium fur Wirtschaft (BMWI), Germany [16KN041802]
FX Financial support by the Bundesministerium fur Wirtschaft (BMWI),
   Germany is kindly acknowledged (project 16KN041802). This project was an
   activity of the companion diagnostics network of the DiagnostikNet
   Berlin-Brandenburg.
CR ADOLFSSON R, 1980, LIFE SCI, V27, P1029, DOI 10.1016/0024-3205(80)90025-9
   Alm PO, 1996, ACTA PSYCHIAT SCAND, V94, P105, DOI 10.1111/j.1600-0447.1996.tb09833.x
   Atta NF, 2010, ANAL BIOCHEM, V400, P78, DOI 10.1016/j.ab.2010.01.001
   Bar-Am O, 2015, NEUROBIOL AGING, V36, P1529, DOI 10.1016/j.neurobiolaging.2014.10.026
   BERLIN I, 1995, BIOL PSYCHIAT, V38, P756, DOI 10.1016/0006-3223(95)00084-4
   Berlin I, 2000, Nicotine Tob Res, V2, P243
   Binda C, 2004, FEBS LETT, V564, P225, DOI 10.1016/S0014-5793(04)00209-1
   Borisova AV, 2009, ELECTROANAL, V21, P409, DOI 10.1002/elan.200804408
   Bucher ES, 2015, ANNU REV ANAL CHEM, V8, P239, DOI 10.1146/annurev-anchem-071114-040426
   Chen JJ, 2006, AM J HEALTH-SYST PH, V63, P915, DOI 10.2146/ajhp050395
   Chen W, 2012, ANALYST, V137, P49, DOI 10.1039/c1an15738h
   Chimenti F, 2010, BIOORGAN MED CHEM, V18, P1273, DOI 10.1016/j.bmc.2009.12.029
   Cilia R, 2014, BRAIN, V137, P2731, DOI 10.1093/brain/awu195
   Jerez-Masaquiza MD, 2020, NANOMATERIALS-BASEL, V10, DOI 10.3390/nano10071328
   Downard AJ, 1995, ANAL CHIM ACTA, V317, P303, DOI 10.1016/0003-2670(95)00397-5
   Farjami E, 2013, ANAL CHEM, V85, P121, DOI 10.1021/ac302134s
   Giles C, 2008, BR HAEMATOL, V48, P31, DOI DOI 10.1111/J.1365-2141.1981.00031.X
   Gobel G, 2019, CHEMELECTROCHEM, V6, P4533, DOI 10.1002/celc.201900856
   ITAYA K, 1982, J ELECTROCHEM SOC, V129, P1498, DOI 10.1149/1.2124191
   Karyakin AA, 1999, ELECTROCHEM COMMUN, V1, P78, DOI 10.1016/S1388-2481(99)00010-7
   Karyakin AA, 2001, ELECTROANAL, V13, P813, DOI 10.1002/1521-4109(200106)13:10<813::AID-ELAN813>3.0.CO;2-Z
   Karyakin AA, 2000, ANAL CHEM, V72, P1720, DOI 10.1021/ac990801o
   Karyakin AA, 2017, CURR OPIN ELECTROCHE, V5, P92, DOI 10.1016/j.coelec.2017.07.006
   Komkova MA, 2020, J ELECTROANAL CHEM, V872, DOI 10.1016/j.jelechem.2020.114048
   LAEMMLI UK, 1970, NATURE, V227, P680, DOI 10.1038/227680a0
   Lisdat F, 1998, ANAL CHIM ACTA, V368, P233, DOI 10.1016/S0003-2670(98)00221-9
   Longato-Stadler E, 2002, NEUROPSYCHOBIOLOGY, V46, P202, DOI 10.1159/000067806
   Matuschek L, 2017, ELECTROCHEM COMMUN, V81, P145, DOI 10.1016/j.elecom.2017.07.003
   Milczek EM, 2011, FEBS J, V278, P4860, DOI 10.1111/j.1742-4658.2011.08386.x
   Morita M, 1997, ELECTROCHIM ACTA, V42, P3177, DOI 10.1016/S0013-4686(97)00171-0
   NEFF VD, 1978, J ELECTROCHEM SOC, V125, P886, DOI 10.1149/1.2131575
   Oertel W, 2016, J NEUROCHEM, V139, P325, DOI 10.1111/jnc.13750
   Oh Y, 2018, BIOSENS BIOELECTRON, V121, P174, DOI 10.1016/j.bios.2018.08.034
   PEDERSEN NL, 1993, PSYCHIAT RES, V46, P239, DOI 10.1016/0165-1781(93)90092-U
   Perry M, 2009, ANAL CHIM ACTA, V653, P1, DOI 10.1016/j.aca.2009.08.038
   Poewe W, 2017, NAT REV DIS PRIMERS, V3, DOI 10.1038/nrdp.2017.13
   Pringsheim T, 2014, MOVEMENT DISORD, V29, P1583, DOI 10.1002/mds.25945
   Rebrin I, 2001, J BIOL CHEM, V276, P29499, DOI 10.1074/jbc.M100431200
   REINIKAINEN KJ, 1988, NEUROBIOL AGING, V9, P245, DOI 10.1016/S0197-4580(88)80061-7
   REYESPARADA M, 1994, LIFE SCI, V54, P1955, DOI 10.1016/0024-3205(94)90130-9
   Ribeiro JA, 2016, TALANTA, V160, P653, DOI 10.1016/j.talanta.2016.06.066
   Ricci F, 2005, BIOSENS BIOELECTRON, V21, P389, DOI 10.1016/j.bios.2004.12.001
   Sheng QL, 2015, ANAL METHODS-UK, V7, P6896, DOI 10.1039/c5ay01329a
   Snell LD, 2002, ALCOHOL CLIN EXP RES, V26, P1105, DOI 10.1097/01.ALC.0000019787.41517.22
   Suprun EV, 2020, ELECTROCHIM ACTA, V331, DOI 10.1016/j.electacta.2019.135289
   SUTOR DJ, 1963, J CHEM SOC, P1105, DOI 10.1039/jr9630001105
   Wolfrum B, 2008, ANAL CHEM, V80, P972, DOI 10.1021/ac7016647
   Youdim MBH, 2001, BRIT J PHARMACOL, V132, P500, DOI 10.1038/sj.bjp.0703826
   YOUDIM MBH, 1988, EXPERIENTIA, V44, P137, DOI 10.1007/BF01952197
   Zhou MJ, 1997, ANAL BIOCHEM, V253, P169, DOI 10.1006/abio.1997.2392
NR 50
TC 2
Z9 2
U1 4
U2 40
PU ELSEVIER SCIENCE SA
PI LAUSANNE
PA PO BOX 564, 1001 LAUSANNE, SWITZERLAND
EI 0925-4005
J9 SENSOR ACTUAT B-CHEM
JI Sens. Actuator B-Chem.
PD FEB 1
PY 2021
VL 328
AR 129020
DI 10.1016/j.snb.2020.129020
PG 8
WC Chemistry, Analytical; Electrochemistry; Instruments & Instrumentation
WE Science Citation Index Expanded (SCI-EXPANDED)
SC Chemistry; Electrochemistry; Instruments & Instrumentation
GA PI2YZ
UT WOS:000600963400007
DA 2023-06-30
ER

PT J
AU Taha, BA
   Al Mashhadany, Y
   Mokhtar, MHH
   Bin Zan, MSD
   Arsad, N
AF Taha, Bakr Ahmed
   Al Mashhadany, Yousif
   Mokhtar, Mohd Hadri Hafiz
   Bin Zan, Mohd Saiful Dzulkefly
   Arsad, Norhana
TI An Analysis Review of Detection Coronavirus Disease 2019 (COVID-19)
   Based on Biosensor Application
SO SENSORS
LA English
DT Review
DE COVID-19 detection; biosensor application; COVID-19 transmission styles;
   sensors interaction; artificial intelligence
ID SURFACE-PLASMON RESONANCE; RAPID DETECTION; ARTIFICIAL-INTELLIGENCE;
   INFLUENZA-VIRUS; ELECTROCHEMICAL IMMUNOSENSOR; MERS-COV; HEALTH;
   SARS-COV-2; SARS; TRANSMISSION
AB Timely detection and diagnosis are essentially needed to guide outbreak measures and infection control. It is vital to improve healthcare quality in public places, markets, schools and airports and provide useful insights into the technological environment and help researchers acknowledge the choices and gaps available in this field. In this narrative review, the detection of coronavirus disease 2019 (COVID-19) technologies is summarized and discussed with a comparison between them from several aspects to arrive at an accurate decision on the feasibility of applying the best of these techniques in the biosensors that operate using laser detection technology. The collection of data in this analysis was done by using six reliable academic databases, namely, Science Direct, IEEE Xplore, Scopus, Web of Science, Google Scholar and PubMed. This review includes an analysis review of three highlights: evaluating the hazard of pandemic COVID-19 transmission styles and comparing them with Severe Acute Respiratory Syndrome (SARS) and Middle East Respiratory Syndrome (MERS) to identify the main causes of the virus spreading, a critical analysis to diagnose coronavirus disease 2019 (COVID-19) based on artificial intelligence using CT scans and CXR images and types of biosensors. Finally, we select the best methods that can potentially stop the propagation of the coronavirus pandemic.
C1 [Taha, Bakr Ahmed; Mokhtar, Mohd Hadri Hafiz; Bin Zan, Mohd Saiful Dzulkefly; Arsad, Norhana] Univ Kebangsaan Malaysia, Fac Engn & Built Environm, UKM Dept Elect Elect & Syst Engn, Bangi 43600, Malaysia.
   [Al Mashhadany, Yousif] Univ Anbar, Coll Engn, Dept Elect Engn, Anbar 00964, Iraq.
C3 Universiti Kebangsaan Malaysia; University of Anbar
RP Arsad, N (通讯作者)，Univ Kebangsaan Malaysia, Fac Engn & Built Environm, UKM Dept Elect Elect & Syst Engn, Bangi 43600, Malaysia.
EM p103537@siswa.ukm.edu.my; yousif.mohammed@uoanbar.edu.iq;
   hadri@ukm.edu.my; saifuldzul@ukm.edu.my; noa@ukm.edu.my
RI Al Mashhadany, Yousif Ismail/H-8187-2012; Mokhtar, Mohd Hadri
   Hafiz/C-8991-2017; Taha, Bakr Ahmed/AAD-3841-2021; Arsad,
   Norhana/AAE-3420-2019; Zan, Mohd Saiful Dzulkefly/V-5250-2017
OI Al Mashhadany, Yousif Ismail/0000-0003-3943-8395; Mokhtar, Mohd Hadri
   Hafiz/0000-0001-5307-073X; Taha, Bakr Ahmed/0000-0002-8922-3993; Arsad,
   Norhana/0000-0003-4543-8383; Zan, Mohd Saiful
   Dzulkefly/0000-0002-1440-5434
FU Universiti Kebangsaan Malaysia (UKM) [GUP-2019-010]
FX This research was funded by Universiti Kebangsaan Malaysia (UKM)] via
   grant number [GUP-2019-010].
CR Abdel-Basset M, 2020, IEEE ACCESS, V8, P79521, DOI 10.1109/ACCESS.2020.2990893
   Ahmed W, 2020, SCI TOTAL ENVIRON, V728, DOI 10.1016/j.scitotenv.2020.138764
   Albahri OS, 2020, J INFECT PUBLIC HEAL, V13, P1381, DOI 10.1016/j.jiph.2020.06.028
   Alonso-Lomillo MA, 2010, TALANTA, V82, P1629, DOI 10.1016/j.talanta.2010.08.033
   Alqudah AM., 2019, BIOMEDICAL SIGNAL IM
   Asif S., 2020, CLASSIFICATION COVID, DOI [10.1101/2020.05.01.20088211, DOI 10.1101/2020.05.01.20088211]
   Bhalla N, 2020, ACS NANO, V14, P7783, DOI 10.1021/acsnano.0c04421
   Brunese L, 2020, COMPUT METH PROG BIO, V196, DOI 10.1016/j.cmpb.2020.105608
   Burkhartsmeyer J, 2020, APPL SCI-BASEL, V10, DOI 10.3390/app10010394
   Caucheteur C, 2015, ANAL BIOANAL CHEM, V407, P3883, DOI 10.1007/s00216-014-8411-6
   Caygill RL, 2010, ANAL CHIM ACTA, V681, P8, DOI 10.1016/j.aca.2010.09.038
   Cetin AE, 2014, LIGHT-SCI APPL, V3, DOI 10.1038/lsa.2014.3
   Chan JFW, 2020, LANCET, V395, P514, DOI 10.1016/S0140-6736(20)30154-9
   Chen WF, 2020, J MATER SCI TECHNOL, V43, P175, DOI 10.1016/j.jmst.2019.11.010
   Chia PY, 2020, NAT COMMUN, V11, DOI 10.1038/s41467-020-16670-2
   Chia PY., 2020, MEDRXIV, V125, P20046557, DOI [10.1101/2020.03.29.20046557, DOI 10.1101/2020.03.29.20046557]
   Chiavaioli F, 2017, BIOSENSORS-BASEL, V7, DOI 10.3390/bios7020023
   Cohen John, 2020, SCIENCE, DOI [DOI 10.1126/SCIENCE.ABB0611, 10.1126/science.abb0611]
   Cunningham BT, 2016, IEEE SENS J, V16, P3349, DOI 10.1109/JSEN.2015.2429738
   Deckert V, 2020, P NATL ACAD SCI USA, V117, P27820, DOI 10.1073/pnas.2013169117
   Del Papa N, 2020, AUTOIMMUN REV, V19, DOI 10.1016/j.autrev.2020.102558
   Dietz L, 2020, MSYSTEMS, V5, DOI [10.1128/mSystems.00245-20, 10.1128/mSystems.00245-20.]
   Ding Z., 2020, TOILETS DOMINATE ENV, DOI [10.1101/2020.04.03.20052175, DOI 10.1101/2020.04.03.20052175]
   Dong ES, 2020, LANCET INFECT DIS, V20, P533, DOI 10.1016/S1473-3099(20)30120-1
   Dudok de Wit C., 1987, TIJDSCHR ZIEKENVERPL, V41, P655
   El Zowalaty ME, 2020, ONE HEALTH-AMSTERDAM, V9, DOI DOI 10.1016/j.onehlt.2020.100124
   Fagone P, 2020, AUTOIMMUN REV, V19, DOI 10.1016/j.autrev.2020.102571
   Forster R, 2020, ACS SENSORS, V5, P879, DOI 10.1021/acssensors.0c00339
   Goode JA, 2015, LANGMUIR, V31, P6267, DOI 10.1021/la503533g
   Hales JE, 2019, NAT COMMUN, V10, DOI 10.1038/s41467-019-11604-z
   Hemdan E.E.-D., 2020, COVIDX NET FRAMEWORK
   Ho D, 2020, OCUL IMMUNOL INFLAMM, V28, P726, DOI 10.1080/09273948.2020.1772313
   Holland Michael, 2020, Vis J Emerg Med, V19, P100740, DOI 10.1016/j.visj.2020.100740
   Horve PF, 2020, J EXPO SCI ENV EPID, V30, P219, DOI 10.1038/s41370-019-0157-y
   Hu B, 2015, VIROL J, V12, DOI 10.1186/s12985-015-0422-1
   Huang JC, 2009, BIOSENS BIOELECTRON, V25, P320, DOI 10.1016/j.bios.2009.07.012
   Hui DS, 2020, INT J INFECT DIS, V91, P264, DOI 10.1016/j.ijid.2020.01.009
   Jacobi L., 2020, ROY SOC OPEN SCI, V7, P1
   Janczuk-Richter M, 2020, SENSORS-BASEL, V20, DOI 10.3390/s20030813
   Ji W, 2020, J MED VIROL, V92, P433, DOI 10.1002/jmv.25682
   Joseph WS, 2006, J AM PODIAT MED ASSN, V96, P272, DOI 10.7547/0960272
   Justino CIL, 2010, TRAC-TREND ANAL CHEM, V29, P1172, DOI 10.1016/j.trac.2010.07.008
   Kabir E, 2020, ACS SENSORS, V5, P1254, DOI 10.1021/acssensors.9b02585
   Kaisti M, 2017, BIOSENS BIOELECTRON, V98, P437, DOI 10.1016/j.bios.2017.07.010
   Kampf G, 2020, J HOSP INFECT, V104, P246, DOI 10.1016/j.jhin.2020.01.022
   Khan MZH, 2020, BIOSENS BIOELECTRON, V166, DOI 10.1016/j.bios.2020.112431
   Kim H, 2019, INT CONF NANO MICRO, P498, DOI 10.1109/NEMS.2019.8915614
   Kim J, 2019, NAT BIOTECHNOL, V37, P389, DOI 10.1038/s41587-019-0045-y
   Krishna V.D., 2020, ARXIV200704809V1
   Kronbichler A, 2020, AUTOIMMUN REV, V19, DOI 10.1016/j.autrev.2020.102570
   Kukushkin VI, 2019, PLOS ONE, V14, DOI 10.1371/journal.pone.0216247
   La Rosa G, 2020, WATER RES, V179, DOI 10.1016/j.watres.2020.115899
   Laghi A, 2020, LANCET DIGIT HEALTH, V2, pE225, DOI 10.1016/S2589-7500(20)30079-0
   Lapolla P, 2020, PUBLIC HEALTH, V185, P26, DOI [10.1010/j.puhe.2020.05.045, 10.1016/j.puhe.2020.05.045]
   Layqah LA, 2019, MICROCHIM ACTA, V186, DOI 10.1007/s00604-019-3345-5
   Lenssen J.E., 2018, 11 INT JOINT C BIOM, VVolume 4, P36, DOI [10.5220/0006596400360047, DOI 10.5220/0006596400360047]
   Letko M, 2020, NAT REV MICROBIOL, V18, P461, DOI 10.1038/s41579-020-0394-z
   Li DS, 2020, KOREAN J RADIOL, V21, P505, DOI 10.3348/kjr.2020.0146
   Li Q, 2020, NEW ENGL J MED, V382, P1199, DOI 10.1056/NEJMoa2001316
   Li Shuhong, 2009, V503, P389, DOI 10.1007/978-1-60327-567-5_22
   Li YX, 2020, SCI TOTAL ENVIRON, V748, DOI 10.1016/j.scitotenv.2020.141560
   Lin CY, 2020, CLIN CHEM LAB MED, V58, P1089, DOI 10.1515/cclm-2020-0187
   Lin Y, 2004, ANTIVIR THER, V9, P287
   Liu SL, 2020, CHEM REV, V120, P1936, DOI 10.1021/acs.chemrev.9b00692
   Loeffelholz MJ, 2020, EMERG MICROBES INFEC, V9, P747, DOI 10.1080/22221751.2020.1745095
   Loey M, 2020, SYMMETRY-BASEL, V12, DOI 10.3390/sym12040651
   Lord HL, 2010, ANAL CHIM ACTA, V677, P3, DOI 10.1016/j.aca.2010.06.020
   Lu GW, 2013, NATURE, V500, P227, DOI 10.1038/nature12328
   Lussier F, 2020, TRAC-TREND ANAL CHEM, V124, DOI 10.1016/j.trac.2019.115796
   Lv Huibin, 2020, bioRxiv, DOI 10.1101/2020.03.15.993097
   Ma RM, 2019, NAT NANOTECHNOL, V14, P12, DOI 10.1038/s41565-018-0320-y
   Mahari S., 2020, ECOVSENS ULTRASENSIT
   Majeed T., 2020, PROBLEMS DEPLOYING C
   Malik YA, 2020, MALAYS J PATHOL, V42, P3
   Mayoral LPC, 2020, INT J SURG, V79, P163, DOI 10.1016/j.ijsu.2020.05.066
   McCall B, 2020, LANCET DIGIT HEALTH, V2, pE166, DOI 10.1016/S2589-7500(20)30054-6
   Mei XY, 2020, NAT MED, V26, P1224, DOI 10.1038/s41591-020-0931-3
   Melnychuk N, 2020, ANGEW CHEM INT EDIT, V59, P6811, DOI 10.1002/anie.201913804
   Mimee M, 2018, SCIENCE, V360, P915, DOI 10.1126/science.aas9315
   Mitra A, 2010, ACS NANO, V4, P1305, DOI 10.1021/nn901889v
   Murugan D., 2020, T INDIAN NATL ACAD E, DOI DOI 10.1007/S41403-020-00122-W
   Nag P., 2020, T INDIAN NATL ACAD E, V5, P233, DOI [10.1007/s41403-020-00128-4, DOI 10.1007/S41403-020-00128-4]
   Naude, 2020, ARTIFICIAL INTELLIGE
   Naude W, 2020, AI SOC, V35, P761, DOI 10.1007/s00146-020-00978-0
   Oh Y, 2020, IEEE T MED IMAGING, V39, P2688, DOI 10.1109/TMI.2020.2993291
   Ong SWX, 2020, JAMA-J AM MED ASSOC, V323, P1610, DOI 10.1001/jama.2020.3227
   Otter JA, 2016, J HOSP INFECT, V92, P235, DOI 10.1016/j.jhin.2015.08.027
   Ozturk T, 2020, COMPUT BIOL MED, V121, DOI 10.1016/j.compbiomed.2020.103792
   Papageorgiou N, 2016, ACTA CRYSTALLOGR D, V72, P192, DOI 10.1107/S2059798315024328
   Peng X, 2020, INT J ORAL SCI, V12, DOI 10.1038/s41368-020-0075-9
   Pereira RM, 2020, COMPUT METH PROG BIO, V194, DOI 10.1016/j.cmpb.2020.105532
   Petrosillo N, 2020, CLIN MICROBIOL INFEC, V26, P729, DOI 10.1016/j.cmi.2020.03.026
   Qiu GG, 2020, ACS NANO, V14, P5268, DOI 10.1021/acsnano.0c02439
   Rahman MS, 2017, OPTIK, V140, P989, DOI 10.1016/j.ijleo.2017.05.001
   Rauf S, 2018, ANAL BIOCHEM, V545, P13, DOI 10.1016/j.ab.2018.01.007
   Razzini K, 2020, SCI TOTAL ENVIRON, V742, DOI 10.1016/j.scitotenv.2020.140540
   Rodriguez GA, 2019, OPT EXPRESS, V27, P9536, DOI 10.1364/OE.27.009536
   Roh C, 2011, J CHEM TECHNOL BIOT, V86, P1475, DOI 10.1002/jctb.2721
   Rota PA, 2003, SCIENCE, V300, P1394, DOI 10.1126/science.1085952
   Russo L, 2018, ACS OMEGA, V3, P18849, DOI 10.1021/acsomega.8b02458
   Saah AJ, 1998, ANN DERMATOL VENER, V125, P291
   Sakamoto H, 2016, APPL BIOCHEM BIOTECH, V178, P687, DOI 10.1007/s12010-015-1902-x
   Saylan Y, 2019, BIOSENSORS-BASEL, V9, DOI 10.3390/bios9020065
   Schroper, 2020, BRIEF COMMUNICATION, V1, P1, DOI [10.1101/2020.06.02.131102, DOI 10.1101/2020.06.02.131102]
   Seo G, 2020, ACS NANO, V14, P12257, DOI [10.1021/acsnano.0c06726, 10.1021/acsnano.0c02823]
   Sethy PK, 2020, INT J MATH ENG MANAG, V5, P643, DOI 10.33889/IJMEMS.2020.5.4.052
   Shang J, 2020, NATURE, V581, P221, DOI 10.1038/s41586-020-2179-y
   Shi F, 2021, IEEE REV BIOMED ENG, V14, P4, DOI 10.1109/RBME.2020.2987975
   Shpacovitch V, 2015, ANAL BIOCHEM, V486, P62, DOI 10.1016/j.ab.2015.06.022
   Siedhoff D, 2017, INT CONF IMAG PROC
   Silverman AI, 2020, ENVIRON SCI TECH LET, V7, P544, DOI 10.1021/acs.estlett.0c00313
   Socorro-Leranoz A. B., 2019, BIOSENS BIOELECTRON, V1, DOI 10.1016/j.biosx.2019.100015
   Sokolova M, 2009, INFORM PROCESS MANAG, V45, P427, DOI 10.1016/j.ipm.2009.03.002
   Takemura K, 2017, BIOSENS BIOELECTRON, V89, P998, DOI 10.1016/j.bios.2016.10.045
   To KKW, 2020, DIAGN MICR INFEC DIS, V98, DOI 10.1016/j.diagmicrobio.2020.115141
   Togacar M, 2020, COMPUT BIOL MED, V121, DOI 10.1016/j.compbiomed.2020.103805
   Tuncer T, 2020, CHEMOMETR INTELL LAB, V203, DOI 10.1016/j.chemolab.2020.104054
   Ucar F, 2020, MED HYPOTHESES, V140, DOI 10.1016/j.mehy.2020.109761
   Udugama B, 2020, ACS NANO, V14, P3822, DOI 10.1021/acsnano.0c02624
   van Doremalen N, 2020, NEW ENGL J MED, V382, P1564, DOI [10.1056/NEJMc2004973, 10.1101/2020.03.09.20033217]
   Vinet L, 2011, J PHYS A-MATH THEOR, V44, DOI 10.1088/1751-8113/44/8/085201
   Volz S., 2009, TOP APPL PHYS, V118, DOI DOI 10.1007/978-3-642-04258-4
   Wallis Lee A, 2020, Afr J Emerg Med, DOI 10.1016/j.afjem.2020.03.002
   Walls AC, 2020, CELL, V181, P281, DOI [10.1016/j.cell.2020.02.058, 10.1016/j.cell.2020.11.032]
   Wang BT, 2018, IEEE SENS J, V18, P8303, DOI 10.1109/JSEN.2018.2866169
   Wang CT, 2019, ANAL CHEM, V91, P10541, DOI 10.1021/acs.analchem.9b01554
   Wang CW, 2019, ACS APPL MATER INTER, V11, P19495, DOI 10.1021/acsami.9b03920
   Wang LJ, 2017, BIOSENS BIOELECTRON, V87, P686, DOI 10.1016/j.bios.2016.09.021
   Wang S, 2021, EUR RADIOL, V31, P6096, DOI [10.1007/s00330-021-07715-1, 10.1080/1064119X.2021.1966557, 10.1079/9781789246070.0001]
   Wei QS, 2013, ACS NANO, V7, P9147, DOI 10.1021/nn4037706
   Weng X, 2018, IEEE SENS J, V18, P4358, DOI 10.1109/JSEN.2018.2829084
   Willcox MDP, 2020, CLIN EXP OPTOM, V103, P418, DOI 10.1111/cxo.13088
   Wu D, 2020, INT J INFECT DIS, V94, P44, DOI 10.1016/j.ijid.2020.03.004
   Wu F, 2020, NATURE, V579, P265, DOI 10.1038/s41586-020-2008-3
   Xie XZ, 2020, RADIOLOGY, V296, pE41, DOI 10.1148/radiol.2020200343
   Xu BY, 2020, EUR RADIOL, V30, P5720, DOI 10.1007/s00330-020-06934-2
   Xu H, 2020, SCI TOTAL ENVIRON, V731, DOI 10.1016/j.scitotenv.2020.139211
   Yu KH, 2018, NAT BIOMED ENG, V2, P719, DOI 10.1038/s41551-018-0305-z
   Yu XF, 2018, J BIOTECHNOL, V266, P39, DOI 10.1016/j.jbiotec.2017.12.011
   Zhao XH, 2016, J VIROL METHODS, V233, P15, DOI 10.1016/j.jviromet.2016.03.007
   Zheng SF, 2020, BMJ-BRIT MED J, V369, DOI 10.1136/bmj.m1443
   Zhu J, 2018, ANAL CHEM, V90, P5503, DOI 10.1021/acs.analchem.8b01217
   Zhuang JJ, 2020, BIOSENS BIOELECTRON, V163, DOI 10.1016/j.bios.2020.112291
   Zou JB, 2020, DIAGN MICR INFEC DIS, V98, DOI 10.1016/j.diagmicrobio.2020.115109
   Zou LR, 2020, NEW ENGL J MED, V382, P1177, DOI [10.1056/NEJMc2001737, 10.1148/radiol.2020200463]
   Zuo BL, 2004, ANAL CHEM, V76, P3536, DOI 10.1021/ac035367b
NR 146
TC 37
Z9 37
U1 7
U2 37
PU MDPI
PI BASEL
PA ST ALBAN-ANLAGE 66, CH-4052 BASEL, SWITZERLAND
EI 1424-8220
J9 SENSORS-BASEL
JI Sensors
PD DEC
PY 2020
VL 20
IS 23
AR 6764
DI 10.3390/s20236764
PG 29
WC Chemistry, Analytical; Engineering, Electrical & Electronic; Instruments
   & Instrumentation
WE Science Citation Index Expanded (SCI-EXPANDED)
SC Chemistry; Engineering; Instruments & Instrumentation
GA PD2AG
UT WOS:000597493700001
PM 33256085
OA gold, Green Published, Green Submitted
DA 2023-06-30
ER

PT J
AU Teixeira, SR
   Lloyd, C
   Yao, S
   Gazze, AS
   Whitaker, IS
   Francis, L
   Conlan, RS
   Azzopardi, E
AF Teixeira, Sofia Rodrigues
   Lloyd, Catherine
   Yao, Seydou
   Gazze, Andrea Salvatore
   Whitaker, Iain S.
   Francis, Lewis
   Conlan, R. Steven
   Azzopardi, Ernest
TI Polyaniline-graphene based alpha-amylase biosensor with a linear dynamic
   range in excess of 6 orders of magnitude
SO BIOSENSORS & BIOELECTRONICS
LA English
DT Article
DE Immunosensor; Screen-printed electrode; Graphene; Antibody; Polyaniline;
   alpha-amylase
ID CARBON-PASTE ELECTRODE; NICOTINAMIDE ADENINE-DINUCLEOTIDE;
   NANOCOMPOSITE; SENSOR; GLUTATHIONE; STRATEGIES; ANTIBODIES; MEDIATOR;
   SURFACE; LIGAND
AB alpha-amylase is an established marker for diagnosis of pancreatic and salivary disease, and recent research has seen a substantial expansion of its use in therapeutic and diagnostic applications for infection, cancer and wound healing. The lack of bedside monitoring devices for a-amylase detection has hitherto restricted the clinical progress of such applications.
   We have developed a highly sensitive alpha-amylase immunosensor platform, produced via in situ electropolymerization of aniline onto a screen-printed graphene support (SPE). Covalently binding an a amylase specific antibody to a polyaniline (PANT) layer and controlling device assembly using electrochemical impedance spectroscopy (EIS), we have achieved a highly linear response against alpha-amylase concentration. Each stage of the assembly was characterized using a suite of high-resolution topographical, chemical and mechanical techniques. Quantitative, highly sensitive detection was demonstrated using an artificially spiked human blood plasma samples. The device has a remarkably wide limit of quantification (0.025-100010) compared to alpha-amylase assays in current clinical use. With potential for simple scale up to volume manufacturing though standard semiconductor production techniques and subsequently clinical application, this biosensor will enable clinical benefit through early disease detection, and better informed administration of correct therapeutic dose of drugs used to treat alpha-amylase related diseases. (C) 2016 Elsevier B.V. All rights reserved.
C1 [Teixeira, Sofia Rodrigues; Lloyd, Catherine] Swansea Univ, Coll Engn, Bay Campus, Swansea SA1 8QQ, W Glam, Wales.
   [Lloyd, Catherine; Yao, Seydou; Gazze, Andrea Salvatore; Whitaker, Iain S.; Francis, Lewis; Conlan, R. Steven; Azzopardi, Ernest] Swansea Univ, Sch Med, Singleton Pk, Swansea SA2 8PP, W Glam, Wales.
   [Teixeira, Sofia Rodrigues; Lloyd, Catherine; Yao, Seydou; Gazze, Andrea Salvatore; Francis, Lewis; Conlan, R. Steven] Swansea Univ, Ctr NanoHlth, Singleton Pk, Swansea SA2 8PP, W Glam, Wales.
   [Whitaker, Iain S.; Azzopardi, Ernest] Morriston Hosp, Welsh Ctr Burns & Plast Surg, Swansea SA6 6NL, W Glam, Wales.
C3 Swansea University; Swansea University; Swansea University; Morriston
   Hospital
RP Teixeira, SR (通讯作者)，Swansea Univ, Coll Engn, Fabian Way, Swansea SA1 8EN, W Glam, Wales.
EM r.rodriguesteixeira@swansea.ac.uk
RI Whitaker, Iain/O-5896-2019
OI Whitaker, Iain/0000-0002-3922-2079; francis, lewis/0000-0002-7803-7714;
   Conlan, Robert/0000-0002-2562-3461; Azzopardi,
   Ernest/0000-0002-4511-0954
FU European Social Fund through the European Union's Convergence programme
   [ESF80300]; St David's Medical Foundation
FX This work is funded by the European Social Fund (ESF80300) through the
   European Union's Convergence programme administered by the Welsh
   Government, Knowledge Economy Skills Scholarships (KESS), and St David's
   Medical Foundation. The authors would like to acknowledge Dr Dominic
   Fung for his help with SEM and Dr Greg Burwell for his help with Raman
   microscopy and BBI group for their contribution. The authors would like
   to acknowledge the Welsh National Research Network in Advanced
   Engineering and Materials (NRNF77). Research ethics council approval
   (REC 14/NE/1082) and local institutional R&D approval (T157) were
   obtained for the conduct of this study.
CR Ates M, 2013, MAT SCI ENG C-MATER, V33, P1853, DOI 10.1016/j.msec.2013.01.035
   Azzopardi E., 2014, LANCET, V383
   Azzopardi E, 2016, SURGERY, V160, P26, DOI 10.1016/j.surg.2016.01.005
   Azzopardi EA, 2013, J CARBOHYD CHEM, V32, P438, DOI 10.1080/07328303.2013.831434
   Beitollah H, 2012, J MOL LIQ, V173, P137, DOI 10.1016/j.molliq.2012.06.026
   Bergkvist M, 2011, METHODS MOL BIOL, V751, P381, DOI 10.1007/978-1-61779-151-2_24
   Bhadra S, 2011, J CHEM ENG MAT SCI, V2, P1
   Bowling JL, 2010, LABMEDICINE, V41, P398, DOI 10.1309/LM6T8D1LKQXVNCAC
   Cao Y, 2007, P NATL ACAD SCI USA, V104, P15677, DOI 10.1073/pnas.0705367104
   Casey DG, 2010, FORENSIC SCI INT, V194, P67, DOI 10.1016/j.forsciint.2009.10.009
   Chauhan K. P., 2014, INDIAN J BIOCH, V29
   Chunmei Lv, 2014, NAT COMMUN
   Da-Wei W., 2009, ACS NANO, V3, P1745
   Debi U, 2013, WORLD J GASTROENTERO, V19, P9003, DOI 10.3748/wjg.v19.i47.9003
   Ding JJ, 2013, J COLLOID INTERF SCI, V395, P40, DOI 10.1016/j.jcis.2012.11.006
   Duncan R., 2014, TOXICOLOGICAL TESTIN
   Duncan R, 2008, BIOMACROMOLECULES, V9, P1146, DOI 10.1021/bm701073n
   Duncan R, 2011, MOL PHARMACEUT, V8, P2101, DOI 10.1021/mp200394t
   Ebner A, 2007, BIOCONJUGATE CHEM, V18, P1176, DOI 10.1021/bc070030s
   Elias DC, 2009, SCIENCE, V323, P610, DOI 10.1126/science.1167130
   Ensafi AA, 2010, J ELECTROANAL CHEM, V640, P75, DOI 10.1016/j.jelechem.2010.01.010
   Erhan Z., 2013, BIOSENS BIOELECTRON, V42, P321
   Fei Y, 2015, BIOCHEM MEDICA, V25, P213, DOI 10.11613/BM.2015.021
   Francis LW, 2009, BIOL CELL, V101, P481, DOI 10.1042/BC20080189
   Fuhrmann A, 2010, NANOMEDICINE-UK, V5, P657, DOI [10.2217/nnm.10.26, 10.2217/NNM.10.26]
   Hardwicke J, 2008, J CONTROL RELEASE, V130, P275, DOI 10.1016/j.jconrel.2008.07.023
   Heli H, 2007, J ELECTROANAL CHEM, V610, P67, DOI 10.1016/j.jelechem.2007.07.005
   Hyun Jung L., 2010, TALANTA, V81, P657
   Jiang KY, 2004, J MATER CHEM, V14, P37, DOI 10.1039/b310359e
   Jonathan S., 2007, ELECTROANAL, V19, P1239
   Karimi-Maleh H, 2014, BIOSENS BIOELECTRON, V60, P1, DOI 10.1016/j.bios.2014.03.055
   Karimi-Maleh H, 2013, BIOSENS BIOELECTRON, V48, P270, DOI 10.1016/j.bios.2013.04.029
   Kavitha B, 2013, INDIAN J PURE AP PHY, V51, P207
   Li D, 2008, NAT NANOTECHNOL, V3, P101, DOI 10.1038/nnano.2007.451
   Li J, 2009, ELECTROCHEM COMMUN, V11, P1085, DOI 10.1016/j.elecom.2009.03.025
   Liu Y, 2012, J MATER CHEM, V22, P13619, DOI 10.1039/c2jm32479b
   Martin P., 2011, MAT TODAY, V14
   Moradi R, 2013, PHYS CHEM CHEM PHYS, V15, P5888, DOI [10.1039/c3cp00033h, 10.1039/c3cp00033]
   Nafie L.A., 2001, HDB RAMAN SPECTROSCO
   Neundlinger I, 2011, BIOPHYS J, V101, P1781, DOI 10.1016/j.bpj.2011.07.054
   Viet NX, 2013, BIOSENS BIOELECTRON, V42, P592, DOI 10.1016/j.bios.2012.11.017
   Pena-Pereira F, 2012, TRAC-TREND ANAL CHEM, V40, P90, DOI 10.1016/j.trac.2012.07.015
   Price C. P., 2001, BMJ BR MED J
   Pumera M., 2010, TRENDS ANAL CHEM
   Qin W., 2011, SENSOR ACTUAT B-CHEM, V153
   Ruecha N, 2015, ANAL CHIM ACTA, V874, P40, DOI 10.1016/j.aca.2015.02.064
   Seetharaman K, 2012, STARCH-STARKE, V64, P765, DOI 10.1002/star.201200119
   Shahmiri MR, 2013, SENSOR ACTUAT B-CHEM, V177, P70, DOI 10.1016/j.snb.2012.10.098
   Song L, 2012, NPG ASIA MATER, V4
   Srinives S, 2015, ANAL CHIM ACTA, V874, P54, DOI 10.1016/j.aca.2015.03.020
   Teixeira S, 2014, J MATER CHEM B, V2, P1852, DOI 10.1039/c3tb21235a
   Toktam N., 2014, ARCH TOXICOL
   Tothill IE, 2009, SEMIN CELL DEV BIOL, V20, P55, DOI 10.1016/j.semcdb.2009.01.015
   Wang Y, 2011, TRENDS BIOTECHNOL, V29, P205, DOI 10.1016/j.tibtech.2011.01.008
   Wenjing Y., 2013, SCI REP, V3, P22
   Whitcomb DC, 2007, DIGEST DIS SCI, V52, P1, DOI 10.1007/s10620-006-9589-z
   Yasufumi T., 2010, J AM CHEM SOC, V132, P10118
   Zhang Q, 2015, BIOSENS BIOELECTRON, V72, P100, DOI 10.1016/j.bios.2015.04.084
   Zhixiang Z., 2012, J MOL CATAL A-CHEM, P353
   Zi-Long W., 2012, J MATER CHEM, V22
NR 60
TC 35
Z9 38
U1 1
U2 147
PU ELSEVIER ADVANCED TECHNOLOGY
PI OXFORD
PA OXFORD FULFILLMENT CENTRE THE BOULEVARD, LANGFORD LANE, KIDLINGTON,
   OXFORD OX5 1GB, OXON, ENGLAND
SN 0956-5663
EI 1873-4235
J9 BIOSENS BIOELECTRON
JI Biosens. Bioelectron.
PD NOV 15
PY 2016
VL 85
BP 395
EP 402
DI 10.1016/j.bios.2016.05.034
PG 8
WC Biophysics; Biotechnology & Applied Microbiology; Chemistry, Analytical;
   Electrochemistry; Nanoscience & Nanotechnology
WE Science Citation Index Expanded (SCI-EXPANDED)
SC Biophysics; Biotechnology & Applied Microbiology; Chemistry;
   Electrochemistry; Science & Technology - Other Topics
GA DU7QQ
UT WOS:000382410100053
PM 27196256
OA Green Accepted
DA 2023-06-30
ER

PT J
AU Tai, MJY
   Perumal, V
   Gopinath, SCB
   Raja, PB
   Ibrahim, MNM
   Jantan, IN
   Suhaimi, NSH
   Liu, WW
AF Tai, Melvin Jia Yong
   Perumal, Veeradasan
   Gopinath, Subash C. B.
   Raja, Pandian Bothi
   Ibrahim, Mohamad Nasir Mohamad
   Jantan, Iffah Najihah
   Suhaimi, Nur Syahirah Husna
   Liu, Wei-Wen
TI Laser-scribed graphene nanofiber decorated with oil palm lignin capped
   silver nanoparticles: a green biosensor
SO SCIENTIFIC REPORTS
LA English
DT Article
AB Tuberculosis (TB), caused by Mycobacterium tuberculosis (M. tuberculosis), requires a high level of attention and is one of the most infectious diseases in the air. Present methods of diagnosing TB remain ineffective owing to their low sensitivity and time consumption. In this study, we produced a green graphene nanofiber laser biosensor (LSG-NF) decorated with oil palm lignin-based synthetic silver nanoparticles (AgNPs). The resulting composite morphology was observed by field-emission scanning electron microscopy and transmission electron microscopy, which revealed the effective adaptation of the AgNPs to the LSG-NF surface. The successful attachment of AgNPs and LSG-NFs was also evident from X-ray diffraction and Raman spectroscopy studies. In order to verify the sensing efficiency, a selective DNA sample captured on AgNPs was investigated for specific binding with M.tb target DNA through selective hybridisation and mismatch analysis. Electrochemical impedance studies further confirmed sensitive detection of up to 1 fM, where a detection limit of 10(-15) M was obtained by estimating the signal-to-noise ratio (S/N=3:1) as 3 sigma. Successful DNA immobilisation and hybridisation was confirmed by the detection of phosphorus and nitrogen peaks based on X-ray photoelectron spectroscopy and Fourier-transform infrared spectroscopy. The stability and repeatability of the analysis were high. This approach provides an affordable potential sensing system for the determination of M. tuberculosis biomarker and thus provides a new direction in medical diagnosis.
C1 [Tai, Melvin Jia Yong; Perumal, Veeradasan] Univ Teknol PETRONAS, Ctr Innovat Nanostruct & Nanodevices COINN, Seri Iskandar, Perak, Malaysia.
   [Tai, Melvin Jia Yong; Perumal, Veeradasan] Univ Teknol PETRONAS, Mech Engn Dept, Seri Iskandar, Perak, Malaysia.
   [Gopinath, Subash C. B.; Liu, Wei-Wen] Univ Malaysia Perlis, Inst Nano Elect Engn, Kangar, Perlis, Malaysia.
   [Gopinath, Subash C. B.] Univ Malaysia Perlis, Fac Chem Engn Technol, Arau, Perlis, Malaysia.
   [Raja, Pandian Bothi; Ibrahim, Mohamad Nasir Mohamad; Jantan, Iffah Najihah; Suhaimi, Nur Syahirah Husna] Univ Sains Malaysia, Sch Chem Sci, Gelugor, Penang, Malaysia.
C3 Universiti Teknologi Petronas; Universiti Teknologi Petronas; Universiti
   Malaysia Perlis; Universiti Malaysia Perlis; Universiti Sains Malaysia
RP Perumal, V (通讯作者)，Univ Teknol PETRONAS, Ctr Innovat Nanostruct & Nanodevices COINN, Seri Iskandar, Perak, Malaysia.; Perumal, V (通讯作者)，Univ Teknol PETRONAS, Mech Engn Dept, Seri Iskandar, Perak, Malaysia.; Gopinath, SCB (通讯作者)，Univ Malaysia Perlis, Inst Nano Elect Engn, Kangar, Perlis, Malaysia.; Gopinath, SCB (通讯作者)，Univ Malaysia Perlis, Fac Chem Engn Technol, Arau, Perlis, Malaysia.
EM veeradasan.perumal@utp.edu.my; subash@unimap.edu.my
RI LIU, WEI WEN/D-2098-2015; Pandian, Bothi Raja/GPX-0269-2022
OI LIU, WEI WEN/0000-0002-7632-9078; Pandian, Bothi
   Raja/0000-0003-4274-158X; Mohamad Ibrahim, Mohamad
   Nasir/0000-0002-6784-5775
FU Universiti Teknologi PETRONAS (UTP) through URIF Grant [015LBO-021]
FX V.P. thanks Universiti Teknologi PETRONAS (UTP) for support with the
   experiments through URIF Grant 015LBO-021 and for providing
   opportunities to conduct the research in the Centre of Innovative
   Nanomaterials and Nanodevices. The authors also thank Indra Gandi
   Subramani and Nur Syahirah Husna bte Suhaimi for their technical
   support. Appreciation also goes to all the team members and staff at the
   School of Chemical Sciences, Universiti Sains Malaysia (USM), the Centre
   of Innovative Nanomaterials and Nanodevices (COINN), UTP.
CR Ayad Z, 2019, ADV ANIM VET SCI, V7, P122, DOI [10.17582/journal.aavs/2019/7.2.122.130, DOI 10.17582/JOURNAL.AAVS/2019/7.2.122.130]
   Baker MJ, 2008, BRIT J CANCER, V99, P1859, DOI 10.1038/sj.bjc.6604753
   Bhujel R, 2019, SCI REP-UK, V9, DOI 10.1038/s41598-019-56178-4
   Chou KS, 2005, MATER CHEM PHYS, V94, P429, DOI 10.1016/j.matchemphys.2005.05.029
   Dubale AA, 2014, J MATER CHEM A, V2, P18383, DOI 10.1039/c4ta03464c
   Duy LX, 2018, CARBON, V126, P472, DOI 10.1016/j.carbon.2017.10.036
   Elumalai Devan, 2017, Parasite Epidemiol Control, V2, P15, DOI 10.1016/j.parepi.2017.09.001
   Fenzl C, 2017, ACS SENSORS, V2, P616, DOI 10.1021/acssensors.7b00066
   Gopinath SCB, 2017, MICROCHIM ACTA, V184, P4425, DOI 10.1007/s00604-017-2485-8
   Goudarzi A., 2014, J NANOTECHNOL ENG ME, V5, P21006, DOI DOI 10.1115/1.4028300
   Griffiths K, 2014, NANOSCALE, V6, P13613, DOI 10.1039/c4nr04221b
   Ibrahim MNM, 2019, BMC CHEM, V13, DOI 10.1186/s13065-019-0537-3
   Lei YJ, 2020, ACS APPL NANO MATER, V3, P1166, DOI 10.1021/acsanm.9b01795
   Li HF, 2019, SCI REP-UK, V9, DOI 10.1038/s41598-019-39402-z
   Lin J, 2014, NAT COMMUN, V5, DOI 10.1038/ncomms6714
   Liu LL, 2015, J MATER SCI TECHNOL, V31, P599, DOI 10.1016/j.jmst.2014.11.019
   Nayak P, 2016, ADV ELECTRON MATER, V2, DOI 10.1002/aelm.201600185
   Ojeda Jesus J, 2012, Methods Mol Biol, V881, P187, DOI 10.1007/978-1-61779-827-6_8
   Opdahl A, 2007, P NATL ACAD SCI USA, V104, P9, DOI 10.1073/pnas.0608568103
   Pena-Bahamonde J, 2018, J NANOBIOTECHNOL, V16, DOI 10.1186/s12951-018-0400-z
   Perumal V, 2018, BIOSENS BIOELECTRON, V116, P116, DOI 10.1016/j.bios.2018.05.042
   Perumal V, 2015, SCI REP-UK, V5, DOI 10.1038/srep12231
   Pesala B., 2012, P 37 INT C INFR MILL, P1, DOI [10.1109/IRMMW-THz.2012.6380079, DOI 10.1109/IRMMW-THZ.2012.6380079]
   Ramulu TS, 2013, BIOSENS BIOELECTRON, V40, P258, DOI 10.1016/j.bios.2012.07.034
   Shchukin DG, 2003, CHEMPHYSCHEM, V4, P1101, DOI 10.1002/cphc.200300740
   Shojaei TR, 2014, BRAZ J INFECT DIS, V18, P600, DOI 10.1016/j.bjid.2014.05.015
   Srivastava SK, 2016, RSC ADV, V6, P17759, DOI 10.1039/c5ra15269k
   Su H., 2017, ADV HLTH CARE TECHNO, V3, P19, DOI DOI 10.2147/AHCT.S94025
   Tan P, 2021, BIOTECHNOL APPL BIOC, V68, P1236, DOI 10.1002/bab.2045
   van Pinxteren LAH, 2000, CLIN DIAGN LAB IMMUN, V7, P155, DOI 10.1128/CDLI.7.2.155-160.2000
   Vanegas DC, 2018, BIOSENSORS-BASEL, V8, DOI 10.3390/bios8020042
   Vivek Marimuthu, 2011, Avicenna Journal of Medical Biotechnology, V3, P143
   Wang D, 2013, ELECTROCHIM ACTA, V89, P732, DOI 10.1016/j.electacta.2012.11.046
   Wang L, 2012, BIOELECTROCHEMISTRY, V88, P30, DOI 10.1016/j.bioelechem.2012.04.003
   Wang XJ, 2012, SENSOR ACTUAT B-CHEM, V168, P39, DOI 10.1016/j.snb.2012.01.006
   Zhang W, 2018, SCI REP-UK, V8, DOI 10.1038/s41598-018-28959-w
NR 36
TC 14
Z9 14
U1 2
U2 17
PU NATURE RESEARCH
PI BERLIN
PA HEIDELBERGER PLATZ 3, BERLIN, 14197, GERMANY
SN 2045-2322
J9 SCI REP-UK
JI Sci Rep
PD MAR 9
PY 2021
VL 11
IS 1
AR 5475
DI 10.1038/s41598-021-85039-2
PG 9
WC Multidisciplinary Sciences
WE Science Citation Index Expanded (SCI-EXPANDED)
SC Science & Technology - Other Topics
GA QZ0PJ
UT WOS:000630437600005
PM 33750861
OA gold, Green Published
DA 2023-06-30
ER

PT J
AU Chiorcea-Paquim, AM
   Pauliukaite, R
   Brett, CMA
   Oliveira-Brett, AM
AF Chiorcea-Paquim, Ana-Maria
   Pauliukaite, Rasa
   Brett, Christopher M. A.
   Oliveira-Brett, Ana Maria
TI AFM nanometer surface morphological study of in situ electropolymerized
   neutral red redox mediator oxysilane sol-gel encapsulated glucose
   oxidase electrochemical biosensors
SO BIOSENSORS & BIOELECTRONICS
LA English
DT Article
DE oxysilane sol-gel; atomic force microscopy (AFM); poly(neutral red);
   enzyme immobilisation; biosensor
ID AMPEROMETRIC BIOSENSOR; ENZYME ELECTRODE; FILM; IMMOBILIZATION; SENSOR
[truncated: 3,422,947 more chars]
