# Supplementary material for: Hotspots and trends of electrochemical biosensor technology: a bibliometric analysis from 2003 to 2023
Source: RSC Adv. 2023 Oct 19;13(44):30704–17. doi: 10.1039/d3ra05889a (PMC10585615; doi:10.1039/d3ra05889a)
Supplement: RA-013-D3RA05889A-s001 [file RA-013-D3RA05889A-s001.zip › data-36.xlsx]

FN Clarivate Analytics Web of Science
VR 1.0
PT J
AU Chou, JC
   Chen, WC
AF Chou, Jung-Chuan
   Chen, Wei-Chuan
TI VIRTUAL INSTRUMENT APPLIED TO MULTIELECTRODE DETECTION
SO BIOMEDICAL ENGINEERING-APPLICATIONS BASIS COMMUNICATIONS
LA English
DT Article
DE Multisensor detection; Potentiometric device; LabVIEW; Virtual
   instrument; Dynamic detection
ID BIOSENSOR; DEVICES; ISFET; MODEL; GLASS
AB The sensor is a kind of device about electrochemical science, its applications include clinical and environmental analyses, physiology, and process control; therefore, how to accurately detect the signal of the sensor is one of the most important things for analyzing the characteristics of sensor. For potentiometric device, this study relates to a multielectrode measurement system based on the programable software, LabVIEW, forming a virtual instrument (VI). This system is built as a voltage versus time (V-T) framework and a dynamic detection system. We selected two devices, a digital multimeter (HP 34401A) and a homemade VI, synchronously to measure the sources of a direct current (DC) signal and an electrode cell (EC), respectively. The maximum errors between the two devices are 0.639 mV in DC supply and 0.345 mV in EC supply, which specifies that the efficiency of design measurement system is good for detection.
C1 [Chou, Jung-Chuan] Natl Yunlin Univ Sci & Technol, Grad Sch Elect Engn, Yunlin, Taiwan.
   [Chou, Jung-Chuan; Chen, Wei-Chuan] Natl Yunlin Univ Sci & Technol, Grad Sch Optoelect, Yunlin, Taiwan.
C3 National Yunlin University Science & Technology; National Yunlin
   University Science & Technology
RP Chou, JC (通讯作者)，Natl Yunlin Univ Sci & Technol, Grad Sch Elect Engn, Yunlin, Taiwan.
EM choujc@yuntech.edu.tw
RI Chou, Jung-Chuan/I-5924-2019
OI Chou, Jung-Chuan/0000-0002-8829-3404
FU National Science Council, the Republic of China [NSC
   96-2628-E-224-008-MY3, NSC 97-2221-E-224-058MY3]
FX This study is supported by National Science Council, the Republic of
   China, under the contracts NSC 96-2628-E-224-008-MY3 and NSC
   97-2221-E-224-058MY3.
CR Bergveld P., 1988, ANAL BIOMEDICAL APPL
   CAPUA CD, 2005, IEEE INT C VECIMS GI, P16
   Chen JC, 2003, SENSOR ACTUAT B-CHEM, V91, P180, DOI 10.1016/S0925-4005(03)00161-8
   Cheng JF, 2007, J ELECTROCHEM SOC, V154, pJ369, DOI 10.1149/1.2778855
   Chou JC, 2008, IEEE SENS J, V8, P1571, DOI 10.1109/JSEN.2008.928923
   Ecken H, 2003, ELECTROCHIM ACTA, V48, P3355, DOI 10.1016/S0013-4686(03)00405-5
   HARAME DL, 1987, IEEE T ELECTRON DEV, V34, P1700, DOI 10.1109/T-ED.1987.23140
   KIMA DS, 2006, SENS ACTU B, V117, P488
   Liao YH, 2008, SENSOR ACTUAT B-CHEM, V128, P603, DOI 10.1016/j.snb.2007.07.023
   Oldham KB, 2008, J ELECTROANAL CHEM, V613, P131, DOI 10.1016/j.jelechem.2007.10.017
   Pan CW, 2006, IEEE SENS J, V6, P269, DOI 10.1109/JSEN.2006.870160
   Poels I, 2000, SENSOR ACTUAT B-CHEM, V67, P294, DOI 10.1016/S0925-4005(00)00531-1
   SPIEGEL JVD, 1983, SENSOR ACTUATOR, V4, P291
   vanHal REG, 1996, ADV COLLOID INTERFAC, V69, P31, DOI 10.1016/S0001-8686(96)00307-7
   Vaufrey D, 2003, SEMICOND SCI TECH, V18, P253, DOI 10.1088/0268-1242/18/4/310
   Wu CL, 2000, MATER CHEM PHYS, V63, P153, DOI 10.1016/S0254-0584(99)00217-5
NR 16
TC 0
Z9 0
U1 0
U2 3
PU WORLD SCIENTIFIC PUBL CO PTE LTD
PI SINGAPORE
PA 5 TOH TUCK LINK, SINGAPORE 596224, SINGAPORE
SN 1016-2372
EI 1793-7132
J9 BIOMED ENG-APP BAS C
JI Biomed. Eng.-Appl. Basis Commun.
PD DEC
PY 2009
VL 21
IS 6
BP 375
EP 379
DI 10.4015/S1016237209001489
PG 5
WC Engineering, Biomedical
WE Science Citation Index Expanded (SCI-EXPANDED)
SC Engineering
GA 534SV
UT WOS:000272918500004
DA 2023-06-30
ER

PT J
AU Jian, LS
   Fu, HP
   Zhao, L
   Zeng, YT
   Liu, LR
   Feng, L
   Zhang, TX
   Liang, QS
   Xiao, XF
AF Jian, Lishan
   Fu, Hanping
   Zhao, Ling
   Zeng, Yating
   Liu, Liran
   Feng, Li
   Zhang, Tianxiang
   Liang, Qingshuang
   Xiao, Xiufeng
TI A Novel Enzyme-Free Biosensor for Hydrogen Peroxide Based on Black
   Phosphorus @Au-Ag Nanohybrids
SO CHEMISTRYSELECT
LA English
DT Article
DE Au-Ag bimetallic nanoparticles; BP nanosheets; Electrochemistry;
   Enzyme-free sensor; Hydrogen peroxide
ID REDUCED GRAPHENE OXIDE; QUANTUM DOTS; NANOPARTICLES; GREEN;
   NANOCOMPOSITE
AB In this work, a novel BP@Au-Ag nanohybrid is fabricated by a facile ultrasonic method. A glassy carbon electrode (GCE) modified with these nanohybrids is found to be a viable enzyme-free sensor for H2O2 detection. The deposition of Au nanoparticles on black phosphorus (BP) nanosheets enhances the stability of the electrode. Subsequent decoration of silver nanoparticles further dramatically improves the electrochemical performance owing to the synergetic effect. The as-prepared BP@Au-Ag/GCE displays excellent peak current response for H2O2 reduction with a wide linear range (0.005-2.36 mM), low detection limit (1.09 mu M), good stability, and negligible interference. The present work provides a new avenue for exploring novel BP-based enzyme-free biosensors.
C1 [Jian, Lishan; Fu, Hanping; Zhao, Ling; Zeng, Yating; Liu, Liran; Feng, Li; Zhang, Tianxiang; Liang, Qingshuang; Xiao, Xiufeng] Fujian Normal Univ, Fujian Prov Key Lab Adv Mat Oriented Chem Engn, Coll Chem & Mat Sci, Fuzhou 350007, Fujian, Peoples R China.
C3 Fujian Normal University
RP Liang, QS; Xiao, XF (通讯作者)，Fujian Normal Univ, Fujian Prov Key Lab Adv Mat Oriented Chem Engn, Coll Chem & Mat Sci, Fuzhou 350007, Fujian, Peoples R China.
EM lqs671@163.com; xfxiao@fjnu.edu.cn
RI Liang, Qingshuang/HDN-6359-2022
OI Liang, Qingshuang/0000-0003-3659-3816
FU National Natural Science Foundation of China [21805037]; Fujian Province
   Nature Science Foundation [2016Y0025, 2017J01685, 2019J01021009,
   2019J05056, 2020J02033]; Educational research project for young and
   middle-aged teachers of Fujian Province Education Department [JT180087,
   JAT200073]; Fuzhou Science and Technology Project [2020-PT-138,
   2021-P-037]
FX This work is supported by the National Natural Science Foundation of
   China (Grant 21805037), Fujian Province Nature Science Foundation
   (Grants 2016Y0025, 2017J01685, 2019J01021009, 2019J05056, 2020J02033),
   Educational research project for young and middle-aged teachers of
   Fujian Province Education Department (JT180087, JAT200073) and Fuzhou
   Science and Technology Project (2020-PT-138, 2021-P-037).
CR An CJ, 2018, ADV FUNCT MATER, V28, DOI 10.1002/adfm.201800532
   Atacan K, 2021, MATER CHEM PHYS, V266, DOI 10.1016/j.matchemphys.2021.124527
   Cai JH, 2019, ACS SUSTAIN CHEM ENG, V7, P15154, DOI 10.1021/acssuschemeng.9b00260
   Chen TD, 2020, ACS APPL NANO MATER, V3, P6440, DOI 10.1021/acsanm.0c00922
   de Pinto MC, 2006, PLANT J, V48, P784, DOI 10.1111/j.1365-313X.2006.02919.x
   Dhara K, 2019, J MATER SCI, V54, P12319, DOI 10.1007/s10853-019-03750-y
   Ding HC, 2019, ANALYST, V144, P1326, DOI 10.1039/c8an01838c
   Ge XX, 2019, ADV FUNCT MATER, V29, DOI 10.1002/adfm.201900318
   Gowthaman NSK, 2019, APPL SURF SCI, V495, DOI 10.1016/j.apsusc.2019.143550
   Gusmao R, 2018, ACS NANO, V12, P5666, DOI 10.1021/acsnano.8b01474
   Hu JC, 2020, SENSORS-BASEL, V20, DOI 10.3390/s20236817
   Huang H, 2017, NPJ 2D MATER APPL, V1, DOI 10.1038/s41699-017-0022-6
   Huang W., 2020, ADV FUNCT MATER, V30
   Huang W., 2020, ADV FUNCT MATER, V31
   Huang WC, 2019, SMALL, V15, DOI 10.1002/smll.201900902
   Ju J, 2015, ANAL CHEM, V87, P1903, DOI 10.1021/ac5041555
   Kumar GG, 2014, RSC ADV, V4, P7944, DOI 10.1039/c3ra45596c
   Kumar V, 2016, ACS APPL MATER INTER, V8, P22860, DOI 10.1021/acsami.6b06488
   Lee JH, 2015, J APPL ELECTROCHEM, V45, P1153, DOI 10.1007/s10800-015-0881-5
   Li B, 2019, SENSOR ACTUAT B-CHEM, V288, P641, DOI 10.1016/j.snb.2019.03.054
   Liao GF, 2020, MICROCHIM ACTA, V187, DOI 10.1007/s00604-020-4183-1
   Liu S, 2011, CARBON, V49, P3158, DOI 10.1016/j.carbon.2011.03.036
   Liu SH, 2017, ANGEW CHEM INT EDIT, V56, P13717, DOI 10.1002/anie.201707510
   Liu XM, 2020, SMALL METHODS, V4, DOI 10.1002/smtd.202000566
   Lloret V, 2020, ADV MATER INTERFACES, V7, DOI 10.1002/admi.202001290
   Lu WB, 2011, J MATER SCI, V46, P5260, DOI 10.1007/s10853-011-5464-1
   Mayorga-Martinez CC, 2016, ANAL CHEM, V88, P10074, DOI 10.1021/acs.analchem.6b02422
   Nabih S, 2020, J MATER SCI-MATER EL, V31, P13352, DOI 10.1007/s10854-020-03889-4
   Qin XY, 2012, ELECTROCHIM ACTA, V79, P46, DOI 10.1016/j.electacta.2012.06.062
   Song ZY, 2020, J ELECTROANAL CHEM, V856, DOI 10.1016/j.jelechem.2019.113595
   Sun WQ, 2020, MICROCHEM J, V154, DOI 10.1016/j.microc.2020.104595
   Tang GB, 2020, CHEM ENG J, V392, DOI 10.1016/j.cej.2019.123631
   Tian JQ, 2013, NANOSCALE, V5, P8921, DOI 10.1039/c3nr02031b
   Wan-Kyu Oh Y.S.J., 2012, ACS NANO, V6, P8516
   Wang AJ, 2011, MICROCHIM ACTA, V175, P31, DOI 10.1007/s00604-011-0650-z
   Wang MK, 2021, J MATER CHEM A, V9, P12433, DOI 10.1039/d1ta02027g
   Wang TP, 2021, APPL SURF SCI, V542, DOI 10.1016/j.apsusc.2020.148588
   Yan SC, 2016, BIOSENS BIOELECTRON, V80, P34, DOI 10.1016/j.bios.2016.01.043
   Yang Z, 2013, ELECTROCHIM ACTA, V90, P400, DOI 10.1016/j.electacta.2012.12.038
   Zhai H., 2018, APPL CATAL A-GEN
   Zhang M, 2019, SENSOR ACTUAT B-CHEM, V282, P85, DOI 10.1016/j.snb.2018.11.005
   Zhang RZ, 2017, BIOSENS BIOELECTRON, V89, P249, DOI 10.1016/j.bios.2016.01.080
   Zhang YC, 2021, J ALLOY COMPD, V850, DOI 10.1016/j.jallcom.2020.156580
   Zhao HX, 2016, J MATER CHEM B, V4, P4648, DOI 10.1039/c6tb00825a
   Zhao Y, 2020, ANALYST, V145, P7260, DOI 10.1039/d0an01441a
   Zhao Y, 2018, ANAL CHEM, V90, P3149, DOI 10.1021/acs.analchem.7b04395
   Zhen ZG, 2019, CHEMELECTROCHEM, V6, P1129, DOI 10.1002/celc.201801439
   Zheng T, 2019, ACS APPL MATER INTER, V11, P31615, DOI 10.1021/acsami.9b09296
   Zhong Y., 2020, MIKROCHIM ACTA, V187, P1
   Zhu JP, 2020, NANO-MICRO LETT, V12, DOI 10.1007/s40820-020-00453-x
   Zi Y, 2021, INORG CHEM, V60, P18608, DOI 10.1021/acs.inorgchem.1c03023
NR 51
TC 1
Z9 1
U1 11
U2 25
PU WILEY-V C H VERLAG GMBH
PI WEINHEIM
PA POSTFACH 101161, 69451 WEINHEIM, GERMANY
SN 2365-6549
J9 CHEMISTRYSELECT
JI ChemistrySelect
PD APR 12
PY 2022
VL 7
IS 14
AR e202200894
DI 10.1002/slct.202200894
PG 7
WC Chemistry, Multidisciplinary
WE Science Citation Index Expanded (SCI-EXPANDED)
SC Chemistry
GA 0J9BJ
UT WOS:000780393200001
DA 2023-06-30
ER

PT J
AU Crossley, L
   Attoye, B
   Vezza, V
   Blair, E
   Corrigan, DK
   Hannah, S
AF Crossley, Lisa
   Attoye, Bukola
   Vezza, Vincent
   Blair, Ewen
   Corrigan, Damion K.
   Hannah, Stuart
TI Establishing a Field-Effect Transistor Sensor for the Detection of
   Mutations in the Tumour Protein 53 Gene (TP53)-An Electrochemical
   Optimisation Approach
SO BIOSENSORS-BASEL
LA English
DT Article
DE field-effect transistor; biosensor; TP53; electrochemistry; open-circuit
   potential
ID POINT-OF-CARE; PERFORMANCE; SPACER
AB We present a low-cost, sensitive and specific DNA field-effect transistor sensor for the rapid detection of a common mutation to the tumour protein 53 gene (TP53). The sensor consists of a commercially available, low-cost, field-effect transistor attached in series to a gold electrode sensing pad for DNA hybridisation. The sensor has been predominantly optimised electrochemically, particularly with respect to open-circuit potentiometry as a route towards understanding potential (voltage) changes upon DNA hybridisation using a transistor. The developed sensor responds sensitively to TP53 mutant DNA as low as 100 nM concentration. The sensor responds linearly as a function of DNA target concentration and is able to differentiate between complementary and noncomplementary DNA target sequences.
C1 [Crossley, Lisa; Attoye, Bukola; Vezza, Vincent; Blair, Ewen; Corrigan, Damion K.; Hannah, Stuart] Univ Strathclyde, Dept Biomed Engn, 40 George St, Glasgow G1 1QE, Lanark, Scotland.
C3 University of Strathclyde
RP Hannah, S (通讯作者)，Univ Strathclyde, Dept Biomed Engn, 40 George St, Glasgow G1 1QE, Lanark, Scotland.
EM lisa.crossley.2015@uni.strath.ac.uk; bukola.omolaiye@strath.ac.uk;
   vincent.vezza@strath.ac.uk; ewen.blair@strath.ac.uk;
   damion.corrigan@strath.ac.uk; stuart.hannah@strath.ac.uk
OI Corrigan, Damion/0000-0002-4647-7483; Blair, Ewen/0000-0002-1887-8001;
   Attoye, Bukola/0000-0001-8581-9389
FU EPSRC CDT in Biomedical Devices and Health Technologies [EP/L015595/1];
   British Council Institutional Links grant under the Newton-Katip Celebi
   Fund partnership [20180209]; EPSRC [EP/L015595/1] Funding Source: UKRI
FX V.V. and B.A.'s EngD studentships were funded by the EPSRC CDT in
   Biomedical Devices and Health Technologies (EP/L015595/1). D.K.C., E.B.
   and S.H. were supported by a British Council Institutional Links grant,
   ID 20180209, under the Newton-Katip Celebi Fund partnership.
CR Barozzi M, 2017, J LIGHTWAVE TECHNOL, V35, P3461, DOI 10.1109/JLT.2016.2607024
   Batchelor-McAuley C, 2015, CHEMISTRYOPEN, V4, P224, DOI 10.1002/open.201500042
   Butterworth A, 2019, BIOSENSORS-BASEL, V9, DOI 10.3390/bios9010022
   Chandu D, 2016, BIOMED RES INT, V2016, DOI 10.1155/2016/3145921
   Charoenkitamorn K, 2018, SENSORS-BASEL, V18, DOI 10.3390/s18020444
   Chen CP, 2011, ANAL CHEM, V83, P1938, DOI 10.1021/ac102489y
   Cheng FF, 2016, ONCOTARGET, V7, P48832, DOI 10.18632/oncotarget.9453
   Dai YF, 2019, ANGEW CHEM INT EDIT, V58, P12355, DOI 10.1002/anie.201901879
   Ferapontova EE, 2001, BIOSENS BIOELECTRON, V16, P147, DOI 10.1016/S0956-5663(01)00134-8
   Gale D, 2018, PLOS ONE, V13, DOI 10.1371/journal.pone.0194630
   Gao N, 2015, NANO LETT, V15, P2143, DOI 10.1021/acs.nanolett.5b00133
   Gonzalez-Fernandez E, 2018, SENSOR ACTUAT B-CHEM, V255, P3040, DOI 10.1016/j.snb.2017.09.128
   Gupta S, 2015, ORG ELECTRON, V21, P132, DOI 10.1016/j.orgel.2015.03.007
   Han SH, 2010, ANAL CHIM ACTA, V665, P79, DOI 10.1016/j.aca.2010.03.006
   Hannah S, 2018, ORG ELECTRON, V56, P170, DOI 10.1016/j.orgel.2018.01.041
   Hannah S, 2016, ACS APPL MATER INTER, V8, P25405, DOI 10.1021/acsami.6b08426
   Jauset-Rubio M, 2016, SCI REP-UK, V6, DOI 10.1038/srep37732
   Jiang C, 2019, SCIENCE, V363, P719, DOI 10.1126/science.aav7057
   Kaisti M, 2017, SCI REP-UK, V7, DOI 10.1038/s41598-017-16028-7
   Katoba J, 2019, POINT CARE, V18, P17, DOI 10.1097/POC.0000000000000180
   Keighley SD, 2008, BIOSENS BIOELECTRON, V23, P1291, DOI 10.1016/j.bios.2007.11.012
   Macchia E, 2018, FLEX PRINT ELECTRON, V3, DOI 10.1088/2058-8585/aad0cb
   Mandal R, 2018, BUNDESGESUNDHEITSBLA, V61, P1505, DOI 10.1007/s00103-018-2833-9
   Patel K, 2018, J MOL DIAGN, V20, P215, DOI 10.1016/j.jmoldx.2017.11.005
   Perakis S, 2017, BMC MED, V15, DOI 10.1186/s12916-017-0840-6
   Rahman MM, 2013, ELECTROCHIM ACTA, V112, P422, DOI 10.1016/j.electacta.2013.08.164
   Russell C, 2019, BIOSENS BIOELECTRON, V126, P806, DOI 10.1016/j.bios.2018.11.053
   Sumbal S, 2018, EXP HEMATOL, V65, P17, DOI 10.1016/j.exphem.2018.06.003
   Veigas B, 2015, SENSORS-BASEL, V15, P10380, DOI 10.3390/s150510380
   Wang NX, 2019, ACCOUNTS CHEM RES, V52, P277, DOI 10.1021/acs.accounts.8b00448
   White SP, 2016, ACS SENSORS, V1, P1213, DOI 10.1021/acssensors.6b00481
   White SP, 2016, J PHYS CHEM C, V120, P108, DOI 10.1021/acs.jpcc.5b10694
   Wu Y, 2013, CHEM COMMUN, V49, P3422, DOI 10.1039/c3cc41281d
   Xia JY, 2019, INT J ELECTROCHEM SC, V14, P4271, DOI 10.20964/2019.05.59
   Zainuddin N.H., 2018, J BIOPHOTONICS, V2018, P1
NR 35
TC 8
Z9 8
U1 6
U2 21
PU MDPI
PI BASEL
PA ST ALBAN-ANLAGE 66, CH-4052 BASEL, SWITZERLAND
EI 2079-6374
J9 BIOSENSORS-BASEL
JI Biosensors-Basel
PD DEC
PY 2019
VL 9
IS 4
AR 141
DI 10.3390/bios9040141
PG 12
WC Chemistry, Analytical; Nanoscience & Nanotechnology; Instruments &
   Instrumentation
WE Science Citation Index Expanded (SCI-EXPANDED)
SC Chemistry; Science & Technology - Other Topics; Instruments &
   Instrumentation
GA KA3ZD
UT WOS:000505735900015
PM 31817717
OA gold, Green Accepted, Green Published
DA 2023-06-30
ER

PT J
AU Ye, H
   Duan, N
   Gu, HJ
   Wang, HT
   Wang, ZP
AF Ye, Hua
   Duan, Nuo
   Gu, Huajie
   Wang, Haitao
   Wang, Zhouping
TI Fluorometric determination of lipopolysaccharides via changes of the
   graphene oxide-enhanced fluorescence polarization caused by truncated
   aptamers
SO MICROCHIMICA ACTA
LA English
DT Article
DE Broad-spectrum aptamer; Binding region; Secondary structure; Biosensor
ID ELECTROCHEMICAL APTASENSOR; ULTRASENSITIVE DETECTION; ANISOTROPY
   DETECTION; QUANTUM DOTS; ENDOTOXIN; BINDING; ASSAY; SELEX
AB A broad-spectrum ssDNA aptamer containing 80 nucleotides (LA80) and capable of binding to four different sources of lipopolysaccharides (LPSs) was truncated. Two strategies are used to produce truncated aptamers of different length. The results show that LA27, a 27-nt aptamer, retained broad-spectrum capability and has a higher affinity (K-d=46.29.5nM). A graphene oxide based fluorescence polarization assay (excitation/emission wavelengths: 485/520nm) was worked out using FAM-labeled LA27. It can detect LPSs from Salmonella entericaserotype typhimurium, Pseudomonas aeruginosa 10 and Escherichia coli 055:B5 with enhanced performance (4.8 to 29-fold improvements) compared to LA80. The assay can be performed within 30min, and the detection limits are 38.7, 88.0 and 154ng center dot m-1, respectively.
C1 [Ye, Hua; Duan, Nuo; Gu, Huajie; Wang, Zhouping] Jiangnan Univ, Sch Food Sci & Technol, State Key Lab Food Sci & Technol, Wuxi 214122, Peoples R China.
   [Ye, Hua] Anhui Sci & Technol Univ, Coll Food Engn, Fengyang 233100, Peoples R China.
   [Gu, Huajie] Suzhou Univ Sci & Technol, Sch Chem Biol & Mat Engn, Suzhou 215009, Peoples R China.
   [Wang, Haitao; Wang, Zhouping] Dalian Polytech Univ, Sch Food Sci & Technol, Natl Engn Res Ctr Seafood, Dalian 116034, Peoples R China.
   [Wang, Zhouping] Jiangnan Univ, Int Joint Lab Food Safety, Wuxi 214122, Peoples R China.
   [Wang, Zhouping] Jiangnan Univ, Collaborat Innovat Ctr Food Safety & Qual Control, Wuxi 214122, Peoples R China.
C3 Jiangnan University; Anhui Science & Technology University; Suzhou
   University of Science & Technology; Dalian Polytechnic University;
   Jiangnan University; Jiangnan University
RP Wang, ZP (通讯作者)，Jiangnan Univ, Sch Food Sci & Technol, State Key Lab Food Sci & Technol, Wuxi 214122, Peoples R China.; Wang, ZP (通讯作者)，Dalian Polytech Univ, Sch Food Sci & Technol, Natl Engn Res Ctr Seafood, Dalian 116034, Peoples R China.; Wang, ZP (通讯作者)，Jiangnan Univ, Int Joint Lab Food Safety, Wuxi 214122, Peoples R China.; Wang, ZP (通讯作者)，Jiangnan Univ, Collaborat Innovat Ctr Food Safety & Qual Control, Wuxi 214122, Peoples R China.
EM wangzp@jiangnan.edu.cn
RI Ye, Hua/AAK-4708-2021
OI Ye, Hua/0000-0002-4947-6195
FU SAMP;T Support Program of Jiangsu Province [BE2017623]; Jiangsu
   Agriculture Science and Technology Innovation Fund [CX(18)2025];
   National Natural Science Fund of China [31871881]; Fundamental Research
   Funds for Central Universities [JUSRP51714B]; Technology RAMP;D Program
   of Suzhou [SNG2018044]; Distinguished Professor Program of Jiangsu
   Province; Jiangnan University Postgraduate Overseas Research Project
FX This work was financially supported by the S&T Support Program of
   Jiangsu Province [BE2017623], Jiangsu Agriculture Science and Technology
   Innovation Fund [CX(18)2025], the National Natural Science Fund of China
   [31871881], the Fundamental Research Funds for Central Universities
   [JUSRP51714B], the Technology R&D Program of Suzhou [SNG2018044], the
   Distinguished Professor Program of Jiangsu Province and Jiangnan
   University Postgraduate Overseas Research Project.
CR Almusharraf AY, 2018, MICROCHIM ACTA, V185, DOI 10.1007/s00604-018-2789-3
   Bai LJ, 2014, NANOSCALE, V6, P2902, DOI [10.1039/c3nr05930h, 10.1039/c3nr05930]
   Bose S, 2012, FOOD CHEM, V134, P758, DOI 10.1016/j.foodchem.2012.02.175
   Chen Z, 2017, ANAL CHEM, V89, P5901, DOI 10.1021/acs.analchem.7b00261
   Chinnappan R, 2018, MICROCHIM ACTA, V185, DOI 10.1007/s00604-017-2601-9
   Vu CQ, 2017, ACS COMB SCI, V19, P609, DOI 10.1021/acscombsci.6b00163
   Cui L, 2012, ANAL CHEM, V84, P5535, DOI 10.1021/ac300182w
   Ebrahim S, 2015, SPECTROCHIM ACTA A, V150, P212, DOI 10.1016/j.saa.2015.05.042
   Giovanni M, 2015, ADV FUNCT MATER, V25, P3840, DOI 10.1002/adfm.201500940
   Gorbet MB, 2005, BIOMATERIALS, V26, P6811, DOI 10.1016/j.biomaterials.2005.04.063
   Gutsmann T, 2007, INT J MED MICROBIOL, V297, P341, DOI 10.1016/j.ijmm.2007.03.004
   Han XY, 2018, MICROCHIM ACTA, V185, DOI 10.1007/s00604-017-2568-6
   Jiang YX, 2014, MICROCHIM ACTA, V181, P1423, DOI 10.1007/s00604-014-1296-4
   Kim SE, 2012, NEW BIOTECHNOL, V29, pS169, DOI 10.1016/j.nbt.2012.08.470
   Kwon YS, 2014, CHEM COMMUN, V50, P40, DOI 10.1039/c3cc47108j
   Lee EH, 2017, ACS APPL MATER INTER, V9, P14889, DOI 10.1021/acsami.7b02377
   Li PF, 2018, VIRUS RES, V246, P46, DOI 10.1016/j.virusres.2018.01.006
   Li X, 2016, NANOSCALE, V8, P9852, DOI 10.1039/c6nr00946h
   Lim SK, 2015, ANAL CHEM, V87, P9408, DOI 10.1021/acs.analchem.5b02270
   Liu JH, 2013, ANAL CHEM, V85, P1424, DOI 10.1021/ac3023982
   Lupold SE, 2002, CANCER RES, V62, P4029
   Macdonald J, 2016, NUCLEIC ACID THER, V26, P348, DOI 10.1089/nat.2015.0585
   Pan WH, 2009, MOLECULES, V14, P1353, DOI 10.3390/molecules14041353
   Perrier S, 2018, ANAL CHEM, V90, P4236, DOI 10.1021/acs.analchem.7b04593
   Posha B, 2018, BIOSENS BIOELECTRON, V101, P199, DOI 10.1016/j.bios.2017.10.030
   Rockey WM, 2011, NUCLEIC ACID THER, V21, P299, DOI 10.1089/nat.2011.0313
   Schenk F, 2018, ANAL BIOANAL CHEM, V410, P863, DOI 10.1007/s00216-017-0643-9
   Su W, 2013, ELECTROANAL, V25, P380, DOI 10.1002/elan.201200453
   Wu JJ, 2014, MICROCHIM ACTA, V181, P479, DOI 10.1007/s00604-013-1156-7
   Xie SB, 2016, ANAL CHEM, V88, P5218, DOI 10.1021/acs.analchem.6b00276
   Xu WT, 2017, BIOSENS BIOELECTRON, V89, P795, DOI 10.1016/j.bios.2016.10.012
   Ye H, 2017, MICROCHIM ACTA, V184, P4235, DOI 10.1007/s00604-017-2453-3
   Zhang DP, 2012, ANAL CHEM, V84, P8088, DOI 10.1021/ac302320x
   Zhao M, 2017, ANAL CHEM, V89, P8335, DOI 10.1021/acs.analchem.7b01558
   Zhou J, 2010, ANAL BIOANAL CHEM, V398, P2471, DOI 10.1007/s00216-010-3987-y
NR 35
TC 32
Z9 33
U1 8
U2 148
PU SPRINGER WIEN
PI WIEN
PA SACHSENPLATZ 4-6, PO BOX 89, A-1201 WIEN, AUSTRIA
SN 0026-3672
EI 1436-5073
J9 MICROCHIM ACTA
JI Microchim. Acta
PD MAR
PY 2019
VL 186
IS 3
AR 173
DI 10.1007/s00604-019-3261-8
PG 8
WC Chemistry, Analytical
WE Science Citation Index Expanded (SCI-EXPANDED)
SC Chemistry
GA HL6WF
UT WOS:000458876100005
PM 30771102
DA 2023-06-30
ER

PT J
AU Miao, J
   Wang, JS
   Guo, JY
   Gao, HG
   Han, K
   Jiang, CM
   Miao, P
AF Miao, Jie
   Wang, Jingsheng
   Guo, Jinyang
   Gao, Huiguang
   Han, Kun
   Jiang, Chengmin
   Miao, Peng
TI A plasmonic colorimetric strategy for visual miRNA detection based on
   hybridization chain reaction
SO SCIENTIFIC REPORTS
LA English
DT Article
ID GOLD NANOPARTICLES; ELECTROCHEMICAL DETECTION; SILVER NANOPARTICLES; DNA
   DETECTION; STEM-CELLS; MICRORNA; PROBE; AGGREGATION; BIOSENSOR
AB In this work, a novel colorimetric strategy for miRNA analysis is proposed based on hybridization chain reaction (HCR)-mediated localized surface plasmon resonance (LSPR) variation of silver nanoparticles (AgNPs). miRNA in the sample to be tested is able to release HCR initiator from a solid interface to AgNPs colloid system by toehold exchange-mediated strand displacement, which then triggers the consumption of fuel strands with single-stranded tails for HCR. The final produced long nicked double-stranded DNA loses the ability to protect AgNPs from salt-induced aggregation. The stability variation of the colloid system can then be monitored by recording corresponding UV-vis spectrum and initial miRNA level is thus determined. This sensing system involves only four DNA strands which is quite simple. The practical utility is confirmed to be excellent by employing different biological samples.
C1 [Miao, Jie; Wang, Jingsheng; Guo, Jinyang; Gao, Huiguang] 404th Hosp PLA, Dept Clin Lab, Weihai 264200, Peoples R China.
   [Han, Kun; Miao, Peng] Chinese Acad Sci, Suzhou Inst Biomed Engn & Technol, CAS Key Lab Biomed Diagnost, Suzhou 215163, Peoples R China.
   [Jiang, Chengmin] Rice Univ, Dept Chem, POB 1892, Houston, TX 77005 USA.
C3 Chinese Academy of Sciences; Suzhou Institute of Biomedical Engineering
   & Technology, CAS; Rice University
RP Gao, HG (通讯作者)，404th Hosp PLA, Dept Clin Lab, Weihai 264200, Peoples R China.; Miao, P (通讯作者)，Chinese Acad Sci, Suzhou Inst Biomed Engn & Technol, CAS Key Lab Biomed Diagnost, Suzhou 215163, Peoples R China.
EM 18660382786@163.com; miaopeng@sibet.ac.cn
RI Jiang, Chengmin/D-7679-2013; Miao, Peng/J-4249-2013
OI Jiang, Chengmin/0000-0003-1517-0638; Miao, Peng/0000-0003-3993-4778
FU National Natural Science Foundation of China [31400847, 31500805];
   Natural Science Foundation of Jiangsu Province of China [BK20141204]
FX This work is supported by the National Natural Science Foundation of
   China (grant no. 31400847 and 31500805) and the Natural Science
   Foundation of Jiangsu Province of China (grant no. BK20141204).
CR Adams BD, 2015, CANCER RES, V75, P5206, DOI 10.1158/0008-5472.CAN-15-1989
   Bo B, 2013, TALANTA, V113, P36, DOI 10.1016/j.talanta.2013.03.056
   Cao Y, 2010, BIOSENS BIOELECTRON, V25, P1032, DOI 10.1016/j.bios.2009.09.021
   Cheloufi S, 2010, NATURE, V465, P584, DOI 10.1038/nature09092
   Chen SL, 2015, TUMOR BIOL, V36, P9909, DOI 10.1007/s13277-015-3756-9
   de Leeuw DC, 2016, LEUKEMIA, V30, P742, DOI 10.1038/leu.2015.160
   Dirks RM, 2004, P NATL ACAD SCI USA, V101, P15275, DOI 10.1073/pnas.0407024101
   Doty RC, 2005, CHEM MATER, V17, P4630, DOI 10.1021/cm0508017
   Hu R, 2015, SENSOR ACTUAT B-CHEM, V218, P191, DOI 10.1016/j.snb.2015.04.064
   Huang FJ, 2015, SMALL, V11, P5800, DOI 10.1002/smll.201501826
   Li CX, 2015, ANAL CHEM, V87, P4283, DOI 10.1021/ac5047032
   Liu P, 2013, ANAL CHEM, V85, P7689, DOI 10.1021/ac4001157
   Liu SH, 2010, CHEM-ASIAN J, V5, P36, DOI 10.1002/asia.200900228
   Loo JFC, 2015, ANALYST, V140, P4566, DOI [10.1039/c5an00679a, 10.1039/C5AN00679A]
   Luo QJ, 2009, PLOS GENET, V5, DOI 10.1371/journal.pgen.1000457
   Ma CP, 2014, ANAL BIOCHEM, V457, P19, DOI 10.1016/j.ab.2014.04.022
   Miao P, 2016, ELECTROCHIM ACTA, V190, P396, DOI 10.1016/j.electacta.2016.01.034
   Miao P, 2015, BIOSENS BIOELECTRON, V63, P365, DOI 10.1016/j.bios.2014.07.075
   Miao P, 2014, ACS APPL MATER INTER, V6, P8667, DOI 10.1021/am501473m
   Miao P, 2013, BIOSENS BIOELECTRON, V49, P20, DOI 10.1016/j.bios.2013.04.038
   Noh KC, 2015, ANALYST, V140, P8209, DOI 10.1039/c5an01601k
   Okochi M, 2015, TALANTA, V142, P235, DOI 10.1016/j.talanta.2015.04.054
   Ong SG, 2015, ADV DRUG DELIVER REV, V88, P3, DOI 10.1016/j.addr.2015.04.004
   Ouyang L, 2016, J MATER CHEM C, V4, P736, DOI 10.1039/c5tc03831f
   Peltier HJ, 2008, RNA, V14, P844, DOI 10.1261/rna.939908
   Rijavec M, 2014, SCI REP-UK, V4, DOI 10.1038/srep06103
   Shimono Y, 2009, CELL, V138, P592, DOI 10.1016/j.cell.2009.07.011
   Tao LC, 2015, ONCOTARGET, V6, P42613, DOI 10.18632/oncotarget.6073
   Vilela D, 2012, ANAL CHIM ACTA, V751, P24, DOI 10.1016/j.aca.2012.08.043
   Yue GZ, 2016, COORDIN CHEM REV, V311, P75, DOI 10.1016/j.ccr.2015.11.009
   Zhang H, 2015, CHEM COMMUN, V51, P16836, DOI 10.1039/c5cc06225j
   Zhang J, 2015, SCI CHINA LIFE SCI, V58, P1262, DOI 10.1007/s11427-015-4969-2
   Zhang WW, 2015, J POLYM SCI POL CHEM, V53, P1594, DOI 10.1002/pola.27592
   Zhao J, 2015, BIOSENS BIOELECTRON, V66, P327, DOI 10.1016/j.bios.2014.11.039
   Zhu L, 2015, J PHOTOCH PHOTOBIO A, V311, P1, DOI 10.1016/j.jphotochem.2015.05.008
NR 35
TC 34
Z9 36
U1 4
U2 119
PU NATURE PUBLISHING GROUP
PI LONDON
PA MACMILLAN BUILDING, 4 CRINAN ST, LONDON N1 9XW, ENGLAND
SN 2045-2322
J9 SCI REP-UK
JI Sci Rep
PD AUG 18
PY 2016
VL 6
AR 32219
DI 10.1038/srep32219
PG 7
WC Multidisciplinary Sciences
WE Science Citation Index Expanded (SCI-EXPANDED)
SC Science & Technology - Other Topics
GA DT6QE
UT WOS:000381608200001
PM 27534372
OA gold, Green Published
DA 2023-06-30
ER

PT J
AU Gupta, A
   Prabhakar, N
   Singh, R
   Kaushik, A
   Malhotra, BD
AF Gupta, Akhilesh
   Prabhakar, Nirmal
   Singh, Renu
   Kaushik, Ajeeet
   Malhotra, Bansi D.
TI Sol-gel derived cerium-oxide-silicon-oxide nanocomposite for
   cypermethrin detection
SO THIN SOLID FILMS
LA English
DT Article; Proceedings Paper
CT India-Japan Workshop on Biomolecular Electronics and Organic
   Nanotechnology for Environmental Preservation (IJWBME2009)
CY DEC 17-19, 2009
CL New Delhi, INDIA
SP Natl Phys Lab (NPL), Dept Biolog Func, Kyushu Inst Technol (KIT), Dept Sci & Technol Ctr Biomolecular Elect (DSTCBE)
DE Cypermethrin; DNA biosensor; Silicon-oxide; Nanocomposite
ID INSECTICIDE; FILM; IR
AB Cerium oxide (CeO2) nanoparticles have been self-assembled onto sol-gel derived silicon-oxide (SiO2) film fabricated onto indium tin oxide (ITO) coated glass plate. These SiO2-CeO2 nanocomposite films have been used to immobilize the double stranded calf thymus deoxy ribose nucleic acid (dsCf-DNA) by physical adsorption to detect cypermethrin (CM). Both CeO2-SiO2/ITO electrode and dsCT-DNA/CeO2-SiO2/ITO bioelectrodes have been characterized using Fourier transform infrared (FTIR) spectroscopy, scanning electron microsopy (SEM) and differential pulse voltammetry (DPV) to confirm the formation of CeO2-SiO2 nanocomposite and binding of dsCT-DNA with CeO2-SiO2 nanocomposite. Electrochemical response studies of dsCT-DNA/CeO2-SiO2/ITO bioelectrode carried out as a function of CM concentration using DPV technique exhibit detection limit up to 0.0025 ppm with response time of 30 s. (C) 2010 Elsevier B.V. All rights reserved.
C1 [Gupta, Akhilesh; Prabhakar, Nirmal; Singh, Renu; Kaushik, Ajeeet; Malhotra, Bansi D.] Natl Phys Lab, Biomed Instrumentat Sect, DST Ctr Biomol Elect, New Delhi 110012, India.
C3 Council of Scientific & Industrial Research (CSIR) - India; CSIR -
   National Physical Laboratory (NPL)
RP Malhotra, BD (通讯作者)，Natl Phys Lab, Biomed Instrumentat Sect, DST Ctr Biomol Elect, Dr KS Krishnan Marg, New Delhi 110012, India.
EM bansi.malhotra@gmail.com
RI malhotra, bansi d/E-8921-2012; Kaushik, Ajeet Kuamr/K-1289-2018
OI malhotra, bansi d/0000-0002-0957-2684; Kaushik, Ajeet
   Kuamr/0000-0003-4206-1541; Gupta, Akhilesh Kumar/0000-0003-2780-8184
CR Aguera A, 2002, ANALYST, V127, P347, DOI 10.1039/b109499h
   *ALL WOODB ASS LTD, 1995, COTT CROP AGR MARK
   Ansari AA, 2008, ELECTROCHEM COMMUN, V10, P1246, DOI 10.1016/j.elecom.2008.06.003
   Casu M, 2001, J MATER SCI, V36, P3731, DOI 10.1023/A:1017973716834
   Cui HT, 2002, MATER RES BULL, V37, P2155, DOI 10.1016/S0025-5408(02)00897-8
   Gabbianelli R, 2004, TOXICOLOGY, V203, P17, DOI 10.1016/j.tox.2004.05.012
   Hofman R, 1996, SURF INTERFACE ANAL, V24, P1, DOI 10.1002/(SICI)1096-9918(199601)24:1<1::AID-SIA73>3.0.CO;2-I
   Istvan K, 2005, J LIQ CHROMATOGR R T, V28, P407, DOI 10.1081/JLC-200044521
   Janghel EK, 2007, J BRAZIL CHEM SOC, V18, P590, DOI 10.1590/S0103-50532007000300015
   Jin H, 1998, FRESEN J ANAL CHEM, V360, P573, DOI 10.1007/s002160050761
   Kaushik A, 2009, ELECTROCHEM COMMUN, V11, P1919, DOI 10.1016/j.elecom.2009.08.016
   Kaushik A, 2009, BIOCHEM ENG J, V46, P132, DOI 10.1016/j.bej.2009.04.021
   Lee HJ, 2004, J AGR FOOD CHEM, V52, P1039, DOI 10.1021/jf030519p
   Malhotra BD, 2009, THIN SOLID FILMS, V518, P614, DOI 10.1016/j.tsf.2009.07.036
   *MIN AGR FISH FOOD, 1990, PEST US SURV REP 78
   *MIN AGR FISH FOOD, 1995, PEST US SURV REP 78
   Prabhakar N, 2007, ANAL BIOCHEM, V366, P71, DOI 10.1016/j.ab.2007.03.009
   Saxena PN, 2005, TOXICOLOGY, V216, P244, DOI 10.1016/j.tox.2005.08.008
   Singh R, 2010, J MOL RECOGNIT, V23, P472, DOI 10.1002/jmr.1014
   Solanki PR, 2008, J MOL RECOGNIT, V21, P217, DOI 10.1002/jmr.888
   Solanki PR, 2009, ELECTROCHEM COMMUN, V11, P2272, DOI 10.1016/j.elecom.2009.10.007
   Song XL, 2008, MATER CHEM PHYS, V110, P128, DOI 10.1016/j.matchemphys.2008.01.042
   Suzuki T, 2002, SOLID STATE IONICS, V151, P111, DOI 10.1016/S0167-2738(02)00589-1
   Vazquez PP, 2005, ANAL BIOANAL CHEM, V381, P1217, DOI 10.1007/s00216-004-3043-x
NR 24
TC 7
Z9 7
U1 2
U2 24
PU ELSEVIER SCIENCE SA
PI LAUSANNE
PA PO BOX 564, 1001 LAUSANNE, SWITZERLAND
SN 0040-6090
J9 THIN SOLID FILMS
JI Thin Solid Films
PD NOV 30
PY 2010
VL 519
IS 3
SI SI
BP 1122
EP 1127
DI 10.1016/j.tsf.2010.08.055
PG 6
WC Materials Science, Multidisciplinary; Materials Science, Coatings &
   Films; Physics, Applied; Physics, Condensed Matter
WE Science Citation Index Expanded (SCI-EXPANDED); Conference Proceedings Citation Index - Science (CPCI-S)
SC Materials Science; Physics
GA 691JE
UT WOS:000285075300035
OA Bronze
DA 2023-06-30
ER

PT J
AU Song, H
   Shin, H
   Seo, H
   Park, W
   Joo, BJ
   Kim, J
   Kim, J
   Kim, HK
   Kim, J
   Park, JU
AF Song, Hayoung
   Shin, Haein
   Seo, Hunkyu
   Park, Wonjung
   Joo, Byung Jun
   Kim, Jeongho
   Kim, Jeonghyun
   Kim, Hong Kyun
   Kim, Jayoung
   Park, Jang-Ung
TI Wireless Non-Invasive Monitoring of Cholesterol Using a Smart Contact
   Lens
SO ADVANCED SCIENCE
LA English
DT Article
DE cholesterol; healthcare device; smart contact lens; stretchable antenna;
   wireless communication
ID TEAR GLUCOSE; DEVICES; SENSOR; HEALTH
AB Herein, a wireless and soft smart contact lens that enables real-time quantitative recording of cholesterol in tear fluids for the monitoring of patients with hyperlipidemia using a smartphone is reported. This contact lens incorporates an electrochemical biosensor for the continuous detection of cholesterol concentrations, stretchable antenna, and integrated circuits for wireless communication, which makes a smartphone the only device required to operate this lens remotely without obstructing the wearer's vision. The hyperlipidemia rabbit model is utilized to confirm the correlation between cholesterol levels in tear fluid and blood and to confirm the feasibility of this smart contact lens for diagnostic application of cholesterol-related diseases. Further in vivo tests with human subjects demonstrated its good biocompatibility, wearability, and reliability as a non-invasive healthcare device.
C1 [Song, Hayoung; Shin, Haein; Seo, Hunkyu; Park, Wonjung; Joo, Byung Jun; Park, Jang-Ung] Yonsei Univ, Inst Basic Sci IBS, Ctr Nanomed, Dept Mat Sci & Engn, Seoul 03722, South Korea.
   [Kim, Jeongho; Kim, Hong Kyun] Kyungpook Natl Univ, Grad Sch, Dept Biomed Sci, 680 Gukchebosang Ro, Daegu 41944, South Korea.
   [Kim, Jeonghyun] Kwangwoon Univ, Dept Elect Convergence Engn, Seoul 01897, South Korea.
   [Kim, Hong Kyun] Kyungpook Natl Univ Hosp, Dept Ophthalmol, Biomed Inst, Sch Med, 130 Dongdeok Ro, Daegu 41944, South Korea.
   [Kim, Jayoung] Yonsei Univ, Coll Med, Dept Med Engn, Seoul 03722, South Korea.
   [Park, Jang-Ung] Yonsei Univ, KIURI Inst, Seoul 03722, South Korea.
C3 Institute for Basic Science - Korea (IBS); Yonsei University; Kyungpook
   National University; Kwangwoon University; Kyungpook National
   University; Kyungpook National University Hospital; Yonsei University;
   Yonsei University Health System; Yonsei University
RP Park, JU (通讯作者)，Yonsei Univ, Inst Basic Sci IBS, Ctr Nanomed, Dept Mat Sci & Engn, Seoul 03722, South Korea.; Kim, HK (通讯作者)，Kyungpook Natl Univ, Grad Sch, Dept Biomed Sci, 680 Gukchebosang Ro, Daegu 41944, South Korea.; Kim, J (通讯作者)，Kwangwoon Univ, Dept Elect Convergence Engn, Seoul 01897, South Korea.; Kim, HK (通讯作者)，Kyungpook Natl Univ Hosp, Dept Ophthalmol, Biomed Inst, Sch Med, 130 Dongdeok Ro, Daegu 41944, South Korea.; Kim, J (通讯作者)，Yonsei Univ, Coll Med, Dept Med Engn, Seoul 03722, South Korea.; Park, JU (通讯作者)，Yonsei Univ, KIURI Inst, Seoul 03722, South Korea.
EM jkim@kw.ac.kr; okeye@knu.ac.kr; jayoungkim@yonsei.ac.kr;
   jang-ung@yonsei.ac.kr
RI Park, Jang-Ung/E-9224-2010
OI Park, Jang-Ung/0000-0003-1522-4958
FU Ministry of Science ICT (MSIT); Ministry of Trade, Industry and Energy
   (MOTIE); Ministry of Health Welfare; Ministry of Food and Drug Safety of
   Korea through the National Research Foundation for Nano Material
   Technology Development Program [2021M3D1A204991411]; Bio & Medical
   Technology Development Program [2018M3A9F1021649]; Wearable Platform
   Materials Technology Center ERC Program [2022R1A5A6000846]; Korea
   Initiative for fostering University of Research and Innovation (KIURI)
   Program [2020M3H1A1077207]; Technology Innovation Program (Center for
   Super Critical Material Industrial Technology) [20013621]; Korea Medical
   Device Development Fund [RMS 2022-11-1209, KMDF RS-2022-00141392];
   Samsung Research Funding & Incubation Center of Samsung Electronics
   [SRFC-TC2003-03]; Institute for Basic Science [IBS-R026-D1]
FX This work was supported by the Ministry of Science & ICT (MSIT), the
   Ministry of Trade, Industry and Energy (MOTIE), the Ministry of Health &
   Welfare, and the Ministry of Food and Drug Safety of Korea through the
   National Research Foundation for Nano Material Technology Development
   Program (2021M3D1A204991411), the Bio & Medical Technology Development
   Program (2018M3A9F1021649), the Wearable Platform Materials Technology
   Center ERC Program (2022R1A5A6000846), the Korea Initiative for
   fostering University of Research and Innovation (KIURI) Program
   (2020M3H1A1077207), the Technology Innovation Program (20013621, Center
   for Super Critical Material Industrial Technology), and the Korea
   Medical Device Development Fund grant (RMS 2022-11-1209 / KMDF
   RS-2022-00141392). In addition, the authors are thankful for the
   financial support by the Samsung Research Funding & Incubation Center of
   Samsung Electronics (SRFC-TC2003-03) and the Institute for Basic Science
   (IBS-R026-D1).
CR Aihara M, 2021, J DIABETES INVEST, V12, P266, DOI 10.1111/jdi.13344
   Baca JT, 2007, OCUL SURF, V5, P280, DOI 10.1016/S1542-0124(12)70094-0
   Badugu R, 2018, ANAL BIOCHEM, V542, P84, DOI 10.1016/j.ab.2017.11.014
   Bekerman I, 2014, J OPHTHALMOL, V2014, DOI 10.1155/2014/503645
   Coskun V, 2015, SENSORS-BASEL, V15, P13348, DOI 10.3390/s150613348
   Fan Jianglin, 2015, Pharmacol Ther, V146, P104, DOI 10.1016/j.pharmthera.2014.09.009
   Green-Church KB, 2011, INVEST OPHTH VIS SCI, V52, P1979, DOI 10.1167/iovs.10-6997d
   Grundy SM, 2004, CIRCULATION, V110, P227, DOI 10.1161/01.CIR.0000133317.49796.0E
   HOLLY FJ, 1977, SURV OPHTHALMOL, V22, P69, DOI 10.1016/0039-6257(77)90087-X
   Horwath-Winter J, 2009, ACTA OPHTHALMOL, V87, P188, DOI 10.1111/j.1755-3768.2008.01215.x
   Hwang HS, 2018, INVEST OPHTH VIS SCI, V59
   Jacob JT, 2008, OCUL SURF, V6, P175, DOI 10.1016/S1542-0124(12)70178-7
   Jalbert I, 2013, EXP EYE RES, V117, P138, DOI 10.1016/j.exer.2013.08.016
   Jang J, 2021, SCI ADV, V7, DOI 10.1126/sciadv.abf7194
   Jang J, 2017, NPG ASIA MATER, V9, DOI 10.1038/am.2017.172
   Jeon HJ, 2021, NANO LETT, V21, P8933, DOI 10.1021/acs.nanolett.1c01880
   Karyakin AA, 2004, ANAL CHEM, V76, P474, DOI 10.1021/ac034859l
   Kaura R., 1986, PREOCULAR TEAR FILM, P743
   Keum D, 2020, SCI ADV, V6, DOI 10.1126/sciadv.aba3252
   Kim J, 2017, NAT BIOMED ENG, V1, DOI 10.1038/s41551-017-0049
   Kim J, 2016, ACS SENSORS, V1, P1011, DOI 10.1021/acssensors.6b00356
   Kim J, 2015, BIOSENS BIOELECTRON, V74, P1061, DOI 10.1016/j.bios.2015.07.039
   Kim J, 2022, ADV SCI, V9, DOI 10.1002/advs.202103331
   Kim J, 2020, ADV MATER TECHNOL-US, V5, DOI 10.1002/admt.201900728
   Kim J, 2020, NANO LETT, V20, P1517, DOI 10.1021/acs.nanolett.9b03605
   Kim K, 2019, ADV MATER, V31, DOI 10.1002/adma.201804690
   Kim SK, 2022, ADV MATER, V34, DOI 10.1002/adma.202110536
   Kolodgie FD, 1996, ARTERIOSCL THROM VAS, V16, P1454, DOI 10.1161/01.ATV.16.12.1454
   Kownacka AE, 2018, BIOMACROMOLECULES, V19, P4504, DOI 10.1021/acs.biomac.8b01429
   Ku M, 2020, SCI ADV, V6, DOI 10.1126/sciadv.abb2891
   La Belle JT, 2016, CHEM COMMUN, V52, P9197, DOI 10.1039/c6cc03609k
   Lee GH, 2022, ADV SCI, V9, DOI 10.1002/advs.202103254
   Lin YR, 2018, SENSORS-BASEL, V18, DOI 10.3390/s18103208
   Lozano WM, 2019, ANIMALS-BASEL, V9, DOI 10.3390/ani9070463
   Luo J, 2020, NAT REV MOL CELL BIO, V21, P225, DOI 10.1038/s41580-019-0190-7
   Maxfield FR, 2005, NATURE, V438, P612, DOI 10.1038/nature04399
   Nelson RH, 2013, PRIMARY CARE, V40, P195, DOI 10.1016/j.pop.2012.11.003
   Oh SJ, 2016, CHEM MATER, V28, P4714, DOI 10.1021/acs.chemmater.6b01709
   Pankratov D, 2016, ELECTROANAL, V28, P1250, DOI 10.1002/elan.201501116
   Park J, 2020, INFOMAT, V2, P33, DOI 10.1002/inf2.12047
   Park J, 2018, SCI ADV, V4, DOI 10.1126/sciadv.aap9841
   Park YG, 2021, ADV HEALTHC MATER, V10, DOI 10.1002/adhm.202002280
   Park YG, 2020, NANO RES, V13, P1347, DOI 10.1007/s12274-019-2595-1
   Park YG, 2019, ACS APPL MATER INTER, V11, P41497, DOI 10.1021/acsami.9b12417
   Park YG, 2019, SENSORS-BASEL, V19, DOI 10.3390/s19204353
   Park YG, 2019, SCI ADV, V5, DOI 10.1126/sciadv.aaw2844
   SAIER EL, 1979, AM J CLIN PATHOL, V71, P83
   Schwartz G, 2013, NAT COMMUN, V4, DOI 10.1038/ncomms2832
   Sempionatto JR, 2021, NAT BIOMED ENG, V5, P737, DOI 10.1038/s41551-021-00685-1
   Shin H, 2021, LAB CHIP, V21, P1269, DOI 10.1039/d0lc01317j
   Sun D, 2019, NANO ENERGY, V61, P361, DOI 10.1016/j.nanoen.2019.04.063
   Tiffany JM, 2003, EYE, V17, P923, DOI 10.1038/sj.eye.6700566
   VANHAERINGEN NJ, 1975, EXP EYE RES, V20, P271, DOI 10.1016/0014-4835(75)90140-2
   Wicaksana AL, 2020, DIABETES METAB SYND, V14, P1109, DOI 10.1016/j.dsx.2020.06.070
   Willcox M, 2002, ADV EXP MED BIOL, V506, P879
   World Health Organization, CARD DIS CVDS
   Ye Y, 2022, ADV SCI, V9, DOI 10.1002/advs.202104738
   Yun SM, 2021, APPL SCI-BASEL, V11, DOI 10.3390/app11031235
   Zhu YZ, 2022, ADV MATER, V34, DOI 10.1002/adma.202108389
NR 59
TC 6
Z9 6
U1 37
U2 68
PU WILEY
PI HOBOKEN
PA 111 RIVER ST, HOBOKEN 07030-5774, NJ USA
EI 2198-3844
J9 ADV SCI
JI Adv. Sci.
PD OCT
PY 2022
VL 9
IS 28
AR 2203597
DI 10.1002/advs.202203597
EA AUG 2022
PG 11
WC Chemistry, Multidisciplinary; Nanoscience & Nanotechnology; Materials
   Science, Multidisciplinary
WE Science Citation Index Expanded (SCI-EXPANDED)
SC Chemistry; Science & Technology - Other Topics; Materials Science
GA 5C1MN
UT WOS:000841132500001
PM 35975449
OA Green Published, gold
DA 2023-06-30
ER

PT J
AU Asadi, R
   Mollasalehi, H
AF Asadi, Rozi
   Mollasalehi, Hamidreza
TI The mechanism and improvements to the isothermal amplification of
   nucleic acids, at a glance
SO ANALYTICAL BIOCHEMISTRY
LA English
DT Review
DE Isothermal amplification; LAMP; NASBA; HDA; SDA; RCA; HCR; MDA
ID HYBRIDIZATION CHAIN-REACTION; SEQUENCE-BASED AMPLIFICATION;
   ROLLING-CIRCLE-AMPLIFICATION; MULTIPLE DISPLACEMENT AMPLIFICATION;
   HELICASE-DEPENDENT AMPLIFICATION; ULTRASENSITIVE ELECTROCHEMICAL
   DETECTION; WHOLE-GENOME AMPLIFICATION; LATERAL FLOW BIOSENSOR; PHI29
   DNA-POLYMERASE; SENSITIVE DETECTION
AB A comparative review of the most common isothermal methods is provided. In the last two decades, the challenge of using isothermal amplification systems as an alternate to the most extensive and long-standing nucleic acids-amplifying method-the polymerase chain reaction-has arisen. The main advantage of isothermal amplification is no requirement for expensive laboratory equipment for thermal cycling. Considerable efforts have been made to improve the current techniques of nucleic acid amplification and the development of new approaches based on the main drawbacks of each method. The most important and challenging goal was to achieve a lowcost, straightforward system that is rapid, specific, accurate, and sensitive.
C1 [Asadi, Rozi] Islamic Azad Univ, Fac Biol Sci, North Tehran Branch, Dept Biochem, Tehran, Iran.
   [Mollasalehi, Hamidreza] Shahid Beheshti Univ, Fac Life Sci & Biotechnol, Dept Microbiol & Microbial Biotechnol, Tehran 1983969411, Iran.
C3 Islamic Azad University; Shahid Beheshti University
RP Mollasalehi, H (通讯作者)，Shahid Beheshti Univ, Fac Life Sci & Biotechnol, Dept Microbiol & Microbial Biotechnol, Tehran 1983969411, Iran.
EM H_mollasalehi@sbu.ac.ir
OI Asadi, Rozi/0000-0003-2378-9668
FU Shahid Beheshti University; Islamic Azad University
FX The authors appreciate supports of Shahid Beheshti University and
   Islamic Azad University.
CR Abdolahzadeh A, 2019, RNA, V25, P1806, DOI 10.1261/rna.072629.119
   AL-maskri AAA, 2020, ANAL CHIM ACTA, V1126, P1, DOI 10.1016/j.aca.2020.06.007
   Ali MM, 2014, CHEM SOC REV, V43, P3324, DOI 10.1039/c3cs60439j
   Ali Z, 2020, VIRUS RES, V288, DOI 10.1016/j.virusres.2020.198129
   An LX, 2005, J BIOL CHEM, V280, P28952, DOI 10.1074/jbc.M503096200
   Ao WY, 2012, J CLIN MICROBIOL, V50, P2433, DOI 10.1128/JCM.00208-12
   Aufdembrink LM, 2020, RNA, V26, P1283, DOI 10.1261/rna.075192.120
   Ballantyne KN, 2006, ANAL BIOCHEM, V355, P298, DOI 10.1016/j.ab.2006.04.039
   Bao YJ, 2020, ACS SENSORS, V5, P1082, DOI 10.1021/acssensors.0c00034
   Barreda-Garcia S, 2017, CHEM COMMUN, V53, P9721, DOI 10.1039/c7cc05128j
   Barreda-Garcia S, 2018, SENSOR ACTUAT B-CHEM, V268, P438, DOI 10.1016/j.snb.2018.04.133
   Barreda-Garcia S, 2015, BIOSENS BIOELECTRON, V68, P122, DOI 10.1016/j.bios.2014.12.029
   Bi S, 2017, CHEM SOC REV, V46, P4281, DOI 10.1039/c7cs00055c
   Binga EK, 2008, ISME J, V2, P233, DOI 10.1038/ismej.2008.10
   Bodulev OL, 2020, BIOCHEMISTRY-MOSCOW+, V85, P147, DOI 10.1134/S0006297920020030
   Cao HX, 2020, SENSOR ACTUAT B-CHEM, V318, DOI 10.1016/j.snb.2020.128287
   Carinelli S, 2017, BIOSENS BIOELECTRON, V93, P65, DOI 10.1016/j.bios.2016.09.099
   Chander Y, 2014, FRONT MICROBIOL, V5, DOI 10.3389/fmicb.2014.00395
   Chen AY, 2016, ANAL CHEM, V88, P3203, DOI 10.1021/acs.analchem.5b04578
   Chen AY, 2015, ANAL CHEM, V87, P6328, DOI 10.1021/acs.analchem.5b01168
   Chen F, 2016, CHEMBIOCHEM, V17, P1171, DOI 10.1002/cbic.201500605
   Chen J, 2020, CHEM COMMUN, V56, P9024, DOI 10.1039/d0cc02337j
   Chen XL, 2020, SENSOR ACTUAT B-CHEM, V311, DOI 10.1016/j.snb.2020.127898
   Cheng H, 2019, ANAL CHEM, V91, P10672, DOI 10.1021/acs.analchem.9b01947
   Chernesky M A, 1999, Methods Mol Med, V20, P33, DOI 10.1385/0-89603-535-2:33
   Choi J, 2011, ANAL CHEM, V83, P6890, DOI 10.1021/ac2013916
   Ciftci S, 2020, BIOSENS BIOELECTRON, V151, DOI 10.1016/j.bios.2019.112002
   COMPTON J, 1991, NATURE, V350, P91, DOI 10.1038/350091a0
   Cools I, 2006, J MICROBIOL METH, V66, P313, DOI 10.1016/j.mimet.2005.12.004
   Craw P, 2012, LAB CHIP, V12, P2469, DOI [10.1039/c21c40100b, 10.1039/c2lc40100b]
   Dean FB, 2002, P NATL ACAD SCI USA, V99, P5261, DOI 10.1073/pnas.082089499
   Dean FB, 2001, GENOME RES, V11, P1095, DOI 10.1101/gr.180501
   Deiman B, 2002, MOL BIOTECHNOL, V20, P163, DOI 10.1385/MB:20:2:163
   Deng RJ, 2017, CHEM SCI, V8, P3668, DOI 10.1039/c7sc00292k
   Ding LH, 2018, SENSOR ACTUAT B-CHEM, V254, P370, DOI 10.1016/j.snb.2017.07.111
   Dirks RM, 2004, P NATL ACAD SCI USA, V101, P15275, DOI 10.1073/pnas.0407024101
   Doseeva V, 2011, DIAGN MICR INFEC DIS, V71, P354, DOI 10.1016/j.diagmicrobio.2011.08.021
   Du YC, 2016, BIOSENS BIOELECTRON, V86, P811, DOI 10.1016/j.bios.2016.07.083
   Emmerik CLV., 2019, BIORXIV, V43, P676528, DOI DOI 10.1101/676528
   Fakruddin M, 2012, INT J LIFE SCI PHARM, V2, pL106
   Fakruddin M, 2013, J PHARM BIOALLIED SC, V5, P245, DOI 10.4103/0975-7406.120066
   Fang ZY, 2014, BIOSENS BIOELECTRON, V56, P192, DOI 10.1016/j.bios.2014.01.015
   Figg CA, 2020, J AM CHEM SOC, V142, P8596, DOI 10.1021/jacs.0c02892
   FIRE A, 1995, P NATL ACAD SCI USA, V92, P4641, DOI 10.1073/pnas.92.10.4641
   Francois P, 2011, FEMS IMMUNOL MED MIC, V62, P41, DOI 10.1111/j.1574-695X.2011.00785.x
   Fu YX, 2019, SCI REP-UK, V9, DOI 10.1038/s41598-019-42542-x
   Fykse EM, 2007, APPL ENVIRON MICROB, V73, P1457, DOI 10.1128/AEM.01635-06
   Galvin P., 2017, IEEE BIOM CIRC SYST, P1, DOI [10.1109/ BIOCAS.2017.8325071, DOI 10.1109/BIOCAS.2017.8325071]
   Gao Y, 2020, SENSOR ACTUAT B-CHEM, V324, DOI 10.1016/j.snb.2020.128693
   Garcia EG, 2016, ANAL METHODS-UK, V8, P136, DOI [10.1039/C5AY02628H, 10.1039/c5ay02628h]
   Gill P, 2008, NUCLEOS NUCLEOT NUCL, V27, P224, DOI 10.1080/15257770701845204
   Guo JJ, 2019, ANAL CHEM, V91, P3101, DOI 10.1021/acs.analchem.8b05600
   Guo QQ, 2020, ANAL CHEM, V92, P5302, DOI 10.1021/acs.analchem.9b05849
   Hardinge P, 2019, SCI REP-UK, V9, DOI 10.1038/s41598-019-43817-z
   Honsvall Birgitte K, 2017, J Biomol Tech, V28, P75, DOI 10.7171/jbt.17-2802-004
   Honsvall BK, 2017, WATER RES, V109, P389, DOI 10.1016/j.watres.2016.11.052
   Hosono S, 2003, GENOME RES, V13, P954, DOI 10.1101/gr.816903
   Hoy, 2019, DNA AMPLIFICATION PO, DOI [10.1016/b978-0- 12-815230-0.00007-8, DOI 10.1016/B978-0-12-815230-0.00007-8]
   Hsiang MS, 2014, J INFECT DIS, V210, P1167, DOI 10.1093/infdis/jiu253
   Hu Y, 2020, J MATER CHEM B, V8, P2250, DOI 10.1039/c9tb02861g
   Hu ZA, 2020, CHEM COMMUN, V56, P5409, DOI 10.1039/d0cc01530j
   Huang MT, 2020, ANAL METHODS-UK, V12, P46, DOI 10.1039/c9ay01922g
   Huang RR, 2020, NANOSCALE, V12, P2445, DOI 10.1039/c9nr08747h
   Huang XC, 2019, CHEM COMMUN, V55, P12980, DOI 10.1039/c9cc06210f
   Huang YF, 2020, ANAL CHIM ACTA, V1107, P40, DOI 10.1016/j.aca.2020.02.006
   Huang ZJ, 2019, ANAL CHEM, V91, P4806, DOI 10.1021/acs.analchem.9b00410
   Idili A, 2015, NANO LETT, V15, P5539, DOI 10.1021/acs.nanolett.5b02123
   Ikbal J, 2015, TRAC-TREND ANAL CHEM, V64, P86, DOI 10.1016/j.trac.2014.08.014
   Jamal R, 2021, J MICROBIOL METH, V181, DOI 10.1016/j.mimet.2021.106146
   Javaheri Tehrani S, 2014, J MYCOL RES, V1, P55
   Jean J, 2004, APPL ENVIRON MICROB, V70, P6603, DOI 10.1128/AEM.70.11.6603-6610.2004
   Jia LP, 2018, BIOSENS BIOELECTRON, V117, P690, DOI 10.1016/j.bios.2018.06.067
   Jiang T, 2013, NICKASE DEPENDENT IS, P539
   Ju WT, 2016, FRONT MICROBIOL, V7, DOI 10.3389/fmicb.2016.00223
   KATO Y, 2020, SCI REP-UK, V10, P3
   Keikha M, 2018, MALAYS J MED SCI, V25, P121, DOI 10.21315/mjms2018.25.1.15
   Kellner MJ, 2019, NAT PROTOC, V14, P2986, DOI 10.1038/s41596-019-0210-2
   Kheirandish F, 2021, ARCH MICROBIOL, V203, P763, DOI 10.1007/s00203-020-02081-w
   Koos B, 2015, NAT COMMUN, V6, DOI 10.1038/ncomms8294
   Lalli MA, 2021, CLIN CHEM, V67, P415, DOI 10.1093/clinchem/hvaa267
   Lannutti L, 2020, PARASITOL RES, V119, P3947, DOI 10.1007/s00436-020-06915-w
   Li CL, 2020, MICROCHIM ACTA, V187, DOI 10.1007/s00604-020-04580-5
   Li J, 2015, BIOSENS BIOELECTRON, V64, P196, DOI 10.1016/j.bios.2014.08.069
   Li JJ, 2018, NANOSCALE, V10, P17933, DOI 10.1039/c8nr04917c
   Li XH, 2019, TALANTA, V191, P277, DOI 10.1016/j.talanta.2018.08.064
   Li XY, 2018, TALANTA, V182, P292, DOI 10.1016/j.talanta.2018.01.089
   Lizardi PM, 1998, NAT GENET, V19, P225, DOI 10.1038/898
   Lu S, 2020, J MOL DIAGN, V22, P770, DOI 10.1016/j.jmoldx.2020.02.013
   Lu XL, 2017, SCI REP-UK, V7, DOI 10.1038/srep44211
   Lu YH, 2005, BIOTECHNIQUES, V39, P511, DOI 10.2144/000112005
   Ma F, 2017, ANAL CHEM, V89, P6183, DOI 10.1021/acs.analchem.7b01113
   Mollasalehi H, 2013, BIOSENS BIOELECTRON, V47, P231, DOI 10.1016/j.bios.2013.03.012
   Mollasalehi H, 2013, ANAL CHIM ACTA, V770, P169, DOI 10.1016/j.aca.2013.01.053
   Mollasalehi H, 2012, ANAL BIOCHEM, V425, P91, DOI 10.1016/j.ab.2012.03.008
   Mori Y, 2009, J INFECT CHEMOTHER, V15, P62, DOI 10.1007/s10156-009-0669-9
   Motre A, 2008, GENE, V420, P17, DOI 10.1016/j.gene.2008.04.017
   Murakami T, 2009, NUCLEIC ACIDS RES, V37, DOI 10.1093/nar/gkn1014
   Nagamine K, 2002, MOL CELL PROBE, V16, P223, DOI 10.1006/mcpr.2002.0415
   Notomi T, 2000, NUCLEIC ACIDS RES, V28, DOI 10.1093/nar/28.12.e63
   Obande GA, 2020, INFECT DRUG RESIST, V13, P455, DOI 10.2147/IDR.S217571
   Ouyang XY, 2014, METHODS, V67, P198, DOI 10.1016/j.ymeth.2013.05.024
   Paez JG, 2004, NUCLEIC ACIDS RES, V32, DOI 10.1093/nar/gnh069
   Parida M, 2008, REV MED VIROL, V18, P407, DOI 10.1002/rmv.593
   Prinzen AL, 2020, ANGEW CHEM INT EDIT, V59, P12900, DOI 10.1002/anie.202001123
   Qiao Y, 2021, ANAL CHIM ACTA, V1141, P173, DOI 10.1016/j.aca.2020.10.031
   Rector A, 2004, J VIROL, V78, P4993, DOI 10.1128/JVI.78.10.4993-4998.2004
   Ren DX, 2019, SENSOR ACTUAT B-CHEM, V296, DOI 10.1016/j.snb.2019.05.054
   Reuter C, 2020, APPL MICROBIOL BIOT, V104, P405, DOI 10.1007/s00253-019-10286-3
   Romano JW, 1997, IMMUNOL INVEST, V26, P15, DOI 10.3109/08820139709048912
   SAIKI RK, 1985, SCIENCE, V230, P1350, DOI 10.1126/science.2999980
   Saker L., 2002, SOC EC BEHAV RES, V55
   Sedighi A, 2017, NANO RES, V10, P12, DOI 10.1007/s12274-016-1262-z
   Sema M, 2015, MALARIA J, V14, DOI 10.1186/s12936-015-0559-9
   Seo JH, 2017, SENSOR ACTUAT B-CHEM, V246, P146, DOI 10.1016/j.snb.2017.02.051
   Shahbazi E, 2019, TALANTA, V191, P54, DOI 10.1016/j.talanta.2018.08.033
   Shen C, 2019, DIAGNOSTIC MOL BIOL
   Shen CC, 2019, ANAL CHEM, V91, P11614, DOI 10.1021/acs.analchem.9b01897
   Sheng QL, 2015, CHEM COMMUN, V51, P2114, DOI 10.1039/c4cc08954e
   Sidoti F, 2012, MOL BIOTECHNOL, V50, P221, DOI 10.1007/s12033-011-9432-4
   Simpkins SA, 2000, LETT APPL MICROBIOL, V30, P75, DOI 10.1046/j.1472-765X.2000.00670.x
   Singh A, 2018, MODUL GENE EXPR ABRI, DOI [10.5772/intechopen.80687, DOI 10.5772/INTECHOPEN.80687]
   Spargo C., 2000, NONRADIOACTIVE ANAL, P356, DOI [10.1007/978-3-642-57206-7_29, DOI 10.1007/978-3-642-57206-7_29]
   Spargo CA, 1996, MOL CELL PROBE, V10, P247, DOI 10.1006/mcpr.1996.0034
   Spits C, 2006, HUM MUTAT, V27, P496, DOI 10.1002/humu.20324
   Spits C, 2006, NAT PROTOC, V1, P1965, DOI 10.1038/nprot.2006.326
   Sriworarat C, 2015, PARASITE VECTOR, V8, DOI 10.1186/s13071-015-1202-x
   Sun DP, 2018, BIOSENS BIOELECTRON, V120, P8, DOI 10.1016/j.bios.2018.08.002
   Sun H, 2020, BIOSENS BIOELECTRON, V150, DOI 10.1016/j.bios.2019.111906
   Sun YY, 2017, CHEM COMMUN, V53, P11040, DOI 10.1039/c7cc06140d
   Tang XQ, 2020, MICROCHIM ACTA, V187, DOI 10.1007/s00604-020-4143-9
   Thekisoe OMM, 2009, J VET MED SCI, V71, P471, DOI 10.1292/jvms.71.471
   Tian B, 2016, BIOSENS BIOELECTRON, V86, P420, DOI 10.1016/j.bios.2016.06.085
   Toley BJ, 2015, ANALYST, V140, P7540, DOI 10.1039/c5an01632k
   Tong YH, 2011, BMC BIOTECHNOL, V11, DOI 10.1186/1472-6750-11-50
   Vincent M, 2004, EMBO REP, V5, P795, DOI 10.1038/sj.embor.7400200
   WALKER GT, 1993, PCR METH APPL, V3, P1
   WALKER GT, 1992, NUCLEIC ACIDS RES, V20, P1691, DOI 10.1093/nar/20.7.1691
   WALKER GT, 1992, P NATL ACAD SCI USA, V89, P392, DOI 10.1073/pnas.89.1.392
   Wang B, 2005, J CLIN MICROBIOL, V43, P2339, DOI 10.1128/JCM.43.5.2339-2344.2005
   Wang DG, 2020, J VIROL METHODS, V276, DOI 10.1016/j.jviromet.2019.113775
   Wang JR, 2020, ANAL CHEM, V92, P4046, DOI 10.1021/acs.analchem.9b05648
   Wang JS, 2018, LAB CHIP, V18, P3501, DOI 10.1039/c8lc00956b
   Wang J, 2019, CHEM SCI, V10, P9758, DOI 10.1039/c9sc02281c
   Wang LX, 2020, TALANTA, V208, DOI 10.1016/j.talanta.2019.120407
   Wang YJ, 2018, TALANTA, V176, P652, DOI 10.1016/j.talanta.2017.08.087
   Wang Y, 2016, CLINICAL VIROLOGY MANUAL, 5TH EDITION, P167, DOI 10.1128/9781555819156.ch14
   Wei J, 2018, CHEM SCI, V9, P52, DOI 10.1039/c7sc03939e
   Wu H, 2020, CHEM SCI, V11, P62, DOI 10.1039/c9sc03469b
   Wu W, 2015, ANAL CHIM ACTA, V861, P62, DOI 10.1016/j.aca.2014.12.041
   Xiang X., 2020, J DRUG TARGET, V3, P727, DOI DOI 10.1080/1061186X.2020.1769637
   Xu D, 2018, J IMMUNOL METHODS, V462, P54, DOI 10.1016/j.jim.2018.08.008
   Xu GL, 2019, MICROSYST NANOENG, V5, DOI 10.1038/s41378-019-0076-z
   Xu JG, 2018, ANAL BIOCHEM, V549, P136, DOI 10.1016/j.ab.2018.03.013
   Xu Y, 2018, METHODS MOL BIOL, V1649, P187, DOI 10.1007/978-1-4939-7213-5_12
   Yamaguchi T, 2015, ENVIRON MICROBIOL, V17, P2532, DOI 10.1111/1462-2920.12745
   Yang K, 2020, RSC ADV, V10, P26824, DOI 10.1039/d0ra03116j
   Yang ZY, 2015, CHEMBIOCHEM, V16, P1365, DOI 10.1002/cbic.201500135
   Yao YP, 2018, CHEM COMMUN, V54, P4774, DOI [10.1039/C8CC01764F, 10.1039/c8cc01764f]
   Yuan D, 2019, ANALYST, V144, P3886, DOI [10.1039/c9an00394k, 10.1039/C9AN00394K]
   Zanoli LM, 2013, BIOSENSORS-BASEL, V3, P18, DOI 10.3390/bios3010018
   Zhai LG, 2019, BRAZ J MICROBIOL, V50, P255, DOI 10.1007/s42770-018-0002-9
   Zhang J, 2019, ANAL CHEM, V91, P9049, DOI 10.1021/acs.analchem.9b01343
   Zhang Y, 2017, CHEM COMMUN, V53, P2910, DOI 10.1039/c7cc00009j
   Zhao XY, 2012, LAB CHIP, V12, P602, DOI 10.1039/c1lc20836e
   Zhao YX, 2015, CHEM REV, V115, P12491, DOI 10.1021/acs.chemrev.5b00428
   Zhong W, 2014, EXPONENTIAL STRAND D
   Zhou WH, 2018, NAT COMMUN, V9, DOI 10.1038/s41467-018-07324-5
   Zhou XX, 2020, MICROMACHINES-BASEL, V11, DOI 10.3390/mi11070645
   Zhu X, 2013, CHEM COMMUN, V49, P10115, DOI 10.1039/c3cc45521a
   Zhu Y, 2016, ACS APPL MATER INTER, V8, P2573, DOI 10.1021/acsami.5b10285
NR 170
TC 11
Z9 11
U1 19
U2 106
PU ACADEMIC PRESS INC ELSEVIER SCIENCE
PI SAN DIEGO
PA 525 B ST, STE 1900, SAN DIEGO, CA 92101-4495 USA
SN 0003-2697
EI 1096-0309
J9 ANAL BIOCHEM
JI Anal. Biochem.
PD OCT 15
PY 2021
VL 631
AR 114260
DI 10.1016/j.ab.2021.114260
EA OCT 2021
PG 22
WC Biochemical Research Methods; Biochemistry & Molecular Biology;
   Chemistry, Analytical
WE Science Citation Index Expanded (SCI-EXPANDED)
SC Biochemistry & Molecular Biology; Chemistry
GA WH5ZX
UT WOS:000707756500002
PM 34023274
DA 2023-06-30
ER

PT J
AU Poturnayova, A
   Burikova, M
   Bizik, J
   Hianik, T
AF Poturnayova, Alexandra
   Burikova, Monika
   Bizik, Jozef
   Hianik, Tibor
TI DNA Aptamers in the Detection of Leukemia Cells by the Thickness Shear
   Mode Acoustics Method
SO CHEMPHYSCHEM
LA English
DT Article
DE atomic force microscopy; DNA aptamers; leukemia; PTK7; thickness shear
   mode
ID ELECTROCHEMICAL APTASENSORS; MEMBRANE-PROTEINS; SURFACE; SINGLE; PTK7;
   NANOPARTICLES; MOLECULES; PROBES
AB By using the thickness shear mode acoustics method (TSM) and single-molecule force spectroscopy (SMFS) we studied the interactions between DNA aptamers (sgc8c) specific to the protein tyrosine kinase 7 (PTK7), which is localized in the membranes of leukemia lymphoblastics (MOLT-4), and lymphocyte (Jurkat) cell lines, as well with PTK7-negative U266 myeloid leukemia cells. The TSM method allowed the development of a highly sensitive, label-free biosensor for the detection leukemia cells with a limit of detection of (195 +/- 20) cells/mL. SMFS approved the high selectivity of the sgc8c aptamers to the PTK7 receptors at the cell surface and allowed determining the binding probability of the aptamers to the PTK7 receptors at different cell lines.
C1 [Poturnayova, Alexandra; Hianik, Tibor] Comenius Univ, Fac Math Phys & Informat, Dept Nucl Phys & Biophys, Mlynska Dolina F1, Bratislava 84248, Slovakia.
   [Poturnayova, Alexandra] Ctr Biosci SAS, Inst Anim Biochem & Genet, Dubravska Cesta 9, Bratislava 84005, Slovakia.
   [Burikova, Monika; Bizik, Jozef] Biomed Res Ctr SAS, Canc Res Inst, Dubravska Cesta 9, Bratislava 84005, Slovakia.
C3 Comenius University Bratislava; SAS Institute Inc; Slovak Academy of
   Sciences; SAS Institute Inc; Slovak Academy of Sciences
RP Hianik, T (通讯作者)，Comenius Univ, Fac Math Phys & Informat, Dept Nucl Phys & Biophys, Mlynska Dolina F1, Bratislava 84248, Slovakia.
EM tibor.hianik@fmph.uniba.sk
RI Hianik, Tibor/P-6759-2014; Poturnayova, Alexandra/AAP-1454-2020
OI Hianik, Tibor/0000-0002-5906-0548
FU Slovak Research and Development Agency [APVV-14-0267]; Science Grant
   Agency VEGA [1/0152/15]; OPRaD - ERDF [ITMS 26240120027]
FX We are grateful to the Slovak Research and Development Agency (Project
   No. APVV-14-0267) and to Science Grant Agency VEGA (project No.
   1/0152/15) for financial support. This contribution is also the result
   of the project implementation (ITMS 26240120027) supported by the OPRaD
   funded by the ERDF.
CR Arinaminpathy Y, 2009, DRUG DISCOV TODAY, V14, P1130, DOI 10.1016/j.drudis.2009.08.006
   Babelova L, 2018, ELECTROANAL, V30, P1487, DOI 10.1002/elan.201800091
   Chan LLY, 2017, METHODS MOL BIOL, V1601, P27, DOI 10.1007/978-1-4939-6960-9_3
   Donoghue M. B., 2012, ANAL BIOANAL CHEM, V402, P3205
   Dutta S, 2016, BIOCHEMISTRY-US, V55, P1523, DOI 10.1021/acs.biochem.5b01250
   Ebner A, 2007, ULTRAMICROSCOPY, V107, P922, DOI 10.1016/j.ultramic.2007.02.035
   Ebner A, 2009, HANDBOOK OF SINGLE-MOLECULE BIOPHYSICS, P407, DOI 10.1007/978-0-387-76497-9_15
   ELLINGTON AD, 1990, NATURE, V346, P818, DOI 10.1038/346818a0
   Ellis JS, 2004, CHEM COMMUN, P1310, DOI 10.1039/b402822h
   Endoh H, 2004, J CLIN ONCOL, V22, P811, DOI 10.1200/JCO.2004.04.109
   Ghossein RA, 2000, EUR J CANCER, V36, P1681, DOI 10.1016/S0959-8049(00)00152-0
   Grimm D, 2011, CURR MED CHEM, V18, P176, DOI 10.2174/092986711794088344
   Hianik T, 2009, ELECTROANAL, V21, P1223, DOI 10.1002/elan.200904566
   Kampen KR, 2011, J MEMBRANE BIOL, V242, P69, DOI 10.1007/s00232-011-9381-7
   Khoshfetrat SM, 2017, BIOELECTROCHEMISTRY, V114, P24, DOI 10.1016/j.bioelechem.2016.12.001
   Kim Y, 2016, B KOREAN CHEM SOC, V37, P1895, DOI 10.1002/bkcs.11022
   LEE ST, 1993, ONCOGENE, V8, P3403
   Leitner M, 2017, ANAL BIOANAL CHEM, V409, P2767, DOI 10.1007/s00216-017-0238-5
   Lin Hsin-Ping, 2011, Genes Cancer, V2, P550, DOI 10.1177/1947601911418498
   Lin JN, 2015, LANCET ONCOL, V16, P1335, DOI 10.1016/S1470-2045(15)00060-1
   Liss M, 2002, ANAL CHEM, V74, P4488, DOI 10.1021/ac011294p
   Long F, 2014, BEILSTEIN J NANOTECH, V5, P2122, DOI 10.3762/bjnano.5.221
   Lu XW, 2004, NATURE, V430, P93, DOI 10.1038/nature02677
   Misra R, 2011, MOL PHARMACEUT, V8, P852, DOI 10.1021/mp100455h
   Neundlinger I, 2011, BIOPHYS J, V101, P1781, DOI 10.1016/j.bpj.2011.07.054
   Ozalp VC, 2015, ANAL CHIM ACTA, V853, P533, DOI 10.1016/j.aca.2014.10.010
   Pan YL, 2010, BIOSENS BIOELECTRON, V25, P1609, DOI 10.1016/j.bios.2009.11.022
   Park SK, 1996, J BIOCHEM, V119, P235
   Peters JM, 2011, ARCH PATHOL LAB MED, V135, P44, DOI 10.1043/2010-0387-RAR.1
   Poturnayova A, 2017, SENSOR ACTUAT B-CHEM, V238, P817, DOI 10.1016/j.snb.2016.07.113
   Prebet T, 2010, BLOOD, V116, P2315, DOI 10.1182/blood-2010-01-262352
   Rapini R, 2017, BIOELECTROCHEMISTRY, V118, P47, DOI 10.1016/j.bioelechem.2017.07.004
   Saha S, 2001, SCIENCE, V294, P1343, DOI 10.1126/science.1065817
   Sak K, 2017, CURR GENOMICS, V18, P3, DOI [10.1174/1389101917666160803165447, 10.2174/1389202917666160803165447]
   SAUERBREY G, 1959, Z PHYS, V155, P206, DOI 10.1007/BF01337937
   Shan WQ, 2014, TALANTA, V126, P130, DOI 10.1016/j.talanta.2014.03.056
   Shangguan D, 2008, J PROTEOME RES, V7, P2133, DOI 10.1021/pr700894d
   Shangguan D, 2006, P NATL ACAD SCI USA, V103, P11838, DOI 10.1073/pnas.0602615103
   Shnitsar I, 2008, DEVELOPMENT, V135, P4015, DOI 10.1242/dev.023556
   Siegel R, 2012, CA-CANCER J CLIN, V62, P10, DOI 10.3322/caac.20138
   Snejdarkova M, 2008, ANAL BIOANAL CHEM, V390, P1087, DOI 10.1007/s00216-007-1749-2
   Snejdarkova M, 2010, BIOELECTROCHEMISTRY, V80, P55, DOI 10.1016/j.bioelechem.2010.03.006
   Tabrizi MA, 2017, ANAL CHIM ACTA, V985, P61, DOI 10.1016/j.aca.2017.07.054
   Taghdisi SM, 2010, J DRUG TARGET, V18, P277, DOI 10.3109/10611860903434050
   Tassew N, 2003, BIOPHYS CHEM, V106, P241, DOI 10.1016/S0301-4622(03)00155-8
   TOZEREN A, 1992, BIOPHYS J, V63, P247, DOI 10.1016/S0006-3495(92)81578-3
   TUERK C, 1990, SCIENCE, V249, P505, DOI 10.1126/science.2200121
   Wagner G, 2010, BIOCHEM BIOPH RES CO, V402, P402, DOI 10.1016/j.bbrc.2010.10.044
   Wang XM, 2006, MOL BIOSYST, V2, P184, DOI 10.1039/b600186f
   Wildling L, 2011, BIOCONJUGATE CHEM, V22, P1239, DOI 10.1021/bc200099t
NR 50
TC 11
Z9 11
U1 2
U2 16
PU WILEY-V C H VERLAG GMBH
PI WEINHEIM
PA POSTFACH 101161, 69451 WEINHEIM, GERMANY
SN 1439-4235
EI 1439-7641
J9 CHEMPHYSCHEM
JI ChemPhysChem
PD FEB 18
PY 2019
VL 20
IS 4
BP 545
EP 554
DI 10.1002/cphc.201801126
PG 10
WC Chemistry, Physical; Physics, Atomic, Molecular & Chemical
WE Science Citation Index Expanded (SCI-EXPANDED)
SC Chemistry; Physics
GA HL7WS
UT WOS:000458952600008
PM 30552789
DA 2023-06-30
ER

PT J
AU Gu, BX
   Liu, Z
   Wang, XY
   Dong, XX
AF Gu, Baoxiang
   Liu, Zhong
   Wang, Xinyang
   Dong, Xiuxiu
TI RF magnetron sputtering synthesis of carbon fibers/ZnO coaxial nanocable
   microelectrode for electrochemical sensing of ascorbic acid
SO MATERIALS LETTERS
LA English
DT Article
DE Semiconductors; Coaxial nanocable; Composite materials; Sensors;
   Ascorbic acid
ID ZNO NANORODS; DOPAMINE
AB A simple and "green" radio frequency (RF) magnetron sputtering-assisted hydrothermal method was utilized to synthesize carbon fibers/ZnO coaxial nanocable with sharp control. The X-ray powder diffraction (XRD) and scanning electron microscopy (SEM) were used to characterize the crystal phase and morphology of the obtained material. Based on the electrocatalytical activity of the material towards ascorbic acid (AA), the material was used to develop a biosensor which make the diagnosis easy and convenient. The property of the electrode was investigated by cyclic voltammetry (CV). Differential pulse voltammograms (DPV) was used to sensing AA with wide range detection capabilities. This work provides a portableand green route to construct biomedical sensor, which is promising for clinical diagnosis. (C) 2016 Elsevier B.V. All rights reserved.
C1 [Gu, Baoxiang; Wang, Xinyang] Henan Univ Engn, Coll Resource & Environm, Zhengzhou 451191, Peoples R China.
   [Liu, Zhong] Chinese Acad Sci, Qinghai Inst Salt Lakes, Key Lab Comprehens & Highly Efficient Utilizat Sa, Xining 810008, Peoples R China.
   [Dong, Xiuxiu] Southeast Univ, Sch Biol Sci & Med Engn, State Key Lab Bioelect, Nanjing 210096, Jiangsu, Peoples R China.
C3 Henan University of Engineering; Chinese Academy of Sciences; Qinghai
   Institute of Salt Lakes, CAS; Southeast University - China
RP Wang, XY (通讯作者)，Henan Univ Engn, Coll Resource & Environm, Zhengzhou 451191, Peoples R China.; Dong, XX (通讯作者)，Southeast Univ, Sch Biol Sci & Med Engn, State Key Lab Bioelect, Nanjing 210096, Jiangsu, Peoples R China.
EM xiuxiudong01@126.com
RI Wang, Xin/HZL-4695-2023; Liu, Zhong/T-1361-2017; Wang,
   Xin/GYU-1129-2022; Liu, Zhong/R-2927-2019
OI Liu, Zhong/0000-0002-7130-1017; Liu, Zhong/0000-0002-7130-1017
FU NSFC [61404075, 21405029, 61171015, BK20130394]; Henan Institute of
   Engineering Innovation Team Building Program [CXTD2014005]; State Key
   Laboratory of Analytical Chemistry for Life Science [SKLACLS1305]
FX This work was financially supported by NSFC (61404075, 21405029;
   61171015 and BK20130394), Henan Institute of Engineering Innovation Team
   Building Program Funded Projects (CXTD2014005) and the State Key
   Laboratory of Analytical Chemistry for Life Science (SKLACLS1305).
CR Chao H., 2016, J ALLOY COMPD, V666
   Dong XX, 2016, MATER LETT, V162, P246, DOI 10.1016/j.matlet.2015.10.021
   Han JH, 2016, SENSOR ACTUAT B-CHEM, V228, P36, DOI 10.1016/j.snb.2015.07.068
   Kemmegne-Mbouguena JC, 2015, SENSOR ACTUAT B-CHEM, V212, P464, DOI 10.1016/j.snb.2015.02.046
   Ko Y, 2013, NANOSCALE RES LETT, V8, DOI 10.1186/1556-276X-8-262
   Kong K, 2014, COMPOS SCI TECHNOL, V100, P83, DOI 10.1016/j.compscitech.2014.06.006
   Liu HY, 2016, SENSOR ACTUAT B-CHEM, V224, P857, DOI 10.1016/j.snb.2015.11.027
   Luo HL, 2014, J ALLOY COMPD, V593, P7, DOI 10.1016/j.jallcom.2014.01.096
   Mao XW, 2016, ANAL BIOANAL CHEM, V408, P1307, DOI 10.1007/s00216-015-9209-x
   Panda D, 2013, J MATER SCI, V48, P6849, DOI 10.1007/s10853-013-7541-0
   Pardakhty A, 2016, J MOL LIQ, V216, P387, DOI 10.1016/j.molliq.2016.01.010
   Yang C, 2016, ANAL METHODS-UK, V8, P650, DOI 10.1039/c5ay02928g
   Yang C, 2015, J MATER CHEM B, V3, P2651, DOI 10.1039/c4tb02134g
NR 13
TC 12
Z9 13
U1 1
U2 53
PU ELSEVIER SCIENCE BV
PI AMSTERDAM
PA PO BOX 211, 1000 AE AMSTERDAM, NETHERLANDS
SN 0167-577X
EI 1873-4979
J9 MATER LETT
JI Mater. Lett.
PD OCT 15
PY 2016
VL 181
BP 265
EP 267
DI 10.1016/j.matlet.2016.06.055
PG 3
WC Materials Science, Multidisciplinary; Physics, Applied
WE Science Citation Index Expanded (SCI-EXPANDED)
SC Materials Science; Physics
GA DT5RK
UT WOS:000381540100065
DA 2023-06-30
ER

PT J
AU Khedimallah, N
   Zazoua, A
   Sbartai, A
   Jaffrezic-Renault, N
AF Khedimallah, Nawal
   Zazoua, Ali
   Sbartai, Amel
   Jaffrezic-Renault, Nicole
TI A High Sensitivity Impedimetric Biosensor Using the Tannin From
   Quercusmacrolepis as Biorecognition Element for Heavy Metals Detection
SO IEEE TRANSACTIONS ON NANOBIOSCIENCE
LA English
DT Article; Proceedings Paper
CT 2nd Engineering Sciences for Biology and Medicine Conference (ESBM)
CY MAY 01-03, 2015
CL TUNISIA
DE Heavy metals; impedance spectroscopy; pollution; sensor; tannin
ID HEXAVALENT CHROMIUM; GOLD ELECTRODE; AQUEOUS-SOLUTIONS; TOXICITY;
   SENSOR; IONS; BIOSORPTION; ADSORPTION; MECHANISM; WATER
AB A new poly(vinylchloride) (PVC) membrane electrode based on tannin from the bark of Quercusmacrolepis (acorn) as the ionophore was prepared and modified onto the surface of a gold electrode. The electrochemical impedance spectroscopy (EIS) technique was used to study the sensitivity of the electrode that was modified with a thin layer of polymeric biomembrane, in order to detect heavy metals ions in solution. The device shows a good sensitivity for Zn2+, Ni2+ ions and a little less for Cd2+. The electrode indicates a good linear response for the three metals over a wide concentration range from 1.0 x 10(-19) to 1.0 x 10(-4) M, with a detection limit of 1.0 x 10(-9) M.
C1 [Khedimallah, Nawal; Zazoua, Ali] Univ Jijel, Lab LMEPA, Ouledaissa 18000, Algeria.
   [Sbartai, Amel; Jaffrezic-Renault, Nicole] Univ Lyon 1, CNRS, ISA UMR 5180, F-69622 Villeurbanne, France.
C3 Universite de Jijel; Centre National de la Recherche Scientifique
   (CNRS); UDICE-French Research Universities; Universite Claude Bernard
   Lyon 1
RP Zazoua, A (通讯作者)，Univ Jijel, Lab LMEPA, Ouledaissa 18000, Algeria.
EM khedimallahn@yahoo.com; azazoua@yahoo.fr; asbartai@hotmail.com;
   nicole.jaffrezic@univ-lyon1.fr
RI Zazoua, Ali/O-2340-2016; Ali, ZAZOUA/ABD-3406-2021; Jaffrezic-Renault,
   Nicole J/J-4154-2017
OI Zazoua, Ali/0000-0002-8203-4137; Ali, ZAZOUA/0000-0002-8203-4137;
   Jaffrezic-Renault, Nicole J/0000-0003-1354-9273
FU CNEPRU [J0101720140122]
FX This work was supported by the CNEPRU No. J0101720140122.
CR Heredia JB, 2009, J HAZARD MATER, V165, P1215, DOI 10.1016/j.jhazmat.2008.09.104
   Bouyahia N, 2011, BIOELECTROCHEMISTRY, V80, P155, DOI 10.1016/j.bioelechem.2010.07.006
   Chen JD, 2013, ECOTOX ENVIRON SAFE, V94, P73, DOI 10.1016/j.ecoenv.2013.04.026
   Chung SG, 2014, J HAZARD MATER, V267, P161, DOI 10.1016/j.jhazmat.2013.12.056
   Das DK., 2008, J SURF SCI TECHNOL, V24, P149
   Das S, 2014, ELSEV INSIGHT, P23, DOI 10.1016/B978-0-12-800021-2.00002-9
   Dernane C, 2013, MAT SCI ENG C-MATER, V33, P3638, DOI 10.1016/j.msec.2013.04.049
   Ghica ME, 2013, SENSOR ACTUAT B-CHEM, V178, P270, DOI 10.1016/j.snb.2012.12.113
   Ferrario A, 2012, PROCEDIA CHEM, V6, P36, DOI 10.1016/j.proche.2012.10.128
   Gumpu MB, 2015, SENSOR ACTUAT B-CHEM, V213, P515, DOI 10.1016/j.snb.2015.02.122
   Jung W, 2011, SENSOR ACTUAT B-CHEM, V155, P145, DOI 10.1016/j.snb.2010.11.039
   Karlsson K, 2010, J HAZARD MATER, V178, P612, DOI 10.1016/j.jhazmat.2010.01.129
   Khan K, 2014, ECOTOX ENVIRON SAFE, V108, P224, DOI 10.1016/j.ecoenv.2014.05.014
   Krystofova O, 2010, SENSORS-BASEL, V10, P5308, DOI 10.3390/s100605308
   Lei H, 2014, SENSOR ACTUAT A-PHYS, V217, P1, DOI 10.1016/j.sna.2014.05.013
   Madoni P, 2006, ENVIRON POLLUT, V141, P1, DOI 10.1016/j.envpol.2005.08.025
   Morakchi K, 2012, DESALIN WATER TREAT, V46, P168, DOI 10.1080/19443994.2012.677525
   Moyo M., 2014, OPEN J APPL BIOSENS, V3, P1, DOI [10.4236/ojab.2014.31001, DOI 10.4236/OJAB.2014.31001]
   Nakajima A, 2004, WATER RES, V38, P2859, DOI 10.1016/j.watres.2004.04.005
   Nakano Y, 2001, WATER RES, V35, P496, DOI 10.1016/S0043-1354(00)00279-7
   Niu PF, 2015, ELECTROCHIM ACTA, V165, P155, DOI 10.1016/j.electacta.2015.03.001
   Nomngongo P. N., 2008, BIOSENS EMERGING MAT, P569
   Ozacar M, 2005, BIORESOURCE TECHNOL, V96, P791, DOI 10.1016/j.biortech.2004.07.011
   Rahman NA, 2012, INT J ELECTROCHEM SC, V7, P186
   Ramakul P, 2012, CHEM ENG J, V193, P102, DOI 10.1016/j.cej.2012.04.035
   Rovina Kobun, 2015, Sensing and Bio-Sensing Research, V4, P16, DOI 10.1016/j.sbsr.2015.02.003
   Sankaradoss Nirmala, 2011, International Journal of ChemTech Research, V3, P1440
   Sbartai A, 2012, ANAL CHEM, V84, P4805, DOI 10.1021/ac3003598
   Sengil IA, 2009, J HAZARD MATER, V166, P1488, DOI 10.1016/j.jhazmat.2008.12.071
   Shamsipur M, 2015, SENSOR ACTUAT B-CHEM, V209, P9, DOI 10.1016/j.snb.2014.11.047
   Taty-Costodes VC, 2003, J HAZARD MATER, V105, P121, DOI 10.1016/j.jhazmat.2003.07.009
   Tou ZQ, 2014, SENSOR ACTUAT B-CHEM, V202, P185, DOI 10.1016/j.snb.2014.05.006
   Turkdogan MK, 2003, ENVIRON TOXICOL PHAR, V13, P175, DOI 10.1016/S1382-6689(02)00156-4
   Xia N, 2013, ELECTROCHIM ACTA, V109, P348, DOI 10.1016/j.electacta.2013.07.118
   Yurtsever M, 2009, J HAZARD MATER, V163, P58, DOI 10.1016/j.jhazmat.2008.06.077
   Zazoua A, 2008, MAT SCI ENG C-BIO S, V28, P1014, DOI 10.1016/j.msec.2007.10.044
   Zazoua A, 2013, MAT SCI ENG C-MATER, V33, P5084, DOI 10.1016/j.msec.2013.09.005
   Zazoua A, 2011, SENSOR LETT, V9, P2283, DOI 10.1166/sl.2011.1815
   Zhang YR, 2004, J ELECTROANAL CHEM, V573, P327, DOI 10.1016/j.jelechem.2004.07.019
   Zhong B, 2014, GENE, V552, P219, DOI 10.1016/j.gene.2014.09.036
   Zhong GX, 2015, SENSOR ACTUAT B-CHEM, V212, P72, DOI 10.1016/j.snb.2015.02.003
NR 41
TC 6
Z9 6
U1 1
U2 32
PU IEEE-INST ELECTRICAL ELECTRONICS ENGINEERS INC
PI PISCATAWAY
PA 445 HOES LANE, PISCATAWAY, NJ 08855-4141 USA
SN 1536-1241
EI 1558-2639
J9 IEEE T NANOBIOSCI
JI IEEE Trans. Nanobiosci.
PD OCT
PY 2015
VL 14
IS 7
BP 694
EP 699
DI 10.1109/TNB.2015.2461444
PG 6
WC Biochemical Research Methods; Nanoscience & Nanotechnology
WE Science Citation Index Expanded (SCI-EXPANDED); Conference Proceedings Citation Index - Science (CPCI-S)
SC Biochemistry & Molecular Biology; Science & Technology - Other Topics
GA CY7BH
UT WOS:000366562300003
PM 26441425
DA 2023-06-30
ER

PT J
AU Chen, WC
   Hsu, YL
   Venkatesan, S
   Zen, JM
AF Chen, Wei-Chung
   Hsu, Ya-Li
   Venkatesan, Shanmuganathan
   Zen, Jyh-Myng
TI Disposable Screen-Printed Edge Band Ultramicroelectrodes for Use as
   Nitric Oxide Gas Sensor in Designing an Easily Applicable Method for
   Real Sample Analysis of Nitrite with Superior Selectivity and
   Sensitivity
SO ELECTROANALYSIS
LA English
DT Article
DE Nitrite; Nitric oxide; Screen-printed carbon electrodes;
   Ultramicroelectrodes; Food
ID FLOW-INJECTION ANALYSIS; NITRATE; REDUCTION; ELECTRODE; GRAPHENE; FOOD;
   NANOPARTICLES; VEGETABLES; BIOSENSOR; OXIDATION
AB We report here an easily applicable method for the quantification of nitrite (NO2-) in real samples. This approach simplified the two steps of sample preparation and detection into a 2-in-1 single step process. Samples were digested in sulfuric acid and the as-generated nitric oxide (NO) was detected by an electrochemical sensor in the gas phase. It eliminated almost all of the interferents in the solution phase and hence resulted in a highly selective determination of nitrite suitable for food samples with complicated matrix. We successfully demonstrated the determination of nitrite in sausage and vegetables and further validated the results with an AOAC official reference method.
C1 [Chen, Wei-Chung; Hsu, Ya-Li; Venkatesan, Shanmuganathan; Zen, Jyh-Myng] Natl Chung Hsing Univ, Dept Chem, Taichung 402, Taiwan.
C3 National Chung Hsing University
RP Zen, JM (通讯作者)，Natl Chung Hsing Univ, Dept Chem, Taichung 402, Taiwan.
EM jmzen@dragon.nchu.edu.tw
FU National Science Council of Taiwan
FX The authors gratefully acknowledge financial support from National
   Science Council of Taiwan.
CR Afkhami A, 2014, BIOSENS BIOELECTRON, V51, P379, DOI 10.1016/j.bios.2013.07.056
   [Anonymous], 2000, 97331 AOAC, P8
   Cha W, 2010, ANAL CHEM, V82, P3300, DOI 10.1021/ac100085w
   Chang JL, 2006, ELECTROANAL, V18, P941, DOI 10.1002/elan.200503471
   Chang JL, 2006, ELECTROCHEM COMMUN, V8, P571, DOI 10.1016/j.elecom.2006.01.028
   Cheremisinoff P. N., 1977, AIR POLLUTION CONT 2, P671
   Chou CH, 2010, SENSOR ACTUAT B-CHEM, V147, P669, DOI 10.1016/j.snb.2010.03.090
   Chou CH, 2009, ELECTROANAL, V21, P206, DOI 10.1002/elan.200804376
   Chung JC, 2004, FOOD ADDIT CONTAM A, V21, P317, DOI 10.1080/02652030410001668763
   Demeyer D, 2008, MEAT SCI, V80, P953, DOI 10.1016/j.meatsci.2008.06.003
   Dong S., 1955, J ELECTROANAL CHEM, V385, P227
   FOX JB, 1979, ANAL CHEM, V51, P1493, DOI 10.1021/ac50045a032
   Granger MC, 1999, ANAL CHIM ACTA, V397, P145, DOI 10.1016/S0003-2670(99)00400-6
   Greer FR, 2005, PEDIATRICS, V116, P784, DOI 10.1542/peds.2005-1497
   Honikel KO, 2008, MEAT SCI, V78, P68, DOI 10.1016/j.meatsci.2007.05.030
   Jakszyn P, 2006, WORLD J GASTROENTERO, V12, P4296, DOI 10.3748/wjg.v12.i27.4296
   Jiang JJ, 2014, BIOSENS BIOELECTRON, V51, P343, DOI 10.1016/j.bios.2013.08.007
   Kikura-Hanajiri R, 2002, ANAL CHEM, V74, P6370, DOI 10.1021/ac0204000
   Kuznetsov VV, 2007, J ANAL CHEM+, V62, P637, DOI 10.1134/S1061934807070052
   Lagalante AF, 2007, ANAL CHIM ACTA, V590, P151, DOI 10.1016/j.aca.2007.03.027
   Lee Y, 2007, ANAL CHEM, V79, P7669, DOI 10.1021/ac070814z
   Madasamy T, 2014, BIOSENS BIOELECTRON, V52, P209, DOI 10.1016/j.bios.2013.08.036
   Mani V, 2014, BIOSENS BIOELECTRON, V53, P420, DOI 10.1016/j.bios.2013.09.075
   Mauritz KA, 2004, CHEM REV, V104, P4535, DOI 10.1021/cr0207123
   MAYNARD DN, 1976, ADV AGRON, V28, P71, DOI 10.1016/S0065-2113(08)60553-2
   MILLER DN, 1987, AICHE J, V33, P1351, DOI 10.1002/aic.690330812
   Moorcroft MJ, 2001, TALANTA, V54, P785, DOI 10.1016/S0039-9140(01)00323-X
   Niedzielski P, 2006, ANAL CHIM ACTA, V577, P220, DOI 10.1016/j.aca.2006.06.057
   Reinik M, 2005, FOOD ADDIT CONTAM A, V22, P1098, DOI 10.1080/02652030500241827
   REUBEN C, 1995, J ELECTROANAL CHEM, V396, P233, DOI 10.1016/0022-0728(95)03961-F
   Santamaria P, 2006, J SCI FOOD AGR, V86, P10, DOI 10.1002/jsfa.2351
   Spataru N, 2001, J ELECTROCHEM SOC, V148, pE112, DOI 10.1149/1.1346611
   STEDMAN G, 1979, ADV INORG CHEM, V22, P114
   SUNOHARA S, 1993, J ELECTROANAL CHEM, V354, P161, DOI 10.1016/0022-0728(93)80331-B
   Toniolo R, 2012, ELECTROANAL, V24, P865, DOI 10.1002/elan.201100496
   VanCleemput O, 1996, FERT RES, V45, P81, DOI 10.1007/BF00749884
   WALKER R, 1990, FOOD ADDIT CONTAM, V7, P717, DOI 10.1080/02652039009373938
   XING XK, 1988, ANAL CHEM, V60, P1468, DOI 10.1021/ac00165a023
   Yue R, 2011, BIOSENS BIOELECTRON, V26, P4436, DOI 10.1016/j.bios.2011.04.059
   Zhang XJ, 2002, ELECTROANAL, V14, P697, DOI 10.1002/1521-4109(200205)14:10<697::AID-ELAN697>3.0.CO;2-T
NR 40
TC 5
Z9 5
U1 2
U2 44
PU WILEY-V C H VERLAG GMBH
PI WEINHEIM
PA POSTFACH 101161, 69451 WEINHEIM, GERMANY
SN 1040-0397
EI 1521-4109
J9 ELECTROANAL
JI Electroanalysis
PD MAR
PY 2014
VL 26
IS 3
BP 565
EP 572
DI 10.1002/elan.201300548
PG 8
WC Chemistry, Analytical; Electrochemistry
WE Science Citation Index Expanded (SCI-EXPANDED)
SC Chemistry; Electrochemistry
GA AC2XN
UT WOS:000332379700014
DA 2023-06-30
ER

PT J
AU Yamada, R
   Fujieda, N
   Tsutsumi, M
   Tsujimura, S
   Shirai, O
   Kano, K
AF Yamada, Ryosuke
   Fujieda, Nobutaka
   Tsutsumi, Maiko
   Tsujimura, Seiya
   Shirai, Osamu
   Kano, Kenji
TI Bioelectrochemical determination at histamine dehydrogenase-based
   electrodes
SO ELECTROCHEMISTRY
LA English
DT Article
DE histamine; biosensor; histamine dehydrogenase
ID NOCARDIOIDES-SIMPLEX; AMPEROMETRIC DETECTION; CLONING; OXIDASE; ENZYME;
   FLAVIN
AB Histamine dehydrogenase (HmDH) from Nocardioides simplex was used in constructing mediated bioelectrochemical systems for histamine oxidation using Os complexes as mediators. Amperometric histamine sensor was prepared by immobilizing a mixture of HmDH and a mediator, poly(l-vinylimidazole) complexed with [Os(2,2'-dipyridylamine)(2)Cl], with a crosslinker, poly(ethylene glycol) diglycidyl ether on a glassy carbon electrode. The electrode responded linearly to histamine over the range from 2 to 30 mu mol dm(-3), became free from the substrate inhibition observed in solution, and was almost insensitive to ascorbate at pH 7.0. On the other hand, the charge in coulometry using carbon felt electrodes was proportional to the histamine amount over the range from 0.1 to 5 nmol and the slope indicates a 4-electron oxidation (2-electron in the enzyme reaction and 2-electron in follow-up electrochemical reaction).
C1 [Yamada, Ryosuke; Fujieda, Nobutaka; Tsutsumi, Maiko; Tsujimura, Seiya; Shirai, Osamu; Kano, Kenji] Kyoto Univ, Grad Sch Agr, Div Appl Life Sci, Sakyo Ku, Kyoto 6068502, Japan.
C3 Kyoto University
RP Shirai, O (通讯作者)，Kyoto Univ, Grad Sch Agr, Div Appl Life Sci, Sakyo Ku, Kyoto 6068502, Japan.
RI Fujieda, Nobutaka/AED-3193-2022; Tsujimura, Seiya/O-4758-2018
OI Fujieda, Nobutaka/0000-0003-1045-6063; Tsujimura,
   Seiya/0000-0001-9603-2418
CR Bao LL, 2002, ANAL CHEM, V74, P1144, DOI 10.1021/ac0106086
   Fujieda N, 2005, BIOSCI BIOTECH BIOCH, V69, P2459, DOI 10.1271/bbb.69.2459
   Fujieda N, 2004, BIOCHEMISTRY-US, V43, P10800, DOI 10.1021/bi049061q
   Inaba Y, 2004, BIOSENS BIOELECTRON, V20, P833, DOI 10.1016/j.bios.2004.03.022
   JOHNSON SR, 1988, INORG CHEM, V27, P3195, DOI 10.1021/ic00291a031
   Lehane L, 2000, INT J FOOD MICROBIOL, V58, P1, DOI 10.1016/S0168-1605(00)00296-8
   Limburg J, 2005, ARCH BIOCHEM BIOPHYS, V436, P8, DOI 10.1016/j.abb.2004.11.024
   LOUGHRAN MG, 1995, BIOSENS BIOELECTRON, V10, P569, DOI 10.1016/0956-5663(95)96932-O
   Niculescu M, 2000, ELECTROANAL, V12, P369, DOI 10.1002/(SICI)1521-4109(20000301)12:5<369::AID-ELAN369>3.0.CO;2-J
   Paleologos EK, 2004, ANAL CHEM, V76, P1289, DOI 10.1021/ac030355b
   Siddiqui JA, 2000, FEMS MICROBIOL LETT, V189, P183, DOI 10.1016/S0378-1097(00)00277-9
   SIDDIQUI JA, 2000, J BIOCH MOL BIO BIOP, V5, P37
   Takagi K, 2004, ANAL CHIM ACTA, V505, P189, DOI 10.1016/j.aca.2003.10.063
   Tsujimura S, 2002, CHEM LETT, P1022, DOI 10.1246/cl.2002.1022
   Tsutsumi M, 2008, BIOSCI BIOTECH BIOCH, V72, P786, DOI 10.1271/bbb.70665
   Yamamoto K, 2001, ELECTROANAL, V13, P375, DOI 10.1002/1521-4109(200104)13:5<375::AID-ELAN375>3.0.CO;2-R
   Zeng K, 2000, ANAL CHEM, V72, P2211, DOI 10.1021/ac9911138
NR 17
TC 6
Z9 6
U1 0
U2 23
PU ELECTROCHEMICAL SOC JAPAN
PI TOKYO
PA NIHON-KOUDOUKAI BUILDING 7F,  3-1-6, NISHIKANDA, CHIYODA-KU, TOKYO,
   101-0065, JAPAN
SN 1344-3542
EI 2186-2451
J9 ELECTROCHEMISTRY
JI Electrochemistry
PD AUG
PY 2008
VL 76
IS 8
BP 600
EP 602
DI 10.5796/electrochemistry.76.600
PG 3
WC Electrochemistry
WE Science Citation Index Expanded (SCI-EXPANDED)
SC Electrochemistry
GA 335SP
UT WOS:000258311000027
OA Bronze
DA 2023-06-30
ER

PT J
AU Kumari, S
   Islam, M
   Gupta, A
AF Kumari, Shrishti
   Islam, Monsur
   Gupta, Ankur
TI Paper-based multiplex biosensors for inexpensive healthcare diagnostics:
   a comprehensive review
SO BIOMEDICAL MICRODEVICES
LA English
DT Review
DE Biosensor; Paper microfluidics; Multiplex detection; Bioassays;
   Functionalized nanoparticles; Biomarkers; Therapeutics
ID LATERAL-FLOW IMMUNOASSAY; ELECTROCHEMICAL DETECTION; NUCLEIC-ACID;
   COLORIMETRIC DETECTION; MICROFLUIDIC DEVICE; RAPID DETECTION; POINT;
   NANOPARTICLES; AMPLIFICATION; MICROARRAY
AB Multiplex detection is a smart and an emerging approach in point-of-care testing as it reduces analysis time and testing cost by detecting multiple analytes or biomarkers simultaneously which are crucial for disease detection at an early stage. Application of inexpensive substrate such as paper has immense potential and matter of research interest in the area of point of care testing for multiplexed analysis as it possesses several unique advantages. This study presents the use of paper, strategies adopted to refine the design created on paper and lateral flow strips to enhance the signal, increase the sensitivity and specificity of multiplexed biosensors. An overview of different multiplexed detection studies performed using biological samples has also been reviewed along with the challenges and advantages offered by multiplexed analysis.
C1 [Kumari, Shrishti; Gupta, Ankur] Indian Inst Technol Jodhpur, Dept Mech Engn, Jodhpur 342037, Rajasthan, India.
   [Islam, Monsur] Karlsruhe Inst Technol, Inst Microstruct Technol, Hermann Von Helmholtz Pl 1, D-76344 Eggenstein Leopoldshafen, Germany.
C3 Indian Institute of Technology System (IIT System); Indian Institute of
   Technology (IIT) - Jodhpur; Helmholtz Association; Karlsruhe Institute
   of Technology
RP Gupta, A (通讯作者)，Indian Inst Technol Jodhpur, Dept Mech Engn, Jodhpur 342037, Rajasthan, India.
EM ankurgupta@iitj.ac.in
FU SERB International Research Experience fellowship [SRG/2020/001895];
   Science and Engineering Research Board, Department of Science and
   Technology, India [SRG/2020/001895, SIR/2022/000188]
FX The corresponding author wishes to acknowledge the Startup Research
   Grant (SRG/2020/001895) and SERB International Research Experience
   fellowship (SIR/2022/000188) provided by Science and Engineering
   Research Board, Department of Science and Technology, India.
CR Ahmed S, 2016, BIOSENS BIOELECTRON, V77, P249, DOI 10.1016/j.bios.2015.09.038
   Araci IE, 2014, CURR OPIN BIOTECH, V25, P60, DOI 10.1016/j.copbio.2013.08.014
   Araz MK, 2013, JALA-J LAB AUTOM, V18, P350, DOI 10.1177/2211068213491408
   Arena A, 2010, SENSOR ACTUAT B-CHEM, V145, P488, DOI 10.1016/j.snb.2009.12.053
   Arun RK, 2016, J MICROMECH MICROENG, V26, DOI 10.1088/0960-1317/26/10/105008
   Baloch AR, 2016, CRIT REV BIOTECHNOL, V36, P268, DOI 10.3109/07388551.2014.958431
   Bedwell TS, 2016, ANAL BIOANAL CHEM, V408, P1735, DOI 10.1007/s00216-015-9137-9
   BERSON SA, 1959, J CLIN INVEST, V38, P1996, DOI 10.1172/JCI103979
   Brazaca LC, 2019, ACS NANO, V13, P13325, DOI 10.1021/acsnano.9b06571
   Brlansky RH, 2002, PLANT DIS, V86, P1237, DOI 10.1094/PDIS.2002.86.11.1237
   Cate DM, 2015, LAB CHIP, V15, P2808, DOI 10.1039/c5lc00364d
   Cate DM, 2015, ANAL CHEM, V87, P19, DOI 10.1021/ac503968p
   Chandra P, 2016, IET HEALTH TECH SER, V1, P1
   Chandra Pranjal, 2013, Journal of Nanoparticles, DOI 10.1155/2013/535901
   Chandra P, 2011, BIOSENS BIOELECTRON, V26, P4442, DOI 10.1016/j.bios.2011.04.060
   Chen AL, 2015, BIOSENS BIOELECTRON, V71, P230, DOI 10.1016/j.bios.2015.04.041
   Chen JH, 2012, ANAL CHEM, V84, P6321, DOI 10.1021/ac301508b
   Chen X, 2012, BIOSENS BIOELECTRON, V35, P363, DOI 10.1016/j.bios.2012.03.018
   Cheng CM, 2010, ANGEW CHEM INT EDIT, V49, P4771, DOI 10.1002/anie.201001005
   Chin CD, 2012, LAB CHIP, V12, P2118, DOI 10.1039/c2lc21204h
   Chinnadayyala SR, 2019, BIOSENS BIOELECTRON, V126, P68, DOI 10.1016/j.bios.2018.10.038
   Chinnasamy T, 2014, ANALYST, V139, P2348, DOI 10.1039/c3an01806g
   Choi JR, 2016, BIOSENS BIOELECTRON, V79, P98, DOI 10.1016/j.bios.2015.12.005
   Choi JR, 2016, LAB CHIP, V16, P611, DOI 10.1039/c5lc01388g
   Choi JR, 2015, BIOSENS BIOELECTRON, V74, P427, DOI 10.1016/j.bios.2015.06.065
   Choi S, 2015, SENSOR ACTUAT B-CHEM, V219, P245, DOI 10.1016/j.snb.2015.05.035
   Cooley P, 2001, Methods Mol Biol, V170, P117
   Costa MN, 2014, NANOTECHNOLOGY, V25, DOI 10.1088/0957-4484/25/9/094006
   Delaney JT, 2009, SOFT MATTER, V5, P4866, DOI 10.1039/b909878j
   Derda R, 2009, P NATL ACAD SCI USA, V106, P18457, DOI 10.1073/pnas.0910666106
   Duan H, 2017, ANAL CHEM, V89, P7062, DOI 10.1021/acs.analchem.7b00869
   Dungchai W, 2010, ANAL CHIM ACTA, V674, P227, DOI 10.1016/j.aca.2010.06.019
   Feng DX, 2014, SENSOR ACTUAT B-CHEM, V201, P360, DOI 10.1016/j.snb.2014.05.015
   Feng TT, 2016, J MATER CHEM B, V4, P990, DOI 10.1039/c5tb02480c
   Fridley GE, 2014, ANAL CHEM, V86, P6447, DOI 10.1021/ac500872j
   Fu E, 2010, SENSOR ACTUAT B-CHEM, V149, P325, DOI 10.1016/j.snb.2010.06.024
   Fu E, 2010, LAB CHIP, V10, P918, DOI 10.1039/b919614e
   Gantelius J, 2011, INT J MOL SCI, V12, P7748, DOI 10.3390/ijms12117748
   Goldman ER, 2004, ANAL CHEM, V76, P684, DOI 10.1021/ac035083r
   Gomez-Martinez J, 2018, ANAL CHEM, V90, P7502, DOI 10.1021/acs.analchem.8b01078
   Gordon J, 2012, CLIN CHEM, V58, P690, DOI 10.1373/clinchem.2011.176503
   Grau G, 2017, MIDWEST SYMP CIRCUIT, P84, DOI 10.1109/MWSCAS.2017.8052866
   Gubala V, 2012, ANAL CHEM, V84, P487, DOI 10.1021/ac2030199
   Han MM, 2019, SENSOR ACTUAT B-CHEM, V292, P94, DOI 10.1016/j.snb.2019.04.019
   Harris M., 2012, GLOB REP RES INFECT
   Hazelton B, 2015, INFLUENZA OTHER RESP, V9, P151, DOI 10.1111/irv.12303
   Hong S, 2015, MICROFLUID NANOFLUID, V19, P845, DOI 10.1007/s10404-015-1611-3
   Hossain SMZ, 2012, ANAL BIOANAL CHEM, V403, P1567, DOI 10.1007/s00216-012-5975-x
   Hossain SMZ, 2009, ANAL CHEM, V81, P9055, DOI 10.1021/ac901714h
   Hu J, 2014, BIOSENS BIOELECTRON, V54, P585, DOI 10.1016/j.bios.2013.10.075
   Jaroenrama W, 2009, MOL CELL PROBE, V23, P65, DOI 10.1016/j.mcp.2008.12.003
   Jiao YC, 2020, SENSOR ACTUAT B-CHEM, V306, DOI 10.1016/j.snb.2019.127239
   Jin SQ, 2015, BIOSENS BIOELECTRON, V63, P379, DOI 10.1016/j.bios.2014.07.070
   Kalisky T, 2011, NAT METHODS, V8, P311, DOI 10.1038/nmeth0411-311
   Karimzadeh Z, 2020, INT J BIOL MACROMOL, V165, P3020, DOI 10.1016/j.ijbiomac.2020.10.191
   Kishnani V, 2022, BIOSENSORS-BASEL, V12, DOI 10.3390/bios12111008
   Kishnani V, 2022, BIOMED MICRODEVICES, V24, DOI 10.1007/s10544-021-00588-7
   Knecht BG, 2004, ANAL CHEM, V76, P646, DOI 10.1021/ac035028i
   Kumar S, 2015, BIOSENS BIOELECTRON, V73, P114, DOI 10.1016/j.bios.2015.05.040
   Lai YH, 2014, BIOSENSORS-BASEL, V4, P273, DOI 10.3390/bios4030273
   Landers KA, 2005, INT J CANCER, V114, P950, DOI 10.1002/ijc.20760
   Li F, 2019, BIOSENS BIOELECTRON, V141, DOI 10.1016/j.bios.2019.111472
   Li F, 2019, SENSOR ACTUAT B-CHEM, V288, P266, DOI 10.1016/j.snb.2019.02.116
   Li J, 2016, BIOSENS BIOELECTRON, V83, P177, DOI 10.1016/j.bios.2016.04.021
   Li J, 2016, LAB CHIP, V16, P242, DOI 10.1039/c5lc01323b
   Li X, 2010, COLLOID SURFACE B, V76, P564, DOI 10.1016/j.colsurfb.2009.12.023
   Liang LL, 2016, SENSOR ACTUAT B-CHEM, V229, P347, DOI 10.1016/j.snb.2016.01.137
   Liao ZR, 2018, BIOSENS BIOELECTRON, V121, P272, DOI 10.1016/j.bios.2018.08.061
   Lim WY, 2019, BIOSENS BIOELECTRON, V128, P176, DOI 10.1016/j.bios.2018.12.049
   Lin D, 2022, MICROSYST NANOENG, V8, DOI 10.1038/s41378-022-00385-z
   Link S, 1999, J PHYS CHEM B, V103, P3529, DOI 10.1021/jp990387w
   Liu H, 2011, J AM CHEM SOC, V133, P17564, DOI 10.1021/ja2071779
   Liu ZM, 2015, BIOSENS BIOELECTRON, V65, P307, DOI 10.1016/j.bios.2014.10.012
   Lu WB, 2015, IONICS, V21, P1141, DOI 10.1007/s11581-014-1270-5
   Luckham RE, 2010, ANALYST, V2028, P135
   Lv YQ, 2018, ACS SENSORS, V3, P1362, DOI 10.1021/acssensors.8b00292
   Ma ZF, 2015, EXPERT REV MOL DIAGN, V15, P1075, DOI 10.1586/14737159.2015.1052798
   Mahato K, 2017, BIOSENS BIOELECTRON, V96, P246, DOI 10.1016/j.bios.2017.05.001
   Mao X, 2014, ANAL SCI, V30, P637, DOI 10.2116/analsci.30.637
   Martinez AW, 2010, ANAL CHEM, V82, P3, DOI 10.1021/ac9013989
   Mu X, 2014, ANAL CHEM, V86, P5338, DOI 10.1021/ac500247f
   Narang J, 2017, BIOSENS BIOELECTRON, V88, P249, DOI 10.1016/j.bios.2016.08.043
   Nery EW, 2013, ANAL BIOANAL CHEM, V405, P7573, DOI 10.1007/s00216-013-6911-4
   Nie JF, 2012, ANAL CHEM, V84, P6331, DOI 10.1021/ac203496c
   Nikitin MP, 2018, J MAGN MAGN MATER, V459, P260, DOI 10.1016/j.jmmm.2017.10.078
   Noiphung J, 2013, ANAL CHIM ACTA, V788, P39, DOI 10.1016/j.aca.2013.06.021
   Oku Y, 2001, J IMMUNOL METHODS, V258, P73, DOI 10.1016/S0022-1759(01)00470-7
   Panfilova E, 2012, NANO RES, V5, P124, DOI 10.1007/s12274-012-0193-6
   Pei XM, 2013, ANAL CHIM ACTA, V758, P1, DOI 10.1016/j.aca.2012.10.060
   Pelton R, 2009, TRAC-TREND ANAL CHEM, V28, P925, DOI 10.1016/j.trac.2009.05.005
   Poje JE, 2014, ANGEW CHEM INT EDIT, V53, P9222, DOI 10.1002/anie.201402698
   Pollock NR, 2012, SCI TRANSL MED, V4, DOI 10.1126/scitranslmed.3003981
   Premkumar T, 2011, NANOSCALE RES LETT, V6, DOI 10.1186/1556-276X-6-547
   Ranjan P, 2020, ANAL BIOCHEM, V610, DOI 10.1016/j.ab.2020.113996
   Roda A, 2016, BIOSENS BIOELECTRON, V76, P164, DOI 10.1016/j.bios.2015.06.017
   Rodriguez NM, 2016, LAB CHIP, V16, P753, DOI 10.1039/c5lc01392e
   Rusling JF, 2013, ANAL CHEM, V85, P5304, DOI 10.1021/ac401058v
   Sabela M, 2017, ADV ENG MATER, V19, DOI 10.1002/adem.201700270
   Safavieh M., 1852, NANOSCALE, V2017, P9
   Sanjay ST, 2015, ANALYST, V140, P7062, DOI 10.1039/c5an00780a
   Scida K, 2014, ANAL CHEM, V86, P6501, DOI 10.1021/ac501004a
   Sheshkar N, 2021, J POLYM RES, V28, DOI 10.1007/s10965-021-02774-w
   Singh AT, 2018, SENSORS-BASEL, V18, DOI 10.3390/s18092838
   Sirringhaus H, 2003, MRS BULL, V28, P802, DOI 10.1557/mrs2003.228
   Slotved HC, 2014, BIOSECUR BIOTERROR, V12, P186, DOI 10.1089/bsp.2014.0015
   Smith S, 2018, RSC ADV, V8, P34012, DOI 10.1039/c8ra06132g
   Song ZJ, 2010, CHEM COMMUN, V46, P6750, DOI 10.1039/c0cc01537g
   Songjaroen T, 2011, TALANTA, V85, P2587, DOI 10.1016/j.talanta.2011.08.024
   Sorger PK, 2008, NAT BIOTECHNOL, V26, P1345, DOI 10.1038/nbt1208-1345
   Swanson C, 2013, CLIN CHEM, V59, P641, DOI 10.1373/clinchem.2012.200360
   Taranova NA, 2015, BIOSENS BIOELECTRON, V63, P255, DOI 10.1016/j.bios.2014.07.049
   Taranova NA, 2013, MICROCHIM ACTA, V180, P1165, DOI 10.1007/s00604-013-1043-2
   Thorsen T, 2002, SCIENCE, V298, P580, DOI 10.1126/science.1076996
   Vella SJ, 2012, ANAL CHEM, V84, P2883, DOI 10.1021/ac203434x
   Verma G., 2022, CHEM ENG J ADV, V12
   Verma G, 2022, APPL NANOSCI, V12, P2091, DOI 10.1007/s13204-022-02479-6
   Verma G, 2022, J POLYM RES, V29, DOI 10.1007/s10965-022-03044-z
   Wang J, 2010, ANAL BIOANAL CHEM, V398, P1591, DOI 10.1007/s00216-010-3746-0
   Wang W, 2010, J CHROMATOGR A, V1217, P3896, DOI 10.1016/j.chroma.2010.04.017
   Washburn EW, 1921, PHYS REV, V17, P273, DOI 10.1103/PhysRev.17.273
   Wu AR, 2012, LAB CHIP, V12, P2190, DOI 10.1039/c2lc21290k
   Wu JJX, 2019, CHEM SOC REV, V48, P1004, DOI 10.1039/c8cs00457a
   Wu J, 2008, CLIN CHEM, V54, P1481, DOI 10.1373/clinchem.2007.102350
   Wu XY, 2016, P NATL ACAD SCI USA, V113, pE4143, DOI 10.1073/pnas.1601207113
   Wu YH, 2020, BIOSENS BIOELECTRON, V157, DOI 10.1016/j.bios.2020.112168
   Xia YY, 2016, BIOSENS BIOELECTRON, V77, P774, DOI 10.1016/j.bios.2015.10.032
   Xia YN, 2003, ADV MATER, V15, P353, DOI 10.1002/adma.200390087
   Xu T, 2005, BIOMATERIALS, V26, P93, DOI 10.1016/j.biomaterials.2004.04.011
   Yamada K, 2017, LAB CHIP, V17, P1206, DOI 10.1039/c6lc01577h
   Yang JC, 2019, TALANTA, V202, P96, DOI 10.1016/j.talanta.2019.04.054
   Yoo Y, 2007, CLIN VACCINE IMMUNOL, V14, P1050, DOI 10.1128/CVI.00465-06
   You ML, 2017, ACS NANO, V11, P6261, DOI 10.1021/acsnano.7b02466
   Zang DJ, 2012, CHEM COMMUN, V48, P4683, DOI 10.1039/c2cc16958d
   Zhang D, 2018, BIOSENS BIOELECTRON, V106, P204, DOI 10.1016/j.bios.2018.01.062
   Zhang Y, 2016, BIOSENS BIOELECTRON, V78, P538, DOI 10.1016/j.bios.2015.12.003
   Zhao W, 1988, LAB CHIP, V2008, P8
   Zhu Q, 2013, BIOSENS BIOELECTRON, V43, P440, DOI 10.1016/j.bios.2012.12.030
   Zhu WJ, 2014, SENSOR ACTUAT B-CHEM, V190, P414, DOI 10.1016/j.snb.2013.09.007
NR 138
TC 1
Z9 1
U1 8
U2 8
PU SPRINGER
PI DORDRECHT
PA VAN GODEWIJCKSTRAAT 30, 3311 GZ DORDRECHT, NETHERLANDS
SN 1387-2176
EI 1572-8781
J9 BIOMED MICRODEVICES
JI Biomed. Microdevices
PD JUN
PY 2023
VL 25
IS 2
AR 17
DI 10.1007/s10544-023-00656-0
PG 17
WC Engineering, Biomedical; Nanoscience & Nanotechnology
WE Science Citation Index Expanded (SCI-EXPANDED)
SC Engineering; Science & Technology - Other Topics
GA F2TJ8
UT WOS:000980920500001
PM 37133791
DA 2023-06-30
ER

PT S
AU Lee, YS
   Lim, K
   Minteer, SD
AF Lee, Yoo Seok
   Lim, Koun
   Minteer, Shelley D.
BE Johnson, MA
   Martinez, TJ
TI Cascaded Biocatalysis and Bioelectrocatalysis: Overview and Recent
   Advances
SO ANNUAL REVIEW OF PHYSICAL CHEMISTRY, VOL 72
SE Annual Review of Physical Chemistry
LA English
DT Review; Book Chapter
DE bioelectrocatalysis; enzymatic cascade; organic catalyst; biofuel cell;
   bioelectrosynthesis; biosensor
ID NICOTINAMIDE ADENINE-DINUCLEOTIDE; ENZYMATIC FUEL-CELLS; CARBON-DIOXIDE;
   BIOFUEL CELL; ASYMMETRIC-SYNTHESIS; COMPLETE ELECTROOXIDATION; GLYCEROL
   DEHYDROGENASE; FORMATE DEHYDROGENASE; EFFICIENT CONVERSION; METHANOL
   PRODUCTION
AB Enzyme cascades are plentiful in nature, but they also have potential in artificial applications due to the possibility of using the target substrate in biofuel cells, electrosynthesis, and biosensors. Cascade reactions from enzymes or hybrid bioorganic catalyst systems exhibit extended substrate range, reaction depth, and increased overall performance. This review addresses the strategies of cascade biocatalysis and bioelectrocatalysis for (a) CO2 fixation, (b) high value-added product formation, (c) sustainable energy sources via deep oxidation, and (d) cascaded electrochemical enzymatic biosensors. These recent updates in the field provide fundamental concepts, designs of artificial electrocatalytic oxidation-reduction pathways (using a flexible setup involving organic catalysts and engineered enzymes), and advances in hybrid cascaded sensors for sensitive analyte detection.
C1 [Lee, Yoo Seok; Lim, Koun; Minteer, Shelley D.] Univ Utah, Dept Chem, Salt Lake City, UT 84112 USA.
C3 Utah System of Higher Education; University of Utah
RP Minteer, SD (通讯作者)，Univ Utah, Dept Chem, Salt Lake City, UT 84112 USA.
EM minteer@chem.utah.edu
RI Lim, Koun/AAU-9884-2021; Minteer, Shelley D/C-4751-2014
OI Minteer, Shelley D/0000-0002-5788-2249; Lee, Yoo
   Seok/0000-0002-8840-0206
FU US Army Research Office Multidisciplinary University Research Initiative
   (MURI)
FX S.L. and K.L. have no affiliations, memberships, funding, or financial
   holdings that might be perceived as affecting the objectivity of this
   review. S.D.M. has received funding from the US Army Research Office
   Multidisciplinary University Research Initiative (MURI).
CR Abdellaoui S, 2017, CHEM COMMUN, V53, P5368, DOI 10.1039/c7cc01027c
   Abdellaoui S, 2015, CHEM COMMUN, V51, P14330, DOI 10.1039/c5cc06131h
   Addo PK, 2011, ELECTROCHEM SOLID ST, V14, pE9, DOI 10.1149/1.3537463
   Agarwal AK, 2019, ENERGY ENV SUSTAIN, P3, DOI 10.1007/978-981-13-3287-6_1
   Ahmad AL, 2013, J MOL CATAL B-ENZYM, V88, P26, DOI 10.1016/j.molcatb.2012.11.014
   Akers NL, 2005, ELECTROCHIM ACTA, V50, P2521, DOI 10.1016/j.electacta.2004.10.080
   Ankati H, 2009, J ORG CHEM, V74, P1658, DOI 10.1021/jo802495f
   Neto SA, 2018, J ELECTROANAL CHEM, V812, P153, DOI 10.1016/j.jelechem.2017.09.001
   Arechederra RL, 2009, FUEL CELLS, V9, P63, DOI 10.1002/fuce.200800029
   Arechederra RL, 2007, J POWER SOURCES, V173, P156, DOI 10.1016/j.jpowsour.2007.08.012
   Baek J, 2015, APPL ENERG, V145, P133, DOI 10.1016/j.apenergy.2015.01.074
   Bartels CL, 2009, CLIN CHEM, V55, P623, DOI 10.1373/clinchem.2008.112805
   Barton SC, 2004, CHEM REV, V104, P4867, DOI 10.1021/cr020719k
   Beltran-Prieto JC, 2013, AUST J CHEM, V66, P511, DOI 10.1071/CH12514
   Beminger T, 2018, BIOSENS BIOELECTRON, V115, P104, DOI 10.1016/j.bios.2018.05.027
   Bhardwaj SK, 2019, BIOMATER SCI-UK, V7, P1598, DOI 10.1039/c8bm01406j
   Bromberg L, 2010, REP
   Brown SA, 2000, TETRAHEDRON-ASYMMETR, V11, P1687, DOI 10.1016/S0957-4166(00)00108-7
   Bucur B, 2018, BIOSENSORS-BASEL, V8, DOI 10.3390/bios8020027
   Cassimjee KE, 2010, CHEM COMMUN, V46, P5569, DOI 10.1039/c0cc00050g
   Cazelles R, 2013, NEW J CHEM, V37, P3721, DOI 10.1039/c3nj00688c
   Chen H, 2020, J AM CHEM SOC, V142, P4028, DOI 10.1021/jacs.9b13968
   Chen H, 2019, J AM CHEM SOC, V141, P4963, DOI 10.1021/jacs.9b00147
   Chen SY, 2013, ADV SYNTH CATAL, V355, P3179, DOI 10.1002/adsc.201300549
   Coombs JR, 2016, ANGEW CHEM INT EDIT, V55, P2636, DOI 10.1002/anie.201507151
   Daines AM, 2004, CURR OPIN CHEM BIOL, V8, P106, DOI 10.1016/j.cbpa.2004.02.003
   De Guire V, 2013, CLIN BIOCHEM, V46, P846, DOI 10.1016/j.clinbiochem.2013.03.015
   De Luca L, 2003, J ORG CHEM, V68, P4999, DOI 10.1021/jo034276b
   Dijksman A, 2001, J AM CHEM SOC, V123, P6826, DOI 10.1021/ja0103804
   Dong FY, 2020, J AM CHEM SOC, V142, P8374, DOI 10.1021/jacs.0c01890
   Drauz K., 2012, ENZYME CATALYSIS ORG
   Dunn MF, 2008, TRENDS BIOCHEM SCI, V33, P254, DOI 10.1016/j.tibs.2008.04.008
   El-Zahab B, 2008, BIOTECHNOL BIOENG, V99, P508, DOI 10.1002/bit.21584
   Ellabban O, 2014, RENEW SUST ENERG REV, V39, P748, DOI 10.1016/j.rser.2014.07.113
   Fang Y, 2016, BIOSENS BIOELECTRON, V85, P603, DOI 10.1016/j.bios.2016.05.060
   Fletcher AJ, 2015, P NATL ACAD SCI USA, V112, P10014, DOI 10.1073/pnas.1507534112
   Franco JH, 2020, BIOSENS BIOELECTRON, V154, DOI 10.1016/j.bios.2020.112077
   Franco JH, 2020, ELECTROCHIM ACTA, V331, DOI 10.1016/j.electacta.2019.135254
   Franco JH, 2019, BIOELECTROCHEMISTRY, V130, DOI 10.1016/j.bioelechem.2019.107331
   Franco JH, 2018, BIOSENS BIOELECTRON, V121, P281, DOI 10.1016/j.bios.2018.09.011
   Grogan G, 2018, CURR OPIN CHEM BIOL, V43, P15, DOI 10.1016/j.cbpa.2017.09.008
   Hammond RJ, 2007, TETRAHEDRON LETT, V48, P1217, DOI 10.1016/j.tetlet.2006.12.057
   Han X, 2017, GENOM PROTEOM BIOINF, V15, P59, DOI 10.1016/j.gpb.2016.12.004
   Heneghan HM, 2010, ONCOLOGIST, V15, P673, DOI 10.1634/theoncologist.2010-0103
   Hickey DP, 2018, TOPICS CURR CHEM, V376, DOI 10.1007/s41061-018-0221-4
   Hickey DP, 2016, BIOSENS BIOELECTRON, V77, P26, DOI 10.1016/j.bios.2015.09.013
   Hickey DP, 2015, ACS CATAL, V5, P5519, DOI 10.1021/acscatal.5b01668
   Hickey DP, 2014, J AM CHEM SOC, V136, P15917, DOI 10.1021/ja5098379
   Hong W, 2004, CATAL TODAY, V98, P545, DOI 10.1016/j.cattod.2004.09.018
   Hou C, 2015, NANOSCALE, V7, P18770, DOI 10.1039/c5nr04994f
   Hwang ET, 2019, ACS CATAL, V9, P4402, DOI 10.1021/acscatal.8b04921
   Idan O, 2013, ACS NANO, V7, P8658, DOI 10.1021/nn402823k
   Jeong CY, 2014, J BIOTECHNOL, V175, P7, DOI 10.1016/j.jbiotec.2014.01.036
   Ji XY, 2015, ACS NANO, V9, P4600, DOI 10.1021/acsnano.5b01278
   Jiang YJ, 2009, J MATER CHEM, V19, P9068, DOI 10.1039/b914268a
   Jin LY, 2015, ANAL CHEM, V87, P10429, DOI 10.1021/acs.analchem.5b02728
   Kataoka M, 2016, APPL MICROBIOL BIOT, V100, P5747, DOI 10.1007/s00253-016-7603-8
   Kim GH, 2019, CHEMCATCHEM, V11, P1437, DOI 10.1002/cctc.201802048
   Koszelewski D, 2010, TRENDS BIOTECHNOL, V28, P324, DOI 10.1016/j.tibtech.2010.03.003
   Koszelewski D, 2010, CHEMCATCHEM, V2, P73, DOI 10.1002/cctc.200900220
   KUWABATA S, 1994, J AM CHEM SOC, V116, P5437, DOI 10.1021/ja00091a056
   Lee YS, 2020, ACS CATAL, V10, P6854, DOI 10.1021/acscatal.0c01397
   Lee YS, 2020, ANGEW CHEM INT EDIT, V59, P16511, DOI 10.1002/anie.202007198
   Leech D, 2012, ELECTROCHIM ACTA, V84, P223, DOI 10.1016/j.electacta.2012.02.087
   Li H, 2014, ACS SYNTH BIOL, V3, P13, DOI 10.1021/sb400093x
   Lin H, 2010, ENERGY, V35, P858, DOI 10.1016/j.energy.2009.08.007
   Liu J, 2014, PHYS CHEM CHEM PHYS, V16, P14699, DOI 10.1039/c4cp01348d
   Liu SF, 2015, CHEM COMMUN, V51, P176, DOI 10.1039/c4cc08140d
   Lu SS, 2017, ACS APPL MATER INTER, V9, P167, DOI 10.1021/acsami.6b13201
   Luo JQ, 2015, NEW BIOTECHNOL, V32, P319, DOI 10.1016/j.nbt.2015.02.006
   Ma SK, 2010, GREEN CHEM, V12, P81, DOI 10.1039/b919115c
   Macazo FC, 2017, CURR OPIN ELECTROCHE, V5, P114, DOI 10.1016/j.coelec.2017.07.010
   Macazo FC, 2017, CHEM COMMUN, V53, P10310, DOI 10.1039/c7cc05724e
   Mandli J, 2017, BIOELECTROCHEMISTRY, V116, P17, DOI 10.1016/j.bioelechem.2017.03.002
   Mathew S, 2012, ACS CATAL, V2, P993, DOI 10.1021/cs300116n
   Mayol O, 2019, NAT CATAL, V2, P324, DOI 10.1038/s41929-019-0249-z
   Mayol O, 2016, CATAL SCI TECHNOL, V6, P7421, DOI 10.1039/c6cy01625a
   Miao P, 2018, ANAL CHEM, V90, P11154, DOI 10.1021/acs.analchem.8b03425
   Miles EW, 1999, J BIOL CHEM, V274, P12193, DOI 10.1074/jbc.274.18.12193
   Milton RD, 2017, J R SOC INTERFACE, V14, DOI 10.1098/rsif.2017.0253
   Milton RD, 2015, CHEM SCI, V6, P4867, DOI 10.1039/c5sc01538c
   Mohanakrishna G, 2019, BIOMASS BIOF BIOCHEM, P955, DOI 10.1016/B978-0-444-64052-9.00039-X
   Mondal K, 2017, SENSOR ACTUAT B-CHEM, V246, P202, DOI 10.1016/j.snb.2017.02.050
   Muller M, 2005, ANGEW CHEM INT EDIT, V44, P362, DOI 10.1002/anie.200460852
   Naik HG, 2012, ORG BIOMOL CHEM, V10, P4961, DOI 10.1039/c2ob06870b
   Narwal V, 2017, ENZYME MICROB TECH, V100, P11, DOI 10.1016/j.enzmictec.2017.01.009
   Nguyen HH, 2019, MATERIALS, V12, DOI 10.3390/ma12010121
   Obert R, 1999, J AM CHEM SOC, V121, P12192, DOI 10.1021/ja991899r
   Okazaki M, 1998, J CHROMATOGR B, V709, P179, DOI 10.1016/S0378-4347(98)00064-4
   Ovadi J, 1996, CELL BIOCHEM FUNCT, V14, P249
   PALMORE GTR, 1994, ACS SYM SER, V566, P271
   Palmore GTR, 1998, J ELECTROANAL CHEM, V443, P155, DOI 10.1016/S0022-0728(97)00393-8
   Patel RN, 2018, BIOORGAN MED CHEM, V26, P1252, DOI 10.1016/j.bmc.2017.05.023
   Rasmussen M, 2016, BIOSENS BIOELECTRON, V76, P91, DOI 10.1016/j.bios.2015.06.029
   Reginald SS, 2020, BIORESOURCE TECHNOL, V297, DOI 10.1016/j.biortech.2019.122436
   Revathi C., 2019, FUNDAMENTALS SENSING, P259, DOI DOI 10.1016/B978-0-08-102577-2.00007-5
   Riva S, 2014, CASCADE BIOCATALYSIS: INTEGRATING STEREOSELECTIVE AND ENVIRONMENTALLY FRIENDLY REACTIONS, P1, DOI 10.1002/9783527682492
   Rocchitta G, 2016, SENSORS-BASEL, V16, DOI 10.3390/s16060780
   Rodriguez-Ruiz V, 2015, DALTON T, V44, P12029, DOI 10.1039/c5dt00280j
   Rowan AS, 2013, TETRAHEDRON-ASYMMETR, V24, P1369, DOI 10.1016/j.tetasy.2013.09.015
   Schrittwieser JH, 2009, EUR J ORG CHEM, V2009, P2293, DOI 10.1002/ejoc.200900091
   Schwarzenbach H, 2011, NAT REV CANCER, V11, P426, DOI 10.1038/nrc3066
   Servi S, 2008, COORDIN CHEM REV, V252, P715, DOI 10.1016/j.ccr.2007.09.012
   Sheldon RA, 2018, CHEM COMMUN, V54, P6088, DOI 10.1039/c8cc02463d
   Sokic-Lazic D, 2010, ELECTROANAL, V22, P757, DOI 10.1002/elan.200980010
   Sokic-Lazic D, 2009, ELECTROCHEM SOLID ST, V12, pF26, DOI 10.1149/1.3170904
   Squadrito G, 2016, WOODHEAD PUBL SER EN, P147, DOI 10.1016/B978-1-78242-363-8.00006-2
   Stryer L, 1995, BIOCHEMISTRY-US, V4
   Sun QY, 2009, IND ENG CHEM RES, V48, P4210, DOI 10.1021/ie801931j
   Tasca F, 2010, BIOSENS BIOELECTRON, V25, P1710, DOI 10.1016/j.bios.2009.12.017
   Toda H, 2014, ADV SYNTH CATAL, V356, P3443, DOI 10.1002/adsc.201400383
   Trojanowicz M, 2002, ELECTROANAL, V14, P1311, DOI 10.1002/1521-4109(200211)14:19/20<1311::AID-ELAN1311>3.0.CO;2-7
   Uppada V, 2014, CURR SCI INDIA, V106, P946
   Vedha-Peters K, 2006, J AM CHEM SOC, V128, P10923, DOI 10.1021/ja0603960
   Vlassov VV, 2010, CURR MOL MED, V10, P142, DOI 10.2174/156652410790963295
   Wang B, 2013, CHEM COMMUN, V49, P161, DOI 10.1039/c2cc37232k
   Wang H, 2019, SENSORS-BASEL, V19, DOI 10.3390/s19214795
   Wang JB, 2015, NAT CHEM, V7, P948, DOI 10.1038/nchem.2408
   Wheeldon I, 2016, NAT CHEM, V8, P299, DOI [10.1038/nchem.2459, 10.1038/NCHEM.2459]
   Williams C, 2014, CELL RES, V24, P766, DOI 10.1038/cr.2014.44
   Wu GZ, 2017, ACS APPL MATER INTER, V9, P40978, DOI 10.1021/acsami.7b12295
   Wu RR, 2020, CURR OPIN ELECTROCHE, V19, P1, DOI 10.1016/j.coelec.2019.08.004
   Wu SK, 2016, NAT COMMUN, V7, DOI 10.1038/ncomms11917
   Wu XY, 2015, ACS APPL MATER INTER, V7, P713, DOI 10.1021/am507059n
   Xianyu YL, 2015, ANAL CHEM, V87, P10688, DOI 10.1021/acs.analchem.5b03522
   Xiao XX, 2019, CHEM REV, V119, P9509, DOI 10.1021/acs.chemrev.9b00115
   Xu G, 2016, BIOTECHNOL LETT, V38, P123, DOI 10.1007/s10529-015-1957-3
   Xu JM, 2016, ANAL BIOCHEM, V495, P29, DOI 10.1016/j.ab.2015.11.012
   Xu SW, 2006, IND ENG CHEM RES, V45, P4567, DOI 10.1021/ie051407l
   Xue YP, 2018, CHEM SOC REV, V47, P1516, DOI 10.1039/c7cs00253j
   Yamada-Onodera K, 2002, ACTA BIOTECHNOL, V22, P355, DOI 10.1002/1521-3846(200207)22:3/4<355::AID-ABIO355>3.0.CO;2-6
   Yamada-Onodera K, 2006, J BIOSCI BIOENG, V102, P545, DOI 10.1263/jbb.102.545
   Yan YM, 2009, ADV MATER, V21, P4275, DOI 10.1002/adma.200900206
   Yin XJ, 2019, ADV SYNTH CATAL, V361, P803, DOI 10.1002/adsc.201801251
   Yuan MW, 2019, CURR OPIN ELECTROCHE, V15, P1, DOI 10.1016/j.coelec.2019.03.003
   Yuan MW, 2019, ACS CATAL, V9, P5486, DOI 10.1021/acscatal.9b00513
   Yuan MW, 2018, ANGEW CHEM INT EDIT, V57, P6582, DOI 10.1002/anie.201803397
   Zhang JL, 2014, ACS CATAL, V4, P1584, DOI 10.1021/cs4011919
   Zhang JL, 2013, APPL MICROBIOL BIOT, V97, P8487, DOI 10.1007/s00253-013-5117-1
   Zhang P, 2016, BIOSENS BIOELECTRON, V80, P538, DOI 10.1016/j.bios.2016.02.031
   Zhang RZ, 2015, BIOTECHNOL ADV, V33, P1671, DOI 10.1016/j.biotechadv.2015.08.002
   Zhang YY, 2015, BIOSENS BIOELECTRON, V67, P287, DOI 10.1016/j.bios.2014.08.036
   Zhou Y, 2016, ANGEW CHEM INT EDIT, V55, P11647, DOI 10.1002/anie.201606235
   Zhu L, 2016, APPL MICROBIOL BIOT, V100, P5805, DOI 10.1007/s00253-016-7371-5
   Zhu ZG, 2018, ELECTROCHIM ACTA, V263, P184, DOI 10.1016/j.electacta.2017.11.083
   Zhu ZG, 2014, NAT COMMUN, V5, DOI 10.1038/ncomms4026
   Zhu ZG, 2012, BIOSENS BIOELECTRON, V36, P110, DOI 10.1016/j.bios.2012.04.001
NR 147
TC 13
Z9 13
U1 22
U2 153
PU ANNUAL REVIEWS
PI PALO ALTO
PA 4139 EL CAMINO WAY, PO BOX 10139, PALO ALTO, CA 94303-0897 USA
SN 0066-426X
EI 1545-1593
BN 978-0-8243-1072-1
J9 ANNU REV PHYS CHEM
JI Annu. Rev. Phys. Chem.
PY 2021
VL 72
BP 467
EP 488
DI 10.1146/annurev-physchem-090519-050109
PG 22
WC Chemistry, Physical
WE Book Citation Index– Science (BKCI-S); Science Citation Index Expanded (SCI-EXPANDED)
SC Chemistry
GA BR3JK
UT WOS:000646898400021
PM 33503384
DA 2023-06-30
ER

PT J
AU Quesada-Gonzalez, D
   Baiocco, A
   Martos, AA
   de la Escosura-Muniz, A
   Palleschi, G
   Merkoci, A
AF Quesada-Gonzalez, Daniel
   Baiocco, Alessandra
   Martos, Andrea A.
   de la Escosura-Muniz, Alfredo
   Palleschi, Giuseppe
   Merkoci, Arben
TI Iridium oxide (IV) nanoparticle-based electrocatalytic detection of PBDE
SO BIOSENSORS & BIOELECTRONICS
LA English
DT Article
DE Iridium oxide nanoparticles; Flame retardants; PBDEs; Electrocatalysis;
   Screen printed carbon electrodes
ID POLYBROMINATED DIPHENYL ETHERS; HORSERADISH-PEROXIDASE; ELECTRODES;
   EXPOSURE; GRAPHENE; PLATFORM; LABEL
AB Polybrominated diphenyl ethers (PBDEs) are a type of flame retardants which are currently banned in EU and USA due their hazardousness for humans and mammals. However, these compounds were highly used during more than 30 years and still persist in the environment since they are resistant to degradation. Herein we present a biosensor for the detection of PBDEs using screen printed carbon electrodes (SPCEs) based on the electrochemical monitoring of water oxidation reaction (WOR) catalyzed by iridium oxide (IV) nanoparticles (IrO2 NPs). Our assay shows a limit of detection of 21.5 ppb of PBDE in distilled water, We believe that such an IrO2 NPs-based electrocatalytic sensing system can lead to a rapid, sensitive, low cost and miniaturizable device for the detection of PBDEs.
C1 [Quesada-Gonzalez, Daniel; Baiocco, Alessandra; Martos, Andrea A.; de la Escosura-Muniz, Alfredo; Merkoci, Arben] CSIC, Inst Catala Nanociencia & Nanotecnol ICN2, Nanobioelect & Biosensor Grp, Campus UAB, Barcelona 08193, Spain.
   [Quesada-Gonzalez, Daniel; Baiocco, Alessandra; Martos, Andrea A.; de la Escosura-Muniz, Alfredo; Merkoci, Arben] BIST, Campus UAB, Barcelona 08193, Spain.
   [Baiocco, Alessandra; Palleschi, Giuseppe] Univ Roma, Dipartamento Sci & Technol Chim, Rome, Italy.
   [Merkoci, Arben] ICREA, P Lluis Co 23, Barcelona 08010, Spain.
C3 Autonomous University of Barcelona; Barcelona Institute of Science &
   Technology; Catalan Institute of Nanoscience & Nanotechnology (ICN2);
   Consejo Superior de Investigaciones Cientificas (CSIC); Autonomous
   University of Barcelona; Barcelona Institute of Science & Technology;
   Sapienza University Rome; ICREA
RP Merkoci, A (通讯作者)，CSIC, Inst Catala Nanociencia & Nanotecnol ICN2, Nanobioelect & Biosensor Grp, Campus UAB, Barcelona 08193, Spain.; Merkoci, A (通讯作者)，BIST, Campus UAB, Barcelona 08193, Spain.
EM arben.merkoci@icn2.cat
RI Merkoçi, Arben/C-7211-2008; de la Escosura-Muñiz, Alfredo/M-2221-2014;
   Quesada-González, Daniel/ADF-5692-2022
OI Merkoçi, Arben/0000-0003-2486-8085; de la Escosura-Muñiz,
   Alfredo/0000-0002-9600-0253; Quesada-González,
   Daniel/0000-0003-3064-2146
FU EU; MINECO (Spain) [MAT2017-87202-P]; CERCA Programme/Generalitat de
   Catalunya; Severo Ochoa program from Spanish MINECO [SEV-2013-0295]
FX We acknowledge support from EU (FP7, SMS project) and MINECO (Spain)
   MAT2017-87202-P. This work is also funded by the CERCA
   Programme/Generalitat de Catalunya. ICN2 is supported by the Severo
   Ochoa program from Spanish MINECO (Grant no. SEV-2013-0295). Daniel
   Quesada-Gonzalez also acknowledges Autonomous University of Barcelona
   (UAB) for the possibility of performing this work inside the framework
   of Chemistry PhD Programme.
CR Ahn KC, 2009, ENVIRON SCI TECHNOL, V43, P7784, DOI 10.1021/es9009037
   [Anonymous], 1971, CHEM ENG NEWS, V49, P16, DOI [10.1021/cen-v049n043.p016, DOI 10.1021/CEN-V049N043.P016]
   Arduini F, 2015, SENSOR ACTUAT B-CHEM, V212, P536, DOI 10.1016/j.snb.2015.02.051
   Butryn DM, 2015, ANAL CHIM ACTA, V892, P140, DOI 10.1016/j.aca.2015.08.026
   Chalupniak A, 2017, NANO RES, V10, P2296, DOI 10.1007/s12274-016-1420-3
   Cui RJ, 2008, BIOSENS BIOELECTRON, V23, P1666, DOI 10.1016/j.bios.2008.01.034
   Darnerud PO, 2001, ENVIRON HEALTH PERSP, V109, P49, DOI 10.2307/3434846
   de la Escosura-Muniz A, 2016, SMALL, V12, P205, DOI 10.1002/smll.201502350
   de la Escosura-Muniz A, 2011, NANOSCALE, V3, P3350, DOI 10.1039/c1nr10377f
   de la Escosura-Muniz Alfredo, 2010, Expert Opin Med Diagn, V4, P21, DOI 10.1517/17530050903386661
   De la scosura-Muniz A, 2012, G I T LAB J EUR, V16, P21
   Dedik J, 2011, SENSING ELECTROANALY, V6, P129
   Guo WH, 2016, CHEMOSPHERE, V150, P505, DOI 10.1016/j.chemosphere.2015.11.032
   HARRIMAN A, 1987, NEW J CHEM, V11, P757
   Hayashi Y, 2004, ANAL CHEM, V76, P1295, DOI 10.1021/ac0302859
   Hooper K, 2000, ENVIRON HEALTH PERSP, V108, P387, DOI 10.2307/3454377
   Kurbanoglu S, 2017, BIOSENS BIOELECTRON, V88, P122, DOI 10.1016/j.bios.2016.07.109
   Li W, 2014, BIOSENS BIOELECTRON, V61, P209, DOI 10.1016/j.bios.2014.04.058
   Linares V, 2015, ARCH TOXICOL, V89, P335, DOI 10.1007/s00204-015-1457-1
   Mayorga-Martinez CC, 2015, J MATER CHEM B, V3, P5166, DOI 10.1039/c5tb00545k
   Mayorga-Martinez CC, 2014, J MATER CHEM B, V2, P2233, DOI 10.1039/c3tb21765e
   Mohamed SA, 2017, ELECTRON J BIOTECHN, V27, P84, DOI 10.1016/j.ejbt.2017.03.010
   NOAA (National Oceanic and Atmospheric Administration) U. S. Department of Commerce, WHAT AR PBDES
   Parolo C, 2013, PART PART SYST CHAR, V30, P662, DOI 10.1002/ppsc.201200124
   Quesada-Gonzalez D, 2018, CHEM SOC REV, V47, P4697, DOI 10.1039/c7cs00837f
   Quesada-Gonzalez D, 2017, BIOSENS BIOELECTRON, V92, P549, DOI 10.1016/j.bios.2016.10.062
   Quesada-Gonzalez D, 2015, BIOSENS BIOELECTRON, V73, P47, DOI 10.1016/j.bios.2015.05.050
   Riley DJ, 2002, CURR OPIN COLLOID IN, V7, P186, DOI 10.1016/S1359-0294(02)00047-X
   Rivas L, 2015, ANAL CHEM, V87, P5167, DOI 10.1021/acs.analchem.5b00890
   Rivas L, 2014, ELECTROANAL, V26, P1287, DOI 10.1002/elan.201400027
   Robbs PH, 2016, PHYS CHEM CHEM PHYS, V18, P24812, DOI 10.1039/c6cp05101d
   Stapleton HM, 2008, ENVIRON SCI TECHNOL, V42, P3453, DOI 10.1021/es7028813
   Talarico D, 2015, ENVIRON SCI TECHNOL, V49, P7934, DOI 10.1021/acs.est.5b00218
   Talarico D, 2015, TALANTA, V141, P267, DOI 10.1016/j.talanta.2015.04.006
   Thielbeer F, 2011, BIOCONJUGATE CHEM, V22, P144, DOI 10.1021/bc1005015
   Wang J, 1998, ELECTROCHIM ACTA, V43, P3459, DOI 10.1016/S0013-4686(98)00092-9
   Ward J, 2008, ENVIRON INT, V34, P1148, DOI 10.1016/j.envint.2008.05.003
NR 37
TC 10
Z9 10
U1 8
U2 63
PU ELSEVIER ADVANCED TECHNOLOGY
PI OXFORD
PA OXFORD FULFILLMENT CENTRE THE BOULEVARD, LANGFORD LANE, KIDLINGTON,
   OXFORD OX5 1GB, OXON, ENGLAND
SN 0956-5663
EI 1873-4235
J9 BIOSENS BIOELECTRON
JI Biosens. Bioelectron.
PD FEB 15
PY 2019
VL 127
BP 150
EP 154
DI 10.1016/j.bios.2018.11.050
PG 5
WC Biophysics; Biotechnology & Applied Microbiology; Chemistry, Analytical;
   Electrochemistry; Nanoscience & Nanotechnology
WE Science Citation Index Expanded (SCI-EXPANDED)
SC Biophysics; Biotechnology & Applied Microbiology; Chemistry;
   Electrochemistry; Science & Technology - Other Topics
GA HJ9HF
UT WOS:000457508800020
PM 30597433
OA Green Submitted
DA 2023-06-30
ER

PT J
AU Stefan-van Staden, RI
   Ilie-Mihai, RM
   Gugoasa, LA
   Stanciu-Gavan, C
AF Stefan-van Staden, Raluca-Ioana
   Ilie-Mihai, Ruxandra-Maria
   Gugoasa, Livia Alexandra
   Stanciu-Gavan, Camelia
TI Pattern Recognition of p53 and KRAS in Whole Blood Samples
SO JOURNAL OF THE ELECTROCHEMICAL SOCIETY
LA English
DT Article
ID COLORECTAL-CANCER; MUTATIONS; BIOSENSOR
AB Kirsten Rat Sarcoma (KRAS) and protein tumor suppressor (p53) are two biomarkers used to establish the correct diagnostic of cancer and also the personalized treatment. This paper proposed 2,6-bis((E)-2-(furan-2-yl)vinyl)-4-(4,6,8-trimethylazulen-1-yl)pyridine as nanostructured material for the design of stochastic sensors for fast recognition of p53 and KRAS in whole blood samples. The proposed stochastic sensors recognized p53 and KRAS in whole blood samples, with high sensitivities, at very low concentrations (fg/mL). The recovery tests performed proved that p53 and KRAS were determined in whole blood samples with average recoveries higher than 98.00% and RSD (%) values less than 0.20%, when they are in very small amounts. No sample treatment was required for whole blood samples collected from the patients. (C) 2019 The Electrochemical Society.
C1 [Stefan-van Staden, Raluca-Ioana; Ilie-Mihai, Ruxandra-Maria; Gugoasa, Livia Alexandra; Stanciu-Gavan, Camelia] Natl Inst Res Elect & Condensed Matter, Lab Electrochem, Bucharest 060021 6, Romania.
   [Stefan-van Staden, Raluca-Ioana; Ilie-Mihai, Ruxandra-Maria; Gugoasa, Livia Alexandra; Stanciu-Gavan, Camelia] Natl Inst Res Elect & Condensed Matter, PATLAB, Bucharest 060021 6, Romania.
   [Stefan-van Staden, Raluca-Ioana; Ilie-Mihai, Ruxandra-Maria] Univ Politehn Bucuresti, Fac Appl Chem & Mat Sci, Bucharest, Romania.
   [Stanciu-Gavan, Camelia] Univ Med & Pharm Carol Davila, Bucharest, Romania.
C3 Polytechnic University of Bucharest; Carol Davila University of Medicine
   & Pharmacy
RP Stefan-van Staden, RI (通讯作者)，Natl Inst Res Elect & Condensed Matter, Lab Electrochem, Bucharest 060021 6, Romania.; Stefan-van Staden, RI (通讯作者)，Natl Inst Res Elect & Condensed Matter, PATLAB, Bucharest 060021 6, Romania.; Stefan-van Staden, RI (通讯作者)，Univ Politehn Bucuresti, Fac Appl Chem & Mat Sci, Bucharest, Romania.
EM ralucavanstaden@gmail.com
RI Dinu Gugoasa, Livia Alexandra/AAP-6111-2020; Dinu Gugoasa, Livia
   Alexandra/T-4252-2017; ILIE-MIHAI, Ruxandra Maria/ABB-3970-2020; Mihai
   (Ilie), Ruxandra/GQH-6192-2022
OI Dinu Gugoasa, Livia Alexandra/0000-0002-3264-2548; Dinu Gugoasa, Livia
   Alexandra/0000-0002-3264-2548; ILIE-MIHAI, Ruxandra
   Maria/0000-0002-2285-9583; Mihai (Ilie), Ruxandra/0000-0002-2285-9583
FU Romanian National Authority for Scientific Research, CNCS-UEFISCDI
   [PN-III-P4-ID-PCCF-2016-0006]
FX This work was supported by a grant of the Romanian National Authority
   for Scientific Research, CNCS-UEFISCDI, project number
   PN-III-P4-ID-PCCF-2016-0006.
CR Afsharan H, 2016, BIOSENS BIOELECTRON, V80, P146, DOI 10.1016/j.bios.2016.01.030
   Altimari A, 2013, ONCOTARGETS THER, V6, P1057, DOI 10.2147/OTT.S42369
   Altintas Z, 2012, SENSOR ACTUAT B-CHEM, V169, P188, DOI 10.1016/j.snb.2012.04.064
   Bando H, 2011, J CLIN ONCOL, V29, DOI 10.1200/jco.2011.29.4_suppl.448
   Bayley H, 2000, ADV MATER, V12, P139, DOI 10.1002/(SICI)1521-4095(200001)12:2<139::AID-ADMA139>3.0.CO;2-Q
   Birzan L, 2017, TETRAHEDRON, V73, P2488, DOI 10.1016/j.tet.2017.03.035
   Cushman-Vokoun AM, 2013, CLIN COLORECTAL CANC, V12, P168, DOI 10.1016/j.clcc.2013.04.005
   Di Fiore F, 2007, BRIT J CANCER, V96, P1166, DOI 10.1038/sj.bjc.6603685
   Ferlay J, 2010, INT J CANCER, V127, P2893, DOI 10.1002/ijc.25516
   Fumagalli D, 2010, BMC CANCER, V10, DOI 10.1186/1471-2407-10-101
   Han SH, 2010, ANAL CHIM ACTA, V665, P79, DOI 10.1016/j.aca.2010.03.006
   Jiang TS, 2005, BIOSENS BIOELECTRON, V20, P1939, DOI 10.1016/j.bios.2004.08.040
   Lazar D, 2010, ROM J MORPHOL EMBRYO, V51, P249
   Ma ESK, 2009, J CLIN PATHOL, V62, P886, DOI 10.1136/jcp.2008.063677
   Siegel R.L., 2022, CA-CANCER J CLIN, V72, P7, DOI [10.3322/caac.21590, DOI 10.3322/CAAC.20107]
   Stefan R.-I., 2001, ELECTROCHEMICAL SENS
   Stefan RI, 2003, ANAL CHEM, V75, P5394, DOI 10.1021/ac026300b
   Tol J, 2010, J CELL MOL MED, V14, P2122, DOI 10.1111/j.1582-4934.2009.00788.x
   Tsiatis AC, 2010, J MOL DIAGN, V12, P425, DOI 10.2353/jmoldx.2010.090188
   Wang J, 2012, SURG ONCOL, V21, P119, DOI 10.1016/j.suronc.2010.12.004
   Wang XY, 2014, ANAL BIOCHEM, V466, P51, DOI 10.1016/j.ab.2014.08.023
   Wesam A. N., 2013, BIOMARKERS GENOMIC M, V5, P175
   Xie Y, 2015, NANOSCALE RES LETT, V10, DOI 10.1186/s11671-015-1153-3
   You W. C., 2006, GASTRIC CANCER, P52
   Zhang Y, 2017, CHEM COMMUN, V53, P2910, DOI 10.1039/c7cc00009j
   Zhao CF, 2016, RSC ADV, V6, P8669, DOI 10.1039/c5ra24737c
NR 26
TC 8
Z9 8
U1 0
U2 11
PU ELECTROCHEMICAL SOC INC
PI PENNINGTON
PA 65 SOUTH MAIN STREET, PENNINGTON, NJ 08534 USA
SN 0013-4651
EI 1945-7111
J9 J ELECTROCHEM SOC
JI J. Electrochem. Soc.
PD FEB 12
PY 2019
VL 166
IS 4
BP B183
EP B186
DI 10.1149/2.0201904jes
PG 4
WC Electrochemistry; Materials Science, Coatings & Films
WE Science Citation Index Expanded (SCI-EXPANDED)
SC Electrochemistry; Materials Science
GA HL2TS
UT WOS:000458560600001
DA 2023-06-30
ER

PT J
AU Wang, LM
   Gu, XQ
   Zhao, YL
   Wei, M
   Qiang, YH
   Zhao, Y
AF Wang, Linmeng
   Gu, Xiuquan
   Zhao, Yulong
   Wei, Meng
   Qiang, Yinghuai
   Zhao, Yun
TI Enhanced photoelectrochemical performance by doping Mo into BiVO4
   lattice
SO JOURNAL OF MATERIALS SCIENCE-MATERIALS IN ELECTRONICS
LA English
DT Article
ID SOLAR WATER OXIDATION; MICROWAVE DIELECTRIC-PROPERTIES; BISMUTH VANADATE
   PHOTOANODES; TEMPERATURE FIRING CERAMICS; ZNO NANORODS ARRAY; DOPED
   BIVO4; TETRAGONAL BIVO4; PHASE EVOLUTION; THIN-FILMS; GLUTATHIONE
AB The Mo-doped BiVO4 (m-BiVO4) thin films were deposited onto transparent conducting substrates via a facile metallic organic deposition method. The effect of nominal Mo doping contents on the photoelectrochemical (PEC) performance was investigated. By terms of the electrochemical impedance spectra and Mott-Schottky results, the best PEC performance appeared in the 5 and 10 at% Mo-doped BiVO4 samples was attributed to a lowering of charge transfer resistance occurred at the electrode/electrolyte interface. Moreover, a self-powered Mo:BiVO4 PEC biosensor was fabricated for detecting the glutathione (GSH), which demonstrated a rapid response, a wide detection range 5-1000 mu mol/L (mu M), a ultralow detect limit of 59nM, and a sensitivity of 835A/cm(2)/mM(-1).
C1 [Wang, Linmeng; Gu, Xiuquan; Zhao, Yulong; Wei, Meng; Qiang, Yinghuai] China Univ Min & Technol, Sch Mat Sci & Engn, Xuzhou 221116, Jiangsu, Peoples R China.
   [Zhao, Yun] China Univ Min & Technol, Sch Chem Engn & Technol, Xuzhou 221116, Jiangsu, Peoples R China.
C3 China University of Mining & Technology; China University of Mining &
   Technology
RP Gu, XQ (通讯作者)，China Univ Min & Technol, Sch Mat Sci & Engn, Xuzhou 221116, Jiangsu, Peoples R China.; Zhao, Y (通讯作者)，China Univ Min & Technol, Sch Chem Engn & Technol, Xuzhou 221116, Jiangsu, Peoples R China.
EM xqgu@cumt.edu.cn; 2009yzhao@163.com
FU Fundamental Research Funds for the Central Universities [2015XKMS037]
FX This work is financially supported by the Fundamental Research Funds for
   the Central Universities (2015XKMS037).
CR Abdi FF, 2013, NAT COMMUN, V4, DOI 10.1038/ncomms3195
   Antony RP, 2018, ACS OMEGA, V3, P2724, DOI 10.1021/acsomega.7b01794
   Antony RP, 2016, APPL CATAL A-GEN, V526, P21, DOI 10.1016/j.apcata.2016.07.022
   Antony RP, 2016, ELECTROCHIM ACTA, V211, P173, DOI 10.1016/j.electacta.2016.06.008
   BODDY PJ, 1968, J ELECTROCHEM SOC, V115, P199, DOI 10.1149/1.2411080
   Bornoz P, 2014, J PHYS CHEM C, V118, P16959, DOI 10.1021/jp500441h
   BURSTEIN E, 1954, PHYS REV, V93, P632, DOI 10.1103/PhysRev.93.632
   Byun S, 2017, J MATER CHEM A, V5, P6905, DOI 10.1039/c7ta00806f
   Dowla BMRU, 2017, J MATER SCI-MATER EL, V28, P15106, DOI 10.1007/s10854-017-7386-4
   Eisenberg D, 2014, J AM CHEM SOC, V136, P14011, DOI 10.1021/ja5082475
   FUJISHIMA A, 1972, NATURE, V238, P37, DOI 10.1038/238037a0
   Han HS, 2018, ENERG ENVIRON SCI, V11, P1299, DOI 10.1039/c8ee00125a
   He RA, 2016, ACTA PHYS-CHIM SIN, V32, P2841, DOI 10.3866/PKU.WHXB201611021
   Ho-Kimura S, 2014, J MATER CHEM A, V2, P3948, DOI [10.1039/c3ta15268e, 10.1039/c3ta15268]
   Kang Z, 2016, NANO RES, V9, P344, DOI 10.1007/s12274-015-0913-9
   Kang Z, 2015, BIOSENS BIOELECTRON, V64, P499, DOI 10.1016/j.bios.2014.09.055
   Kim JH, 2015, ACS NANO, V9, P11820, DOI 10.1021/acsnano.5b03859
   Kuang YB, 2016, ADV ENERGY MATER, V6, DOI 10.1002/aenm.201501645
   Li JQ, 2017, APPL SURF SCI, V399, P1, DOI 10.1016/j.apsusc.2016.12.048
   Li MT, 2010, INT J HYDROGEN ENERG, V35, P7127, DOI 10.1016/j.ijhydene.2010.02.026
   Li SP, 2016, J MATER SCI-MATER EL, V27, P8455, DOI 10.1007/s10854-016-4860-3
   Ma Y, 2015, J MATER CHEM A, V3, P20649, DOI 10.1039/c5ta05826k
   Moniz SJA, 2014, ADV ENERGY MATER, V4, DOI 10.1002/aenm.201301590
   Ndamanisha JC, 2009, ANAL BIOCHEM, V386, P79, DOI 10.1016/j.ab.2008.11.041
   Obregon S, 2014, CATAL SCI TECHNOL, V4, P2042, DOI 10.1039/c4cy00050a
   Obregon S, 2014, DALTON T, V43, P311, DOI 10.1039/c3dt51923f
   Ouyang L, 2014, ANAL CHIM ACTA, V816, P41, DOI 10.1016/j.aca.2014.01.046
   Park HS, 2011, J PHYS CHEM C, V115, P17870, DOI 10.1021/jp204492r
   Park Y, 2013, CHEM SOC REV, V42, P2321, DOI 10.1039/c2cs35260e
   Regmi C, 2017, APPL SURF SCI, V413, P253, DOI 10.1016/j.apsusc.2017.04.056
   Regmi C, 2017, APPL SURF SCI, V392, P61, DOI 10.1016/j.apsusc.2016.09.024
   Rohloff M, 2017, SUSTAIN ENERG FUELS, V1, P1830, DOI 10.1039/c7se00301c
   Su JZ, 2017, J MATER SCI-MATER EL, V28, P4481, DOI 10.1007/s10854-016-6082-0
   Tang J, 2013, NANO LETT, V13, P5350, DOI 10.1021/nl4028507
   Usai S, 2013, J PHYS CHEM C, V117, P24479, DOI 10.1021/jp409170y
   Valant M, 2000, J AM CERAM SOC, V83, P2721, DOI 10.1111/j.1151-2916.2000.tb01623.x
   Wan XK, 2016, PHYS CHEM CHEM PHYS, V18, P31803, DOI 10.1039/c6cp06233d
   Wu CH, 2017, CHINESE J CATAL, V38, P192, DOI 10.1016/S1872-2067(16)62583-4
   Zhang S, 2016, J ELECTRON MATER, V45, P648, DOI 10.1007/s11664-015-4166-x
   Zhang XF, 2015, J MATER CHEM A, V3, P21630, DOI 10.1039/c5ta05838d
   Zhang XF, 2010, J HAZARD MATER, V177, P914, DOI 10.1016/j.jhazmat.2010.01.003
   Zhao K, 2016, SMALL, V12, P245, DOI 10.1002/smll.201502042
   Zhou D, 2014, DALTON T, V43, P7290, DOI 10.1039/c3dt53447b
   Zhou D, 2012, J MATER CHEM, V22, P21412, DOI 10.1039/c2jm34603f
   Zhou L, 2006, J MOL CATAL A-CHEM, V252, P120, DOI 10.1016/j.molcata.2006.01.052
NR 45
TC 5
Z9 7
U1 4
U2 131
PU SPRINGER
PI DORDRECHT
PA VAN GODEWIJCKSTRAAT 30, 3311 GZ DORDRECHT, NETHERLANDS
SN 0957-4522
EI 1573-482X
J9 J MATER SCI-MATER EL
JI J. Mater. Sci.-Mater. Electron.
PD NOV
PY 2018
VL 29
IS 22
BP 19278
EP 19286
DI 10.1007/s10854-018-0054-5
PG 9
WC Engineering, Electrical & Electronic; Materials Science,
   Multidisciplinary; Physics, Applied; Physics, Condensed Matter
WE Science Citation Index Expanded (SCI-EXPANDED)
SC Engineering; Materials Science; Physics
GA GW4EY
UT WOS:000446865200041
DA 2023-06-30
ER

PT J
AU Ye, JQ
   Zhang, Y
   Huang, H
   Wang, J
   Jiang, Z
   Bai, M
AF Ye, Jiqing
   Zhang, Yue
   Huang, Hui
   Wang, Jian
   Jiang, Zhou
   Bai, Min
TI Highly sensitive detection of thrombin using metal-waveguide-capillary
   based photometer and gold nanorods probe
SO SENSORS AND ACTUATORS B-CHEMICAL
LA English
DT Article
DE Metal-waveguide-capillary based photometer; Aptamer; Gold nanorods;
   Thrombin
ID SURFACE-PLASMON RESONANCE; ELECTROCHEMICAL IMPEDANCE SPECTROSCOPY;
   APTAMER-BASED BIOSENSOR; ULTRASENSITIVE DETECTION; MAGNETIC BEADS;
   SENSOR; NANOPARTICLES; APTASENSOR; MECHANISM; PROTEINS
AB This work described a sensitive thrombin analysis method employing metal-waveguide-capillary (MWC) photometry with a sandwich aptamer-gold nanorods (GNRs) as a signal transporting probe. The sandwich aptasensor consisted of a pair of thrombin-binding aptamers: one 29-mer aptamer modified with magnetic beads as capture aptamers; and one 15-mer aptamer binding with GNRs as report aptamers. Through the measurement of GNRs from the sandwich complex, the MWC photometry enabled to detect thrombin with a linear range from 0.068 nM to 1.09 nM, and with a detection limit as low as 0.02 nM. The detection limit was improved 68-fold vs. that of commercial spectrophotometer with 1 cm cuvette. (C) 2016 Elsevier B.V. All rights reserved.
C1 [Ye, Jiqing; Zhang, Yue; Wang, Jian] Fuzhou Univ, Fujian Prov Key Lab Anal & Detect Food Safety, Key Lab Anal & Detect Food Safety, Minist Educ, Fuzhou 350108, Peoples R China.
   [Huang, Hui; Bai, Min] Dalian Univ Technol, Fac Elect Informat & Elect Engn, Dept Elect Sci & Technol, Dalian 116024, Peoples R China.
   [Jiang, Zhou] Fuzhou Univ, Fujian Prov Key Lab Canc Metastasis Chemoprevent, Coll Chem, Canc Metastasis Alert & Prevention Ctr, Fuzhou 350002, Peoples R China.
C3 Fuzhou University; Dalian University of Technology; Fuzhou University
RP Wang, J (通讯作者)，Fuzhou Univ, Fujian Prov Key Lab Anal & Detect Food Safety, Key Lab Anal & Detect Food Safety, Minist Educ, Fuzhou 350108, Peoples R China.; Huang, H (通讯作者)，Dalian Univ Technol, Fac Elect Informat & Elect Engn, Dept Elect Sci & Technol, Dalian 116024, Peoples R China.
EM huihuang@dlut.edu.cn; jwang@fzu.edu.cn
RI Huang, Hui/AHA-4479-2022
OI Huang, Hui/0000-0002-3130-3456
FU National Science Foundation of China [81273548]; Ministry of Science and
   Technology of China [2015CB931804]; Education Ministry of Fujian
   Province of China [JA15057]; Fuzhou University [2014-XQ-8]
FX The authors would like to appreciate the financial support of the
   National Science Foundation of China (No. 81273548), the Ministry of
   Science and Technology of China (No. 2015CB931804), the Education
   Ministry of Fujian Province of China (JA15057), and Fuzhou University
   (2014-XQ-8).
CR Bai M, 2015, SCI REP-UK, V5, DOI 10.1038/srep10476
   Bai YF, 2013, BIOSENS BIOELECTRON, V47, P265, DOI 10.1016/j.bios.2013.02.004
   Bang GS, 2005, BIOSENS BIOELECTRON, V21, P863, DOI 10.1016/j.bios.2005.02.002
   Bizzarri AR, 2009, ANAL BIOCHEM, V393, P149, DOI 10.1016/j.ab.2009.06.034
   BOCK LC, 1992, NATURE, V355, P564, DOI 10.1038/355564a0
   Centi S, 2007, ANAL CHEM, V79, P1466, DOI 10.1021/ac061879p
   Chen LY, 2016, BIOSENS BIOELECTRON, V77, P83, DOI 10.1016/j.bios.2015.09.010
   Cho H, 2008, NANO LETT, V8, P4386, DOI 10.1021/nl802245w
   Daniel C, 2013, BIOSENS BIOELECTRON, V40, P186, DOI 10.1016/j.bios.2012.07.016
   Ding CF, 2010, BIOSENS BIOELECTRON, V25, P1290, DOI 10.1016/j.bios.2009.10.017
   El-Brolossy TA, 2008, EUR PHYS J-SPEC TOP, V153, P361, DOI 10.1140/epjst/e2008-00462-0
   Huang HP, 2009, BIOSENS BIOELECTRON, V25, P927, DOI 10.1016/j.bios.2009.08.008
   Jiang Z, 2014, BIOSENS BIOELECTRON, V53, P340, DOI 10.1016/j.bios.2013.10.005
   Li XX, 2008, BIOSENS BIOELECTRON, V23, P1624, DOI 10.1016/j.bios.2008.01.029
   Lin PH, 2011, COLLOID SURFACE B, V88, P552, DOI 10.1016/j.colsurfb.2011.07.032
   Lisdat F, 2008, ANAL BIOANAL CHEM, V391, P1555, DOI 10.1007/s00216-008-1970-7
   Lu LP, 2015, TALANTA, V138, P273, DOI 10.1016/j.talanta.2015.03.016
   Ni WH, 2008, ACS NANO, V2, P677, DOI 10.1021/nn7003603
   Nikoobakht B, 2003, CHEM MATER, V15, P1957, DOI 10.1021/cm0207321
   Numnuam A, 2008, ANAL CHEM, V80, P707, DOI 10.1021/ac701910r
   Pan JZ, 2010, ANAL CHEM, V82, P3394, DOI 10.1021/ac100257z
   Stojanovic MN, 2001, J AM CHEM SOC, V123, P4928, DOI 10.1021/ja0038171
   STUBBS MT, 1993, THROMB RES, V69, P1, DOI 10.1016/0049-3848(93)90002-6
   Tasset DM, 1997, J MOL BIOL, V272, P688, DOI 10.1006/jmbi.1997.1275
   Tennico YH, 2010, ANAL CHEM, V82, P5591, DOI 10.1021/ac101269u
   Xue Q, 2015, BIOSENS BIOELECTRON, V68, P429, DOI 10.1016/j.bios.2015.01.025
   Yang H, 2009, ELECTROCHEM COMMUN, V11, P38, DOI 10.1016/j.elecom.2008.10.024
   Zhao XL, 2015, BIOSENS BIOELECTRON, V70, P372, DOI 10.1016/j.bios.2015.03.068
NR 28
TC 7
Z9 7
U1 3
U2 75
PU ELSEVIER SCIENCE SA
PI LAUSANNE
PA PO BOX 564, 1001 LAUSANNE, SWITZERLAND
SN 0925-4005
J9 SENSOR ACTUAT B-CHEM
JI Sens. Actuator B-Chem.
PD MAY
PY 2017
VL 243
BP 1255
EP 1260
DI 10.1016/j.snb.2016.12.098
PG 6
WC Chemistry, Analytical; Electrochemistry; Instruments & Instrumentation
WE Science Citation Index Expanded (SCI-EXPANDED)
SC Chemistry; Electrochemistry; Instruments & Instrumentation
GA EN4HR
UT WOS:000395969100154
OA Bronze
DA 2023-06-30
ER

PT J
AU Chen, HF
   Wang, XP
   Liu, GT
   Lin, AJ
   Wen, Y
   Yang, HF
AF Chen, Huifen
   Wang, Xiaoping
   Liu, Guiting
   Lin, Aijing
   Wen, Ying
   Yang, Haifeng
TI Electrochemical construction of porous gold nanostructures on DVD
   substrate and its application as nonenzymatic hydrogen peroxide sensor
SO SCIENCE CHINA-CHEMISTRY
LA English
DT Article
DE porous gold nanostructures; digital video disc; hydrogen peroxide;
   electrocatalysis
ID NANOPARTICLES; H2O2; BIOSENSOR; ELECTRODE; ELECTROCATALYSIS;
   FABRICATION; DEPOSITION; FILMS; ACID; SIZE
AB A simple acid-etching method was used to leach out silver from a bimetallic gold-silver based Digital Video Disc (DVD), which was further treated via a cyclic voltammetric scanning in 1 mmol/L HAuCl4 solution to create a porous gold nanostructure. The as-fabricated electrode was characterized by field-emission scanning electron microscopy, energy-dispersed X-ray spectroscopy and X-ray diffraction. The high electro-catalytic activity of the resulting electrode toward the reduction of hydrogen peroxide (H2O2) presented excellent linear relationship in the range of 8.0x10(-5) to 1.26x10(-2) mol/L with the detection limit of 2.0x10(-5) mol/L (S/N=3). The as-developed non-enzyme-sensor showed good reproducibility, stability, and selectivity.
C1 [Chen, Huifen; Wang, Xiaoping; Liu, Guiting; Lin, Aijing; Wen, Ying; Yang, Haifeng] Shanghai Normal Univ, Dept Chem, Shanghai Key Lab Rare Earth Funct Mat, Key Lab Resource Chem Minist Educ, Shanghai 200234, Peoples R China.
C3 Shanghai Normal University
RP Wen, Y (通讯作者)，Shanghai Normal Univ, Dept Chem, Shanghai Key Lab Rare Earth Funct Mat, Key Lab Resource Chem Minist Educ, Shanghai 200234, Peoples R China.
EM ying.wen@shnu.edu.cn; hfyang@shnu.edu.cn
RI wang, xiao/HGB-7081-2022
OI wang, xiao/0000-0002-4088-3341
FU Shanghai Municipal Education Commission [13YZ057]; Shanghai Normal
   University [DXL122]; Program for Changjiang Scholars and Innovative
   Research Team in University [IRT1269]
FX This work was supported by the Shanghai Municipal Education Commission
   (13YZ057), Shanghai Normal University (DXL122) and Program for
   Changjiang Scholars and Innovative Research Team in University
   (IRT1269).
CR Bard AJ, 1980, ELECTROCHEMICAL METH
   Daniel MC, 2004, CHEM REV, V104, P293, DOI 10.1021/cr030698+
   Delvaux M, 2004, ANAL CHIM ACTA, V525, P221, DOI 10.1016/j.aca.2004.08.054
   Ding Y, 2011, BIOSENS BIOELECTRON, V28, P393, DOI 10.1016/j.bios.2011.07.054
   FRENS G, 1973, NATURE-PHYS SCI, V241, P20, DOI 10.1038/physci241020a0
   Gazia R, 2012, THIN SOLID FILMS, V524, P107, DOI 10.1016/j.tsf.2012.09.076
   Giallongo G, 2011, PLASMONICS, V6, P725, DOI 10.1007/s11468-011-9256-x
   Guo SJ, 2007, J PHYS CHEM C, V111, P17104, DOI 10.1021/jp075625z
   Guo SJ, 2009, TALANTA, V77, P1510, DOI 10.1016/j.talanta.2008.09.042
   HONDA M, 1986, ELECTROCHIM ACTA, V31, P377, DOI 10.1016/0013-4686(86)80093-7
   Jia JB, 2002, ANAL CHEM, V74, P2217, DOI 10.1021/ac011116w
   Kafi AKM, 2010, BIOSENS BIOELECTRON, V25, P2458, DOI 10.1016/j.bios.2010.04.006
   Li D, 2004, CHEM PHYS LETT, V394, P387, DOI 10.1016/j.cplett.2004.07.044
   Lin AJ, 2011, ELECTROCHIM ACTA, V56, P1030, DOI 10.1016/j.electacta.2010.10.058
   Lu WB, 2011, ELECTROCHIM ACTA, V56, P2295, DOI 10.1016/j.electacta.2010.11.053
   Meng FH, 2011, ELECTROCHIM ACTA, V56, P4657, DOI 10.1016/j.electacta.2011.02.105
   Munoz RAA, 2001, TALANTA, V55, P855, DOI 10.1016/S0039-9140(01)00515-X
   Oo MKK, 2011, ANALYST, V136, P2811, DOI 10.1039/c1an15110j
   Parkhomenko RG, 2012, CHEM VAPOR DEPOS, V18, P336, DOI 10.1002/cvde.201207004
   Pruneanu S, 2012, CHEMPHYSCHEM, V13, P3632, DOI 10.1002/cphc.201200424
   Qian L, 2006, TALANTA, V68, P721, DOI 10.1016/j.talanta.2005.05.030
   Roldan Cuenya B, 2010, THIN SOLID FILMS, V518, P3127, DOI 10.1016/j.tsf.2010.01.018
   Shi Y, 2011, J ELECTROANAL CHEM, V656, P29, DOI 10.1016/j.jelechem.2011.01.036
   Srivastava R, 2007, ANGEW CHEM INT EDIT, V46, P8988, DOI 10.1002/anie.200703331
   TURKEVICH J, 1951, DISCUSS FARADAY SOC, P55, DOI 10.1039/df9511100055
   Wang N, 2012, NANOTECHNOLOGY, V23, DOI 10.1088/0957-4484/23/14/145702
   Wang XL, 2004, MATER LETT, V58, P1661, DOI 10.1016/j.matlet.2003.10.044
   Wang Y, 2010, J ELECTROCHEM SOC, V157, pK5, DOI 10.1149/1.3246592
   Wei NN, 2011, BIOSENS BIOELECTRON, V26, P3602, DOI 10.1016/j.bios.2011.02.010
   Welch CM, 2005, ANAL BIOANAL CHEM, V382, P12, DOI 10.1007/s00216-005-3205-5
   Wen Y, 2013, BIOSENS BIOELECTRON, V41, P857, DOI 10.1016/j.bios.2012.08.032
   Xia PP, 2009, BIOSENS BIOELECTRON, V24, P2470, DOI 10.1016/j.bios.2008.12.029
   Xiang C, 2009, SENSOR ACTUAT B-CHEM, V136, P158, DOI 10.1016/j.snb.2008.10.058
   Yang J, 2011, ANAL CHIM ACTA, V708, P44, DOI 10.1016/j.aca.2011.09.039
   Yang YJ, 2010, ELECTROCHIM ACTA, V55, P3471, DOI 10.1016/j.electacta.2010.01.095
   Yao H, 2005, BIOSENS BIOELECTRON, V21, P372, DOI 10.1016/j.bios.2004.08.051
   Ye YP, 2012, TALANTA, V89, P417, DOI 10.1016/j.talanta.2011.12.054
   Zhang JD, 2004, ELECTROCHIM ACTA, V50, P85, DOI 10.1016/j.electacta.2004.07.026
   Zhang JT, 2006, CHEM MATER, V18, P867, DOI 10.1021/cm052256f
   Zhu SY, 2008, ELECTROCHEM COMMUN, V10, P695, DOI 10.1016/j.elecom.2008.02.020
NR 40
TC 15
Z9 15
U1 2
U2 33
PU SCIENCE PRESS
PI BEIJING
PA 16 DONGHUANGCHENGGEN NORTH ST, BEIJING 100717, PEOPLES R CHINA
SN 1674-7291
EI 1869-1870
J9 SCI CHINA CHEM
JI Sci. China-Chem.
PD OCT
PY 2015
VL 58
IS 10
BP 1585
EP 1592
DI 10.1007/s11426-015-5403-0
PG 8
WC Chemistry, Multidisciplinary
WE Science Citation Index Expanded (SCI-EXPANDED)
SC Chemistry
GA CS0OH
UT WOS:000361760600010
DA 2023-06-30
ER

PT J
AU Lindquist, SE
AF Lindquist, Sten-Eric
TI Wired Enzyme Electrodes-A Retroperspective Story about an Exciting Time
   at University of Texas at Austin and Its Impact on My Scientific Career
SO CHEMPHYSCHEM
LA English
DT Article
DE cellobiose dehydrogenase; enzymes; glucose; redox polymers; sensors
ID DIRECT ELECTRICAL COMMUNICATION; ELECTROCHEMICAL GLUCOSE SENSORS;
   CHEMICALLY-MODIFIED ENZYMES; REDOX POLYMER COMPLEXES; IN-VIVO
   CALIBRATION; GRAPHITE-ELECTRODES; CELLOBIOSE DEHYDROGENASE; AMPEROMETRIC
   BIOSENSOR; METAL-ELECTRODES; OXIDASE
AB The present paper features an exciting time in the late 1980s when I, as a visiting scientist, had the privilege to participate in the early and very exciting development of the in vivo redox-polymer-wired glucose sensor in Professor Adam Heller's laboratory at the Department of Chemical Engineering at University of Texas at Austin. This story is followed by an overview of the research my visit initiated at Uppsala University. In collaboration with Swedish colleagues, we explored a few of the many possibilities to form new biosensors by utilizing Prof. Heller's concept of cross-linked redox-polymer/redox-enzyme electrodes.
C1 [Lindquist, Sten-Eric] Uppsala Univ, Dept Solid State Phys, Angstrom Lab, S-75121 Uppsala, Sweden.
   [Lindquist, Sten-Eric] Uppsala Univ, Dept Analyt & Phys Chem, Angstrom Lab, S-75121 Uppsala, Sweden.
C3 Uppsala University; Uppsala University
RP Lindquist, SE (通讯作者)，Uppsala Univ, Dept Solid State Phys, Angstrom Lab, Lagerhyddsvagen 1 Postal Address Box 534, S-75121 Uppsala, Sweden.
EM sten@fki.uu.se
CR Binyamin G, 2001, J ELECTROANAL CHEM, V500, P604, DOI 10.1016/S0022-0728(00)00267-9
   CARLS JC, 1992, J ELECTROCHEM SOC, V139, P786, DOI 10.1149/1.2069303
   Chen T, 2000, ANAL CHEM, V72, P3757, DOI 10.1021/ac000348c
   Clark J. C., 1988, T AM SOC ART INT ORG, V34, P259
   CSOREGI E, 1995, ANAL CHEM, V67, P1240
   CSOREGI E, 1994, ANAL CHEM, V66, P3131
   DEGANI Y, 1988, J AM CHEM SOC, V110, P2615, DOI 10.1021/ja00216a040
   DEGANI Y, 1987, J PHYS CHEM-US, V91, P1285, DOI 10.1021/j100290a001
   DELUMLEYWOODYEAR T, 1995, ANAL CHEM, V67, P1332, DOI 10.1021/ac00104a006
   ELMGREN M, 1993, J ELECTROANAL CHEM, V362, P227, DOI 10.1016/0022-0728(93)80025-D
   Elmgren M., 1993, THESIS
   ENG LH, 1994, J PHYS CHEM-US, V98, P7068, DOI 10.1021/j100079a029
   Gorton L, 1999, ANAL CHIM ACTA, V400, P91, DOI 10.1016/S0003-2670(99)00610-8
   GREGG BA, 1990, ANAL CHEM, V62, P258, DOI 10.1021/ac00202a007
   GREGG BA, 1991, J PHYS CHEM-US, V95, P5976, DOI 10.1021/j100168a047
   Heller A, 1999, ANNU REV BIOMED ENG, V1, P153, DOI 10.1146/annurev.bioeng.1.1.153
   Heller A., 1997, BIOTECHNOL ADV, V15, P497
   Heller A., 1995, BIOTECHNOL ADV, V13, P290
   Heller A, 2008, CHEM REV, V108, P2482, DOI 10.1021/cr068069y
   Heller A, 2006, CURR OPIN CHEM BIOL, V10, P664, DOI 10.1016/j.cbpa.2006.09.018
   Henriksson G, 2000, J BIOTECHNOL, V78, P93, DOI 10.1016/S0168-1656(00)00206-6
   Henriksson G., 1995, THESIS ACTA U UPSALI
   HUANG TH, 1995, J CHROMATOGR B, V670, P323
   Larsson N, 1998, ELECTROCHIM ACTA, V43, P3541, DOI 10.1016/S0013-4686(98)00102-9
   Larsson T, 1996, ANAL CHIM ACTA, V331, P207, DOI 10.1016/0003-2670(96)00136-5
   Larsson T, 2000, J ELECTROANAL CHEM, V482, P1, DOI 10.1016/S0022-0728(99)00503-3
   Larsson T., 1999, THESIS ACTA U UPSALI
   Lindquist S.-E., 1989, 175 M EL SOC LOS ANG
   MAIDAN R, 1991, J AM CHEM SOC, V113, P9003, DOI 10.1021/ja00023a091
   MAIDAN R, 1992, ANAL CHEM, V64, P2889, DOI 10.1021/ac00047a003
   Mano N, 2007, J AM CHEM SOC, V129, P7006, DOI 10.1021/ja071946c
   MORPETH FF, 1985, BIOCHEM J, V228, P557, DOI 10.1042/bj2280557
   Nagarale RK, 2012, J AM CHEM SOC, V134, P20783, DOI 10.1021/ja3103549
   Niwa O, 1998, ANAL CHEM, V70, P1126, DOI 10.1021/ac970257o
   NORDLING M, 1993, ANAL BIOCHEM, V214, P389, DOI 10.1006/abio.1993.1513
   Nordling M., 1997, THESIS UPPSALA U
   OHARA TJ, 1993, ANAL CHEM, V65, P3512, DOI 10.1021/ac00071a031
   PISHKO MV, 1990, MOL CRYST LIQ CRYST, V190, P221, DOI 10.1080/00268949008047847
   PISHKO MV, 1991, ANAL CHEM, V63, P2268, DOI 10.1021/ac00020a014
   PISHKO MV, 1990, ANGEW CHEM INT EDIT, V29, P82, DOI 10.1002/anie.199000821
   QUINN CP, 1995, BIOMATERIALS, V16, P389, DOI 10.1016/0142-9612(95)98856-9
   Schmidtke DW, 1996, ANAL CHEM, V68, P2845, DOI 10.1021/ac9602027
   Schmidtke DW, 1998, ANAL CHEM, V70, P2149, DOI 10.1021/ac970932u
   TAYLOR C, 1995, J ELECTROANAL CHEM, V396, P511, DOI 10.1016/0022-0728(95)04080-8
   Tessema M, 1997, ANAL CHIM ACTA, V349, P179, DOI 10.1016/S0003-2670(97)00197-9
   Wagner JG, 1998, P NATL ACAD SCI USA, V95, P6379, DOI 10.1073/pnas.95.11.6379
   Wang J, 2008, CHEM REV, V108, P814, DOI 10.1021/cr068123a
   Ye L., COMMUNICATION
NR 48
TC 0
Z9 0
U1 0
U2 17
PU WILEY-V C H VERLAG GMBH
PI WEINHEIM
PA BOSCHSTRASSE 12, D-69469 WEINHEIM, GERMANY
SN 1439-4235
J9 CHEMPHYSCHEM
JI ChemPhysChem
PD JUL 22
PY 2013
VL 14
IS 10
SI SI
BP 2081
EP 2088
DI 10.1002/cphc.201300043
PG 8
WC Chemistry, Physical; Physics, Atomic, Molecular & Chemical
WE Science Citation Index Expanded (SCI-EXPANDED)
SC Chemistry; Physics
GA 188ZN
UT WOS:000322236400012
PM 23589476
DA 2023-06-30
ER

PT J
AU Zhang, LH
   Zhai, YM
   Gao, N
   Wen, D
   Dong, SJ
AF Zhang, Lihua
   Zhai, Yueming
   Gao, Na
   Wen, Dan
   Dong, Shaojun
TI Sensing H2O2 with layer-by-layer assembled Fe3O4-PDDA nanocomposite film
SO ELECTROCHEMISTRY COMMUNICATIONS
LA English
DT Article
DE Fe3O4 nanoparticles; H2O2; Layer-by-layer assembly
ID DIRECT ELECTRON-TRANSFER; HORSERADISH-PEROXIDASE; DIRECT
   ELECTROCHEMISTRY; NANOPARTICLES; BIOSENSOR; ELECTROCATALYSIS; HEMOGLOBIN
AB It was found that Fe3O4 nanoparticles (Fe3O4 NPs) possess intrinsic enzyme mimetic activity similar to that found in natural peroxidase. Here, we applied Fe3O4 NPs to the construction of efficient electrochemical sensor to detect the concentration of hydrogen peroxide. The sensor was fabricated with layer-by-layer assembly of Fe3O4 NPs and poly(diallyldimethylammonium chloride) (PDDA) through the electrostatic interaction, and the multilayer film was characterized with UV-vis absorption spectra, atomic force microscopy, and cyclic voltammetry. Moreover, the sensor showed prominent electrocatalytic activity toward the reduction of H2O2, and the interferences of ascorbic acid (AA) and uric acid (UA) were completely avoided. Unlike the inherent instability of enzyme, Fe3O4 NPs-based sensor demonstrated outstanding stability. (C) 2008 Elsevier B.V. All rights reserved.
C1 [Zhang, Lihua; Zhai, Yueming; Gao, Na; Wen, Dan; Dong, Shaojun] Chinese Acad Sci, Changchun Inst Appl Chem, Grad Sch, State Key Lab Electroanalyt Chem, Changchun 130022, Peoples R China.
C3 Chinese Academy of Sciences; Changchun Institute of Applied Chemistry,
   CAS
RP Dong, SJ (通讯作者)，Chinese Acad Sci, Changchun Inst Appl Chem, Grad Sch, State Key Lab Electroanalyt Chem, Changchun 130022, Peoples R China.
EM dongsj@ciac.jl.cn
RI Wen, Dan/G-1064-2016; Zhang, Lihua/C-5773-2011; , 董绍俊/P-5166-2019; Wen,
   Dan/AAE-5946-2021; Nanozymes, Nanozymes/D-8197-2019
OI , 董绍俊/0000-0002-0263-6577; Wen, Dan/0000-0001-6879-7982
FU National Natural Science Foundation of China [20427003, 20675076]
FX This work was supported by National Natural Science Foundation of China
   (No. 20427003, 20675076).
CR Cao DF, 2003, ANALYST, V128, P1268, DOI 10.1039/b308242c
   Cao DF, 2006, BIOPHYS CHEM, V121, P209, DOI 10.1016/j.bpc.2005.11.003
   Chen HJ, 2007, BIOSENS BIOELECTRON, V22, P1811, DOI 10.1016/j.bios.2006.08.013
   Correa-Duarte MA, 2005, J PHYS CHEM B, V109, P19060, DOI 10.1021/jp0544890
   Correa-Duarte MA, 1998, LANGMUIR, V14, P6430, DOI 10.1021/la9805342
   Feng JJ, 2006, ELECTROCHEM COMMUN, V8, P77, DOI 10.1016/j.elecom.2005.10.029
   Gao LZ, 2007, NAT NANOTECHNOL, V2, P577, DOI 10.1038/nnano.2007.260
   Jeong U, 2007, ADV MATER, V19, P33, DOI 10.1002/adma.200600674
   Jia JB, 2002, ANAL CHEM, V74, P2217, DOI 10.1021/ac011116w
   Lei CX, 2004, BIOELECTROCHEMISTRY, V65, P33, DOI 10.1016/j.bioelechem.2004.06.002
   Lin JH, 2007, ANAL BIOCHEM, V370, P180, DOI 10.1016/j.ab.2007.06.021
   Lin MS, 2005, ELECTROANAL, V17, P2068, DOI 10.1002/elan.200503335
   MASSART R, 1981, IEEE T MAGN, V17, P1247, DOI 10.1109/TMAG.1981.1061188
   Nien PC, 2006, ELECTROANAL, V18, P1408, DOI 10.1002/elan.200603552
   Qu S, 2007, TALANTA, V71, P1096, DOI 10.1016/j.talanta.2006.06.003
   Wei H, 2008, ANAL CHEM, V80, P2250, DOI 10.1021/ac702203f
   Wolfbeis OS, 2002, ANGEW CHEM INT EDIT, V41, P4495, DOI 10.1002/1521-3773(20021202)41:23<4495::AID-ANIE4495>3.0.CO;2-I
   Zhang HL, 2008, ANAL BIOANAL CHEM, V390, P971, DOI 10.1007/s00216-007-1748-3
   Zhang L, 2007, BIOSENS BIOELECTRON, V23, P102, DOI 10.1016/j.bios.2007.03.015
   Zou GZ, 2004, ANAL CHEM, V76, P6871, DOI 10.1021/ac049012j
NR 20
TC 107
Z9 114
U1 4
U2 134
PU ELSEVIER SCIENCE INC
PI NEW YORK
PA STE 800, 230 PARK AVE, NEW YORK, NY 10169 USA
SN 1388-2481
EI 1873-1902
J9 ELECTROCHEM COMMUN
JI Electrochem. Commun.
PD OCT
PY 2008
VL 10
IS 10
BP 1524
EP 1526
DI 10.1016/j.elecom.2008.05.022
PG 3
WC Electrochemistry
WE Science Citation Index Expanded (SCI-EXPANDED)
SC Electrochemistry
GA 363OA
UT WOS:000260275400028
DA 2023-06-30
ER

PT J
AU Li, GR
   Singh, R
   Guo, JJ
   Zhang, BY
   Kumar, S
AF Li, Guoru
   Singh, Ragini
   Guo, Jiajun
   Zhang, Bingyuan
   Kumar, Santosh
TI Nb2CTx MXene-assisted double S-tapered fiber-based LSPR sensor with
   improved features for tyramine detection
SO APPLIED PHYSICS LETTERS
LA English
DT Article
ID BIOGENIC-AMINES; ELECTROCHEMICAL DETECTION; TYROSINASE; BIOSENSOR
AB Niobium carbide (Nb2CTx), a type of MXene with high optical transparency, large specific surface area, and good electrical conductivity, is expected to perform as an excellent medium in the field of optical fiber biosensing. Here, we fabricated double S-tapered fiber sensors functionalized with gold nanoparticles/graphene oxide/tyrosinase (AuNPs/GO/tyrosinase) and AuNPs/Nb2CTx/tyrosinase, respectively. The double S-tapered structure can provide more evanescent wave leakage and enhance light-matter interaction. By implementing transmittance experiment, the sensitivity of the two probes were tested to be 17 and 34 pm/mu M over 0-300 mu M tyramine concentrations. The comparative results demonstrate that Nb2CTx-enhanced localized surface plasmon resonance (LSPR) sensor has more excellent performance due to the existence of surface functional groups and large specific surface area of Nb2CTx. Our work provides a research platform for improving the sensitivity of LSPR sensors.
C1 [Li, Guoru; Guo, Jiajun; Zhang, Bingyuan; Kumar, Santosh] Liaocheng Univ, Sch Phys Sci & Informat Technol, Shandong Key Lab Opt Commun Sci & Technol, Liaocheng 252059, Peoples R China.
   [Singh, Ragini] Liaocheng Univ, Sch Agron, Liaocheng 252059, Peoples R China.
C3 Liaocheng University; Liaocheng University
RP Zhang, BY; Kumar, S (通讯作者)，Liaocheng Univ, Sch Phys Sci & Informat Technol, Shandong Key Lab Opt Commun Sci & Technol, Liaocheng 252059, Peoples R China.
EM zhangbingyuan@lcu.edu.cn; santosh@lcu.edu.cn
RI Guo, Jiajun/V-2806-2019; Kumar, Santosh/J-7408-2013
OI Guo, Jiajun/0000-0003-4379-2661; Kumar, Santosh/0000-0003-4149-0096;
   Singh, Ragini/0000-0001-9677-3582
FU Natural Science Foundation of Shandong Province [ZR2022QF137];
   Double-Hundred Talent Plan of Shandong Province, China; Special
   Construction Project Fund for Shandong Province Taishan Mountain
   Scholars; and Liaocheng University [318052205]
FX This work was supported by the Natural Science Foundation of Shandong
   Province (Grant No. ZR2022QF137); Double-Hundred Talent Plan of Shandong
   Province, China; Special Construction Project Fund for Shandong Province
   Taishan Mountain Scholars; and Liaocheng University (No. 318052205).
CR Apetrei IM, 2013, SENSOR ACTUAT B-CHEM, V178, P40, DOI 10.1016/j.snb.2012.12.064
   Bhardwaj SK, 2022, BIOSENS BIOELECTRON, V202, DOI 10.1016/j.bios.2022.113995
   Chakkarapani LD, 2022, IEEE SENS J, V22, P2974, DOI 10.1109/JSEN.2021.3109660
   Chen C, 2018, OPT MATER EXPRESS, V8, P919, DOI 10.1364/OME.8.000919
   Chen HY, 2020, RSC ADV, V10, P29745, DOI 10.1039/d0ra05581f
   Chen YL, 2020, MICROCHIM ACTA, V187, DOI 10.1007/s00604-020-04554-7
   Chris W. B., 1993, APPL OPTICS, V32, P2090, DOI [10.1364/AO.32.002090, DOI 10.1364/AO.32.002090]
   Daniel D, 2015, J CHROMATOGR A, V1416, P121, DOI 10.1016/j.chroma.2015.08.065
   Di Sante R, 2015, SENSORS-BASEL, V15, P18666, DOI 10.3390/s150818666
   Esposito F, 2021, SENSOR ACTUAT B-CHEM, V347, DOI 10.1016/j.snb.2021.130637
   Ishimaru M, 2019, FOOD ANAL METHOD, V12, P166, DOI 10.1007/s12161-018-1349-0
   Kang SX, 2022, ADV FIBER MATER, V4, P404, DOI 10.1007/s42765-021-00129-0
   Khan MZH, 2018, BIOSENS BIOELECTRON, V108, P76, DOI 10.1016/j.bios.2018.02.042
   Kochana J, 2016, ANAL BIOANAL CHEM, V408, P5199, DOI 10.1007/s00216-016-9612-y
   Li GR, 2022, IEEE SENS J, V22, P16904, DOI 10.1109/JSEN.2022.3193455
   Li MY, 2021, OPT EXPRESS, V29, P38150, DOI 10.1364/OE.445555
   Li Y, 2017, BIOSENS BIOELECTRON, V87, P142, DOI 10.1016/j.bios.2016.08.006
   Lin H, 2017, J AM CHEM SOC, V139, P16235, DOI 10.1021/jacs.7b07818
   Linares DM, 2016, FOOD CHEM, V197, P658, DOI 10.1016/j.foodchem.2015.11.013
   Liu CL, 2021, OPT EXPRESS, V29, P36598, DOI 10.1364/OE.440585
   McCabe-Sellers BJ, 2006, J FOOD COMPOS ANAL, V19, pS58, DOI 10.1016/j.jfca.2005.12.008
   Navarro J, 2020, MICROCHIM ACTA, V187, DOI 10.1007/s00604-020-4141-y
   Peng YS, 2021, NANO-MICRO LETT, V13, DOI 10.1007/s40820-020-00565-4
   Pratibha, 2022, ACS SUSTAIN CHEM ENG, V10, P11666, DOI 10.1021/acssuschemeng.2c03747
   Sansone L, 2021, SENSOR ACTUAT B-CHEM, V345, DOI 10.1016/j.snb.2021.130149
   Semwal V, 2018, IEEE SENS J, V18, P1039, DOI 10.1109/JSEN.2017.2779519
   Wu Q, 2020, ANAL CHEM, V92, P3354, DOI 10.1021/acs.analchem.9b05372
   Xu TP, 2021, BIOSENS BIOELECTRON, V174, DOI 10.1016/j.bios.2020.112850
   Xu Y, 2019, ADV OPT MATER, V7, DOI 10.1002/adom.201801433
   Yang JC, 2019, ACS APPL MATER INTER, V11, P19472, DOI 10.1021/acsami.9b03261
   Zhao L, 2019, APPL PHYS LETT, V114, DOI 10.1063/1.5096621
   Zhao Y, 2016, SENSOR ACTUAT B-CHEM, V231, P324, DOI 10.1016/j.snb.2016.03.026
   Zhou K, 2018, APPL PHYS LETT, V113, DOI 10.1063/1.5058200
   Zhu CZ, 2017, BIOSENS BIOELECTRON, V89, P43, DOI 10.1016/j.bios.2016.06.045
NR 34
TC 1
Z9 1
U1 16
U2 16
PU AIP Publishing
PI MELVILLE
PA 1305 WALT WHITMAN RD, STE 300, MELVILLE, NY 11747-4501 USA
SN 0003-6951
EI 1077-3118
J9 APPL PHYS LETT
JI Appl. Phys. Lett.
PD FEB 20
PY 2023
VL 122
IS 8
AR 083701
DI 10.1063/5.0143776
PG 5
WC Physics, Applied
WE Science Citation Index Expanded (SCI-EXPANDED)
SC Physics
GA 9F9XR
UT WOS:000937816300005
DA 2023-06-30
ER

PT J
AU Adam, GO
   Sharker, SM
   Ryu, JH
AF Adam, Gareeballah Osman
   Sharker, Shazid Md
   Ryu, Ji Hyun
TI Emerging Biomedical Applications of Carbon Dot and Polymer Composite
   Materials
SO APPLIED SCIENCES-BASEL
LA English
DT Review
DE carbon dots; composite materials; polymers; biomedical applications;
   emerging applications
ID GRAPHENE QUANTUM DOTS; PHOTOLUMINESCENCE MECHANISM; DRUG CARRIER;
   DELIVERY; NANODOTS; HYDROGEL; NANOCOMPOSITE; DIAGNOSIS; MEMBRANE;
   EMISSION
AB Carbon dot-based composite materials have been extensively developed for versatile biomedical applications, such as drug delivery, tissue engineering, bioimaging, biosensors, and photothermal cancer therapy, owing to their excellent mechanical properties, electrical and thermal conductivity, large surface-to-volume ratio, and biocompatibility. For instance, the hydrophobicity and delocalized pi-electrons of carbon dots enable insoluble drug loading in carbon composite-based drug delivery carriers. In addition, carbon dot-based materials are suitable for optical and electrochemical biosensor applications owing to their intrinsic properties. Thus, this review briefly focuses on the following: (1) general aspects, (2) various sources, and (3) versatile biomedical applications of carbon dots and composite materials. More importantly, we present the emerging applications of carbon dot-based materials, such as in agricultural systems, COVID-19 theranostics, counterfeit, and security.
C1 [Adam, Gareeballah Osman; Ryu, Ji Hyun] Wonkwang Univ, Integrated Omics Inst, Iksan 54538, Jeonbuk, South Korea.
   [Adam, Gareeballah Osman] Sudan Univ Sci & Technol, Dept Vet Med & Surg, Khartoum 11311, Sudan.
   [Sharker, Shazid Md] North South Univ, Dept Pharmaceut Sci, Dhaka 1229, Bangladesh.
   [Ryu, Ji Hyun] Wonkwang Univ, Dept Carbon Convergence Engn, Iksan 54538, South Korea.
C3 Wonkwang University; North South University (NSU); Wonkwang University
RP Ryu, JH (通讯作者)，Wonkwang Univ, Integrated Omics Inst, Iksan 54538, Jeonbuk, South Korea.; Sharker, SM (通讯作者)，North South Univ, Dept Pharmaceut Sci, Dhaka 1229, Bangladesh.; Ryu, JH (通讯作者)，Wonkwang Univ, Dept Carbon Convergence Engn, Iksan 54538, South Korea.
EM shazid.sharker@northsouth.edu; jhryu4816@wku.ac.kr
RI Sharker, Shazid Md./S-6210-2019; Adam, Gareeballah/N-5189-2018
OI Sharker, Shazid Md./0000-0001-9122-3602; Adam,
   Gareeballah/0000-0002-8650-8117; Ryu, Ji Hyun/0000-0002-0279-7477
FU Wonkwang University
FX This research was supported by Wonkwang University in 2020.
CR Agnol LD, 2021, SUSTAIN MATER TECHNO, V30, DOI 10.1016/j.susmat.2021.e00347
   Ardekani SM, 2017, CHEM ENG J, V330, P651, DOI 10.1016/j.cej.2017.07.165
   Bellani S, 2021, CHEM SOC REV, V50, P11870, DOI 10.1039/d1cs00106j
   Belza J, 2021, MICROCHIM ACTA, V188, DOI 10.1007/s00604-021-05076-6
   Bhattacharya S, 2019, ACS NANO, V13, P1433, DOI 10.1021/acsnano.8b07087
   Bi R, 2019, J MEMBRANE SCI, V572, P504, DOI 10.1016/j.memsci.2018.11.044
   Biju V, 2014, CHEM SOC REV, V43, P744, DOI 10.1039/c3cs60273g
   Boakye-Yiadom KO, 2019, INT J PHARMACEUT, V564, P308, DOI 10.1016/j.ijpharm.2019.04.055
   Cao L, 2019, J APPL PHYS, V125, DOI 10.1063/1.5094032
   Chu KW, 2019, POLYMERS-BASEL, V11, DOI 10.3390/polym11040689
   Ding H, 2015, RSC ADV, V5, P66528, DOI 10.1039/c5ra11796h
   Ding Y, 2021, ADV SCI, V8, DOI 10.1002/advs.202002404
   Doring A, 2022, LIGHT-SCI APPL, V11, DOI 10.1038/s41377-022-00764-1
   Du JJ, 2019, SMALL, V15, DOI 10.1002/smll.201805087
   Duan QQ, 2019, J DRUG DELIV SCI TEC, V49, P527, DOI 10.1016/j.jddst.2018.12.015
   Fan JH, 2019, INT J PHARMACEUT, V569, DOI 10.1016/j.ijpharm.2019.118521
   Fan K, 2019, J SCI FOOD AGR, V99, P6032, DOI 10.1002/jsfa.9879
   Foubert A, 2016, TRAC-TREND ANAL CHEM, V83, P31, DOI 10.1016/j.trac.2016.07.008
   Ganguly S, 2019, FUNCT COMPOS STRUCT, V1, DOI 10.1088/2631-6331/ab0c80
   Gao Q, 2013, BIOSENS BIOELECTRON, V49, P323, DOI 10.1016/j.bios.2013.05.048
   Ghosh D, 2021, RENEW SUST ENERG REV, V135, DOI 10.1016/j.rser.2020.110391
   Gogoi S, 2015, COMPOS SCI TECHNOL, V118, P39, DOI 10.1016/j.compscitech.2015.08.010
   Guerrero ED, 2021, ACS APPL NANO MATER, V4, P2423, DOI 10.1021/acsanm.0c02792
   Guo JZ, 2020, ACS SUSTAIN CHEM ENG, V8, P1566, DOI 10.1021/acssuschemeng.9b06267
   Hassanzadeh S, 2016, BIOMACROMOLECULES, V17, P256, DOI 10.1021/acs.biomac.5b01339
   He MQ, 2018, NANOSCALE RES LETT, V13, DOI 10.1186/s11671-018-2581-7
   Hoshyar N, 2016, NANOMEDICINE-UK, V11, P673, DOI 10.2217/nnm.16.5
   Hu M, 2016, MACROMOLECULES, V49, P3174, DOI 10.1021/acs.macromol.5b02352
   Hu XX, 2021, ACS APPL BIO MATER, V4, P7663, DOI 10.1021/acsabm.1c00892
   Huang C, 2020, LANCET, V395, P497, DOI DOI 10.1016/S0140-6736(20)30183-5
   Huang QT, 2013, ANALYST, V138, P5417, DOI 10.1039/c3an00510k
   Jayanthi M, 2019, J MOL LIQ, V278, P175, DOI 10.1016/j.molliq.2019.01.070
   Jiang K, 2016, ANGEW CHEM INT EDIT, V55, P7231, DOI 10.1002/anie.201602445
   Kalkal Ashish, 2021, Sens Int, V2, P100102, DOI 10.1016/j.sintl.2021.100102
   Khan F, 2017, J APPL MICROBIOL, V122, P306, DOI 10.1111/jam.13327
   Kim J, 2013, BIOMATERIALS, V34, P7168, DOI 10.1016/j.biomaterials.2013.05.072
   Konwar A, 2015, CARBOHYD POLYM, V115, P238, DOI 10.1016/j.carbpol.2014.08.021
   Kotta S, 2020, FRONT MOL BIOSCI, V7, DOI 10.3389/fmolb.2020.616575
   Li CQ, 2019, ACS APPL BIO MATER, V2, P4067, DOI 10.1021/acsabm.9b00583
   Li LB, 2018, J MATER CHEM C, V6, P7944, DOI 10.1039/c7tc05878k
   Li Q, 2010, J PHYS CHEM C, V114, P12062, DOI 10.1021/jp911539r
   Li Y, 2019, CHEM COMMUN, V55, P11450, DOI 10.1039/c9cc05223b
   Linehan K, 2014, J MATER CHEM C, V2, P6025, DOI 10.1039/c4tc00826j
   Liu CJ, 2012, BIOMATERIALS, V33, P3604, DOI 10.1016/j.biomaterials.2012.01.052
   Liu CJ, 2011, J MATER CHEM, V21, P13163, DOI 10.1039/c1jm12744f
   Liu JJ, 2020, ACS CENTRAL SCI, V6, P2179, DOI 10.1021/acscentsci.0c01306
   Liu S, 2012, ADV MATER, V24, P2037, DOI 10.1002/adma.201200164
   Lu SY, 2017, ADV MATER, V29, DOI 10.1002/adma.201603443
   Luo WK, 2021, J NANOBIOTECHNOL, V19, DOI 10.1186/s12951-021-01072-3
   Maiti S, 2013, CHEM COMMUN, V49, P8851, DOI 10.1039/c3cc44492a
   Maneu V, 2022, NEURAL REGEN RES, V17, P103, DOI 10.4103/1673-5374.314305
   Martin C, 2019, SMALL, V15, DOI 10.1002/smll.201905405
   Mathew SA, 2020, RSC ADV, V10, P24386, DOI 10.1039/d0ra04599c
   Mazrad ZAI, 2018, CHEMMEDCHEM, V13, P2437, DOI 10.1002/cmdc.201800538
   Meilia PDI, 2018, FORENSIC SCI MED PAT, V14, P460, DOI 10.1007/s12024-018-0031-6
   Mihalache I, 2017, ACS APPL MATER INTER, V9, P29234, DOI 10.1021/acsami.7b07667
   Monte SS, 2019, J PHARM ANAL, V9, P209, DOI 10.1016/j.jpha.2019.02.003
   Muthurasu A, 2021, ANAL METHODS-UK, V13, P1857, DOI [10.1039/D1AY00068C, 10.1039/d1ay00068c]
   Qu JH, 2018, CRIT REV FOOD SCI, V58, P2466, DOI 10.1080/10408398.2018.1437712
   Ross S, 2020, J FOOD DRUG ANAL, V28, P677, DOI 10.38212/2224-6614.1154
   Sachdev A, 2016, COLLOID SURFACE B, V141, P242, DOI 10.1016/j.colsurfb.2016.01.043
   Sajjad F, 2022, PHOTODIAGN PHOTODYN, V37, DOI 10.1016/j.pdpdt.2021.102562
   Schwartz SH, 2020, PLANT PHYSIOL, V184, P647, DOI 10.1104/pp.20.00733
   Seven ES, 2021, NANOSCALE ADV, V3, P3942, DOI 10.1039/d1na00145k
   Sharker S.M., 2021, J NANOTHERANOSTICS, V2, P118, DOI DOI 10.3390/JNT2030008
   Sharker SM, 2019, INT J NANOMED, V14, P9983, DOI 10.2147/IJN.S205095
   Sharma A, 2019, J NANOBIOTECHNOL, V17, DOI 10.1186/s12951-019-0525-8
   Shen CL, 2022, THERANOSTICS, V12, P2860, DOI 10.7150/thno.70721
   Siddique A, 2018, SCI REP-UK, V8, DOI 10.1038/s41598-018-28021-9
   Singh S, 2021, J COLLOID INTERF SCI, V592, P342, DOI 10.1016/j.jcis.2021.02.049
   Singh S, 2017, CARBON, V114, P169, DOI 10.1016/j.carbon.2016.12.020
   Son J, 2019, ADV DRUG DELIVER REV, V138, P133, DOI 10.1016/j.addr.2018.10.002
   Song YB, 2017, J POLYM SCI POL CHEM, V55, P610, DOI 10.1002/pola.28416
   Su W, 2020, MATER CHEM FRONT, V4, P821, DOI 10.1039/c9qm00658c
   Sun YP, 2006, J AM CHEM SOC, V128, P7756, DOI 10.1021/ja062677d
   Sun ZH, 2022, NANO RES, V15, P414, DOI 10.1007/s12274-021-3495-8
   Tabish TA, 2018, INTERFACE FOCUS, V8, DOI 10.1098/rsfs.2017.0054
   Tadesse A, 2021, J FLUORESC, V31, P763, DOI 10.1007/s10895-021-02696-2
   Tang MY, 2019, ANAL METHODS-UK, V11, P2072, DOI [10.1039/C9AY00178F, 10.1039/c9ay00178f]
   Tao SY, 2019, J PHYS CHEM LETT, V10, P5182, DOI 10.1021/acs.jpclett.9b01384
   Tao SY, 2017, MATER TODAY CHEM, V6, P13, DOI 10.1016/j.mtchem.2017.09.001
   Truskewycz A, 2022, SMALL, V18, DOI 10.1002/smll.202106342
   Verhagen A, 2020, NANOMATERIALS-BASEL, V10, DOI 10.3390/nano10081535
   Wang H, 2015, ADV FUNCT MATER, V25, P5537, DOI 10.1002/adfm.201501524
   Wang H, 2015, ACS APPL MATER INTER, V7, P15735, DOI 10.1021/acsami.5b04744
   Wang HB, 2018, CARBON, V136, P94, DOI 10.1016/j.carbon.2018.04.051
   Wang JY, 2019, CHEM REC, V19, P2083, DOI 10.1002/tcr.201800172
   Wang K, 2013, NANOSCALE RES LETT, V8, DOI 10.1186/1556-276X-8-122
   Wang X, 2019, FRONT CHEM, V7, DOI 10.3389/fchem.2019.00671
   Wang YQ, 2017, J POLYM RES, V24, DOI 10.1007/s10965-017-1389-y
   Wang YH, 2021, J NANOBIOTECHNOL, V19, DOI 10.1186/s12951-021-01005-0
   Wei SC, 2022, ANAL SCI, V38, P247, DOI 10.2116/analsci.21SAR06
   Wu D, 2018, MATERIALS, V11, DOI 10.3390/ma11040566
   Wu YF, 2016, SCI REP-UK, V6, DOI 10.1038/srep21170
   Xia CL, 2019, ADV SCI, V6, DOI 10.1002/advs.201901316
   Xiao Dan, 2019, Food and Fermentation Industries, V45, P130, DOI 10.13995/j.cnki.11-1802/ts.019172
   Xie JD, 2017, DIAM RELAT MATER, V79, P112, DOI 10.1016/j.diamond.2017.08.014
   Xu JL, 2022, INORG CHEM COMMUN, V145, DOI 10.1016/j.inoche.2022.110047
   Xu JL, 2022, NANOMATERIALS-BASEL, V12, DOI 10.3390/nano12030312
   Xu XY, 2004, J AM CHEM SOC, V126, P12736, DOI 10.1021/ja040082h
   Yadav A, 2020, BIOMACROMOLECULES, V21, P589, DOI 10.1021/acs.biomac.9b01330
   Yang WJ, 2020, CHEM ENG J, V385, DOI 10.1016/j.cej.2019.123993
   Ye CY, 2021, FRONT MED-LAUSANNE, V8, DOI 10.3389/fmed.2021.606755
   Yin JY, 2013, ACS MACRO LETT, V2, P1033, DOI 10.1021/mz400474v
   Zhang P, 2012, CHEM COMMUN, V48, P10431, DOI 10.1039/c2cc35966a
   Zhang Q, 2021, NAT COMMUN, V12, DOI 10.1038/s41467-021-27071-4
   Zhao B, 2021, ADV SCI, V8, DOI 10.1002/advs.202001977
   Zhao WB, 2019, NANOSCALE RES LETT, V14, DOI 10.1186/s11671-019-2950-x
   Zheng J, 2021, NATURE, V589, P603, DOI 10.1038/s41586-020-2943-z
   Zheng M, 2015, ACS NANO, V9, P11455, DOI 10.1021/acsnano.5b05575
   Zhou L, 2013, CHEM COMMUN, V49, P8078, DOI 10.1039/c3cc43295e
   Zhou YQ, 2017, POLYMERS-BASEL, V9, DOI 10.3390/polym9020067
   Zhu JH, 2022, NANOMATERIALS-BASEL, V12, DOI 10.3390/nano12173065
   Zhu SJ, 2015, NANO RES, V8, P355, DOI 10.1007/s12274-014-0644-3
   Zhu SJ, 2013, ANGEW CHEM INT EDIT, V52, P3953, DOI 10.1002/anie.201300519
   Zulfajri M, 2021, COATINGS, V11, DOI 10.3390/coatings11091100
   Zulfajri M, 2019, SENSORS-BASEL, V19, DOI 10.3390/s19225008
NR 117
TC 4
Z9 4
U1 34
U2 55
PU MDPI
PI BASEL
PA ST ALBAN-ANLAGE 66, CH-4052 BASEL, SWITZERLAND
EI 2076-3417
J9 APPL SCI-BASEL
JI Appl. Sci.-Basel
PD OCT
PY 2022
VL 12
IS 20
AR 10565
DI 10.3390/app122010565
PG 17
WC Chemistry, Multidisciplinary; Engineering, Multidisciplinary; Materials
   Science, Multidisciplinary; Physics, Applied
WE Science Citation Index Expanded (SCI-EXPANDED)
SC Chemistry; Engineering; Materials Science; Physics
GA 5O1JG
UT WOS:000872237500001
OA gold
DA 2023-06-30
ER

PT J
AU Puiu, M
   Bala, C
AF Puiu, Mihaela
   Bala, Camelia
TI Affinity Assays for Cannabinoids Detection: Are They Amenable to On-Site
   Screening?
SO BIOSENSORS-BASEL
LA English
DT Review
DE affinity biosensor; tetrahydrocannabinol; cannabidiol; on-site
   detection; roadside testing
ID ORAL FLUID; SYNTHETIC CANNABINOIDS; DELTA(9)-TETRAHYDROCANNABINOL
   CONCENTRATIONS; TETRAHYDROCANNABINOL THC; EXHALED BREATH; RECENT TRENDS;
   METABOLITES; MARIJUANA; DELTA(9)-THC; SENSOR
AB Roadside testing of illicit drugs such as tetrahydrocannabinol (THC) requires simple, rapid, and cost-effective methods. The need for non-invasive detection tools has led to the development of selective and sensitive platforms, able to detect phyto- and synthetic cannabinoids by means of their main metabolites in breath, saliva, and urine samples. One may estimate the time passed from drug exposure and the frequency of use by corroborating the detection results with pharmacokinetic data. In this review, we report on the current detection methods of cannabinoids in biofluids. Fluorescent, electrochemical, colorimetric, and magnetoresistive biosensors will be briefly overviewed, putting emphasis on the affinity formats amenable to on-site screening, with possible applications in roadside testing and anti-doping control.
C1 [Puiu, Mihaela; Bala, Camelia] Univ Bucharest, R&D Ctr LaborQ, 4-12 Regina Elisabeta Blvd, Bucharest 030018, Romania.
   [Bala, Camelia] Univ Bucharest, Dept Analyt Chem, 4-12 Regina Elisabeta Blvd, Bucharest 030018, Romania.
C3 University of Bucharest; University of Bucharest
RP Bala, C (通讯作者)，Univ Bucharest, R&D Ctr LaborQ, 4-12 Regina Elisabeta Blvd, Bucharest 030018, Romania.; Bala, C (通讯作者)，Univ Bucharest, Dept Analyt Chem, 4-12 Regina Elisabeta Blvd, Bucharest 030018, Romania.
EM camelia.bala@chimie.unibuc.ro
RI Mihaela, Puiu/I-3752-2019; Bala, Camelia/A-4504-2008
OI Mihaela, Puiu/0000-0002-3194-1300; Bala, Camelia/0000-0002-9481-3496
FU Romanian Ministry of Research, Innovation and Digitization,
   CNCS/CCCDI-UEFISCDI within PNCDI III [PN-III-P4-ID-PCE2020-0998]; COST
   (European Cooperation in Science and Technology) [CA21145]
FX This work was supported by a grant from the Romanian Ministry of
   Research, Innovation and Digitization, CNCS/CCCDI-UEFISCDI, project no
   PN-III-P4-ID-PCE2020-0998, within PNCDI III. The authors acknowledge the
   networking support from COST Action CA21145, supported by COST (European
   Cooperation in Science and Technology).
CR Abd-Elsalam WH, 2019, TALANTA, V204, P846, DOI 10.1016/j.talanta.2019.06.053
   Ahmed SA, 2015, PHYTOCHEMISTRY, V117, P194, DOI 10.1016/j.phytochem.2015.04.007
   Alsherbiny Muhammad A, 2018, Medicines (Basel), V6, DOI 10.3390/medicines6010003
   Anizan S, 2013, ANAL BIOANAL CHEM, V405, P8451, DOI 10.1007/s00216-013-7291-5
   Anzar N, 2022, PROCESS BIOCHEM, V113, P113, DOI 10.1016/j.procbio.2021.12.021
   Backofen U, 2002, J CHROMATOGR A, V942, P259, DOI 10.1016/S0021-9673(01)01348-6
   Bahadir EB, 2016, ARTIF CELL NANOMED B, V44, P248, DOI 10.3109/21691401.2014.942456
   Balbino MA, 2016, J SOLID STATE ELECTR, V20, P2435, DOI 10.1007/s10008-016-3145-3
   Balbino MA, 2012, FORENSIC SCI INT, V221, P29, DOI 10.1016/j.forsciint.2012.03.020
   Bindesri SD, 2020, ANALYST, V145, P1849, DOI 10.1039/c9an02173f
   Boonyayothin Wanuttha, 2022, Biotechnology Reports, V34, pe00725, DOI 10.1016/j.btre.2022.e00725
   Broers Barbara, 2019, Med Cannabis Cannabinoids, V2, P56, DOI 10.1159/000498924
   Brunelle E, 2019, ACS SENSORS, V4, P3318, DOI 10.1021/acssensors.9b02020
   Calabria D, 2021, SENSORS-BASEL, V21, DOI 10.3390/s21103358
   Canfarotta F, 2018, BIOSENS BIOELECTRON, V120, P108, DOI 10.1016/j.bios.2018.07.070
   Cannaert A, 2018, CLIN CHEM, V64, P918, DOI 10.1373/clinchem.2017.285361
   Cannaert A, 2016, ANAL CHEM, V88, P11476, DOI 10.1021/acs.analchem.6b02600
   Castaneto MS, 2015, DRUG METAB REV, V47, P124, DOI 10.3109/03602532.2015.1029635
   Castillo-Peinado LS, 2017, TALANTA, V167, P181, DOI 10.1016/j.talanta.2017.01.087
   Chatzigoulas A, 2021, WIRES COMPUT MOL SCI, V11, DOI 10.1002/wcms.1529
   Comeau ZJ, 2019, ACS SENSORS, V4, P2706, DOI 10.1021/acssensors.9b01150
   Cooray R, 2020, MOL NEUROBIOL, V57, P4878, DOI 10.1007/s12035-020-02054-6
   Coucke L, 2016, CLIN BIOCHEM, V49, P1072, DOI 10.1016/j.clinbiochem.2016.06.003
   Danila GM, 2022, TALANTA, V237, DOI 10.1016/j.talanta.2021.122905
   De Petrocellis L, 2010, J NEUROIMMUNE PHARM, V5, P103, DOI 10.1007/s11481-009-9177-z
   Desrosiers NA, 2015, DRUG TEST ANAL, V7, P684, DOI 10.1002/dta.1753
   Di Marzo V, 2020, DIALOGUES CLIN NEURO, V22, P259, DOI 10.31887/DCNS.2020.22.3/vdimarzo
   Dinis-Oliveira RJ, 2016, DRUG METAB REV, V48, P80, DOI 10.3109/03602532.2015.1137307
   Durmus C, 2020, ACS APPL POLYM MATER, V2, P172, DOI 10.1021/acsapm.9b00730
   Eissa S, 2019, MICROCHIM ACTA, V186, DOI 10.1007/s00604-019-3646-8
   Elkashef A, 2008, SUBST ABUS, V29, P17, DOI 10.1080/08897070802218166
   Erturk G, 2017, SENSORS-BASEL, V17, DOI 10.3390/s17020390
   Fattore L, 2011, FRONT BEHAV NEUROSCI, V5, DOI 10.3389/fnbeh.2011.00060
   Fraser AD, 2002, THER DRUG MONIT, V24, P746, DOI 10.1097/00007691-200212000-00011
   GATTRELL M, 1990, CAN J CHEM ENG, V68, P997, DOI 10.1002/cjce.5450680615
   Grotenhermen F, 2003, CLIN PHARMACOKINET, V42, P327, DOI 10.2165/00003088-200342040-00003
   Hall W, 2015, CLIN PHARMACOL THER, V97, P607, DOI 10.1002/cpt.110
   Hilderbrand RL, 2011, J ANAL TOXICOL, V35, P624, DOI 10.1093/anatox/35.9.624
   Huang L, 2020, ANALYST, V145, P2828, DOI 10.1039/c9an02485a
   Huestis MA, 2004, J ANAL TOXICOL, V28, P394, DOI 10.1093/jat/28.6.394
   HUESTIS MA, 1992, J ANAL TOXICOL, V16, P276, DOI 10.1093/jat/16.5.276
   Huestis MA, 2007, CHEM BIODIVERS, V4, P1770, DOI 10.1002/cbdv.200790152
   Hulme EC, 2010, BRIT J PHARMACOL, V161, P1219, DOI 10.1111/j.1476-5381.2009.00604.x
   Jadon N, 2016, TALANTA, V161, P894, DOI 10.1016/j.talanta.2016.08.084
   Jogschies L, 2015, SENSORS-BASEL, V15, P28665, DOI 10.3390/s151128665
   Kintz P, 2017, FORENSIC TOXICOL, V35, P173, DOI 10.1007/s11419-016-0333-x
   Klimuntowski M, 2020, ACS SENSORS, V5, P620, DOI 10.1021/acssensors.9b02390
   Kohansal F, 2022, RSC ADV, V12, P14154, DOI 10.1039/d2ra00380e
   Kumar A, 2019, PLANTA, V249, P1681, DOI 10.1007/s00425-019-03138-x
   Lee D, 2011, CLIN CHEM, V57, P1127, DOI 10.1373/clinchem.2011.164822
   Lee JR, 2016, ANAL CHEM, V88, P7457, DOI 10.1021/acs.analchem.6b01688
   Li J, 2022, CRIT REV ANAL CHEM, V52, P1197, DOI 10.1080/10408347.2020.1864718
   Lu DQ, 2016, MOLECULES, V21, DOI 10.3390/molecules21101377
   Majak D, 2021, J MATER CHEM B, V9, P2107, DOI 10.1039/d0tb02951c
   Marusich JA, 2018, NEUROPHARMACOLOGY, V134, P73, DOI 10.1016/j.neuropharm.2017.10.041
   May LT, 2007, ANNU REV PHARMACOL, V47, P1, DOI 10.1146/annurev.pharmtox.47.120505.105159
   Mirceski V, 2020, J ELECTROANAL CHEM, V872, DOI 10.1016/j.jelechem.2020.114384
   Mirceski V, 2013, ELECTROANAL, V25, P2411, DOI 10.1002/elan.201300369
   Moulahoum H, 2021, MICROCHIM ACTA, V188, DOI 10.1007/s00604-021-05062-y
   Musshoff F, 2006, THER DRUG MONIT, V28, P155, DOI 10.1097/01.ftd.0000197091.07807.22
   Namera A, 2015, FORENSIC TOXICOL, V33, P175, DOI 10.1007/s11419-015-0270-0
   Namera A, 2011, FORENSIC TOXICOL, V29, P1, DOI 10.1007/s11419-010-0107-9
   Niedbala RS, 2001, J ANAL TOXICOL, V25, P289, DOI 10.1093/jat/25.5.289
   Nissim R, 2015, CHEM CENT J, V9, DOI 10.1186/s13065-015-0117-0
   Ozkan SA, 2003, CRIT REV ANAL CHEM, V33, P155, DOI 10.1080/713609162
   Pandopulos AJ, 2020, TALANTA, V217, DOI 10.1016/j.talanta.2020.121034
   Pedersen AM, 2002, ORAL DIS, V8, P117, DOI 10.1034/j.1601-0825.2002.02851.x
   Pertwee RG, 2004, EUPHYTICA, V140, P73, DOI 10.1007/s10681-004-4756-9
   Piggee C, 2009, ANAL CHEM, V81, P3205, DOI [10.1021/ac900564u, 10.1021/AC900564U]
   Plouffe BD, 2017, ELECTROPHORESIS, V38, P501, DOI 10.1002/elps.201600075
   Puiu M, 2020, TRAC-TREND ANAL CHEM, V125, DOI 10.1016/j.trac.2020.115831
   Ragavan KV, 2018, SENSOR ACTUAT B-CHEM, V272, P8, DOI 10.1016/j.snb.2018.05.142
   Ramzy V, 2021, TALANTA, V222, DOI 10.1016/j.talanta.2020.121528
   Renaud-Young M, 2019, ELECTROCHIM ACTA, V307, P351, DOI 10.1016/j.electacta.2019.02.117
   Rojas J, 2004, SENSOR ACTUAT B-CHEM, V102, P284, DOI 10.1016/j.snb.2004.04.034
   Sanli S, 2020, ANAL CHEM, V92, P1033, DOI 10.1021/acs.analchem.9b04025
   Santillo MF, 2020, ANAL BIOANAL CHEM, V412, P3975, DOI 10.1007/s00216-020-02681-x
   Sartore DM, 2020, TALANTA, V219, DOI 10.1016/j.talanta.2020.121185
   Schrattenecker JD, 2019, BIOSENS BIOELECTRON, V127, P25, DOI 10.1016/j.bios.2018.12.007
   Sengel TY, 2018, CHEMELECTROCHEM, V5, P1253, DOI 10.1002/celc.201800015
   Sharma Priyamvada, 2012, Iran J Psychiatry, V7, P149
   Stevenson H, 2019, SCI REP-UK, V9, DOI 10.1038/s41598-019-49185-y
   Su DQ, 2020, MICROMACHINES-BASEL, V11, DOI 10.3390/mi11010034
   Ujvary I, 2016, CANNABIS CANNABINOID, V1, P90, DOI 10.1089/can.2015.0012
   Uslu B, 2011, ANAL LETT, V44, P2644, DOI 10.1080/00032719.2011.553010
   Wang Y, 2015, BIOSENS BIOELECTRON, V70, P61, DOI 10.1016/j.bios.2015.03.011
   Withey SL, 2020, DRUG ALCOHOL DEPEN, V213, DOI 10.1016/j.drugalcdep.2020.108129
   Xu YH, 2018, CHEM SOC REV, V47, P586, DOI 10.1039/c7cs00500h
   Zamfir LG, 2020, SENSORS-BASEL, V20, DOI 10.3390/s20226443
   Zanfrognini B, 2020, J SOLID STATE ELECTR, V24, P2603, DOI 10.1007/s10008-020-04686-z
NR 90
TC 1
Z9 1
U1 27
U2 41
PU MDPI
PI BASEL
PA ST ALBAN-ANLAGE 66, CH-4052 BASEL, SWITZERLAND
EI 2079-6374
J9 BIOSENSORS-BASEL
JI Biosensors-Basel
PD AUG
PY 2022
VL 12
IS 8
AR 608
DI 10.3390/bios12080608
PG 19
WC Chemistry, Analytical; Nanoscience & Nanotechnology; Instruments &
   Instrumentation
WE Science Citation Index Expanded (SCI-EXPANDED)
SC Chemistry; Science & Technology - Other Topics; Instruments &
   Instrumentation
GA 4C0HC
UT WOS:000846145300001
PM 36005003
OA gold, Green Published
DA 2023-06-30
ER

PT J
AU Shen, JJ
   Zhou, T
   Huang, R
AF Shen, Jinjin
   Zhou, Ting
   Huang, Ru
TI Recent Advances in Electrochemiluminescence Sensors for Pathogenic
   Bacteria Detection
SO MICROMACHINES
LA English
DT Review
DE pathogenic bacteria detection; electrochemiluminescence biosensor;
   nanomaterials; signal amplification; paper-based bipolar electrode
ID HIGHLY SENSITIVE DETECTION; LABEL-FREE APTASENSOR; QUANTUM DOTS;
   ELECTROGENERATED CHEMILUMINESCENCE; BIPOLAR ELECTRODE; ULTRASENSITIVE
   DETECTION; GRAPHENE OXIDE; QUANTITATIVE DETECTION;
   STAPHYLOCOCCUS-AUREUS; RAPID DETECTION
AB Pathogenic bacterial contamination greatly threats human health and safety. Rapidly biosensing pathogens in the early stage of infection would be helpful to choose the correct drug treatment, prevent transmission of pathogens, as well as decrease mortality and economic losses. Traditional techniques, such as polymerase chain reaction and enzyme-linked immunosorbent assay, are accurate and effective, but are greatly limited because they are complex and time-consuming. Electrochemiluminescence (ECL) biosensors combine the advantages of both electrochemical and photoluminescence analysis and are suitable for high sensitivity and simple pathogenic bacteria detection. In this review, we summarize recent advances in ECL sensors for pathogenic bacteria detection and highlight the development of paper-based ECL platforms in point of care diagnosis of pathogens.
C1 [Huang, Ru] South China Normal Univ, Coll Biophoton, MOE Key Lab Laser Life Sci, Guangzhou 510631, Guangdong, Peoples R China.
   South China Normal Univ, Coll Biophoton, Inst Laser Life Sci, Guangzhou 510631, Guangdong, Peoples R China.
C3 South China Normal University; South China Normal University
RP Huang, R (通讯作者)，South China Normal Univ, Coll Biophoton, MOE Key Lab Laser Life Sci, Guangzhou 510631, Guangdong, Peoples R China.
EM huangru@scnu.edu.cn
FU National Natural Science Foundation of China (NSFC) [81630046]; China
   Postdoctoral Science Foundation [2018M643113]; South China Normal
   University Young Teachers Research Cultivating Fund [18KJ15]
FX This work was supported by the National Natural Science Foundation of
   China (NSFC) (81630046), China Postdoctoral Science Foundation
   (2018M643113) and the South China Normal University Young Teachers
   Research Cultivating Fund (18KJ15).
CR Amiri M, 2018, ACS SENSORS, V3, P1069, DOI 10.1021/acssensors.8b00239
   An D, 2015, FOOD CHEM, V168, P1, DOI 10.1016/j.foodchem.2014.07.019
   Arora A, 2001, ANAL CHEM, V73, P5633, DOI 10.1021/ac011762v
   Batista AC, 2018, J MICROBIOL METH, V152, P98, DOI 10.1016/j.mimet.2018.07.024
   Bhardwaj N, 2019, TRAC-TREND ANAL CHEM, V113, P280, DOI 10.1016/j.trac.2019.02.019
   Brindha J, 2018, ENVIRON CHEM LETT, V16, P1325, DOI 10.1007/s10311-018-0759-y
   Chen AY, 2016, ANAL CHEM, V88, P3203, DOI 10.1021/acs.analchem.5b04578
   Chen J, 2017, CHEM SOC REV, V46, P1272, DOI 10.1039/c6cs00313c
   Chen K, 2013, J LUMIN, V141, P71, DOI 10.1016/j.jlumin.2013.03.018
   Chen L, 2016, SENSOR ACTUAT B-CHEM, V237, P308, DOI 10.1016/j.snb.2016.06.105
   Chen SF, 2017, ACS APPL MATER INTER, V9, P5430, DOI 10.1021/acsami.6b12455
   Chen XQ, 2018, J MATER CHEM C, V6, P942, DOI 10.1039/c7tc05474b
   Chen Y, 2012, ANAL CHEM, V84, P7750, DOI 10.1021/ac3012285
   Cheng LW, 2013, J AGR FOOD CHEM, V61, P755, DOI 10.1021/jf3041963
   Cheng M, 2018, SENSOR ACTUAT B-CHEM, V262, P516, DOI 10.1016/j.snb.2018.01.191
   Chinnadayyala SR, 2019, BIOSENS BIOELECTRON, V126, P68, DOI 10.1016/j.bios.2018.10.038
   Clancy E, 2016, J MICROBIOL METH, V127, P197, DOI 10.1016/j.mimet.2016.06.017
   Deng HP, 2017, ACS APPL MATER INTER, V9, P41151, DOI 10.1021/acsami.7b12637
   Ding CF, 2015, TRAC-TREND ANAL CHEM, V65, P137, DOI 10.1016/j.trac.2014.10.015
   Duan RX, 2010, ANAL CHEM, V82, P3099, DOI 10.1021/ac100018z
   Feng QM, 2017, ACS APPL MATER INTER, V9, P17638, DOI 10.1021/acsami.7b04553
   Feng QM, 2015, SCI CHINA CHEM, V58, P810, DOI 10.1007/s11426-014-5295-4
   Fiaccabrino GC, 1998, ANAL CHEM, V70, P4157, DOI 10.1021/ac980285m
   Fu XM, 2017, BIOSENS BIOELECTRON, V90, P61, DOI 10.1016/j.bios.2016.11.025
   Fu Y, 2018, SENSOR ACTUAT B-CHEM, V261, P288, DOI 10.1016/j.snb.2018.01.165
   Fu ZY, 2013, METHODS, V64, P260, DOI 10.1016/j.ymeth.2013.08.003
   Fu ZY, 2013, SENSOR ACTUAT B-CHEM, V182, P633, DOI 10.1016/j.snb.2013.03.033
   Ge L, 2012, BIOMATERIALS, V33, P1024, DOI 10.1016/j.biomaterials.2011.10.065
   Ge SG, 2018, BIOSENS BIOELECTRON, V102, P411, DOI 10.1016/j.bios.2017.11.055
   Giannitsis E, 2010, CLIN CHEM, V56, P254, DOI 10.1373/clinchem.2009.132654
   Gross EM, 2017, CHEMELECTROCHEM, V4, P1594, DOI 10.1002/celc.201700426
   Guo ZY, 2016, ANAL BIOANAL CHEM, V408, P7203, DOI 10.1007/s00216-016-9851-y
   Hao N, 2017, BIOSENS BIOELECTRON, V97, P377, DOI 10.1016/j.bios.2017.06.025
   Hao N, 2016, ANAL BIOANAL CHEM, V408, P7035, DOI 10.1007/s00216-016-9548-2
   HARTSHORN RM, 1992, J AM CHEM SOC, V114, P5919, DOI 10.1021/ja00041a002
   Hasib MHH, 2019, CONDENS MATTER, V4, DOI 10.3390/condmat4020049
   Huang HP, 2010, NANOSCALE, V2, P606, DOI 10.1039/b9nr00393b
   Ignatyeva DO, 2016, SCI REP-UK, V6, DOI 10.1038/srep28077
   Jie GF, 2012, ANAL CHEM, V84, P2811, DOI 10.1021/ac203261x
   Jie GF, 2012, BIOSENS BIOELECTRON, V31, P69, DOI 10.1016/j.bios.2011.09.047
   Jie GT, 2019, TALANTA, V194, P658, DOI 10.1016/j.talanta.2018.10.098
   Kadimisetty K, 2016, BIOSENS BIOELECTRON, V77, P188, DOI 10.1016/j.bios.2015.09.017
   Kulasingam V, 2010, CLIN BIOCHEM, V43, P1045, DOI 10.1016/j.clinbiochem.2010.05.008
   Kurita R, 2010, ANAL CHEM, V82, P1692, DOI 10.1021/ac902045y
   Kuss S, 2018, CHEM-ASIAN J, V13, P2758, DOI 10.1002/asia.201800798
   Leach KM, 2010, APPL ENVIRON MICROB, V76, P8044, DOI 10.1128/AEM.01990-10
   LELAND JK, 1990, J ELECTROCHEM SOC, V137, P3127, DOI 10.1149/1.2086171
   Li BF, 2018, ACS APPL MATER INTER, V10, P4494, DOI 10.1021/acsami.7b17653
   Li F, 2014, ANAL CHEM, V86, P1608, DOI 10.1021/ac403281g
   Li JWJ, 2008, NUCLEIC ACIDS RES, V36, DOI 10.1093/nar/gkn033
   Li LL, 2017, ANAL CHEM, V89, P358, DOI 10.1021/acs.analchem.6b04675
   Li LY, 2018, ANAL CHEM, V90, P9621, DOI 10.1021/acs.analchem.8b02572
   Li M, 2014, BIOSENS BIOELECTRON, V59, P307, DOI 10.1016/j.bios.2014.03.072
   Li NL, 2017, BIOSENS BIOELECTRON, V89, P453, DOI 10.1016/j.bios.2016.04.020
   Li SH, 2017, BIOSENS BIOELECTRON, V91, P687, DOI 10.1016/j.bios.2017.01.038
   Li SH, 2016, ANAL CHIM ACTA, V941, P94, DOI 10.1016/j.aca.2016.08.038
   Li YM, 2017, MICROB PATHOGENESIS, V107, P54, DOI 10.1016/j.micpath.2017.03.016
   Li ZY, 2017, ANAL CHEM, V89, P6030, DOI 10.1021/acs.analchem.7b00616
   Liao YH, 2017, ANAL CHEM, V89, P13016, DOI 10.1021/acs.analchem.7b04142
   Liu F, 2013, ANALYST, V138, P3463, DOI 10.1039/c3an00452j
   Liu HX, 2017, CHEMELECTROCHEM, V4, P1681, DOI 10.1002/celc.201600912
   Liu HX, 2016, ANAL CHEM, V88, P10191, DOI 10.1021/acs.analchem.6b02772
   Liu HX, 2014, BIOSENS BIOELECTRON, V62, P38, DOI 10.1016/j.bios.2014.06.020
   Liu LL, 2016, ANAL CHIM ACTA, V916, P92, DOI 10.1016/j.aca.2016.02.024
   Liu PZ, 2013, ELECTROCHIM ACTA, V113, P176, DOI 10.1016/j.electacta.2013.09.074
   Liu WP, 2016, ANAL CHEM, V88, P8369, DOI 10.1021/acs.analchem.6b02338
   Liu Y, 2018, BIOSENS BIOELECTRON, V117, P830, DOI 10.1016/j.bios.2018.07.008
   Liu Y, 2017, ELECTROCHEM COMMUN, V85, P11, DOI 10.1016/j.elecom.2017.10.012
   Liu Y, 2018, GREEN CHEM, V20, P5520, DOI 10.1039/c8gc03010c
   Long Y, 2011, BIOSENS BIOELECTRON, V26, P2897, DOI 10.1016/j.bios.2010.11.034
   Lui C, 2009, SENSORS-BASEL, V9, P3713, DOI 10.3390/s90503713
   Magana S, 2013, J FOOD PROTECT, V76, P1152, DOI 10.4315/0362-028X.JFP-12-285
   Martin A, 2016, ACS SENSORS, V1, P904, DOI 10.1021/acssensors.6b00125
   Martinez AW, 2007, ANGEW CHEM INT EDIT, V46, P1318, DOI 10.1002/anie.200603817
   Motaghi H, 2018, BIOSENS BIOELECTRON, V118, P217, DOI 10.1016/j.bios.2018.07.066
   Mukama O, 2017, FOOD ANAL METHOD, V10, P2549, DOI 10.1007/s12161-017-0814-5
   Nie GM, 2018, BIOSENS BIOELECTRON, V101, P123, DOI 10.1016/j.bios.2017.10.021
   Oh SJ, 2016, BIOSENS BIOELECTRON, V75, P293, DOI 10.1016/j.bios.2015.08.052
   Ohkuchi A, 2010, HYPERTENS RES, V33, P422, DOI 10.1038/hr.2010.15
   Osterberg FW, 2014, SMALL, V10, P2877, DOI 10.1002/smll.201303325
   Sachdeva A, 2014, J SCI FOOD AGR, V94, P707, DOI 10.1002/jsfa.6310
   Shelton DR, 2003, J MICROBIOL METH, V55, P717, DOI 10.1016/j.mimet.2003.07.004
   Shi DC, 2014, BIOSENS BIOELECTRON, V62, P280, DOI 10.1016/j.bios.2014.06.066
   Spehar-Deleze AM, 2016, ANAL BIOANAL CHEM, V408, P7147, DOI 10.1007/s00216-016-9658-x
   Teng J, 2016, FRONT MICROBIOL, V7, DOI 10.3389/fmicb.2016.01426
   Wang HM, 2019, ELECTROCHIM ACTA, V310, P195, DOI 10.1016/j.electacta.2019.04.093
   Wang J, 1999, ANAL CHEM, V71, P5436, DOI 10.1021/ac990807d
   Wang KY, 2015, BIOSENS BIOELECTRON, V63, P172, DOI 10.1016/j.bios.2014.07.022
   Wang QL, 2016, BIOSENS BIOELECTRON, V79, P561, DOI 10.1016/j.bios.2015.12.098
   Wei H, 2011, LUMINESCENCE, V26, P77, DOI 10.1002/bio.1279
   Wei J, 2010, FOOD CHEM, V123, P852, DOI 10.1016/j.foodchem.2010.05.022
   Wei JT, 2014, ACS APPL MATER INTER, V6, P22577, DOI 10.1021/am506695g
   Wu FF, 2017, SENSOR ACTUAT B-CHEM, V243, P1067, DOI 10.1016/j.snb.2016.12.087
   Wu MS, 2013, CHEM SCI, V4, P1182, DOI 10.1039/c2sc22055e
   Yang HY, 2012, BIOSENS BIOELECTRON, V35, P376, DOI 10.1016/j.bios.2012.03.021
   Yang XK, 2017, BIOSENS BIOELECTRON, V91, P238, DOI 10.1016/j.bios.2016.11.044
   Yao L, 2017, ANAL CHEM, V89, P9775, DOI 10.1021/acs.analchem.7b01717
   Yu MQ, 2017, ANAL CHEM, V89, P4085, DOI 10.1021/acs.analchem.6b04958
   Yue H, 2017, BIOSENS BIOELECTRON, V94, P429, DOI 10.1016/j.bios.2017.03.033
   Yue H, 2016, TALANTA, V153, P401, DOI 10.1016/j.talanta.2016.03.043
   Zhan FF, 2013, ANAL CHIM ACTA, V761, P71, DOI 10.1016/j.aca.2012.11.014
   Zhang JJ, 2015, SENSOR ACTUAT B-CHEM, V214, P117, DOI 10.1016/j.snb.2015.03.019
   Zhang LS, 2016, BIOSENS BIOELECTRON, V86, P1, DOI 10.1016/j.bios.2016.05.100
   Zhao HF, 2015, CHEM COMMUN, V51, P12669, DOI 10.1039/c5cc03678j
   Zhao Z, 2012, SENSOR ACTUAT B-CHEM, V171, P860, DOI 10.1016/j.snb.2012.05.084
   Zhou XM, 2014, NAT PROTOC, V9, P1146, DOI 10.1038/nprot.2014.060
   Zhou XM, 2012, ANALYST, V137, P1963, DOI 10.1039/c2an00020b
   Zhou XM, 2012, ANAL CHIM ACTA, V713, P45, DOI 10.1016/j.aca.2011.11.003
   Zhou XM, 2009, ANAL CHEM, V81, P255, DOI 10.1021/ac801914b
   Zhu DB, 2012, ANAL CHIM ACTA, V725, P39, DOI 10.1016/j.aca.2012.03.006
   Zhu DB, 2010, BIOSENS BIOELECTRON, V26, P285, DOI 10.1016/j.bios.2010.06.028
   Zhu MJ, 2015, ACS APPL MATER INTER, V7, P12873, DOI 10.1021/acsami.5b02374
   Zhu X, 2012, BIOSENS BIOELECTRON, V31, P463, DOI 10.1016/j.bios.2011.11.016
   Zhu X, 2011, BIOSENS BIOELECTRON, V26, P2666, DOI 10.1016/j.bios.2010.03.013
NR 114
TC 21
Z9 21
U1 18
U2 135
PU MDPI
PI BASEL
PA ST ALBAN-ANLAGE 66, CH-4052 BASEL, SWITZERLAND
EI 2072-666X
J9 MICROMACHINES-BASEL
JI Micromachines
PD AUG
PY 2019
VL 10
IS 8
AR 532
DI 10.3390/mi10080532
PG 17
WC Chemistry, Analytical; Nanoscience & Nanotechnology; Instruments &
   Instrumentation; Physics, Applied
WE Science Citation Index Expanded (SCI-EXPANDED)
SC Chemistry; Science & Technology - Other Topics; Instruments &
   Instrumentation; Physics
GA IT6MR
UT WOS:000482989700053
PM 31412540
OA Green Published, gold, Green Submitted
DA 2023-06-30
ER

PT J
AU Deroco, PB
   Vicentini, FC
   Fatibello, O
AF Deroco, Patricia Batista
   Vicentini, Fernando Campanha
   Fatibello-Filho, Orlando
TI An Electrochemical Sensor for the Simultaneous Determination of
   Paracetamol and Codeine Using a Glassy Carbon Electrode Modified with
   Nickel Oxide Nanoparticles and Carbon Black
SO ELECTROANALYSIS
LA English
DT Article
DE Acetominophen; Carbon Black; Nanoparticles; Simultaneous determination;
   Vulcan VXC72R
ID SCREEN-PRINTED ELECTRODES; ELECTROCATALYTIC ACTIVITY; GOLD
   NANOPARTICLES; ASCORBIC-ACID; NANOTUBES; VOLTAMMETRY; ACETAMINOPHEN;
   EPINEPHRINE; PERFORMANCE; BIOSENSOR
AB In this work, a simple and highly selective voltammetric method was developed for the simultaneous determination of paracetamol (PCT) and codeine (COD) in pharmaceuticals and human body fluids employing a glassy carbon electrode modified with carbon black (CB) and nickel oxide nanoparticles (NiONPs) within a dihexadecylphosphate (DHP) film. Using square-wave voltammetry (SWV), a separation of ca. 550 mV between the oxidation peak potentials of PCT and COD was obtained. The simultaneous determination of PCT and COD presented a linear concentration range from 3.0 to 47.8 mu mol L-1 for PCT and from 0.83 to 38.3 mu mol L-1 for COD.
C1 [Deroco, Patricia Batista; Vicentini, Fernando Campanha; Fatibello-Filho, Orlando] Univ Fed Sao Carlos, Dept Chem, BR-13560970 Sao Carlos, SP, Brazil.
C3 Universidade Federal de Sao Carlos
RP Fatibello, O (通讯作者)，Univ Fed Sao Carlos, Dept Chem, Rod Washington Luis Km 235,POB 676, BR-13560970 Sao Carlos, SP, Brazil.
EM bello@ufscar.br
RI Fatibello-Filho, Orlando/D-2228-2012; Deroco, Patricia B/L-6268-2016;
   Vicentini, Fernando Campanhã/I-2114-2013
OI Fatibello-Filho, Orlando/0000-0002-6923-2227; Deroco, Patricia
   B/0000-0001-6918-0458; Vicentini, Fernando Campanhã/0000-0001-6075-2579
FU FAPESP; CNPq; CAPES; Sao Paulo Research Foundation (FAPESP)
   [2014/07919-2, 2013/16770-0]; Fundacao de Amparo a Pesquisa do Estado de
   Sao Paulo (FAPESP) [14/07919-2] Funding Source: FAPESP
FX The authors gratefully acknowledge financial support and/or scholarships
   from the Brazilian funding agencies FAPESP, CNPq and CAPES. P. B. Deroco
   and F. C. Vicentini are particularly grateful to the Sao Paulo Research
   Foundation (FAPESP) for the award of a scholarship (Grant No.
   2014/07919-2 and 2013/16770-0).
CR Adams FC, 2013, SPECTROCHIM ACTA B, V86, P3, DOI 10.1016/j.sab.2013.04.008
   Adekunle AS, 2010, SENSOR ACTUAT B-CHEM, V148, P93, DOI 10.1016/j.snb.2010.03.088
   Afkhami A, 2014, SENSOR ACTUAT B-CHEM, V203, P909, DOI 10.1016/j.snb.2014.07.031
   Alcantara R, 2001, ELECTROCHEM COMMUN, V3, P639, DOI 10.1016/S1388-2481(01)00244-2
   Amin RS, 2014, INT J HYDROGEN ENERG, V39, P2026, DOI 10.1016/j.ijhydene.2013.11.033
   Arduini F, 2015, SENSOR ACTUAT B-CHEM, V212, P536, DOI 10.1016/j.snb.2015.02.051
   Arduini F, 2010, ANAL LETT, V43, P1688, DOI 10.1080/00032711003653932
   Babaei A, 2012, SENSOR LETT, V10, P1039, DOI 10.1166/sl.2012.2577
   Batchelor-McAuley C, 2008, ELECTROCHEM COMMUN, V10, P1129, DOI 10.1016/j.elecom.2008.05.034
   Beitollahi H, 2008, ANAL CHEM, V80, P9848, DOI 10.1021/ac801854j
   Bosch ME, 2006, J PHARMACEUT BIOMED, V42, P291, DOI 10.1016/j.jpba.2006.04.007
   Carvalho RC, 2013, ELECTROANAL, V25, P903, DOI 10.1002/elan.201200499
   Cinti S, 2014, ELECTROANAL, V26, P931, DOI 10.1002/elan.201400041
   Dahan A, 2014, J PHARM SCI-US, V103, P1592, DOI 10.1002/jps.23977
   Ribeiro FAD, 2008, QUIM NOVA, V31, P164, DOI 10.1590/S0100-40422008000100029
   Dominko R, 2003, ELECTROCHIM ACTA, V48, P3709, DOI 10.1016/S0013-4686(03)00522-X
   Figueiredo LCS, 2014, ANALYST, V139, P2842, DOI 10.1039/c4an00229f
   Guideline I. H. T., 2005, I H T GUIDELINE, P1
   Hsieh CT, 2008, J SOLID STATE ELECTR, V12, P663, DOI 10.1007/s10008-007-0399-9
   Jefferies S, 2012, CRIT CARE RESUSC, V14, P74
   Kim DW, 2012, J ALLOY COMPD, V530, P6, DOI 10.1016/j.jallcom.2012.02.157
   Kong XY, 2004, SCIENCE, V303, P1348, DOI 10.1126/science.1092356
   Laube N, 2001, J CRYST GROWTH, V233, P367, DOI 10.1016/S0022-0248(01)01547-0
   Liu R, 2010, ACS NANO, V4, P4299, DOI 10.1021/nn1010182
   Liu SQ, 2013, INSTRUM SCI TECHNOL, V41, P382, DOI 10.1080/10739149.2013.769175
   Lowinsohn D, 2006, QUIM NOVA, V29, P1318, DOI 10.1590/S0100-40422006000600029
   Mashhadizadeh MH, 2014, ELECTROANAL, V26, P2033, DOI 10.1002/elan.201400141
   Mintz TS, 2005, ELECTROCHEM SOLID ST, V8, pD26, DOI 10.1149/1.1996511
   Paczosa-Bator B, 2013, ANAL CHEM, V85, P10255, DOI 10.1021/ac402885y
   Parham H, 2001, TALANTA, V55, P255, DOI 10.1016/S0039-9140(01)00416-7
   Pereira AC, 2002, QUIM NOVA, V25, P1012, DOI 10.1590/S0100-40422002000600019
   Pournaghi-Azar MH, 2010, ELECTROANAL, V22, P1592, DOI 10.1002/elan.200900542
   Pournaghi-Azar MH, 2010, J SOLID STATE ELECTR, V14, P1689, DOI 10.1007/s10008-010-1011-2
   Raeder JC, 2001, ANESTH ANALG, V92, P1470, DOI 10.1097/00000539-200106000-00023
   Ramos-Martos N, 2001, J AOAC INT, V84, P676
   Rastgar S, 2014, TALANTA, V119, P156, DOI 10.1016/j.talanta.2013.10.047
   Rathod D, 2010, SENSOR ACTUAT B-CHEM, V143, P547, DOI 10.1016/j.snb.2009.09.064
   Reddy S, 2012, ELECTROCHIM ACTA, V61, P78, DOI 10.1016/j.electacta.2011.11.091
   Roushani M, 2013, J APPL ELECTROCHEM, V43, P1175, DOI 10.1007/s10800-013-0603-9
   Roushani M, 2012, J APPL ELECTROCHEM, V42, P1005, DOI 10.1007/s10800-012-0475-4
   Rowe R.C., 2009, HDB PHARM EXCIPIENTS
   Sardar R, 2009, LANGMUIR, V25, P13840, DOI 10.1021/la9019475
   Sartori ER, 2011, TALANTA, V87, P235, DOI 10.1016/j.talanta.2011.10.003
   Schug SA, 2006, CLIN RHEUMATOL, V25, pS16, DOI 10.1007/s10067
   Tashkhourian J, 2009, J ELECTROANAL CHEM, V633, P85, DOI 10.1016/j.jelechem.2009.04.028
   Tschulik K, 2014, PHYS CHEM CHEM PHYS, V16, P616, DOI 10.1039/c3cp54221a
   VANBENSCHOTEN JJ, 1983, J CHEM EDUC, V60, P772, DOI 10.1021/ed060p772
   Vicentini FC, 2015, ELECTROCHIM ACTA, V157, P125, DOI 10.1016/j.electacta.2014.11.204
   Williams DG, 2001, BRIT J ANAESTH, V86, P413, DOI 10.1093/bja/86.3.413
   Yuan BQ, 2013, ANAL METHODS-UK, V5, P1779, DOI 10.1039/c3ay26536f
   Zarbin AJG, 2007, QUIM NOVA, V30, P1469, DOI 10.1590/S0100-40422007000600016
   Zhao Y, 2007, ADV FUNCT MATER, V17, P1537, DOI 10.1002/adfm.200600416
   Zolgharnein J, 2013, SENSOR ACTUAT B-CHEM, V186, P536, DOI 10.1016/j.snb.2013.06.040
NR 53
TC 51
Z9 51
U1 2
U2 51
PU WILEY-V C H VERLAG GMBH
PI WEINHEIM
PA POSTFACH 101161, 69451 WEINHEIM, GERMANY
SN 1040-0397
EI 1521-4109
J9 ELECTROANAL
JI Electroanalysis
PD SEP
PY 2015
VL 27
IS 9
SI SI
BP 2214
EP 2220
DI 10.1002/elan.201500156
PG 7
WC Chemistry, Analytical; Electrochemistry
WE Science Citation Index Expanded (SCI-EXPANDED)
SC Chemistry; Electrochemistry
GA CT6DL
UT WOS:000362901800020
DA 2023-06-30
ER

PT J
AU Lai, C
   Xie, B
   Zou, L
   Li, YL
   Wei, J
AF Lai, Chuan
   Xie, Bin
   Zou, Like
   Li, Yulong
   Wei, Jian
TI Influence of Anodization Current Density on Preparation and Corrosion of
   n-Type Macroporous Silicon in 1.0 M NaOH
SO INTERNATIONAL JOURNAL OF ELECTROCHEMICAL SCIENCE
LA English
DT Article
DE Microporous materials; Etching; SEM; Corrosion
ID FRESH POROUS SILICON; MILD-STEEL; INHIBITION; THICKNESS; POROSITY;
   FABRICATION; BIOSENSOR; EXTRACT
AB The n-type macroporous silicon samples were prepared by electrochemical anodization of n-type silicon wafers in etching solution of HF(40%):EtOH(99.5%)=1:1 with different current density for 20 min. The dissolution of n-type silicon wafers in etching solution conform Faraday's laws of electrolysis. The fabricated n-type macroporous silicon with different porosity and thickness corrosion in 1.0 M NaOH was systemically studied by weight loss measurements, potentiodynamic polarization measurements and scanning electron microscope. Results show that the corrosion rate of n-type macroporous silicon in 1.0 M NaOH increases with anodization current density and porosity increasing, respectively. In addition, the increase of corrosion rate for n-type macroporous silicon prepared with relative higher anodization current density was determined by the activation energy.
C1 [Lai, Chuan] Sichuan Univ Arts & Sci, Sch Chem & Chem Engn, Dazhou 635000, Peoples R China.
   [Lai, Chuan; Xie, Bin] Sichuan Univ Sci & Engn, Mat Corros & Protect Key Lab Sichuan Prov, Zigong 643000, Peoples R China.
   [Lai, Chuan; Xie, Bin; Zou, Like; Li, Yulong; Wei, Jian] Sichuan Univ Sci & Engn, Inst Funct Mat, Zigong 643000, Peoples R China.
   [Lai, Chuan; Xie, Bin; Zou, Like; Li, Yulong] Sichuan Univ Sci & Engn, Key Lab Green Catalysis Sichuan Inst Higher Educ, Zigong 643000, Peoples R China.
C3 Sichuan University of Arts & Science; Sichuan University of Science &
   Engineering; Sichuan University of Science & Engineering; Sichuan
   University of Science & Engineering
RP Lai, C (通讯作者)，Sichuan Univ Arts & Sci, Sch Chem & Chem Engn, Dazhou 635000, Peoples R China.
EM xiebinsuse@126.com
FU Material Corrosion and Protection Key Laboratory of Sichuan Province
   [2015CL09]; Key Laboratory of Green Catalysis of Sichuan Institutes of
   Higher Education [LYJ1503]
FX This project is supported by the Opening Project of Material Corrosion
   and Protection Key Laboratory of Sichuan Province (No 2015CL09), and the
   Opening Project of Key Laboratory of Green Catalysis of Sichuan
   Institutes of Higher Education (No LYJ1503).
CR BENJAMIN JD, 1986, APPL PHYS LETT, V49, P716, DOI 10.1063/1.97577
   Buttard D, 1996, THIN SOLID FILMS, V276, P69, DOI 10.1016/0040-6090(95)08048-1
   CANHAM LT, 1990, APPL PHYS LETT, V57, P1046, DOI 10.1063/1.103561
   Cullis AG, 1997, J APPL PHYS, V82, P909, DOI 10.1063/1.366536
   Cunin F, 2002, NAT MATER, V1, P39, DOI 10.1038/nmat702
   Dhanekar S, 2013, BIOSENS BIOELECTRON, V41, P54, DOI 10.1016/j.bios.2012.09.045
   Harraz FA, 2013, APPL SURF SCI, V264, P391, DOI 10.1016/j.apsusc.2012.10.032
   Harraz FA, 2005, ELECTROCHIM ACTA, V50, P5340, DOI 10.1016/j.electacta.2005.03.013
   Ivanov II, 2013, RENEW ENERG, V55, P79, DOI 10.1016/j.renene.2012.12.031
   Kanungo J, 2010, MATER SCI ENG B-ADV, V167, P91, DOI 10.1016/j.mseb.2010.01.046
   Kordas K, 2001, APPL SURF SCI, V178, P190, DOI 10.1016/S0169-4332(01)00310-5
   Lai C, 2014, CORROS ENG SCI TECHN, V49, P386, DOI 10.1179/1743278214Y.0000000151
   Lai C, 2014, MAT SCI SEMICON PROC, V26, P501, DOI 10.1016/j.mssp.2014.05.046
   Lai C, 2014, CORROS SCI, V85, P471, DOI 10.1016/j.corsci.2014.05.002
   Lai C, 2014, MATER CHEM PHYS, V144, P355, DOI 10.1016/j.matchemphys.2014.01.002
   LANG W, 1994, SENSOR ACTUAT A-PHYS, V43, P239, DOI 10.1016/0924-4247(93)00655-N
   Lazarouk S, 1997, THIN SOLID FILMS, V297, P97, DOI 10.1016/S0040-6090(96)09430-8
   LEHMANN V, 1991, APPL PHYS LETT, V58, P856, DOI 10.1063/1.104512
   Li XH, 2014, CORROS SCI, V87, P15, DOI 10.1016/j.corsci.2014.05.013
   Li XH, 2014, CORROS SCI, V81, P162, DOI 10.1016/j.corsci.2013.12.021
   Lin VSY, 1997, SCIENCE, V278, P840, DOI 10.1126/science.278.5339.840
   Liu GL, 2011, J EUR CERAM SOC, V31, P847, DOI 10.1016/j.jeurceramsoc.2010.11.036
   Maniya NH, 2014, MATER RES BULL, V57, P6, DOI 10.1016/j.materresbull.2014.05.014
   Mourya P, 2014, CORROS SCI, V85, P352, DOI 10.1016/j.corsci.2014.04.036
   Qu YQ, 2010, J MATER CHEM, V20, P3590, DOI 10.1039/c0jm00493f
   Rahmoun K, 2014, PHYSCS PROC, V55, P390, DOI 10.1016/j.phpro.2014.07.056
   Soltani N, 2010, CORROS SCI, V52, P1351, DOI 10.1016/j.corsci.2009.11.045
   Sun W, 2007, ADV MATER, V19, P921, DOI 10.1002/adma.200600319
   Toker G, 2013, J CHEM PHYS, V138, DOI 10.1063/1.4788959
   Tzur-Balter A, 2013, ACTA BIOMATER, V9, P6208, DOI 10.1016/j.actbio.2012.12.010
   UHLIR A, 1956, AT&T TECH J, V35, P333, DOI 10.1002/j.1538-7305.1956.tb02385.x
   WU CJ, 1991, CHEM PHYS LETT, V185, P172, DOI 10.1016/0009-2614(91)80159-U
   Wu WC, 2014, PHYS CHEM CHEM PHYS, V16, P16588, DOI 10.1039/c4cp01416b
   Xiang Z, 2015, INT J ELECTROCHEM SC, V10, P3935
   Zhan CY, 2011, INT J HYDROGEN ENERG, V36, P4513, DOI 10.1016/j.ijhydene.2011.01.003
   Zhang HY, 2013, BIOSENS BIOELECTRON, V44, P89, DOI 10.1016/j.bios.2013.01.012
   Zhou XW, 2001, J PHYS CHEM B, V105, P156, DOI 10.1021/jp002233i
NR 37
TC 2
Z9 2
U1 1
U2 11
PU ESG
PI BELGRADE
PA BORIVOJA STEVANOVICA 25-7, BELGRADE, 11000, SERBIA
SN 1452-3981
J9 INT J ELECTROCHEM SC
JI Int. J. Electrochem. Sci.
PD SEP
PY 2015
VL 10
IS 9
BP 7478
EP 7492
PG 15
WC Electrochemistry
WE Science Citation Index Expanded (SCI-EXPANDED)
SC Electrochemistry
GA CW6IS
UT WOS:000365101700050
DA 2023-06-30
ER

PT J
AU Yanez-Sedeno, P
   Agui, L
   Villalonga, R
   Pingarron, JM
AF Yanez-Sedeno, P.
   Aguei, L.
   Villalonga, R.
   Pingarron, J. M.
TI Biosensors in forensic analysis. A review
SO ANALYTICA CHIMICA ACTA
LA English
DT Review
DE Biosensors; Forensic; Poisons; Toxins; Illicit drugs; Biological weapons
ID BIOLOGICAL WARFARE AGENTS; PLASMON RESONANCE IMMUNOSENSOR;
   ELECTROCHEMICAL DNA BIOSENSOR; ESCHERICHIA-COLI O157/H7; LABEL-FREE
   DETECTION; CARBON NANOTUBE; SENSITIVE DETECTION; OKADAIC ACID;
   AMPEROMETRIC IMMUNOSENSOR; LISTERIA-MONOCYTOGENES
AB Forensic analysis is an important branch of modern Analytical Chemistry with many legal and socially relevant implications. Biosensors can play an important role as efficient tools in this field considering their well known advantages of sensitivity, selectivity, easy functioning, affordability and capability of miniaturization and automation. This article reviews the latest advances in the use of biosensors for forensic analysis. The different methodologies for the transduction of the produced biological events are considered and the applications to forensic toxicological analysis, classified by the nature of the target analytes, as well as those related with chemical and biological weapons critically commented. The article provides several Tables where the more relevant analytical characteristics of the selected reported methods are gathered. (C) 2014 Elsevier B.V. All rights reserved.
C1 [Yanez-Sedeno, P.; Aguei, L.; Villalonga, R.; Pingarron, J. M.] Univ Complutense, Fac Chem, Dept Analyt Chem, E-28040 Madrid, Spain.
C3 Complutense University of Madrid
RP Yanez-Sedeno, P (通讯作者)，Univ Complutense, Fac Chem, Dept Analyt Chem, Ciudad Univ, E-28040 Madrid, Spain.
EM yseo@quim.ucm.es
RI Villalonga, Reynaldo/J-9534-2016; Pingarrón, José Manuel/M-9402-2014
OI Villalonga, Reynaldo/0000-0002-5227-7891; Pingarron,
   Jose/0000-0003-2271-1383
FU Spanish Ministerio de Economia y Competitividad [CTQ2012-35041]
FX Financial support from the Spanish Ministerio de Economia y
   Competitividad, Project CTQ2012-35041 is gratefully acknowledged.
CR Alava T, 2009, SENSOR ACTUAT B-CHEM, V138, P532, DOI 10.1016/j.snb.2009.02.060
   Arduini F, 2007, ANAL BIOANAL CHEM, V388, P1049, DOI 10.1007/s00216-007-1330-z
   Arya SK, 2011, ANALYST, V136, P486, DOI 10.1039/c0an00697a
   Asturias-Arribas L, 2013, TALANTA, V111, P8, DOI 10.1016/j.talanta.2013.03.042
   Asturias-Arribas L, 2013, TALANTA, V105, P131, DOI 10.1016/j.talanta.2012.11.078
   Asturias-Arribas L, 2011, ANAL CHIM ACTA, V685, P15, DOI 10.1016/j.aca.2010.11.006
   Baker BR, 2006, J AM CHEM SOC, V128, P3138, DOI 10.1021/ja056957p
   Banerjee P, 2010, BIOSENS BIOELECTRON, V26, P99, DOI 10.1016/j.bios.2010.05.020
   Bell S, 2006, FORENSIC CHEM
   Bhalla V, 2011, J ELECTROANAL CHEM, V657, P84, DOI 10.1016/j.jelechem.2011.03.026
   Bonanno LM, 2010, ANAL CHEM, V82, P714, DOI 10.1021/ac902453h
   Botana LM, 2009, TRAC-TREND ANAL CHEM, V28, P603, DOI 10.1016/j.trac.2009.02.014
   Bouyahia N, 2011, BIOELECTROCHEMISTRY, V80, P155, DOI 10.1016/j.bioelechem.2010.07.006
   Brennan J, 2003, J CHROMATOGR B, V786, P327, DOI 10.1016/S1570-0232(02)00807-3
   Brettell TA, 2011, ANAL CHEM, V83, P4539, DOI 10.1021/ac201075e
   Burnworth M., 2007, CHEM-EUR J, P7828
   Butler D, 2006, ANAL CHIM ACTA, V556, P333, DOI 10.1016/j.aca.2005.09.056
   Cai QH, 2011, ANAL BIOANAL CHEM, V400, P289, DOI 10.1007/s00216-011-4739-3
   Campas M, 2007, ANAL CHIM ACTA, V605, P87, DOI 10.1016/j.aca.2007.10.036
   Campbell K, 2013, ANAL BIOANAL CHEM, V405, P7753, DOI 10.1007/s00216-013-7106-8
   Campbell K, 2009, J CHROMATOGR B, V877, P4079, DOI 10.1016/j.jchromb.2009.10.023
   Chen H., 2009, ANAL CHEM, V2, P297
   Chen H, 2008, BIOSENS BIOELECTRON, V24, P684, DOI 10.1016/j.bios.2008.06.031
   Chen H, 2010, ANAL CHIM ACTA, V657, P204, DOI 10.1016/j.aca.2009.10.036
   Chen SH, 2008, J MICROBIOL METH, V73, P7, DOI 10.1016/j.mimet.2008.01.004
   Cheng MS, 2013, BIOSENS BIOELECTRON, V47, P340, DOI 10.1016/j.bios.2013.03.050
   Chowdhury AD, 2012, SENSOR ACTUAT B-CHEM, V171, P916, DOI 10.1016/j.snb.2012.06.004
   Conneely G, 2007, SENSOR ACTUAT B-CHEM, V121, P103, DOI 10.1016/j.snb.2006.09.035
   Cortes-Salazar F, 2013, BIOSENS BIOELECTRON, V47, P237, DOI 10.1016/j.bios.2013.03.011
   Cosnier S, 2006, ANAL CHEM, V78, P4985, DOI 10.1021/ac060064d
   Crew A, 2011, BIOSENS BIOELECTRON, V26, P2847, DOI 10.1016/j.bios.2010.11.018
   Das M, 2013, BIOELECTROCHEMISTRY, V89, P19, DOI 10.1016/j.bioelechem.2012.08.007
   Deng L, 2010, ANAL CHEM, V82, P4283, DOI 10.1021/ac100274s
   Diesel E, 2009, ANAL BIOANAL CHEM, V394, P687, DOI 10.1007/s00216-009-2785-x
   Dillon PP, 2003, J IMMUNOL METHODS, V276, P151, DOI 10.1016/S0022-1759(03)00099-1
   Dillon PP, 2003, BIOSENS BIOELECTRON, V18, P217, DOI 10.1016/S0956-5663(02)00182-3
   Dominguez RB, 2012, TALANTA, V99, P232, DOI 10.1016/j.talanta.2012.05.045
   Eguilaz M, 2010, BIOSENS BIOELECTRON, V26, P517, DOI 10.1016/j.bios.2010.07.060
   Eissa S, 2012, NANOSCALE, V4, P7593, DOI 10.1039/c2nr32146g
   Eldefrawi ME, 2000, APPL BIOCHEM BIOTECH, V87, P25, DOI 10.1385/ABAB:87:1:25
   Ensafi AA, 2013, BIOSENS BIOELECTRON, V41, P627, DOI 10.1016/j.bios.2012.09.039
   Escamilla-Gomez V, 2009, BIOSENS BIOELECTRON, V24, P3365, DOI 10.1016/j.bios.2009.04.047
   Feltis BN, 2008, BIOSENS BIOELECTRON, V23, P1131, DOI 10.1016/j.bios.2007.11.005
   Ferracci G, 2011, ANAL BIOCHEM, V410, P281, DOI 10.1016/j.ab.2010.11.045
   Fonfria ES, 2007, ANAL CHEM, V79, P6303, DOI 10.1021/ac070362q
   Frasconi M, 2009, ANAL BIOANAL CHEM, V394, P2151, DOI 10.1007/s00216-009-2914-6
   Frisk T, 2006, LAB CHIP, V6, P1504, DOI 10.1039/b612526n
   Fuku X, 2012, ANAL CHIM ACTA, V730, P49, DOI 10.1016/j.aca.2012.02.025
   Gamella M, 2014, ANAL CHIM ACTA, V806, P1, DOI 10.1016/j.aca.2013.09.020
   Ge SG, 2013, BIOSENS BIOELECTRON, V49, P111, DOI 10.1016/j.bios.2013.05.010
   Gervais L., 2005, SENSOR ACTUAT B-CHEM, V125, P615
   Girotti S, 2011, ANAL BIOANAL CHEM, V400, P313, DOI 10.1007/s00216-010-4626-3
   Gooding JJ, 2006, ANAL CHIM ACTA, V559, P137, DOI 10.1016/j.aca.2005.12.020
   Guntupalli R, 2007, BIOSENS BIOELECTRON, V22, P1474, DOI 10.1016/j.bios.2006.06.037
   Gupta G, 2010, THIN SOLID FILMS, V519, P1171, DOI 10.1016/j.tsf.2010.08.064
   Gwenin CD, 2007, BIOSENS BIOELECTRON, V22, P2869, DOI 10.1016/j.bios.2006.12.012
   Han JH, 2011, COLLOID SURFACE A, V391, P184, DOI 10.1016/j.colsurfa.2011.01.043
   Hao RZ, 2011, BIOSENS BIOELECTRON, V26, P3398, DOI 10.1016/j.bios.2011.01.010
   Hasebe Y, 2012, ELECTROCHIM ACTA, V82, P26, DOI 10.1016/j.electacta.2012.03.031
   Haughey SA, 2011, TALANTA, V85, P519, DOI 10.1016/j.talanta.2011.04.033
   Herranz S, 2010, ANAL BIOANAL CHEM, V398, P2625, DOI 10.1007/s00216-010-3856-8
   Hilton JP, 2011, SENSOR ACTUAT A-PHYS, V166, P241, DOI 10.1016/j.sna.2009.12.006
   Hua EH, 2013, TALANTA, V111, P163, DOI 10.1016/j.talanta.2013.02.064
   Hua M, 2011, J ELECTROANAL CHEM, V662, P306, DOI 10.1016/j.jelechem.2011.08.017
   Huang CJ, 2011, ANAL CHEM, V83, P674, DOI 10.1021/ac102773r
   Huang LL, 2013, ANAL CHIM ACTA, V787, P203, DOI 10.1016/j.aca.2013.05.024
   Jiang BY, 2012, BIOSENS BIOELECTRON, V32, P305, DOI 10.1016/j.bios.2011.12.010
   Joshi KA, 2006, ANAL CHEM, V78, P331, DOI 10.1021/ac051052f
   Kaittanis C, 2010, ADV DRUG DELIVER REV, V62, P408, DOI 10.1016/j.addr.2009.11.013
   Kankaanpaa A, 2007, FORENSIC SCI INT, V170, P133, DOI 10.1016/j.forsciint.2007.06.001
   Kawaguchi T, 2008, SENSOR ACTUAT B-CHEM, V133, P467, DOI 10.1016/j.snb.2008.03.005
   Ketterer L, 2010, ANAL CHIM ACTA, V673, P54, DOI 10.1016/j.aca.2010.04.058
   Klenkar G, 2008, ANAL BIOANAL CHEM, V391, P1679, DOI 10.1007/s00216-008-1839-9
   Ko SH, 2006, BIOSENS BIOELECTRON, V21, P1283, DOI 10.1016/j.bios.2005.05.017
   Kudo H, 2010, SENSOR ACTUAT B-CHEM, V147, P676, DOI 10.1016/j.snb.2010.03.066
   Labib M, 2009, ANAL CHIM ACTA, V634, P255, DOI 10.1016/j.aca.2008.12.035
   Labuda J, 2005, SENSORS-BASEL, V5, P411, DOI 10.3390/s5060411
   Larsson A, 2006, SENSOR ACTUAT B-CHEM, V113, P730, DOI 10.1016/j.snb.2005.07.025
   Lee EG, 2011, ANAL BIOCHEM, V408, P206, DOI 10.1016/j.ab.2010.09.026
   Lee JH, 2010, BIOSENS BIOELECTRON, V25, P1566, DOI 10.1016/j.bios.2009.10.013
   Leonard P, 2004, BIOSENS BIOELECTRON, V19, P1331, DOI 10.1016/j.bios.2003.11.009
   Li K, 2011, TALANTA, V84, P607, DOI 10.1016/j.talanta.2010.12.042
   Li XH, 2013, BIOSENS BIOELECTRON, V47, P356, DOI 10.1016/j.bios.2013.03.002
   Li Y, 2013, BIOSENS BIOELECTRON, V49, P485, DOI 10.1016/j.bios.2013.06.008
   Li Y, 2011, ANAL BIOANAL CHEM, V401, P213, DOI 10.1007/s00216-011-5064-6
   Lian W, 2010, ANAL BIOCHEM, V401, P271, DOI 10.1016/j.ab.2010.02.040
   Lin ZY, 2013, TALANTA, V103, P371, DOI 10.1016/j.talanta.2012.10.081
   Liu YX, 2008, ELECTROCHEM COMMUN, V10, P872, DOI 10.1016/j.elecom.2008.03.013
   Llamas NM, 2007, ANAL BIOANAL CHEM, V389, P581, DOI 10.1007/s00216-007-1444-3
   Loyprasert S, 2010, BIOSENS BIOELECTRON, V25, P1977, DOI 10.1016/j.bios.2010.01.020
   Luo CH, 2013, BIOSENS BIOELECTRON, V48, P132, DOI 10.1016/j.bios.2013.03.084
   Luo CH, 2012, ELECTROANAL, V24, P1186, DOI 10.1002/elan.201100700
   Luo P, 2008, CLIN CHEM LAB MED, V46, P1641, DOI 10.1515/CCLM.2008.308
   Marchesini GR, 2009, TRAC-TREND ANAL CHEM, V28, P792, DOI 10.1016/j.trac.2009.04.008
   Mazzei F, 2014, BIOANALYSIS, V6, P225, DOI [10.4155/bio.13.308, 10.4155/BIO.13.308]
   Medintz IL, 2005, ANAL CHEM, V77, P365, DOI 10.1021/ac048485n
   Meyer MHF, 2007, J MICROBIOL METH, V68, P218, DOI 10.1016/j.mimet.2006.08.004
   Mitchell JS, 2009, BIOSENS BIOELECTRON, V24, P2177, DOI 10.1016/j.bios.2008.11.018
   Mwilu SK, 2009, ANAL CHEM, V81, P7561, DOI 10.1021/ac900834e
   Naal Z, 2002, ANAL CHEM, V74, P140, DOI 10.1021/ac010596o
   Nagatomo K, 2009, TALANTA, V79, P1142, DOI 10.1016/j.talanta.2009.02.018
   Newman JDS, 2007, ANAL CHEM, V79, P3448, DOI 10.1021/ac062165h
   Ohk SH, 2013, FOOD MICROBIOL, V33, P166, DOI 10.1016/j.fm.2012.09.013
   Ozsoz M, 2003, ELECTROANAL, V15, P613, DOI 10.1002/elan.200390077
   Pandey CM, 2010, THIN SOLID FILMS, V519, P1178, DOI 10.1016/j.tsf.2010.08.065
   Parab HJ, 2010, BIOSENS BIOELECTRON, V26, P667, DOI 10.1016/j.bios.2010.06.067
   Park JS, 2007, TALANTA, V72, P859, DOI 10.1016/j.talanta.2006.12.021
   Park M, 2010, BIOSENS BIOELECTRON, V26, P1297, DOI 10.1016/j.bios.2010.07.017
   Pohanka M, 2013, SENSORS-BASEL, V13, P11498, DOI 10.3390/s130911498
   Pohanka M, 2009, DEFENCE SCI J, V59, P300, DOI 10.14429/dsj.59.1525
   Pohanka M, 2009, ELECTROANAL, V21, P1177, DOI 10.1002/elan.200804528
   Poland K, 2006, INORG CHEM COMMUN, V9, P1239, DOI 10.1016/j.inoche.2006.07.037
   Pozo OJ, 2008, TRAC-TREND ANAL CHEM, V27, P657, DOI 10.1016/j.trac.2008.06.003
   Rezaei B, 2011, BIOSENS BIOELECTRON, V26, P2130, DOI 10.1016/j.bios.2010.09.020
   Rezaei B, 2009, BIOSENS BIOELECTRON, V25, P395, DOI 10.1016/j.bios.2009.07.026
   Sadik OA, 2003, ELECTROANAL, V15, P1149, DOI 10.1002/elan.200390140
   Sakai G, 1999, ELECTROCHIM ACTA, V44, P3849, DOI 10.1016/S0013-4686(99)00092-4
   Sanllorente-Mendez S, 2012, TALANTA, V93, P301, DOI 10.1016/j.talanta.2012.02.037
   Sanllorente-Mendez S, 2010, SENSORS-BASEL, V10, P2119, DOI 10.3390/s100302119
   Sciacca B, 2011, J MATER CHEM, V21, P2294, DOI 10.1039/c0jm02904a
   Serafin V, 2014, BIOSENS BIOELECTRON, V52, P98, DOI 10.1016/j.bios.2013.08.021
   Serafin V, 2012, ANAL BIOANAL CHEM, V403, P939, DOI 10.1007/s00216-012-5753-9
   Shan D, 2004, ANAL CHEM, V76, P178, DOI 10.1021/ac034713m
   Shankaran DR, 2005, BIOSENS BIOELECTRON, V20, P1750, DOI 10.1016/j.bios.2004.06.044
   Sharma H, 2013, BIOSENS BIOELECTRON, V45, P158, DOI 10.1016/j.bios.2013.01.068
   Sharma SP, 2012, SENSOR ACTUAT B-CHEM, V166, P616, DOI 10.1016/j.snb.2012.03.022
   Shi Y, 2012, BIOSENS BIOELECTRON, V38, P31, DOI 10.1016/j.bios.2012.04.053
   Simonian AL, 2005, ANAL CHIM ACTA, V534, P69, DOI 10.1016/j.aca.2004.06.056
   Singh A, 2013, SENSOR ACTUAT B-CHEM, V185, P675, DOI 10.1016/j.snb.2013.05.014
   Singh P, 2009, SENSOR ACTUAT B-CHEM, V137, P403, DOI 10.1016/j.snb.2008.12.027
   Singh S, 2012, TOXICON, V60, P878, DOI 10.1016/j.toxicon.2012.06.005
   Singh S, 2007, J HAZARD MATER, V144, P15, DOI 10.1016/j.jhazmat.2007.02.018
   Solanki P, 2009, INT J ENVIRON AN CH, V89, P49, DOI 10.1080/03067310802398872
   Stevens RC, 2007, HARMFUL ALGAE, V6, P166, DOI 10.1016/j.hal.2006.08.001
   Stewart LD, 2009, ANAL CHEM, V81, P10208, DOI 10.1021/ac902084a
   Stocker J, 2003, ENVIRON SCI TECHNOL, V37, P4743, DOI 10.1021/es034258b
   Stoytcheva M, 1998, ANAL CHIM ACTA, V364, P195, DOI 10.1016/S0003-2670(98)00134-2
   Sun B, 2010, ANAL CHEM, V82, P5046, DOI 10.1021/ac9029289
   Sun W, 2012, ANAL CHIM ACTA, V752, P39, DOI 10.1016/j.aca.2012.09.009
   Sungkanak U, 2010, BIOSENS BIOELECTRON, V26, P784, DOI 10.1016/j.bios.2010.06.024
   Suresh S, 2010, TALANTA, V81, P703, DOI 10.1016/j.talanta.2010.01.007
   Swensen JS, 2009, J AM CHEM SOC, V131, P4262, DOI 10.1021/ja806531z
   Szkola A, 2013, ANAL CHIM ACTA, V787, P211, DOI 10.1016/j.aca.2013.05.028
   Tang DP, 2011, ANAL CHEM, V83, P7255, DOI 10.1021/ac201891w
   Taylor AD, 2008, SENSOR ACTUAT B-CHEM, V130, P120, DOI 10.1016/j.snb.2007.07.136
   Tichoniuk M, 2010, BIOSENS BIOELECTRON, V26, P1618, DOI 10.1016/j.bios.2010.08.030
   Tort N, 2009, TRAC-TREND ANAL CHEM, V28, P718, DOI 10.1016/j.trac.2009.04.003
   Tseng YC, 2012, SENSOR ACTUAT A-PHYS, V182, P163, DOI 10.1016/j.sna.2012.05.036
   Upadhyay S, 2009, BIOSENS BIOELECTRON, V25, P832, DOI 10.1016/j.bios.2009.08.036
   Uzawa H, 2008, BIOSENS BIOELECTRON, V24, P923, DOI 10.1016/j.bios.2008.07.049
   Van Dorst B, 2010, BIOSENS BIOELECTRON, V26, P1178, DOI 10.1016/j.bios.2010.07.033
   Vikholm-Lundin I, 2011, SENSOR ACTUAT B-CHEM, V156, P28, DOI 10.1016/j.snb.2011.03.069
   Viveros L, 2006, SENSOR ACTUAT B-CHEM, V115, P150, DOI 10.1016/j.snb.2005.08.032
   Volpe G, 2009, ANAL BIOCHEM, V385, P50, DOI 10.1016/j.ab.2008.10.027
   Walter A, 2011, ANAL CHIM ACTA, V689, P29, DOI 10.1016/j.aca.2011.01.014
   Wang H, 2011, J FOOD PROTECT, V74, P2039, DOI 10.4315/0362-028X.JFP-11-144
   Wang LJ, 2009, TALANTA, V78, P647, DOI 10.1016/j.talanta.2008.12.001
   Wang SP, 2010, ANAL BIOCHEM, V398, P191, DOI 10.1016/j.ab.2009.11.029
   Wang YX, 2013, FOOD CHEM, V136, P1303, DOI 10.1016/j.foodchem.2012.09.069
   Wang Y, 2011, ELECTROANAL, V23, P1631, DOI 10.1002/elan.201100005
   Wen GM, 2007, BIOSENS BIOELECTRON, V23, P121, DOI 10.1016/j.bios.2007.03.024
   Wu J, 2010, ANAL CHEM, V82, P8830, DOI 10.1021/ac101474k
   Wu Y., 2012, ANALYST, V137, P137
   Yakes BJ, 2011, ANAL BIOANAL CHEM, V400, P2865, DOI 10.1007/s00216-011-5019-y
   Yakes BJ, 2011, SENSOR ACTUAT B-CHEM, V156, P805, DOI 10.1016/j.snb.2011.02.043
   Yang Q., 2008, ELECTROCHEM COMMUN, P1176
   Zhang DC, 2012, J BIOTECHNOL, V160, P123, DOI 10.1016/j.jbiotec.2012.03.024
   Zhao W., 2009, ENVIRON SCI TECHNOL, P6724
   Zhen SH, 2011, FORENSIC SCI INT, V207, P177, DOI 10.1016/j.forsciint.2010.10.002
   Zhou Y, 2010, SENSOR ACTUAT B-CHEM, V146, P368, DOI 10.1016/j.snb.2010.02.049
NR 170
TC 53
Z9 53
U1 1
U2 282
PU ELSEVIER
PI AMSTERDAM
PA RADARWEG 29, 1043 NX AMSTERDAM, NETHERLANDS
SN 0003-2670
EI 1873-4324
J9 ANAL CHIM ACTA
JI Anal. Chim. Acta
PD MAY 1
PY 2014
VL 823
BP 1
EP 19
DI 10.1016/j.aca.2014.03.011
PG 19
WC Chemistry, Analytical
WE Science Citation Index Expanded (SCI-EXPANDED)
SC Chemistry
GA AF3DG
UT WOS:000334591100001
PM 24746348
DA 2023-06-30
ER

PT J
AU Mehdipour, I
   Barari, A
AF Mehdipour, I.
   Barari, A.
TI Why the center-point of bridged carbon nanotube length is the most mass
   sensitive location for mass attachment?
SO COMPUTATIONAL MATERIALS SCIENCE
LA English
DT Article
DE SWCNT; Bridged carbon nanotube; Mass sensor; Biosensor; Mass detector
ID RIGID TIP LOAD; ELECTROCHEMICAL SENSORS; FREE-VIBRATION; BEAM;
   BIOAPPLICATIONS; INSTABILITY; SYSTEM
AB The continuum mechanics method and a bending model were used to obtain the resonant frequencies of bridged single-walled carbon nanotubes (SWCNTs) with masses rigidly attached at various positions along the tube. The frequency response equations were derived using the Euler-Bernoulli theory. The resonant frequency decreased as the mass was increased, and the mass sensitivity increased as the attachment position approached the center of the bridged tube. The validity and accuracy of the equations were compared to other mass sensor models described in the literature. These new sensor equations may be used to model the behavior of CNT-based biosensors with reasonable accuracy. As a result, center point of bridged carbon nanotube is the most sensitive location for mass attachment. (C) 2011 Elsevier B.V. All rights reserved.
C1 [Barari, A.] Aalborg Univ, Dept Civil Engn, DK-9000 Aalborg, Denmark.
   [Mehdipour, I.] Islamic Azad Univ, Semnan Branch, Dept Mech Engn, Semnan, Iran.
C3 Aalborg University; Islamic Azad University
RP Barari, A (通讯作者)，Aalborg Univ, Dept Civil Engn, Sohngardsholmsvej 57, DK-9000 Aalborg, Denmark.
EM imanmehdipour@yahoo.com; amin78404@yahoo.com
RI Barari, Amin/AAI-5464-2021; Barari, Amin/AAE-1859-2020; Mehdipour,
   Iman/E-1348-2012; Barari, Ahmad/H-1294-2012
OI Mehdipour, Iman/0000-0003-1867-636X; Barari, Ahmad/0000-0003-4273-4371;
   Barari, Amin/0000-0002-4366-6377
CR Allen BL, 2007, ADV MATER, V19, P1439, DOI 10.1002/adma.200602043
   Atashbar MZ, 2004, IEEE SENSOR, P1048, DOI 10.1109/ICSENS.2004.1426354
   Aydogdu M, 2008, INT J MECH SCI, V50, P837, DOI 10.1016/j.ijmecsci.2007.10.003
   Balasubramanian K, 2006, ANAL BIOANAL CHEM, V385, P452, DOI 10.1007/s00216-006-0314-8
   Baughman RH, 1999, SCIENCE, V284, P1340, DOI 10.1126/science.284.5418.1340
   Chowdhury R, 2009, PHYSICA E, V42, P104, DOI 10.1016/j.physe.2009.09.007
   Dai HJ, 1996, NATURE, V384, P147, DOI 10.1038/384147a0
   Davis JJ, 1998, INORG CHIM ACTA, V272, P261, DOI 10.1016/S0020-1693(97)05926-4
   Gu LR, 2005, CHEM COMMUN, P874, DOI 10.1039/b415015e
   IIJIMA S, 1991, NATURE, V354, P56, DOI 10.1038/354056a0
   Jiao LY, 2010, NANO RES, V3, P387, DOI 10.1007/s12274-010-1043-z
   Joshi AY, 2010, PHYSICA E, V42, P2115, DOI 10.1016/j.physe.2010.03.033
   Lin Y, 2004, J MATER CHEM, V14, P527, DOI 10.1039/b314481j
   Lu FS, 2009, ADV MATER, V21, P139, DOI 10.1002/adma.200801491
   Mattson MP, 2000, J MOL NEUROSCI, V14, P175, DOI 10.1385/JMN:14:3:175
   Mehdipour I, 2011, INT J NANOSCI, V10, P447, DOI 10.1142/S0219581X11008216
   Mehdipour I, 2011, COMP MATER SCI, V50, P1830, DOI 10.1016/j.commatsci.2011.01.025
   Mehdipour I., INT J MULTI IN PRESS
   Oguamanam DCD, 2003, INT J MECH SCI, V45, P963, DOI 10.1016/j.ijmecsci.2003.09.014
   Ozkaya E, 1997, J SOUND VIB, V199, P679, DOI 10.1006/jsvi.1996.0663
   Ozkaya E, 1999, J SOUND VIB, V221, P491, DOI 10.1006/jvsi.1998.2003
   PAKDEMIRLI M, 1994, J VIB ACOUST, V116, P433, DOI 10.1115/1.2930446
   Rasekh M, 2011, INT J MECH SCI, V53, P108, DOI 10.1016/j.ijmecsci.2010.11.007
   Salarieh H, 2006, INT J MECH SCI, V48, P763, DOI 10.1016/j.ijmecsci.2006.01.008
   Shigley J., 1988, MECH ENG DESIGN
   Shokrieh MM, 2010, MECH RES COMMUN, V37, P235, DOI 10.1016/j.mechrescom.2009.12.002
   Soltani P, 2010, J PHYS D APPL PHYS, V43, DOI 10.1088/0022-3727/43/42/425401
   Sun ZP, 2010, NANO RES, V3, P404, DOI 10.1007/s12274-010-1045-x
   Timoshenko S., 1961, THEORY ELASTIC STABI
   Wang J, 2003, ANAL CHEM, V75, P2075, DOI 10.1021/ac030007+
   Wang ZL, 2001, MAT SCI ENG C-BIO S, V16, P3, DOI 10.1016/S0928-4931(01)00293-4
   Wong SS, 1998, NATURE, V394, P52, DOI 10.1038/27873
   Wu DH, 2006, SENSOR ACTUAT A-PHYS, V126, P117, DOI 10.1016/j.sna.2005.10.005
   Yogeswaran U, 2008, SENSORS-BASEL, V8, P290, DOI 10.3390/s8010290
   Yogeswaran U, 2008, SENSORS-BASEL, V8, P7191, DOI 10.3390/s8117191
   Zhu J, 2008, INT J MECH SCI, V50, P55, DOI 10.1016/j.ijmecsci.2007.05.004
   [No title captured]
NR 37
TC 22
Z9 22
U1 0
U2 11
PU ELSEVIER SCIENCE BV
PI AMSTERDAM
PA PO BOX 211, 1000 AE AMSTERDAM, NETHERLANDS
SN 0927-0256
EI 1879-0801
J9 COMP MATER SCI
JI Comput. Mater. Sci.
PD APR
PY 2012
VL 55
BP 136
EP 141
DI 10.1016/j.commatsci.2011.11.036
PG 6
WC Materials Science, Multidisciplinary
WE Science Citation Index Expanded (SCI-EXPANDED)
SC Materials Science
GA 898GS
UT WOS:000300728600017
DA 2023-06-30
ER

PT J
AU Cao, X
   Wang, N
AF Cao, Xia
   Wang, Ning
TI A novel non-enzymatic glucose sensor modified with Fe2O3 nanowire arrays
SO ANALYST
LA English
DT Article
ID WALL CARBON NANOTUBES; PRUSSIAN BLUE; BIOSENSOR; NANOPARTICLES; OXIDASE;
   ELECTRODES; POLYMER; FILMS; ACID; IMMUNOSENSOR
AB Fe2O3 was generally considered to be biologically and electrochemically inert, and its electrocatalytic functionality has been rarely realized directly in the past. In this work, Fe2O3 nanowire arrays were synthesized and electrochemically characterized. The as prepared Fe2O3 nanomaterial was proved to be an ideal electrode material due to the intrinsic peroxidase-like catalytic activity. The Fe2O3 nanowire array modified glucose sensor exhibited excellent biocatalytic performance towards the oxidation of glucose with a response time of < 6 s, a linear range between 0.015-8 mM, and sensitivity of 726.9 mu A mM(-1)cm(-1). Additionally, a high sensing selectivity towards glucose oxidation in the presence of ascorbic acid (AA) and dopamine (DA) has also been obtained at their maximum physiological concentrations, which makes the Fe2O3 nanomaterial promising for the development of effective electrochemical sensors for practical applications.
C1 [Cao, Xia; Wang, Ning] Beijing Univ Aeronaut & Astronaut, Sch Chem & Environm, Beijing 100083, Peoples R China.
   [Cao, Xia] Capital Med Univ, Sch Biochem & Pharmaceut Sci, Beijing 100069, Peoples R China.
C3 Beihang University; Capital Medical University
RP Wang, N (通讯作者)，Beijing Univ Aeronaut & Astronaut, Sch Chem & Environm, Beijing 100083, Peoples R China.
EM wangning@buaa.edu.cn
RI Wang, Ning/J-7122-2016; CAO, XIA/J-2167-2016
OI Wang, Ning/0000-0002-7863-8683; 
FU 973 program [2010CB934701]; National Natural Science Foundation of China
   (NSFC) [50902007]; Natural Science Foundation of Jiangsu Province
   [BK2010341]; Natural Science Foundation of Jiangsu Universities
   [09KJB430005]; Specialized Research Fund for the Qinglan Engineering
   Program of Jiangsu Province; Fundamental Research Funds for the Central
   Universities
FX This project was financially supported by the 973 program
   (2010CB934701), National Natural Science Foundation of China (NSFC No.
   50902007, the Natural Science Foundation of Jiangsu Province
   (BK2010341), the Natural Science Foundation of Jiangsu Universities (No.
   09KJB430005) and Specialized Research Fund for the Qinglan Engineering
   Program of Jiangsu Province. Support from the Fundamental Research Funds
   for the Central Universities are also acknowledged.
CR Barrera C, 2006, J ELECTROANAL CHEM, V589, P212, DOI 10.1016/j.jelechem.2006.02.009
   Cao X, 2010, J ELECTROCHEM SOC, V157, pK76, DOI 10.1149/1.3298471
   Cheng L, 2000, ANAL CHIM ACTA, V417, P133, DOI 10.1016/S0003-2670(00)00931-4
   Crouch E, 2005, BIOSENS BIOELECTRON, V21, P712, DOI 10.1016/j.bios.2005.01.003
   Cummings CY, 2008, ELECTROCHEM COMMUN, V10, P1773, DOI 10.1016/j.elecom.2008.09.018
   Davis J, 2000, ANALYST, V125, P737, DOI 10.1039/a909762g
   Ding N, 2010, ANAL CHEM, V82, P5897, DOI 10.1021/ac100597s
   Gao LZ, 2007, NAT NANOTECHNOL, V2, P577, DOI 10.1038/nnano.2007.260
   Guan WJ, 2005, BIOSENS BIOELECTRON, V21, P508, DOI 10.1016/j.bios.2004.10.030
   HAMID RZ, 2010, SENSOR ACTUAT B-CHEM, V2, P666
   Henriksen A, 1999, J BIOL CHEM, V274, P35005, DOI 10.1074/jbc.274.49.35005
   Hrbac J, 2007, ELECTROANAL, V19, P1850, DOI 10.1002/elan.200703938
   Kang X., 2007, ANAL SCI, V23, P277
   Kaushika A, 2008, BIOSENS BIOELECTRON, V24, P676, DOI 10.1016/j.bios.2008.06.032
   Khan R, 2008, ELECTROCHEM COMMUN, V10, P492, DOI 10.1016/j.elecom.2008.01.013
   Levent O.Z., 2008, BIOSENS BIOELECTRON, V24, P512
   Li YF, 2006, ANAL BIOCHEM, V349, P33, DOI 10.1016/j.ab.2005.11.017
   Li ZF, 2007, J ELECTROANAL CHEM, V603, P59, DOI 10.1016/j.jelechem.2007.01.021
   Lin MS, 2005, ELECTROANAL, V17, P2068, DOI 10.1002/elan.200503335
   Luo XL, 2004, ANAL BIOCHEM, V334, P284, DOI 10.1016/j.ab.2004.07.005
   Lupu A, 2009, SENSOR ACTUAT B-CHEM, V137, P56, DOI 10.1016/j.snb.2008.10.004
   MIZUTANI F, 1995, ANAL CHIM ACTA, V300, P59, DOI 10.1016/0003-2670(94)00403-9
   Okumura LL, 2008, ELECTROANAL, V20, P916, DOI 10.1002/elan.200704151
   Park S, 2006, ANAL CHIM ACTA, V556, P46, DOI 10.1016/j.aca.2005.05.080
   Ricci F, 2003, BIOSENS BIOELECTRON, V18, P165, DOI 10.1016/S0956-5663(02)00169-0
   Sljukic B, 2006, NANO LETT, V6, P1556, DOI 10.1021/nl060366v
   SUN ZS, 1992, ANAL CHEM, V64, P1112, DOI 10.1021/ac00034a008
   Tsang SC, 2004, ANGEW CHEM INT EDIT, V43, P5645, DOI 10.1002/anie.200460552
   Wang J, 2008, CHEM REV, V108, P814, DOI 10.1021/cr068123a
   Wang SF, 2007, ANAL BIOANAL CHEM, V387, P703, DOI 10.1007/s00216-006-0976-2
   Wang SF, 2008, BIOSENS BIOELECTRON, V23, P1781, DOI 10.1016/j.bios.2008.02.014
   Xu JJ, 2000, ANAL CHIM ACTA, V423, P101, DOI 10.1016/S0003-2670(00)01098-9
   Yan XB, 2007, ELECTROCHEM COMMUN, V9, P1269, DOI 10.1016/j.elecom.2006.12.022
   Ye JS, 2005, ELECTROANAL, V17, P89, DOI 10.1002/elan.200403124
   Yuan JH, 2005, ADV FUNCT MATER, V15, P803, DOI 10.1002/adfm.200400321
   Zeng GM, 2011, ELECTROCHIM ACTA, V56, P4775, DOI 10.1016/j.electacta.2011.03.035
   Zhang HL, 2007, ELECTROANAL, V19, P1869, DOI 10.1002/elan.200703942
   Zhang L, 2004, J ELECTROANAL CHEM, V568, P189, DOI 10.1016/j.jelechem.2004.01.022
   Zhang Y, 2007, BIOSENS BIOELECTRON, V22, P2121, DOI 10.1016/j.bios.2006.09.030
   Zhao G, 2006, ELECTROCHEM COMMUN, V8, P148, DOI 10.1016/j.elecom.2005.11.001
   Zhuo Y, 2009, BIOMATERIALS, V30, P2284, DOI 10.1016/j.biomaterials.2009.01.002
NR 41
TC 157
Z9 159
U1 2
U2 218
PU ROYAL SOC CHEMISTRY
PI CAMBRIDGE
PA THOMAS GRAHAM HOUSE, SCIENCE PARK, MILTON RD, CAMBRIDGE CB4 0WF, CAMBS,
   ENGLAND
SN 0003-2654
EI 1364-5528
J9 ANALYST
JI Analyst
PY 2011
VL 136
IS 20
BP 4241
EP 4246
DI 10.1039/c1an15367f
PG 6
WC Chemistry, Analytical
WE Science Citation Index Expanded (SCI-EXPANDED)
SC Chemistry
GA 826EJ
UT WOS:000295334000023
PM 21874198
DA 2023-06-30
ER

PT J
AU Spataru, T
   Spataru, N
AF Spataru, Tanta
   Spataru, Nicolae
TI Voltammetric detection of phenol at platinum-polytyramine composite
   electrodes in acidic media
SO JOURNAL OF HAZARDOUS MATERIALS
LA English
DT Article
DE Polytyramine; Phenol determination; Composite material; Phenol oxidation
ID ELECTROCHEMICAL DETECTION; ELECTROOXIDATION; BIOSENSOR; OXIDATION
AB A composite obtained by depositing platinum nanoparticles in a polytyramine (PTy) matrix, electrochemically formed on graphite substrate, was used as electrode material for the investigation of phenol oxidation by use of anodic voltammetry. The results show that, in acidic media, the measurement of the oxidation peak current can be used as the basis for a simple, rapid method for the determination of phenol within a concentration range of 0.3-10 mM. A much better resistance to fouling during phenol detection (compared both with smooth platinum and with Pt nanoparticles on bare graphite substrate) is the main advantage of the Pt-PTy composite. These results are also noteworthy because they provide a basis for additional experiments devoted to obtaining new composite materials with improved performances for phenol anodic oxidation. (C) 2010 Elsevier B.V. All rights reserved.
C1 [Spataru, Tanta; Spataru, Nicolae] Inst Phys Chem Ilie Murgulescu, Bucharest 060021, Romania.
C3 Romanian Academy of Sciences; Ilie Murgulescu Institute of Physical
   Chemistry
RP Spataru, N (通讯作者)，Inst Phys Chem Ilie Murgulescu, 202 Spl Independentei, Bucharest 060021, Romania.
EM nspataru@icf.ro
RI Spataru, Nicolae/GMW-7755-2022
OI Spataru, Nicolae/0000-0002-3768-0148; Spataru, Tanta/0000-0001-8957-6644
CR Abaci S, 2005, ELECTROCHIM ACTA, V50, P3655, DOI 10.1016/j.electacta.2005.01.006
   ADAMS RN, 1969, ELECTROCHEMISTRY SOL, P363
   Arslan G, 2005, J HAZARD MATER, V124, P37, DOI 10.1016/j.jhazmat.2003.09.015
   Busca G, 2008, J HAZARD MATER, V160, P265, DOI 10.1016/j.jhazmat.2008.03.045
   Can OT, 2010, J HAZARD MATER, V173, P731, DOI 10.1016/j.jhazmat.2009.08.146
   Cestarolli DT, 2007, J ELECTROCHEM SOC, V154, pE25, DOI 10.1149/1.2405722
   Dai ZH, 2005, ELECTROANAL, V17, P1571, DOI 10.1002/elan.200403256
   Dejmkova H, 2009, ELECTROANAL, V21, P1014, DOI 10.1002/elan.200804508
   Ferreira M, 2006, ELECTROCHIM ACTA, V52, P434, DOI 10.1016/j.electacta.2006.05.025
   GATTRELL M, 1992, J ELECTROCHEM SOC, V139, P2736, DOI 10.1149/1.2068972
   Huang WS, 2009, ENVIRON TECHNOL, V30, P701, DOI 10.1080/09593330902894364
   Kafi AKM, 2009, TALANTA, V79, P97, DOI 10.1016/j.talanta.2009.03.015
   KALCHER K, 1990, ELECTROANAL, V2, P419, DOI 10.1002/elan.1140020603
   Li XY, 2005, WATER RES, V39, P1972, DOI 10.1016/j.watres.2005.02.021
   Liu SQ, 2003, J ELECTROANAL CHEM, V540, P61, DOI 10.1016/S0022-0728(02)01276-7
   Liu ZJ, 2000, ANAL CHEM, V72, P4707, DOI 10.1021/ac990490h
   Lu W, 2002, ELECTROANAL, V14, P325, DOI 10.1002/1521-4109(200203)14:5<325::AID-ELAN325>3.0.CO;2-9
   Lupu S, 2009, ELECTROCHIM ACTA, V54, P1932, DOI 10.1016/j.electacta.2008.07.051
   Mafatle T, 1997, ANAL CHIM ACTA, V354, P307, DOI 10.1016/S0003-2670(97)00464-9
   Manso J, 2007, J ELECTROANAL CHEM, V603, P1, DOI 10.1016/j.jelechem.2007.02.004
   Mathiyarasu J, 2009, ELECTROANAL, V21, P1211, DOI 10.1002/elan.200804546
   Mojovic Z, 2009, CHEM ENG TECHNOL, V32, P738, DOI 10.1002/ceat.200800546
   Patra S, 2008, J ELECTROCHEM SOC, V155, pF23, DOI 10.1149/1.2827991
   Peeters K, 2008, SENSOR ACTUAT B-CHEM, V128, P494, DOI 10.1016/j.snb.2007.07.039
   Saby C, 1997, ANAL CHEM, V69, P4324, DOI 10.1021/ac970369f
   Skladal P, 2002, BIOSENS BIOELECTRON, V17, P867, DOI 10.1016/S0956-5663(02)00076-3
   Sljukic B, 2007, ANAL CHIM ACTA, V587, P240, DOI 10.1016/j.aca.2007.01.041
   Spataru T, 2009, ELECTROCHIM ACTA, V54, P3316, DOI 10.1016/j.electacta.2008.12.050
   Tingry S, 2006, MAT SCI ENG C-BIO S, V26, P222, DOI 10.1016/j.msec.2005.10.071
   Tzang CH, 2005, ANAL LETT, V38, P1735, DOI 10.1080/00032710500207879
   Ureta-Zanartu MS, 2003, J ELECTROANAL CHEM, V553, P147, DOI 10.1016/S0022-0728(03)00309-7
   Wang J, 2006, ANAL CHIM ACTA, V556, P301, DOI 10.1016/j.aca.2005.09.052
   Welch CM, 2006, ANAL BIOANAL CHEM, V384, P601, DOI 10.1007/s00216-005-0230-3
NR 33
TC 26
Z9 26
U1 0
U2 24
PU ELSEVIER
PI AMSTERDAM
PA RADARWEG 29, 1043 NX AMSTERDAM, NETHERLANDS
SN 0304-3894
EI 1873-3336
J9 J HAZARD MATER
JI J. Hazard. Mater.
PD AUG 15
PY 2010
VL 180
IS 1-3
BP 777
EP 780
DI 10.1016/j.jhazmat.2010.04.058
PG 4
WC Engineering, Environmental; Environmental Sciences
WE Science Citation Index Expanded (SCI-EXPANDED)
SC Engineering; Environmental Sciences & Ecology
GA 619VY
UT WOS:000279459600103
PM 20462693
DA 2023-06-30
ER

PT J
AU Adachi, T
   Sowa, K
   Kitazumi, Y
   Shirai, O
   Kano, K
AF Adachi, Taiki
   Sowa, Keisei
   Kitazumi, Yuki
   Shirai, Osamu
   Kano, Kenji
TI Cyanide sensitivity in direct electron transfer-type bioelectrocatalysis
   by membrane-bound alcohol dehydrogenase from Gluconobacter oxydans
SO BIOELECTROCHEMISTRY
LA English
DT Article
DE Hemoprotein; Redox enzyme; Direct electron transfer; Electron transfer
   pathway
ID ACETIC-ACID BACTERIUM; BILIRUBIN OXIDASE; QUINOHEMOPROTEIN; REDUCTION;
   TRANSPORT; BIOSENSOR; MYOGLOBIN
AB An overexpression system of membrane-bound alcohol dehydrogenase (ADH) from Gluconobacter oxydans was constructed to examine its bioelectrocatalytic characteristics. The effects of cyanide (CN-) addition on the kinetics of direct electron transfer (DET)-type bioelectrocatalysis by ADH were analyzed. CN- enhanced the bioelectrocatalytic activity, while the catalytic activity in the solution remained unchanged, even in the presence of CN-. Electrochemical methods and electron spin resonance spectroscopy showed the detailed electron transfer pathway in the DET-type bioelectrocatalysis by ADH. Briefly, ADH is suggested to communicate with an electrode via a CN-insensitive and H+-sensitive heme c in DET. These characteristics of ADH with respect to CN- suggest the involvement of ADH in CN-insensitive respiration in G. oxydans. (C) 2021 Elsevier B.V. All rights reserved.
C1 [Adachi, Taiki; Sowa, Keisei; Kitazumi, Yuki; Shirai, Osamu] Kyoto Univ, Grad Sch Agr, Div Appl Life Sci, Sakyo Ku, Kitashirakawa Oiwake Cho, Kyoto 6068502, Japan.
   [Kano, Kenji] Kyoto Univ, Off Soc Acad Collaborat Innovat, Uji, Kyoto 6110011, Japan.
C3 Kyoto University; Kyoto University
RP Kitazumi, Y (通讯作者)，Kyoto Univ, Grad Sch Agr, Div Appl Life Sci, Sakyo Ku, Kitashirakawa Oiwake Cho, Kyoto 6068502, Japan.
EM kitazumi.yuki7u@kyoto-u.ac.jp
OI Adachi, Taiki/0000-0002-3863-993X; Kitazumi, Yuki/0000-0001-6171-6457;
   Sowa, Keisei/0000-0001-9767-4922
FU JSPS KAKENHI [JP20J21308, JP21H01961]
FX We thank Dr. Keisuke Tao for providing experimental support in ESR. We
   also thank Mr. Shinpei Uno, Dr. Masatoshi Murai, and Prof. Hideto
   Miyoshi for experimental support in the HPLC analysis. This work was
   supported by JSPS KAKENHI Grant Numbers JP20J21308 and JP21H01961. We
   would like to thank Editage (www.editage.com) for English language
   editing.
CR ADACHI O, 1978, AGR BIOL CHEM TOKYO, V42, P2045, DOI 10.1080/00021369.1978.10863306
   Adachi T, 2021, ELECTROCHEM COMMUN, V123, DOI 10.1016/j.elecom.2020.106911
   AMEYAMA M, 1987, AGR BIOL CHEM TOKYO, V51, P2943
   Neto SA, 2015, BIOSENS BIOELECTRON, V72, P247, DOI 10.1016/j.bios.2015.05.011
   Armstrong FA, 2021, ELECTROCHIM ACTA, V390, DOI 10.1016/j.electacta.2021.138836
   Bollella P, 2018, ACS CATAL, V8, P10279, DOI 10.1021/acscatal.8b02729
   Bollella P, 2018, SENSORS-BASEL, V18, DOI 10.3390/s18051319
   Fernandez E, 2013, ELECTROCHIM ACTA, V110, P86, DOI 10.1016/j.electacta.2013.03.025
   Frebortova J, 1998, BBA-BIOENERGETICS, V1363, P24, DOI 10.1016/S0005-2728(97)00090-X
   Hasebe Y, 2012, ELECTROCHIM ACTA, V82, P26, DOI 10.1016/j.electacta.2012.03.031
   IKEDA T, 1993, J ELECTROANAL CHEM, V361, P221, DOI 10.1016/0022-0728(93)87058-4
   Kaida Y, 2020, ELECTROCHEMISTRY, V88, P195, DOI 10.5796/electrochemistry.20-00029
   KANO K., 2002, REV POLAROGR, V48, P29
   Kawai S, 2015, ELECTROCHIM ACTA, V152, P19, DOI 10.1016/j.electacta.2014.11.113
   Laurinavicius V, 2004, BIOSENS BIOELECTRON, V20, P1217, DOI 10.1016/j.bios.2004.05.012
   Leger C, 2002, J PHYS CHEM B, V106, P13058, DOI 10.1021/jp0265687
   Mano N, 2018, CHEM REV, V118, P2392, DOI 10.1021/acs.chemrev.7b00220
   Matsushita K, 1996, J BIOL CHEM, V271, P4850
   Matsushita K, 2008, BIOSCI BIOTECH BIOCH, V72, P2723, DOI 10.1271/bbb.80363
   Mazurenko I, 2020, CURR OPIN ELECTROCHE, V19, P113, DOI 10.1016/j.coelec.2019.11.004
   Milton RD, 2017, J R SOC INTERFACE, V14, DOI 10.1098/rsif.2017.0253
   Mogi T, 2009, J BIOCHEM, V146, P263, DOI 10.1093/jb/mvp067
   MOSER CC, 1992, NATURE, V355, P796, DOI 10.1038/355796a0
   Prust C, 2005, NAT BIOTECHNOL, V23, P195, DOI 10.1038/nbt1062
   Ramanavicius A, 2005, BIOSENS BIOELECTRON, V20, P1962, DOI 10.1016/j.bios.2004.08.032
   Ramanavicius A, 1999, ANAL CHEM, V71, P3581, DOI 10.1021/ac981201c
   Razumiene J, 2002, ELECTROANAL, V14, P43, DOI 10.1002/1521-4109(200201)14:1<43::AID-ELAN43>3.0.CO;2-5
   Sakai K, 2017, ELECTROCHIM ACTA, V228, P537, DOI 10.1016/j.electacta.2017.01.112
   Sensi M, 2017, CURR OPIN ELECTROCHE, V5, P135, DOI 10.1016/j.coelec.2017.08.005
   So K, 2016, J ELECTROANAL CHEM, V783, P316, DOI 10.1016/j.jelechem.2016.10.062
   Takeda K, 2020, ELECTROCHIM ACTA, V359, DOI 10.1016/j.electacta.2020.136982
   Taniguchi I, 1997, J ELECTROANAL CHEM, V420, P5, DOI 10.1016/S0022-0728(96)01022-4
   Tkac J, 2009, BIOELECTROCHEMISTRY, V76, P53, DOI 10.1016/j.bioelechem.2009.02.013
   Torimura M, 1997, CHEM LETT, P525, DOI 10.1246/cl.1997.525
   Wang Y, 2011, ELECTROANAL, V23, P1631, DOI 10.1002/elan.201100005
   Xia HQ, 2016, J ELECTROANAL CHEM, V763, P104, DOI 10.1016/j.jelechem.2015.12.043
   Yakushi T, 2010, APPL MICROBIOL BIOT, V86, P1257, DOI 10.1007/s00253-010-2529-z
   Yates NDJ, 2018, CHEM-EUR J, V24, P12164, DOI 10.1002/chem.201800750
   Zhang H, 2016, BIOTECHNOL LETT, V38, P1131, DOI 10.1007/s10529-016-2084-5
NR 39
TC 2
Z9 2
U1 1
U2 11
PU ELSEVIER SCIENCE SA
PI LAUSANNE
PA PO BOX 564, 1001 LAUSANNE, SWITZERLAND
SN 1567-5394
EI 1878-562X
J9 BIOELECTROCHEMISTRY
JI Bioelectrochemistry
PD FEB
PY 2022
VL 143
AR 107992
DI 10.1016/j.bioelechem.2021.107992
EA NOV 2021
PG 7
WC Biochemistry & Molecular Biology; Biology; Biophysics; Electrochemistry
WE Science Citation Index Expanded (SCI-EXPANDED)
SC Biochemistry & Molecular Biology; Life Sciences & Biomedicine - Other
   Topics; Biophysics; Electrochemistry
GA WY5ZO
UT WOS:000719358200004
PM 34773823
DA 2023-06-30
ER

PT J
AU Lorenzo-Gomez, R
   Miranda-Castro, R
   De-los-Santos-alvarez, N
   Lobo-Castanon, MJ
AF Lorenzo-Gomez, Ramon
   Miranda-Castro, Rebeca
   De-los-Santos-alvarez, Noemi
   Lobo-Castanon, Maria Jesus
TI Bioanalytical methods for circulating extracellular matrix-related
   proteins: new opportunities in cancer diagnosis
SO ANALYTICAL AND BIOANALYTICAL CHEMISTRY
LA English
DT Review
DE Circulating cancer biomarkers; Extracellular matrix; Immunoassays;
   Aptamer-based assays
ID LINKED-IMMUNOSORBENT-ASSAY; RESONANCE ENERGY-TRANSFER; SPR IMAGING
   BIOSENSOR; ELECTROCHEMICAL PEPTIDE; METALLOPROTEINASE-2 DETECTION;
   SIGNAL AMPLIFICATION; PROTEOLYTIC ACTIVITY; SENSITIVE DETECTION;
   ENZYME-IMMUNOASSAY; TENASCIN-C
AB The role of the extracellular matrix (ECM) remodeling in tumorigenesis and metastasis is becoming increasingly clear. Cancer development requires that tumor cells recruit a tumor microenvironment permissive for further tumor growth. This is a dynamic process that takes place by a cross-talk between tumor cells and ECM. As a consequence, molecules derived from the ECM changes associated to cancer are released into the bloodstream, representing potential biomarkers of tumor development. This article highlights the importance of developing and improving bioanalytical methods for the detection of ECM remodeling-derived components, as a step forward to translate the basic knowledge about cancer progression into the clinical practice.
C1 [Lorenzo-Gomez, Ramon; Miranda-Castro, Rebeca; De-los-Santos-alvarez, Noemi; Lobo-Castanon, Maria Jesus] Univ Oviedo, Dept Quim Fis & Analit, Av Julian Claveria 8, Oviedo 33006, Spain.
   [Lorenzo-Gomez, Ramon; Miranda-Castro, Rebeca; De-los-Santos-alvarez, Noemi; Lobo-Castanon, Maria Jesus] Inst Invest Sanit Principado Asturias, Ave Roma, Oviedo 33011, Spain.
C3 University of Oviedo; Instituto de Investigacion Sanitaria del
   Principado de Asturias (ISPA)
RP Lobo-Castanon, MJ (通讯作者)，Univ Oviedo, Dept Quim Fis & Analit, Av Julian Claveria 8, Oviedo 33006, Spain.; Lobo-Castanon, MJ (通讯作者)，Inst Invest Sanit Principado Asturias, Ave Roma, Oviedo 33011, Spain.
EM mjlc@uniovi.es
RI Miranda-Castro, Rebeca/L-3969-2014; de-los-Santos-Álvarez,
   Noemí/AAG-1972-2020; Castañón, Maria Jesus Lobo/E-8757-2011
OI Miranda-Castro, Rebeca/0000-0001-7586-2009; de-los-Santos-Álvarez,
   Noemí/0000-0002-5216-6825; Castañón, Maria Jesus
   Lobo/0000-0002-2964-9490
FU Spanish Ministerio de Ciencia y Universidades [RTI-2018-095756-B-I00]
FX The work was funded by the Spanish Ministerio de Ciencia y Universidades
   (RTI-2018-095756-B-I00).
CR Alaseem A, 2019, SEMIN CANCER BIOL, V56, P100, DOI 10.1016/j.semcancer.2017.11.008
   Bachinger HP, 2010, COMPREHENSIVE NATURAL PRODUCTS II: CHEMISTRY AND BIOLOGY, VOL 5: AMINO ACIDS, PEPTIDES AND PROTEINS, P469
   Barascuk N, 2010, CLIN BIOCHEM, V43, P899, DOI 10.1016/j.clinbiochem.2010.03.012
   Barclay JL, 2016, ANN CLIN BIOCHEM, V53, P606, DOI 10.1177/0004563216628891
   Barker HE, 2012, NAT REV CANCER, V12, P540, DOI 10.1038/nrc3319
   Biela A, 2015, BIOSENS BIOELECTRON, V68, P660, DOI 10.1016/j.bios.2015.01.060
   Brassart-Pasco S, 2020, FRONT ONCOL, V10, DOI 10.3389/fonc.2020.00397
   Bruno JG, 2011, J FLUORESC, V21, P2021, DOI 10.1007/s10895-011-0903-6
   Cao Y, 2014, ANAL CHIM ACTA, V812, P45, DOI 10.1016/j.aca.2014.01.008
   Chakraborty D, 2018, CLIN CHIM ACTA, V477, P166, DOI 10.1016/j.cca.2017.09.009
   Chang CC, 2016, CHEM COMMUN, V52, P4167, DOI 10.1039/c6cc01238h
   Chatzipetrou M, 2021, SENSORS-BASEL, V21, DOI 10.3390/s21062230
   Chen HX, 2014, ANALYST, V139, P4476, DOI 10.1039/c4an00576g
   Cheng WT, 2021, SENSOR ACTUAT B-CHEM, V330, DOI 10.1016/j.snb.2020.129379
   Diaz-Fernandez A, 2021, BIOSENS BIOELECTRON, V175, DOI 10.1016/j.bios.2020.112872
   Diaz-Fernandez A, 2020, CHEM SCI, V11, P9402, DOI 10.1039/d0sc00209g
   Duellman T, 2018, BIOCHEM J, V475, P1597, DOI 10.1042/BCJ20180035
   Dupont-Deshorgue A, 2015, ANAL BIOCHEM, V482, P16, DOI 10.1016/j.ab.2015.04.023
   Fan GC, 2014, ANAL CHEM, V86, P12398, DOI 10.1021/ac504027d
   Fu JJ, 2016, J NANOMATER, V2016, DOI 10.1155/2016/7834657
   Fuzery AK, 2013, CLIN PROTEOM, V10, DOI 10.1186/1559-0275-10-13
   Gelse K, 2003, ADV DRUG DELIVER REV, V55, P1531, DOI 10.1016/j.addr.2003.08.002
   Giussani M, 2019, CELLS-BASEL, V8, DOI 10.3390/cells8020081
   Gogalic S, 2018, BIOSENSORS-BASEL, V8, DOI 10.3390/bios8010010
   Gomes SD, 2012, BIOCONJUGATE CHEM, V23, P2192, DOI 10.1021/bc300146c
   Guo JQ, 2021, APPL PHYS A-MATER, V127, DOI 10.1007/s00339-021-04278-2
   Hadler-Olsen E, 2013, TUMOR BIOL, V34, P2041, DOI 10.1007/s13277-013-0842-8
   Han ME, 2014, NANOSCALE RES LETT, V9, DOI 10.1186/1556-276X-9-104
   Huang LT, 2020, MICROCHIM ACTA, V187, DOI 10.1007/s00604-020-04546-7
   Huang XY, 2018, GLYCOBIOLOGY, V28, P137, DOI 10.1093/glycob/cwx109
   Huang Y, 2013, J MATER CHEM B, V1, P3470, DOI 10.1039/c3tb20408a
   Iozzo RV, 2015, MATRIX BIOL, V42, P11, DOI 10.1016/j.matbio.2015.02.003
   Jensen C, 2020, J HEPATOCELL CARCINO, V7, P301, DOI 10.2147/JHC.S275008
   Jing P, 2015, RSC ADV, V5, P65725, DOI 10.1039/c5ra10662a
   KATAYAMA M, 1993, CLIN CHIM ACTA, V217, P115, DOI 10.1016/0009-8981(93)90158-Z
   Katayama M, 2003, CANCER RES, V63, P222
   Kehlet SN, 2016, SCI REP-UK, V6, DOI 10.1038/srep30599
   Kim YP, 2010, CHEM COMMUN, V46, P76, DOI 10.1039/b915612g
   KIMURA S, 1993, BIOMED RES-TOKYO, V14, P203, DOI 10.2220/biomedres.14.203
   Kirchhain A, 2019, TRAC-TREND ANAL CHEM, V110, P35, DOI 10.1016/j.trac.2018.10.027
   Kizer M, 2018, ACS OMEGA, V3, P13667, DOI 10.1021/acsomega.8b01853
   Krizkova S, 2011, TRAC-TREND ANAL CHEM, V30, P1819, DOI 10.1016/j.trac.2011.06.016
   Kumar AR, 2020, RSC ADV, V10, P28778, DOI 10.1039/d0ra05032f
   Leber TM, 1997, ANAL BIOCHEM, V249, P24, DOI 10.1006/abio.1997.2170
   Lee J, 2017, SENSOR ACTUAT B-CHEM, V240, P735, DOI 10.1016/j.snb.2016.09.026
   Leeming DJ, 2011, BIOMARKERS, V16, P616, DOI 10.3109/1354750X.2011.620628
   Li N, 2017, ANALYST, V142, P634, DOI 10.1039/c6an02339h
   Lipton A, 2018, INT J CANCER, V143, P3027, DOI 10.1002/ijc.31627
   Lopez-Otin C, 2007, NAT REV CANCER, V7, P800, DOI 10.1038/nrc2228
   Lorenzo-Gomez R, 2019, CURR OPIN ELECTROCHE, V14, P32, DOI 10.1016/j.coelec.2018.11.008
   Luan FJ, 2019, ANAL METHODS-UK, V11, P1516, DOI 10.1039/c8ay02789g
   Luo YQ, 2010, CLIN CHIM ACTA, V411, P510, DOI 10.1016/j.cca.2010.01.001
   Macagno A, 2020, PLOS ONE, V15, DOI 10.1371/journal.pone.0233442
   Medintz IL, 2006, NAT MATER, V5, P581, DOI 10.1038/nmat1676
   Meirinho SG, 2017, ANAL CHIM ACTA, V987, P25, DOI 10.1016/j.aca.2017.07.071
   Meirinho SG, 2015, BIOSENS BIOELECTRON, V71, P332, DOI 10.1016/j.bios.2015.04.050
   Mohseni S, 2016, BIOSENS BIOELECTRON, V81, P510, DOI 10.1016/j.bios.2016.03.038
   Monboisse JC., 2014, BIOCHIM BIOPHYS ACTA, V2589, P2598
   Mouw JK, 2014, NAT REV MOL CELL BIO, V15, P771, DOI 10.1038/nrm3902
   Mukama O, 2020, TALANTA, V210, DOI 10.1016/j.talanta.2019.120624
   Munge BS, 2010, ANALYST, V135, P1345, DOI 10.1039/c0an00028k
   Naba A, 2016, MATRIX BIOL, V49, P10, DOI 10.1016/j.matbio.2015.06.003
   Naba A, 2012, MOL CELL PROTEOMICS, V11, DOI 10.1074/mcp.M111.014647
   Nakagawa M, 2017, BIOMARK RES, V5, DOI 10.1186/s40364-017-0109-4
   Nekouian R, 2014, PLASMONICS, V9, P1417, DOI 10.1007/s11468-014-9758-4
   Ng B, 2008, CLIN CANCER RES, V14, P6253, DOI 10.1158/1078-0432.CCR-07-4992
   Nielsen MJ, 2013, AM J TRANSL RES, V5, P303
   Nielsen SH, 2018, TRANSL ONCOL, V11, P528, DOI 10.1016/j.tranon.2018.02.005
   Ogawa A, 2004, BIOORG MED CHEM LETT, V14, P4001, DOI 10.1016/j.bmcl.2004.05.042
   Oudart JB, 2013, ANAL BIOCHEM, V437, P111, DOI 10.1016/j.ab.2013.03.007
   Palomar Q, 2020, SENSOR ACTUAT B-CHEM, V325, DOI 10.1016/j.snb.2020.128789
   Park H, 2019, ANAL CHEM, V91, P8252, DOI 10.1021/acs.analchem.9b00926
   Pickup MW, 2014, EMBO REP, V15, P1243, DOI 10.15252/embr.201439246
   Qian YF, 2019, LAB CHIP, V19, P1267, DOI 10.1039/c8lc01391h
   Ren X, 2017, BIOSENS BIOELECTRON, V94, P694, DOI 10.1016/j.bios.2017.03.064
   Ricard-Blum S, 2011, CSH PERSPECT BIOL, V3, DOI 10.1101/cshperspect.a004978
   Rifai N, 2006, NAT BIOTECHNOL, V24, P971, DOI 10.1038/nbt1235
   Ropers T, 2000, CLIN BIOCHEM, V33, P7, DOI 10.1016/S0009-9120(99)00083-1
   Sankiewicz A, 2016, ANAL BIOANAL CHEM, V408, P5269, DOI 10.1007/s00216-016-9621-x
   Sankiewicz A, 2018, J PHARMACEUT BIOMED, V150, P1, DOI 10.1016/j.jpba.2017.11.070
   Scarano S, 2015, ANAL CHIM ACTA, V897, P1, DOI 10.1016/j.aca.2015.07.009
   Sharma A, 2015, ANAL CHIM ACTA, V869, P68, DOI 10.1016/j.aca.2015.02.010
   Shi JJ, 2014, BIOSENS BIOELECTRON, V55, P51, DOI 10.1016/j.bios.2013.11.056
   Shin DS, 2013, ANAL CHEM, V85, P220, DOI 10.1021/ac302547p
   Siravegna G, 2017, NAT REV CLIN ONCOL, V14, P531, DOI 10.1038/nrclinonc.2017.14
   Song EQ, 2013, BIOSENS BIOELECTRON, V47, P445, DOI 10.1016/j.bios.2013.03.030
   Song J, 2019, CLIN PROTEOM, V16, DOI 10.1186/s12014-019-9230-8
   Steude A, 2011, LAB CHIP, V11, P2884, DOI 10.1039/c1lc20267g
   Sund M, 2009, CANCER METAST REV, V28, P177, DOI 10.1007/s10555-008-9175-2
   Theocharis AD, 2016, ADV DRUG DELIVER REV, V97, P4, DOI 10.1016/j.addr.2015.11.001
   Thompson M, 2002, PURE APPL CHEM, V74, P835, DOI 10.1351/pac200274050835
   Thorlacius-Ussing J, 2019, J CANCER RES CLIN, V145, P383, DOI 10.1007/s00432-018-2799-x
   Tran TB, 2016, BIOSENS BIOELECTRON, V77, P631, DOI 10.1016/j.bios.2015.10.030
   Veidal SS, 2011, FIBROGENESIS TISSUE, V4, DOI 10.1186/1755-1536-4-22
   Wang D, 2016, CHEM COMMUN, V52, P5943, DOI 10.1039/c6cc00928j
   Wang ZY, 2021, NAT BIOMED ENG, V5, P64, DOI 10.1038/s41551-020-00672-y
   WASHIZU K, 1993, CLIN CHIM ACTA, V219, P15, DOI 10.1016/0009-8981(93)90193-8
   Wei JF, 2020, INT J MOL SCI, V21, DOI 10.3390/ijms21175983
   Willumsen N, 2019, SCI REP-UK, V9, DOI 10.1038/s41598-019-56268-3
   Winkler J, 2020, NAT COMMUN, V11, DOI 10.1038/s41467-020-18794-x
   Xu WJ, 2016, SENSOR ACTUAT B-CHEM, V230, P345, DOI 10.1016/j.snb.2016.02.064
   Yang GH, 2013, CARBON, V61, P357, DOI 10.1016/j.carbon.2013.05.016
   Yao HQ, 2007, ANGEW CHEM INT EDIT, V46, P4346, DOI 10.1002/anie.200700280
   Yeh CH, 2016, BIOSENS BIOELECTRON, V77, P1008, DOI 10.1016/j.bios.2015.10.078
   YLATUPA S, 1995, CLIN BIOCHEM, V28, P263, DOI 10.1016/0009-9120(94)00079-B
   Yu XA, 2020, ACS SENSORS, V5, P1119, DOI 10.1021/acssensors.0c00058
   Zhou SJ, 2019, APPL SURF SCI, V498, DOI 10.1016/j.apsusc.2019.143889
   Zhuang W, 2019, ANAL METHODS-UK, V11, P2597, DOI 10.1039/c9ay00681h
NR 108
TC 3
Z9 3
U1 1
U2 19
PU SPRINGER HEIDELBERG
PI HEIDELBERG
PA TIERGARTENSTRASSE 17, D-69121 HEIDELBERG, GERMANY
SN 1618-2642
EI 1618-2650
J9 ANAL BIOANAL CHEM
JI Anal. Bioanal. Chem.
PD JAN
PY 2022
VL 414
IS 1
SI SI
BP 147
EP 165
DI 10.1007/s00216-021-03416-2
EA JUN 2021
PG 19
WC Biochemical Research Methods; Chemistry, Analytical
WE Science Citation Index Expanded (SCI-EXPANDED)
SC Biochemistry & Molecular Biology; Chemistry
GA YE3QM
UT WOS:000658134100003
PM 34091712
DA 2023-06-30
ER

PT J
AU Dudina, A
   Frey, U
   Hierlemann, A
AF Dudina, Alexandra
   Frey, Urs
   Hierlemann, Andreas
TI Carbon-Nanotube-Based Monolithic CMOS Platform for Electrochemical
   Detection of Neurotransmitter Glutamate
SO SENSORS
LA English
DT Article
DE carbon nanotube field-effect transistor; CMOS; ion-sensitive
   field-effect transistors; ChemFET
ID GLUCOSE; NOISE
AB We present a monolithic biosensor platform, based on carbon-nanotube field-effect transistors (CNTFETs), for the detection of the neurotransmitter glutamate. We used an array of 9 ' 216 CNTFET devices with 96 integrated readout and amplification channels that was realized in complementary metal-oxide semiconductor technology (CMOS). The detection principle is based on amperometry, where electrochemically active hydrogen peroxide, a product of the enzymatic reaction of the target analyte and an enzyme that was covalently bonded to the CNTFET, modulated the conductance of the CNTFET-based sensors. We assessed the performance of the CNTs as enzymatic sensors by evaluating the minimal resolvable concentration change of glutamate in aqueous solutions. The minimal resolvable concentration change amounted to 10 mu M of glutamate, which was one of the best values reported for CMOS-based systems so far.
C1 [Dudina, Alexandra; Frey, Urs; Hierlemann, Andreas] Swiss Fed Inst Technol, Dept Biosyst Sci & Engn, Bio Engn Lab, Mattenstr 26, CH-4058 Basel, Switzerland.
   [Frey, Urs] MaxWell Biosyst AG, CH-4058 Basel, Switzerland.
C3 Swiss Federal Institutes of Technology Domain; ETH Zurich
RP Dudina, A (通讯作者)，Swiss Fed Inst Technol, Dept Biosyst Sci & Engn, Bio Engn Lab, Mattenstr 26, CH-4058 Basel, Switzerland.
EM dudina.a.u@gmail.com
RI Hierlemann, Andreas/A-7046-2008; Frey, Urs/C-5364-2011
OI Hierlemann, Andreas/0000-0002-3838-2468; Frey, Urs/0000-0003-4026-1259
FU European Union ERC Advanced Grants "neuroXscales" [AdG 694829]
FX Financial support through the European Union ERC Advanced Grants
   "neuroXscales", under contract number AdG 694829 (H2020) is
   acknowledged. The funders had no role in the design of the study; in the
   collection, analyses, or interpretation of data; in the writing of the
   manuscript, or in the decision to publish the results.
CR Allen BL, 2007, ADV MATER, V19, P1439, DOI 10.1002/adma.200602043
   [Anonymous], [No title captured]
   Besteman K, 2003, NANO LETT, V3, P727, DOI 10.1021/nl034139u
   Bradley K, 2004, NANO LETT, V4, P253, DOI 10.1021/nl0349855
   Choi YK, 2012, SCIENCE, V335, P319, DOI 10.1126/science.1214824
   Dai HJ, 2002, ACCOUNTS CHEM RES, V35, P1035, DOI 10.1021/ar0101640
   Dudina A, 2019, SENSOR ACTUAT B-CHEM, V279, P255, DOI 10.1016/j.snb.2018.10.004
   Fields RD, 2002, SCIENCE, V298, P556, DOI 10.1126/science.298.5593.556
   Gao Y, 2008, BIOCONJUGATE CHEM, V19, P1945, DOI 10.1021/bc800051c
   Grassi M, 2007, IEEE J SOLID-ST CIRC, V42, P518, DOI 10.1109/JSSC.2006.891724
   Gruner G, 2006, ANAL BIOANAL CHEM, V384, P322, DOI 10.1007/s00216-005-3400-4
   Heller I, 2008, NANO LETT, V8, P591, DOI 10.1021/nl072996i
   Lee BY, 2010, LAB CHIP, V10, P894, DOI 10.1039/b916975j
   Lin YH, 2004, NANO LETT, V4, P191, DOI 10.1021/nl0347233
   Munzer AM, 2013, ACS NANO, V7, P7448, DOI 10.1021/nn404544e
   Pengfei QF, 2003, NANO LETT, V3, P347, DOI 10.1021/nl034010k
   Saifuddin N, 2013, J CHEM-NY, V2013, DOI 10.1155/2013/676815
   Schrlau MG, 2009, ACS NANO, V3, P563, DOI 10.1021/nn800851d
   Schuvailo OM, 2006, ANAL CHIM ACTA, V573, P110, DOI 10.1016/j.aca.2006.03.034
   Seichepine F, 2017, ADV MATER, V29, DOI 10.1002/adma.201606852
   Sharf T, 2012, NANO LETT, V12, P6380, DOI 10.1021/nl303651t
   Sorgenfrei S, 2011, NAT NANOTECHNOL, V6, P125, DOI 10.1038/nnano.2010.275
   Star A, 2003, NANO LETT, V3, P459, DOI 10.1021/nl0340172
   Stern E, 2007, NANO LETT, V7, P3405, DOI 10.1021/nl071792z
   Yoon H, 2008, J PHYS CHEM B, V112, P9992, DOI 10.1021/jp800567h
NR 25
TC 11
Z9 12
U1 3
U2 15
PU MDPI
PI BASEL
PA ST ALBAN-ANLAGE 66, CH-4052 BASEL, SWITZERLAND
EI 1424-8220
J9 SENSORS-BASEL
JI Sensors
PD JUL 12
PY 2019
VL 19
IS 14
AR 3080
DI 10.3390/s19143080
PG 13
WC Chemistry, Analytical; Engineering, Electrical & Electronic; Instruments
   & Instrumentation
WE Science Citation Index Expanded (SCI-EXPANDED)
SC Chemistry; Engineering; Instruments & Instrumentation
GA IO1RT
UT WOS:000479160300048
PM 31336874
OA Green Published, Green Accepted, gold
DA 2023-06-30
ER

PT J
AU Li, YCE
AF Li, Yi-Chen Ethan
TI Sustainable Biomass Materials for Biomedical Applications
SO ACS BIOMATERIALS SCIENCE & ENGINEERING
LA English
DT Review
DE sustainable biomass materials; 3D/4D bioprinting drug delivery;
   controlled release; tissue engineering; biosensors
ID ELECTROCHEMICAL DNA BIOSENSOR; SILK-BASED BIOMATERIALS; RHEOLOGICAL
   PROPERTIES; CHITOSAN DERIVATIVES; LIGNIN NANOPARTICLE; IN-VITRO;
   CELLULOSE; DRUG; GELATIN; HYDROGELS
AB Renewable resources are abundant worldwide in the form of raw materials, which come from terrestrial/marine animals, agricultural plants, microorganisms, and their residues. Sustainable biomass materials derived from these raw materials have provided an opening for the development of new alternatives to replace traditional petro-materials for a variety of purposes, including green energy, paint, food packaging, and biomedical applications. In this Review, we highlight the potential use of various sustainable biomass materials in three-dimensional/four-dimensional bioprinting, drug delivery/controlled release, tissue engineering, and biosensing applications. We then discuss the features of sustainable biomass materials in association with the basic requirements of these applications, such as printability, sensitivity, mechanical properties, and modifiability. We finally conclude with future perspectives.
C1 [Li, Yi-Chen Ethan] Feng Chia Univ, Dept Chem Engn, Taichung 40724, Taiwan.
C3 Feng Chia University
RP Li, YCE (通讯作者)，Feng Chia Univ, Dept Chem Engn, Taichung 40724, Taiwan.
EM yicli@fcu.edu.tw
OI Li, Yi-Chen Ethan/0000-0001-5772-9474
FU Ministry of Science and Technology of Taiwan [MOST
   107-2314-B-035-001-MY2]; Feng Chia University
FX The author thanks the Ministry of Science and Technology of Taiwan (MOST
   107-2314-B-035-001-MY2) and Feng Chia University for financial support.
CR Alavijeh RZ, 2017, J MATER CHEM B, V5, P2302, DOI 10.1039/c7tb00014f
   Altman GH, 2003, BIOMATERIALS, V24, P401, DOI 10.1016/S0142-9612(02)00353-8
   Arpornmaeklong P, 2008, INT J ORAL MAX SURG, V37, P357, DOI 10.1016/j.ijom.2007.11.014
   Babu A, 2017, SCI REP-UK, V7, DOI 10.1038/s41598-017-15012-5
   Badr IHA, 2015, CARBOHYD POLYM, V134, P687, DOI 10.1016/j.carbpol.2015.08.043
   Bakarich SE, 2015, MACROMOL RAPID COMM, V36, P1211, DOI 10.1002/marc.201500079
   Beecroft M, 2015, TRANSPORT PLAN TECHN, V38, P131, DOI 10.1080/03081060.2014.976980
   Benton JA, 2009, TISSUE ENG PT A, V15, P3221, DOI [10.1089/ten.tea.2008.0545, 10.1089/ten.TEA.2008.0545]
   Bergenstrahle M, 2007, J PHYS CHEM B, V111, P9138, DOI 10.1021/jp072258i
   Bertassoni LE, 2014, BIOFABRICATION, V6, DOI 10.1088/1758-5082/6/2/024105
   Bhat S, 2011, J R SOC INTERFACE, V8, P540, DOI 10.1098/rsif.2010.0455
   Bhattacharjee T, 2015, SCI ADV, V1, DOI 10.1126/sciadv.1500655
   Boran G, 2010, J FOOD SCI, V75, pE565, DOI 10.1111/j.1750-3841.2010.01543.x
   dos Santos TC, 2017, CARBOHYD POLYM, V173, P638, DOI 10.1016/j.carbpol.2017.06.014
   Chandra RP, 2007, ADV BIOCHEM ENG BIOT, V108, P67, DOI 10.1007/10_2007_064
   Chaudhari R, 2017, SCI REP-UK, V7, DOI 10.1038/s41598-017-06060-y
   Chen GG, 2016, ACS SUSTAIN CHEM ENG, V4, P1985, DOI 10.1021/acssuschemeng.5b01252
   Chen YH, 2014, BIOMATERIALS, V35, P9247, DOI 10.1016/j.biomaterials.2014.07.025
   Chen YW, 2016, CARBOHYD POLYM, V151, P1210, DOI 10.1016/j.carbpol.2016.06.083
   Chimene D, 2016, ANN BIOMED ENG, V44, P2090, DOI 10.1007/s10439-016-1638-y
   Choi B, 2014, ACS APPL MATER INTER, V6, P20110, DOI 10.1021/am505723k
   Curcio M, 2010, AAPS PHARMSCITECH, V11, P652, DOI 10.1208/s12249-010-9429-5
   Dai L, 2017, ACS SUSTAIN CHEM ENG, V5, P8241, DOI 10.1021/acssuschemeng.7b01903
   Derikvand F, 2016, ANAL CHEM, V88, P2989, DOI 10.1021/acs.analchem.5b04661
   Derraik JGB, 2002, MAR POLLUT BULL, V44, P842, DOI 10.1016/S0025-326X(02)00220-5
   Dua Kamal, 2017, Pharmaceutical Nanotechnology, V5, P243, DOI 10.2174/2211738505666170808095258
   Dufresne A, 2013, MATER TODAY, V16, P220, DOI 10.1016/j.mattod.2013.06.004
   Edgar KJ, 2007, CELLULOSE, V14, P49, DOI 10.1007/s10570-006-9087-7
   Engler AJ, 2004, J CELL BIOL, V166, P877, DOI 10.1083/jcb.200405004
   Faikrua A, 2009, SCIENCEASIA, V35, P247, DOI 10.2306/scienceasia1513-1874.2009.35.247
   Fang XX, 2016, J MATER CHEM B, V4, P1070, DOI 10.1039/c5tb02251g
   Farka Z, 2017, CHEM REV, V117, P9973, DOI 10.1021/acs.chemrev.7b00037
   Fatoni A, 2016, IOP CONF SER-MAT SCI, V107, DOI 10.1088/1757-899X/107/1/012010
   Fatoni A, 2014, ANALYST, V139, P6160, DOI 10.1039/c4an01000k
   Fernandez JG, 2013, ADV FUNCT MATER, V23, P4454, DOI 10.1002/adfm.201300053
   Figueiredo P, 2017, NANOMEDICINE-UK, V12, P2581, DOI 10.2217/nnm-2017-0219
   Frangville C, 2012, CHEMPHYSCHEM, V13, P4235, DOI 10.1002/cphc.201200537
   Gao B, 2016, TRENDS BIOTECHNOL, V34, P746, DOI 10.1016/j.tibtech.2016.03.004
   Gao G, 2017, ADV FUNCT MATER, V27, DOI 10.1002/adfm.201700798
   Calvo-Flores FG, 2010, CHEMSUSCHEM, V3, P1227, DOI 10.1002/cssc.201000157
   Ghanbari K, 2015, ANAL BIOCHEM, V473, P53, DOI 10.1016/j.ab.2014.12.013
   Gilca IA, 2015, ULTRASON SONOCHEM, V23, P369, DOI 10.1016/j.ultsonch.2014.08.021
   Gladman AS, 2016, NAT MATER, V15, P413, DOI [10.1038/nmat4544, 10.1038/NMAT4544]
   Gorriz C, 2015, PROCEDIA ENGINEER, V110, P82, DOI 10.1016/j.proeng.2015.07.013
   Hakeem A, 2016, NANOSCALE, V8, P5089, DOI 10.1039/c5nr08753h
   Halcansson K. M. O., 2016, ADV MAT TECHNOLOGIES, V1
   He ZY, 2017, BIOMATERIALS, V130, P28, DOI 10.1016/j.biomaterials.2017.03.028
   Hein S, 2008, MATER SCI TECH-LOND, V24, P1053, DOI 10.1179/174328408X341744
   Hinton TJ, 2015, SCI ADV, V1, DOI 10.1126/sciadv.1500758
   Hoang D, 2016, ANN TRANSL MED, V4, DOI 10.21037/atm.2016.12.18
   Holzinger M, 2014, FRONT CHEM, V2, DOI 10.3389/fchem.2014.00063
   Hong SH, 2016, ADV HEALTHC MATER, V5, P75, DOI 10.1002/adhm.201400833
   Hronik-Tupaj M, 2013, J BIOMED MATER RES A, V101, P2559, DOI 10.1002/jbm.a.34565
   Hu JX, 2015, CHINESE J POLYM SCI, V33, P1661, DOI 10.1007/s10118-015-1710-3
   Hu WL, 2014, CARBOHYD POLYM, V101, P1043, DOI 10.1016/j.carbpol.2013.09.102
   Inoue Y, 2013, PLOS ONE, V8, DOI 10.1371/journal.pone.0066376
   Islam MA, 2015, CURR PHARM DESIGN, V21, P4285, DOI 10.2174/1381612821666150901103819
   Jasim A, 2017, CARBOHYD POLYM, V163, P62, DOI 10.1016/j.carbpol.2017.01.056
   Kai D, 2016, GREEN CHEM, V18, P1175, DOI 10.1039/c5gc02616d
   Kamel S, 2008, EXPRESS POLYM LETT, V2, P758, DOI 10.3144/expresspolymlett.2008.90
   Karande TS, 2004, ANN BIOMED ENG, V32, P1728, DOI 10.1007/s10439-004-7825-2
   Khatun Z, 2012, CARBOHYD POLYM, V90, P1461, DOI 10.1016/j.carbpol.2012.07.016
   Kim MY, 2017, ACS BIOMATER SCI ENG, V3, P572, DOI 10.1021/acsbiomaterials.6b00716
   Klemm D, 2011, ANGEW CHEM INT EDIT, V50, P5438, DOI 10.1002/anie.201001273
   Knopf GK, 2017, IEEE INT SYMP CIRC S
   Kolesky DB, 2014, ADV MATER, V26, P3124, DOI 10.1002/adma.201305506
   Krontiras P, 2015, J BIOMED MATER RES B, V103, P195, DOI 10.1002/jbm.b.33198
   Kucherov FA, 2017, ANGEW CHEM INT EDIT, V56, P15931, DOI 10.1002/anie.201708528
   Kuhbeck D, 2015, NEW J CHEM, V39, P2306, DOI 10.1039/c4nj02178a
   Kumbar SG, 2011, BIOMED MATER, V6, DOI 10.1088/1748-6041/6/6/065005
   Lakard S, 2004, BIOELECTROCHEMISTRY, V62, P19, DOI 10.1016/j.bioelechem.2003.09.009
   Lei YJ, 2016, ADV MATER, V28, P1477, DOI 10.1002/adma.201503520
   Levental I, 2007, SOFT MATTER, V3, P299, DOI 10.1039/b610522j
   Li CZ, 2015, CHEM REV, V115, P11559, DOI 10.1021/acs.chemrev.5b00155
   Li G, 2015, ADV HEALTHC MATER, V4, P1134, DOI 10.1002/adhm.201500002
   Li HJ, 2017, ACS APPL MATER INTER, V9, P20086, DOI 10.1021/acsami.7b04216
   Li LL, 2015, NANO LETT, V15, P1146, DOI 10.1021/nl504217p
   Li P, 2017, ACS APPL MATER INTER, V9, P22321, DOI 10.1021/acsami.7b07166
   Li YC, 2017, BIOFABRICATION, V9, DOI 10.1088/1758-5090/9/1/012001
   Li YY, 2017, CHEM ENG J, V327, P1176, DOI 10.1016/j.cej.2017.07.022
   Lievonen M, 2016, GREEN CHEM, V18, P1416, DOI [10.1039/C5GC01436K, 10.1039/c5gc01436k]
   Lim SM, 2008, J BIOMAT SCI-POLYM E, V19, P453, DOI 10.1163/156856208783719482
   Liu WJ, 2017, ADV HEALTHC MATER, V6, DOI 10.1002/adhm.201601451
   Liu YT, 2017, NAT COMMUN, V8, DOI 10.1038/s41467-017-01101-6
   Liu ZM, 2015, NANOTECHNOLOGY, V26, DOI 10.1088/0957-4484/26/46/465708
   Luque L, 2016, BIOTECHNOL BIOFUELS, V9, DOI 10.1186/s13068-016-0661-4
   Mariod AA, 2015, FOOD SCI TECHNOL INT, V21, P380, DOI 10.1177/1082013214541137
   Marquez A, 2017, BIOSENS BIOELECTRON, V97, P136, DOI 10.1016/j.bios.2017.05.051
   Martens EC, 2011, PLOS BIOL, V9, DOI 10.1371/journal.pbio.1001221
   Mattos BD, 2017, J CONTROL RELEASE, V262, P139, DOI 10.1016/j.jconrel.2017.07.025
   Mauney JR, 2011, BIOMATERIALS, V32, P808, DOI 10.1016/j.biomaterials.2010.09.051
   Mishra SK, 2015, CARBOHYD POLYM, V121, P37, DOI 10.1016/j.carbpol.2014.12.027
   Morch YA, 2006, BIOMACROMOLECULES, V7, P1471, DOI 10.1021/bm060010d
   Muller FA, 2006, BIOMATERIALS, V27, P3955, DOI 10.1016/j.biomaterials.2006.02.031
   Nasab NA, 2018, ARTIF CELL NANOMED B, V46, P75, DOI 10.1080/21691401.2017.1290648
   Naseri N, 2016, RSC ADV, V6, P5999, DOI 10.1039/c5ra27246g
   Naseri N, 2014, CARBOHYD POLYM, V109, P7, DOI 10.1016/j.carbpol.2014.03.031
   Nguyen D, 2017, SCI REP-UK, V7, DOI 10.1038/s41598-017-00690-y
   Nichol JW, 2010, BIOMATERIALS, V31, P5536, DOI 10.1016/j.biomaterials.2010.03.064
   Pachuau LS, 2015, MINI-REV MED CHEM, V15, P543
   Pahla G., 2017, S AFRICAN J CHEM ENG, V24, P168, DOI 10.1016/j.sajce.2017.10.004
   Palanisamy S, 2016, CARBOHYD POLYM, V151, P401, DOI 10.1016/j.carbpol.2016.05.076
   Park SY, 2011, ANGEW CHEM INT EDIT, V50, P1644, DOI 10.1002/anie.201006038
   Petchsomrit A, 2017, SCI PHARM, V85, DOI 10.3390/scipharm85010011
   Piras CC, 2017, BIOMATER SCI-UK, V5, P1988, DOI 10.1039/c7bm00510e
   Plackett DV, 2014, NORD PULP PAP RES J, V29, P105, DOI 10.3183/npprj-2014-29-01-p105-118
   Plieva FM, 2008, TRENDS MICROBIOL, V16, P543, DOI 10.1016/j.tim.2008.08.005
   Qian Y, 2014, GREEN CHEM, V16, P2156, DOI 10.1039/c3gc42131g
   Rao W, 2015, ACS NANO, V9, P5725, DOI 10.1021/nn506928p
   Rios LM, 2007, MAR POLLUT BULL, V54, P1230, DOI 10.1016/j.marpolbul.2007.03.022
   Rose F, 2018, J CONTROL RELEASE, V271, P88, DOI 10.1016/j.jconrel.2017.12.003
   Roseti L, 2017, MAT SCI ENG C-MATER, V78, P1246, DOI 10.1016/j.msec.2017.05.017
   Roxin P, 1998, DRUG DEV IND PHARM, V24, P1025, DOI 10.3109/03639049809089946
   Rudzinski WE, 2016, CARBOHYD POLYM, V147, P323, DOI 10.1016/j.carbpol.2016.04.041
   Rydz J, 2015, INT J MOL SCI, V16, P564, DOI 10.3390/ijms16010564
   Sheldon RA, 2014, GREEN CHEM, V16, P950, DOI [10.1039/c3gc41935e, 10.1039/C3GC41935E]
   Shin SR, 2016, SMALL, V12, P3677, DOI 10.1002/smll.201600178
   Silvestre AJD, 2014, EXPERT OPIN DRUG DEL, V11, P1113, DOI 10.1517/17425247.2014.920819
   Singh A, 2013, SENSOR ACTUAT B-CHEM, V185, P675, DOI 10.1016/j.snb.2013.05.014
   Suk KS, 2006, INT ORTHOP, V30, P290, DOI 10.1007/s00264-005-0072-9
   Tao H, 2012, ADV MATER, V24, P2824, DOI 10.1002/adma.201104477
   Thambi T, 2016, MACROMOL RAPID COMM, V37, P1881, DOI 10.1002/marc.201600371
   Thanou M, 2001, ADV DRUG DELIVER REV, V52, P117, DOI 10.1016/S0169-409X(01)00231-9
   Topkaya SN, 2015, BIOSENS BIOELECTRON, V64, P456, DOI 10.1016/j.bios.2014.09.060
   Torres-Rendon JG, 2015, ADV MATER, V27, P2989, DOI 10.1002/adma.201405873
   Tseng TC, 2015, ADV MATER, V27, P3518, DOI 10.1002/adma.201500762
   Tuck CO, 2012, SCIENCE, V337, P695, DOI 10.1126/science.1218930
   Tung JC, 2014, STEM CELL REP, V2, P271, DOI 10.1016/j.stemcr.2014.01.011
   Van den Bulcke AI, 2000, BIOMACROMOLECULES, V1, P31, DOI 10.1021/bm990017d
   van der Lubben IM, 2001, EUR J PHARM SCI, V14, P201, DOI 10.1016/S0928-0987(01)00172-5
   Ververis C, 2004, IND CROP PROD, V19, P245, DOI 10.1016/j.indcrop.2003.10.006
   Wang JF, 2017, WASTE MANAGE, V65, P11, DOI 10.1016/j.wasman.2017.04.025
   Wu QX, 2014, MAR DRUGS, V12, P6236, DOI 10.3390/md12126236
   Wu T, 2017, MACROMOL RES, V25, P480, DOI 10.1007/s13233-017-5066-0
   Yang J, 2013, CARBOHYD POLYM, V92, P719, DOI 10.1016/j.carbpol.2012.09.036
   Yiamsawas D, 2014, RSC ADV, V4, P11661, DOI 10.1039/c3ra47971d
   Yu HY, 2017, ACS APPL MATER INTER, V9, P43920, DOI 10.1021/acsami.7b09102
   Zhu K, 2017, ADV FUNCT MATER, V27, DOI 10.1002/adfm.201605352
   Zhu YQ, 2016, NATURE, V540, P354, DOI 10.1038/nature21001
   1997, IMAGING SCI J, V45, P205
   2016, ACS SUSTAIN CHEM ENG, V4, P5204, DOI DOI 10.1021/ACSSUSCHEMENG.6B01209
   2016, ACTA BIOMATER, V45, P262, DOI DOI 10.1016/J.ACTBIO.2016.09.003
   2014, P NATL ACAD SCI USA, V111, P1381, DOI DOI 10.1073/PNAS.1324214111
   2017, CARBOHYD POLYM, V169, P357, DOI DOI 10.1016/J.CARBPOL.2017.04.030
   2014, BIOMACROMOLECULES, V15, P327, DOI DOI 10.1021/BM401555P
   2017, INT J PHARMACEUT, V531, P67, DOI DOI 10.1016/J.IJPHARM.2017.08.071
NR 146
TC 23
Z9 24
U1 13
U2 111
PU AMER CHEMICAL SOC
PI WASHINGTON
PA 1155 16TH ST, NW, WASHINGTON, DC 20036 USA
SN 2373-9878
J9 ACS BIOMATER SCI ENG
JI ACS Biomater. Sci. Eng.
PD MAY
PY 2019
VL 5
IS 5
BP 2079
EP 2092
DI 10.1021/acsbiomaterials.8b01634
PG 27
WC Materials Science, Biomaterials
WE Science Citation Index Expanded (SCI-EXPANDED)
SC Materials Science
GA HY4TE
UT WOS:000468120000003
PM 33405711
DA 2023-06-30
ER

PT J
AU Khan, MU
   You, HJ
   Zhang, DJ
   Zhang, LL
   Fang, JX
AF Khan, Misbah Ullah
   You, Hongjun
   Zhang, Dongjie
   Zhang, Lingling
   Fang, Jixiang
TI One-step synthesis of non-symmetric CuI nanoplates for a highly
   sensitive non-enzymatic glucose biosensor
SO CRYSTENGCOMM
LA English
DT Article
ID HYDROGEN-PEROXIDE; ELECTRODE; NANOPARTICLES; SENSORS
AB The construction of active nanomaterials on the surface of electrodes is very useful to boost electrochemical properties. Recently, great focus has been given to obtain immensely sensitive and selective glucose biosensors. This study demonstrates the well-controlled synthesis of non-symmetric two dimensional CuI nanoplates via a facile one-pot method in aqueous solution. On one side, the surface of the uniform non-symmetrical CuI nanoplates is covered with teeth-like tips, and on the other side the surface is flat and smooth. The non-symmetrical CuI nanoplate displays very high sensitivity properties in structure-dependent ultra-sensitive non-enzymatic glucose biosensors with a wide linear range, which could be ascribed solely to the non-symmetrical structural morphology. This novel study may perhaps open an innovative way to promote non-enzymatic glucose sensing properties.
C1 [Khan, Misbah Ullah; You, Hongjun] Xi An Jiao Tong Univ, Sch Sci, Xian 710049, Shaanxi, Peoples R China.
   [Khan, Misbah Ullah; You, Hongjun; Zhang, Dongjie; Zhang, Lingling; Fang, Jixiang] Xi An Jiao Tong Univ, Sch Elect & Informat Engn, Key Lab Phys Elect & Devices, Minist Educ, Xian 710049, Shaanxi, Peoples R China.
C3 Xi'an Jiaotong University; Xi'an Jiaotong University
RP You, HJ (通讯作者)，Xi An Jiao Tong Univ, Sch Sci, Xian 710049, Shaanxi, Peoples R China.; You, HJ; Fang, JX (通讯作者)，Xi An Jiao Tong Univ, Sch Elect & Informat Engn, Key Lab Phys Elect & Devices, Minist Educ, Xian 710049, Shaanxi, Peoples R China.
EM hjyou@mail.xjtu.edu.cn; jxfang@mai.xjtu.edu.cn
RI Zhang, Dongjie/P-1629-2016; You, Hongjun/E-6112-2011; zhang,
   lingling/HDM-2189-2022; Fang, Jixiang/C-5981-2015; You,
   Hongjun/J-6484-2013
OI You, Hongjun/0000-0002-9389-3076; Zhang, Lingling/0000-0002-6272-7171
FU Natural Science Foundation of Shaanxi Province [2017JM5072]; Fundamental
   Research Funds for the Central Universities [xjj2017102]; National
   Natural Science Foundation of China [21675122, 21874104]; Key Research
   Program in Shaanxi [2017NY-114]; World-Class Universities (Disciplines);
   Characteristic Development Guidance Funds for the Central Universities
FX H. J. You acknowledges the programs supported by the Natural Science
   Foundation of Shaanxi Province (No. 2017JM5072), and the Fundamental
   Research Funds for the Central Universities (No. xjj2017102). J. X. Fang
   acknowledges the programs supported by the National Natural Science
   Foundation of China (No. 21675122, 21874104), the Key Research Program
   in Shaanxi (2017NY-114), the World-Class Universities (Disciplines) and
   the Characteristic Development Guidance Funds for the Central
   Universities.
CR Bai HY, 2010, CHEM COMMUN, V46, P1739, DOI 10.1039/b921004k
   Barone PW, 2005, ANAL CHEM, V77, P7556, DOI 10.1021/ac0511997
   Benassi K, 2013, DIABETES TECHNOL THE, V15, P409, DOI 10.1089/dia.2012.0314
   Chen LY, 2010, ADV FUNCT MATER, V20, P2279, DOI 10.1002/adfm.201000326
   Cheng ZL, 2001, BIOSENS BIOELECTRON, V16, P179, DOI 10.1016/S0956-5663(01)00137-3
   Ding Y, 2011, ELECTROCHIM ACTA, V58, P209, DOI 10.1016/j.electacta.2011.09.039
   Dong XC, 2012, ACS NANO, V6, P3206, DOI 10.1021/nn300097q
   Fang JX, 2016, NPG ASIA MATER, V8, DOI 10.1038/am.2016.163
   Fang JX, 2009, CHEM COMMUN, P1130, DOI 10.1039/b819003h
   Felix S, 2014, J CHEM SCI, V126, P25, DOI 10.1007/s12039-013-0564-x
   Feng HQ, 2018, ADV HEALTHC MATER, V7, DOI 10.1002/adhm.201701298
   Guariguata L, 2014, DIABETES RES CLIN PR, V103, P137, DOI 10.1016/j.diabres.2013.11.002
   Huang TK, 2009, J ELECTROANAL CHEM, V636, P123, DOI 10.1016/j.jelechem.2009.08.011
   Kang XH, 2008, TALANTA, V74, P879, DOI 10.1016/j.talanta.2007.07.019
   Kang XH, 2009, BIOSENS BIOELECTRON, V25, P901, DOI 10.1016/j.bios.2009.09.004
   Kannan PK, 2015, CHEM-EUR J, V21, P9355, DOI 10.1002/chem.201500851
   Khan MU, 2018, SMALL, V14, DOI 10.1002/smll.201702948
   Khoo EH, 2016, SCI REP-UK, V6, DOI 10.1038/srep19658
   Kim HJ, 2018, NANO ENERGY, V53, P468, DOI 10.1016/j.nanoen.2018.08.074
   Kropff J, 2015, DIABETES OBES METAB, V17, P343, DOI 10.1111/dom.12378
   Li CL, 2015, NANOTECHNOLOGY, V26, DOI 10.1088/0957-4484/26/1/015503
   Li F, 2004, ANGEW CHEM INT EDIT, V43, P5238, DOI 10.1002/anie.200460783
   Li YC, 2015, SENSOR ACTUAT B-CHEM, V206, P735, DOI 10.1016/j.snb.2014.09.016
   Li ZZ, 2015, SCI REP-UK, V5, DOI 10.1038/srep10617
   Lin YH, 2004, NANO LETT, V4, P191, DOI 10.1021/nl0347233
   Lin YQ, 2014, ANAL CHEM, V86, P3895, DOI 10.1021/ac4042087
   Liu MM, 2013, BIOSENS BIOELECTRON, V45, P206, DOI 10.1016/j.bios.2013.02.010
   Liu YZ, 2015, ELECTROANAL, V27, P1138, DOI 10.1002/elan.201400568
   Liu Z, 2014, NANOSCALE, V6, P2567, DOI 10.1039/c3nr05840a
   Lu N, 2014, RSC ADV, V4, P31056, DOI 10.1039/c4ra03258f
   Lv J, 2017, SENSOR ACTUAT B-CHEM, V248, P630, DOI 10.1016/j.snb.2017.04.052
   Mahshid SS, 2011, ELECTROCHIM ACTA, V58, P551, DOI 10.1016/j.electacta.2011.09.083
   Mbomson I. G., 2014, P SOC PHOTO-OPT INS, V12
   Odaci D, 2009, BIOMACROMOLECULES, V10, P2928, DOI 10.1021/bm900755y
   Shi BJ, 2018, ADV MATER, V30, DOI 10.1002/adma.201801511
   Song J., 2013, ACS APPL MATER INTER, V5, P12934
   Tian CF, 2015, ADV OPT MATER, V3, P404, DOI 10.1002/adom.201400576
   Wang J, 2008, CHEM REV, V108, P814, DOI 10.1021/cr068123a
   Wang J, 2011, ELECTROCHIM ACTA, V56, P7510, DOI 10.1016/j.electacta.2011.06.102
   Wang XY, 2010, COLLOID SURFACE B, V78, P363, DOI 10.1016/j.colsurfb.2010.03.035
   Wei H, 2009, CHEM COMMUN, P2842, DOI 10.1039/b904673a
   Yang H. O., 2017, ADV MATER, V29
   Yang YY, 2018, J RUSS LASER RES, V39, P267, DOI 10.1007/s10946-018-9717-1
   Yang ZB, 2014, PART PART SYST CHAR, V31, P390, DOI 10.1002/ppsc.201300290
   Yeh PH, 2009, ADV MATER, V21, P4975, DOI 10.1002/adma.200902172
   You HJ, 2016, NANO TODAY, V11, P145, DOI 10.1016/j.nantod.2016.04.003
   You HJ, 2014, ACS CATAL, V4, P2829, DOI 10.1021/cs500390s
   You HJ, 2013, CHEM SOC REV, V42, P2880, DOI 10.1039/c2cs35319a
   Zang Y. H., 2014, J MATER CHEM A, V2, P7753
   Zheng Q, 2014, ADV MATER, V26, P5851, DOI 10.1002/adma.201402064
NR 50
TC 8
Z9 8
U1 1
U2 29
PU ROYAL SOC CHEMISTRY
PI CAMBRIDGE
PA THOMAS GRAHAM HOUSE, SCIENCE PARK, MILTON RD, CAMBRIDGE CB4 0WF, CAMBS,
   ENGLAND
SN 1466-8033
J9 CRYSTENGCOMM
JI Crystengcomm
PD DEC 14
PY 2018
VL 20
IS 46
BP 7582
EP 7589
DI 10.1039/c8ce01387j
PG 8
WC Chemistry, Multidisciplinary; Crystallography
WE Science Citation Index Expanded (SCI-EXPANDED)
SC Chemistry; Crystallography
GA HC1BX
UT WOS:000451535200022
DA 2023-06-30
ER

PT J
AU Arumugam, N
   Kim, J
AF Arumugam, Nandhini
   Kim, JongSung
TI Quantum dots attached to graphene oxide for sensitive detection of
   ascorbic acid in aqueous solutions
SO MATERIALS SCIENCE AND ENGINEERING C-MATERIALS FOR BIOLOGICAL
   APPLICATIONS
LA English
DT Article
DE Ascorbic acid (AA); Graphene oxide (GO); Quantum dots (QDs); Biosensor
ID CROSS-LINKED COLLAGEN; ELECTROCHEMICAL SENSOR; SELECTIVE DETERMINATION;
   VOLTAMMETRIC SENSOR; CARBOXYL GROUPS; NANOPARTICLES; QUERCETIN;
   NANOTUBES; TYROSINE
AB Water-soluble fluorescent carboxyl-functionalized CdSe-ZnS quantum dots (QDs) were immobilized on graphene oxide (GO) and used for sensitive detection of ascorbic acid in aqueous solutions. QDs were attached to the surface of graphene oxide using the EDC/NHS-sulfo coupling reaction. Ascorbic acid is known as an antioxidant. It plays a crucial role in health maintenance, bio synthetic pathways such as formation of collagen and regulates immune system. The photoluminescence (PL) intensity of as-prepared GO-QD hybrids in water was quenched by ascorbic acid at ambient temperature. Based on this photoluminescence quenching phenomenon, a simple, rapid, and sensitive procedure is developed. In this study we are successful in detecting ascorbic acid due to its biological significance and the limit of detection is 568 pM.
C1 [Arumugam, Nandhini; Kim, JongSung] Gachon Univ, Dept Chem & Biol Engn, Seongnamdaero 1342, Sungnam Si 13120, Gyeonggi Do, South Korea.
C3 Gachon University
RP Kim, J (通讯作者)，Gachon Univ, Dept Chem & Biol Engn, Seongnamdaero 1342, Sungnam Si 13120, Gyeonggi Do, South Korea.
EM jongkim@gachon.ac.kr
FU GRRC program of Gyeonggi province (GRRC Gachon) [2017-B01]; Human
   Resource Development of the Korea Insitute of Energy Technology
   Evaluation and Planning (KETEP); Ministry of Trade, Industry and Energy
   (MOTIE) of the Republic of Korea [20174030201530]
FX This work was supported by the GRRC program of Gyeonggi province (GRRC
   Gachon 2017-B01) and by the Human Resource Development of the Korea
   Insitute of Energy Technology Evaluation and Planning (KETEP) and the
   Ministry of Trade, Industry and Energy (MOTIE) of the Republic of Korea
   (20174030201530).
CR Alivisatos AP, 1996, SCIENCE, V271, P933, DOI 10.1126/science.271.5251.933
   Anastos N, 2004, TALANTA, V64, P130, DOI 10.1016/j.talanta.2004.01.021
   Bera D, 2010, MATERIALS, V3, P2260, DOI 10.3390/ma3042260
   Chan WCW, 1998, SCIENCE, V281, P2016, DOI 10.1126/science.281.5385.2016
   Chang BYS, 2012, INT J NANOMED, V7, P3379, DOI 10.2147/IJN.S28189
   Dresselhaus MS, 2010, NANO LETT, V10, P751, DOI 10.1021/nl904286r
   Everaerts F, 2008, J BIOMED MATER RES A, V85A, P547, DOI 10.1002/jbm.a.31524
   Everaerts F, 2007, J BIOMED MATER RES A, V83A, P1176, DOI 10.1002/jbm.a.31398
   Freitag M, 2009, NANO LETT, V9, P1883, DOI 10.1021/nl803883h
   Gazdik Z, 2008, SENSORS-BASEL, V8, P7097, DOI 10.3390/s8117097
   Geim AK, 2007, NAT MATER, V6, P183, DOI 10.1038/nmat1849
   Georgakilas V, 2016, CHEM REV, V116, P5464, DOI 10.1021/acs.chemrev.5b00620
   Gode C, 2017, J COLLOID INTERF SCI, V508, P525, DOI 10.1016/j.jcis.2017.08.086
   Gupta VK, 2014, J MOL LIQ, V191, P172, DOI 10.1016/j.molliq.2013.12.014
   Huang P, 2011, THERANOSTICS, V1, P240, DOI 10.7150/thno/v01p0240
   HUMMERS WS, 1958, J AM CHEM SOC, V80, P1339, DOI 10.1021/ja01539a017
   Jenrette E, 2015, OPT EXPRESS, V23, P25017, DOI 10.1364/OE.23.025017
   Ji DY, 2018, SENSOR ACTUAT B-CHEM, V256, P512, DOI 10.1016/j.snb.2017.10.070
   Jiang GH, 2015, RSC ADV, V5, P9064, DOI 10.1039/c4ra16773b
   Jiang TT, 2016, MATER RES BULL, V74, P271, DOI 10.1016/j.materresbull.2015.10.049
   KULYS J, 1991, ANAL CHIM ACTA, V243, P173, DOI 10.1016/S0003-2670(00)82556-8
   Kumar SA, 2008, BIOSENS BIOELECTRON, V24, P518, DOI 10.1016/j.bios.2008.05.007
   Kundu A, 2015, ACS APPL MATER INTER, V7, P3512, DOI 10.1021/am507110r
   Liu JJ, 2015, SENSOR ACTUAT B-CHEM, V212, P214, DOI 10.1016/j.snb.2015.02.019
   Lu BP, 2013, CARBON, V63, P157, DOI 10.1016/j.carbon.2013.06.067
   Ma XX, 2012, NANO RES, V5, P199, DOI 10.1007/s12274-012-0200-y
   Mauter MS, 2008, ENVIRON SCI TECHNOL, V42, P5843, DOI 10.1021/es8006904
   Noroozifar M, 2014, ANAL BIOANAL CHEM RE, V1, P62
   Novoselov KS, 2004, SCIENCE, V306, P666, DOI 10.1126/science.1102896
   Panzer MA, 2008, J APPL PHYS, V103, DOI 10.1063/1.2903519
   PEAK D, 1983, J CHEM PHYS, V79, P3328, DOI 10.1063/1.446234
   Qiu SY, 2011, BIOSENS BIOELECTRON, V26, P4326, DOI 10.1016/j.bios.2011.04.029
   Ragupathy D, 2010, SENSOR ACTUAT B-CHEM, V143, P696, DOI 10.1016/j.snb.2009.10.026
   Reghuram S, 2015, J EXP NANOSCI, V10, P787, DOI 10.1080/17458080.2014.902542
   Si Y, 2008, NANO LETT, V8, P1679, DOI 10.1021/nl080604h
   Sies H., 1992, ANGEW CHEM, V104, P948
   Song J, 2014, SCI REP-UK, V4, DOI 10.1038/srep07515
   Tomasulo M, 2006, J PHYS CHEM B, V110, P3853, DOI 10.1021/jp060185h
   Veerapandian M, 2012, CARBON, V50, P4228, DOI 10.1016/j.carbon.2012.05.004
   Wen D, 2010, BIOSENS BIOELECTRON, V26, P1056, DOI 10.1016/j.bios.2010.08.054
   Wu T, 2007, FOOD CHEM, V100, P1573, DOI 10.1016/j.foodchem.2005.12.042
   Wu X, 2003, TALANTA, V59, P95, DOI 10.1016/S0039-9140(02)00475-7
   Yang Y, 2012, CHEM-EUR J, V18, P4208, DOI 10.1002/chem.201103445
   Yola ML, 2016, MAT SCI ENG C-MATER, V61, P368, DOI 10.1016/j.msec.2015.12.057
   Yola ML, 2015, SENSOR ACTUAT B-CHEM, V210, P149, DOI 10.1016/j.snb.2014.12.098
   Yola ML, 2014, ELECTROCHIM ACTA, V125, P38, DOI 10.1016/j.electacta.2014.01.074
   Yola ML, 2014, ELECTROCHIM ACTA, V120, P204, DOI 10.1016/j.electacta.2013.12.086
   Yola ML, 2013, J ELECTROANAL CHEM, V698, P9, DOI 10.1016/j.jelechem.2013.03.016
   Yoo E, 2008, NANO LETT, V8, P2277, DOI 10.1021/nl800957b
   Yuan JP, 2008, ANAL CHIM ACTA, V630, P174, DOI 10.1016/j.aca.2008.10.003
   Zhang H, 2003, J PHYS CHEM B, V107, P8, DOI 10.1021/jp025910c
   Zhang LJ, 2018, BIOSENS BIOELECTRON, V100, P235, DOI 10.1016/j.bios.2017.09.006
   Zhao WW, 2012, ANAL CHEM, V84, P10518, DOI 10.1021/ac3028799
NR 53
TC 16
Z9 17
U1 10
U2 131
PU ELSEVIER
PI AMSTERDAM
PA RADARWEG 29, 1043 NX AMSTERDAM, NETHERLANDS
SN 0928-4931
EI 1873-0191
J9 MAT SCI ENG C-MATER
JI Mater. Sci. Eng. C-Mater. Biol. Appl.
PD NOV 1
PY 2018
VL 92
BP 720
EP 725
DI 10.1016/j.msec.2018.07.017
PG 6
WC Materials Science, Biomaterials
WE Science Citation Index Expanded (SCI-EXPANDED)
SC Materials Science
GA GU5EV
UT WOS:000445309700073
PM 30184800
DA 2023-06-30
ER

PT J
AU Li, YY
   Zhao, QC
   Wang, YD
   Man, TT
   Zhou, L
   Fang, X
   Pei, H
   Chi, LF
   Liu, J
AF Li, Yingying
   Zhao, Qingcheng
   Wang, Yandong
   Man, Tiantian
   Zhou, Lu
   Fang, Xu
   Pei, Hao
   Chi, Lifeng
   Liu, Jian
TI Ultrasensitive Signal-On Detection of Nucleic Acids with
   Surface-Enhanced Raman Scattering and Exonuclease III-Assisted Probe
   Amplification
SO ANALYTICAL CHEMISTRY
LA English
DT Article
ID MANGANESE SUPEROXIDE-DISMUTASE; HIGHLY SENSITIVE DETECTION; DNA
   DETECTION; LABEL-FREE; ELECTROCHEMICAL DETECTION; ISOTHERMAL
   AMPLIFICATION; SERS DETECTION; CANCER; RNA; NANOPARTICLES
AB The methodological development of nucleic acids detection is a rapidly growing research field. Here, we report a powerful method to detect nucleic acids by an integration of surface-enhanced Raman scattering and exonuclease III-assisted probe amplification. With a unique signal-on strategy, we have demonstrated that the target DNA of MnSOD gene in concentrations as low as 1 aM can reproducibly be detected, which offers a detection limit several orders of magnitude better than the previous reports in the literature. The new biosensor exhibits an excellent specificity in differentiating DNA sequences with a single-base mismatch. As a robust, flexible, and ultrasensitive approach, it promises important applications in clinical diagnostics and DNA identification where only a very limited amount of the biological sample is available.
C1 [Li, Yingying; Zhao, Qingcheng; Wang, Yandong; Zhou, Lu; Fang, Xu; Chi, Lifeng; Liu, Jian] Soochow Univ, Inst Funct Nano & Soft Mat FUNSOM, Jiangsu Key Lab Carbon Based Funct Mat & Devices, Suzhou 215123, Jiangsu, Peoples R China.
   [Man, Tiantian; Pei, Hao] East China Normal Univ, Sch Chem & Mol Engn, Shanghai 200241, Peoples R China.
C3 Soochow University - China; East China Normal University
RP Zhou, L; Liu, J (通讯作者)，Soochow Univ, Inst Funct Nano & Soft Mat FUNSOM, Jiangsu Key Lab Carbon Based Funct Mat & Devices, Suzhou 215123, Jiangsu, Peoples R China.
EM lzhou2012@sinano.ac.cn; jliu@suda.edu.cn
RI Chi, Lifeng/A-1419-2015; Liu, Jian/G-8067-2018; Pei, Hao/D-4509-2012;
   Liu, Jian/AEX-5806-2022
OI Liu, Jian/0000-0002-0095-8978; 
FU Major State Basic Research Development Program [2013CB932702]; National
   Natural Science Foundation of China [21275106, 21575095]; Collaborative
   Innovation Center of Suzhou Nano Science and Technology; Priority
   Academic Program Development of Jiangsu Higher Education Institutions;
   "1000 Youth Talents" plan of the Global Expert Recruitment Program
FX This work is supported by the Major State Basic Research Development
   Program (No. 2013CB932702), and by the National Natural Science
   Foundation of China (Nos. 21275106, 21575095); this project was also
   supported by Collaborative Innovation Center of Suzhou Nano Science and
   Technology, the Priority Academic Program Development of Jiangsu Higher
   Education Institutions. J.L. is supported by the "1000 Youth Talents"
   plan of the Global Expert Recruitment Program.
CR Breaker RR, 2004, NATURE, V432, P838, DOI 10.1038/nature03195
   Campion A, 1998, CHEM SOC REV, V27, P241, DOI 10.1039/a827241z
   Cao YWC, 2002, SCIENCE, V297, P1536, DOI 10.1126/science.297.5586.1536
   Chen YL, 2015, CHEM SCI, V6, P3769, DOI 10.1039/c5sc01031d
   Cullen JJ, 2003, CANCER RES, V63, P1297
   Das J, 2015, NAT CHEM, V7, P569, DOI [10.1038/nchem.2270, 10.1038/NCHEM.2270]
   Dhar SK, 2012, FREE RADICAL BIO MED, V52, P2209, DOI 10.1016/j.freeradbiomed.2012.03.009
   Duan RX, 2016, CHEM SOC REV, V45, P1738, DOI 10.1039/c5cs00819k
   Furukawa K, 2011, ANGEW CHEM INT EDIT, V50, P12020, DOI 10.1002/anie.201104425
   Gao FL, 2013, ANAL CHEM, V85, P11788, DOI 10.1021/ac4032109
   Gao FL, 2012, CHEM COMMUN, V48, P10603, DOI 10.1039/c2cc35203f
   Gerasimova YV, 2014, CHEM SOC REV, V43, P6405, DOI 10.1039/c4cs00083h
   Gillingham D, 2016, CHEM SOC REV, V45, P2637, DOI 10.1039/c5cs00271k
   Han XX, 2009, ANAL CHEM, V81, P3329, DOI 10.1021/ac900395x
   HENIKOFF S, 1984, GENE, V28, P351, DOI 10.1016/0378-1119(84)90153-7
   Hosack DA, 2003, GENOME BIOL, V4, DOI 10.1186/gb-2003-4-10-r70
   Huang ZL, 2010, ADV MATER, V22, P4136, DOI 10.1002/adma.201001179
   Ji HX, 2012, ANAL CHEM, V84, P7166, DOI 10.1021/ac3015356
   Josson S, 2006, ONCOGENE, V25, P1554, DOI 10.1038/sj.onc.1209186
   Kang H, 2015, NAT REV CLIN ONCOL, V12, P11, DOI 10.1038/nrclinonc.2014.192
   Kang T, 2010, NANO LETT, V10, P1189, DOI 10.1021/nl1000086
   Laing S, 2016, CHEM SOC REV, V45, P1901, DOI 10.1039/c5cs00644a
   Lee HJ, 2005, ANAL CHEM, V77, P5096, DOI 10.1021/ac050815w
   Li JM, 2013, LANGMUIR, V29, P6147, DOI 10.1021/la4006828
   Li XX, 2016, CHEM COMMUN, V52, P10269, DOI 10.1039/c6cc04391g
   Liu B, 2013, FOOD BIOPROCESS TECH, V6, P710, DOI 10.1007/s11947-011-0774-5
   Liu J, 2006, ANGEW CHEM INT EDIT, V45, P3618, DOI 10.1002/anie.200503830
   Liu SF, 2013, ANAL CHEM, V85, P2282, DOI 10.1021/ac303225p
   Liu XQ, 2013, J AM CHEM SOC, V135, P11832, DOI 10.1021/ja403485r
   Liu XQ, 2012, ACS NANO, V6, P3553, DOI 10.1021/nn300598q
   Liu Y, 2016, CHEM COMMUN, V52, P8838, DOI 10.1039/c6cc03746a
   Meyer M, 2016, METHODS MOL BIOL, V1320, P59, DOI 10.1007/978-1-4939-2763-0_5
   Ngo HT, 2014, ANAL BIOANAL CHEM, V406, P3335, DOI 10.1007/s00216-014-7648-4
   Nie SM, 1997, SCIENCE, V275, P1102, DOI 10.1126/science.275.5303.1102
   OBERLEY LW, 1979, CANCER RES, V39, P1141
   Pang YF, 2016, BIOSENS BIOELECTRON, V79, P574, DOI 10.1016/j.bios.2015.12.052
   Robinson PN, 2014, PLOS GENET, V10, DOI 10.1371/journal.pgen.1004268
   Sahin M, 2015, SCIENCE, V350, P890, DOI 10.1126/science.aab3897
   Sarsour EH, 2014, ANTIOXID REDOX SIGN, V20, P1618, DOI 10.1089/ars.2013.5303
   Schwarzenbach H, 2011, NAT REV CANCER, V11, P426, DOI 10.1038/nrc3066
   Shi Y, 2016, ANAL CHEM, V88, P3723, DOI 10.1021/acs.analchem.5b04551
   Wei XP, 2013, SMALL, V9, P2493, DOI 10.1002/smll.201202914
   Xiong EH, 2015, ANAL CHEM, V87, P7291, DOI 10.1021/acs.analchem.5b01402
   Xu LJ, 2015, J AM CHEM SOC, V137, P5149, DOI 10.1021/jacs.5b01426
   Ye M, 2015, NANOSCALE, V7, P13427, DOI 10.1039/c5nr02491a
   Ye SJ, 2015, ANAL CHEM, V87, P8242, DOI 10.1021/acs.analchem.5b01186
   Zhang JN, 2015, CHEM COMMUN, V51, P15284, DOI 10.1039/c5cc06571b
   Zhao YX, 2015, CHEM REV, V115, P12491, DOI 10.1021/acs.chemrev.5b00428
   Zuo XL, 2010, J AM CHEM SOC, V132, P1816, DOI 10.1021/ja909551b
NR 49
TC 26
Z9 28
U1 1
U2 141
PU AMER CHEMICAL SOC
PI WASHINGTON
PA 1155 16TH ST, NW, WASHINGTON, DC 20036 USA
SN 0003-2700
EI 1520-6882
J9 ANAL CHEM
JI Anal. Chem.
PD DEC 6
PY 2016
VL 88
IS 23
BP 11684
EP 11690
DI 10.1021/acs.analchem.6b03267
PG 7
WC Chemistry, Analytical
WE Science Citation Index Expanded (SCI-EXPANDED)
SC Chemistry
GA EE4FE
UT WOS:000389556900061
PM 27791351
DA 2023-06-30
ER

PT J
AU Mirzaei, M
   Sawan, M
AF Mirzaei, Maryam
   Sawan, Mohamad
TI Microelectronics-Based Biosensors Dedicated to the Detection of
   Neurotransmitters: A Review
SO SENSORS
LA English
DT Review
DE microtechnology; microsystems; microelectronics; biosensors; chemical
   messengers; neurotransmitters
ID GLASSY-CARBON ELECTRODE; IN-VIVO DETECTION; SELECTIVE DETERMINATION;
   ELECTROCHEMICAL BIOSENSOR; VOLTAMMETRIC DETECTION; GOLD NANOPARTICLES;
   ON-CHIP; FIBER MICROELECTRODE; DOPAMINE RELEASE; ASCORBIC-ACID
AB Dysregulation of neurotransmitters (NTs) in the human body are related to diseases such as Parkinson's and Alzheimer's. The mechanisms of several neurological disorders, such as epilepsy, have been linked to NTs. Because the number of diagnosed cases is increasing, the diagnosis and treatment of such diseases are important. To detect biomolecules including NTs, microtechnology, micro and nanoelectronics have become popular in the form of the miniaturization of medical and clinical devices. They offer high-performance features in terms of sensitivity, as well as low-background noise. In this paper, we review various devices and circuit techniques used for monitoring NTs in vitro and in vivo and compare various methods described in recent publications.
C1 [Mirzaei, Maryam; Sawan, Mohamad] Polytech Montreal, Dept Elect Engn, Polystim Neurotechnol Lab, Montreal, PQ H3T 1J4, Canada.
C3 Universite de Montreal; Polytechnique Montreal
RP Sawan, M (通讯作者)，Polytech Montreal, Dept Elect Engn, Polystim Neurotechnol Lab, Montreal, PQ H3T 1J4, Canada.
EM maryam.mirzaei@polymtl.ca; mohamad.sawan@polymtl.ca
FU Canada Research Chair on Smart Medical Devices
FX The authors would like to acknowledge the financial support from the
   Canada Research Chair on Smart Medical Devices.
CR Abbaspour A, 2011, BIOSENS BIOELECTRON, V26, P4674, DOI 10.1016/j.bios.2011.04.061
   ADAMS RN, 1976, ANAL CHEM, V48, P1126, DOI 10.1021/ac50007a045
   Adiguzel Y, 2012, SENSORS-BASEL, V12, P10042, DOI 10.3390/s120810042
   Ali-Boucetta H, 2013, ADV DRUG DELIVER REV, V65, P1897, DOI 10.1016/j.addr.2013.11.002
   Apetrei IM, 2013, ROM BIOTECH LETT, V18, P8253
   Atta NF, 2012, J ELECTROCHEM SOC, V159, pH765, DOI 10.1149/2.004210jes
   Atta NF, 2010, J ELECTROCHEM SOC, V157, pF116, DOI 10.1149/1.3456629
   Ayers S, 2010, IEEE T BIOMED CIRC S, V4, P86, DOI 10.1109/TBCAS.2009.2033706
   Azzopardi C, 2012, IEEE ENG MED BIO, P3527, DOI 10.1109/EMBC.2012.6346727
   Babaei A, 2011, CHINESE J CHEM, V29, P2157
   Berggren C, 2001, ELECTROANAL, V13, P173, DOI 10.1002/1521-4109(200103)13:3<173::AID-ELAN173>3.0.CO;2-B
   Biji P, 2012, ANALYST, V137, P4795, DOI 10.1039/c2an35964b
   Bledsoe JM, 2009, J NEUROSURG, V111, P712, DOI 10.3171/2009.3.JNS081348
   Bucher ES, 2013, ANAL CHEM, V85, P10344, DOI 10.1021/ac402263x
   Cao H, 2012, IEEE SENS J, V12, P1618, DOI 10.1109/JSEN.2011.2173674
   Cesarino I, 2013, ELECTROANAL, V25, P394, DOI 10.1002/elan.201200542
   Clark JJ, 2010, NAT METHODS, V7, P126, DOI [10.1038/NMETH.1412, 10.1038/nmeth.1412]
   Croushore CA, 2013, LAB CHIP, V13, P1666, DOI 10.1039/c3lc41334a
   de la Rosa JM, 2009, MICROELECTRON J, V40, P156, DOI 10.1016/j.mejo.2008.07.001
   Dengler AK, 2013, J ELECTROANAL CHEM, V693, P28, DOI 10.1016/j.jelechem.2013.01.022
   Ensafi AA, 2010, SENSOR ACTUAT B-CHEM, V147, P213, DOI 10.1016/j.snb.2010.02.048
   Fagan-Murphy A, 2012, J ELECTROANAL CHEM, V684, P1, DOI 10.1016/j.jelechem.2012.08.003
   Fang HF, 2011, ANAL CHEM, V83, P2258, DOI 10.1021/ac103092z
   Farjami E, 2013, ANAL CHEM, V85, P121, DOI 10.1021/ac302134s
   Franks W, 2005, IEEE T BIO-MED ENG, V52, P1295, DOI 10.1109/TBME.2005.847523
   Ge SL, 2013, CHROMATOGRAPHIA, V76, P149, DOI 10.1007/s10337-012-2378-2
   Gholizadeh A, 2012, BIOSENS BIOELECTRON, V31, P110, DOI 10.1016/j.bios.2011.10.002
   Goldstein DS, 2003, J PHARMACOL EXP THER, V305, P800, DOI 10.1124/jpet.103.049270
   Goyal RN, 2011, ELECTROCHIM ACTA, V56, P2717, DOI 10.1016/j.electacta.2010.12.047
   Goyal RN, 2011, TALANTA, V84, P78, DOI 10.1016/j.talanta.2010.12.034
   Grabner CP, 2013, J NEUROSCI, V33, P8144, DOI 10.1523/JNEUROSCI.5062-12.2013
   Graham AHD, 2012, BIOSENS BIOELECTRON, V31, P458, DOI 10.1016/j.bios.2011.11.015
   Graham AHD, 2011, SENSORS-BASEL, V11, P4943, DOI 10.3390/s110504943
   Guell AG, 2010, PHYS CHEM CHEM PHYS, V12, P10108, DOI 10.1039/c0cp00675k
   Heister E, 2013, ACS APPL MATER INTER, V5, P1870, DOI 10.1021/am302902d
   Herr NR, 2012, J NEUROPHYSIOL, V107, P1731, DOI 10.1152/jn.00620.2011
   Holland LA, 2002, ELECTROPHORESIS, V23, P3649, DOI 10.1002/1522-2683(200211)23:21<3649::AID-ELPS3649>3.0.CO;2-O
   Huang CW, 2011, IEEE SENS J, V11, P1826, DOI 10.1109/JSEN.2011.2105260
   IIJIMA S, 1991, NATURE, V354, P56, DOI 10.1038/354056a0
   Ingber DE, 2012, LAB CHIP, V12, P2089, DOI 10.1039/c2lc90052a
   Jacobs CB, 2011, ANALYST, V136, P3557, DOI 10.1039/c0an00854k
   Jacobs CB, 2010, ANAL CHIM ACTA, V662, P105, DOI 10.1016/j.aca.2010.01.009
   Jang B, 2009, IEEE T IND ELECTRON, V56, P979, DOI 10.1109/TIE.2008.2011450
   Joo S, 2008, CHEM REV, V108, P638, DOI 10.1021/cr068113+
   Kamyabi MA, 2011, J BRAZIL CHEM SOC, V22, P468, DOI 10.1590/S0103-50532011000300009
   Kang WP, 2012, IEEE SENSOR, P1489
   Karadeniz H, 2011, CURR ANAL CHEM, V7, P63, DOI 10.2174/157341111793797671
   Kesavan S, 2012, J MATER CHEM, V22, P17560, DOI 10.1039/c2jm33013j
   Kim BN, 2013, BIOSENS BIOELECTRON, V41, P736, DOI 10.1016/j.bios.2012.09.058
   KISSINGER PT, 1974, CLIN CHEM, V20, P992
   Koehne JE, 2011, ANALYST, V136, P1802, DOI 10.1039/c1an15025a
   Laborde CR, 2013, BIOMED RES INT, V2013, DOI 10.1155/2013/847069
   Lee BY, 2010, LAB CHIP, V10, P894, DOI 10.1039/b916975j
   Lee GJ, 2009, CURR APPL PHYS, V9, pS25, DOI 10.1016/j.cap.2008.08.031
   Li BR, 2013, J AM CHEM SOC, V135, P16034, DOI 10.1021/ja408485m
   Li TS, 2012, OTHER TITL APPL MATH, V126, P1
   Lin L, 2011, MICROCHIM ACTA, V172, P217, DOI 10.1007/s00604-010-0484-0
   Liu AH, 2005, ELECTROCHEM COMMUN, V7, P233, DOI 10.1016/j.elecom.2004.12.015
   Liu L, 2013, BIOSENS BIOELECTRON, V41, P730, DOI 10.1016/j.bios.2012.09.061
   Liu Z, 2009, NANO RES, V2, P85, DOI 10.1007/s12274-009-9009-8
   Lopez Oscar L, 2011, Am J Manag Care, V17 Suppl 13, pS339
   Lu MSC, 2010, BIOSENS BIOELECTRON, V26, P1093, DOI 10.1016/j.bios.2010.08.065
   Ly SY, 2012, ANAL LETT, V45, P1197, DOI 10.1080/00032719.2012.673104
   Marc DT, 2011, NEUROSCI BIOBEHAV R, V35, P635, DOI 10.1016/j.neubiorev.2010.07.007
   Massicotte G, 2013, IEEE INT SYM MED MEA, P274, DOI 10.1109/MeMeA.2013.6549751
   Michel PP, 2013, FASEB J, V27, P3414, DOI 10.1096/fj.12-220418
   Miled MA, 2012, IEEE ENG MED BIO, P1390, DOI 10.1109/EMBC.2012.6346198
   Miled MA, 2012, IEEE T BIOMED CIRC S, V6, P120, DOI 10.1109/TBCAS.2012.2185844
   Nabovati G., 2014, IEEE T BIOMED CIRC S, V99, P1
   Nandi P, 2010, ELECTROPHORESIS, V31, P1414, DOI 10.1002/elps.200900612
   Nandi P, 2009, ANAL CHIM ACTA, V651, P1, DOI 10.1016/j.aca.2009.07.064
   Nazari M. H., 2010, P IEEE CUST INT CIRC, P1
   Ni YN, 2011, ANAL METHODS-UK, V3, P385, DOI 10.1039/c0ay00445f
   Njagi J, 2010, ANAL CHEM, V82, P1822, DOI 10.1021/ac902465v
   Ozel RE, 2014, BIOSENS BIOELECTRON, V52, P397, DOI 10.1016/j.bios.2013.08.054
   Ozel RE, 2011, ANAL CHIM ACTA, V695, P89, DOI 10.1016/j.aca.2011.03.057
   Ohta J, 2009, SENSORS-BASEL, V9, P9073, DOI 10.3390/s91109073
   Park J, 2011, J NEUROCHEM, V119, P932, DOI 10.1111/j.1471-4159.2011.07494.x
   Patrascu DG, 2010, ANAL LETT, V43, P1100, DOI 10.1080/00032710903521900
   Peairs MJ, 2011, ANAL METHODS-UK, V3, P2379, DOI 10.1039/c1ay05348e
   Pettine W, 2012, IEEE SENS J, V12, P1187, DOI 10.1109/JSEN.2011.2163708
   Piechotta G, 2005, BIOSENS BIOELECTRON, V21, P802, DOI 10.1016/j.bios.2005.02.008
   Poustinchi M, 2011, I IEEE EMBS C NEUR E, P695, DOI 10.1109/NER.2011.5910643
   Quintero JE, 2011, J PHARMACOL EXP THER, V338, P240, DOI 10.1124/jpet.110.178384
   Revin SB, 2012, ANALYST, V137, P209, DOI 10.1039/c1an15746a
   ROSEN SG, 1989, J CLIN ENDOCR METAB, V69, P753, DOI 10.1210/jcem-69-4-753
   Ross AE, 2012, ANALYST, V137, P3045, DOI 10.1039/c2an35297d
   Rothe J, 2011, J MICROMECH MICROENG, V21, DOI 10.1088/0960-1317/21/5/054010
   Sandlin ZD, 2005, ANAL CHEM, V77, P7702, DOI 10.1021/ac051044z
   Schmerberg CM, 2013, ANAL CHEM, V85, P915, DOI 10.1021/ac302403e
   Sharma PS, 2012, ANAL BIOANAL CHEM, V402, P3177, DOI 10.1007/s00216-011-5696-6
   Shon YM, 2010, J NEUROSURG, V112, P539, DOI 10.3171/2009.7.JNS09787
   Singh YS, 2011, ANAL CHEM, V83, P6658, DOI 10.1021/ac2011729
   Su ZH, 2012, BIOSENS BIOELECTRON, V36, P154, DOI 10.1016/j.bios.2012.04.005
   Tess ME, 1999, J PHARMACEUT BIOMED, V19, P55, DOI 10.1016/S0731-7085(98)00129-0
   Thewes R., 2007, INT WORKSH ADV SENS, P1
   Tsai TC, 2012, SENSOR ACTUAT B-CHEM, V171, P93, DOI 10.1016/j.snb.2011.07.052
   Tseng TTC, 2012, J ELECTROANAL CHEM, V682, P141, DOI 10.1016/j.jelechem.2012.07.014
   Tseng TTC, 2013, BIOCHEM ENG J, V78, P146, DOI 10.1016/j.bej.2013.04.019
   Vasylieva N, 2013, ANAL CHEM, V85, P2507, DOI 10.1021/ac3035794
   Wan J, 2012, INT J ELECTROCHEM SC, V7, P12955
   Wang H, 2011, PROTECTING PRIVACY IN CHINA: A RESEARCH ON CHINAS PRIVACY STANDARDS AND THE POSSIBILITY OF ESTABLISHING THE RIGHT TO PRIVACY AND THE INFORMATION PRIVACY PROTECTION LEGISLATION IN MODERN CHINA, P1, DOI 10.1007/978-3-642-21750-0_1
   Wang J, 2013, ANAL CHEM, V85, P5600, DOI 10.1021/ac4009385
   Wang M, 2010, J NEUROSCI METH, V190, P39, DOI 10.1016/j.jneumeth.2010.04.023
   Wang SW, 2010, IEEE SENS J, V10, P991, DOI 10.1109/JSEN.2010.2041447
   Wang XJ, 2012, CHINESE SCI BULL, V57, P167, DOI 10.1007/s11434-011-4845-9
   Wu RG, 2011, INTERFACE FOCUS, V1, P744, DOI 10.1098/rsfs.2011.0049
   Xiao N, 2012, ANAL CHEM, V84, P7816, DOI 10.1021/ac301445w
   Zachek MK, 2010, ANALYST, V135, P1556, DOI 10.1039/c0an00114g
   Zahn JD, 2005, BIOMED MICRODEVICES, V7, P59, DOI 10.1007/s10544-005-6173-9
   Zeng HJ, 2014, BIO-MED MATER ENG, V24, P1085, DOI 10.3233/BME-130907
   Zhang DA, 2013, MOL NEUROBIOL, V48, P380, DOI 10.1007/s12035-013-8531-6
NR 112
TC 20
Z9 20
U1 1
U2 86
PU MDPI
PI BASEL
PA ST ALBAN-ANLAGE 66, CH-4052 BASEL, SWITZERLAND
SN 1424-8220
J9 SENSORS-BASEL
JI Sensors
PD OCT
PY 2014
VL 14
IS 10
BP 17981
EP 18008
DI 10.3390/s141017981
PG 28
WC Chemistry, Analytical; Engineering, Electrical & Electronic; Instruments
   & Instrumentation
WE Science Citation Index Expanded (SCI-EXPANDED)
SC Chemistry; Engineering; Instruments & Instrumentation
GA AS7SS
UT WOS:000344455700007
PM 25264957
OA gold, Green Submitted, Green Accepted, Green Published
DA 2023-06-30
ER

PT J
AU Huang, SY
   Chou, CM
   Chen, TH
   Chiou, PC
   Hsiao, VKS
   Ching, CTS
   Sun, TP
AF Huang, Sheng-Yang
   Chou, Chia-Man
   Chen, Tsung-Han
   Chiou, Pei-Chuen
   Hsiao, Vincent K. S.
   Ching, Congo Tak-Shing
   Sun, Tai-Ping
TI Enhanced Sensitivity Using Microfluidic, Interdigitated Microelectrode
   Based Capacitance Glucose Sensor Measured at 4 MHz
SO JOURNAL OF THE ELECTROCHEMICAL SOCIETY
LA English
DT Article
ID ARRAY BIOSENSOR; LABEL-FREE; ELECTRODES
AB This paper successfully demonstrates that a sensing device, with a microfluidic channel, integrated with interdigitated microelectrode (ID mu E), is able to detect different glucose concentrations without immobilizing enzymes onto the surface of microelectrodes. Phosphate buffered saline (PBS) solution (10X) was used as a sensing medium and the measurement frequency determines the device sensitivity. Higher measurement frequency enhances sensitivity. A model of an equivalent circuit is proposed and a theoretical simulation and calculation are fitted with the experimental data. The principle of measurement is based on changes in the dielectric constant of the analyte dissolved in the buffer solution at different concentrations. Thus, an increased sensitivity is obtained at a higher measurement frequency (4 MHz). The sensing device demonstrated here has potential for application to disposable polymer lab-on-a-chips for biochemical analysis and clinical diagnostics. (C) 2014 The Electrochemical Society. All rights reserved.
C1 [Huang, Sheng-Yang; Chou, Chia-Man] Taichung Vet Gen Hosp, Dept Surg, Div Pediat Surg, Taichung 40705, Taiwan.
   [Chou, Chia-Man] Natl Yang Ming Univ, Dept Med, Taipei 112, Taiwan.
   [Chen, Tsung-Han; Hsiao, Vincent K. S.; Ching, Congo Tak-Shing; Sun, Tai-Ping] Natl Chi Nan Univ, Grad Inst Biomed & Biomed Technol, Puli 54561, Nantou, Taiwan.
   [Chiou, Pei-Chuen; Hsiao, Vincent K. S.] Natl Chi Nan Univ, Dept Appl Mat & Optoelect Engn, Puli 54561, Nantou, Taiwan.
C3 Taichung Veterans General Hospital; National Yang Ming Chiao Tung
   University; National Chi Nan University; National Chi Nan University
RP Huang, SY (通讯作者)，Taichung Vet Gen Hosp, Dept Surg, Div Pediat Surg, Taichung 40705, Taiwan.
EM kshsiao@ncnu.edu.tw
RI Hsiao, Vincent K. S./M-7329-2013
OI Hsiao, Vincent K. S./0000-0002-6121-7292; Ching, Congo Tak
   Shing/0000-0001-9796-9827
FU Taichung Veterans General Hospital/National Chi Nan University Joint
   Research Program [TCVGH-NCNU-997902, TCVGH-NCNU-1007903]
FX This study was supported by Taichung Veterans General Hospital/National
   Chi Nan University Joint Research Program (TCVGH-NCNU-997902,
   TCVGH-NCNU-1007903).
CR Arya SK, 2010, ANALYST, V135, P1941, DOI 10.1039/c0an00242a
   Berdat D, 2008, LAB CHIP, V8, P302, DOI 10.1039/b712609c
   Berggren C, 2001, ELECTROANAL, V13, P173, DOI 10.1002/1521-4109(200103)13:3<173::AID-ELAN173>3.0.CO;2-B
   Chang BY, 2010, ANNU REV ANAL CHEM, V3, P207, DOI 10.1146/annurev.anchem.012809.102211
   Daniels JS, 2007, ELECTROANAL, V19, P1239, DOI 10.1002/elan.200603855
   de Vasconcelos EA, 2009, BIOSENS BIOELECTRON, V25, P870, DOI 10.1016/j.bios.2009.08.050
   Jin P, 2001, ANAL SCI, V17, P841, DOI 10.2116/analsci.17.841
   Kupi G, 2010, J PHYS CONF SER, V228, DOI 10.1088/1742-6596/228/1/012056
   Kwakye S, 2006, BIOSENS BIOELECTRON, V21, P2217, DOI 10.1016/j.bios.2005.11.017
   Laureyn W, 2000, SENSOR ACTUAT B-CHEM, V68, P360, DOI 10.1016/S0925-4005(00)00489-5
   MACDONALD JR, 1992, ANN BIOMED ENG, V20, P289, DOI 10.1007/BF02368532
   Min JH, 2004, ELECTROANAL, V16, P724, DOI 10.1002/elan.200302872
   Radke SA, 2005, BIOSENS BIOELECTRON, V20, P1662, DOI 10.1016/j.bios.2004.07.021
   Rahman ARA, 2006, SENSOR ACTUAT B-CHEM, V118, P115, DOI 10.1016/j.snb.2006.04.060
   SHULGA AA, 1994, BIOSENS BIOELECTRON, V9, P217, DOI 10.1016/0956-5663(94)80124-X
   Van Gerwen P, 1998, SENSOR ACTUAT B-CHEM, V49, P73, DOI 10.1016/S0925-4005(98)00128-2
   Varshney M, 2007, SENSOR ACTUAT B-CHEM, V128, P99, DOI 10.1016/j.snb.2007.03.045
   Varshney M, 2009, BIOSENS BIOELECTRON, V24, P2951, DOI 10.1016/j.bios.2008.10.001
   Wang J, 2008, CHEM REV, V108, P814, DOI 10.1021/cr068123a
   Yang LJ, 2004, BIOSENS BIOELECTRON, V19, P1139, DOI 10.1016/j.bios.2003.10.009
   Yang LJ, 2004, ANAL CHEM, V76, P1107, DOI 10.1021/ac0352575
   Zou ZW, 2007, SENSOR ACTUAT A-PHYS, V136, P518, DOI 10.1016/j.sna.2006.12.006
NR 22
TC 12
Z9 12
U1 1
U2 41
PU ELECTROCHEMICAL SOC INC
PI PENNINGTON
PA 65 SOUTH MAIN STREET, PENNINGTON, NJ 08534 USA
SN 0013-4651
EI 1945-7111
J9 J ELECTROCHEM SOC
JI J. Electrochem. Soc.
PY 2014
VL 161
IS 5
BP B102
EP B105
DI 10.1149/2.001406jes
PG 4
WC Electrochemistry; Materials Science, Coatings & Films
WE Science Citation Index Expanded (SCI-EXPANDED)
SC Electrochemistry; Materials Science
GA AG3CD
UT WOS:000335292500031
DA 2023-06-30
ER

PT J
AU Ramulu, TS
   Venu, R
   Sinha, B
   Lim, B
   Yoon, SS
   Kim, CG
AF Ramulu, T. S.
   Venu, R.
   Sinha, B.
   Lim, B.
   Yoon, S. S.
   Kim, C. G.
TI Synthesis and cysteamine functionalization of CoFe/Au/CoFe nanowires
SO THIN SOLID FILMS
LA English
DT Article; Proceedings Paper
CT International Conference in Asia of the
   International-Union-of-the-Materials-Research-Society
CY AUG 26-31, 2012
CL BEXCO, Busan, SOUTH KOREA
SP Int Union Mat Res Soc, Mat Res Soc Korea, Korea Tourism Org, Korean Federat Sci & Technol Soc, Busan Convent & Visitors Bur, Gyeongsang Natl Univ, Changwon Natl Univ, I Cube Ctr, Engn Res Inst, Amer Elements, Posco
HO BEXCO
DE Cysteamine; Electrodeposition; High magnetic moment; Nanowires
ID PLASMON RESONANCE BIOSENSOR; SELF-ASSEMBLED MONOLAYERS; AU
   NANOPARTICLES; DNA HYBRIDIZATION; IMMOBILIZATION; OXIDE; FABRICATION;
   ELECTRODE; ANALYTES; NANORODS
AB In the present article, we have synthesized CoFe/Au/CoFe multisegment nanowires by electrochemical deposition technique and selectively functionalized the surface of Au segment with cysteamine for biological and chemical applications. The morphological structure was examined by scanning electron microscope and found that the nanowires are around 4 mu m in length. The magnetic property of the nanowires was measured by vibrating sample magnetometer. We have compared the magnetic properties of CoFe/Au/CoFe multisegment nanowires with CoFe nanowires and found that there is a decrease in magnetic moment for multisegment nanowires. The Au segment of the fabricated multisegment nanowires is selectively functionalized with cysteamine. The average composition and the surface functionalization of nanowires were confirmed through electron dispersive spectroscopy and X-ray photoelectron spectroscopy. (C) 2013 Elsevier B.V. All rights reserved.
C1 [Ramulu, T. S.; Venu, R.; Sinha, B.; Lim, B.; Kim, C. G.] Chungnam Natl Univ, Dept Mat Sci & Engn, Taejon 305764, South Korea.
   [Yoon, S. S.] Andong Natl Univ, Dept Phys, Andong 760749, South Korea.
C3 Chungnam National University; Andong National University
RP Kim, CG (通讯作者)，Chungnam Natl Univ, Dept Mat Sci & Engn, Taejon 305764, South Korea.
EM cgkim@cnu.ac.kr
RI Torati, Sri Ramulu/ABW-8373-2022; Sinha, Brajalal/AAN-7461-2020; Sinha,
   Brajalal/L-8679-2013
OI Sinha, Brajalal/0000-0003-3889-556X
CR Adabi M, 2011, MICROCHIM ACTA, V172, P83, DOI 10.1007/s00604-010-0469-z
   Boozer C, 2006, ANAL CHEM, V78, P1515, DOI 10.1021/ac051923l
   Chang GH, 2011, THIN SOLID FILMS, V519, P6130, DOI 10.1016/j.tsf.2011.03.049
   Du P, 2009, BIOELECTROCHEMISTRY, V75, P37, DOI 10.1016/j.bioelechem.2009.01.003
   Escrig J, 2008, NANOTECHNOLOGY, V19, DOI 10.1088/0957-4484/19/7/075713
   Gangloff L, 2004, NANO LETT, V4, P1575, DOI 10.1021/nl049401t
   Guo YG, 2003, CHEM MATER, V15, P664, DOI 10.1021/cm0208962
   Haes AJ, 2004, NANO LETT, V4, P1029, DOI 10.1021/nl049670j
   Hu H, 2004, NANO LETT, V4, P507, DOI 10.1021/nl035193d
   Lee KB, 2004, ANGEW CHEM INT EDIT, V43, P3048, DOI 10.1002/anie.200454088
   LEE TH, 1977, J ELECTRON SPECTROSC, V11, P123, DOI 10.1016/0368-2048(77)85052-4
   Long F, 2012, ANAL CHEM, V84, P3646, DOI 10.1021/ac3000495
   Mikhlin Y, 2010, J ELECTRON SPECTROSC, V177, P24, DOI 10.1016/j.elspec.2009.12.007
   Nicewarner-Pena SR, 2001, SCIENCE, V294, P137, DOI 10.1126/science.294.5540.137
   Ozoemena KI, 2010, PHYS CHEM CHEM PHYS, V12, P345, DOI 10.1039/b915930d
   Park HY, 2007, LANGMUIR, V23, P9050, DOI 10.1021/la701305f
   Rai A, 2010, LANGMUIR, V26, P4152, DOI 10.1021/la903366a
   Ramulu TS, 2013, BIOSENS BIOELECTRON, V40, P258, DOI 10.1016/j.bios.2012.07.034
   Ramulu TS, 2012, INT J ELECTROCHEM SC, V7, P7762
   Ramulu TS, 2012, THIN SOLID FILMS, V520, P5508, DOI 10.1016/j.tsf.2012.04.070
   Salem AK, 2003, NAT MATER, V2, P668, DOI 10.1038/nmat974
   Seo WS, 2006, NAT MATER, V5, P971, DOI 10.1038/nmat1775
   Shervedani RK, 2006, SENSOR ACTUAT B-CHEM, V115, P614, DOI 10.1016/j.snb.2005.10.027
   Srinivasan B, 2009, ANGEW CHEM INT EDIT, V48, P2764, DOI 10.1002/anie.200806266
   SRINIVASAN V, 1977, INORG CHIM ACTA, V25, pL85, DOI 10.1016/S0020-1693(00)95656-1
   Stine R, 2009, J ELECTRON SPECTROSC, V172, P42, DOI 10.1016/j.elspec.2009.02.001
   Sun JQ, 2012, CHEM COMMUN, V48, P3379, DOI 10.1039/c2cc17368a
   Tai GA, 2008, CRYST GROWTH DES, V8, P2906, DOI 10.1021/cg701262x
   Wang HC, 2009, BIOSENS BIOELECTRON, V25, P142, DOI 10.1016/j.bios.2009.06.022
   Ye Y, 2010, J APPL PHYS, V108, DOI 10.1063/1.3474991
   Zhang GJ, 2008, BIOSENS BIOELECTRON, V23, P1701, DOI 10.1016/j.bios.2008.02.006
   Zhou Y., 2011, OPEN SURF SCI J, V3, P32, DOI DOI 10.2174/1876531901103010032
NR 32
TC 3
Z9 3
U1 0
U2 27
PU ELSEVIER SCIENCE SA
PI LAUSANNE
PA PO BOX 564, 1001 LAUSANNE, SWITZERLAND
SN 0040-6090
J9 THIN SOLID FILMS
JI Thin Solid Films
PD NOV 1
PY 2013
VL 546
BP 255
EP 258
DI 10.1016/j.tsf.2013.04.080
PG 4
WC Materials Science, Multidisciplinary; Materials Science, Coatings &
   Films; Physics, Applied; Physics, Condensed Matter
WE Science Citation Index Expanded (SCI-EXPANDED); Conference Proceedings Citation Index - Science (CPCI-S)
SC Materials Science; Physics
GA 227EJ
UT WOS:000325092000053
DA 2023-06-30
ER

PT J
AU Wang, ZB
   Lv, XC
   Weng, J
AF Wang, Zhenbing
   Lv, Xincong
   Weng, Jian
TI High peroxidase catalytic activity of exfoliated few-layer graphene
SO CARBON
LA English
DT Article
ID HYDROGEN-PEROXIDE; HORSERADISH-PEROXIDASE; DIRECT ELECTROCHEMISTRY;
   THERMAL REDUCTION; GRAPHITE OXIDE; DECOMPOSITION; NANOPARTICLES;
   BIOSENSOR
AB Few-layer graphene prepared from graphite exfoliated by chitosan has a preserved structure without oxidation or destruction of the sp(2) character of the carbon plane and exhibits a higher peroxidase catalytic activity than that of graphene oxide (GO) and its reduced form. The peroxidase catalytic activity of as-obtained few-layer graphene is 45 times higher than that of GO and 4 times higher than that of reduced GO with the same concentration of 30 mu g mL(-1) and the detection limit of hydrogen peroxide is 10 nM. The excellently catalytic performance can be attributed to the fast electron transfer on the surface of few-layer graphene, which is further confirmed by electrochemical characterization. The as-prepared few-layer graphene has been used to determine hydrogen peroxide in three real water samples with satisfactory results. (c) 2013 Elsevier Ltd. All rights reserved.
C1 [Wang, Zhenbing; Lv, Xincong; Weng, Jian] Xiamen Univ, Dept Biomat, Coll Mat, Xiamen 361005, Peoples R China.
C3 Xiamen University
RP Weng, J (通讯作者)，Xiamen Univ, Dept Biomat, Coll Mat, Xiamen 361005, Peoples R China.
EM jweng@xmu.edu.cn
RI Nanozymes, Nanozymes/D-8197-2019
FU Natural Science Foundation of China [81171453]; Fundamental Research
   Funds for the Central Universities; Program for New Century Excellent
   Talents in University; Ministry of Education; Open Research Fund of
   State Key Laboratory of Polymer Physics and Chemistry, Changchun
   Institute of Applied Chemistry, Chinese Academy of Sciences
FX This work is supported by Natural Science Foundation of China (No.
   81171453), the Fundamental Research Funds for the Central Universities,
   Program for New Century Excellent Talents in University, the Ministry of
   Education, and Open Research Fund of State Key Laboratory of Polymer
   Physics and Chemistry, Changchun Institute of Applied Chemistry, Chinese
   Academy of Sciences.
CR Bai H, 2011, ADV MATER, V23, P1089, DOI 10.1002/adma.201003753
   Bao HQ, 2011, SMALL, V7, P1569, DOI 10.1002/smll.201100191
   Bos E S, 1981, J Immunoassay, V2, P187, DOI 10.1080/15321818108056977
   Cao XH, 2013, SMALL, V9, P1703, DOI 10.1002/smll.201200683
   Chen WF, 2010, CARBON, V48, P1146, DOI 10.1016/j.carbon.2009.11.037
   Chung C, 2013, ACCOUNTS CHEM RES, V46, P2211, DOI 10.1021/ar300159f
   Cui XL, 2005, J BIOMED NANOTECHNOL, V1, P320, DOI 10.1166/jbn.2005.038
   Dato A, 2008, NANO LETT, V8, P2012, DOI 10.1021/nl8011566
   Dong J, 2013, CARBON, V52, P326, DOI 10.1016/j.carbon.2012.09.034
   Eda G, 2008, NAT NANOTECHNOL, V3, P270, DOI 10.1038/nnano.2008.83
   Feng W, 2012, AICHE J, V58, P285, DOI 10.1002/aic.12562
   Ferrari AC, 2006, PHYS REV LETT, V97, DOI 10.1103/PhysRevLett.97.187401
   Gao LZ, 2007, NAT NANOTECHNOL, V2, P577, DOI 10.1038/nnano.2007.260
   Geim AK, 2007, NAT MATER, V6, P183, DOI 10.1038/nmat1849
   Guo HL, 2009, ACS NANO, V3, P2653, DOI 10.1021/nn900227d
   Hasnat MA, 2010, CATAL COMMUN, V12, P286, DOI 10.1016/j.catcom.2010.10.001
   He YP, 2011, ELECTROCHIM ACTA, V56, P2471, DOI 10.1016/j.electacta.2010.11.020
   Hernandez Y, 2008, NAT NANOTECHNOL, V3, P563, DOI 10.1038/nnano.2008.215
   Huang CP, 2009, CATAL COMMUN, V10, P561, DOI 10.1016/j.catcom.2008.10.033
   Huang KJ, 2011, ELECTROCHIM ACTA, V56, P2947, DOI 10.1016/j.electacta.2010.12.094
   Iamsamai C, 2010, CARBON, V48, P25, DOI 10.1016/j.carbon.2009.06.060
   Jia J, 2012, SMALL, V8, P2011, DOI 10.1002/smll.201200139
   JOSEPHY PD, 1982, J BIOL CHEM, V257, P3669
   Jv Y, 2010, CHEM COMMUN, V46, P8017, DOI 10.1039/c0cc02698k
   Khan U, 2010, SMALL, V6, P864, DOI 10.1002/smll.200902066
   Li MG, 2011, ELECTROCHIM ACTA, V56, P1144, DOI 10.1016/j.electacta.2010.10.034
   Li XR, 2012, ADV FUNCT MATER, V22, P1981, DOI 10.1002/adfm.201103025
   Li Y, 2010, ELECTROCHEM COMMUN, V12, P777, DOI 10.1016/j.elecom.2010.03.031
   Liu JB, 2010, J AM CHEM SOC, V132, P7279, DOI 10.1021/ja100938r
   Liu RJ, 2012, SMALL, V8, P1398, DOI 10.1002/smll.201102298
   Lotya M, 2009, J AM CHEM SOC, V131, P3611, DOI 10.1021/ja807449u
   Lu XB, 2008, BIOSENS BIOELECTRON, V23, P1236, DOI 10.1016/j.bios.2007.11.006
   Ma Y, 2012, J PHYS CHEM SOLIDS, V73, P30, DOI 10.1016/j.jpcs.2011.09.015
   Meyer JC, 2007, NATURE, V446, P60, DOI 10.1038/nature05545
   Narayanan R, 2004, NANO LETT, V4, P1343, DOI 10.1021/nl0495256
   Novoselov KS, 2004, SCIENCE, V306, P666, DOI 10.1126/science.1102896
   Park OK, 2012, NANO LETT, V12, P1789, DOI 10.1021/nl203803d
   Park S, 2009, NAT NANOTECHNOL, V4, P217, DOI [10.1038/nnano.2009.58, 10.1038/NNANO.2009.58]
   Reina A, 2009, NANO LETT, V9, P30, DOI 10.1021/nl801827v
   Rhee SG, 2010, MOL CELLS, V29, P539, DOI 10.1007/s10059-010-0082-3
   Sanz V, 2005, J AM CHEM SOC, V127, P1038, DOI 10.1021/ja046830k
   Shen ZG, 2011, NANOTECHNOLOGY, V22, DOI 10.1088/0957-4484/22/36/365306
   Shu XH, 2007, ANAL CHEM, V79, P3695, DOI 10.1021/ac0624142
   Song YJ, 2010, ADV MATER, V22, P2206, DOI 10.1002/adma.200903783
   Stankovich S, 2006, J MATER CHEM, V16, P155, DOI 10.1039/b512799h
   Stankovich S, 2007, CARBON, V45, P1558, DOI 10.1016/j.carbon.2007.02.034
   Stoller MD, 2008, NANO LETT, V8, P3498, DOI 10.1021/nl802558y
   Tang ZW, 2010, SMALL, V6, P1205, DOI 10.1002/smll.201000024
   WANG J, 1993, ANALYST, V118, P277, DOI 10.1039/an9931800277
   Wen HY, 2012, SMALL, V8, P760, DOI 10.1002/smll.201101613
   Weng J, 2005, ADV FUNCT MATER, V15, P639, DOI 10.1002/adfm.200400049
   Xu FG, 2011, ELECTROCHEM COMMUN, V13, P1131, DOI 10.1016/j.elecom.2011.07.017
   Xu J, 2011, MICROCHIM ACTA, V172, P425, DOI 10.1007/s00604-010-0515-x
   Yan LY, 2008, J PHYS CHEM C, V112, P7579, DOI 10.1021/jp711039s
   Yang Q, 2012, SOFT MATTER, V8, P9855, DOI 10.1039/c2sm25938a
   Zhou KF, 2010, ELECTROCHIM ACTA, V55, P3055, DOI 10.1016/j.electacta.2010.01.035
   Zhu YW, 2010, ADV MATER, V22, P3906, DOI 10.1002/adma.201001068
   Zhu YW, 2010, ACS NANO, V4, P1227, DOI 10.1021/nn901689k
NR 58
TC 45
Z9 46
U1 7
U2 117
PU PERGAMON-ELSEVIER SCIENCE LTD
PI OXFORD
PA THE BOULEVARD, LANGFORD LANE, KIDLINGTON, OXFORD OX5 1GB, ENGLAND
SN 0008-6223
EI 1873-3891
J9 CARBON
JI Carbon
PD OCT
PY 2013
VL 62
BP 51
EP 60
DI 10.1016/j.carbon.2013.05.051
PG 10
WC Chemistry, Physical; Materials Science, Multidisciplinary
WE Science Citation Index Expanded (SCI-EXPANDED)
SC Chemistry; Materials Science
GA 198OD
UT WOS:000322931300006
DA 2023-06-30
ER

PT J
AU Mohammadi, A
   Moghaddam, AB
AF Mohammadi, A.
   Moghaddam, A. B.
TI Direct electrochemistry and electrocatalysis of immobilised cytochrome c
   on electrodeposited nanoparticles for the reduction of oxygen
SO MICRO & NANO LETTERS
LA English
DT Article
ID DIRECT ELECTRON-TRANSFER; GLASSY-CARBON; HORSERADISH-PEROXIDASE; OXIDE
   NANOPARTICLES; HEMOGLOBIN; NANOTUBES; MYOGLOBIN; NANOCOMPOSITE; FILMS
AB Direct electrochemical response of cytochrome c (cyt c) on the modified electrode was studied by cyclic voltammetry. The results indicated that cyt c could be adsorbed on the surface of the electrodeposited cobalt oxyhydroxide nanoparticles (CoOx NPs) modified electrode. A couple of well-defined redox peaks can be observed in a phosphate buffer solution (pH 7.0), whose formal potential, E degrees' (defined as the average of reductive and oxidative peaks), was -86.5 mV with respect to the reference electrode equal to 110.5 mV against normal hydrogen electrode. Cyt c adsorbed on the surface of CoOx NPs shows a remarkable electrocatalytic activity for the reduction of oxygen. Based on these, a third-generation biosensor could be developed to detect the concentration of oxygen in aqueous solution.
C1 [Mohammadi, A.] Univ Tehran Med Sci, Dept Drug & Food Control, Fac Pharm, Tehran, Iran.
   [Mohammadi, A.] Univ Tehran Med Sci, Nanotechnol Res Ctr, Fac Pharm, Tehran, Iran.
   [Moghaddam, A. B.] Univ Tehran, Dept Engn Sci, Coll Engn, Tehran, Iran.
C3 Tehran University of Medical Sciences; Tehran University of Medical
   Sciences; University of Tehran
RP Mohammadi, A (通讯作者)，Univ Tehran Med Sci, Dept Drug & Food Control, Fac Pharm, Tehran, Iran.
EM bayandori@ut.ac.ir
RI Moghaddam, Abdolmajid Bayandori/T-7059-2017; Mohammadi,
   Ali/ABG-4467-2021
OI Mohammadi, Ali/0000-0003-3686-7602
FU Tehran University of Medical Sciences Research Affairs
FX The financial support provided by the Tehran University of Medical
   Sciences Research Affairs is gratefully acknowledged. Also, the authors
   thank the University of Tehran for supplying some instruments.
CR ANDRIEUX CP, 1980, J ELECTROANAL CHEM, V113, P19, DOI 10.1016/S0022-0728(80)80508-0
   ARMSTRONG FA, 1988, ACCOUNTS CHEM RES, V21, P407, DOI 10.1021/ar00155a004
   Bard AJ, 1982, R MEMMING ELECT
   Cao DF, 2006, BIOPHYS CHEM, V121, P209, DOI 10.1016/j.bpc.2005.11.003
   Casella IG, 2002, J ELECTROANAL CHEM, V520, P119, DOI 10.1016/S0022-0728(02)00642-3
   Colonna S, 1999, TRENDS BIOTECHNOL, V17, P163, DOI 10.1016/S0167-7799(98)01288-8
   Feng JJ, 2006, ELECTROCHEM COMMUN, V8, P77, DOI 10.1016/j.elecom.2005.10.029
   Hu NF, 1997, LANGMUIR, V13, P4119, DOI 10.1021/la970129v
   Li J.H., 2006, ELECTROCHEMICAL SENS
   Liu SQ, 2005, LANGMUIR, V21, P8409, DOI 10.1021/la050875x
   Liu Y.C., 2006, BIOELECTROCHEMISTRY, V71, P121
   Lu XB, 2008, BIOSENS BIOELECTRON, V24, P93, DOI 10.1016/j.bios.2008.03.025
   Moghaddam AB, 2008, J APPL ELECTROCHEM, V38, P1233, DOI 10.1007/s10800-008-9541-3
   Moghaddam AB, 2008, BIOPHYS CHEM, V134, P25, DOI 10.1016/j.bpc.2008.01.001
   Moghaddam AB, 2010, IRAN J CHEM CHEM ENG, V29, P173
   Mohammadi A, 2012, MICRO NANO LETT, V7, P515, DOI 10.1049/mnl.2012.0153
   Mohammadi A, 2012, ANAL METHODS-UK, V4, P1024, DOI 10.1039/c2ay05596a
   Mohammadi A, 2011, ANAL METHODS-UK, V3, P2406, DOI 10.1039/c1ay05291h
   Mohammadi A, 2009, MAT SCI ENG C-BIO S, V29, P1752, DOI 10.1016/j.msec.2009.01.029
   Moore G. R., 1990, CYTOCHROMES C EVOLUT
   Salimi A, 2007, BIOPHYS CHEM, V130, P122, DOI 10.1016/j.bpc.2007.08.004
   Sun W, 2008, ELECTROCHIM ACTA, V53, P8217, DOI 10.1016/j.electacta.2008.06.021
   Thevenot DR, 2001, BIOSENS BIOELECTRON, V16, P121, DOI [10.1016/S0956-5663(01)00115-4, 10.1081/AL-100103209]
   Wanekaya AK, 2006, ELECTROANAL, V18, P533, DOI 10.1002/elan.200503449
   Xiang CL, 2007, TALANTA, V74, P206, DOI 10.1016/j.talanta.2007.05.050
   Xu JS, 2008, ELECTROANAL, V20, P1200, DOI 10.1002/elan.200704164
   Yang NJ, 2010, ELECTROCHEM COMMUN, V12, P1218, DOI 10.1016/j.elecom.2010.06.023
   Zhang XJ, 2012, MICRO NANO LETT, V7, P168, DOI 10.1049/mnl.2011.0424
   Zhang XJ, 2012, MICRO NANO LETT, V7, P60, DOI 10.1049/mnl.2011.0562
   Zhang Z, 1997, BIOPHYS CHEM, V63, P133, DOI 10.1016/S0301-4622(96)02216-8
NR 30
TC 6
Z9 6
U1 1
U2 33
PU WILEY
PI HOBOKEN
PA 111 RIVER ST, HOBOKEN 07030-5774, NJ USA
EI 1750-0443
J9 MICRO NANO LETT
JI Micro Nano Lett.
PD SEP
PY 2012
VL 7
IS 9
BP 951
EP 954
DI 10.1049/mnl.2012.0622
PG 4
WC Nanoscience & Nanotechnology; Materials Science, Multidisciplinary
WE Science Citation Index Expanded (SCI-EXPANDED)
SC Science & Technology - Other Topics; Materials Science
GA 016KC
UT WOS:000309515800020
DA 2023-06-30
ER

PT J
AU Photinon, K
   Chalermchart, Y
   Khanongnuch, C
   Wang, SH
   Liu, CC
AF Photinon, Kanokorn
   Chalermchart, Yongyuth
   Khanongnuch, Chartchai
   Wang, Shih-Han
   Liu, Chung-Chiun
TI A Thick-film Sensor as a Novel Device for Determination of Polyphenols
   and Their Antioxidant Capacity in White Wine
SO SENSORS
LA English
DT Article
DE thick-film; polyphenols; antioxidant capacity; caffeic acid
ID RED WINE; PHENOLICS; NANOPARTICLES; ELECTRODES; BIOSENSOR; DISEASE;
   GLUCOSE; ACID
AB A thick-film electrochemical sensor with an iridium-carbon working electrode was used for determining polyphenols and their antioxidant capacity in white wine. Caffeic acid was used as a model species because it has the ability to produce the highest oxidation current. The correlation coefficient of 0.9975 was obtained between sensor response and caffeic acid content. The total phenolic content (TPC) and scavenging activity on 1,1-diphenyl-2-pycrylhydrazyl (DPPH.) radical were also found to be strongly correlated with the concentration of caffeic acid, with a correlation coefficient of 0.9823 and 0.9958, respectively. The sensor prototype was proven to be a simple, efficient and cost effective device to evaluate the antioxidant capacity of substances.
C1 [Photinon, Kanokorn; Chalermchart, Yongyuth; Khanongnuch, Chartchai] Chiang Mai Univ, Fac Agro Ind, Chiang Mai 50100, Thailand.
   [Wang, Shih-Han] I Shou Univ, Dept Chem Engn, Dashu Township 840, Kaohsiung Cty, Taiwan.
   [Liu, Chung-Chiun] Case Western Reserve Univ, Dept Chem Engn, Cleveland, OH 44106 USA.
C3 Chiang Mai University; I Shou University; Case Western Reserve
   University
RP Photinon, K (通讯作者)，Chiang Mai Univ, Fac Agro Ind, Chiang Mai 50100, Thailand.
EM kanokorn@gmail.com; ychalermchart@gmail.com; aiickhnn@chiangmai.ac.th;
   shwang@mail.isu.edu.tw; cxl9@case.edu
FU Chiang Mai University [2007]
FX The authors are grateful for the financial supports from Chiang Mai
   University under the New Researchers Grant 2007.
CR Bagchi D, 2000, TOXICOLOGY, V148, P187, DOI 10.1016/S0300-483X(00)00210-9
   Bondet V, 1997, FOOD SCI TECHNOL-LEB, V30, P609
   da Silva LF, 2008, ELECTROANAL, V20, P1252, DOI 10.1002/elan.200704175
   Di Majo D, 2008, FOOD CHEM, V111, P45, DOI 10.1016/j.foodchem.2008.03.037
   Gomes SASS, 2004, BIOSENS BIOELECTRON, V20, P1211, DOI 10.1016/j.bios.2004.05.013
   Goriushkina TB, 2009, PROCEDIA CHEM, V1, P277, DOI 10.1016/j.proche.2009.07.069
   HERTOG MGL, 1993, LANCET, V342, P1007, DOI 10.1016/0140-6736(93)92876-U
   Huang DJ, 2005, J AGR FOOD CHEM, V53, P1841, DOI 10.1021/jf030723c
   Kilmartin PA, 2001, J AGR FOOD CHEM, V49, P1957, DOI 10.1021/jf001044u
   Li H, 2009, FOOD CHEM, V112, P454, DOI 10.1016/j.foodchem.2008.05.111
   Makhotkina O, 2009, J ELECTROANAL CHEM, V633, P165, DOI 10.1016/j.jelechem.2009.05.007
   MONTEREALI MR, 2009, J MOL CATAL B-ENZYM, DOI DOI 10.1016/J.MOLCATB
   Paixao N, 2007, FOOD CHEM, V105, P204, DOI 10.1016/j.foodchem.2007.04.017
   Photinon K, 2006, BIOSENS BIOELECTRON, V22, P501, DOI 10.1016/j.bios.2006.07.001
   Photinon K, 2009, SENSORS-BASEL, V9, P7203, DOI 10.3390/s90907203
   Prior RL, 2005, J AGR FOOD CHEM, V53, P4290, DOI 10.1021/jf0502698
   Ramos R, 1999, FOOD CHEM, V67, P39, DOI 10.1016/S0308-8146(99)00107-7
   Rastija V, 2009, FOOD CHEM, V115, P54, DOI 10.1016/j.foodchem.2008.11.071
   Rivas GA, 1997, ANAL LETT, V30, P489, DOI 10.1080/00032719708001796
   Shen J, 2007, SENSOR ACTUAT B-CHEM, V125, P106, DOI 10.1016/j.snb.2007.01.043
   Tedesco I, 2000, J NUTR BIOCHEM, V11, P114, DOI 10.1016/S0955-2863(99)00080-7
   WANG J, 1993, ANAL LETT, V26, P1819, DOI 10.1080/00032719308017433
NR 22
TC 21
Z9 21
U1 0
U2 17
PU MDPI AG
PI BASEL
PA POSTFACH, CH-4005 BASEL, SWITZERLAND
SN 1424-8220
J9 SENSORS-BASEL
JI Sensors
PD MAR
PY 2010
VL 10
IS 3
BP 1670
EP 1678
DI 10.3390/s100301670
PG 9
WC Chemistry, Analytical; Engineering, Electrical & Electronic; Instruments
   & Instrumentation
WE Science Citation Index Expanded (SCI-EXPANDED)
SC Chemistry; Engineering; Instruments & Instrumentation
GA 589NY
UT WOS:000277158300014
PM 22294893
OA Green Published, Green Submitted, gold
DA 2023-06-30
ER

PT J
AU You, CP
   Xuewu, Y
   Wang, Y
   Zhang, S
   Kong, J
   Zhao, DY
   Liu, BH
AF You, Chunping
   Xuewu, Yan
   Wang, Ying
   Zhang, Song
   Kong, Jilie
   Zhao, Dongyuan
   Liu, Baohong
TI Electrocatalytic oxidation of NADH based on bicontinuous gyroidal
   mesoporous carbon with low overpotential
SO ELECTROCHEMISTRY COMMUNICATIONS
LA English
DT Article
DE NADH; Mesoporous carbon; Gyroidal; Electrocatalytic oxidation; Modified
   electrode
ID PLANE PYROLYTIC-GRAPHITE; LOW POTENTIAL DETECTION; ELECTRODE; NANOTUBES;
   SILICA; ELECTROANALYSIS; NANOPARTICLES; ADSORPTION; BIOSENSOR; BEHAVIOR
AB The electrochemical oxidation of beta-nicotinamide adenine dinucleotide (NADH) is studied at a glassy carbon electrode (GCE) modified with bicontinuous gyroidal mesoporous carbon (BGMC). Due to the large surface area and remarkable electrocatalytic properties of BGMC, the BGMC/GCE exhibits potent electrocatalytic activity toward the electro-oxidation of NADH. A substantial decrease of 649 mV in the overpotential of NADH oxidation reaction is achieved compared with a bare GCE. The anodic peak currents increase steadily with the concentration of NADH in a broad range from 3.0 x 10 (6) to 1.4 x 10(-3) M with a low detection limit of 1.0 x 10 (6) M under the optimal condition. (C) 2008 Elsevier B.V. All rights reserved.
C1 [You, Chunping; Xuewu, Yan; Wang, Ying; Zhang, Song; Kong, Jilie; Zhao, Dongyuan; Liu, Baohong] Fudan Univ, Dept Chem, Shanghai Key Lab Mol Catalysis & Novel Mat, Shanghai 200433, Peoples R China.
C3 Fudan University
RP Zhao, DY (通讯作者)，Fudan Univ, Dept Chem, Shanghai Key Lab Mol Catalysis & Novel Mat, Shanghai 200433, Peoples R China.
EM dyzhao@fudan.edu.cn; bhliu@fudan.edu.cn
RI , 赵东元/E-5796-2010
OI , 赵东元/0000-0002-1642-2510
FU NSFC [20575013, 20775016]; Shanghai Leading Academic Discipline Project
   [131109]; Shuguang Project [06SGO2]
FX This work was supported by the NSFC (20575013, 20775016), Shanghai
   Leading Academic Discipline Project 131109 and Shuguang Project 06SGO2.
CR Banks CE, 2006, ANALYST, V131, P15, DOI 10.1039/b512688f
   Banks CE, 2005, ANALYST, V130, P1232, DOI 10.1039/b508702c
   Banks CE, 2005, CHEM COMMUN, P829, DOI 10.1039/b413177k
   BLAEDEL WJ, 1976, ANAL CHEM, V48, P1240, DOI 10.1021/ac50002a045
   Chakraborty S, 2007, ELECTROCHEM COMMUN, V9, P1323, DOI 10.1016/j.elecom.2007.01.039
   Chen X, 2003, ELECTROANAL, V15, P608, DOI 10.1002/elan.200390076
   Dai ZH, 2007, ELECTROANAL, V19, P604, DOI 10.1002/elan.200603769
   Deng CY, 2008, ELECTROCHEM COMMUN, V10, P907, DOI 10.1016/j.elecom.2008.04.015
   JAEGFELDT H, 1980, J ELECTROANAL CHEM, V110, P295, DOI 10.1016/S0022-0728(80)80381-0
   Joo SH, 2001, NATURE, V412, P169, DOI 10.1038/35084046
   Jun S, 2000, J AM CHEM SOC, V122, P10712, DOI 10.1021/ja002261e
   KAMIN RA, 1980, ANAL CHEM, V52, P1198, DOI 10.1021/ac50058a010
   Kim TW, 2005, J AM CHEM SOC, V127, P7601, DOI 10.1021/ja042601m
   Kleitz F, 2003, CHEM COMMUN, P2136, DOI 10.1039/b306504a
   Lawrence NS, 2006, ELECTROCHEM COMMUN, V8, P71, DOI 10.1016/j.elecom.2005.10.026
   Lee J, 1999, CHEM COMMUN, P2177, DOI 10.1039/a906872d
   Liang CD, 2003, ANAL CHEM, V75, P4904, DOI 10.1021/ac030146r
   Lobo MJ, 1997, ELECTROANAL, V9, P191, DOI 10.1002/elan.1140090302
   LOSSANTOSALVARE.N, 2005, ANAL CHEM, V77, P2624
   Luo HX, 2001, ANAL CHEM, V73, P915, DOI 10.1021/ac000967l
   Molroux J., 1978, ANAL CHEM, V50, P1056
   Musameh M, 2002, ELECTROCHEM COMMUN, V4, P743, DOI 10.1016/S1388-2481(02)00451-4
   PARIENTE F, 1994, ANAL CHEM, V66, P4337, DOI 10.1021/ac00095a034
   Raj CR, 2006, BIOSENS BIOELECTRON, V22, P700, DOI 10.1016/j.bios.2006.02.018
   TALIENE VR, 1994, J ELECTROANAL CHEM, V372, P85, DOI 10.1016/0022-0728(93)03285-W
   Tsai YC, 2008, ELECTROCHEM COMMUN, V10, P749, DOI 10.1016/j.elecom.2008.02.030
   Wang J, 2003, ANAL LETT, V36, P2041, DOI 10.1081/AL-120023628
   WANG J, 1992, BIOELECTROCH BIOENER, V29, P215, DOI 10.1016/0302-4598(92)80069-S
   Yantasee W, 2004, IND ENG CHEM RES, V43, P2759, DOI 10.1021/ie030182g
   Zare HR, 1999, J ELECTROANAL CHEM, V464, P14, DOI 10.1016/S0022-0728(98)00459-8
   Zhao DY, 1998, SCIENCE, V279, P548, DOI 10.1126/science.279.5350.548
   Zhou M, 2008, ANAL CHEM, V80, P4642, DOI 10.1021/ac702496k
NR 32
TC 28
Z9 28
U1 1
U2 40
PU ELSEVIER SCIENCE INC
PI NEW YORK
PA 360 PARK AVE SOUTH, NEW YORK, NY 10010-1710 USA
SN 1388-2481
EI 1873-1902
J9 ELECTROCHEM COMMUN
JI Electrochem. Commun.
PD JAN
PY 2009
VL 11
IS 1
BP 227
EP 230
DI 10.1016/j.elecom.2008.11.011
PG 4
WC Electrochemistry
WE Science Citation Index Expanded (SCI-EXPANDED)
SC Electrochemistry
GA 402MQ
UT WOS:000263018200060
DA 2023-06-30
ER

PT J
AU Dai, ZH
   Liu, FX
   Lu, GF
   Bao, JC
AF Dai, Z. -H.
   Liu, F. -X.
   Lu, G. -F.
   Bao, J. -C.
TI Electrocatalytic detection of NADH and ethanol at glassy carbon
   electrode modified with electropolymerized films from methylene green
SO JOURNAL OF SOLID STATE ELECTROCHEMISTRY
LA English
DT Article
DE NADH; methylene green; detection; alcohol dehydrogenase; ethanol;
   electropolymerization
ID CHEMICALLY MODIFIED ELECTRODES; ELECTROCHEMICAL OXIDATION; AMPEROMETRIC
   BIOSENSORS; NICOTINAMIDE COENZYMES; ALCOHOL-DEHYDROGENASE; PASTE
   ELECTRODES; MELDOLA-BLUE; PHOSPHATE; SENSOR; PQQ
AB The oxidation of NADH on electropolymerizing methylene green (MG)-modified glassy carbon electrode (GCE) is described. The modified electrode shows an excellent electrocatalytic activity toward NADH oxidation, reducing its overpotential by about 650 mV and exhibits a wide linear range of 5.6-420 mu M NADH with the detection limit of 3.8 mu M. The electrode displays a good reproducibility and stability and the coexisting species does not affect the determination of NADH. The application in the amperometric biosensing of ethanol using alcohol dehydrogenase enzyme (ADH) also has been demonstrated with this electrode. MG-modified GCE can not only be used to detect NADH in biochemical reaction, but also can be used as the potential matrix of the construction of dehydrogenases biosensor.
C1 Nanjing Normal Univ, Dept Chem, Nanjing 210097, Peoples R China.
   Nanjing XiaoZhuang Coll, Dept Chem, Nanjing 210017, Peoples R China.
C3 Nanjing Normal University; Nanjing Xiaozhuang University
RP Dai, ZH (通讯作者)，Nanjing Normal Univ, Dept Chem, Nanjing 210097, Peoples R China.
EM daizhihuii@njnu.edu.cn
CR ABRUNA HD, 1988, COORDIN CHEM REV, V86, P135, DOI 10.1016/0010-8545(88)85013-6
   Antiochia R, 2006, ANAL LETT, V39, P1643, DOI 10.1080/00032710600713537
   BLAEDEL WJ, 1975, ANAL CHEM, V47, P1337, DOI 10.1021/ac60358a034
   CHI QJ, 1994, ANALYST, V119, P1063, DOI 10.1039/an9941901063
   Curulli A, 1997, BIOSENS BIOELECTRON, V12, P1043, DOI 10.1016/S0956-5663(97)00060-2
   EMR SA, 1995, ELECTROANAL, V7, P913, DOI 10.1002/elan.1140071002
   Gligor D, 2007, J APPL ELECTROCHEM, V37, P261, DOI 10.1007/s10800-006-9251-7
   GORTON L, 1986, J CHEM SOC FARAD T 1, V82, P1245, DOI 10.1039/f19868201245
   Karyakin AA, 2003, ELECTROCHEM COMMUN, V5, P677, DOI 10.1016/S1388-2481(03)00152-8
   Karyakin AA, 1999, ELECTROANAL, V11, P553, DOI 10.1002/(SICI)1521-4109(199906)11:8<553::AID-ELAN553>3.0.CO;2-6
   Koyano KA, 1997, MICROPOROUS MATER, V10, P259, DOI 10.1016/S0927-6513(97)00016-3
   Kubota LT, 2000, QUIM ANAL, V19, P15
   Lawrence NS, 2006, ELECTROCHEM COMMUN, V8, P71, DOI 10.1016/j.elecom.2005.10.026
   Lee YG, 2003, ELECTROANAL, V15, P1589, DOI 10.1002/elan.200302717
   Lobo MJ, 1997, ELECTROANAL, V9, P191, DOI 10.1002/elan.1140090302
   LUCCA AR, 2002, J COLLOID INTERF SCI, V254, P113
   Malinauskas A, 2004, SENSOR ACTUAT B-CHEM, V100, P387, DOI 10.1016/j.snb.2004.02.006
   Munteanu FD, 2001, J ELECTROANAL CHEM, V509, P2, DOI 10.1016/S0022-0728(01)00376-X
   Musameh M, 2002, ELECTROCHEM COMMUN, V4, P743, DOI 10.1016/S1388-2481(02)00451-4
   Patel NG, 2001, SENSOR ACTUAT B-CHEM, V75, P101, DOI 10.1016/S0925-4005(01)00545-7
   Prieto-Simon B, 2004, BIOSENS BIOELECTRON, V19, P1131, DOI 10.1016/j.bios.2003.10.010
   Raj CR, 2005, BIOSENS BIOELECTRON, V21, P949, DOI 10.1016/j.bios.2005.03.001
   Ramesh P, 2002, J ELECTROANAL CHEM, V528, P82, DOI 10.1016/S0022-0728(02)00888-4
   Santiago MB, 2006, ELECTROANAL, V18, P559, DOI 10.1002/elan.200503432
   Santos AS, 2003, J ELECTROANAL CHEM, V547, P135, DOI 10.1016/S0022-0728(03)00186-4
   Sha YF, 2004, MICROCHIM ACTA, V148, P335, DOI 10.1007/s00604-004-0283-6
   Svensson K, 2005, BIOSENS BIOELECTRON, V21, P705, DOI 10.1016/j.bios.2005.01.001
   Vasilescu A, 2003, BIOSENS BIOELECTRON, V18, P781, DOI 10.1016/S0956-5663(03)00044-7
   Vijayakumar AR, 1996, ANAL CHIM ACTA, V327, P223, DOI 10.1016/0003-2670(96)00093-1
   WANG J, 1991, ELECTROANAL, V3, P255, DOI 10.1002/elan.1140030404
   WANG J, 1992, BIOELECTROCH BIOENER, V29, P215, DOI 10.1016/0302-4598(92)80069-S
   Wang W, 2003, J CHROMATOGR B, V798, P175, DOI 10.1016/j.jchromb.2003.09.036
   Xiao Y, 2005, LANGMUIR, V21, P5659, DOI 10.1021/la050308+
   Zhou DM, 1996, ANAL CHIM ACTA, V329, P41
NR 34
TC 44
Z9 44
U1 0
U2 29
PU SPRINGER
PI NEW YORK
PA 233 SPRING STREET, NEW YORK, NY 10013 USA
SN 1432-8488
J9 J SOLID STATE ELECTR
JI J. Solid State Electrochem.
PD FEB
PY 2008
VL 12
IS 2
BP 175
EP 180
DI 10.1007/s10008-007-0378-1
PG 6
WC Electrochemistry
WE Science Citation Index Expanded (SCI-EXPANDED)
SC Electrochemistry
GA 234HY
UT WOS:000251153000010
DA 2023-06-30
ER

PT J
AU Thenrajan, T
   Alwarappan, S
   Wilson, J
AF Thenrajan, Thatchanamoorthy
   Alwarappan, Subbiah
   Wilson, Jeyaraj
TI Molecular Diagnosis and Cancer Prognosis-A Concise Review
SO DIAGNOSTICS
LA English
DT Review
DE cancer biomarkers; noninvasive; nucleic acid; protein; diagnosis
ID ELECTROCHEMICAL DNA BIOSENSOR; BIOMARKER; GRAPHENE; CRISPR;
   IMMUNOSENSOR; IMPEDANCE
AB Cancer is a complicated disease. Globally, it is one of the major causes for morbidity and mortality. A critical challenge associated with it is the difficulty to accurately diagnose it at an early stage. The malignancy due to multistage and heterogeneity that result from genetic and epigenetic modifications poses critical challenge to diagnose and monitor the progress at an early stage. Current diagnostic techniques normally suggest invasive biopsy procedure that can cause further infections and bleeding. Therefore, noninvasive diagnostic methods with high accuracy, safety and earliest detection are the needs of the hour. Herein, we provide a detailed review on the advanced methodologies and protocols developed for the detection of cancer biomarkers based on proteins, nucleic acids and extracellular vesicles. Furthermore, existing challenges and the improvements essential for the rapid, sensitive and noninvasive detection have also been discussed.
C1 [Thenrajan, Thatchanamoorthy; Wilson, Jeyaraj] Alagappa Univ, Dept Bioelect & Biosensors, Polymer Elect Lab, Karaikkudi 630003, Tamil Nadu, India.
   [Alwarappan, Subbiah] CSIR Cent Electrochem Res Inst, Karaikkudi 630003, Tamil Nadu, India.
C3 Alagappa University; Council of Scientific & Industrial Research (CSIR)
   - India; CSIR - Central Electrochemical Research Institute (CECRI)
RP Wilson, J (通讯作者)，Alagappa Univ, Dept Bioelect & Biosensors, Polymer Elect Lab, Karaikkudi 630003, Tamil Nadu, India.; Alwarappan, S (通讯作者)，CSIR Cent Electrochem Res Inst, Karaikkudi 630003, Tamil Nadu, India.
EM alwarappan@cecri.res.in; wilson.j2008@yahoo.com
OI Thenrajan, Thatchanamoorthy/0000-0002-9102-7860
CR Abrao Nemeir I, 2019, SENSORS-BASEL, V19, DOI 10.3390/s19102373
   Ali MA, 2016, ACS APPL MATER INTER, V8, P20570, DOI 10.1021/acsami.6b05648
   Amri C, 2021, MATERIALS, V14, DOI 10.3390/ma14061339
   Aziz NB, 2020, ANALYST, V145, P2038, DOI 10.1039/c9an02263e
   Badr HA, 2014, EXPERT REV PROTEOMIC, V11, P227, DOI 10.1586/14789450.2014.897611
   Bertok T, 2019, CHEMELECTROCHEM, V6, P989, DOI 10.1002/celc.201800848
   Bohunicky B, 2011, NANOTECHNOL SCI APPL, V4, P1, DOI 10.2147/NSA.S13465
   Borrebaeck CAK, 2017, NAT REV CANCER, V17, P199, DOI 10.1038/nrc.2016.153
   Buzas EI, 2023, NAT REV IMMUNOL, V23, P236, DOI 10.1038/s41577-022-00763-8
   Chang JF, 2019, ANAL CHEM, V91, P3604, DOI 10.1021/acs.analchem.8b05599
   Chen K, 2022, FRONT BIOENG BIOTECH, V10, DOI 10.3389/fbioe.2022.986233
   Chen M, 2021, SCI REP-UK, V11, DOI 10.1038/s41598-021-83244-7
   Chen M, 2021, BIOSENS BIOELECTRON, V173, DOI 10.1016/j.bios.2020.112821
   Chen X, 2013, BIOSENS BIOELECTRON, V50, P356, DOI 10.1016/j.bios.2013.06.054
   Chen Y, 2012, LANGMUIR, V28, P8281, DOI 10.1021/la300656c
   Cheng NT, 2022, INFECT MICROBE DIS, V4, P34, DOI 10.1097/IM9.0000000000000084
   Choi JH, 2021, NANO LETT, V21, P693, DOI 10.1021/acs.nanolett.0c04303
   Cui M, 2017, SENSOR ACTUAT B-CHEM, V244, P742, DOI 10.1016/j.snb.2017.01.060
   D'Agata R, 2017, MOLECULES, V22, DOI 10.3390/molecules22111951
   El Aamri M, 2020, BIOSENSORS-BASEL, V10, DOI 10.3390/bios10110186
   Ferguson S, 2022, TRENDS MOL MED, V28, P681, DOI 10.1016/j.molmed.2022.05.003
   Gaillard M, 2020, ANALYST, V145, P1997, DOI 10.1039/c9an01949a
   Ganbaatar U, 2022, SENSOR ACTUAT B-CHEM, V369, DOI 10.1016/j.snb.2022.132296
   Gao XS, 2020, BIOSENS BIOELECTRON, V147, DOI 10.1016/j.bios.2019.111778
   Garcia-Cordero JL, 2020, CURR OPIN BIOTECH, V65, P37, DOI 10.1016/j.copbio.2019.11.022
   Gohring JT, 2010, SENSOR ACTUAT B-CHEM, V146, P226, DOI 10.1016/j.snb.2010.01.067
   Gutierrez-Galvez L, 2021, MICROCHIM ACTA, V188, DOI 10.1007/s00604-021-05038-y
   Hao TB, 2014, BRIT J CANCER, V111, P1482, DOI 10.1038/bjc.2014.470
   Hasan M.R., 2021, BIOSENS BIOELECTRON, V8, DOI 10.1016/j.biosx.2021
   He N, 2022, COMMUN BIOL, V5, DOI 10.1038/s42003-022-03598-0
   Henry NL, 2012, MOL ONCOL, V6, P140, DOI 10.1016/j.molonc.2012.01.010
   Hinestrosa Juan Pablo, 2022, Commun Med (Lond), V2, P29, DOI 10.1038/s43856-022-00088-6
   Hosseinkazemi H, 2022, J NANOMATER, V2022, DOI 10.1155/2022/6493458
   Hu T, 2021, TRENDS CANCER, V7, P122, DOI 10.1016/j.trecan.2020.09.003
   Hua Y, 2021, TRANSL ONCOL, V14, DOI 10.1016/j.tranon.2020.100928
   Huang CC, 2021, MICROFLUID NANOFLUID, V25, DOI 10.1007/s10404-021-02437-8
   Huang CH, 2018, TRENDS CANCER, V4, P499, DOI 10.1016/j.trecan.2018.05.006
   Huertas CS, 2016, ACS SENSORS, V1, P748, DOI 10.1021/acssensors.6b00162
   Ji YH, 2019, P NATL ACAD SCI USA, V116, P5979, DOI 10.1073/pnas.1814348116
   Jiang C, 2022, NANO-MICRO LETT, V14, DOI 10.1007/s40820-021-00753-w
   Kailemia MJ, 2017, ANAL BIOANAL CHEM, V409, P395, DOI 10.1007/s00216-016-9880-6
   Kaminski MM, 2021, NAT BIOMED ENG, V5, P643, DOI 10.1038/s41551-021-00760-7
   Kermani F, 2022, TRANSL ONCOL, V20, DOI 10.1016/j.tranon.2022.101397
   Lambrecht J, 2017, FRONT PHARMACOL, V8, DOI 10.3389/fphar.2017.00056
   Law WC, 2011, ACS NANO, V5, P4858, DOI 10.1021/nn2009485
   Leung F, 2016, CLIN CHEM, V62, P1054, DOI 10.1373/clinchem.2016.260331
   Lewis JM, 2018, ACS NANO, V12, P3311, DOI 10.1021/acsnano.7b08199
   Li H, 2013, BIOSENS BIOELECTRON, V43, P25, DOI 10.1016/j.bios.2012.11.037
   Li RY, 2016, BIOSENS BIOELECTRON, V79, P457, DOI 10.1016/j.bios.2015.12.092
   Liu C, 2019, J AM CHEM SOC, V141, P3817, DOI 10.1021/jacs.9b00007
   Liu QW, 2021, NANO-MICRO LETT, V13, DOI 10.1007/s40820-021-00674-8
   Loo SW, 2020, SENSORS-BASEL, V20, DOI 10.3390/s20071854
   Loyez M, 2021, TALANTA, V221, DOI 10.1016/j.talanta.2020.121452
   Lu J, 2019, MICROMACHINES-BASEL, V10, DOI 10.3390/mi10060390
   Magar HS, 2021, SENSORS-BASEL, V21, DOI 10.3390/s21196578
   Mahmudunnabi RG, 2020, ANALYST, V145, P4398, DOI 10.1039/d0an00558d
   Mathios D, 2021, NAT COMMUN, V12, DOI 10.1038/s41467-021-24994-w
   Min J, 2020, ADV BIOSYST, V4, DOI 10.1002/adbi.202000003
   Mubthasima P.P., 2022, RURAL HLTH, P225
   Nabok A, 2021, CHEMOSENSORS, V9, DOI 10.3390/chemosensors9040059
   Ou D, 2019, J MATER CHEM B, V7, P3661, DOI 10.1039/c9tb00472f
   Park JY, 2009, SENSORS-BASEL, V9, P9513, DOI 10.3390/s91209513
   Mello HJNPD, 2021, SENSOR ACTUAT A-PHYS, V318, DOI 10.1016/j.sna.2020.112481
   Penders J, 2021, ACS NANO, V15, P18192, DOI 10.1021/acsnano.1c07075
   Ponti G, 2018, PATHOL ONCOL RES, V24, P941, DOI 10.1007/s12253-018-0416-6
   Prendergast GC, 2010, AM J PATHOL, V176, P2082, DOI 10.2353/ajpath.2010.091173
   Ranjan P, 2020, ANAL BIOCHEM, V610, DOI 10.1016/j.ab.2020.113996
   Retolaza A, 2016, SENSOR ACTUAT B-CHEM, V223, P261, DOI 10.1016/j.snb.2015.09.093
   Schwarzenbach H, 2013, BREAST CANCER RES, V15, DOI 10.1186/bcr3446
   Schwarzenbach H, 2011, NAT REV CANCER, V11, P426, DOI 10.1038/nrc3066
   Sharafeldin M, 2017, BIOSENS BIOELECTRON, V91, P359, DOI 10.1016/j.bios.2016.12.052
   Shekari Z, 2021, SENSOR ACTUAT B-CHEM, V332, DOI 10.1016/j.snb.2021.129515
   Thenrajan T., 2022, BIOSENS BIOELECTRON, V12
   Topkaya SN, 2012, BIOSENS BIOELECTRON, V31, P516, DOI 10.1016/j.bios.2011.11.029
   Tothill IE, 2009, SEMIN CELL DEV BIOL, V20, P55, DOI 10.1016/j.semcdb.2009.01.015
   Verel-Yilmaz Y, 2021, FRONT CELL DEV BIOL, V9, DOI 10.3389/fcell.2021.697939
   Wang CG, 2022, NANOMATERIALS-BASEL, V12, DOI 10.3390/nano12040666
   Wang J, 2022, BIOENGINEERING-BASEL, V9, DOI 10.3390/bioengineering9100512
   Wang RX, 2020, ANAL CHEM, V92, P2176, DOI 10.1021/acs.analchem.9b04814
   Xi Xiaochen, 2017, Non-Coding RNA, V3, P9, DOI 10.3390/ncrna3010009
   Xie F, 2019, ADV SCI, V6, DOI 10.1002/advs.201901779
   Xie H, 2020, CHINESE CHEM LETT, V31, P1737, DOI 10.1016/j.cclet.2020.02.049
   Xu W, 2020, INT J MOL SCI, V21, DOI 10.3390/ijms21010134
   Yoon Yeosang, 2022, ACS Nanosci Au, V2, P64, DOI 10.1021/acsnanoscienceau.1c00029
   Zhang HM, 2021, MOL CANCER, V20, DOI 10.1186/s12943-021-01431-6
   Zhang P, 2016, LAB CHIP, V16, P3033, DOI 10.1039/c6lc00279j
NR 86
TC 0
Z9 0
U1 3
U2 3
PU MDPI
PI BASEL
PA ST ALBAN-ANLAGE 66, CH-4052 BASEL, SWITZERLAND
EI 2075-4418
J9 DIAGNOSTICS
JI Diagnostics
PD FEB
PY 2023
VL 13
IS 4
AR 766
DI 10.3390/diagnostics13040766
PG 27
WC Medicine, General & Internal
WE Science Citation Index Expanded (SCI-EXPANDED)
SC General & Internal Medicine
GA 9Q2OF
UT WOS:000944809200001
PM 36832253
OA Green Published, gold
DA 2023-06-30
ER

PT J
AU Yamaguchi, H
   Miyazaki, M
AF Yamaguchi, Hiroshi
   Miyazaki, Masaya
TI Enzyme-immobilized microfluidic devices for biomolecule detection
SO TRAC-TRENDS IN ANALYTICAL CHEMISTRY
LA English
DT Review
DE Enzyme immobilization; Microfluidics; Biosensor; Biomolecule;
   Point-of-care testing
ID POINT-OF-CARE; AMINO-ACIDS; ELECTROCHEMICAL DETECTION; TOTAL
   CHOLESTEROL; L-CARNITINE; ONE-STEP; SWEAT; LACTATE; BIOSENSORS; GLUCOSE
AB Biomolecules, such as nutrients in the bloodstream and lymph, are important indicators of overall health and body function. Biomolecule detection using low-cost and disposable sensor devices could help improve health monitoring and treatment outcomes. Point-of-care testing is expected to be a rapid and economical diagnostic tool compared with conventional laboratory-based testing. Recently, the integration of microfluidics and enzyme immobilization technology has enabled the development of lowcost, time-efficient, and high-accuracy analytical biosensors for detecting biomolecules. Herein, we reviewed recent advancements in enzyme-immobilized microfluidic devices for biomolecule measurement, and summarized techniques for the preparation of immobilized enzymes for use as biosensors and in biomolecule detection techniques. Additionally, the advantages, limitations, and future perspectives of enzyme-immobilized microfluidic devices are discussed.
C1 [Yamaguchi, Hiroshi] Tokai Univ, Sch Agr, Dept Food & Life Sci, 9-1-1 Toroku,Higashi Ku, Kumamoto 8628652, Japan.
   [Yamaguchi, Hiroshi] Tokai Univ, Grad Sch Agr, 9-1-1 Toroku,Higashi Ku, Kumamoto 8628652, Japan.
   [Yamaguchi, Hiroshi] Tokai Univ, Grad Sch Biosci, 9-1-1 Toroku,Higashi Ku, Kumamoto 8628652, Japan.
   [Miyazaki, Masaya] HaKaL Inc, 5th Floor,Jyuhachi Shinwa Bank Bldg,6-27 Nishi Nak, Fukuoka 8100002, Japan.
C3 Tokai University; Tokai University; Tokai University
RP Yamaguchi, H (通讯作者)，Tokai Univ, Sch Agr, Dept Food & Life Sci, 9-1-1 Toroku,Higashi Ku, Kumamoto 8628652, Japan.; Miyazaki, M (通讯作者)，HaKaL Inc, 5th Floor,Jyuhachi Shinwa Bank Bldg,6-27 Nishi Nak, Fukuoka 8100002, Japan.
EM yamahiro@tokai-u.jp; miyazaki@hakal-jp.com
RI Miyazaki, Masaya/F-8520-2012
OI Miyazaki, Masaya/0000-0003-4031-7224; Yamaguchi,
   Hiroshi/0000-0003-1022-0413
FU JSPS [C: 20K05292]
FX This work was partly supported by a grant-in-aid for Basic Scientific
   Research (C: 20K05292) from JSPS (H. Y.) .
CR Aggarwal V, 2016, ANAL BIOCHEM, V500, P6, DOI 10.1016/j.ab.2016.01.019
   Ahmad R, 2014, SENSOR ACTUAT B-CHEM, V194, P290, DOI 10.1016/j.snb.2013.12.098
   Alam F, 2018, BIOSENS BIOELECTRON, V117, P818, DOI 10.1016/j.bios.2018.06.054
   Alhaddad AY, 2022, FRONT BIOENG BIOTECH, V10, DOI 10.3389/fbioe.2022.876672
   Ali MA, 2013, SCI REP-UK, V3, DOI 10.1038/srep02661
   Penaranda PA, 2022, NANOMATERIALS-BASEL, V12, DOI 10.3390/nano12101688
   Andrianova MS, 2018, BIOSENS BIOELECTRON, V119, P48, DOI 10.1016/j.bios.2018.07.044
   ARTISS JD, 1978, MICROCHEM J, V23, P237, DOI 10.1016/0026-265X(78)90068-1
   Aydindogan E, 2020, TALANTA, V208, DOI 10.1016/j.talanta.2019.120446
   Baek SH, 2020, BIOSENSORS-BASEL, V10, DOI 10.3390/bios10110187
   Barrios-Estrada C, 2018, SCI TOTAL ENVIRON, V612, P1516, DOI 10.1016/j.scitotenv.2017.09.013
   Battat S, 2022, LAB CHIP, V22, P530, DOI 10.1039/d1lc00731a
   Berta E, 2022, GENES-BASEL, V13, DOI 10.3390/genes13071158
   BHANDARU RR, 1977, LIPIDS, V12, P1078, DOI 10.1007/BF02533337
   Bilal M, 2018, INT J BIOL MACROMOL, V108, P893, DOI 10.1016/j.ijbiomac.2017.10.182
   Gunatilake UB, 2021, ACS APPL MATER INTER, V13, P37734, DOI 10.1021/acsami.1c11446
   Bitterwolf P, 2019, MICROMACHINES-BASEL, V10, DOI 10.3390/mi10110783
   Bollella P, 2022, ANAL CHIM ACTA, V1234, DOI 10.1016/j.aca.2022.340517
   Calo LA, 2012, HEMODIAL INT, V16, P428, DOI 10.1111/j.1542-4758.2012.00679.x
   Campana AL, 2020, POLYMERS-BASEL, V12, DOI 10.3390/polym12051158
   Canovas R, 2019, BIOSENS BIOELECTRON, V130, P110, DOI 10.1016/j.bios.2019.01.048
   Carneiro MCCG, 2022, SENSORS-BASEL, V22, DOI 10.3390/s22093221
   Chou JC, 2019, SENSORS-BASEL, V19, DOI 10.3390/s19133004
   Cunha ML, 2022, ANAL CHEM, V94, P41, DOI 10.1021/acs.analchem.1c04460
   Dabrowska M, 2014, FOOD CHEM, V142, P220, DOI 10.1016/j.foodchem.2013.06.137
   Demirdogen BC, 2021, MULT SCLER RELAT DIS, V48, DOI 10.1016/j.msard.2020.102675
   Du XY, 2022, J DIABETES RES, V2022, DOI 10.1155/2022/1861009
   Dutta G, 2020, BIOSENS BIOELECTRON, V167, DOI 10.1016/j.bios.2020.112484
   Dzyadevych SV, 2008, IRBM, V29, P171, DOI 10.1016/j.rbmret.2007.11.007
   Fernandez-Cuesta I, 2022, ANAL CHIM ACTA, V1192, DOI 10.1016/j.aca.2021.339307
   Ferrer IM, 2014, ELECTROPHORESIS, V35, P2417, DOI 10.1002/elps.201400091
   Najera-Martinez EF, 2022, INT J BIOL MACROMOL, V208, P748, DOI 10.1016/j.ijbiomac.2022.03.180
   Frangu A, 2019, ANAL BIOANAL CHEM, V411, P2415, DOI 10.1007/s00216-019-01687-4
   Franssen MCR, 2013, CHEM SOC REV, V42, P6491, DOI 10.1039/c3cs00004d
   Garcia-Carmona L, 2019, TRAC-TREND ANAL CHEM, V118, P29, DOI 10.1016/j.trac.2019.05.020
   Garcia-Carmona L, 2019, SENSOR ACTUAT B-CHEM, V281, P239, DOI 10.1016/j.snb.2018.10.087
   Giroto AS, 2019, J CLEAN PROD, V217, P448, DOI 10.1016/j.jclepro.2019.01.275
   Gowers SAN, 2019, LAB CHIP, V19, P2537, DOI 10.1039/c9lc00400a
   Guarnieri G, 2015, J RENAL NUTR, V25, P169, DOI 10.1053/j.jrn.2014.10.025
   Guinati BGS, 2021, ANAL METHODS-UK, V13, P5383, DOI [10.1039/D1AY01339D, 10.1039/d1ay01339d]
   He RY, 2019, RSC ADV, V9, P32367, DOI 10.1039/c9ra04278d
   Hernandez-Neuta I, 2019, J INTERN MED, V285, P19, DOI 10.1111/joim.12820
   Hiraoka R, 2020, ACS SENSORS, V5, P1110, DOI 10.1021/acssensors.0c00050
   Honda T, 2005, CHEM COMMUN, P5062, DOI 10.1039/b510605b
   Honda T., 2017, INNOVATIONS FUTURE D, P99, DOI DOI 10.1002/9783527800599.CH5
   Honda T, 2007, LAB CHIP, V7, P366, DOI 10.1039/b614500k
   Hosu O, 2017, TALANTA, V166, P234, DOI 10.1016/j.talanta.2017.01.073
   Jesionowski T, 2014, ADSORPTION, V20, P801, DOI 10.1007/s10450-014-9623-y
   Karim A, 2022, ADV COLLOID INTERFAC, V307, DOI 10.1016/j.cis.2022.102744
   Karpova EV, 2020, CHEMELECTROCHEM, V7, P191, DOI 10.1002/celc.201901703
   Khashayar P, 2022, TRAC-TREND ANAL CHEM, V156, DOI 10.1016/j.trac.2022.116706
   Khizar S, 2020, ELECTROPHORESIS, V41, P1206, DOI 10.1002/elps.201900377
   Kim YJ, 2020, ACS APPL MATER INTER, V12, P47342, DOI 10.1021/acsami.0c15718
   Kintzel PE, 2001, DRUG SAFETY, V24, P19, DOI 10.2165/00002018-200124010-00003
   Kitchawengkul N, 2021, ANAL CHEM, V93, P6989, DOI 10.1021/acs.analchem.0c05459
   Kluemper J.R., 2022, DRUGS CONTEXT, V11, P2021, DOI [10.7573/dic.2021-9-13,13, DOI 10.7573/DIC.2021-9-13,13]
   Krzek M, 2016, ENZYME MICROB TECH, V82, P138, DOI 10.1016/j.enzmictec.2015.09.006
   Kugimiya A, 2022, SCI REP-UK, V12, DOI 10.1038/s41598-022-07408-9
   Kugimiya A, 2020, APPL BIOCHEM BIOTECH, V192, P812, DOI 10.1007/s12010-020-03365-z
   Kugimiya A, 2014, APPL BIOCHEM BIOTECH, V174, P2527, DOI 10.1007/s12010-014-1202-x
   Kujawa J, 2021, SCI TOTAL ENVIRON, V801, DOI 10.1016/j.scitotenv.2021.149647
   Kulkarni MB, 2022, BIOSENSORS-BASEL, V12, DOI 10.3390/bios12070543
   Kumar A, 2022, ACS APPL BIO MATER, V5, P2046, DOI 10.1021/acsabm.1c01320
   Labib M, 2016, CHEM REV, V116, P9001, DOI 10.1021/acs.chemrev.6b00220
   Li F, 2019, BIOSENS BIOELECTRON, V141, DOI 10.1016/j.bios.2019.111472
   Li JY, 2021, CHEM COMMUN, V57, P4726, DOI 10.1039/d1cc00825k
   Li WY, 2018, BIOSENS BIOELECTRON, V99, P603, DOI 10.1016/j.bios.2017.08.015
   Li YN, 2022, DIABETES RES CLIN PR, V189, DOI 10.1016/j.diabres.2022.109965
   Liu DX, 2022, INT J ENV RES PUB HE, V19, DOI 10.3390/ijerph192113830
   Lloret L, 2013, CHEM ENG J, V223, P497, DOI 10.1016/j.cej.2013.03.018
   Campana AL, 2019, BIOSENSORS-BASEL, V9, DOI 10.3390/bios9010041
   Madhavan A, 2017, BIORESOURCE TECHNOL, V245, P1304, DOI 10.1016/j.biortech.2017.05.031
   Majewska A, 2022, J CLIN MED, V11, DOI 10.3390/jcm11102932
   Martin A, 2017, ACS SENSORS, V2, P1860, DOI 10.1021/acssensors.7b00729
   Martinez AW, 2010, ANAL CHEM, V82, P3, DOI 10.1021/ac9013989
   Mathew M, 2021, ANAL BIOANAL CHEM, V413, P727, DOI 10.1007/s00216-020-03002-y
   Meyer LE, 2022, CURR OPIN BIOTECH, V78, DOI 10.1016/j.copbio.2022.102835
   Miyagi Y, 2011, PLOS ONE, V6, DOI 10.1371/journal.pone.0024143
   Musse A, 2021, MICROMACHINES-BASEL, V12, DOI 10.3390/mi12070805
   Myers GL, 2006, CLIN CHEM, V52, P5, DOI 10.1373/clinchem.2005.0525144
   Nagy F, 2020, J BIOTECHNOL, V323, P246, DOI 10.1016/j.jbiotec.2020.08.005
   Nemiwal M, 2022, ENZYME MICROB TECH, V156, DOI 10.1016/j.enzmictec.2022.110006
   Newman CB, 2019, ARTERIOSCL THROM VAS, V39, pE38, DOI 10.1161/ATV.0000000000000073
   Noguchi Y, 2006, AM J CLIN NUTR, V83, p513S
   Oser TK, 2022, PRIMARY CARE, V49, P213, DOI 10.1016/j.pop.2021.11.002
   Park HI, 2018, ACS APPL MATER INTER, V10, P30172, DOI 10.1021/acsami.8b10768
   Pawar SN, 2012, BIOMATERIALS, V33, P3279, DOI 10.1016/j.biomaterials.2012.01.007
   Pei XL, 2022, CHEM SOC REV, V51, P7281, DOI 10.1039/d1cs01004b
   Prodromidis MI, 2002, ELECTROANAL, V14, P241
   Pundir CS, 2019, BIOSENS BIOELECTRON, V123, P36, DOI 10.1016/j.bios.2018.09.067
   Pundir CS, 2018, BIOSENS BIOELECTRON, V117, P373, DOI 10.1016/j.bios.2018.06.033
   Rahman MM, 2015, TALANTA, V140, P96, DOI 10.1016/j.talanta.2015.03.029
   Rashid J.I.A., 2017, SENS BIOSENSING RES, V16, P19, DOI [10.1016/j.sbsr.2017.09.001, DOI 10.1016/J.SBSR.2017.09.001]
   Rathee Kavita, 2016, Biochem Biophys Rep, V5, P35, DOI 10.1016/j.bbrep.2015.11.010
   Ravindranath A, 2022, WORLD J HEPATOL, V14, DOI 10.4254/wjh.v14.i1.180
   Ridgway A, 2022, EUR UROL FOCUS, V8, P18, DOI [10.1016/j.euf.2021.12.010, 10.1016/j.euf.2021.12.0102405-4569]
   Rocchitta G, 2016, SENSORS-BASEL, V16, DOI 10.3390/s16060780
   Rocchitta G, 2012, ANAL CHEM, V84, P7072, DOI 10.1021/ac301253h
   Rosini E, 2020, INT J MOL SCI, V21, DOI 10.3390/ijms21134574
   Rubin AM, 2022, SCI TOTAL ENVIRON, V828, DOI 10.1016/j.scitotenv.2022.154533
   Rusu AG, 2022, NANOMATERIALS-BASEL, V12, DOI 10.3390/nano12142445
   Sachdeva S, 2021, FRONT BIOENG BIOTECH, V8, DOI 10.3389/fbioe.2020.602659
   Sakharov DA, 2010, B EXP BIOL MED+, V150, P83, DOI 10.1007/s10517-010-1075-0
   Dominguez RAS, 2020, ACS OMEGA, V5, P20473, DOI 10.1021/acsomega.0c02583
   Savas S, 2018, MATERIALS, V11, DOI 10.3390/ma11091541
   Sharma S, 2016, ESSAYS BIOCHEM, V60, P9, DOI 10.1042/EBC20150002
   Sheldon RA, 2021, CHEM SOC REV, V50, P5850, DOI 10.1039/d1cs00015b
   Sheldon RA, 2018, CHEM REV, V118, P801, DOI 10.1021/acs.chemrev.7b00203
   Sheldon RA, 2013, CHEM SOC REV, V42, P6223, DOI 10.1039/c3cs60075k
   Sheldon RA, 2011, APPL MICROBIOL BIOT, V92, P467, DOI 10.1007/s00253-011-3554-2
   Sotelo LD, 2022, MEMBRANES-BASEL, V12, DOI 10.3390/membranes12030298
   Stenman UH, 2006, HUM REPROD UPDATE, V12, P769, DOI 10.1093/humupd/dml029
   Tobert JA, 2022, ENDOCRIN METAB CLIN, V51, P681, DOI 10.1016/j.ecl.2022.01.005
   Tvorynska S, 2022, BIOELECTROCHEMISTRY, V148, DOI 10.1016/j.bioelechem.2022.108223
   Tzianni EI, 2022, BIOSENS BIOELECTRON, V207, DOI 10.1016/j.bios.2022.114204
   Uddin KMA, 2019, GLOB CHALL, V3, DOI 10.1002/gch2.201800079
   Vaquer A, 2022, ACS SENSORS, V7, P488, DOI 10.1021/acssensors.1c02244
   Wang Q, 2021, CHINESE CHEM LETT, V32, P609, DOI 10.1016/j.cclet.2020.10.025
   Wang X, 2020, FRONT CHEM, V8, DOI 10.3389/fchem.2020.586702
   Weir MR, 2020, AM J NEPHROL, V51, P276, DOI 10.1159/000506533
   Whitesides GM, 2006, NATURE, V442, P368, DOI 10.1038/nature05058
   Xu DY, 2013, CHEMOSPHERE, V92, P391, DOI 10.1016/j.chemosphere.2012.12.076
   Xuan X, 2021, ACS SENSORS, V6, P2763, DOI 10.1021/acssensors.1c01009
   Yamaguchi H, 2021, CATAL SCI TECHNOL, V11, P934, DOI 10.1039/d0cy01413c
   Yamaguchi H, 2018, CATALYSTS, V8, DOI 10.3390/catal8050174
   Yamaguchi H, 2011, CATAL SCI TECHNOL, V1, P1256, DOI 10.1039/c1cy00084e
   Yamaguchi H, 2010, ANAL BIOCHEM, V407, P12, DOI 10.1016/j.ab.2010.07.026
   Yu JC, 2015, P NATL ACAD SCI USA, V112, P8260, DOI 10.1073/pnas.1505405112
   Zhang C, 2021, BIOMATER RES, V25, DOI 10.1186/s40824-021-00243-5
   Zhang L, 2020, INT J BIOL MACROMOL, V150, P948, DOI 10.1016/j.ijbiomac.2019.11.007
   Zhang TY, 2022, BIOSENSORS-BASEL, V12, DOI 10.3390/bios12070485
   Zhang W, 2022, BIOTECHNOL J, V17, DOI 10.1002/biot.202200098
   Zhang XL, 2022, POLYMERS-BASEL, V14, DOI 10.3390/polym14153227
NR 133
TC 1
Z9 1
U1 53
U2 53
PU ELSEVIER SCI LTD
PI OXFORD
PA THE BOULEVARD, LANGFORD LANE, KIDLINGTON, OXFORD OX5 1GB, OXON, ENGLAND
SN 0165-9936
EI 1879-3142
J9 TRAC-TREND ANAL CHEM
JI Trac-Trends Anal. Chem.
PD FEB
PY 2023
VL 159
AR 116908
DI 10.1016/j.trac.2022.116908
EA JAN 2023
PG 11
WC Chemistry, Analytical
WE Science Citation Index Expanded (SCI-EXPANDED)
SC Chemistry
GA 8D9XC
UT WOS:000918637000001
DA 2023-06-30
ER

PT J
AU Liu, JL
   Ji, HJ
   Lv, XY
   Zeng, CJ
   Li, HM
   Li, FG
   Qu, B
   Cui, FY
   Zhou, Q
AF Liu, Jianlei
   Ji, Haijie
   Lv, Xiaoyan
   Zeng, Chijia
   Li, Heming
   Li, Fugang
   Qu, Bin
   Cui, Feiyun
   Zhou, Qin
TI Laser-induced graphene (LIG)-driven medical sensors for health
   monitoring and diseases diagnosis
SO MICROCHIMICA ACTA
LA English
DT Review
DE Laser-induced graphene (LIG); Medical sensors; Electric; electrochemical
   sensors; Wearable electronics; Diseases diagnosis; POCT
ID DOPED POROUS GRAPHENE; OXIDE; ELECTRODES; UREA; TRANSPARENT; REDUCTION;
   BIOSENSOR; DEVICES
AB Laser-induced graphene (LIG) is a class of three-dimensional (3D) porous carbon nanomaterial. It can be prepared by direct laser writing on some polymer materials in the air. Because of its features of simplicity, fast production, and excellent physicochemical properties, it was widely used in medical sensing devices. This minireview gives an overview of the characteristics of LIG and LIG-driven sensors. Various methods for preparing graphene were compared and discussed. The applications of the LIG in biochemical sensors for ions, small molecules, microRNA, protein, and cell detection were highlighted. LIG-based physical physiological sensors and wearable electronics for medical applications were also included. Finally, our insights into current challenges and prospects for LIG-based medical sensing devices were presented.
C1 [Liu, Jianlei; Zeng, Chijia] Foshan Fosun Chancheng Hosp, Dept Lab Med & Pathol, Foshan 528000, Guangdong, Peoples R China.
   [Ji, Haijie; Cui, Feiyun] Chongqing Med Univ, Sch Lab Med, Key Lab Clin Diagnost, Minist Educ, Chongqing 400016, Peoples R China.
   [Lv, Xiaoyan] Sichuan Univ, West China Hosp, West China Sch Med, Dept Dermatol, Chengdu 610041, Peoples R China.
   [Li, Heming; Zhou, Qin] Harbin Med Univ, Coll Basic Med Sci, Harbin 150081, Peoples R China.
   [Li, Fugang] Shanghai Upper Bio Tech Pharma Co Ltd, Shanghai Ind Technol Innovat Strateg Alliance iPO, Shanghai Engn Res Ctr iPOCT Med, Shanghai 201201, Peoples R China.
   [Qu, Bin] Univ Saarland, Sch Med, Ctr Integrat Physiol & Mol Med CIPMM, Biophys, D-66421 Homburg, Germany.
C3 Chongqing Medical University; Sichuan University; Harbin Medical
   University; Saarland University
RP Cui, FY (通讯作者)，Chongqing Med Univ, Sch Lab Med, Key Lab Clin Diagnost, Minist Educ, Chongqing 400016, Peoples R China.; Zhou, Q (通讯作者)，Harbin Med Univ, Coll Basic Med Sci, Harbin 150081, Peoples R China.
EM fcui100@foxmail.com; zhouqin@hrbmu.edu.cn
RI zhou, qin/HRP-6185-2023; li, he/ISB-4278-2023
OI zhou, qin/0000-0003-3879-4021; 
FU National Natural Science Funds of China [81871567, 82030065, 82102502];
   China Postdoctoral Science Foundation [2021M693763]
FX The study was supported by the National Natural Science Funds of China
   (81871567, 82030065 and 82102502) and China Postdoctoral Science
   Foundation (2021M693763).
CR Abu Zahed M, 2020, BIOSENS BIOELECTRON, V160, DOI 10.1016/j.bios.2020.112220
   Ambrosi A, 2016, CHEM SOC REV, V45, P2458, DOI 10.1039/c6cs00136j
   Bae S, 2010, NAT NANOTECHNOL, V5, P574, DOI [10.1038/NNANO.2010.132, 10.1038/nnano.2010.132]
   Barman SC, 2020, ADV FUNCT MATER, V30, DOI 10.1002/adfm.201907297
   Beduk T, 2021, ANAL CHEM, V93, P8585, DOI 10.1021/acs.analchem.1c01444
   Berger C, 2006, SCIENCE, V312, P1191, DOI 10.1126/science.1125925
   Cai JG, 2016, NANO ENERGY, V30, P790, DOI 10.1016/j.nanoen.2016.09.017
   Cardoso AR, 2019, BIOSENS BIOELECTRON, V124, P167, DOI 10.1016/j.bios.2018.10.015
   Carvalho AF, 2018, ADV FUNCT MATER, V28, DOI 10.1002/adfm.201805271
   Chauhan N, 2017, J MATER RES, V32, P2860, DOI 10.1557/jmr.2017.91
   Chen D, 2010, CHEM SOC REV, V39, P3157, DOI 10.1039/b923596e
   Chen S, 2018, ADV MATER TECHNOL-US, V3, DOI 10.1002/admt.201700248
   Choi W, 2010, CRIT REV SOLID STATE, V35, P52, DOI 10.1080/10408430903505036
   Chyan Y, 2018, ACS NANO, V12, P2176, DOI 10.1021/acsnano.7b08539
   Cui FY, 2020, BIOSENS BIOELECTRON, V165, DOI 10.1016/j.bios.2020.112349
   Cui FY, 2019, J ELECTROCHEM SOC, V167, DOI 10.1149/2.0252003JES
   Cui G, 2019, CHEM ENG J, V373, P104, DOI 10.1016/j.cej.2019.05.034
   Dhawan G, 2009, BIOCHEM ENG J, V44, P42, DOI 10.1016/j.bej.2008.07.004
   Dosi M, 2019, ACS APPL MATER INTER, V11, P6166, DOI 10.1021/acsami.8b22310
   Dukes JD, 2011, BMC CELL BIOL, V12, DOI 10.1186/1471-2121-12-43
   Farre M., 2020, CHEM ANAL FOOD, P287
   Fenzl C, 2017, ACS SENSORS, V2, P616, DOI 10.1021/acssensors.7b00066
   Ge L, 2019, ADV FUNCT MATER, V29, DOI 10.1002/adfm.201904000
   Griesche C, 2021, ACS APPL NANO MATER, V4, P3114, DOI 10.1021/acsanm.1c00299
   Han X, 2018, ACS APPL NANO MATER, V1, P5053, DOI 10.1021/acsanm.8b01163
   Haque MH, 2017, BIOSENS BIOELECTRON, V87, P615, DOI 10.1016/j.bios.2016.09.016
   He LJ, 2017, BIOSENS BIOELECTRON, V89, P606, DOI 10.1016/j.bios.2016.01.076
   Heo JI, 2011, J ELECTROCHEM SOC, V158, pJ76, DOI 10.1149/1.3531952
   Huang LB, 2020, NANO-MICRO LETT, V12, DOI 10.1007/s40820-020-00496-0
   Huang LB, 2020, ACS NANO, V14, P12045, DOI 10.1021/acsnano.0c05330
   Huang WL, 2017, METHODS MOL BIOL, V1617, P57, DOI 10.1007/978-1-4939-7046-9_4
   Huang YX, 2020, ACS APPL MATER INTER, V12, P53049, DOI 10.1021/acsami.0c13909
   Hui X, 2019, ELECTROCHIM ACTA, V328, DOI 10.1016/j.electacta.2019.135066
   Jujo K, 2017, ESC HEART FAIL, V4, P545, DOI 10.1002/ehf2.12188
   Kucherenko IS, 2020, ADV MATER TECHNOL-US, V5, DOI 10.1002/admt.201901037
   Lahcen AA, 2020, BIOSENS BIOELECTRON, V168, DOI 10.1016/j.bios.2020.112565
   Lan LY, 2020, BIOSENS BIOELECTRON, V165, DOI 10.1016/j.bios.2020.112360
   Le JD, 2004, NANO LETT, V4, P2343, DOI 10.1021/nl048635+
   Lee H, 2017, SCI ADV, V3, DOI 10.1126/sciadv.1601314
   Lei YJ, 2020, ACS APPL NANO MATER, V3, P1166, DOI 10.1021/acsanm.9b01795
   Li XL, 2019, J MATER CHEM B, V7, P5161, DOI 10.1039/c9tb01098j
   Lim S, 2015, ADV FUNCT MATER, V25, P375, DOI 10.1002/adfm.201402987
   Lin JF, 2014, NAT COMMUN, V5, DOI 10.1038/ncomms6727
   Liu YQ, 2019, FRONT CHEM, V7, DOI 10.3389/fchem.2019.00461
   Luo JY, 2010, J AM CHEM SOC, V132, P17667, DOI 10.1021/ja1078943
   Luo SD, 2016, CARBON, V96, P522, DOI 10.1016/j.carbon.2015.09.076
   Maduraiveeran G, 2018, BIOSENS BIOELECTRON, V103, P113, DOI 10.1016/j.bios.2017.12.031
   Mamleyev ER, 2019, NPJ FLEX ELECTRON, V3, DOI 10.1038/s41528-018-0047-8
   Marengo M, 2017, IEEE SENSOR, P1658
   Naz MY, 2016, J CONTROL RELEASE, V225, P109, DOI 10.1016/j.jconrel.2016.01.037
   Pei SF, 2012, CARBON, V50, P3210, DOI 10.1016/j.carbon.2011.11.010
   Pendley BD, 2017, ACS SENSORS, V2, P1549, DOI 10.1021/acssensors.7b00642
   Peng ZW, 2015, ACS NANO, V9, P5868, DOI 10.1021/acsnano.5b00436
   Nguyen P, 2012, J PHYS CHEM LETT, V3, P1024, DOI 10.1021/jz300033g
   Puetz P, 2020, SENSOR ACTUAT B-CHEM, V321, DOI 10.1016/j.snb.2020.128443
   Rahimi R, 2015, ACS APPL MATER INTER, V7, P4463, DOI 10.1021/am509087u
   Rao YF, 2021, CARBON, V180, P56, DOI 10.1016/j.carbon.2021.05.001
   Rysz J, 2017, INT J MOL SCI, V18, DOI 10.3390/ijms18081702
   Schroeder HW, 2010, J ALLERGY CLIN IMMUN, V125, pS41, DOI 10.1016/j.jaci.2009.09.046
   Senel M, 2020, ANAL CHEM, V92, P12347, DOI 10.1021/acs.analchem.0c02032
   Singh SP, 2018, ACS NANO, V12, P289, DOI 10.1021/acsnano.7b06263
   Soares RRA, 2020, ACS SENSORS, V5, P1900, DOI 10.1021/acssensors.9b02345
   Su S, 2019, TRAC-TREND ANAL CHEM, V119, DOI 10.1016/j.trac.2019.07.021
   Szunerits S, 2018, INTERFACE FOCUS, V8, DOI 10.1098/rsfs.2016.0132
   Tao LQ, 2017, NAT COMMUN, V8, DOI 10.1038/ncomms14579
   Tehrani F, 2016, SCI REP-UK, V6, DOI 10.1038/srep27975
   Torrente-Rodriguez RM, 2020, MATTER-US, V2, P921, DOI 10.1016/j.matt.2020.01.021
   Umapathi S, 2020, MICROCHIM ACTA, V187, DOI 10.1007/s00604-020-04405-5
   Vanegas DC, 2018, BIOSENSORS-BASEL, V8, DOI 10.3390/bios8020042
   Viswanathan S, 2015, MATER TODAY, V18, P513, DOI 10.1016/j.mattod.2015.04.003
   Wan ZF, 2020, CARBON, V163, P385, DOI 10.1016/j.carbon.2020.03.043
   Wang ZL, 2012, CHEM COMMUN, V48, P976, DOI 10.1039/c2cc16239c
   Wei J, 2017, J AM CHEM SOC, V139, P1706, DOI 10.1021/jacs.6b11411
   Xu GY, 2018, ACS APPL MATER INTER, V10, P42136, DOI 10.1021/acsami.8b16692
   Xu GY, 2018, BIOSENS BIOELECTRON, V107, P184, DOI 10.1016/j.bios.2018.02.031
   Xuan X, 2018, BIOSENS BIOELECTRON, V120, P160, DOI 10.1016/j.bios.2018.07.071
   Ye RQ, 2019, ADV MATER, V31, DOI 10.1002/adma.201803621
   Ye RQ, 2015, ACS NANO, V9, P9244, DOI 10.1021/acsnano.5b04138
   You R, 2020, ADV MATER, V32, DOI 10.1002/adma.201901981
   Zhang L, 2009, CARBON, V47, P3365, DOI 10.1016/j.carbon.2009.07.045
   Zhang Q, 2016, ADV SCI, V3, DOI 10.1002/advs.201600130
   Zhang YH, 2019, ELECTROANAL, V31, P1334, DOI 10.1002/elan.201900043
   Zhang ZC, 2018, CARBON, V127, P287, DOI 10.1016/j.carbon.2017.11.014
   Zhong H, 2020, ACS NANO, V14, P6213, DOI 10.1021/acsnano.0c02250
   Zhu J, 2021, BIOSENS BIOELECTRON, V193, DOI 10.1016/j.bios.2021.113606
NR 85
TC 21
Z9 21
U1 54
U2 169
PU SPRINGER WIEN
PI WIEN
PA SACHSENPLATZ 4-6, PO BOX 89, A-1201 WIEN, AUSTRIA
SN 0026-3672
EI 1436-5073
J9 MICROCHIM ACTA
JI Microchim. Acta
PD FEB
PY 2022
VL 189
IS 2
AR 54
DI 10.1007/s00604-021-05157-6
PG 14
WC Chemistry, Analytical
WE Science Citation Index Expanded (SCI-EXPANDED)
SC Chemistry
GA YD6ZC
UT WOS:000740587000001
PM 35001163
OA Bronze, Green Published
DA 2023-06-30
ER

PT J
AU Christodouleas, DC
   Kaur, B
   Chorti, P
AF Christodouleas, Dionysios C.
   Kaur, Balwinder
   Chorti, Parthena
TI From Point-of-Care Testing to eHealth Diagnostic Devices (eDiagnostics)
SO ACS CENTRAL SCIENCE
LA English
DT Article
ID LATERAL-FLOW IMMUNOASSAY; LOW-RESOURCE SETTINGS; BLOOD-PLASMA
   SEPARATION; PAPER-BASED DEVICES; MICROFLUIDIC DEVICE; COLORIMETRIC
   DETECTION; MOUTHGUARD BIOSENSOR; PATTERNED-PAPER; URIC-ACID;
   ELECTROCHEMICAL DETECTION
AB Point-of-care devices were originally designed to allow medical testing at or near the point of care by health-care professionals. Some point-of-care devices allow medical self-testing at home but cannot fully cover the growing diagnostic needs of eHealth systems that are under development in many countries. A number of easy-to-use, network-connected diagnostic devices for self-testing are needed to allow remote monitoring of patients' health. This Outlook highlights the essential characteristics of diagnostic devices for eHealth settings and indicates point-of-care technologies that may lead to the development of new devices. It also describes the most representative examples of simple-to-use, point-of-care devices that have been used for analysis of untreated biological samples.
C1 [Christodouleas, Dionysios C.; Kaur, Balwinder; Chorti, Parthena] Univ Massachusetts Lowell, Dept Chem, Lowell, MA 01854 USA.
C3 University of Massachusetts System; University of Massachusetts Lowell
RP Christodouleas, DC (通讯作者)，Univ Massachusetts Lowell, Dept Chem, Lowell, MA 01854 USA.
EM Dionysios_Christodouleas@uml.edu
OI Christodouleas, Dionysios/0000-0001-7970-5756
CR Arakawa T, 2016, BIOSENS BIOELECTRON, V84, P106, DOI 10.1016/j.bios.2015.12.014
   ASHWORTH L, 1992, CLIN CHEM, V38, P1479
   Badu-Tawiah AK, 2015, LAB CHIP, V15, P655, DOI 10.1039/c4lc01239a
   Balsam Joshua, 2015, Methods Mol Biol, V1256, P231, DOI 10.1007/978-1-4939-2172-0_16
   Bandodkar AJ, 2014, BIOSENS BIOELECTRON, V54, P603, DOI 10.1016/j.bios.2013.11.039
   Bandodkar AJ, 2013, ANALYST, V138, P123, DOI 10.1039/c2an36422k
   Bender AT, 2018, ANAL CHEM, V90, P7221, DOI 10.1021/acs.analchem.8b00185
   Berry SB, 2016, LAB CHIP, V16, P3689, DOI 10.1039/c6lc00895j
   Blicharz TM, 2018, NAT BIOMED ENG, V2, P151, DOI 10.1038/s41551-018-0194-1
   Borini S, 2013, ACS NANO, V7, P11166, DOI 10.1021/nn404889b
   Bosch I, 2017, SCI TRANSL MED, V9, DOI 10.1126/scitranslmed.aan1589
   CardioComm Solutions Inc, HEARTCHECK ECG PEN
   Cate DM, 2015, ANAL CHEM, V87, P19, DOI 10.1021/ac503968p
   Chan WCW, 2016, ACS NANO, V10, P8139, DOI 10.1021/acsnano.6b05610
   Chang H, 2017, ADV MATER, V29, DOI 10.1002/adma.201702243
   Channon RB, 2018, ANAL CHEM, V90, P7777, DOI 10.1021/acs.analchem.8b02042
   Chen YH, 2017, SCI ADV, V3, DOI 10.1126/sciadv.1701629
   Chin CD, 2013, CLIN CHEM, V59, P629, DOI 10.1373/clinchem.2012.199596
   Chin CD, 2012, LAB CHIP, V12, P2118, DOI 10.1039/c2lc21204h
   Chin CD, 2011, NAT MED, V17, P1015, DOI 10.1038/nm.2408
   Cho S, 2015, BIOSENS BIOELECTRON, V74, P601, DOI 10.1016/j.bios.2015.07.014
   Choi J, 2018, SCI ADV, V4, DOI 10.1126/sciadv.aar3921
   Choi J, 2017, ADV HEALTHC MATER, V6, DOI 10.1002/adhm.201601355
   Choi S, 2015, SENSOR ACTUAT B-CHEM, V219, P245, DOI 10.1016/j.snb.2015.05.035
   Christiansen MP, 2018, DIABETES TECHNOL THE, V20, P197, DOI 10.1089/dia.2017.0142
   Connelly JT, 2015, ANAL CHEM, V87, P7595, DOI 10.1021/acs.analchem.5b00411
   Coppede N, 2014, J MATER CHEM B, V2, P5620, DOI 10.1039/c4tb00317a
   Coskun AF, 2013, LAB CHIP, V13, P4231, DOI 10.1039/c3lc50785h
   Coskun AF, 2013, LAB CHIP, V13, P636, DOI 10.1039/c2lc41152k
   Cunningham DD, 2001, ANAL CHIM ACTA, V429, P1, DOI 10.1016/S0003-2670(00)01256-3
   de la Torre-Diez I, 2015, TELEMED E-HEALTH, V21, P81, DOI 10.1089/tmj.2014.0053
   de Puig H, 2017, TRENDS BIOTECHNOL, V35, P1169, DOI 10.1016/j.tibtech.2017.09.001
   Demirel G, 2014, ANALYST, V139, P2326, DOI 10.1039/c4an00022f
   Deraney RN, 2016, ANAL CHEM, V88, P6161, DOI 10.1021/acs.analchem.6b00854
   DropSens, PORT EL READ DROPSTA
   Dungan K, 2018, ENDOTEXT INTERNET
   Economou A, 2018, LAB CHIP, V18, P1812, DOI 10.1039/c8lc00025e
   Edwards KA, 2017, METHODS MOL BIOL, V1571, P407, DOI 10.1007/978-1-4939-6848-0_25
   Emaminejad S, 2017, P NATL ACAD SCI USA, V114, P4625, DOI 10.1073/pnas.1701740114
   Farooqui MF, 2016, SCI REP-UK, V6, DOI 10.1038/srep28949
   Capitan-Vallvey LF, 2015, ANAL CHIM ACTA, V899, P23, DOI 10.1016/j.aca.2015.10.009
   Finkelstein SM, 2006, TELEMED J E-HEALTH, V12, P128, DOI 10.1089/tmj.2006.12.128
   Floris A, 2010, LAB CHIP, V10, P1799, DOI 10.1039/c003899g
   Fridley GE, 2014, ANAL CHEM, V86, P6447, DOI 10.1021/ac500872j
   Fu E, 2012, ANAL CHEM, V84, P4574, DOI 10.1021/ac300689s
   Gao W, 2016, ACS SENSORS, V1, P866, DOI 10.1021/acssensors.6b00287
   Gao W, 2016, NATURE, V529, P509, DOI 10.1038/nature16521
   Gerold CT, 2018, ANAL CHEM, V90, P4894, DOI 10.1021/acs.analchem.8b00559
   Glennon T, 2016, ELECTROANAL, V28, P1283, DOI 10.1002/elan.201600106
   Gross B, 2017, ANAL CHEM, V89, P57, DOI 10.1021/acs.analchem.6b04344
   Grustam AS, 2018, VALUE HEALTH, V21, P772, DOI 10.1016/j.jval.2017.11.011
   Guan LY, 2014, ANAL CHEM, V86, P11362, DOI 10.1021/ac503300y
   Guay P, 2017, SENSORS-BASEL, V17, DOI 10.3390/s17051050
   Guder F, 2016, ANGEW CHEM INT EDIT, V55, P5727, DOI 10.1002/anie.201511805
   Guinovart T, 2013, ANALYST, V138, P7031, DOI 10.1039/c3an01672b
   Guo T, 2015, LAB CHIP, V15, P3514, DOI 10.1039/c5lc00609k
   Healthy.io Ltd, CLIN APPR DIG UR
   Heikenfeld J, 2018, LAB CHIP, V18, P217, DOI 10.1039/c7lc00914c
   Heikenfeld J, 2016, ELECTROANAL, V28, P1242, DOI 10.1002/elan.201600018
   Hoekstra R, 2018, ANAL BIOANAL CHEM, V410, P4077, DOI 10.1007/s00216-018-1104-9
   Hu J, 2017, ANAL CHEM, V89, P13105, DOI 10.1021/acs.analchem.7b02222
   Hu J, 2016, BIOTECHNOL ADV, V34, P305, DOI 10.1016/j.biotechadv.2016.02.008
   Huang SC, 2017, ANAL CHEM, V89, P5777, DOI 10.1021/acs.analchem.6b04801
   Huang X, 2014, SMALL, V10, P3083, DOI 10.1002/smll.201400483
   In vitro diagnostics and laboratory technology, EM US ASS LIST EUAL
   Jankowska DA, 2017, BIOSENS BIOELECTRON, V87, P312, DOI 10.1016/j.bios.2016.08.072
   Jason-Moller L., 2006, CURR PROTOC PROTEIN, V45, p19.13.1, DOI DOI 10.1002/0471140864.PS1913S45
   Jeong SG, 2015, LAB CHIP, V15, P1188, DOI 10.1039/c4lc01382d
   Jia WZ, 2013, ANAL CHEM, V85, P6553, DOI 10.1021/ac401573r
   Jin BR, 2018, SENSOR ACTUAT B-CHEM, V276, P48, DOI 10.1016/j.snb.2018.08.074
   Kaastrup K, 2016, CHEM SOC REV, V45, P532, DOI 10.1039/c5cs00205b
   Kappi FA, 2018, ANAL CHIM ACTA, V1036, P89, DOI 10.1016/j.aca.2018.05.062
   Kassal P, 2015, ELECTROCHEM COMMUN, V56, P6, DOI 10.1016/j.elecom.2015.03.018
   Kersaudy-Kerhoas M, 2013, LAB CHIP, V13, P3323, DOI 10.1039/c3lc50432h
   Khreich N, 2008, ANAL BIOCHEM, V377, P182, DOI 10.1016/j.ab.2008.02.032
   Kim J, 2018, TALANTA, V177, P163, DOI 10.1016/j.talanta.2017.08.077
   Kim J, 2016, ACS SENSORS, V1, P1011, DOI 10.1021/acssensors.6b00356
   Kim J, 2015, BIOSENS BIOELECTRON, V74, P1061, DOI 10.1016/j.bios.2015.07.039
   Kim J, 2015, ELECTROCHEM COMMUN, V51, P41, DOI 10.1016/j.elecom.2014.11.024
   Kim J, 2014, ANALYST, V139, P1632, DOI 10.1039/c3an02359a
   Kim J, 2017, NAT COMMUN, V8, DOI 10.1038/ncomms14997
   Kim S, 2018, ACS APPL BIO MATER, V1, P216, DOI 10.1021/acsabm.8b00148
   Kim SB, 2018, SMALL, V14, DOI 10.1002/smll.201703334
   Koczula KM, 2016, ESSAYS BIOCHEM, V60, P111, DOI 10.1042/EBC20150012
   Koh A, 2016, SCI TRANSL MED, V8, DOI 10.1126/scitranslmed.aaf2593
   Kumar AA, 2015, ANGEW CHEM INT EDIT, V54, P5835, DOI 10.1002/anie.201411741
   Lafleur L, 2012, LAB CHIP, V12, P1119, DOI 10.1039/c2lc20751f
   Lafleur LK, 2016, LAB CHIP, V16, P3777, DOI 10.1039/c6lc00677a
   Laksanasopin T, 2015, SCI TRANSL MED, V7, DOI 10.1126/scitranslmed.aaa0056
   Lathwal S, 2016, LAB CHIP, V16, P1374, DOI 10.1039/c6lc00058d
   Lee DS, 2011, LAB CHIP, V11, P120, DOI [10.1039/c0lc00209g, 10.1039/c01c00209g]
   Lee H, 2016, NAT NANOTECHNOL, V11, P566, DOI [10.1038/nnano.2016.38, 10.1038/NNANO.2016.38]
   Lee S, 2013, SENSORS-BASEL, V13, P5109, DOI 10.3390/s130405109
   Lee S, 2016, ANAL CHEM, V88, P8359, DOI 10.1021/acs.analchem.6b01828
   Lee S, 2016, SCI REP-UK, V6, DOI 10.1038/srep28237
   Li MS, 2012, ANGEW CHEM INT EDIT, V51, P5497, DOI 10.1002/anie.201201822
   Li X, 2015, ANAL CHEM, V87, P9009, DOI 10.1021/acs.analchem.5b02210
   Li ZH, 2010, ANAL CHEM, V82, P7008, DOI 10.1021/ac101405a
   Li Z, 2016, ANAL CHEM, V88, P5615, DOI 10.1021/acs.analchem.6b01170
   Liao YT, 2012, IEEE J SOLID-ST CIRC, V47, P335, DOI 10.1109/JSSC.2011.2170633
   Lin SC, 2016, SCI REP-UK, V6, DOI 10.1038/srep38171
   Lipani L, 2018, NAT NANOTECHNOL, V13, P504, DOI 10.1038/s41565-018-0112-4
   Liu CC, 2016, LAB CHIP, V16, P553, DOI 10.1039/c5lc01235j
   Liu CC, 2013, ANAL CHEM, V85, P10463, DOI 10.1021/ac402459h
   Liu G, 2016, SENSOR ACTUAT B-CHEM, V227, P35, DOI 10.1016/j.snb.2015.12.034
   Liu XY, 2017, BIOSENS BIOELECTRON, V98, P189, DOI 10.1016/j.bios.2017.06.053
   Liu Y, 2015, SCI REP-UK, V5, DOI 10.1038/srep12864
   Lu ZD, 2017, P NATL ACAD SCI USA, V114, P13513, DOI 10.1073/pnas.1711464114
   Mak WC, 2016, TRAC-TREND ANAL CHEM, V79, P297, DOI 10.1016/j.trac.2015.10.017
   Makower, FDA IMPACT US MED TE
   Mannoor MS, 2012, NAT COMMUN, V3, DOI 10.1038/ncomms1767
   Martin A, 2017, ACS SENSORS, V2, P1860, DOI 10.1021/acssensors.7b00729
   Martinez AW, 2007, ANGEW CHEM INT EDIT, V46, P1318, DOI 10.1002/anie.200603817
   Martinez AW, 2010, LAB CHIP, V10, P2499, DOI [10.1039/c0lc00021c, 10.1039/c01c00021c]
   Martinez AW, 2010, ANAL CHEM, V82, P3, DOI 10.1021/ac9013989
   Masson JF, 2007, ANAL CHEM, V79, P612, DOI 10.1021/ac061089f
   Mazzone PJ, 2007, THORAX, V62, P565, DOI 10.1136/thx.2006.072892
   Mazzone PJ, 2012, J THORAC ONCOL, V7, P137, DOI 10.1097/JTO.0b013e318233d80f
   McMurray AA, 2007, P ANN INT IEEE EMBS, P115, DOI 10.1109/IEMBS.2007.4352236
   Medtronic Inc, GUARD CONN CGM
   Mettakoonpitak J, 2016, ELECTROANAL, V28, P1420, DOI 10.1002/elan.201501143
   Mielczarek WS, 2016, LAB CHIP, V16, P3441, DOI 10.1039/c6lc00833j
   Morales-Narvaez E, 2015, ANAL CHEM, V87, P8573, DOI 10.1021/acs.analchem.5b02383
   Morbioli GG, 2017, ANAL CHIM ACTA, V970, P1, DOI 10.1016/j.aca.2017.03.037
   Mu X, 2015, CHEM COMMUN, V51, P6365, DOI 10.1039/c5cc00717h
   Mudanyali O, 2012, LAB CHIP, V12, P2678, DOI [10.1039/c2lc40235a, 10.1039/c21c40235a]
   Nayak S, 2017, ANAL CHEM, V89, P102, DOI 10.1021/acs.analchem.6b04630
   Nayak S, 2016, SCI REP-UK, V6, DOI 10.1038/srep35069
   Nemiroski A, 2014, P NATL ACAD SCI USA, V111, P11984, DOI 10.1073/pnas.1405679111
   Nery EW, 2013, ANAL BIOANAL CHEM, V405, P7573, DOI 10.1007/s00216-013-6911-4
   Nidzworski D, 2017, SCI REP-UK, V7, DOI 10.1038/s41598-017-15806-7
   Nosrati R, 2016, CLIN CHEM, V62, P458, DOI 10.1373/clinchem.2015.250282
   Nyein HYY, 2016, ACS NANO, V10, P7216, DOI 10.1021/acsnano.6b04005
   Rodriguez MO, 2016, TALANTA, V148, P272, DOI 10.1016/j.talanta.2015.10.068
   Oncescu V, 2014, LAB CHIP, V14, P759, DOI 10.1039/c3lc51194d
   Oncescu V, 2013, LAB CHIP, V13, P3232, DOI 10.1039/c3lc50431j
   Pandian PS, 2008, MED ENG PHYS, V30, P466, DOI 10.1016/j.medengphy.2007.05.014
   Parolo C, 2013, BIOSENS BIOELECTRON, V40, P412, DOI 10.1016/j.bios.2012.06.049
   Paterson AS, 2017, LAB CHIP, V17, P1051, DOI 10.1039/c6lc01167e
   Pilavaki E, 2017, SENSORS-BASEL, V17, DOI 10.3390/s17112673
   Plevniak K, 2016, BIOMICROFLUIDICS, V10, DOI 10.1063/1.4964499
   Pollock NR, 2012, SCI TRANSL MED, V4, DOI 10.1126/scitranslmed.3003981
   Polymer technology systems Inc, CARDIOCHEK HOM US AN
   Posthuma-Trumpie GA, 2012, ANAL BIOANAL CHEM, V402, P593, DOI 10.1007/s00216-011-5340-5
   Punjiya M, 2017, MIDWEST SYMP CIRCUIT, P495, DOI 10.1109/MWSCAS.2017.8052968
   Punjiya M, 2017, 2017 19TH INTERNATIONAL CONFERENCE ON SOLID-STATE SENSORS, ACTUATORS AND MICROSYSTEMS (TRANSDUCERS), P1700
   Punter-Villagrasa J, 2015, SENSORS-BASEL, V15, P4564, DOI 10.3390/s150204564
   Qiu XB, 2016, SCI REP-UK, V6, DOI 10.1038/srep28274
   Quesada-Gonzalez D, 2017, BIOSENS BIOELECTRON, V92, P549, DOI 10.1016/j.bios.2016.10.062
   Robinson R, 2016, MICROMACHINES-BASEL, V7, DOI 10.3390/mi7020028
   Roche Diagnostics, COAGUCHEK XS
   Roda A, 2014, ANAL CHEM, V86, P7299, DOI 10.1021/ac502137s
   Rose DP, 2015, IEEE T BIO-MED ENG, V62, P1457, DOI 10.1109/TBME.2014.2369991
   Rubrichi S, 2014, J BIOMED INFORM, V51, P41, DOI 10.1016/j.jbi.2014.03.003
   Sauer-Budge AF, 2017, PLOS ONE, V12, DOI 10.1371/journal.pone.0183625
   Schilling KM, 2012, ANAL CHEM, V84, P1579, DOI 10.1021/ac202837s
   Schonhorn JE, 2014, LAB CHIP, V14, P4653, DOI 10.1039/c4lc00876f
   Schroeder LF, 2016, CLIN CHEM, V62, P716, DOI 10.1373/clinchem.2015.251827
   Scilingo EP, 2005, IEEE T INF TECHNOL B, V9, P345, DOI 10.1109/TITB.2005.854506
   Sechi D, 2013, ANAL CHEM, V85, P10733, DOI 10.1021/ac4014868
   Sempionatto JR, 2017, LAB CHIP, V17, P1834, DOI 10.1039/c7lc00192d
   Senseonics Inc, EV CGM SYST
   Sharma S, 2015, BIOSENSORS-BASEL, V5, P577, DOI 10.3390/bios5030577
   Shaw T, 2017, J MED INTERNET RES, V19, DOI 10.2196/jmir.8106
   Sikes HD, 2009, LAB CHIP, V9, P653, DOI 10.1039/b816198d
   Son JH, 2014, LAB CHIP, V14, P2287, DOI 10.1039/c4lc00149d
   Sonner Z, 2017, LAB CHIP, V17, P2550, DOI 10.1039/c7lc00364a
   Srinivasan B, 2018, BIOSENS BIOELECTRON, V99, P115, DOI 10.1016/j.bios.2017.07.038
   Sun YS, 2008, LANGMUIR, V24, P13399, DOI 10.1021/la802097z
   Talalak K, 2015, TALANTA, V144, P915, DOI 10.1016/j.talanta.2015.07.040
   Thomas N, 2012, SENSOR ACTUAT B-CHEM, V162, P128, DOI 10.1016/j.snb.2011.12.049
   Tripathi S, 2015, J MICROMECH MICROENG, V25, DOI 10.1088/0960-1317/25/8/084004
   Tsaloglou MN, 2018, ANAL BIOCHEM, V543, P116, DOI 10.1016/j.ab.2017.11.025
   Turbe V, 2017, SCI REP-UK, V7, DOI 10.1038/s41598-017-11887-6
   Turner APF, 2013, CHEM SOC REV, V42, P3184, DOI 10.1039/c3cs35528d
   US Food and Drug Administration, CLIA CAT
   Vella SJ, 2012, ANAL CHEM, V84, P2883, DOI 10.1021/ac203434x
   Verma MS, 2018, BIOSENS BIOELECTRON, V99, P77, DOI 10.1016/j.bios.2017.07.034
   von Schenck H, 2003, SCAND J CLIN LAB INV, V63, P119, DOI 10.1080/00365510310000178
   VONSCHENCK H, 1986, CLIN CHEM, V32, P526
   Wang CC, 2016, ANAL CHEM, V88, P6326, DOI 10.1021/acs.analchem.6b00568
   Wang XH, 2015, SENSOR ACTUAT B-CHEM, V209, P677, DOI 10.1016/j.snb.2014.12.017
   Wang X, 2018, ANAL BIOANAL CHEM, V410, P2647, DOI 10.1007/s00216-018-0939-4
   Wei QS, 2014, ACS NANO, V8, P12725, DOI 10.1021/nn505821y
   Wei QS, 2014, ACS NANO, V8, P1121, DOI 10.1021/nn406571t
   World Health Organization, REP 3 GLOB SURV EHEA
   Wu JD, 2018, NPJ DIGIT MED, V1, DOI 10.1038/s41746-017-0014-0
   Yager P, 2010, LAB CHIP, V10, P1757, DOI 10.1039/c005361a
   Yang XX, 2013, CLIN CHEM, V59, P1506, DOI 10.1373/clinchem.2013.204701
   Yang XX, 2012, LAB CHIP, V12, P274, DOI 10.1039/c1lc20803a
   Yang YR, 2019, CHEM SOC REV, V48, P1465, DOI 10.1039/c7cs00730b
   Yang YY, 2017, ANAL CHEM, V89, P71, DOI 10.1021/acs.analchem.6b04581
   Yao HF, 2011, BIOSENS BIOELECTRON, V26, P3290, DOI 10.1016/j.bios.2010.12.042
   Yee EH, 2017, ACS SENSORS, V2, P1589, DOI 10.1021/acssensors.7b00745
   Yen CW, 2015, LAB CHIP, V15, P1638, DOI 10.1039/c5lc00055f
   Yetisen AK, 2014, SENSOR ACTUAT B-CHEM, V196, P156, DOI 10.1016/j.snb.2014.01.077
   Yetisen AK, 2013, LAB CHIP, V13, P2210, DOI 10.1039/c3lc50169h
   Ying N, 2017, PLOS ONE, V12, DOI 10.1371/journal.pone.0185091
   You DJ, 2013, BIOSENS BIOELECTRON, V40, P180, DOI 10.1016/j.bios.2012.07.014
   Zhang L, 2015, ANALYST, V140, P7399, DOI 10.1039/c5an01664a
   Zhang LT, 2015, ANALYST, V140, P4105, DOI 10.1039/c5an00054h
   Zhu JM, 2011, CLIN CHEM, V57, P1732, DOI 10.1373/clinchem.2011.171694
   Zhu WJ, 2014, SENSOR ACTUAT B-CHEM, V190, P414, DOI 10.1016/j.snb.2013.09.007
NR 203
TC 109
Z9 110
U1 10
U2 72
PU AMER CHEMICAL SOC
PI WASHINGTON
PA 1155 16TH ST, NW, WASHINGTON, DC 20036 USA
SN 2374-7943
EI 2374-7951
J9 ACS CENTRAL SCI
JI ACS Central Sci.
PD DEC 26
PY 2018
VL 4
IS 12
BP 1600
EP 1616
DI 10.1021/acscentsci.8b00625
PG 17
WC Chemistry, Multidisciplinary
WE Science Citation Index Expanded (SCI-EXPANDED)
SC Chemistry
GA HF6JH
UT WOS:000454341700003
PM 30648144
OA gold, Green Published
DA 2023-06-30
ER

PT J
AU Wang, JJ
   Jia, ZH
AF Wang, Jiajia
   Jia, Zhenhong
TI Metal Nanoparticles/Porous Silicon Microcavity Enhanced Surface Plasmon
   Resonance Fluorescence for the Detection of DNA
SO SENSORS
LA English
DT Article
DE porous silicon microcavity; gold nanoparticles; DNA; fluorescence
ID POROUS SILICON; PHOTONIC CRYSTAL; PHOTOLUMINESCENCE; SIZE
AB A porous silicon microcavity (PSiMC) with resonant peak wavelength of 635 nm was fabricated by electrochemical etching. Metal nanoparticles (NPs)/PSiMC enhanced fluorescence substrates were prepared by the electrostatic adherence of Au NPs that were distributed in PSiMC. The Au NPs/PSiMC device was used to characterize the target DNA immobilization and hybridization with its complementary DNA sequences marked with Rhodamine red (RRA). Fluorescence enhancement was observed on the Au NPs/PSiMC device substrate; and the minimum detection concentration of DNA ran up to 10 pM. The surface plasmon resonance (SPR) of the MC substrate; which is so well-positioned to improve fluorescence enhancement rather the fluorescence enhancement of the high reflection band of the Bragg reflector; would welcome such a highly sensitive in biosensor.
C1 [Wang, Jiajia] Xinjiang Univ, Sch Chem & Chem Engn, Urumqi 830046, Peoples R China.
   [Jia, Zhenhong] Xinjiang Univ, Sch Informat Sci & Engn, Urumqi 830046, Peoples R China.
C3 Xinjiang University; Xinjiang University
RP Jia, ZH (通讯作者)，Xinjiang Univ, Sch Informat Sci & Engn, Urumqi 830046, Peoples R China.
EM wjiajia_1127@163.com; jzhh@xju.edu.cn
OI Wang, Jiajia/0000-0002-0219-4051
FU National Science Foundation of China [61575168, 61665012]
FX This work was supported by the National Science Foundation of China (No.
   61575168, 61665012).
CR Bharadwaj P, 2007, OPT EXPRESS, V15, P14266, DOI 10.1364/OE.15.014266
   Ensafi AA, 2017, J ALLOY COMPD, V712, P233, DOI 10.1016/j.jallcom.2017.04.103
   Estrada LC, 2012, J PHYS CHEM B, V116, P2306, DOI 10.1021/jp209467t
   FRENS G, 1973, NATURE-PHYS SCI, V241, P20, DOI 10.1038/physci241020a0
   Gaur G, 2013, ADV FUNCT MATER, V23, P3604, DOI 10.1002/adfm.201202697
   Guinan TM, 2017, CHEM COMMUN, V53, P5224, DOI 10.1039/c7cc00243b
   Haidary SM, 2016, MICROELECTRON ENG, V161, P1, DOI 10.1016/j.mee.2016.03.051
   Hiraoui M, 2012, BIOSENS BIOELECTRON, V36, P212, DOI 10.1016/j.bios.2012.04.022
   Jane A, 2009, TRENDS BIOTECHNOL, V27, P230, DOI 10.1016/j.tibtech.2008.12.004
   Kwon DH, 2011, APPL SURF SCI, V257, P4650, DOI 10.1016/j.apsusc.2010.12.109
   LAUERHAAS JM, 1992, J AM CHEM SOC, V114, P1911, DOI 10.1021/ja00031a072
   Liu C, 2015, PHYSICA B, V457, P263, DOI 10.1016/j.physb.2014.10.005
   Lv CW, 2017, SENSORS-BASEL, V17, DOI 10.3390/s17010080
   Mikac L., 2015, CROAT CHEM ACTA, V88, P1
   Mirkin CA, 1996, NATURE, V382, P607, DOI 10.1038/382607a0
   Moon S, 2010, APPL OPTICS, V49, P484, DOI 10.1364/AO.49.000484
   Mulazimoglu E., 2013, APPL PHYS LETT, V103, P267
   Pacholski C, 2013, SENSORS-BASEL, V13, P4694, DOI 10.3390/s130404694
   Palestino G, 2008, LANGMUIR, V24, P13765, DOI 10.1021/la8015707
   Park SJ, 2010, NANOSCALE RES LETT, V5, P1590, DOI 10.1007/s11671-010-9681-3
   Rothschild JA, 2012, J APPL PHYS, V112, DOI 10.1063/1.4730618
   Sailor MJ, 2009, ADV FUNCT MATER, V19, P3195, DOI 10.1002/adfm.200900535
   Sciacca B, 2011, J MATER CHEM, V21, P2294, DOI 10.1039/c0jm02904a
   Setzu S, 1998, J LUMIN, V80, P129, DOI 10.1016/S0022-2313(98)00081-7
   Shen WZ, 2012, J MATER CHEM, V22, P8127, DOI 10.1039/c2jm16655k
   Tang HP, 2016, RSC ADV, V6, P59395, DOI 10.1039/c6ra06019f
   Tinsley-Bown AM, 2000, PHYS STATUS SOLIDI A, V182, P547, DOI 10.1002/1521-396X(200011)182:1<547::AID-PSSA547>3.0.CO;2-C
   Toma K, 2013, OPT EXPRESS, V21, P10121, DOI 10.1364/OE.21.010121
   Wang H., 2010, P 2010 3 INT NAN C I
   Wang JT, 2012, NANOTECHNOLOGY, V23, DOI 10.1088/0957-4484/23/9/095501
   Williams SE, 2013, NANOMATERIALS-BASEL, V3, P192, DOI 10.3390/nano3010192
   Zeng SW, 2015, ADV MATER, V27, P6163, DOI 10.1002/adma.201501754
   Zeng SW, 2014, CHEM SOC REV, V43, P3426, DOI 10.1039/c3cs60479a
   Zhang HY, 2017, SENSORS-BASEL, V17, DOI 10.3390/s17051078
NR 34
TC 20
Z9 20
U1 3
U2 45
PU MDPI
PI BASEL
PA ST ALBAN-ANLAGE 66, CH-4052 BASEL, SWITZERLAND
SN 1424-8220
J9 SENSORS-BASEL
JI Sensors
PD FEB
PY 2018
VL 18
IS 2
AR 661
DI 10.3390/s18020661
PG 12
WC Chemistry, Analytical; Engineering, Electrical & Electronic; Instruments
   & Instrumentation
WE Science Citation Index Expanded (SCI-EXPANDED)
SC Chemistry; Engineering; Instruments & Instrumentation
GA FZ4EM
UT WOS:000427544000344
PM 29473918
OA Green Submitted, gold, Green Published
DA 2023-06-30
ER

PT J
AU Shin, DM
   Choi, JR
   Oh, JW
   Kim, HK
   Han, DW
   Kim, K
   Hwang, YH
AF Shin, Dong-Myeong
   Choi, Jong-ryul
   Oh, Jin-Woo
   Kim, Hyung Kook
   Han, Dong-Wook
   Kim, Kyujung
   Hwang, Yoon-Hwae
TI Exploring the use of impedance spectroscopy in relaxation and
   electrochemical studies
SO APPLIED SPECTROSCOPY REVIEWS
LA English
DT Article; Proceedings Paper
CT 3rd International Conference and Exhibition for Nanotechnology (NANOPIA)
CY NOV 17-18, 2016
CL Changwon Si, SOUTH KOREA
DE Impedance spectroscopy; relaxation; glassy dynamics; dye-sensitized
   solar cells; impedance biosensor
ID SENSITIZED SOLAR-CELLS; FREE IMPEDIMETRIC APTASENSOR;
   NUCLEAR-MAGNETIC-RESONANCE; GROWTH-FACTOR RECEPTOR; ALPHA-RELAXATION;
   GOLD NANOPARTICLES; ELECTRON-TRANSPORT; GLASS-TRANSITION;
   BETA-RELAXATION; TUMOR-MARKER
AB Impedance spectroscopy involves the application of a small amplitude AC voltage to electrode, and probing in/out of current phase as a function of frequency. It is a powerful tool to characterize the physical properties on the dynamics of immobile and mobile charge carriers, including molecular/collective dipolar fluctuations, charge transport and polarization effects at the boundary, in molecular systems. This review first discusses the development of impedance spectroscopy technique to cover the broad frequency range from mHz to GHz. Subsequently, we devoted to introduce the recent advances in impedance spectroscopy with an emphasis on its novel applications to relaxation characterization in glass-forming system, electronic/ionic charge transfer characterization in dye-sensitized solar cells and impedance biosensors.
C1 [Shin, Dong-Myeong] Pusan Natl Univ, Res Ctr Energy Convergence Technol, Busan, South Korea.
   [Choi, Jong-ryul] Daegu Gyeongbuk Med Innovat Fdn, Med Device Dev Ctr, Daegu, South Korea.
   [Oh, Jin-Woo; Kim, Hyung Kook; Hwang, Yoon-Hwae] Pusan Natl Univ, Dept Nanoenergy Engn, 63 Busandaehak Ro, Busan 46241, South Korea.
   [Oh, Jin-Woo; Kim, Hyung Kook; Hwang, Yoon-Hwae] Pusan Natl Univ, PLUS Nanoconvergence Technol Div BK21, 63 Busandaehak Ro, Busan 46241, South Korea.
   [Han, Dong-Wook; Kim, Kyujung] Pusan Natl Univ, Dept Cognomechatron Engn, Busan, South Korea.
C3 Pusan National University; Pusan National University; Pusan National
   University; Pusan National University
RP Hwang, YH (通讯作者)，Pusan Natl Univ, Dept Nanoenergy Engn, 63 Busandaehak Ro, Busan 46241, South Korea.; Hwang, YH (通讯作者)，Pusan Natl Univ, PLUS Nanoconvergence Technol Div BK21, 63 Busandaehak Ro, Busan 46241, South Korea.
EM yhwang@pusan.ac.kr
RI Kim, Hyung-Kook/J-2065-2012; Hwang, Yoon-Hwae/AET-4643-2022; Han,
   Dong-Wook/ABF-1030-2020; Shin, Dong-Myeong/Q-1415-2017
OI Kim, Hyung-Kook/0000-0003-4974-5233; Han, Dong-Wook/0000-0001-8314-1981;
   Shin, Dong-Myeong/0000-0002-5402-9947; Choi,
   Jong-ryul/0000-0002-6645-6399
FU "Post-Doc Development Program" of Pusan National University; National
   Research Foundation of Korea (NRF) grant - Korean government (MSIP)
   [2014R1A2A1A11051146]; National Research Foundation of Korea
   [10Z20130000004, 2014R1A2A1A11051146, 21A20130012631] Funding Source:
   Korea Institute of Science & Technology Information (KISTI), National
   Science & Technology Information Service (NTIS)
FX This study was financially supported by the "2016 Post-Doc Development
   Program" of Pusan National University. This work was supported by a
   National Research Foundation of Korea (NRF) grant funded by the Korean
   government (MSIP; No. 2014R1A2A1A11051146).
CR [Anonymous], RECELL EFF REC
   Ariyanto NP, 2010, FUNCT MATER LETT, V3, P303, DOI 10.1142/S1793604710001457
   Atay S, 2016, ANAL METHODS-UK, V8, P153, DOI 10.1039/c5ay02898a
   Bahadir EB, 2016, ARTIF CELL NANOMED B, V44, P248, DOI 10.3109/21691401.2014.942456
   Beiner M, 1998, MACROMOLECULES, V31, P8973, DOI 10.1021/ma980754m
   Benkstein KD, 2003, J PHYS CHEM B, V107, P7759, DOI 10.1021/jp0226811
   Bonanni A, 2009, BIOSENS BIOELECTRON, V24, P2885, DOI 10.1016/j.bios.2009.02.023
   Bove L, 2011, J CHEM PHYS, V134, DOI 10.1063/1.3526939
   CALLAGHAN PT, 1991, NATURE, V351, P467, DOI 10.1038/351467a0
   Canbaz MC, 2014, ANAL CHIM ACTA, V814, P31, DOI 10.1016/j.aca.2014.01.041
   CANNEY PA, 1984, BRIT J CANCER, V50, P765, DOI 10.1038/bjc.1984.254
   Capaccioli S, 2007, J NON-CRYST SOLIDS, V353, P3984, DOI 10.1016/j.jnoncrysol.2007.07.007
   Casalini R, 2000, J POLYM SCI POL PHYS, V38, P1841, DOI 10.1002/1099-0488(20000715)38:14<1841::AID-POLB20>3.0.CO;2-0
   Chae SY, 2016, SCI REP-UK, V6, DOI 10.1038/srep30868
   Chang H, 2010, MATER TRANS, V51, P2094, DOI 10.2320/matertrans.M2010181
   Cheng HM, 2008, J PHYS CHEM C, V112, P16359, DOI 10.1021/jp805239k
   Chiu WH, 2009, ENERG ENVIRON SCI, V2, P694, DOI 10.1039/b902595m
   Choi JR, 2016, NANO CONVERG, V3, DOI 10.1186/s40580-016-0090-x
   Chullasat K, 2011, BIOSENS BIOELECTRON, V26, P4571, DOI 10.1016/j.bios.2011.05.029
   Daniels JS, 2007, ELECTROANAL, V19, P1239, DOI 10.1002/elan.200603855
   Derkus B, 2013, BIOSENS BIOELECTRON, V46, P53, DOI 10.1016/j.bios.2013.01.060
   Dloczik L, 1997, J PHYS CHEM B, V101, P10281, DOI 10.1021/jp972466i
   Doster W, 2011, J NON-CRYST SOLIDS, V357, P622, DOI 10.1016/j.jnoncrysol.2010.08.002
   Doster W, 2010, PHYS REV LETT, V104, DOI 10.1103/PhysRevLett.104.098101
   Elshafey R, 2013, BIOSENS BIOELECTRON, V50, P143, DOI 10.1016/j.bios.2013.05.063
   Erdem A, 2014, SENSOR ACTUAT B-CHEM, V196, P168, DOI 10.1016/j.snb.2014.01.103
   Erdem A, 2014, COLLOID SURFACE B, V115, P205, DOI 10.1016/j.colsurfb.2013.11.037
   Esteves-Villanueva JO, 2014, ANALYST, V139, P2823, DOI 10.1039/c4an00204k
   Fabregat-Santiago F, 2007, J PHYS CHEM C, V111, P6550, DOI 10.1021/jp066178a
   Fisher AC, 2000, J PHYS CHEM B, V104, P949, DOI 10.1021/jp993220b
   Floudas G, 1999, J CHEM PHYS, V111, P9847, DOI 10.1063/1.480327
   Fulcher GS, 1925, J AM CERAM SOC, V8, P339, DOI 10.1111/j.1151-2916.1925.tb16731.x
   Gaikwad AM, 2015, ADV ENERGY MATER, V5, DOI 10.1002/aenm.201401389
   George C, 2016, CHEM MATER, V28, P7304, DOI 10.1021/acs.chemmater.6b02607
   Gong JW, 2012, RENEW SUST ENERG REV, V16, P5848, DOI 10.1016/j.rser.2012.04.044
   Gratzel M, 2004, J PHOTOCH PHOTOBIO A, V164, P3, DOI 10.1016/j.jphotochem.2004.02.023
   Gratzel M, 2001, NATURE, V414, P338, DOI 10.1038/35104607
   Guler Z, 2015, MATER EXPRESS, V5, P269, DOI 10.1166/mex.2015.1249
   Gupta VK, 2013, SENSOR ACTUAT B-CHEM, V188, P1201, DOI 10.1016/j.snb.2013.08.034
   HAGFELDT A, 1995, CHEM REV, V95, P49, DOI 10.1021/cr00033a003
   Han L, 2016, SCI REP-UK, V6, DOI 10.1038/srep22199
   Harris A L, 1992, J Natl Cancer Inst Monogr, P181
   He W, 2013, J PHYS CHEM C, V117, P17894, DOI 10.1021/jp307954n
   He W, 2012, NANOTECHNOLOGY, V23, DOI 10.1088/0957-4484/23/22/225602
   Hnaien M, 2011, ELECTROCHIM ACTA, V56, P10353, DOI 10.1016/j.electacta.2011.04.041
   Holford TRJ, 2013, BIOSENS BIOELECTRON, V44, P198, DOI 10.1016/j.bios.2012.11.042
   Vu HHT, 2015, J MATER CHEM A, V3, P11130, DOI 10.1039/c5ta02363g
   Huang HH, 2016, NANO ENERGY, V26, P172, DOI 10.1016/j.nanoen.2016.05.022
   Huang SY, 1997, J PHYS CHEM B, V101, P2576, DOI 10.1021/jp962377q
   Ilyassov BR, 2015, IOP CONF SER-MAT SCI, V81, DOI 10.1088/1757-899X/81/1/012046
   Jarocka U, 2014, BIOSENS BIOELECTRON, V55, P301, DOI 10.1016/j.bios.2013.12.030
   Jimenez GC, 2015, ANAL CHEM, V87, P1075, DOI 10.1021/ac503639s
   Jin WJ, 2011, FOOD CONTROL, V22, P1609, DOI 10.1016/j.foodcont.2011.03.017
   Jin-no K, 1998, J GASTROENTEROL, V33, P376, DOI 10.1007/s005350050099
   JOHARI GP, 1970, J CHEM PHYS, V53, P2372, DOI 10.1063/1.1674335
   Jun HK, 2016, MATER TODAY-PROC, V3, pS73, DOI 10.1016/j.matpr.2016.01.010
   K'Owino IO, 2005, ELECTROANAL, V17, P2101, DOI 10.1002/elan.200503371
   Katz E, 2003, ELECTROANAL, V15, P913, DOI 10.1002/elan.200390114
   Kern R, 2002, ELECTROCHIM ACTA, V47, P4213, DOI 10.1016/S0013-4686(02)00444-9
   Kim GH, 2015, J KOREAN PHYS SOC, V67, P1920, DOI 10.3938/jkps.67.1920
   Kim YH, 2009, SENSOR ACTUAT B-CHEM, V138, P270, DOI 10.1016/j.snb.2009.01.034
   Knoll W, 2003, PHYS CHEM CHEM PHYS, V5, P5169, DOI 10.1039/b310317j
   Kopidakis N, 2003, J PHYS CHEM B, V107, P11307, DOI 10.1021/jp0304475
   Koppensteiner J, 2010, PHYS REV B, V81, DOI 10.1103/PhysRevB.81.024202
   Kremer F., 2002, BROADBAND DIELECTRIC
   Kudlik A, 1997, EUROPHYS LETT, V40, P649, DOI 10.1209/epl/i1997-00518-y
   Kwon HJ, 2013, CHEM PHYS LETT, V556, P117, DOI 10.1016/j.cplett.2012.11.072
   Kwon HJ, 2013, CURR APPL PHYS, V13, P271, DOI 10.1016/j.cap.2012.07.023
   Kwon HJ, 2011, J CHEM PHYS, V134, DOI 10.1063/1.3517217
   Lau GPS, 2015, SCI REP-UK, V5, DOI 10.1038/srep18158
   Lee BW, 2016, J KOREAN PHYS SOC, V68, P896, DOI 10.3938/jkps.68.896
   Lee CH, 2010, ELECTROCHIM ACTA, V55, P8422, DOI 10.1016/j.electacta.2010.07.061
   Lee JA, 2016, ADV MATER, V28, P5038, DOI 10.1002/adma.201600709
   Lee R, 2012, LAB CHIP, V12, P2377, DOI 10.1039/c2lc21236f
   Lee R, 2010, BIOSENS BIOELECTRON, V25, P1325, DOI 10.1016/j.bios.2009.10.025
   Lim SP, 2015, SCI REP-UK, V5, DOI 10.1038/srep11922
   Lin LY, 2012, ELECTROCHIM ACTA, V62, P341, DOI 10.1016/j.electacta.2011.12.036
   Rodriguez MLL, 2014, SENSOR ACTUAT B-CHEM, V193, P230, DOI 10.1016/j.snb.2013.11.066
   Lusceac SA, 2005, MACROMOLECULES, V38, P5625, DOI 10.1021/ma050022b
   Martinson ABF, 2009, J PHYS CHEM A, V113, P4015, DOI 10.1021/jp810406q
   McShane LM, 2005, J CLIN ONCOL, V23, P9067, DOI 10.1038/ncponc0252
   Mishra NN, 2005, BIOSENS BIOELECTRON, V21, P696, DOI 10.1016/j.bios.2005.01.011
   Munoz-Berbel X, 2008, BIOSENS BIOELECTRON, V23, P1540, DOI 10.1016/j.bios.2008.01.007
   NAZEERUDDIN MK, 1993, J AM CHEM SOC, V115, P6382, DOI 10.1021/ja00067a063
   Ngai K. L., 2011, RELAXATIONS DIFFUSIO
   Ngai KL, 1999, J PHYS-CONDENS MAT, V11, pA119, DOI 10.1088/0953-8984/11/10A/007
   Ngai KL, 2003, EUR PHYS J E, V12, P93, DOI 10.1140/epje/i2003-10029-3
   Ngai KL, 2003, J PHYS-CONDENS MAT, V15, pS1107, DOI 10.1088/0953-8984/15/11/332
   Ocana C, 2014, SENSOR ACTUAT B-CHEM, V191, P860, DOI 10.1016/j.snb.2013.10.040
   OESTERLING JE, 1991, J UROLOGY, V145, P907, DOI 10.1016/S0022-5347(17)38491-4
   Omar A, 2014, RENEW SUST ENERG REV, V31, P149, DOI 10.1016/j.rser.2013.11.031
   Omar A, 2013, J PHYS D APPL PHYS, V46, DOI 10.1088/0022-3727/46/16/165503
   OREGAN B, 1991, NATURE, V353, P737, DOI 10.1038/353737a0
   Paluch M, 2000, PHYS REV LETT, V85, P2140, DOI 10.1103/PhysRevLett.85.2140
   Patkowski A, 2003, PHYS REV E, V67, DOI 10.1103/PhysRevE.67.021501
   Phan H, 2017, NANO ENERGY, V33, P476, DOI 10.1016/j.nanoen.2017.02.005
   Pournaras AV, 2008, ANAL CHIM ACTA, V624, P301, DOI 10.1016/j.aca.2008.06.043
   Pradhan R, 2014, SENSOR ACTUAT B-CHEM, V193, P478, DOI 10.1016/j.snb.2013.12.003
   Prodromidis MI, 2010, ELECTROCHIM ACTA, V55, P4227, DOI 10.1016/j.electacta.2009.01.081
   Qi P, 2013, BIOSENS BIOELECTRON, V39, P282, DOI 10.1016/j.bios.2012.07.078
   Radhakrishnan R, 2014, ACS SUSTAIN CHEM ENG, V2, P1649, DOI 10.1021/sc500106y
   Radke SM, 2005, IEEE SENS J, V5, P744, DOI 10.1109/JSEN.2005.848138
   Rathee Kavita, 2016, Biochem Biophys Rep, V5, P35, DOI 10.1016/j.bbrep.2015.11.010
   Rezaei B, 2011, BIOSENS BIOELECTRON, V26, P2130, DOI 10.1016/j.bios.2010.09.020
   Rohrbach F, 2012, ANAL BIOCHEM, V421, P454, DOI 10.1016/j.ab.2011.11.034
   Saito Y, 2004, SOL ENERG MAT SOL C, V83, P1, DOI 10.1016/j.solmat.2004.02.010
   Schonhals A, 1996, POLYM ADVAN TECHNOL, V7, P853, DOI 10.1002/(SICI)1099-1581(199611)7:11<853::AID-PAT593>3.3.CO;2-X
   SCHONHALS A, 1995, MACROMOLECULES, V28, P6254, DOI 10.1021/ma00122a036
   Schonhals A, 1998, MACROMOLECULES, V31, P9019, DOI 10.1021/ma9715381
   Schonhals A, 2000, INT J POLYM MATER, V45, P239, DOI [10.1080/00914030008035046, DOI 10.1080/00914030008035046]
   Schroeder MJ, 2007, J POLYM SCI POL PHYS, V45, P342, DOI 10.1002/polb.21051
   Schrodle S, 2008, INORG CHEM, V47, P8619, DOI 10.1021/ic702396r
   Seo JA, 2012, CURR APPL PHYS, V12, P1548, DOI 10.1016/j.cap.2012.04.034
   Sezginturk MK, 2012, ANAL BIOCHEM, V423, P277, DOI 10.1016/j.ab.2011.12.049
   Shin DM, 2015, ENERG ENVIRON SCI, V8, P3198, DOI 10.1039/c5ee02611c
   Shin DM, 2015, CURR APPL PHYS, V15, P958, DOI 10.1016/j.cap.2015.05.012
   Shin DM, 2015, NANO ENERGY, V12, P268, DOI 10.1016/j.nanoen.2014.12.040
   Shin DM, 2015, SENSOR ACTUAT B-CHEM, V209, P438, DOI 10.1016/j.snb.2014.12.001
   Shin DM, 2012, J KOREAN PHYS SOC, V60, P1092, DOI 10.3938/jkps.60.1092
   Slaughter GE, 2009, BIOSENS BIOELECTRON, V24, P1153, DOI 10.1016/j.bios.2008.06.060
   Song H, 2016, APPL SPECTROSC REV, V51, P646, DOI 10.1080/05704928.2016.1166121
   STELZLE M, 1993, J PHYS CHEM-US, V97, P2974, DOI 10.1021/j100114a025
   Stranks SD, 2015, NAT NANOTECHNOL, V10, P391, DOI [10.1038/nnano.2015.90, 10.1038/NNANO.2015.90]
   Tammann G., 1926, ANORG ALLG CHEM, V156, P245, DOI DOI 10.1002/ZAAC.19261560121
   Tavassol H, 2016, NAT MATER, V15, P1182, DOI [10.1038/NMAT4708, 10.1038/nmat4708]
   Torre R, 2004, NATURE, V428, P296, DOI 10.1038/nature02409
   Tran DT, 2011, BIOSENS BIOELECTRON, V26, P2987, DOI 10.1016/j.bios.2010.11.053
   Um JH, 2016, SCI REP-UK, V6, DOI 10.1038/srep18626
   Umar A, 2009, NANOSCALE RES LETT, V4, P1004, DOI 10.1007/s11671-009-9353-3
   Valero T, 2009, PROCEDIA CHEM, V1, P734, DOI 10.1016/j.proche.2009.07.183
   Van Humbeck JF, 2015, CHEM SCI, V6, P5499, DOI 10.1039/c5sc02052b
   Ngo VKT, 2014, ADV NAT SCI-NANOSCI, V5, DOI 10.1088/2043-6262/5/4/045004
   Vogel H, 1921, PHYS Z, V22, P645
   Vogel M, 2001, J CHEM PHYS, V114, P5802, DOI 10.1063/1.1351159
   Wang LM, 2011, J PHYS CHEM B, V115, P719, DOI 10.1021/jp1101362
   Wang P, 2003, NAT MATER, V2, P402, DOI 10.1038/nmat904
   Wang Q, 2005, J PHYS CHEM B, V109, P14945, DOI 10.1021/jp052768h
   Wang ZS, 2004, COORDIN CHEM REV, V248, P1381, DOI 10.1016/j.ccr.2004.03.006
   Wu J, 2011, PLOS ONE, V6, DOI 10.1371/journal.pone.0024948
   Xiao ZG, 2015, NAT MATER, V14, P193, DOI [10.1038/nmat4150, 10.1038/NMAT4150]
   Xu MY, 2013, BIOSENS BIOELECTRON, V39, P21, DOI 10.1016/j.bios.2012.06.014
   Yang L, 2008, BIOTECHNOL ADV, V26, P135, DOI 10.1016/j.biotechadv.2007.10.003
   Yang LJ, 2004, BIOSENS BIOELECTRON, V19, P1139, DOI 10.1016/j.bios.2003.10.009
   Yu XB, 2006, ANALYST, V131, P745, DOI 10.1039/b517148b
   Yumak T, 2011, COLLOID SURFACE B, V86, P397, DOI 10.1016/j.colsurfb.2011.04.030
   Zheng Z, 2015, ADV MATER, V27, P1189, DOI 10.1002/adma.201404525
   Zhu TJ, 2015, ADV ENERGY MATER, V5, DOI 10.1002/aenm.201500588
NR 147
TC 4
Z9 4
U1 0
U2 38
PU TAYLOR & FRANCIS INC
PI PHILADELPHIA
PA 530 WALNUT STREET, STE 850, PHILADELPHIA, PA 19106 USA
SN 0570-4928
EI 1520-569X
J9 APPL SPECTROSC REV
JI Appl. Spectrosc. Rev.
PY 2018
VL 53
IS 2-4
SI SI
BP 157
EP 176
DI 10.1080/05704928.2017.1328425
PG 20
WC Instruments & Instrumentation; Spectroscopy
WE Science Citation Index Expanded (SCI-EXPANDED); Conference Proceedings Citation Index - Science (CPCI-S)
SC Instruments & Instrumentation; Spectroscopy
GA FY5SP
UT WOS:000426895400005
DA 2023-06-30
ER

PT J
AU Mokhtarzadeh, A
   Eivazzadeh-Keihan, R
   Pashazadeh, P
   Hejazi, M
   Gharaatifar, N
   Hasanzadeh, M
   Baradaran, B
   de la Guardia, M
AF Mokhtarzadeh, Ahad
   Eivazzadeh-Keihan, Reza
   Pashazadeh, Paria
   Hejazi, Maryam
   Gharaatifar, Nasrin
   Hasanzadeh, Mohammad
   Baradaran, Behzad
   de la Guardia, Miguel
TI Nanomaterial-based biosensors for detection of pathogenic virus
SO TRAC-TRENDS IN ANALYTICAL CHEMISTRY
LA English
DT Review
DE Virus; Biosensor; Nanomaterial; Electrochemistry; Optical detection
ID RAMAN-SCATTERING DETECTION; REDUCED GRAPHENE OXIDE; LABEL-FREE
   DETECTION; HEPATITIS-B; QUANTUM DOTS; ELECTROCHEMICAL DETECTION; SIGNAL
   AMPLIFICATION; SENSITIVE DETECTION; HBV DNA; NANOPARTICLE
AB Viruses are real menace to human safety that cause devastating viral disease. The high prevalence of these diseases is due to improper detecting tools. Therefore, there is a remarkable demand to identify viruses in a fast, selective and accurate way. Several biosensors have been designed and commercialized for detection of pathogenic viruses. However, they present many challenges. Nanotechnology overcomes these challenges and performs direct detection of molecular targets in real time. In this overview, studies concerning nanotechnology-based biosensors for pathogenic virus detection have been summarized, paying special attention to biosensors based on graphene oxide, silica, carbon nanotubes, gold, silver, zinc oxide and magnetic nanoparticles, which could pave the way to detect viral diseases and provide healthy life for infected patients. (C) 2017 Elsevier B.V. All rights reserved.
C1 [Mokhtarzadeh, Ahad; Baradaran, Behzad] Tabriz Univ Med Sci, Immunol Res Ctr, Tabriz, Iran.
   [Mokhtarzadeh, Ahad; Gharaatifar, Nasrin] Higher Educ Inst Rab Rashid, Dept Biotechnol, Tabriz, Iran.
   [Eivazzadeh-Keihan, Reza] Islamic Azad Univ, Sci & Res Branch, Young Researchers & Elite Club, Tehran, Iran.
   [Pashazadeh, Paria] Gorgan Fac Med, Dept Biochem & Biophys, Metab Disorders Res Ctr, Gorgan, Iran.
   [Hejazi, Maryam] Zabol Univ Med Sci, Zabol, Iran.
   [Hasanzadeh, Mohammad] Tabriz Univ Med Sci, Pharmaceut Anal Res Ctr, Tabriz 51664, Iran.
   [de la Guardia, Miguel] Univ Valencia, Dept Analyt Chem, Dr Moliner 50, E-46100 Valencia, Spain.
C3 Tabriz University of Medical Science; Islamic Azad University; Tabriz
   University of Medical Science; University of Valencia
RP Baradaran, B (通讯作者)，Tabriz Univ Med Sci, Immunol Res Ctr, Tabriz, Iran.; de la Guardia, M (通讯作者)，Univ Valencia, Dept Analyt Chem, Dr Moliner 50, E-46100 Valencia, Spain.
EM behzad_im@yahoo.com; Miguel.delaguardia@uv.es
RI Baradaran, Behzad/AAQ-5177-2020; Mokhtarzadeh, Ahad/V-3748-2017
[truncated: 3,437,605 more chars]
