# Supplementary material for: Hotspots and trends of electrochemical biosensor technology: a bibliometric analysis from 2003 to 2023
Source: RSC Adv. 2023 Oct 19;13(44):30704–17. doi: 10.1039/d3ra05889a (PMC10585615; doi:10.1039/d3ra05889a)
Supplement: RA-013-D3RA05889A-s001 [file RA-013-D3RA05889A-s001.zip › data-37.xlsx]

FN Clarivate Analytics Web of Science
VR 1.0
PT J
AU Gopinath, SCB
   Ramanathan, S
   Yasin, MNM
   Shapiai, MI
   Ismail, ZH
   Subramaniam, S
AF Gopinath, Subash C. B.
   Ramanathan, Santheraleka
   Yasin, Mohd Najib Mohd
   Shapiai, Mohd Ibrahim
   Ismail, Zool Hilmi
   Subramaniam, Sreeramanan
TI Essential semiconductor films in micro-/nano-biosensors: Current
   scenarios
SO JOURNAL OF THE TAIWAN INSTITUTE OF CHEMICAL ENGINEERS
LA English
DT Article
DE Nanomaterial; Semiconductor industry; Nanobiosensor; Signal transduction
ID NONCOVALENT FUNCTIONALIZATION; ELECTROCHEMICAL BIOSENSORS; GRAPHENE;
   COVALENT; NANOPARTICLES; NANOMATERIALS; DERIVATIVES; CHEMISTRY; SENSORS;
   PROTEIN
AB Background: Engineering nanoscale matter in a controlled functional system has expanded the area of science in the state-of-art of nanotechnology. The urgency in introducing real-time health monitoring sensors and rapid diagnostic tools in medical health is indeed high and crucial to date. The efforts are accompanied by nanotechnology to improve the sensors performances. In this line, semiconductor materials (Silicon/Silica) have been in well-focus to develop micro-/nano-sensors. Methods: Further, additional layering such as metal oxide and graphene material have elevated the current scenario in biosensor developments. Among these, two-dimensional graphene nanomaterial owns its remarkable mechanical, electronic, electrochemical, and optical properties, has excited the medical field to develop graphene-based biosensors for human health diagnosis and monitoring. The oxygen rich graphene materials enhance the bio-functionalization of recognition bio-elements for excellent graphene-based bio-sensor development. Significance: This review encloses the excellence of semiconductor materials in conjunction with biosensors for monitoring health and diagnosis. The advances and challenges encountered with developing semicon-ductors for nanobiosensors from laboratory set-up to the novel hand-held device for rapid and accurate human health care are outlined. (c) 2021 Taiwan Institute of Chemical Engineers. Published by Elsevier B.V. All rights reserved.
C1 [Gopinath, Subash C. B.; Ramanathan, Santheraleka] Univ Malaysia Perlis, Inst Nano Elect Engn, Kangar 01000, Perlis, Malaysia.
   [Gopinath, Subash C. B.; Subramaniam, Sreeramanan] Univ Malaysia Perlis, Fac Chem Engn Technol, Arau 02600, Perlis, Malaysia.
   [Gopinath, Subash C. B.; Subramaniam, Sreeramanan] Univ Sains Malaysia USM, Ctr Chem Biol CCB, Bayan Lepas 11900, Penang, Malaysia.
   [Yasin, Mohd Najib Mohd] Univ Malaysia Perlis, Fac Elect Engn Technol, Adv Commun Engn ACE Ctr Excellence, Arau 02600, Perlis, Malaysia.
   [Shapiai, Mohd Ibrahim; Ismail, Zool Hilmi] Univ Teknol Malaysia, Ctr Artificial Intelligence & Robot, Jalan Sultan Yahya Petra, Kuala Lumpur 54100, Malaysia.
   [Subramaniam, Sreeramanan] Univ Sains Malaysia USM, Sch Biol Sci, George Town 11800, Penang, Malaysia.
C3 Universiti Malaysia Perlis; Universiti Malaysia Perlis; Universiti Sains
   Malaysia; Universiti Malaysia Perlis; Universiti Teknologi Malaysia;
   Universiti Sains Malaysia
RP Gopinath, SCB (通讯作者)，Univ Malaysia Perlis, Inst Nano Elect Engn, Kangar 01000, Perlis, Malaysia.
EM subash@unimap.edu.my
RI Subramaniam, Sreeramanan/AAA-5094-2022; Ismail, Zool H/A-8481-2011;
   Subramaniam, Sreeramanan/I-1130-2012
OI Ismail, Zool H/0000-0002-5918-636X; Subramaniam,
   Sreeramanan/0000-0003-4392-285X
CR Adam H, 2021, INT J BIOL MACROMOL, V171, P217, DOI 10.1016/j.ijbiomac.2021.01.014
   Adam H, 2019, APPL PHYS A-MATER, V125, DOI 10.1007/s00339-019-3106-7
   Ahmad R, 2018, MATER TODAY COMMUN, V17, P289, DOI 10.1016/j.mtcomm.2018.09.024
   Aissa B, 2015, FRONT MATER, V2, DOI 10.3389/fmats.2015.00058
   Alzate-Carvajal N, 2020, ACS OMEGA, V5, P21320, DOI 10.1021/acsomega.0c02861
   Arreola J, 2017, ELECTROCHIM ACTA, V241, P237, DOI 10.1016/j.electacta.2017.04.157
   Atta N., 2015, BIOSENS MICRONANOSCA, V9, P38
   Bai Y, 2017, AIP CONF PROC, V1794, DOI 10.1063/1.4971890
   Basu AK, 2020, ENZYME MICROB TECH, V139, DOI 10.1016/j.enzmictec.2020.109558
   Bosch-Navarro C, 2017, FLATCHEM, V1, P52, DOI 10.1016/j.flatc.2016.11.001
   Carpenter AC, 2018, GENES-BASEL, V9, DOI 10.3390/genes9080375
   Chen X, 2010, MATER TODAY, V13, P28, DOI 10.1016/S1369-7021(10)70201-7
   Choi HN, 2005, ANAL CHIM ACTA, V537, P179, DOI 10.1016/j.aca.2005.01.010
   Comini E, 2006, ANAL CHIM ACTA, V568, P28, DOI 10.1016/j.aca.2005.10.069
   Criado A, 2015, ANGEW CHEM INT EDIT, V54, P10734, DOI 10.1002/anie.201501473
   Deka MJ, 2016, J PHYS CHEM C, V120, P4121, DOI 10.1021/acs.jpcc.5b12403
   Demkov AA, 1997, PHYS REV B, V56, P10497, DOI 10.1103/PhysRevB.56.10497
   Fathil MFM, 2016, ANAL CHIM ACTA, V935, P30, DOI 10.1016/j.aca.2016.06.012
   Fazlali F, 2015, SOLID STATE SCI, V48, P263, DOI 10.1016/j.solidstatesciences.2015.08.022
   Foo ME, 2017, BIOMED PHARMACOTHER, V94, P354, DOI 10.1016/j.biopha.2017.07.122
   Fu WY, 2017, ADV MATER, V29, DOI 10.1002/adma.201603610
   Georgakilas V, 2016, CHEM REV, V116, P5464, DOI 10.1021/acs.chemrev.5b00620
   Georgakilas V, 2012, CHEM REV, V112, P6156, DOI 10.1021/cr3000412
   Ghorbani F, 2019, BIOSENS BIOELECTRON, V142, DOI 10.1016/j.bios.2019.111484
   Gopinath SCB, 2016, MICROCHIM ACTA, V183, P2697, DOI 10.1007/s00604-016-1911-7
   Gopinath SCB, 2014, BIOSENS BIOELECTRON, V60, P332, DOI 10.1016/j.bios.2014.04.014
   Grieshaber D, 2008, SENSORS-BASEL, V8, P1400, DOI 10.3390/s8031400
   Han C., 2020, INTERFACE SCI TECHNO, V31, P453, DOI [10.1016/B978-0-08-102890-2.00014-2, DOI 10.1016/B978-0-08-102890-2.00014-2]
   Htwe YZN, 2020, ARAB J SCI ENG, V45, P7677, DOI 10.1007/s13369-020-04807-w
   Jiang ZX, 2020, BIOSENS BIOELECTRON, V166, DOI 10.1016/j.bios.2020.112471
   Jood P, 2011, NANO LETT, V11, P4337, DOI 10.1021/nl202439h
   Jung JR, 2018, CHEM PHYS LETT, V697, P12, DOI 10.1016/j.cplett.2018.02.058
   Kalaiyarasi J, 2020, SCI REP-UK, V10, DOI 10.1038/s41598-020-69578-8
   Kim YT, 2019, RSC ADV, V9, P33976, DOI 10.1039/c9ra07186e
   Kozak DS, 2016, SCI REP-UK, V6, DOI 10.1038/srep21178
   Krishnan H, 2021, MICROCHIM ACTA, V188, DOI 10.1007/s00604-021-04794-1
   Lawal AT, 2019, BIOSENS BIOELECTRON, V141, DOI 10.1016/j.bios.2019.111384
   Lee XJ, 2019, J TAIWAN INST CHEM E, V98, P163, DOI 10.1016/j.jtice.2018.10.028
   Letchumanan I, 2020, SCI REP-UK, V10, DOI 10.1038/s41598-020-63831-w
   Liu AH, 2008, BIOSENS BIOELECTRON, V24, P167, DOI 10.1016/j.bios.2008.04.014
   Liu B, 2019, MICROCHIM ACTA, V186, DOI 10.1007/s00604-019-3359-z
   Liu FY, 2019, ACS NANO, V13, P3257, DOI 10.1021/acsnano.8b09019
   Lopez A, 2020, ADV INTELL SYST-GER, V2, DOI 10.1002/aisy.202000123
   Ma JX, 2016, NANOSCALE RES LETT, V11, DOI 10.1186/s11671-016-1404-y
   Malekmohammadi S, 2018, SOFT MATTER, V14, P2400, DOI 10.1039/c7sm02248d
   Mann JA, 2013, J PHYS CHEM LETT, V4, P2649, DOI 10.1021/jz4010448
   Martinez J, 2017, IEEE ENG MED BIO, P813, DOI 10.1109/EMBC.2017.8036948
   Mulvaney SP, 2014, BIOTECHNIQUES, V57, P21, DOI 10.2144/000114188
   Nadzirah S, 2020, MICROCHIM ACTA, V187, DOI 10.1007/s00604-020-4214-y
   Paraja S, 2021, APPL PHYS A-MATER, V127, DOI 10.1007/s00339-021-04438-4
   Parviz D, 2012, ACS NANO, V6, P8857, DOI 10.1021/nn302784m
   Pasinszki T, 2017, SENSORS-BASEL, V17, DOI 10.3390/s17081919
   Patel S, 2016, BIOCHEM RES INT, V2016, DOI 10.1155/2016/3130469
   Ramanathan S, 2021, MATER CHEM PHYS, V265, DOI 10.1016/j.matchemphys.2021.124486
   Ramanathan S, 2020, APPL PHYS A-MATER, V126, DOI 10.1007/s00339-020-03933-4
   Ramanathan S, 2020, J CLEAN PROD, V253, DOI 10.1016/j.jclepro.2019.119923
   Ramanathan S, 2019, APPL PHYS A-MATER, V125, DOI 10.1007/s00339-019-2833-0
   Ranjani B, 2018, MICROCHIM ACTA, V185, DOI 10.1007/s00604-018-2715-8
   Reviews N, 2011, NANOTECHNOL REV
   Sarkar S, 2012, MATER TODAY, V15, P276, DOI 10.1016/S1369-7021(12)70118-9
   Shanmugam NR, 2017, FUTUR SCI OA, V3, DOI 10.4155/fsoa-2017-0006
   Sherrell PC, 2016, MATER TODAY, V19, P428, DOI 10.1016/j.mattod.2015.12.004
   Simsikova M., 2017, J NANOMED RES, V5, P00109, DOI DOI 10.15406/JNMR.2017.05.00109
   Sindhwani S, 2016, ACS NANO, V10, P5468, DOI 10.1021/acsnano.6b01879
   Sun NR, 2021, TRAC-TREND ANAL CHEM, V135, DOI 10.1016/j.trac.2020.116168
   Suvarnaphaet P, 2017, SENSORS-BASEL, V17, DOI 10.3390/s17102161
   Taniselass S, 2019, BIOSENS BIOELECTRON, V130, P276, DOI 10.1016/j.bios.2019.01.047
   Tokura Y, 2000, SCIENCE, V288, P462, DOI 10.1126/science.288.5465.462
   Umar A, 2009, ELECTROCHEM COMMUN, V11, P278, DOI 10.1016/j.elecom.2008.11.027
   Vu CA, 2019, SENSORS-BASEL, V19, DOI 10.3390/s19194214
   Wang BZ, 2017, MOLECULES, V22, DOI 10.3390/molecules22071048
   Wang WZ, 2014, J CHEM PHYS, V140, DOI 10.1063/1.4867071
   Wang Y, 2020, NANOSCALE RES LETT, V15, DOI 10.1186/s11671-020-3262-x
   Wang Z, 2019, NAT COMMUN, V10, DOI [10.1038/s41467-019-09573-4, 10.1038/s41467-019-11578-y]
   Yin MJ, 2018, COORDIN CHEM REV, V376, P348, DOI 10.1016/j.ccr.2018.08.001
   Yoo EH, 2010, SENSORS-BASEL, V10, P4558, DOI 10.3390/s100504558
   Yuan WJ, 2014, MATER TODAY, V17, P77, DOI 10.1016/j.mattod.2014.01.021
   Yuce M, 2017, RSC ADV, V7, P49386, DOI 10.1039/c7ra10479k
   Zanatta AR, 2019, SCI REP-UK, V9, DOI 10.1038/s41598-019-47670-y
   Zhang R, 2020, ANAL CHIM ACTA, V1094, P142, DOI 10.1016/j.aca.2019.10.012
   Zhao GK, 2020, ADV MATER, V32, DOI 10.1002/adma.201905756
   Zhao N, 2016, CHEMBIOCHEM, V17, P1202, DOI 10.1002/cbic.201600219
NR 82
TC 6
Z9 6
U1 5
U2 15
PU ELSEVIER
PI AMSTERDAM
PA RADARWEG 29, 1043 NX AMSTERDAM, NETHERLANDS
SN 1876-1070
EI 1876-1089
J9 J TAIWAN INST CHEM E
JI J. Taiwan Inst. Chem. Eng.
PD OCT
PY 2021
VL 127
BP 302
EP 311
DI 10.1016/j.jtice.2021.07.036
EA OCT 2021
PG 10
WC Engineering, Chemical
WE Science Citation Index Expanded (SCI-EXPANDED)
SC Engineering
GA WD4MI
UT WOS:000704916500002
DA 2023-06-30
ER

PT J
AU Lu, XL
   Miodek, A
   Munief, WM
   Jolly, P
   Pachauri, V
   Chen, XP
   Estrela, P
   Ingebrandt, S
AF Lu, Xiaoling
   Miodek, Anna
   Munief, Walid-Madhat
   Jolly, Pawan
   Pachauri, Vivek
   Chen, Xianping
   Estrela, Pedro
   Ingebrandt, Sven
TI Reduced graphene-oxide transducers for biosensing applications beyond
   the Debye-screening limit
SO BIOSENSORS & BIOELECTRONICS
LA English
DT Article
DE Reduced graphene-oxide thin films; In-line electrochemical impedance
   spectroscopy; Aptasensor; Debye-screening limitation
ID IMPEDANCE SPECTROSCOPY; IMMUNOSENSOR; REDUCTION; TRANSPORT; CHEMISTRY;
   DNA
AB In the field of label-free biosensing, various transducer materials and strategies are under investigation to overcome the Debye-screening limitation of charged biomolecules. We demonstrate an in-line, impedimetric aptasensor with reduced graphene-oxide (rGO) thin films as transducers to detect prostate specific antigens (PSA) in a physiological buffer solution. Unlike classical electrochemical impedance spectroscopy (EIS), this direct, label-free and fully-electronic biosensor approach does not need any redox markers. As specific capture molecules, short anti-PSA aptamers ensured a close binding of the target molecules to the transducer surfaces. Results showed a limit of detection smaller than 33 pM of PSA and a wide detection range from 0.033 to 330 nM fully covering the clinically relevant range of PSA (0.115-0.290 nM). This promising performance can be attributed to the bipolar electronic transport characteristics of the ultra-thin rGO layers similar to pristine graphene. The attachment of target biomolecules to the films changes the resistance of the rGO thin films. Such an in-line EIS configuration with rGO thin films opens promising prospects for biosensing beyond the Debye-screening limitation, which is a major challenge for conventional semiconductor field-effect devices towards clinical applications.
C1 [Lu, Xiaoling; Pachauri, Vivek; Ingebrandt, Sven] Rhein Westfal TH Aachen, Inst Mat Elect Engn 1, Aachen, Germany.
   [Lu, Xiaoling; Munief, Walid-Madhat; Pachauri, Vivek; Ingebrandt, Sven] Univ Appl Sci Kaiserslautern, Dept Informat & Microsyst Technol, Zweibrucken, Germany.
   [Miodek, Anna; Jolly, Pawan; Estrela, Pedro] Univ Bath, Ctr Biosensors Bioelect & Biodevices C3Bio, Bath, Avon, England.
   [Miodek, Anna; Jolly, Pawan; Estrela, Pedro] Univ Bath, Dept Elect & Elect Engn, Bath, Avon, England.
   [Chen, Xianping] Chongqing Univ, Educ Minist China, Key Lab Optoelect Technol & Syst, Chongqing, Peoples R China.
   [Chen, Xianping] Chongqing Univ, Coll Optoelect Engn, Chongqing, Peoples R China.
   [Jolly, Pawan] Harvard Univ, Harvard Med Sch, Wyss Inst Biol Inspired Engn, Boston, MA 02115 USA.
C3 RWTH Aachen University; University of Kaiserslautern; University of
   Bath; University of Bath; Chongqing University; Chongqing University;
   Harvard University; Harvard Medical School
RP Ingebrandt, S (通讯作者)，Rhein Westfal TH Aachen, Inst Mat Elect Engn 1, Aachen, Germany.
EM ingebrandt@iwe1.rwth-aachen.de
RI lu, xl/HDO-8340-2022; Pachauri, Vivek/AAN-1061-2020; Chen,
   Xianping/K-2955-2016; Jolly, Pawan/AAQ-5339-2020; Estrela,
   Pedro/B-5411-2008; Pachauri, Vivek/A-9706-2013
OI Chen, Xianping/0000-0002-6332-0955; Jolly, Pawan/0000-0003-4076-2328;
   Estrela, Pedro/0000-0001-6956-1146; Pachauri, Vivek/0000-0003-3275-2429
FU European Commission Program through the Marie Curie Initial Training
   Network PROSENSE [317420]; Euroimmun AG; Stiftung Rheinland-Pfalz fur
   Innovation [1082]
FX This work was funded by the European Commission Program through the
   Marie Curie Initial Training Network PROSENSE (Grant no. 317420,
   2012-2016, www.prosense-itn.eu).Vivek Pachauri thanks the Euroimmun AG
   and the Stiftung Rheinland-Pfalz fur Innovation (Grant no. 1082) for
   funding of his position. The authors thank Detlev Cassel for his support
   in device fabrication and Rainer Lilischkis (both University of Applied
   Sciences Kaiserslautern, Germany) for his support with SEM imaging.
CR Antenor JAV, 2005, UROLOGY, V66, P156, DOI 10.1016/j.urology.2005.01.008
   Baade PD, 2009, MOL NUTR FOOD RES, V53, P171, DOI 10.1002/mnfr.200700511
   Bagri A, 2010, NAT CHEM, V2, P581, DOI [10.1038/NCHEM.686, 10.1038/nchem.686]
   Baringhaus J, 2014, NATURE, V506, P349, DOI 10.1038/nature12952
   Barsoukov E, 2005, IMPEDANCE SPECTROSCOPY: THEORY, EXPERIMENT, AND APPLICATIONS, 2ND EDITION, pXII
   Bart M, 2005, BIOSENS BIOELECTRON, V21, P49, DOI 10.1016/j.bios.2004.10.009
   Berdat D, 2008, LAB CHIP, V8, P302, DOI 10.1039/b712609c
   Berdat D, 2006, SENSOR ACTUAT B-CHEM, V118, P53, DOI 10.1016/j.snb.2006.04.064
   Bonanni A, 2012, TRAC-TREND ANAL CHEM, V37, P12, DOI 10.1016/j.trac.2012.02.011
   Bonanni A, 2012, CHEM-EUR J, V18, P1668, DOI 10.1002/chem.201102850
   Castro Neto AH, 2009, REV MOD PHYS, V81, P109, DOI 10.1103/RevModPhys.81.109
   De S, 2010, ACS NANO, V4, P2713, DOI 10.1021/nn100343f
   Dreyer DR, 2010, CHEM SOC REV, V39, P228, DOI 10.1039/b917103g
   Eda G, 2010, ADV MATER, V22, P2392, DOI 10.1002/adma.200903689
   Formisano N, 2015, SENSOR ACTUAT B-CHEM, V220, P369, DOI 10.1016/j.snb.2015.05.049
   Geim AK, 2007, NAT MATER, V6, P183, DOI 10.1038/nmat1849
   Gomez-Navarro C, 2007, NANO LETT, V7, P3499, DOI 10.1021/nl072090c
   Huang PY, 2011, NATURE, V469, P389, DOI 10.1038/nature09718
   Igreja R, 2004, SENSOR ACTUAT A-PHYS, V112, P291, DOI 10.1016/j.sna.2004.01.040
   Jolly P, 2015, SENSOR ACTUAT B-CHEM, V209, P306, DOI 10.1016/j.snb.2014.11.083
   Kahng YH, 2012, NANOTECHNOLOGY, V23, DOI 10.1088/0957-4484/23/7/075702
   Lanche R, 2014, PHYS STATUS SOLIDI A, V211, P1404, DOI 10.1002/pssa.201330522
   Liang XL, 2011, ACS NANO, V5, P9144, DOI 10.1021/nn203377t
   Lisdat F, 2008, ANAL BIOANAL CHEM, V391, P1555, DOI 10.1007/s00216-008-1970-7
   Lu XL, 2018, ADV MATER TECHNOL-US, V3, DOI 10.1002/admt.201700318
   Macdonald JR, 2005, SOLID STATE IONICS, V176, P1961, DOI 10.1016/j.ssi.2004.05.035
   MACDONALD JR, 1990, ELECTROCHIM ACTA, V35, P1483, DOI 10.1016/0013-4686(90)80002-6
   Munief W.-M, 2018, REDUCED GRAPHE UNPUB
   Munief WM, 2018, LANGMUIR, V34, P10217, DOI 10.1021/acs.langmuir.8b01044
   Novoselov KS, 2012, NATURE, V490, P192, DOI 10.1038/nature11458
   Novoselov KS, 2004, SCIENCE, V306, P666, DOI 10.1126/science.1102896
   Orazem M.E., 2008, ELECTROCHEMICAL SOC, DOI DOI 10.1002/9780470381588
   Pei SF, 2012, CARBON, V50, P3210, DOI 10.1016/j.carbon.2011.11.010
   Rani D, 2018, ACS OMEGA, V3, P8471, DOI 10.1021/acsomega.8b00990
   Schmitt M, 2015, J ADHES SCI TECHNOL, V29, P1796, DOI 10.1080/01694243.2014.976000
   Schmitt M, 2014, RSC ADV, V4, P1907, DOI 10.1039/c3ra45306e
   Suk JW, 2011, ACS NANO, V5, P6916, DOI 10.1021/nn201207c
   Yang LJ, 2004, ANAL CHEM, V76, P1107, DOI 10.1021/ac0352575
   ZARETSKY MC, 1988, IEEE T ELECTR INSUL, V23, P897, DOI 10.1109/14.16515
NR 39
TC 9
Z9 9
U1 6
U2 88
PU ELSEVIER ADVANCED TECHNOLOGY
PI OXFORD
PA OXFORD FULFILLMENT CENTRE THE BOULEVARD, LANGFORD LANE, KIDLINGTON,
   OXFORD OX5 1GB, OXON, ENGLAND
SN 0956-5663
EI 1873-4235
J9 BIOSENS BIOELECTRON
JI Biosens. Bioelectron.
PD APR 1
PY 2019
VL 130
BP 352
EP 359
DI 10.1016/j.bios.2018.09.045
PG 8
WC Biophysics; Biotechnology & Applied Microbiology; Chemistry, Analytical;
   Electrochemistry; Nanoscience & Nanotechnology
WE Science Citation Index Expanded (SCI-EXPANDED)
SC Biophysics; Biotechnology & Applied Microbiology; Chemistry;
   Electrochemistry; Science & Technology - Other Topics
GA HP2SR
UT WOS:000461526200038
PM 30269960
OA Green Submitted
DA 2023-06-30
ER

PT J
AU Yuan, YH
   Li, LL
   Zhao, M
   Zhou, J
   Chen, ZH
   Bai, L
AF Yuan, Yonghua
   Li, Linlin
   Zhao, Min
   Zhou, Jing
   Chen, Zhihui
   Bai, Lijuan
TI An aptamer based voltammetric biosensor for endotoxins using a
   functionalized graphene and molybdenum disulfide composite as a new
   nanocarrier
SO ANALYST
LA English
DT Article
ID ELECTROCHEMICAL APTASENSOR; ULTRASENSITIVE DETECTION; SENSOR; BACTERIA;
   LABEL; ASSAY
AB Lipopolysaccharides (LPS), known as endotoxins, can cause a strong inflammatory response and lead to multiple organ failure in severe cases. This work reports a simple label-free voltammetric aptasensor for highly sensitive determination of LPS using a polyethyleneimine (PEI) functionalized reduced graphene oxide (rGO) and molybdenum disulfide (MoS2) composite (PEI-rGO-MoS2) as a new nanocarrier for electroactive toluidine blue (TB). The PEI-rGO-MoS2 nanocomposite with high electrical conductivity and large specific surface area can greatly increase the loading of TB and facilitate electron transfer from TB to an electrode. Then gold nanoparticles (AuNPs) were utilized to immobilize a thiolated LPS binding aptamer (LBA), which not only exhibited excellent biocompatibility, but also significantly amplified the electrochemical signal of TB. The proposed aptasensor exhibited high sensitivity for LPS and showed a wide linear range from 5.0 x 10(-5) ng mL(-1) to 2.0 x 10(2) ng mL(-1) with a low limit of detection (LOD) of 3.01 x 10(-5) ng mL(-1), which overcame the shortcomings of traditional detection methods and achieved fast and accurate detection of LPS. Moreover, it exhibited excellent recovery and specificity upon spiking LPS in serum samples, indicating that this method has promising application in the field of trace analysis of LPS in clinical detection.
C1 [Yuan, Yonghua; Li, Linlin; Zhou, Jing; Chen, Zhihui; Bai, Lijuan] Chongqing Med Univ, Coll Pharm, Engn Technol Res Ctr Pharmacodynam Evaluat Chongq, Chongqing 400016, Peoples R China.
   [Zhao, Min] Chongqing Med Univ, Coll Lab Med, Minist Educ, Key Lab Clin Lab Diagnost, Chongqing 400016, Peoples R China.
C3 Chongqing Medical University; Chongqing Medical University
RP Bai, L (通讯作者)，Chongqing Med Univ, Coll Pharm, Engn Technol Res Ctr Pharmacodynam Evaluat Chongq, Chongqing 400016, Peoples R China.
EM bailijua88@126.com
OI Bai, Lijuan/0000-0001-9450-4581
FU National Natural Science Foundation of China [81601856]; Third Batch of
   Young Backbone Teachers Funding Program in Colleges and Universities of
   Chongqing City [53]; Funds for Young Science and Technology Talent
   Cultivation Plan of Chongqing City [cstc2014kjrc-qnrc00004]
FX This work is supported by the National Natural Science Foundation of
   China (81601856), the Third Batch of Young Backbone Teachers Funding
   Program in Colleges and Universities of Chongqing City ([2016] No. 53)
   and the Funds for Young Science and Technology Talent Cultivation Plan
   of Chongqing City (cstc2014kjrc-qnrc00004).
CR Arkhipenko A, 2016, PLOS ONE, V11, DOI 10.1371/journal.pone.0157991
   Bai LJ, 2017, BIOMATERIALS, V133, P11, DOI 10.1016/j.biomaterials.2017.04.010
   Bai LJ, 2014, NANOSCALE, V6, P2902, DOI [10.1039/c3nr05930h, 10.1039/c3nr05930]
   Bai LJ, 2012, CHEM COMMUN, V48, P10972, DOI 10.1039/c2cc35295h
   Brosel-Oliu S, 2017, ELECTROCHIM ACTA, V243, P142, DOI 10.1016/j.electacta.2017.05.060
   Chang K, 2011, ACS NANO, V5, P4720, DOI 10.1021/nn200659w
   Das AP, 2014, BIOSENS BIOELECTRON, V51, P62, DOI 10.1016/j.bios.2013.07.020
   Das S, 2018, ACS APPL NANO MATER, V1, P2306, DOI 10.1021/acsanm.8b00373
   Dullah EC, 2017, CRIT REV BIOTECHNOL, V37, P251, DOI 10.3109/07388551.2016.1141393
   [顾立素 Gu Lisu], 2005, [中国抗生素杂志, Chinese Journal of Antibiotics], V30, P731
   Inoue KY, 2013, ANALYST, V138, P6523, DOI 10.1039/c3an01202f
   Jeykumari DRS, 2007, J NANOSCI NANOTECHNO, V7, P1824, DOI 10.1166/jnn.2007.724
   Jing P, 2015, ANAL CHIM ACTA, V853, P234, DOI 10.1016/j.aca.2014.10.003
   Jonathan W., 2016, J INFLAMM, V13, P24
   Kim SE, 2012, ANAL BIOCHEM, V424, P12, DOI 10.1016/j.ab.2012.02.016
   Lee YJ, 2012, BIOCHEM BIOPH RES CO, V417, P414, DOI 10.1016/j.bbrc.2011.11.130
   Li J, 2013, RSC ADV, V3, P8193, DOI 10.1039/c3ra40867a
   Lien N. T. H., 2011, COMMUN PHYS, V21, P321
   Luo JH, 2013, SENSOR ACTUAT B-CHEM, V186, P84, DOI 10.1016/j.snb.2013.05.074
   Mafu AA, 2009, J FOOD PROTECT, V72, P1310, DOI 10.4315/0362-028X-72.6.1310
   Park CY, 2005, BIOLOGICALS, V33, P145, DOI 10.1016/j.biologicals.2005.04.002
   Rao CNR, 2015, ACS APPL MATER INTER, V7, P7809, DOI 10.1021/am509096x
   Rasheed PA, 2016, BIOSENS BIOELECTRON, V83, P361, DOI 10.1016/j.bios.2016.04.057
   Senol AM, 2017, SENSOR ACTUAT B-CHEM, V239, P343, DOI 10.1016/j.snb.2016.08.025
   Shan CS, 2010, BIOSENS BIOELECTRON, V25, P1070, DOI 10.1016/j.bios.2009.09.024
   [单云 Shan Yun], 2015, [应用化学, Chinese Journal of Applied Chemistry], V32, P837
   Song SP, 2008, TRAC-TREND ANAL CHEM, V27, P108, DOI 10.1016/j.trac.2007.12.004
   Su W, 2012, BIOSENS BIOELECTRON, V32, P32, DOI 10.1016/j.bios.2011.11.009
   Unger RE, 2014, BIOMATERIALS, V35, P3180, DOI 10.1016/j.biomaterials.2013.12.059
   Voss S, 2007, J AM CHEM SOC, V129, P554, DOI 10.1021/ja065016p
   Yang J, 2011, ACS NANO, V5, P8365, DOI 10.1021/nn203073q
   You H, 2018, BIOSENS BIOELECTRON, V117, P706, DOI 10.1016/j.bios.2018.06.011
   Zhang WS, 2015, NANOSCALE, V7, P18364, DOI 10.1039/c5nr06121k
   Zhou ZhuoSheng, 2012, Journal of Environment and Health, V29, P185
NR 34
TC 18
Z9 18
U1 4
U2 117
PU ROYAL SOC CHEMISTRY
PI CAMBRIDGE
PA THOMAS GRAHAM HOUSE, SCIENCE PARK, MILTON RD, CAMBRIDGE CB4 0WF, CAMBS,
   ENGLAND
SN 0003-2654
EI 1364-5528
J9 ANALYST
JI Analyst
PD FEB 21
PY 2019
VL 144
IS 4
BP 1253
EP 1259
DI 10.1039/c8an02139b
PG 7
WC Chemistry, Analytical
WE Science Citation Index Expanded (SCI-EXPANDED)
SC Chemistry
GA HM7DK
UT WOS:000459637300018
PM 30542691
DA 2023-06-30
ER

PT J
AU Low, SS
   Tan, MTT
   Khiew, PS
   Loh, HS
   Chiu, WS
AF Low, Sze Shin
   Tan, Michelle T. T.
   Khiew, Poi Sim
   Loh, Hwei-San
   Chiu, Wee Siong
TI ONE-STEP GREEN SYNTHESIS OF GRAPHENE/ZnO NANOCOMPOSITES FOR
   NON-ENZYMATIC HYDROGEN PEROXIDE SENSING
SO MATERIALI IN TEHNOLOGIJE
LA English
DT Article
DE graphene/ZnO nanocomposite; sonochemical facile synthesis;
   electrochemical sensor; screen-printed carbon electrode; hydrogen
   peroxide
ID ZNO; FILMS
AB In the present study, a disposable electrochemical biosensor for hydrogen peroxide (H2O2) was fabricated using a graphene/ZnO nanocomposite-modified screen-printed carbon electrode (SPCE). The adopted method is simple, cost feasible and it avoids the usage of harsh oxidants/acids during the synthesis. Graphite material was subjected to liquid-phase exfoliation with the aid of ultrasonication, without going through the intermediate graphene-oxide phase that can disrupt the pristine structure of the yield. The as-prepared graphene/ZnO nanocomposite was then thoroughly characterized to evaluate its morphology, crystallinity, composition and product purity. All the results clearly indicate that pristine graphene was successfully produced with the graphite exfoliation and ZnO nanoparticles were homogeneously distributed on the graphene sheet, without any severe aggregation. The biosensing capability of the graphene/ZnO nanocomposite-modified SPCE was electrochemically evaluated with cyclic voltammetry (CV) and an amperometric analysis. The resulting electrode is found to exhibit an excellent electrocatalytic activity towards the reduction of H2O2. The graphene/ZnO-modified SPCE can detect H2O2 in a linear range of 1 mM to 15 mM with a correlation coefficient of 0.9859. The electrode is found to have a high sensitivity, selectivity and superior reproducibility for the non-enzymatic detection of an H2O2 compound.
C1 [Low, Sze Shin; Tan, Michelle T. T.; Khiew, Poi Sim] Univ Nottingham Malaysia Campus, Div Mat Mech & Struct, Ctr Nanotechnol & Adv Mat, Fac Engn, Semenyih 43500, Selangor, Malaysia.
   [Loh, Hwei-San] Univ Nottingham Malaysia Campus, Sch Biosci, Fac Sci, Semenyih 43500, Selangor, Malaysia.
   [Chiu, Wee Siong] Univ Malaya, Dept Phys, Low Dimens Mat Res Ctr, Fac Sci, Kuala Lumpur 50603, Malaysia.
C3 University of Nottingham Malaysia; University of Nottingham Malaysia;
   Universiti Malaya
RP Low, SS (通讯作者)，Univ Nottingham Malaysia Campus, Div Mat Mech & Struct, Ctr Nanotechnol & Adv Mat, Fac Engn, Jalan Broga, Semenyih 43500, Selangor, Malaysia.
EM michelle.tan@nottingham.edu.my
RI Loh, Hwei-San/J-9694-2015; Chiu, Weesiong/F-5527-2011; Tan,
   Michelle/Q-1477-2018; Khiew, PoiSim/H-5313-2013; Low, Sze
   Shin/AAP-7042-2020
OI Loh, Hwei-San/0000-0002-6173-6367; Tan, Michelle/0000-0002-0109-3961;
   Low, Sze Shin/0000-0002-6761-1063; Khiew, PoiSim/0000-0002-5930-3167
FU Ministry of Science, Technology and Innovation [04-02-12-SF0198]
FX The Ministry of Science, Technology and Innovation research grant
   (E-Science code: 04-02-12-SF0198), the Early Career Research and
   Knowledge Transfer Scheme Award (ECKRT: A2RHM), HIR-Chancellory UM
   (UM.C/625/1/HIR/079), HIR-MOHE (UM.C/625/1/HIR/MOHE/SC/06) and the
   University of Nottingham are gratefully acknowledged. The authors also
   express heartfelt gratitude to Professor Dino Isa for access to the SAHZ
   pilot plant and its analytical equipment.
CR Ali A, 2014, J MATER SCI-MATER EL, V25, P1097, DOI 10.1007/s10854-013-1693-1
   Anand K, 2014, SENSOR ACTUAT B-CHEM, V195, P409, DOI 10.1016/j.snb.2014.01.029
   Chia JSY, 2014, CHEM ENG J, V249, P270, DOI 10.1016/j.cej.2014.03.081
   Chung RJ, 2013, NANOSCALE RES LETT, V8, DOI 10.1186/1556-276X-8-350
   Florescu M, 2005, TALANTA, V65, P306, DOI 10.1016/j.talanta.2004.07.003
   Joshi BN, 2014, CERAM INT, V40, P3647, DOI 10.1016/j.ceramint.2013.09.060
   Zhou J, 2006, ADV MATER, V18, P2432, DOI 10.1002/adma.200600200
   Lu T, 2010, ELECTROCHIM ACTA, V55, P4170, DOI 10.1016/j.electacta.2010.02.095
   Novoselov KS, 2004, SCIENCE, V306, P666, DOI 10.1126/science.1102896
   Ouyang QY, 2014, CARBON, V67, P214, DOI 10.1016/j.carbon.2013.09.083
   Palanisamy S, 2012, SENSOR ACTUAT B-CHEM, V166, P372, DOI 10.1016/j.snb.2012.02.075
   Salunkhe RR, 2014, CHEM-EUR J, V20, P13838, DOI 10.1002/chem.201403649
   Wu JL, 2010, APPL SURF SCI, V256, P2826, DOI 10.1016/j.apsusc.2009.11.034
   Yean CY, 2008, ANAL CHEM, V80, P2774, DOI 10.1021/ac702333x
   Zhu YW, 2006, ADV MATER, V18, P587, DOI 10.1002/adma.200501918
NR 15
TC 4
Z9 4
U1 2
U2 25
PU INST ZA KOVINSKE MATERIALE I IN TEHNOLOGIE
PI LJUBJANA
PA LEPI POT 11, LJUBJANA, 10000, SLOVENIA
SN 1580-2949
EI 1580-3414
J9 MATER TEHNOL
JI Mater. Tehnol.
PD SEP-OCT
PY 2015
VL 49
IS 5
BP 837
EP 840
DI 10.17222/mit.2014.259
PG 4
WC Materials Science, Multidisciplinary; Metallurgy & Metallurgical
   Engineering
WE Science Citation Index Expanded (SCI-EXPANDED)
SC Materials Science; Metallurgy & Metallurgical Engineering
GA CT3IP
UT WOS:000362700700029
OA gold
DA 2023-06-30
ER

PT J
AU Wibowo, NA
   Juharni, J
   Sabarman, H
   Suharyadi, E
AF Wibowo, Nur Aji
   Juharni, Juharni
   Sabarman, Harsojo
   Suharyadi, Edi
TI A Spin-Valve GMR Based Sensor with Magnetite@silver Core-Shell
   Nanoparticles as a Tag for Bovine Serum Albumin Detection
SO ECS JOURNAL OF SOLID STATE SCIENCE AND TECHNOLOGY
LA English
DT Article
ID HIGHLY SENSITIVE DETECTION; FE3O4 NANOPARTICLES; ANTIBACTERIAL;
   BIOSENSORS; BEHAVIOR; OXIDE; NANOSTRUCTURES; PERFORMANCE; PROTEINS
AB The availability of rapid-portable instruments to monitor the bovine serum albumin (BSA) concentration is vital in the early detection of disease. In this research, an original biosensing method based on a spin-valve giant magnetoresistance as a transducer and magnetite@silver core-shell magnetic nanoparticles (MNPs) as a tag has been proposed for detecting BSA. The synthesized magnetite@silver MNPs tag size is approximate to 15 nm with approximate to 52 emu g(-1) of saturation magnetization. This proposed biosensor performs rapid detection of BSA through the shifting of the switching magnetic field and the increasing of the output voltage. The effectivity of the sensor in monitoring the BSA concentration was shown by a strong linear correlation with approximate to 0.06 mV/(mg/ml) of the sensitivity and approximate to 0.44 mg ml(-1) of the detection limit. Moreover, the measurement result can be acquired rapidly up to 1 min with low external magnetic field assistance. Therefore, this biosensing technique can be promoted as a real-time portable biosensor. (c) 2021 The Author(s). Published on behalf of The Electrochemical Society by IOP Publishing Limited. This is an open access article distributed under the terms of the Creative Commons Attribution 4.0 License (CC BY, http://creativecommons.org/licenses/by/4.0/), which permits unrestricted reuse of the work in any medium, provided the original work is properly cited.
C1 [Wibowo, Nur Aji; Juharni, Juharni; Sabarman, Harsojo; Suharyadi, Edi] Univ Gadjah Mada, Dept Phys, Yogyakarta, Indonesia.
   [Wibowo, Nur Aji] Univ Kristen Satya Wacana, Dept Phys, Salatiga, Indonesia.
C3 Gadjah Mada University; Universitas Kristen Satya Wacana
RP Suharyadi, E (通讯作者)，Univ Gadjah Mada, Dept Phys, Yogyakarta, Indonesia.
EM esuharyadi@ugm.ac.id
RI Wibowo, Nur Aji/C-8763-2015; Kato, Takeshi/I-2654-2013
OI Wibowo, Nur Aji/0000-0001-7744-955X; Kato, Takeshi/0000-0001-8978-6019
FU Ministry of Education and Culture (Republic of Indonesia) through
   Domestic Postgraduate Education Scholarship (BPPDN); Ministry of
   Research & Technology (Republic of Indonesia)
   [2260/UN1/DITLIT/DIT-LIT/PT/2021]; Nanofabrication Platform Consortium
   Project of Nagoya University, Ministry of Culture, Sports, Science, and
   Technology (MEXT) Nano-Project Platform 2021 (Japan); Universitas
   Kristen Satya Wacana (Indonesia)
FX This work was supported by the Ministry of Education and Culture
   (Republic of Indonesia) through Domestic Postgraduate Education
   Scholarship (BPPDN); Universitas Kristen Satya Wacana (Indonesia); The
   Doctoral Dissertation Research Grant with contract number:
   2260/UN1/DITLIT/DIT-LIT/PT/2021, the Ministry of Research & Technology
   (Republic of Indonesia); and the Nanofabrication Platform Consortium
   Project of Nagoya University, Ministry of Culture, Sports, Science, and
   Technology (MEXT) Nano-Project Platform 2021 (Japan).
CR Abdullah MM, 2021, J ELECTROCHEM SOC, V168, DOI 10.1149/1945-7111/ac0175
   Adem S, 2020, SCI REP-UK, V10, DOI 10.1038/s41598-020-62910-2
   Agnihotri S, 2013, NANOSCALE, V5, P7328, DOI 10.1039/c3nr00024a
   Amirjani A, 2018, SENSOR ACTUAT B-CHEM, V273, P1768, DOI 10.1016/j.snb.2018.07.089
   Amreen K, 2021, ECS J SOLID STATE SC, V10, DOI 10.1149/2162-8777/abdb19
   Amri F, 2021, J MATER CHEM B, V9, P1189, DOI 10.1039/d0tb02292f
   Bayin QG, 2021, TALANTA, V227, DOI 10.1016/j.talanta.2021.122207
   Boora N, 2021, ECS J SOLID STATE SC, V10, DOI 10.1149/2162-8777/abe58d
   Bui D.T., 2012, ADV NAT SCI-NANOSCI, V4, DOI [10.1088/2043-6262/3/4/045019, DOI 10.1088/2043-6262/3/4/045019]
   Carbonaro M, 2010, AMINO ACIDS, V38, P679, DOI 10.1007/s00726-009-0274-3
   Chamuah N, 2019, SENSOR ACTUAT B-CHEM, V285, P108, DOI 10.1016/j.snb.2019.01.031
   Chen WG, 2012, J NANOMATER, V2012, DOI 10.1155/2012/612420
   Chen YY, 2017, SENSORS-BASEL, V17, DOI 10.3390/s17010153
   Choi J, 2016, BIOSENS BIOELECTRON, V85, P1, DOI 10.1016/j.bios.2016.04.046
   Chudasama B, 2009, NANO RES, V2, P955, DOI 10.1007/s12274-009-9098-4
   Quy DV, 2013, J NANOMATER, V2013, DOI 10.1155/2013/603940
   Devi LB, 2012, J ELECTROANAL CHEM, V665, P20, DOI 10.1016/j.jelechem.2011.11.013
   Dizaji AN, 2016, ARTIF CELL NANOMED B, V44, P1109, DOI 10.3109/21691401.2015.1019672
   Du JJ, 2011, J COLLOID INTERF SCI, V358, P54, DOI 10.1016/j.jcis.2011.02.044
   Ernest V., 2013, ENCY METALLOPROTEINS, P701
   Fu Zirui, 2019, Chonnam Med J, V55, P86, DOI 10.4068/cmj.2019.55.2.86
   Gai K, 2019, INT J ELECTROCHEM SC, V14, P1283, DOI 10.20964/2019.02.43
   Ghazanfari M, 2014, J ULTRAFINE GRAINED, V47, P97, DOI DOI 10.7508/JUFGNSM.2014.02.006
   Gumilar G, 2020, CHEM SCI, V11, P3644, DOI 10.1039/c9sc05636j
   Guo S, 2009, CHEM-EUR J, V15, P2416, DOI 10.1002/chem.200801942
   Gupta S, 2019, TUBERCULOSIS, V118, DOI 10.1016/j.tube.2019.07.003
   Habila MA, 2017, MICROCHIM ACTA, V184, P2645, DOI 10.1007/s00604-017-2283-3
   He SB, 2020, ACS APPL MATER INTER, V12, P14876, DOI 10.1021/acsami.0c00778
   Trong HL, 2017, SOLID STATE SCI, V69, P44, DOI 10.1016/j.solidstatesciences.2017.05.009
   HOSSEINI F, 2014, ORIENT J CHEM, V30, P1609
   Iida H, 2007, J COLLOID INTERF SCI, V314, P274, DOI 10.1016/j.jcis.2007.05.047
   Jahanban-Esfahlan A, 2019, INT J BIOL MACROMOL, V138, P602, DOI 10.1016/j.ijbiomac.2019.07.096
   Jalali SAH, 2017, J ENVIRON CHEM ENG, V5, P5786, DOI 10.1016/j.jece.2017.11.016
   Jeon SH, 2018, MATERIALS, V11, DOI 10.3390/ma11010062
   Ji Y, 2020, ACS OMEGA, V5, P8572, DOI 10.1021/acsomega.9b04421
   Jogschies L, 2015, SENSORS-BASEL, V15, P28665, DOI 10.3390/s151128665
   Khan MAM, 2011, NANOSCALE RES LETT, V6, DOI 10.1186/1556-276X-6-434
   Khosla A, 2012, ECS TRANSACTIONS, V45, P477, DOI 10.1149/1.3700913
   Khosla A, 2010, PROC SPIE, V7642, DOI 10.1117/12.847292
   Khosla A., 2011, THESIS
   Krishna VD, 2016, FRONT MICROBIOL, V7, DOI 10.3389/fmicb.2016.00400
   Kumar A, 2020, ECS J SOLID STATE SC, V9, DOI 10.1149/2162-8777/abb2b3
   Kurtan U, 2017, B MATER SCI, V40, P147, DOI 10.1007/s12034-016-1357-x
   Kurtan U, 2014, MATER RES BULL, V60, P79, DOI 10.1016/j.materresbull.2014.08.016
   Kwizera EA, 2017, RSC ADV, V7, P17137, DOI [10.1039/c7ra01224a, 10.1039/C7RA01224A]
   Li L, 2013, IEEE T MAGN, V49, P4056, DOI 10.1109/TMAG.2013.2237889
   Li N, 2013, J MATER CHEM C, V1, P4879, DOI 10.1039/c3tc30270a
   Li ZY, 2017, OPT EXPRESS, V25, P17105, DOI 10.1364/OE.25.017105
   Liang YC, 2017, SENSORS-BASEL, V17, DOI 10.3390/s17061296
   Lin HC, 2019, PHARMACEUTICS, V11, DOI 10.3390/pharmaceutics11110569
   Luka G, 2015, SENSORS-BASEL, V15, P30011, DOI 10.3390/s151229783
   Macambira CN, 2021, ECS J SOLID STATE SC, V10, DOI 10.1149/2162-8777/abdd85
   Mahmoudi M, 2012, ACS NANO, V6, P2656, DOI 10.1021/nn300042m
   Manjum M, 2020, J ELECTROCHEM SOC, V167, DOI 10.1149/1945-7111/ab79a8
   Mao DS, 2020, ACS APPL BIO MATER, V3, P2940, DOI 10.1021/acsabm.9b01219
   Mariam J, 2011, J FLUORESC, V21, P2193, DOI 10.1007/s10895-011-0922-3
   Marquina C, 2012, J MAGN MAGN MATER, V324, P3495, DOI 10.1016/j.jmmm.2012.02.074
   Mobed A, 2020, ANAL METHODS-UK, V12, P1218, DOI 10.1039/d0ay00118j
   Monazam ER, 2014, IND ENG CHEM RES, V53, P13320, DOI 10.1021/ie501536s
   Moosavi S.M., 2018, CALIBRATION VALIDATI, DOI DOI 10.5772/INTECHOPEN.72932
   Mufti N., 2020, Journal of Physics: Conference Series, V1595, DOI 10.1088/1742-6596/1595/1/012004
   Phuong PT, 2019, J COMPOS SCI, V3, DOI 10.3390/jcs3020034
   Ratner B., 2009, J TARGET MEAS ANAL M, V17, P139, DOI [10.1057/jt.2009.5, DOI 10.1057/JT.2009.5]
   Ravindran A, 2010, COLLOID SURFACE B, V76, P32, DOI 10.1016/j.colsurfb.2009.10.005
   Rodger A, 2013, ENCY BIOPHYSICS, P31, DOI [10.1007/978-3-642-16712-6_778, DOI 10.1007/978-3-642-16712-6_778]
   RODRIGUEZ LC, 1993, ANAL LETT, V26, P1243, DOI 10.1080/00032719308019900
   Sahu DP, 2019, SCI REP-UK, V9, DOI 10.1038/s41598-019-52522-w
   Sandhyarani N, 2019, ELECTROCHEMICAL BIOSENSORS, P45, DOI 10.1016/B978-0-12-816491-4.00003-6
   Santos ED, 2015, NEW J CHEM, V39, P2839, DOI 10.1039/c4nj02239d
   Shajari D, 2018, COLLOID SURFACE A, V543, P118, DOI 10.1016/j.colsurfa.2018.02.008
   Sharma A, 2020, MICROCHEM J, V156, DOI 10.1016/j.microc.2020.104858
   Shinjo T, 2009, NANOMAGNETISM AND SPINTRONICS, P1
   Siddiq AM, 2019, COLLOID SURFACE B, V184, DOI 10.1016/j.colsurfb.2019.110524
   Su DQ, 2020, MICROMACHINES-BASEL, V11, DOI 10.3390/mi11010034
   Su DQ, 2019, FRONT MICROBIOL, V10, DOI 10.3389/fmicb.2019.01077
   Sun XC, 2016, MICROCHIM ACTA, V183, P1107, DOI 10.1007/s00604-015-1686-2
   Sun XC, 2016, SENSOR ACTUAT B-CHEM, V234, P485, DOI 10.1016/j.snb.2016.04.183
   Suryawanshi VD, 2016, J PHARM ANAL, V6, P56, DOI 10.1016/j.jpha.2015.07.001
   Taghavi F, 2017, MEDCHEMCOMM, V8, P1953, DOI 10.1039/c7md00302a
   Taglietti A, 2014, BIOMATERIALS, V35, P1779, DOI 10.1016/j.biomaterials.2013.11.047
   Tamm A, 2017, ECS J SOLID STATE SC, V6, pP886, DOI 10.1149/2.0331712jss
   Tanaka S, 2018, ACS APPL MATER INTER, V10, P1039, DOI 10.1021/acsami.7b13835
   Tang DP, 2006, J PHYS CHEM B, V110, P11640, DOI 10.1021/jp060950s
   Taufiq A, 2020, HELIYON, V6, DOI 10.1016/j.heliyon.2020.e05813
   Ngo TD, 2016, INT J POLYM SCI, V2016, DOI 10.1155/2016/7478161
   Tian X, 2018, WIRES NANOMED NANOBI, V10, DOI 10.1002/wnan.1476
   Tsymbal EY, 2001, SOLID STATE PHYS, V56, P113, DOI 10.1016/S0081-1947(01)80019-9
   Volmer M, 2010, AIP CONF PROC, V1311, P261, DOI 10.1063/1.3530022
   Wang GA, 2011, J PHYS D APPL PHYS, V44, DOI 10.1088/0022-3727/44/23/235003
   Wang GA, 2010, J APPL PHYS, V107, DOI 10.1063/1.3360585
   Wang GK, 2017, RSC ADV, V7, P9393, DOI 10.1039/c6ra26089f
   Wang KF, 2012, INTERFACE FOCUS, V2, P259, DOI 10.1098/rsfs.2012.0012
   Wang SX, 2008, IEEE T MAGN, V44, P1687, DOI 10.1109/TMAG.2008.920962
   Wibowo N. A, 2021, AIP CONF P, V2346
   Wibowo NA, 2020, MATER RES EXPRESS, V7, DOI 10.1088/2053-1591/abce87
   Wu K, 2017, ACS SENSORS, V2, P1594, DOI 10.1021/acssensors.7b00432
   Xie QZ, 2020, ECS J SOLID STATE SC, V9, DOI 10.1149/2162-8777/abbcb3
   Xu HL, 2013, INT J MOL SCI, V14, P14185, DOI 10.3390/ijms140714185
   Xu J., 2016, IEEE Transactions on Magnetics, V52, DOI 10.1109/TMAG.2015.2497249
   XU J, 2017, CHINESE PHYS B, V26
   Xu J, 2016, J MAGN MAGN MATER, V417, P25, DOI 10.1016/j.jmmm.2016.05.059
   Yew YP, 2020, ARAB J CHEM, V13, P2287, DOI 10.1016/j.arabjc.2018.04.013
   Young SJ, 2020, J ELECTROCHEM SOC, V167, DOI 10.1149/1945-7111/abd1be
   Yu WS, 2014, J NANOMATER, V2014, DOI 10.1155/2014/796575
   Zhan SX, 2019, NANOMATERIALS-BASEL, V9, DOI 10.3390/nano9091255
   Zhang LL, 2016, SPECTROCHIM ACTA A, V154, P98, DOI 10.1016/j.saa.2015.10.019
   Zhu MJ, 2012, LANGMUIR, V28, P416, DOI 10.1021/la203638g
   Zhuang ZB, 2021, J ELECTROCHEM SOC, V168, DOI 10.1149/1945-7111/abef47
NR 108
TC 3
Z9 3
U1 4
U2 14
PU ELECTROCHEMICAL SOC INC
PI PENNINGTON
PA 65 SOUTH MAIN STREET, PENNINGTON, NJ 08534 USA
SN 2162-8769
EI 2162-8777
J9 ECS J SOLID STATE SC
JI ECS J. Solid State Sci. Technol.
PD OCT 1
PY 2021
VL 10
IS 10
AR 107002
DI 10.1149/2162-8777/ac2d4e
PG 9
WC Materials Science, Multidisciplinary; Physics, Applied
WE Science Citation Index Expanded (SCI-EXPANDED)
SC Materials Science; Physics
GA WI2KT
UT WOS:000708196300001
OA hybrid
DA 2023-06-30
ER

PT J
AU Shahbazi-Derakhshi, P
   Mahmoudi, E
   Majidi, MM
   Sohrabi, H
   Amini, M
   Majidi, MR
   Niaei, A
   Shaykh-Baygloo, N
   Mokhtarzadeh, A
AF Shahbazi-Derakhshi, Payam
   Mahmoudi, Elham
   Majidi, Mir Mostafa
   Sohrabi, Hessamaddin
   Amini, Mohammad
   Majidi, Mir Reza
   Niaei, Aligholi
   Shaykh-Baygloo, Nima
   Mokhtarzadeh, Ahad
TI An Ultrasensitive miRNA-Based Genosensor for Detection of MicroRNA 21 in
   Gastric Cancer Cells Based on Functional Signal Amplifier and
   Synthesized Perovskite-Graphene Oxide and AuNPs
SO BIOSENSORS-BASEL
LA English
DT Article
DE electrochemical genosensing; miRNA-21; gastric cancer; perovskite; gold
   nanoparticles
ID ELECTROCHEMICAL BIOSENSOR; SENSITIVE DETECTION; GOLD-NANOPARTICLES;
   AMPLIFICATION; REDUCTION; DIAGNOSIS; STRATEGY; SPECTRUM; CO
AB In the present research work, the state-of-art label-free electrochemical genosensing platform was developed based on the hybridization process in the presence of [Fe(CN)(6)](3-/4-) as an efficient redox probe for sensitive recognition of the miRNA-21 in human gastric cell lines samples. To attain this aim, perovskite nanosheets were initially synthesized. Afterward, the obtained compound was combined with the graphene oxide resulting in an effective electrochemical modifier, which was dropped on the surface of the Au electrode. Then, AuNPs (Gold Nano Particles) have been electrochemically-immobilized on perovskite-graphene oxide/Au-modified electrode surface through the chronoamperometry (CA) technique. Finally, a self-assembling monolayer reaction of ss-capture RNA ensued by the thiol group at the end of the probe with AuNPs on the modified electrode surface. miRNA-21 has been cast on the Au electrode surface to apply the hybridization process. To find out the effectiveness of the synthesized modifier agent, the electrochemical behavior of the modified electrode has been analyzed through DPV (differential pulse voltammetry) and CV (cyclic voltammetry) techniques. The prepared biomarker-detection bioassay offers high sensitivity and specificity, good performance, and appropriate precision and accuracy for the highly-sensitive determination of miRNA-21. Different characterization methods have been used, such as XRD, Raman, EDS, and FE-SEM, for morphological characterization and investigation of particle size. Based on optimal conditions, the limit of detection and quantification have been acquired at 2.94 fM and 8.75 fM, respectively. Furthermore, it was possible to achieve a wide linear range which is between 10(-14) and 10(-7) for miRNA-21. Moreover, the selectivity of the proposed biosensing assay was investigated through its potential in the detection of one, two, and three-base mismatched sequences. Moreover, it was possible to investigate the repeatability and reproducibility of the related bio-assay. To evaluate the hybridization process, it is important that the planned biomarker detection bio-assay could be directly re-used and re-generated.
C1 [Shahbazi-Derakhshi, Payam; Sohrabi, Hessamaddin; Majidi, Mir Reza] Univ Tabriz, Fac Chem, Dept Analyt Chem, Tabriz 5166616471, Iran.
   [Shahbazi-Derakhshi, Payam; Shaykh-Baygloo, Nima] Urmia Univ, Fac Sci, Dept Biol, Orumiyeh 5756151818, Iran.
   [Shahbazi-Derakhshi, Payam; Amini, Mohammad; Mokhtarzadeh, Ahad] Med Sci Univ Tabriz, Immunol Res Ctr, Tabriz 516615731, Iran.
   [Mahmoudi, Elham; Majidi, Mir Mostafa; Niaei, Aligholi] Univ Tabriz, Dept Chem & Petr Engn, Catalyst & Reactor Res Lab, Tabriz 5166616471, Iran.
   [Majidi, Mir Mostafa] Amirkabir Univ Technol, Dept Chem Engn, Tehran 1591634311, Iran.
C3 University of Tabriz; Urmia University; Tabriz University of Medical
   Science; University of Tabriz; Amirkabir University of Technology
RP Majidi, MR (通讯作者)，Univ Tabriz, Fac Chem, Dept Analyt Chem, Tabriz 5166616471, Iran.; Shaykh-Baygloo, N (通讯作者)，Urmia Univ, Fac Sci, Dept Biol, Orumiyeh 5756151818, Iran.; Mokhtarzadeh, A (通讯作者)，Med Sci Univ Tabriz, Immunol Res Ctr, Tabriz 516615731, Iran.
EM majidi@tabrizu.ac.ir; sr.majidi@gmail.com; n.baygloo@urmia.ac.ir
RI mahmoudi, elham/AAG-5656-2021
OI mahmoudi, elham/0000-0001-5160-0506; Shaykh-Baygloo,
   Nima/0000-0002-8883-0548
FU National Institute for Medical Research Development (NIMAD) of Iran
   [4002402]
FX This work was funded by grants from the National Institute for Medical
   Research Development (NIMAD) of Iran (project no. 4002402).
CR Ardekani Ali M., 2010, Avicenna Journal of Medical Biotechnology, V2, P161
   Arora N., 2013, OCTA J BIOSCI, V1, P147
   Arul P, 2022, ELECTROCHIM ACTA, V428, DOI 10.1016/j.electacta.2022.140937
   Berg KE, 2020, ATMOS ENVIRON, V222, DOI 10.1016/j.atmosenv.2019.117132
   Bhaskaran M, 2014, VET PATHOL, V51, P759, DOI 10.1177/0300985813502820
   Chen J, 2013, CARBON, V64, P225, DOI 10.1016/j.carbon.2013.07.055
   Chen TW, 2019, COMPOS PART B-ENG, V158, P419, DOI 10.1016/j.compositesb.2018.09.099
   Claramunt S, 2015, J PHYS CHEM C, V119, P10123, DOI 10.1021/acs.jpcc.5b01590
   Damborsky P, 2016, ESSAYS BIOCHEM, V60, P91, DOI 10.1042/EBC20150010
   Eivazzadeh-Keihan R, 2018, TRAC-TREND ANAL CHEM, V103, P184, DOI 10.1016/j.trac.2018.03.019
   Erdem A, 2008, NATO SCI PEACE SEC B, P273, DOI 10.1007/978-1-4020-8903-9_17
   Farazi TA, 2013, ADV EXP MED BIOL, V774, P1, DOI 10.1007/978-94-007-5590-1_1
   Gargari MR, 2023, SYNTHETIC MET, V293, DOI 10.1016/j.synthmet.2022.117257
   Govindasamy M, 2022, MICROCHIM ACTA, V189, DOI 10.1007/s00604-022-05463-7
   Guo J, 2018, BIOSENS BIOELECTRON, V105, P103, DOI 10.1016/j.bios.2018.01.036
   Guo YK, 2007, EUR J RADIOL, V62, P126, DOI 10.1016/j.ejrad.2006.11.025
   Hao KH, 2017, ANAL CHIM ACTA, V954, P114, DOI 10.1016/j.aca.2016.12.006
   Hasanzadeh M, 2017, INT J BIOL MACROMOL, V105, P1337, DOI 10.1016/j.ijbiomac.2017.07.165
   He L, 2004, NAT REV GENET, V5, P522, DOI 10.1038/nrg1379
   Hejazi M, 2020, J CELL BIOCHEM, V121, P1388, DOI 10.1002/jcb.29374
   Hosseini SA, 2018, J SOL-GEL SCI TECHN, V85, P647, DOI 10.1007/s10971-017-4568-8
   Hosseinzadeh E, 2020, TALANTA, V216, DOI 10.1016/j.talanta.2020.120913
   Hu TX, 2016, BIOSENS BIOELECTRON, V77, P451, DOI 10.1016/j.bios.2015.09.068
   Hunter N, 2022, ADV MATER INTERFACES, V9, DOI 10.1002/admi.202102059
   Inoue J, 1997, PHYSICA B, V237, P51, DOI 10.1016/S0921-4526(97)00045-8
   Jafari SH, 2018, J CELL PHYSIOL, V233, P5200, DOI 10.1002/jcp.26379
   Jebelli A, 2020, BIOSENS BIOELECTRON, V169, DOI 10.1016/j.bios.2020.112599
   Johnson BN, 2012, ANAL CHEM, V84, P10426, DOI 10.1021/ac303055c
   Keshavarzi M, 2017, J CELL BIOCHEM, V118, P4121, DOI 10.1002/jcb.26012
   Keshavarzi M, 2017, J CELL BIOCHEM, V118, P3055, DOI 10.1002/jcb.26042
   Kilic T, 2018, BIOSENS BIOELECTRON, V99, P525, DOI 10.1016/j.bios.2017.08.007
   Lautner G, 2014, ELECTROANAL, V26, P1224, DOI 10.1002/elan.201400055
   Lin XY, 2021, SENSOR ACTUAT B-CHEM, V333, DOI 10.1016/j.snb.2021.129556
   Liu CH, 2018, ANAL CHEM, V90, P10591, DOI 10.1021/acs.analchem.8b02819
   Lu LY, 2018, NANO RES, V11, P264, DOI 10.1007/s12274-017-1629-9
   Ma L, 2014, J BIOMED NANOTECHNOL, V10, P1501, DOI 10.1166/jbn.2014.1954
   Majidi MR, 2022, CHIRAL CONDUCTIVE PO, P287
   Malhotra S., 2017, INT J ADV RES INNOV, V3, P3639
   Moreno-Moya JM, 2014, FERTIL STERIL, V101, P1516, DOI 10.1016/j.fertnstert.2013.10.042
   Mohammadi A, 2022, APPL CATAL B-ENVIRON, V307, DOI 10.1016/j.apcatb.2022.121160
   Mokhtarzadeh A, 2017, TRAC-TREND ANAL CHEM, V97, P445, DOI 10.1016/j.trac.2017.10.005
   Mokhtarzadeh A, 2015, BIOSENS BIOELECTRON, V68, P95, DOI 10.1016/j.bios.2014.12.052
   Montagner S, 2014, BMC IMMUNOL, V15, DOI 10.1186/1471-2172-15-14
   Naeser E, 2017, BMC CANCER, V17, DOI 10.1186/s12885-017-3845-9
   Peng YL, 2014, ANAL METHODS-UK, V6, P2889, DOI 10.1039/c4ay00033a
   Piubelli Chiara, 2014, Cells, V3, P802, DOI 10.3390/cells3030802
   Pohanka M, 2018, MATERIALS, V11, DOI 10.3390/ma11030448
   Pothipor C, 2021, ANALYST, V146, P4000, DOI 10.1039/d1an00436k
   Rezaei T, 2020, FREE RADICAL BIO MED, V152, P432, DOI 10.1016/j.freeradbiomed.2019.12.043
   Rupaimoole R, 2017, NAT REV DRUG DISCOV, V16, P203, DOI 10.1038/nrd.2016.246
   Sanchez-Paniagua M, 2020, TALANTA, V212, DOI 10.1016/j.talanta.2020.120735
   Sohrabi H, 2022, MOLECULES, V27, DOI 10.3390/molecules27217511
   Sohrabi H, 2022, MICROCHEM J, V177, DOI 10.1016/j.microc.2022.107248
   Sohrabi H, 2022, COMPR REV FOOD SCI F, V21, P1868, DOI 10.1111/1541-4337.12913
   Sohrabi H, 2021, TRAC-TREND ANAL CHEM, V143, DOI 10.1016/j.trac.2021.116344
   Sohrabi H, 2022, CHEMOSPHERE, V288, DOI 10.1016/j.chemosphere.2021.132531
   Sohrabi H, 2022, CHEMOSPHERE, V287, DOI 10.1016/j.chemosphere.2021.132373
   Sohrabi H, 2022, ENVIRON RES, V204, DOI 10.1016/j.envres.2021.112082
   Sohrabi H, 2022, CRIT REV FOOD SCI, V62, P8761, DOI 10.1080/10408398.2021.1932723
   Sohrabi H, 2021, MICROCHIM ACTA, V188, DOI 10.1007/s00604-021-04757-6
   Sohrabi H, 2022, CRIT REV FOOD SCI, V62, P5540, DOI 10.1080/10408398.2021.1887077
   Tseng TW, 2020, ULTRASON SONOCHEM, V69, DOI 10.1016/j.ultsonch.2020.105242
   Wang JR, 2017, ANAL CHEM, V89, P10834, DOI 10.1021/acs.analchem.7b02342
   Weber JA, 2010, CLIN CHEM, V56, P1733, DOI 10.1373/clinchem.2010.147405
   Xu S, 2020, BIOSENS BIOELECTRON, V149, DOI 10.1016/j.bios.2019.111848
   Yang K, 2021, BIOSENS BIOELECTRON, V175, DOI 10.1016/j.bios.2020.112874
   Yekta S, 2004, SCIENCE, V304, P594, DOI 10.1126/science.1097434
   Yousefi M, 2019, BIOSENS BIOELECTRON, V130, P1, DOI 10.1016/j.bios.2019.01.015
   Zeng Y, 2004, NUCLEIC ACIDS RES, V32, P4776, DOI 10.1093/nar/gkh824
   Zhang J, 2021, SENSOR ACTUAT B-CHEM, V344, DOI 10.1016/j.snb.2021.130325
   Zhang P, 2017, NANOSCALE, V9, P2310, DOI 10.1039/c6nr08631d
   Zhu Y, 2016, BIOSENS BIOELECTRON, V85, P198, DOI 10.1016/j.bios.2016.05.019
NR 72
TC 1
Z9 1
U1 15
U2 15
PU MDPI
PI BASEL
PA ST ALBAN-ANLAGE 66, CH-4052 BASEL, SWITZERLAND
EI 2079-6374
J9 BIOSENSORS-BASEL
JI Biosensors-Basel
PD FEB
PY 2023
VL 13
IS 2
AR 172
DI 10.3390/bios13020172
PG 21
WC Chemistry, Analytical; Nanoscience & Nanotechnology; Instruments &
   Instrumentation
WE Science Citation Index Expanded (SCI-EXPANDED)
SC Chemistry; Science & Technology - Other Topics; Instruments &
   Instrumentation
GA 9H5RX
UT WOS:000938891100001
PM 36831939
OA gold, Green Published
DA 2023-06-30
ER

PT J
AU Zhang, C
   Qu, QR
   Yao, YM
   Fan, XB
   Wu, GQ
AF Zhang, Chen
   Qu, Qingrong
   Yao, Yuming
   Fan, Xiaobo
   Wu, Guoqiu
TI Detection of Hepatitis C virus RNA using a novel hybridization chain
   reaction method that competitively dampens cascade amplification
SO PLOS ONE
LA English
DT Article
ID ENZYME-FREE; ELECTROCHEMICAL BIOSENSOR; DNA; SIGNAL; DESIGN
AB The hybridization chain reaction (HCR) is widely used for biosensing. However, HCR does not provide the required sensitivity. In this study, we reported a method to improve the sensitivity of HCR by dampening the cascade amplification. First, we designed a biosensor based on HCR, and an initiator DNA was used to trigger the cascade amplification. Optimization of the reaction was then performed, and the results showed that the limit of detection (LOD) for the initiator DNA was about 2.5 nM. Second, we designed a series of inhibitory DNAs to dampen the HCR cascade amplification, and DNA dampeners (50 nM) were applied in the presence of the DNA initiator (50 nM). One of the DNA dampeners (D5) showed the best inhibitory efficiency of greater than 80%. This was further applied at concentrations ranging from 0 nM to 10 nM to prohibit the HCR amplification caused by a 2.5 nM initiator DNA (the limit of detection for this initiator DNA). The results showed that 0.156 nM of D5 could significantly inhibit the signal amplification (p<0.05). Additionally, the limit of detection for the dampener D5 was 16 times lower than that for the initiator DNA. Based on this detection method, we achieved a detection limit as low as 0.625 nM for HCV-RNAs. In summary, we developed a novel method with improved sensitivity to detect the target designed to prohibit the HCR cascade. Overall, this method could be used to qualitatively detect the presence of single-stranded DNA/RNA.
C1 [Zhang, Chen; Yao, Yuming; Fan, Xiaobo; Wu, Guoqiu] Southeast Univ, Med Sch, Dept Diag, Nanjing, Peoples R China.
   [Zhang, Chen; Wu, Guoqiu] Southeast Univ, Zhongda Hosp, Ctr Clin Lab Med, Nanjing, Peoples R China.
   [Zhang, Chen; Wu, Guoqiu] Southeast Univ, Zhongda Hosp, Jiangsu Prov Key Lab Crit Care Med, Nanjing, Peoples R China.
   [Qu, Qingrong] Tongji Univ, Shanghai Pulm Hosp, Sch Med, Dept TB, Shanghai, Peoples R China.
C3 Southeast University - China; Southeast University - China; Southeast
   University - China; Tongji University
RP Fan, XB; Wu, GQ (通讯作者)，Southeast Univ, Med Sch, Dept Diag, Nanjing, Peoples R China.; Wu, GQ (通讯作者)，Southeast Univ, Zhongda Hosp, Ctr Clin Lab Med, Nanjing, Peoples R China.; Wu, GQ (通讯作者)，Southeast Univ, Zhongda Hosp, Jiangsu Prov Key Lab Crit Care Med, Nanjing, Peoples R China.
EM 101011951@seu.edu.cn; 101008404@seu.edu.cn
FU Fundamental Research Funds for the Central Universities [2242020K40130,
   2242020K10020]; National Science and Technology Major Project
   [2020ZX09201015]; National Natural Science Foundation of China
   [81773624, 81603016]; National Natural Science Foundation of Jiangsu
   Province [BE2017746, BK20160706]
FX This work was supported by the Fundamental Research Funds for the
   Central Universities (2242020K40130 & 2242020K10020), the National
   Science and Technology Major Project (No. 2020ZX09201015), National
   Natural Science Foundation of China (No. 81773624 & 81603016), and
   National Natural Science Foundation of Jiangsu Province (No. BE2017746 &
   BK20160706). The funders had no role in study design, data collection
   and analysis, decision to publish, or preparation of the manuscript.
CR Ang YS, 2016, CHEM COMMUN, V52, P4219, DOI 10.1039/c5cc08907g
   Bi S, 2017, CHEM SOC REV, V46, P4281, DOI 10.1039/c7cs00055c
   Bi S, 2015, ANGEW CHEM INT EDIT, V54, P8144, DOI 10.1002/anie.201501457
   Chen JY, 2019, BIOSENS BIOELECTRON, V143, DOI 10.1016/j.bios.2019.111619
   Chen Y, 2016, SENSOR ACTUAT B-CHEM, V233, P691, DOI 10.1016/j.snb.2016.04.144
   Ding LH, 2018, SENSOR ACTUAT B-CHEM, V268, P210, DOI 10.1016/j.snb.2018.04.126
   Ding LH, 2018, SENSOR ACTUAT B-CHEM, V254, P370, DOI 10.1016/j.snb.2017.07.111
   Dirks RM, 2004, P NATL ACAD SCI USA, V101, P15275, DOI 10.1073/pnas.0407024101
   Fu YM, 2022, ANAL CHEM, V94, P1874, DOI 10.1021/acs.analchem.1c04853
   Gao ZQ, 2017, BIOSENS BIOELECTRON, V89, P1006, DOI 10.1016/j.bios.2016.10.043
   Green SJ, 2006, BIOPHYS J, V91, P2966, DOI 10.1529/biophysj.106.084681
   Huang JH, 2012, ANAL CHEM, V84, P5939, DOI 10.1021/ac3004727
   Huang J, 2016, CHEM SCI, V7, P3829, DOI 10.1039/c6sc00377j
   Iwe IA, 2021, TALANTA, V226, DOI 10.1016/j.talanta.2021.122146
   Li BR, 2020, ANAL CHEM, V92, P2379, DOI 10.1021/acs.analchem.9b05741
   Li HB, 2021, ACS NANO, V15, P1710, DOI 10.1021/acsnano.0c09374
   Liu JM, 2019, SMALL, V15, DOI 10.1002/smll.201902989
   Liu X, 2016, SENSOR ACTUAT B-CHEM, V235, P603, DOI 10.1016/j.snb.2016.05.132
   Lv YF, 2015, ANAL CHEM, V87, P11714, DOI 10.1021/acs.analchem.5b02654
   Sayan M, 2019, POL J MICROBIOL, V68, P139, DOI 10.21307/pjm-2019-008
   Shimron S, 2012, ANAL CHEM, V84, P1042, DOI 10.1021/ac202643y
   Simmel FC, 2019, CHEM REV, V119, P6326, DOI 10.1021/acs.chemrev.8b00580
   Su FY, 2022, TALANTA, V239, DOI 10.1016/j.talanta.2021.123122
   Sun XF, 2017, SENSOR ACTUAT B-CHEM, V252, P306, DOI 10.1016/j.snb.2017.06.014
   Sun XY, 2022, ANAL CHIM ACTA, V1205, DOI 10.1016/j.aca.2022.339735
   Xing C, 2020, J MATER CHEM B, V8, P10770, DOI 10.1039/d0tb02114h
   Xu HY, 2017, TALANTA, V167, P630, DOI 10.1016/j.talanta.2017.03.001
   Xu JM, 2022, J HAZARD MATER, V429, DOI 10.1016/j.jhazmat.2022.128347
   Xuan F, 2014, J AM CHEM SOC, V136, P9810, DOI 10.1021/ja502904s
   Yang X, 2022, TALANTA, V245, DOI 10.1016/j.talanta.2022.123458
   Yin P, 2008, NATURE, V451, P318, DOI 10.1038/nature06451
   Yuan H, 2020, SMALL, V16, DOI 10.1002/smll.201904469
   Zadeh JN, 2011, J COMPUT CHEM, V32, P170, DOI 10.1002/jcc.21596
   Zeng RJ, 2019, BIOSENS BIOELECTRON, V133, P100, DOI 10.1016/j.bios.2019.02.067
   Zeng RJ, 2018, ANAL CHIM ACTA, V1038, P21, DOI 10.1016/j.aca.2018.07.010
   Zhang B, 2012, ANAL CHEM, V84, P5392, DOI 10.1021/ac3009065
   Zhang KY, 2020, SENSOR ACTUAT B-CHEM, V307, DOI 10.1016/j.snb.2019.127631
   Zhang R, 2021, ANAL CHEM, V93, P9933, DOI 10.1021/acs.analchem.1c02229
   Zhang Y, 2015, BIOSENS BIOELECTRON, V68, P343, DOI 10.1016/j.bios.2015.01.026
   Zhang Z, 2021, TALANTA, V223, DOI 10.1016/j.talanta.2020.121716
   Zhao GY, 2021, ANAL CHIM ACTA, V1172, DOI 10.1016/j.aca.2021.338681
   Zhou Q, 2016, TALANTA, V146, P23, DOI 10.1016/j.talanta.2015.08.035
   Zou MY, 2021, SENSOR ACTUAT B-CHEM, V342, DOI 10.1016/j.snb.2021.129899
NR 43
TC 0
Z9 0
U1 1
U2 1
PU PUBLIC LIBRARY SCIENCE
PI SAN FRANCISCO
PA 1160 BATTERY STREET, STE 100, SAN FRANCISCO, CA 94111 USA
SN 1932-6203
J9 PLOS ONE
JI PLoS One
PD MAR 10
PY 2023
VL 18
IS 3
AR e0268917
DI 10.1371/journal.pone.0268917
PG 13
WC Multidisciplinary Sciences
WE Science Citation Index Expanded (SCI-EXPANDED)
SC Science & Technology - Other Topics
GA G4LT9
UT WOS:000988897100001
PM 36897913
OA Green Published, gold
DA 2023-06-30
ER

PT J
AU Cao, JT
   Lv, JL
   Liao, XJ
   Ma, SH
   Liu, YM
AF Cao, Jun-Tao
   Lv, Jing-Lu
   Liao, Xiao-Jing
   Ma, Shu-Hui
   Liu, Yan-Ming
TI A membraneless self-powered photoelectrochemical biosensor based on
   Bi2S3/BiPO4 heterojunction photoanode coupling with redox cycling signal
   amplification strategy
SO BIOSENSORS & BIOELECTRONICS
LA English
DT Article
DE Membraneless PEC self-Powered platform; Chemical redox cycling;
   Bi2S3/BiPO4 heterojunction; Immunoassay; Myoglobin
ID ELECTROCHEMICAL IMMUNOSENSOR; APTASENSOR
AB The photoelectrochemical (PEC) self-powered system has attracted great attention in disease detection. The determination of a simple and efficient approach for disease-related biomarkers is highly interesting and appealing. Herein, an ingenious visible light-induced membraneless self-powered PEC biosensing platform was constructed, integrating a signal amplification strategy for ultrasensitive split-type PEC bioanalysis. The system was comprised of a Bi2S3/BiPO4 heterojunction photoanode and a platinum (Pt) cathode in a one compartment chamber. An alkaline phosphatase (ALP)-loaded sandwich immunoassay was used to generate the signal reporter ascorbic acid (AA) in a 96-well plate, and myoglobin (Myo) was used as a model protein. In the presence of AA, ferrocene (Fc), and Tris (2-carboxyethyl) phosphine (TCEP), the chemical-chemical redox cycling scheme was operated upon the initial oxidation of Fc by the holes in the Bi2S3/BiPO4 photoelectrode, and Fc was regenerated from Fc(+) by AA. Subsequently, AA was regenerated by TCEP after its oxidation, and cycling was triggered. As a result, the proposed self-powered PEC sensing exhibited excellent performance with a wide linear range from 5.0 x 10 (-13) to 1.0 x 10 (-7) g/mL, and a low detection limit of 2.0 x 10 (-13) g/mL for Myo. This work provided a new design of a redox cycling strategy in the self-powered PEC biosensor, and showed an effective approach for the clinical diagnosis.
C1 [Cao, Jun-Tao; Lv, Jing-Lu; Liao, Xiao-Jing; Liu, Yan-Ming] Xinyang Normal Univ, Coll Chem & Chem Engn, Xinyang Key Lab Funct Nanomat Bioanal, Xinyang 464000, Peoples R China.
   [Ma, Shu-Hui] Xinyang Cent Hosp, Xinyang 464000, Peoples R China.
C3 Xinyang Normal University
RP Cao, JT; Liu, YM (通讯作者)，Xinyang Normal Univ, Coll Chem & Chem Engn, Xinyang Key Lab Funct Nanomat Bioanal, Xinyang 464000, Peoples R China.
EM jtcao11@163.com; liuym9518@sina.com
FU National Natural Science Foundation of China [21874115, 21675136];
   Zhongyuan Thousand Talents Program of Henan Province [ZYQR201912127,
   ZYQR201912177]; Nanhu Young Scholar Supporting Program of XYNU
FX The National Natural Science Foundation of China (Grant no. 21874115 and
   21675136) , Zhongyuan Thousand Talents Program of Henan Province
   (ZYQR201912127, ZYQR201912177) , and the Nanhu Young Scholar Supporting
   Program of XYNU are appreciated.
CR Cao JT, 2018, ACS SENSORS, V3, P1087, DOI 10.1021/acssensors.8b00332
   Chen YX, 2020, CHEM COMMUN, V56, P10034, DOI 10.1039/d0cc03745a
   Chen YX, 2019, NANO ENERGY, V61, P173, DOI 10.1016/j.nanoen.2019.04.056
   Dong YX, 2018, ACS APPL MATER INTER, V10, P3723, DOI 10.1021/acsami.7b13557
   Dong YX, 2017, BIOSENS BIOELECTRON, V91, P246, DOI 10.1016/j.bios.2016.12.043
   Du XJ, 2019, ANAL CHEM, V91, P1728, DOI 10.1021/acs.analchem.8b05509
   Fan GC, 2019, BIOSENS BIOELECTRON, V137, P52, DOI 10.1016/j.bios.2019.04.063
   Fan GC, 2018, CHEM COMMUN, V54, P7062, DOI 10.1039/c8cc02627k
   Gu CC, 2020, ANAL CHEM, V92, P5426, DOI 10.1021/acs.analchem.0c00160
   Han GC, 2016, INT J ELECTROCHEM SC, V11, P8646, DOI 10.20964/2016.10.16
   Jia HM, 2017, NANOSCALE, V9, P3180, DOI 10.1039/c6nr09259d
   Li CH, 2017, SENSOR ACTUAT B-CHEM, V242, P1239, DOI 10.1016/j.snb.2016.09.087
   Lv H, 2018, CERAM INT, V44, P6786, DOI 10.1016/j.ceramint.2018.01.099
   Lv JL, 2021, CHEM COMMUN, V57, P1883, DOI 10.1039/d0cc08240f
   Lyu YH, 2021, J ALLOY COMPD, V876, DOI 10.1016/j.jallcom.2021.160016
   Rahman MA, 2009, ANAL CHEM, V81, P6604, DOI 10.1021/ac900285v
   Singh S, 2016, MICROCHIM ACTA, V183, P1729, DOI 10.1007/s00604-016-1803-x
   Tuteja SK, 2016, BIOSENS BIOELECTRON, V86, P548, DOI 10.1016/j.bios.2016.07.052
   Wang B, 2019, ANAL CHEM, V91, P3768, DOI 10.1021/acs.analchem.8b05129
   Wang B, 2018, ANAL CHEM, V90, P12347, DOI 10.1021/acs.analchem.8b03798
   Wang B, 2018, CHEM COMMUN, V54, P806, DOI 10.1039/c7cc08132d
   Wang L, 2017, SLAS TECHNOL, V22, P130, DOI 10.1177/2211068216680317
   Wang M, 2014, BIOSENS BIOELECTRON, V53, P232, DOI 10.1016/j.bios.2013.09.069
   Yan K, 2019, CHEM COMMUN, V55, P12040, DOI 10.1039/c9cc05649a
   Yao XL, 2020, ANAL CHEM, V92, P8026, DOI 10.1021/acs.analchem.0c01543
   Zhao WW, 2011, CHEM COMMUN, V47, P10990, DOI 10.1039/c1cc13952e
   Zhou SW, 2014, ANAL CHEM, V86, P11680, DOI 10.1021/ac502969x
   Zhu JH, 2021, BIOSENS BIOELECTRON, V181, DOI 10.1016/j.bios.2021.113158
NR 28
TC 14
Z9 14
U1 32
U2 201
PU ELSEVIER ADVANCED TECHNOLOGY
PI OXFORD
PA OXFORD FULFILLMENT CENTRE THE BOULEVARD, LANGFORD LANE, KIDLINGTON,
   OXFORD OX5 1GB, OXON, ENGLAND
SN 0956-5663
EI 1873-4235
J9 BIOSENS BIOELECTRON
JI Biosens. Bioelectron.
PD JAN 1
PY 2022
VL 195
AR 113651
DI 10.1016/j.bios.2021.113651
EA SEP 2021
PG 6
WC Biophysics; Biotechnology & Applied Microbiology; Chemistry, Analytical;
   Electrochemistry; Nanoscience & Nanotechnology
WE Science Citation Index Expanded (SCI-EXPANDED)
SC Biophysics; Biotechnology & Applied Microbiology; Chemistry;
   Electrochemistry; Science & Technology - Other Topics
GA WD8IY
UT WOS:000705179600004
PM 34562789
DA 2023-06-30
ER

PT J
AU Griesche, C
   Hoecherl, K
   Baeumner, AJ
AF Griesche, Christian
   Hoecherl, Kilian
   Baeumner, Antje J.
TI Substrate-Independent Laser-Induced Graphene Electrodes for Microfluidic
   Electroanalytical Systems
SO ACS APPLIED NANO MATERIALS
LA English
DT Article
DE laser-induced graphene; functional composite; microfluidics;
   electrochemical detection; biosensor; lab-on-a-chip
AB Laser-induced graphene's (LIG) inherent graphene-like and highly porous characteristics and its simple, scalable, and inexpensive fabrication render it a desirable electrode material for bio- and chemosensors. The best LIG electrodes are made in polyimide foils using a CO2 laser scriber, which unfortunately limits their integration into more sophisticated analytical devices due to polyimide's inertness. The transfer of LIG electrodes onto standard polymer substrates used in microfluidic systems and their use in microfluidic assays were therefore studied and the resulting electrodes characterized morphologically, chemically, and electro-analytically. It was found that a direct pressure-driven transfer produces highly functional transfer-LIG (tLIG) electrodes. tLIG differed from LIG electrodes with respect to a much smoother surface and hence a lower active surface area, a loss of the graphene characteristic Raman 2D peak, and a slight decrease in electron transfer rates. However, their performance in amperometric detection strategies were comparable also when used in adhesive-tapeenabled microfluidic channels for the detection of p-aminophenol. tLIG outperformed LIG electrodes in their ability to be integrated into more advanced microfluidic channel systems made of an all-polymethyl methacrylate (PMMA) substrate for the biosensing detection of alkaline phosphatase, commonly used as a biomarker and as a biosensor amplification system. LIG and tLIG have hence the potential to change electroanalytical sensing in diagnostic systems as their fabrication requires minimal resources, is highly scalable, and allows their integration into simple and, as tLIG, also sophisticated analytical systems.
C1 [Griesche, Christian; Hoecherl, Kilian; Baeumner, Antje J.] Univ Regensburg, Inst Analyt Chem Chemo & Biosensors, D-93040 Regensburg, Germany.
C3 University of Regensburg
RP Baeumner, AJ (通讯作者)，Univ Regensburg, Inst Analyt Chem Chemo & Biosensors, D-93040 Regensburg, Germany.
EM antje.baeumner@ur.de
RI Baeumner, Antje J/I-8870-2016
OI Baeumner, Antje J/0000-0001-7148-3423; Hocherl,
   Kilian/0000-0001-8562-7192; Griesche, Christian/0000-0002-6049-3922
FU KAUST Sensor Initiative
FX The authors thank the KAUST Sensor Initiative for partial funding. We
   thank Marcel Simsek for taking the SEM pictures and Vanessa Tomanek for
   the drawing of the graphical abstract.
CR Abdelsayed V, 2010, J PHYS CHEM LETT, V1, P2804, DOI 10.1021/jz1011143
   BAUR JE, 1991, J ELECTROANAL CHEM, V305, P73, DOI 10.1016/0022-0728(91)85203-2
   Bosch-Navarro C, 2015, PHYS CHEM CHEM PHYS, V17, P29628, DOI 10.1039/c5cp04070a
   Brownson DAC, 2014, NANOSCALE, V6, P1607, DOI 10.1039/c3nr05643k
   Chyan Y, 2018, ACS NANO, V12, P2176, DOI 10.1021/acsnano.7b08539
   Fenzl C, 2017, ACS SENSORS, V2, P616, DOI 10.1021/acssensors.7b00066
   Griffiths K, 2014, NANOSCALE, V6, P13613, DOI 10.1039/c4nr04221b
   Hoang MV, 2016, J MICROMECH MICROENG, V26, DOI 10.1088/0960-1317/26/10/105019
   Jiao LS, 2019, NANOMATERIALS-BASEL, V9, DOI 10.3390/nano9010090
   Karakurt I, 2017, 2017 19TH INTERNATIONAL CONFERENCE ON SOLID-STATE SENSORS, ACTUATORS AND MICROSYSTEMS (TRANSDUCERS), P1820
   Khan MA, 2017, IEEE T MAGN, V53, DOI 10.1109/TMAG.2017.2707598
   Klank H, 2002, LAB CHIP, V2, P242, DOI 10.1039/b206409j
   Lavagnini I, 2004, ELECTROANAL, V16, P505, DOI 10.1002/elan.200302851
   Li JT, 2020, ACS NANO, V14, P7911, DOI 10.1021/acsnano.0c02835
   Lin J, 2014, NAT COMMUN, V5, DOI 10.1038/ncomms6714
   Liu YQ, 2017, BIOSENS BIOELECTRON, V87, P970, DOI 10.1016/j.bios.2016.09.069
   Luong DX, 2019, ACS NANO, V13, P2579, DOI 10.1021/acsnano.8b09626
   Matellan C, 2018, SCI REP-UK, V8, DOI 10.1038/s41598-018-25202-4
   Menshykau D, 2008, J PHYS CHEM C, V112, P14428, DOI 10.1021/jp8047423
   Menshykau D, 2008, ELECTROANAL, V20, P2387, DOI 10.1002/elan.200804334
   Nag A, 2017, 2017 IEEE LIFE SCIENCES CONFERENCE (LSC), P1
   Nag A, 2017, SENSOR ACTUAT A-PHYS, V264, P107, DOI 10.1016/j.sna.2017.08.008
   Nayak P, 2017, J MATER CHEM A, V5, P20422, DOI 10.1039/c7ta06236b
   Nsabimana A, 2019, ANAL METHODS-UK, V11, P1996, DOI [10.1039/C8AY02793E, 10.1039/c8ay02793e]
   Punckt C, 2013, J PHYS CHEM C, V117, P16076, DOI 10.1021/jp405142k
   QuantiFluoAlkaline Phosphatase Assay Kit (QFAP-100), BIOASSAY SYST
   Shen CC, 2016, BIOSENS BIOELECTRON, V85, P220, DOI 10.1016/j.bios.2016.05.025
   Simao EP, 2018, COLLOID SURFACE B, V171, P413, DOI 10.1016/j.colsurfb.2018.07.056
   Singh SP, 2018, ACS NANO, V12, P289, DOI 10.1021/acsnano.7b06263
   Sokolov DA, 2010, J PHYS CHEM LETT, V1, P2633, DOI 10.1021/jz100790y
   Song WX, 2018, SMALL, V14, DOI 10.1002/smll.201702249
   Strong V, 2012, ACS NANO, V6, P1395, DOI 10.1021/nn204200w
   Tsao CW, 2009, MICROFLUID NANOFLUID, V6, P1, DOI 10.1007/s10404-008-0361-x
   VONSTACKELBERG M, 1953, Z ELEKTROCHEM, V57, P342
   Wang SY, 2017, J MICROMECH MICROENG, V27, DOI 10.1088/1361-6439/aa66ed
   Wongkaew N, 2019, CHEM REV, V119, P120, DOI 10.1021/acs.chemrev.8b00172
   Xu GY, 2018, BIOSENS BIOELECTRON, V107, P184, DOI 10.1016/j.bios.2018.02.031
   Ye RQ, 2017, ADV MATER, V29, DOI 10.1002/adma.201702211
   Zhang YL, 2010, NANO TODAY, V5, P15, DOI 10.1016/j.nantod.2009.12.009
   Zhang ZC, 2018, CARBON, V127, P287, DOI 10.1016/j.carbon.2017.11.014
   Zuo XB, 1997, ELECTROCHIM ACTA, V42, P2555, DOI 10.1016/S0013-4686(96)00448-3
NR 41
TC 13
Z9 13
U1 8
U2 39
PU AMER CHEMICAL SOC
PI WASHINGTON
PA 1155 16TH ST, NW, WASHINGTON, DC 20036 USA
EI 2574-0970
J9 ACS APPL NANO MATER
JI ACS Appl. Nano Mater.
PD MAR 26
PY 2021
VL 4
IS 3
BP 3114
EP 3121
DI 10.1021/acsanm.1c00299
EA MAR 2021
PG 8
WC Nanoscience & Nanotechnology; Materials Science, Multidisciplinary
WE Science Citation Index Expanded (SCI-EXPANDED)
SC Science & Technology - Other Topics; Materials Science
GA RG3SP
UT WOS:000635462900085
DA 2023-06-30
ER

PT J
AU Saadati, A
   Hassanpour, S
   Hasanzadeh, M
   Shadjou, N
AF Saadati, Arezoo
   Hassanpour, Soodabeh
   Hasanzadeh, Mohammad
   Shadjou, Nasrin
TI Binding of pDNA with cDNA using hybridization strategy towards
   monitoring of Haemophilus influenza genome in human plasma samples
SO INTERNATIONAL JOURNAL OF BIOLOGICAL MACROMOLECULES
LA English
DT Article
DE DNA hybridization; Bioassay; Nucleic acid binding; Silver nanoparticles;
   Haemophilus influenza
ID ELECTROCHEMICAL DNA BIOSENSOR; MODIFIED ELECTRODE; GENOSENSOR; ASSAY
AB Haemophilus Influenza leads to respiratory infections such as sinusitis, acute otitis media, pneumonia and bronchitis. In addition, it causes invasive infections such as cellulite, septic arthritis, and meningitis. Therefore, quick and sensitive detection of H. influenza is of great importance in medical microbiology. In this study, a novel DNA-based bioassay was developed to the monitoring of Haemophilus influenza genome in human plasma samples using binding of pDNA with cDNA. DNA hybridization strategy was used to investigation of DNAs binding. For this purpose, silver nanoparticle doped graphene quantum dots inks functionalized by D-penicillamine (Ag NPs-DPA-GQDs) were synthesized and deposited on the surface of glass carbon electrode (GCE). Also, gold nanoparticles functionalized with cysteamine (CysA-AuNPs) were deposited on the surface of the Ag-DPA-GQDs modified GCE. Afterward, thiolated DNA probe was immobilized on the surface of the modified electrode. DNA hybridization was monitored using square wave voltammetry (SWV) technique. Engineered genosensor indicated good performance with high specificity and sensitivity for detection of Haemophilus influenza genome. Under optimal conditions, linear range and low limit of quantitation (LLOQ) were obtained as target concentrations ranging from 1 pM-1 ZM and 1 ZM, respectively. The designed biosensor also showed high capability of discriminating one-base, two-base and three-base mismatched sequences. Also, the prepared genosensor could be easily regenerated and reused to evaluate hybridization process. (C) 2020 Published by Elsevier B.V.
C1 [Saadati, Arezoo] Tabriz Univ Med Sci, Food & Drugs Safety Res Ctr, Tabriz, Iran.
   [Saadati, Arezoo] Tabriz Univ Med Sci, Biotechnol Res Ctr, Tabriz, Iran.
   [Hassanpour, Soodabeh] Tabriz Univ Med Sci, Nutr Res Ctr, Tabriz, Iran.
   [Hassanpour, Soodabeh] Palacky Univ Olomouc, Dept Analyt Chem, Fac Sci, 17,Listopadu 12, Olomouc 77146, Czech Republic.
   [Hasanzadeh, Mohammad] Tabriz Univ Med Sci, Pharmaceut Anal Res Ctr, Tabriz, Iran.
   [Shadjou, Nasrin] Urmia Univ, Fac Sci & Chem, Dept Nanotechnol, Orumiyeh, Iran.
C3 Tabriz University of Medical Science; Tabriz University of Medical
   Science; Tabriz University of Medical Science; Palacky University
   Olomouc; Tabriz University of Medical Science; Urmia University
RP Hasanzadeh, M (通讯作者)，Tabriz Univ Med Sci, Pharmaceut Anal Res Ctr, Tabriz, Iran.; Shadjou, N (通讯作者)，Urmia Univ, Fac Sci & Chem, Dept Nanotechnol, Orumiyeh, Iran.
EM hasanzadehm@tbzmed.ac.ir; n.shadjou@urmia.ac.ir
RI Saadati, Arezoo/ADD-0286-2022
FU Tabriz University of Medical Sciences
FX This research work was supported by Tabriz University of Medical
   Sciences.
CR Abdalhai MH, 2015, J AGR FOOD CHEM, V63, P5017, DOI 10.1021/acs.jafc.5b00675
   Abdeldaim GMK, 2009, DIAGN MICR INFEC DIS, V64, P366, DOI 10.1016/j.diagmicrobio.2009.03.030
   Akyildirim O, 2017, J MOL LIQ, V243, P677, DOI 10.1016/j.molliq.2017.08.085
   BUTLER PD, 1990, J GEN MICROBIOL, V136, P2333, DOI 10.1099/00221287-136-12-2333
   Chaubey A, 2002, BIOSENS BIOELECTRON, V17, P441, DOI 10.1016/S0956-5663(01)00313-X
   Colak AT, 2016, J ELECTROCHEM SOC, V163, pF1237, DOI 10.1149/2.0911610jes
   Das R, 2014, J BIOTECHNOL, V188, P9, DOI 10.1016/j.jbiotec.2014.08.002
   Dash S., 2017, J BACTERIOL MYCOL OP, V4
   de Gier C, 2016, J CLIN MICROBIOL, V54, P2380, DOI 10.1128/JCM.00982-16
   Faulkner L. R., 2002, ELECTROCHEMICAL METH
   Gilsdorf JR, 2004, INFECT IMMUN, V72, P2457, DOI 10.1128/IAI.72.5.2457-2461.2004
   Hassanpour S, 2020, J PHARMACEUT BIOMED, V180, DOI 10.1016/j.jpba.2019.113050
   Hassanpour S, 2019, MICROCHEM J, V145, P266, DOI 10.1016/j.microc.2018.10.050
   He F, 2011, ADV FUNCT MATER, V21, P3143, DOI 10.1002/adfm.201100216
   Kennedy WA, 2007, EPIDEMIOL INFECT, V135, P1217, DOI 10.1017/S0950268806007734
   Kerman K, 2005, ANAL BIOANAL CHEM, V381, P1114, DOI 10.1007/s00216-004-3007-1
   Kissinger P.T., 1996, LAB TECHNIQUES ELECT
   Lam DT, 2011, MAT SCI ENG C-MATER, V31, P477, DOI 10.1016/j.msec.2010.11.007
   Liu AL, 2012, TRAC-TREND ANAL CHEM, V37, P101, DOI 10.1016/j.trac.2012.03.008
   Low KF, 2013, BIOSENS BIOELECTRON, V47, P38, DOI 10.1016/j.bios.2013.03.004
   Marty A, 2004, J CLIN MICROBIOL, V42, P3813, DOI 10.1128/JCM.42.8.3813-3815.2004
   MILLAN KM, 1993, ANAL CHEM, V65, P2317, DOI 10.1021/ac00065a025
   Miodek A, 2015, ANAL CHEM, V87, P9257, DOI 10.1021/acs.analchem.5b01761
   Mobed A, 2020, MICROCHEM J, V152, DOI 10.1016/j.microc.2019.104286
   Mobed A, 2019, INT J BIOL MACROMOL, V121, P1295, DOI 10.1016/j.ijbiomac.2018.09.074
   Oliveira N, 2015, SENSORS-BASEL, V15, P15562, DOI 10.3390/s150715562
   Perumal V, 2015, SCI REP-UK, V5, DOI 10.1038/srep12231
   Puri J, 1999, Indian Pediatr, V36, P1029
   Ramulu TS, 2013, BIOSENS BIOELECTRON, V40, P258, DOI 10.1016/j.bios.2012.07.034
   Sheng QL, 2010, BIOSENS BIOELECTRON, V25, P2071, DOI 10.1016/j.bios.2010.02.002
   Singh R, 2017, SCI REP-UK, V7, DOI 10.1038/srep42771
   Slack MPE, 1998, PEDIATR INFECT DIS J, V17, pS204, DOI 10.1097/00006454-199809001-00026
   Ulianas A, 2014, SENSOR ACTUAT B-CHEM, V190, P694, DOI 10.1016/j.snb.2013.09.040
   Wang L, 2011, BIOSENS BIOELECTRON, V30, P151, DOI 10.1016/j.bios.2011.09.003
   Wang SZ, 2000, J PHYS CHEM B, V104, P5681, DOI 10.1021/jp000225w
   Wu M, 2015, ACS APPL MATER INTER, V7, P8243, DOI 10.1021/acsami.5b01338
   Yola ML, 2018, APPL SURF SCI, V458, P648, DOI 10.1016/j.apsusc.2018.07.142
   Yola ML, 2018, J ELECTROCHEM SOC, V165, pH1, DOI 10.1149/2.0651802jes
   Yola ML, 2017, J ELECTROCHEM SOC, V164, pB223, DOI 10.1149/2.1411706jes
   Yola ML, 2016, J ELECTROCHEM SOC, V163, pB718, DOI 10.1149/2.1191614jes
   Yola ML, 2014, ELECTROCHIM ACTA, V125, P38, DOI 10.1016/j.electacta.2014.01.074
NR 41
TC 7
Z9 7
U1 0
U2 13
PU ELSEVIER
PI AMSTERDAM
PA RADARWEG 29, 1043 NX AMSTERDAM, NETHERLANDS
SN 0141-8130
EI 1879-0003
J9 INT J BIOL MACROMOL
JI Int. J. Biol. Macromol.
PD MAY 1
PY 2020
VL 150
BP 218
EP 227
DI 10.1016/j.ijbiomac.2020.02.062
PG 10
WC Biochemistry & Molecular Biology; Chemistry, Applied; Polymer Science
WE Science Citation Index Expanded (SCI-EXPANDED)
SC Biochemistry & Molecular Biology; Chemistry; Polymer Science
GA LD2ND
UT WOS:000525869500023
PM 32057844
DA 2023-06-30
ER

PT J
AU Wan, LL
   Song, YH
   Zhu, HZ
   Wang, Y
   Wang, L
AF Wan, Lingli
   Song, Yonghai
   Zhu, Haozhi
   Wang, Yu
   Wang, Li
TI Electron Transfer of Co-immobilized Cytochrome c and Horseradish
   Peroxidase in Chitosan-Graphene Oxide Modified Electrode
SO INTERNATIONAL JOURNAL OF ELECTROCHEMICAL SCIENCE
LA English
DT Article
DE Electron transfer; Cytochrome c; Horseradish peroxidase; Graphene oxide;
   Electrochemistry
ID TEMPERATURE IONIC LIQUID; DIRECT ELECTROCHEMISTRY; BILIRUBIN OXIDASE;
   GOLD; BIOSENSOR; PROTEINS; MULTILAYERS; ASSEMBLIES; BEHAVIOR; NETWORK
AB Cytochrome c (Cyt c) and horseradish peroxidase (HRP) were co-immobilized on graphene oxide (GO)-chitosan (CHIT) modified Au electrode and the electron-transfer between the two proteins was investigated. The GO-CHIT nanocomposite was assembled on an Au electrode which covered by a mixed self-assembled monolayer of mecraptoundecanoic acid (MUA) and 6-mercapto-1-hexanol (MCH) and coated with Cyt c. The GO-CHIT nanocomposite as a novel electrochemical platform designed by combining the biocompatibility of CHIT and the conductivity of GO was used for the immobilization of the redox enzymes. Based on electrostatic interactions, the Cyt c-HRP/GO-CHIT/Cyt c/MUA-MCH/Au electrode was constructed by a layer-by-layer technique. Electron transfer and electrocatalytic performances of the modified electrode were investigated. Results showed that direct electron transfer has been established for the bi-protein system and the average rate constant of electron transfer k(s), ((Cyt c - HRP)) = 2.63 s(-1) was larger than those values at the electrodes modified with single protein (k(s, (Cyt c)) = 1.44 s(-1), k(s, (HRP)) = 1.53 s(-1)). The bi-protein modified electrode exhibited good electrocatalytic response to reduction of oxygen (O(2)) and hydrogen peroxide (H(2)O(2)), suggesting that a third-generation biosensor could be obtained for the detection of O(2) and H(2)O(2).
C1 [Wan, Lingli; Song, Yonghai; Zhu, Haozhi; Wang, Yu; Wang, Li] Jiangxi Normal Univ, Coll Chem & Chem Engn, Nanchang 330022, Peoples R China.
C3 Jiangxi Normal University
RP Wan, LL (通讯作者)，Jiangxi Normal Univ, Coll Chem & Chem Engn, 99 Ziyang Rd, Nanchang 330022, Peoples R China.
EM yhsong20048@hotmail.com
FU National Natural Science Foundation of China [20905032, 21065005];
   Natural Science Foundation of Jiangxi Province [2008GZH0028]; Foundation
   of Jiangxi Educational Committee [GJJ10389]; State Key Laboratory of
   Electroanalytical
FX This work was financially supported by National Natural Science
   Foundation of China (20905032, 21065005), Natural Science Foundation of
   Jiangxi Province (2008GZH0028), Foundation of Jiangxi Educational
   Committee (GJJ10389), the State Key Laboratory of Electroanalytical
CR Baker SE, 2006, CHEM MATER, V18, P4415, DOI 10.1021/cm0609000
   Balkenhohl T, 2008, ELECTROCHEM COMMUN, V10, P914, DOI 10.1016/j.elecom.2008.04.007
   Beissenhirtz MK, 2004, ANGEW CHEM INT EDIT, V43, P4357, DOI 10.1002/anie.200352804
   Chen D, 2007, J PHYS CHEM C, V111, P2351, DOI 10.1021/jp065099w
   Chen HJ, 2005, ELECTROANAL, V17, P1801, DOI 10.1002/elan.200503298
   COLLINSON M, 1992, ANAL CHEM, V64, P1470, DOI 10.1021/ac00037a028
   Cosnier S, 2006, ANAL CHEM, V78, P4985, DOI 10.1021/ac060064d
   de Oliveira IRWZ, 2006, ENZYME MICROB TECH, V38, P449, DOI 10.1016/j.enzmictec.2005.06.019
   Deng Y, 2007, POLYM INT, V56, P738, DOI 10.1002/pi.2197
   Ding SF, 2007, ELECTROCHEM COMMUN, V9, P2202, DOI 10.1016/j.elecom.2007.06.023
   Dronov R, 2008, LANGMUIR, V24, P8779, DOI 10.1021/la8006958
   Dronov R, 2008, ANGEW CHEM INT EDIT, V47, P3000, DOI 10.1002/anie.200704049
   Dronov R, 2008, J AM CHEM SOC, V130, P1122, DOI 10.1021/ja0768690
   Dronov R, 2007, ELECTROANAL, V19, P1642, DOI 10.1002/elan.200703900
   Guo CL, 2007, ANAL BIOANAL CHEM, V389, P527, DOI 10.1007/s00216-007-1478-6
   Hanrahan KL, 1996, ELECTROCHIM ACTA, V41, P2469, DOI 10.1016/0013-4686(96)00035-7
   HUMMERS WS, 1958, J AM CHEM SOC, V80, P1339, DOI 10.1021/ja01539a017
   Ji XP, 2007, BIOSENS BIOELECTRON, V23, P241, DOI 10.1016/j.bios.2007.04.006
   LAVIRON E, 1979, J ELECTROANAL CHEM, V101, P19, DOI 10.1016/S0022-0728(79)80075-3
   Li D, 2008, NAT NANOTECHNOL, V3, P101, DOI 10.1038/nnano.2007.451
   Li SQ, 2009, J ELECTROANAL CHEM, V633, P273, DOI 10.1016/j.jelechem.2009.06.006
   Mozaffari SA, 2009, J PHYS CHEM C, V113, P12434, DOI 10.1021/jp9027645
   Mu C, 2007, J PHYS CHEM B, V111, P1491, DOI 10.1021/jp0657944
   Nakano K, 2007, LANGMUIR, V23, P6270, DOI 10.1021/la063697w
   Park S, 2009, NAT NANOTECHNOL, V4, P217, DOI [10.1038/nnano.2009.58, 10.1038/NNANO.2009.58]
   Privett BJ, 2008, ANAL CHEM, V80, P4499, DOI 10.1021/ac8007219
   Sarauli D, 2009, ELECTROCHEM COMMUN, V11, P2288, DOI 10.1016/j.elecom.2009.10.012
   Tung VC, 2009, NAT NANOTECHNOL, V4, P25, DOI [10.1038/nnano.2008.329, 10.1038/NNANO.2008.329]
   Vojinovic V, 2005, BIOSENS BIOELECTRON, V20, P1955, DOI 10.1016/j.bios.2004.08.015
   Wan Y, 2003, POLYMER, V44, P1057, DOI 10.1016/S0032-3861(02)00881-9
   Wegerich F, 2011, LANGMUIR, V27, P4202, DOI 10.1021/la104964z
   Willner I, 2000, ANGEW CHEM INT EDIT, V39, P1180, DOI 10.1002/(SICI)1521-3773(20000403)39:7<1180::AID-ANIE1180>3.0.CO;2-E
   Xiang CL, 2008, ELECTROCHEM COMMUN, V10, P38, DOI 10.1016/j.elecom.2007.10.030
   Xiao Y, 2003, SCIENCE, V299, P1877, DOI 10.1126/science.1080664
   Xu J, 2010, BIOSENS BIOELECTRON, V25, P1313, DOI 10.1016/j.bios.2009.10.018
   Yang XM, 2010, ACS APPL MATER INTER, V2, P1707, DOI 10.1021/am100222m
   Yi HM, 2005, BIOMACROMOLECULES, V6, P2881, DOI 10.1021/bm050410l
   Zhang JL, 2010, LANGMUIR, V26, P6083, DOI 10.1021/la904014z
   Zhang L, 2009, BIOSENS BIOELECTRON, V24, P2085, DOI 10.1016/j.bios.2008.10.025
   Zhou X.L., 2010, LANGMUIR, V26, P1936
   Zhu LD, 2007, BIOSENS BIOELECTRON, V23, P528, DOI 10.1016/j.bios.2007.07.002
NR 41
TC 18
Z9 18
U1 0
U2 43
PU ELECTROCHEMICAL SCIENCE GROUP
PI BELGRADE
PA A SPOMENICE 7/12 , 19210 BOR, BELGRADE, VJ 12, SERBIA
SN 1452-3981
J9 INT J ELECTROCHEM SC
JI Int. J. Electrochem. Sci.
PD OCT
PY 2011
VL 6
IS 10
BP 4700
EP 4713
PG 14
WC Electrochemistry
WE Science Citation Index Expanded (SCI-EXPANDED)
SC Electrochemistry
GA 854NW
UT WOS:000297502500022
DA 2023-06-30
ER

PT J
AU Jafari, S
   Burr, L
   Migliorelli, D
   Galve, R
   Marco, MP
   Campbell, K
   Elliott, C
   Suman, M
   Sturla, SJ
   Generelli, S
AF Jafari, Safiye
   Burr, Loic
   Migliorelli, Davide
   Galve, Roger
   Marco, M. Pilar
   Campbell, Katrina
   Elliott, Chris
   Suman, Michele
   Sturla, Shana J.
   Generelli, Silvia
TI Smartphone-based magneto-immunosensor on carbon black modified
   screen-printed electrodes for point-of-need detection of aflatoxin B1 in
   cereals
SO ANALYTICA CHIMICA ACTA
LA English
DT Article
DE Smartphone-based immunosensor; Carbon black; Electrochemical biosensor;
   Point-of-need detection; Aflatoxin B1; Validation
ID SENSITIVE DETECTION; BIOSENSOR; PLATFORM; SENSOR; B-1
AB Considering the complexities and speed of modern food chains, there is an increasing demand for point-of-need detection of food contaminants, particularly highly regulated chemicals and carcinogens such as aflatoxin B1. We report a user-friendly smartphone-based magneto-immunosensor on carbon black modified electrodes for pointof-need detection of aflatoxin B1 in cereals. For buffered analyte solutions and a corn extract sample, the assay demonstrated a low limit of detection of 13 and 24 pg/mL, respectively. The assay was also highly reproducible, exhibiting mean relative standard deviations of 3.7% and 4.0% for the buffered analyte and corn extract samples. The applicability of the assay was validated on the basis of EU guidelines and the detection capability was lower than or equal to 2 mu g/kg, which is the EU maximum residue limit for aflatoxin B1 in cereals. False-positive and false-negative rates were less than 5%. Additionally, an open-source android application, AflaESense, was designed to provide a simple interface that displays the result in a traffic-light-type format, thus minimizing user training and time for data analysis. AflaESense was used for smartphone-based screening of spiked corn samples containing aflatoxin B1 (0.1, 2, and 10 ng/mL), and naturally contaminated corn containing 0.15 ng aflatoxin B1/mL. The measured values were in close agreement with spiked concentrations (r2 = 0.99), with recovery
C1 [Jafari, Safiye; Sturla, Shana J.] Swiss Fed Inst Technol, Dept Hlth Sci & Technol, Schmelzbergstr 9, CH-8092 Zurich, Switzerland.
   [Jafari, Safiye; Burr, Loic; Migliorelli, Davide; Generelli, Silvia] Ctr Landquart, CSEM SA, Bahnhofstr 1, CH-7302 Landquart, Switzerland.
   [Galve, Roger; Marco, M. Pilar] Inst Adv Chem Catalonia IQAC, Spanish Council Sci Res CS, Nanobiotechnol Diagnost Nb4D, Jordi Girona 18-26, Barcelona 08034, Spain.
   [Campbell, Katrina; Elliott, Chris] Queens Univ, Sch Biol Sci, Inst Global Food Secur, 19 Chlorine Gardens, Belfast, North Ireland.
   [Suman, Michele] Barilla SpA Analyt Food Sci Food Safety & Authent, Parma, Italy.
C3 Swiss Federal Institutes of Technology Domain; ETH Zurich; Swiss Center
   for Electronics & Microtechnology (CSEM); Consejo Superior de
   Investigaciones Cientificas (CSIC); CSIC - Centro de Investigacion y
   Desarrollo Pascual Vila (CID-CSIC); CSIC - Instituto de Quimica Avanzada
   de Cataluna (IQAC); Queens University Belfast
RP Generelli, S (通讯作者)，Ctr Landquart, CSEM SA, Bahnhofstr 1, CH-7302 Landquart, Switzerland.
EM silvia.generelli@csem.ch
RI Generelli, Silvia/H-4470-2018
OI Migliorelli, Davide/0000-0002-8811-8905; Jafari,
   Safiye/0000-0001-6040-200X; Campbell, Katrina/0000-0002-5994-2524;
   Generelli, Silvia/0000-0002-3156-7048; Burr, Loic/0000-0002-6068-709X
FU European Union's Horizon 2020 research and innovation program [720325]
FX This project has received funding from the European Union's Horizon 2020
   research and innovation program under the Marie Sklodowska-Curie grant
   agreement No 720325.
CR Ainla A, 2018, ANAL CHEM, V90, P6240, DOI 10.1021/acs.analchem.8b00850
   Alsharif AMA, 2019, TOXINS, V11, DOI 10.3390/toxins11040196
   Arduini F, 2019, BIOSENS BIOELECTRON, V126, P346, DOI 10.1016/j.bios.2018.10.014
   Arduini F, 2020, BIOSENS BIOELECTRON, V156, DOI 10.1016/j.bios.2020.112033
   Bard A. J., 2001, ELECTROCHEMICAL METH
   Ben Abdallah Z, 2019, BIOCHEM ENG J, V150, DOI 10.1016/j.bej.2019.107262
   Bhardwaj H, 2019, MICROCHIM ACTA, V186, DOI 10.1007/s00604-019-3701-5
   Commission of the European Communities, 2009, OFF J EUR UNION, V313, P40
   Conzuelo F, 2012, ANAL CHIM ACTA, V737, P29, DOI 10.1016/j.aca.2012.05.051
   Crowther J.R., 2009, ELISA GUIDEBOOK, Vsecond, DOI 10.1007/978-1-60327-254-4
   Deroco PB, 2019, ELECTROANAL, V31, P2145, DOI 10.1002/elan.201900042
   Dryden MDM, 2015, PLOS ONE, V10, DOI 10.1371/journal.pone.0140349
   Efsa, 2020, RASFF PORT FOOD SAF
   Engin AB, 2019, ENVIRON TOXICOL PHAR, V65, P90, DOI 10.1016/j.etap.2018.12.006
   EU, 2011, OFF J EUR UNION, VL215, P4, DOI DOI 10.3000/17252555.L_2011.006.ENG
   European Commission, 2010, OFFICIAL J EUROPEAN, DOI DOI 10.3000/17252555.L_2010.050.eng
   European Commission, 2014, OFF J EUR UNION L, V147, P29, DOI [10.1007/BF02321443, DOI 10.1007/BF02321443]
   EuropeanCommission, 2006, OFFICIAL J EUROPEANU, VL364, P5, DOI DOI 10.1039/C5CP00649J
   Fan Y, 2017, BIOSENS BIOELECTRON, V95, P60, DOI 10.1016/j.bios.2017.04.003
   Fatma S, 2019, BIOSENS BIOELECTRON, V135, P36, DOI 10.1016/j.bios.2019.04.016
   Ferreira RG, 2019, TRANSL RES, V204, P51, DOI 10.1016/j.trsl.2018.09.001
   Garcia-Fonseca S, 2016, ANAL CHIM ACTA, V935, P129, DOI 10.1016/j.aca.2016.06.042
   He TT, 2020, FOOD ANAL METHOD, V13, P542, DOI 10.1007/s12161-019-01665-7
   Ibanez-Redina G, 2018, ENZYME MICROB TECH, V116, P41, DOI 10.1016/j.enzmictec.2018.05.007
   Jafari S, 2021, FOODS, V10, DOI 10.3390/foods10061399
   Jedziniak P, 2019, J SEP SCI, V42, P1240, DOI 10.1002/jssc.201801113
   Kaya HK, 2022, J ELECTROANAL CHEM, V910, DOI 10.1016/j.jelechem.2022.116180
   Kim SC, 2017, SENSOR ACTUAT B-CHEM, V239, P52, DOI 10.1016/j.snb.2016.07.159
   Koterwa A, 2022, APPL SURF SCI, V574, DOI 10.1016/j.apsusc.2021.151587
   Lillehoj PB, 2013, LAB CHIP, V13, P2950, DOI 10.1039/c3lc50306b
   Lin HY, 2017, ACS NANO, V11, P10062, DOI 10.1021/acsnano.7b04318
   Lin YX, 2015, BIOSENS BIOELECTRON, V74, P680, DOI 10.1016/j.bios.2015.07.029
   Liu YY, 2019, SENSOR ACTUAT B-CHEM, V290, P249, DOI 10.1016/j.snb.2019.03.129
   Lo TWB, 2012, SENSOR ACTUAT B-CHEM, V162, P361, DOI 10.1016/j.snb.2011.12.104
   Mishra RK, 2017, ACS SENSORS, V2, P553, DOI 10.1021/acssensors.7b00051
   Nelis JLD, 2021, TALANTA, V228, DOI 10.1016/j.talanta.2021.122215
   Nelis JLD, 2020, MICROCHIM ACTA, V187, DOI 10.1007/s00604-020-4150-x
   Oplatowska-Stachowiak M, 2016, FOOD CONTROL, V63, P239, DOI 10.1016/j.foodcont.2015.11.041
   Eisele APP, 2019, SENSOR ACTUAT B-CHEM, V287, P18, DOI 10.1016/j.snb.2019.02.004
   Rojas D, 2019, MICROCHIM ACTA, V186, DOI 10.1007/s00604-019-3418-5
   Rushing BR, 2019, FOOD CHEM TOXICOL, V124, P81, DOI 10.1016/j.fct.2018.11.047
   Schrenk D, 2020, EFSA J, V18, DOI 10.2903/j.efsa.2020.6040
   Sergeyev T, 2019, TALANTA, V201, P204, DOI 10.1016/j.talanta.2019.04.016
   Sun AC, 2019, ELECTROANAL, V31, P2, DOI 10.1002/elan.201800474
   Tang XM, 2022, FOOD CONTROL, V132, DOI 10.1016/j.foodcont.2021.108497
   Valverde A, 2018, ANAL CHEM, V90, P11161, DOI 10.1021/acs.analchem.8b03506
   Wu D, 2020, BIOSENS BIOELECTRON, V154, DOI 10.1016/j.bios.2020.112070
   Yu FY, 2013, TALANTA, V107, P25, DOI 10.1016/j.talanta.2012.12.047
   Yu L, 2019, TOXINS, V11, DOI 10.3390/toxins11110621
NR 49
TC 11
Z9 11
U1 11
U2 18
PU ELSEVIER
PI AMSTERDAM
PA RADARWEG 29, 1043 NX AMSTERDAM, NETHERLANDS
SN 0003-2670
EI 1873-4324
J9 ANAL CHIM ACTA
JI Anal. Chim. Acta
PD AUG 15
PY 2022
VL 1221
AR 340118
DI 10.1016/j.aca.2022.340118
EA JUL 2022
PG 11
WC Chemistry, Analytical
WE Science Citation Index Expanded (SCI-EXPANDED)
SC Chemistry
GA 5M5FG
UT WOS:000871120200004
PM 35934401
OA Green Published, hybrid
DA 2023-06-30
ER

PT J
AU Wang, XX
   Yang, DD
   Liu, M
   Cao, DW
   He, NY
   Wang, ZF
AF Wang, Xiaoxiao
   Yang, Dandan
   Liu, Mei
   Cao, Dongwei
   He, Nongyue
   Wang, Zhifei
TI Highly sensitive fluorescence biosensor for intracellular telomerase
   detection based on a single patchy gold/carbon nanosphere via the
   combination of nanoflare and hybridization chain reaction
SO BIOSENSORS & BIOELECTRONICS
LA English
DT Article
DE Intracellular telomerase; Biosensor; Signal amplification; Hybridization
   chain reaction; Nanoflare
ID METAL-ORGANIC FRAMEWORKS; ULTRASENSITIVE DETECTION; ELECTROCHEMICAL
   DETECTION; AMPLIFICATION; SIGNAL; GOLD; RNA; ASSAY; NANOPARTICLES;
   UNIVERSAL
AB How to in situ detect intracellular telomerase activity with high sensitivity still faces many challenges. This paper constructs a new fluorescence biosensing platform for the sensitive detection of intracellular telomerase activity via the combination of nanoflare and hybridization chain reaction (HCR)-based signal amplification on a single patchy gold/carbon nanosphere (PG/CNS), which has two or more distinct parts and allows hybridized-DNA (HS-DNA/Primer-DNA/Flare-DNA) and Hl/H2-DNA (a pair of cross complementary DNA hairpins) to bind onto their surfaces via Au-S bond and electrostatic interaction, respectively. In the presence of telomerase, Primer-DNA (telomerase primer) extends at its 3' end to produce a telomeric repeated sequence, resulting in the release of Flare-DNA followed by the recovery of the fluorescence. Subsequently, the released Flare-DNA further initiates cross hybridization of H1 and H2 DNA from mimic-HCR system to amplify the fluorescence signal. The in vivo confocal microscopy studies demonstrate that resulting sensor can enter into the cancer cells such as A549 cells, and lead to the increase in luminescence, which is stronger than the sensor without the HCR-based signal amplification system. A linear relationship between the fluorescence intensity and the amount of A549 cells is observed, and the limit of detection of the sensor reaches about 280 A549 cells.
C1 [Wang, Xiaoxiao; Yang, Dandan; Liu, Mei; Wang, Zhifei] Southeast Univ, Sch Chem & Chem Engn, Jiangsu Prov Hitech Key Lab Biomed Res, Pharmaceut Res Ctr, Nanjing 211189, Jiangsu, Peoples R China.
   [Cao, Dongwei] Nanjing Univ, Med Sch, Affiliated Drum Tower Hosp, Dept Nephrol, Nanjing 210008, Jiangsu, Peoples R China.
   [He, Nongyue] Southeast Univ, Sch Biol Sci & Med Engn, Nanjing 210096, Jiangsu, Peoples R China.
C3 Southeast University - China; Nanjing University; Southeast University -
   China
RP Wang, ZF (通讯作者)，Southeast Univ, Sch Chem & Chem Engn, Jiangsu Prov Hitech Key Lab Biomed Res, Pharmaceut Res Ctr, Nanjing 211189, Jiangsu, Peoples R China.; Cao, DW (通讯作者)，Nanjing Univ, Med Sch, Affiliated Drum Tower Hosp, Dept Nephrol, Nanjing 210008, Jiangsu, Peoples R China.; He, NY (通讯作者)，Southeast Univ, Sch Biol Sci & Med Engn, Nanjing 210096, Jiangsu, Peoples R China.
EM cdwlqq@hotmail.com; nyhe@seu.edu.cn; zfwang@seu.edu.cn
RI YANG, Dan/HHD-2733-2022
FU NSF of China [81771976]; Fundamental Research Funds for the Central
   Universities; Southeast University; Nanjing Medical University;
   Scientific Research Foundation of the Graduate School of Southeast
   University [YBJJ1789]
FX This study was financially supported by the NSF of China (81771976),
   Fundamental Research Funds for the Central Universities, the joint fund
   of Southeast University and Nanjing Medical University, and the
   Scientific Research Foundation of the Graduate School of Southeast
   University (YBJJ1789).
CR Blasco MA, 2005, NAT REV GENET, V6, P611, DOI 10.1038/nrg1656
   Bradley LC, 2016, J AM CHEM SOC, V138, P11437, DOI 10.1021/jacs.6b05633
   Chen Y, 2012, ANAL CHEM, V84, P7750, DOI 10.1021/ac3012285
   Groschel AH, 2012, J AM CHEM SOC, V134, P13850, DOI 10.1021/ja305903u
   Hahn WC, 1999, NAT MED, V5, P1164, DOI 10.1038/13495
   Hanahan D, 2000, CELL, V100, P57, DOI 10.1016/S0092-8674(00)81683-9
   Herbert BS, 2006, NAT PROTOC, V1, P1583, DOI 10.1038/nprot.2006.239
   Hong M, 2016, ANAL CHEM, V88, P12177, DOI 10.1021/acs.analchem.6b03108
   Hou T, 2015, ANAL CHEM, V87, P11368, DOI 10.1021/acs.analchem.5b02790
   Hu J, 2012, CHEM SOC REV, V41, P4356, DOI 10.1039/c2cs35032g
   Ling PH, 2016, CHEM COMMUN, V52, P1226, DOI 10.1039/c5cc08418k
   Loget G, 2012, ADV MATER, V24, P5111, DOI 10.1002/adma.201201623
   Lu SS, 2017, ACS APPL MATER INTER, V9, P167, DOI 10.1021/acsami.6b13201
   Masutomi K, 2003, CELL, V114, P241, DOI 10.1016/S0092-8674(03)00550-6
   Mori K, 2013, CLIN CHEM, V59, P289, DOI 10.1373/clinchem.2012.191569
   Ning DH, 2017, ANALYST, V142, P1697, DOI 10.1039/c7an00150a
   Ou XW, 2017, BIOSENS BIOELECTRON, V89, P417, DOI 10.1016/j.bios.2016.05.035
   Pavlov V, 2004, BIOSENS BIOELECTRON, V20, P1011, DOI 10.1016/j.bios.2004.06.020
   Prigodich AE, 2012, ANAL CHEM, V84, P2062, DOI 10.1021/ac202648w
   Prigodich AE, 2009, ACS NANO, V3, P2147, DOI 10.1021/nn9003814
   Qian RC, 2014, ANAL CHEM, V86, P8642, DOI 10.1021/ac502538w
   Qian RC, 2013, J AM CHEM SOC, V135, P13282, DOI 10.1021/ja406532e
   Tian LL, 2013, J AM CHEM SOC, V135, P1661, DOI 10.1021/ja309198j
   Wang J, 2019, BIOSENS BIOELECTRON, V131, P143, DOI 10.1016/j.bios.2019.02.014
   Wang WJ, 2015, ANAL CHEM, V87, P3019, DOI 10.1021/ac504652e
   Wang XX, 2016, ACS APPL MATER INTER, V8, P19321, DOI 10.1021/acsami.6b05550
   Wang YJ, 2016, ANALYST, V141, P6133, DOI 10.1039/c6an01350c
   Wu CC, 2015, J AM CHEM SOC, V137, P4900, DOI 10.1021/jacs.5b00542
   Wu Z, 2015, J AM CHEM SOC, V137, P6829, DOI 10.1021/jacs.5b01778
   Xiao Y, 2010, J AM CHEM SOC, V132, P15299, DOI 10.1021/ja106513f
   Xiong CY, 2017, ANAL CHEM, V89, P3222, DOI 10.1021/acs.analchem.7b00259
   Yang L, 2012, ACS APPL MATER INTER, V4, P6450, DOI 10.1021/am302268t
   Yorin G. B, 1989, CELL, V59, P521
   Zhang B, 2012, ANAL CHEM, V84, P5392, DOI 10.1021/ac3009065
   Zhang H, 2018, TALANTA, V178, P116, DOI 10.1016/j.talanta.2017.09.034
   Zhang HR, 2014, ANAL CHEM, V86, P3834, DOI 10.1021/ac403960g
   Zheng J, 2014, ANAL CHEM, V86, P2205, DOI 10.1021/ac404004m
   Zhou XM, 2009, ANAL CHEM, V81, P255, DOI 10.1021/ac801914b
   Zhuang Y, 2015, ANAL CHEM, V87, P9487, DOI 10.1021/acs.analchem.5b02699
NR 39
TC 38
Z9 40
U1 3
U2 221
PU ELSEVIER ADVANCED TECHNOLOGY
PI OXFORD
PA OXFORD FULFILLMENT CENTRE THE BOULEVARD, LANGFORD LANE, KIDLINGTON,
   OXFORD OX5 1GB, OXON, ENGLAND
SN 0956-5663
EI 1873-4235
J9 BIOSENS BIOELECTRON
JI Biosens. Bioelectron.
PD JUL 15
PY 2019
VL 137
BP 110
EP 116
DI 10.1016/j.bios.2019.05.004
PG 7
WC Biophysics; Biotechnology & Applied Microbiology; Chemistry, Analytical;
   Electrochemistry; Nanoscience & Nanotechnology
WE Science Citation Index Expanded (SCI-EXPANDED)
SC Biophysics; Biotechnology & Applied Microbiology; Chemistry;
   Electrochemistry; Science & Technology - Other Topics
GA ID0FN
UT WOS:000471359200013
PM 31085399
DA 2023-06-30
ER

PT J
AU Vigues, N
   Pujol-Vila, F
   Marquez-Maqueda, A
   Munoz-Berbel, X
   Mas, J
AF Vigues, N.
   Pujol-Vila, F.
   Marquez-Maqueda, A.
   Munoz-Berbel, X.
   Mas, J.
TI Electro-addressable conductive alginate hydrogel for bacterial trapping
   and general toxicity determination
SO ANALYTICA CHIMICA ACTA
LA English
DT Article
DE Bacterial entrapment; Conductive hydrogels; Alginate electrodeposition;
   Amperometric biosensor; Microbial sensor; Toxicity assessment
ID BIOMEDICAL APPLICATIONS; POLYPYRROLE FILMS; CARBON NANOTUBES;
   IMMOBILIZATION; ENTRAPMENT; MICROORGANISMS; SURFACES; MATRIX;
   ENCAPSULATION; BIOTOXICITY
AB In biosensors development, alginate hydrogels are a first choice for enabling stable biomolecules entrapment in biocompatible membranes obtained under soft physiological conditions. Although widely exploited, most alginate membranes are isolating and poorly repetitive, which limit their application in biosensing. Significant steps forward on improving repeatability and conductivity have been performed, but to date there is no single protocol for controlled deposition of live cells in replicable conductive alginate layers. Here, cell electrotrapping in conductive alginate hydrogels is examined in order to overcome these limitations. Conductive alginate-coated electrodes are obtained after potentiostatic electrodeposition of graphite-doped alginate samples (up to 4% graphite). The presence of graphite reduces electrode passivation and improves the electrochemical response of the sensor, although still significantly lower than that recorded with the naked electrode. Bacterial electrotrapping in the conductive matrix is highly efficient (4.4 x 10(7) cells per gel) and repetitive (CV < 0.5%), and does not compromise bacterial integrity or activity (cell viability = 56%). Biosensing based on ferricyanide respirometry yielded a four times increase in biosensor response with respect to non-conductive alginate membrane, providing toxicity values completely comparable to those reported. Cell electrotrapping in conductive hydrogels represents a step forward towards in high-sensitive cell-based biosensors development with important influence in environmental analysis, food and beverage industry as well as clinical diagnosis. (c) 2018 Elsevier B.V. All rights reserved.
C1 [Vigues, N.; Pujol-Vila, F.; Mas, J.] Univ Autonoma Barcelona, Dept Genet & Microbiol, Barcelona, Spain.
   [Marquez-Maqueda, A.; Munoz-Berbel, X.] CSIC, IMB, CNM, Barcelona, Spain.
C3 Autonomous University of Barcelona; Consejo Superior de Investigaciones
   Cientificas (CSIC); CSIC - Centro Nacional de Microelectronica (CNM);
   CSIC - Instituto de Microelectronica de Barcelona (IMB-CNM)
RP Vigues, N (通讯作者)，Univ Autonoma Barcelona, Dept Genet & Microbiol, Barcelona, Spain.
EM nuria.vigues@uab.cat
RI Mas, Jordi/ABH-8190-2020; berbel, xavier munoz/AAF-9323-2019;
   Pujol-Vila, Ferran/K-9696-2014; Mas, Jordi/A-5342-2008; Vigues,
   Nuria/K-8954-2014
OI Mas, Jordi/0000-0002-1980-4522; berbel, xavier
   munoz/0000-0002-6447-5756; Pujol-Vila, Ferran/0000-0002-6811-2426; Mas,
   Jordi/0000-0002-1980-4522; Vigues, Nuria/0000-0002-7229-8112; Marquez,
   Augusto/0000-0003-3074-7941
FU MINECO [CTQ2014-54553-C3-2-R, CTQ2014-61809-EXP, RTC-2016-5766-2,
   TEC2014-54449-C3-1-R]; "Ramon y Cajal" program from the Spanish
   Government; MICINN
FX This work was supported by the MINECO projects CTQ2014-54553-C3-2-R and
   CTQ2014-61809-EXP, RTC-2016-5766-2 and TEC2014-54449-C3-1-R. X.M.-B also
   wants to acknowledge the "Ramon y Cajal" program from the Spanish
   Government. A.M.-M. is also grateful to the MICINN for the award of a
   research studentship from FPI program.
CR Bae H, 2015, DESALIN WATER TREAT, V53, P2412, DOI 10.1080/19443994.2014.927118
   Betz JF, 2013, LAB CHIP, V13, P1854, DOI 10.1039/c3lc50079a
   Bickerstaff G. F., 1996, METHODS BIOTECHNOLOG
   Catterall K, 2010, TALANTA, V82, P751, DOI 10.1016/j.talanta.2010.05.046
   Cheng Y, 2012, ADV FUNCT MATER, V22, P519, DOI 10.1002/adfm.201101963
   Cheng Y, 2011, SOFT MATTER, V7, P5677, DOI 10.1039/c1sm05210a
   Cosnier S, 1999, BIOSENS BIOELECTRON, V14, P443, DOI 10.1016/S0956-5663(99)00024-X
   Le DQ, 2015, ANAL CHEM, V87, P4047, DOI 10.1021/acs.analchem.5b00544
   Flemming HC, 2010, NAT REV MICROBIOL, V8, P623, DOI 10.1038/nrmicro2415
   Guiseppi-Elie A, 2010, BIOMATERIALS, V31, P2701, DOI 10.1016/j.biomaterials.2009.12.052
   Gupta R, 2007, BIOSENS BIOELECTRON, V22, P2387, DOI 10.1016/j.bios.2006.12.025
   INAMA L, 1993, J BIOTECHNOL, V30, P197, DOI 10.1016/0168-1656(93)90113-2
   Kalmokoff ML, 2001, J APPL MICROBIOL, V91, P725, DOI 10.1046/j.1365-2672.2001.01419.x
   KLEIN J, 1990, J BIOTECHNOL, V16, P1, DOI 10.1016/0168-1656(90)90061-F
   Landreau M, 2016, J APPL MICROBIOL, V120, P1531, DOI 10.1111/jam.13118
   Le TH, 2017, POLYMERS-BASEL, V9, DOI 10.3390/polym9040150
   Lee KY, 2012, PROG POLYM SCI, V37, P106, DOI 10.1016/j.progpolymsci.2011.06.003
   Liu C, 2009, ANAL CHIM ACTA, V641, P59, DOI 10.1016/j.aca.2009.03.027
   MacDonald RA, 2008, ACTA BIOMATER, V4, P1583, DOI 10.1016/j.actbio.2008.07.005
   Marquez A, 2017, BIOSENS BIOELECTRON, V97, P136, DOI 10.1016/j.bios.2017.05.051
   Marquez-Maqueda A, 2016, PROCEDIA ENGINEER, V168, P622, DOI 10.1016/j.proeng.2016.11.229
   Mottet L, 2018, SOFT MATTER, V14, P1434, DOI 10.1039/c7sm01929g
   Ozawa F, 2016, MATERIALS, V9, DOI 10.3390/ma9090744
   Pujol-Vila F, 2016, ANAL CHIM ACTA, V910, P60, DOI 10.1016/j.aca.2016.01.006
   Pujol-Vila F, 2015, BIOSENS BIOELECTRON, V67, P272, DOI 10.1016/j.bios.2014.08.030
   Pujol-Vila F, 2018, J COLLOID INTERF SCI, V511, P251, DOI 10.1016/j.jcis.2017.09.004
   Qian J, 2014, RSC ADV, V4, P55473, DOI 10.1039/c4ra08468c
   Qu B, 2014, MATER LETT, V137, P106, DOI 10.1016/j.matlet.2014.08.137
   Salalha W, 2006, NANOTECHNOLOGY, V17, P4675, DOI 10.1088/0957-4484/17/18/025
   Sanahuja D, 2015, LAB CHIP, V15, P1717, DOI 10.1039/c4lc01446d
   Shi XW, 2009, ADV FUNCT MATER, V19, P2074, DOI 10.1002/adfm.200900026
   Shriver-Lake LC, 2002, ANAL CHIM ACTA, V470, P71, DOI 10.1016/S0003-2670(02)00540-8
   Sultana K, 2000, INT J FOOD MICROBIOL, V62, P47, DOI 10.1016/S0168-1605(00)00380-9
   Tizzard A, 2004, ANAL CHIM ACTA, V522, P197, DOI 10.1016/j.aca.2004.05.010
   Tokonami S, 2012, ANAL SCI, V28, P319, DOI 10.2116/analsci.28.319
   Varaprasad K, 2017, MAT SCI ENG C-MATER, V79, P958, DOI 10.1016/j.msec.2017.05.096
   Xu YX, 2010, ACS NANO, V4, P4324, DOI 10.1021/nn101187z
   Yong YC, 2013, PROCESS BIOCHEM, V48, P1947, DOI 10.1016/j.procbio.2013.09.008
   Zhang L, 2011, J PHYS CHEM C, V115, P17206, DOI 10.1021/jp204036a
NR 39
TC 10
Z9 10
U1 1
U2 105
PU ELSEVIER SCIENCE BV
PI AMSTERDAM
PA PO BOX 211, 1000 AE AMSTERDAM, NETHERLANDS
SN 0003-2670
EI 1873-4324
J9 ANAL CHIM ACTA
JI Anal. Chim. Acta
PD DEC 7
PY 2018
VL 1036
BP 115
EP 120
DI 10.1016/j.aca.2018.06.062
PG 6
WC Chemistry, Analytical
WE Science Citation Index Expanded (SCI-EXPANDED)
SC Chemistry
GA GU3RT
UT WOS:000445197900013
PM 30253821
OA Green Submitted
DA 2023-06-30
ER

PT J
AU Zhang, J
   Lei, JP
   Pan, R
   Xue, YD
   Ju, HX
AF Zhang, Jing
   Lei, Jianping
   Pan, Rong
   Xue, Yadong
   Ju, Huangxian
TI Highly sensitive electrocatalytic biosensing of hypoxanthine based on
   functionalization of graphene sheets with water-soluble conducting graft
   copolymer
SO BIOSENSORS & BIOELECTRONICS
LA English
DT Article
DE Graphene; Conducting graft copolymer; Functionalization;
   Electrocatalysis; Biosensing
ID EXFOLIATED GRAPHITE OXIDE; AQUEOUS DISPERSIONS; CARBON NANOTUBES;
   XANTHINE-OXIDASE; ASCORBIC-ACID; URIC-ACID; ELECTRODE; NANOCOMPOSITES;
   PERFORMANCE; NANOSPHERES
AB A novel electrocatalytic biosensing platform was designed by the functionalization of reduced graphene oxide sheets (RGO) with conducting polypyrrole graft copolymer, poly(styrenesulfonic acid-g-pyrrole) (PSSA-g-PPY), via pi-pi noncovalent interaction. The resulting nanocomposite could well disperse in water for at least 2 months with a solubility of 3.0 mg mL(-1). The nanocomposite was characterized with atomic force microscopy, X-ray photoelectron spectroscopy, ultraviolet-visible absorption, contact angle measurement, and electrochemical impedance spectroscopy. Based on the advantageous functions of PSSA-g-PPY and RGO, the functional nanocomposite modified platinum electrode showed high electrocatalytic activity toward the oxidation of hydrogen peroxide and uric acid in neutral media. Further, a hypoxanthine biosensor was constructed by combining the modified electrode with the enzymatic reaction of xanthine oxidase. The biosensor exhibited a wide linear response ranging from 3.0 x 10(-8) to 2.8 x 10(-5) M with a high sensitivity of 673 +/- 4 mu A M-1 cm(-2). The detection limit of 10 nM at a signal-to-noise ratio of 3 was one order of magnitude lower than that reported previously. The assay results of hypoxanthine in fish samples were in a good agreement with the reference values. The water-soluble conducting copolymer could serve as an efficient species for functionalization and solubilization of graphene sheets in biosensing and biocatalytic applications. (C) 2010 Elsevier B.V. All rights reserved.
C1 [Zhang, Jing; Lei, Jianping; Pan, Rong; Xue, Yadong; Ju, Huangxian] Nanjing Univ, Dept Chem, Key Lab Analyt Chem Life Sci, Minist Educ China, Nanjing 210093, Peoples R China.
C3 Ministry of Education, China; Nanjing University
RP Ju, HX (通讯作者)，Nanjing Univ, Dept Chem, Key Lab Analyt Chem Life Sci, Minist Educ China, Nanjing 210093, Peoples R China.
EM hxju@nju.edu.cn
RI Ju, Huangxian/B-2265-2010
OI Ju, Huangxian/0000-0002-6741-5302; Lei, Jianping/0000-0002-3594-180X
FU National Basic Research Program of China [2010CB732400]; National
   Science Funds for Creative Research Groups [20821063]; National Natural
   Science Foundation of China [20875044, 20705012, 90713015]; Natural
   Science Foundation of Jiangsu [BK2008014]
FX This research was financially supported by National Basic Research
   Program of China (2010CB732400), the National Science Funds for Creative
   Research Groups (20821063), the Major Research Plan (90713015) and
   General Programs (20875044, 20705012) from National Natural Science
   Foundation of China, and Natural Science Foundation of Jiangsu
   (BK2008014).
CR Antony MJ, 2007, J PHYS CHEM B, V111, P12772, DOI 10.1021/jp0752670
   Bae WJ, 2005, MACROMOLECULES, V38, P1044, DOI 10.1021/ma048850c
   Bai H, 2009, CHEM COMMUN, P1667, DOI 10.1039/b821805f
   Causse E, 2007, ELECTROPHORESIS, V28, P381, DOI 10.1002/elps.200600205
   CHAO S, 1987, J AM CHEM SOC, V109, P2197, DOI 10.1021/ja00241a057
   Chen ZF, 2007, J ELECTROANAL CHEM, V603, P281, DOI 10.1016/j.jelechem.2007.02.015
   Cubukcu M, 2007, TALANTA, V74, P434, DOI 10.1016/j.talanta.2007.07.039
   Du D, 2010, ANAL CHEM, V82, P2989, DOI 10.1021/ac100036p
   Farthing D, 2007, J CHROMATOGR B, V854, P158, DOI 10.1016/j.jchromb.2007.04.013
   Geim AK, 2009, SCIENCE, V324, P1530, DOI 10.1126/science.1158877
   Geng JX, 2008, ADV FUNCT MATER, V18, P2659, DOI 10.1002/adfm.200800496
   Holcombe TW, 2009, J AM CHEM SOC, V131, P14160, DOI 10.1021/ja9059359
   Hoshi T, 2001, ANAL CHEM, V73, P5310, DOI 10.1021/ac010605t
   HUMMERS WS, 1958, J AM CHEM SOC, V80, P1339, DOI 10.1021/ja01539a017
   Kang XH, 2009, BIOSENS BIOELECTRON, V25, P901, DOI 10.1016/j.bios.2009.09.004
   Kim YR, 2010, BIOSENS BIOELECTRON, V25, P2366, DOI 10.1016/j.bios.2010.02.031
   Kong YT, 2003, BIOSENS BIOELECTRON, V19, P227, DOI 10.1016/S0956-5663(03)00216-1
   Li D, 2008, NAT NANOTECHNOL, V3, P101, DOI 10.1038/nnano.2007.451
   Li XL, 2008, SCIENCE, V319, P1229, DOI 10.1126/science.1150878
   Li XS, 2009, NANO LETT, V9, P4359, DOI 10.1021/nl902623y
   Lin ZY, 2008, ANAL CHEM, V80, P2826, DOI 10.1021/ac702471r
   Liu H, 2009, LANGMUIR, V25, P12006, DOI 10.1021/la9029613
   Liu JB, 2010, J MATER CHEM, V20, P900, DOI 10.1039/b917752c
   Liu Q, 2009, ADV FUNCT MATER, V19, P894, DOI 10.1002/adfm.200800954
   Patil AJ, 2009, ADV MATER, V21, P3159, DOI 10.1002/adma.200803633
   Rao CNR, 2009, ANGEW CHEM INT EDIT, V48, P7752, DOI 10.1002/anie.200901678
   Robinson JT, 2008, NANO LETT, V8, P3137, DOI 10.1021/nl8013007
   Shan CS, 2010, BIOSENS BIOELECTRON, V25, P1504, DOI 10.1016/j.bios.2009.11.009
   Shan D, 2009, SENSOR ACTUAT B-CHEM, V136, P510, DOI 10.1016/j.snb.2008.10.012
   Si Y, 2008, NANO LETT, V8, P1679, DOI 10.1021/nl080604h
   Stankovich S, 2006, J MATER CHEM, V16, P155, DOI 10.1039/b512799h
   Stankovich S, 2007, CARBON, V45, P1558, DOI 10.1016/j.carbon.2007.02.034
   Stankovich S, 2006, NATURE, V442, P282, DOI 10.1038/nature04969
   Star A, 2001, ANGEW CHEM INT EDIT, V40, P1721, DOI 10.1002/1521-3773(20010504)40:9<1721::AID-ANIE17210>3.0.CO;2-F
   Subrahmanyam KS, 2009, NANOSCI NANOTECH LET, V1, P28, DOI 10.1166/nnl.2009.1014
   Tian F, 2007, ANAL CHEM, V79, P6760, DOI 10.1021/ac070822f
   Venugopal V, 2002, BIOSENS BIOELECTRON, V17, P147, DOI 10.1016/S0956-5663(01)00180-4
   Wang DW, 2009, ACS NANO, V3, P1745, DOI 10.1021/nn900297m
   Wang J, 2008, CHEM REV, V108, P814, DOI 10.1021/cr068123a
   Widge AS, 2007, BIOSENS BIOELECTRON, V22, P1723, DOI 10.1016/j.bios.2006.08.011
   Wu TM, 2006, J POLYM SCI POL CHEM, V44, P6449, DOI 10.1002/pola.21724
   Xu YX, 2008, J AM CHEM SOC, V130, P5856, DOI 10.1021/ja800745y
   Yang HF, 2009, CHEM COMMUN, P3880, DOI 10.1039/b905085j
   Yang XY, 2008, J AM CHEM SOC, V130, P4216, DOI 10.1021/ja710234t
   YANO Y, 1995, FOOD CHEM, V52, P439, DOI 10.1016/0308-8146(95)93297-5
   Yoon H, 2009, ADV FUNCT MATER, V19, P1567, DOI 10.1002/adfm.200801141
   Zhang H, 2006, J PHYS CHEM B, V110, P9095, DOI 10.1021/jp060193y
   Zhang H, 2008, LANGMUIR, V24, P13748, DOI 10.1021/la8028935
   Zhong ZY, 2010, BIOSENS BIOELECTRON, V25, P2379, DOI 10.1016/j.bios.2010.03.009
   Zhou M, 2009, ANAL CHEM, V81, P5603, DOI 10.1021/ac900136z
   Zhu Y, 2009, CHEM MATER, V21, P5284, DOI 10.1021/cm902939n
NR 51
TC 87
Z9 91
U1 0
U2 149
PU ELSEVIER ADVANCED TECHNOLOGY
PI OXFORD
PA OXFORD FULFILLMENT CENTRE THE BOULEVARD, LANGFORD LANE, KIDLINGTON,
   OXFORD OX5 1GB, OXON, ENGLAND
SN 0956-5663
EI 1873-4235
J9 BIOSENS BIOELECTRON
JI Biosens. Bioelectron.
PD OCT 15
PY 2010
VL 26
IS 2
BP 371
EP 376
DI 10.1016/j.bios.2010.07.127
PG 6
WC Biophysics; Biotechnology & Applied Microbiology; Chemistry, Analytical;
   Electrochemistry; Nanoscience & Nanotechnology
WE Science Citation Index Expanded (SCI-EXPANDED)
SC Biophysics; Biotechnology & Applied Microbiology; Chemistry;
   Electrochemistry; Science & Technology - Other Topics
GA 675CY
UT WOS:000283804400012
PM 20729055
DA 2023-06-30
ER

PT J
AU Liu, XA
   Cheng, LX
   Lei, JP
   Liu, H
   Ju, HX
AF Liu, Xuan
   Cheng, Lingxiao
   Lei, Jianping
   Liu, Hui
   Ju, Huangxian
TI Formation of Surface Traps on Quantum Dots by Bidentate Chelation and
   Their Application in Low-Potential Electrochemiluminescent Biosensing
SO CHEMISTRY-A EUROPEAN JOURNAL
LA English
DT Article
DE biosensors; cadmium; electrochemiluminescence; luminescence; tellurium;
   quantum dots
ID ELECTROGENERATED CHEMILUMINESCENCE; ANODIC ELECTROCHEMILUMINESCENCE;
   PHENOLIC-COMPOUNDS; CDTE NANOCRYSTALS; AQUEOUS-SOLUTION;
   ENERGY-TRANSFER; CDSE; NANOPARTICLES; DERIVATIVES; SYSTEM
AB Bidentate chelation, meso-2,3-dimercaptosuccinic acid (DMSA), was used as a stabilizer for the synthesis of CdTe quantum dots (QDs). The bidentate chelate QDs, characterized with FT-IR. PL, and UV/Vis spectroscopy; element analysis; and high-resolution transmission electron microscope, exhibited surface traps due to the large surface/volume ratio of QD particle and the steric hindrance of the DMSA molecule. The unpassivated surface of the QDs produced a narrower band gap than the core and electrochemiluminescent (ECL) emission at relatively low cathodic potential. In air-saturated pH 7.0 buffer, the QDs immobilized on electrode surface showed an intense ECL emission peak at -0.85 V (vs. Ag/AgCl). H2O2 produced from electrochemical reduction of dissolved oxygen was demonstrated to be the co-reactant, which avoided the need of strong oxidant as the co-reactant and produced a sensitive analytical method for peroxidase-related analytes. Using hydroquinone/horseradish peroxidase/H2O2 as a model system, a new, reagentless, phenolic, ECL biosensor for hydroquinone was constructed, based on the quenching effect of ECL emission of QDs by consumption of co-reactant H2O2. The biosensor showed a linear range of 0.2-10 mu M with acceptable stability and reproducibility. This work opens new avenues in the search for new ECL emitters with excellent analytical performance and makes QDs a more attractive alternative in biosensing.
C1 [Liu, Xuan; Cheng, Lingxiao; Lei, Jianping; Liu, Hui; Ju, Huangxian] Nanjing Univ, Sch Chem & Chem Engn, MOE Key Lab Analyt Chem Life Sci, Nanjing 210093, Peoples R China.
C3 Nanjing University
RP Ju, HX (通讯作者)，Nanjing Univ, Sch Chem & Chem Engn, MOE Key Lab Analyt Chem Life Sci, Nanjing 210093, Peoples R China.
EM hxju@nju.edu.cn
RI Ju, Huangxian/B-2265-2010
OI Ju, Huangxian/0000-0002-6741-5302; Lei, Jianping/0000-0002-3594-180X
FU National Natural Science Foundation of China [20821063, 90713015,
   20875044]; National Basic Research Program of China [2010CB732400];
   Nanjing University
FX This research was financially supported by the National Science Funds
   for Creative Research Groups (20821063), the Major Research Plan
   (90713015) and General Project (20875044) from the National Natural
   Science Foundation of China, National Basic Research Program of China
   (2010CB732400) and Fund of Excellent Doctor's Degree Dissertation of
   Nanjing University.
CR Ahammad AJS, 2010, ELECTROANAL, V22, P694, DOI 10.1002/elan.200900449
   Bae Y, 2004, NANO LETT, V4, P1153, DOI 10.1021/nl049516x
   Borchert H, 2003, J PHYS CHEM B, V107, P9662, DOI 10.1021/jp0352884
   Bruns OT, 2009, NAT NANOTECHNOL, V4, P193, DOI [10.1038/nnano.2008.405, 10.1038/NNANO.2008.405]
   Deng ZT, 2010, J AM CHEM SOC, V132, P5592, DOI 10.1021/ja101476b
   Ding ZF, 2002, SCIENCE, V296, P1293, DOI 10.1126/science.1069336
   Dong WJ, 2010, BIOSENS BIOELECTRON, V25, P1043, DOI 10.1016/j.bios.2009.09.022
   Fang YM, 2009, LANGMUIR, V25, P555, DOI 10.1021/la802650e
   Freeman R., 2009, ANGEW CHEM, V121, P315
   Freeman R, 2009, ANGEW CHEM INT EDIT, V48, P309, DOI 10.1002/anie.200803421
   Ge CW, 2008, CHEM COMMUN, P450, DOI 10.1039/b714990e
   Gill R., 2008, ANGEW CHEM, V120, P7714
   Gill R, 2008, ANGEW CHEM INT EDIT, V47, P7602, DOI 10.1002/anie.200800169
   Hu LZ, 2009, ANAL CHEM, V81, P9807, DOI 10.1021/ac901925x
   Iwasaki K, 2004, J PHYS CHEM B, V108, P11946, DOI 10.1021/jp049814i
   Jiang H, 2007, ANAL CHEM, V79, P6690, DOI 10.1021/ac071061j
   Jiang H, 2007, CHEM COMMUN, P404, DOI 10.1039/b616007g
   Jie GF, 2008, BIOSENS BIOELECTRON, V23, P1896, DOI 10.1016/j.bios.2008.02.028
   Korkut S, 2008, TALANTA, V76, P1147, DOI 10.1016/j.talanta.2008.05.016
   Li F, 2004, ANAL CHEM, V76, P1768, DOI 10.1021/ac035181c
   Liu X, 2008, ANAL CHEM, V80, P5377, DOI 10.1021/ac8003715
   Liu X, 2007, ANAL CHEM, V79, P8055, DOI 10.1021/ac070927i
   Liu XA, 2009, TALANTA, V78, P691, DOI 10.1016/j.talanta.2008.12.035
   Miao WJ, 2008, CHEM REV, V108, P2506, DOI 10.1021/cr068083a
   Michalet X, 2005, SCIENCE, V307, P538, DOI 10.1126/science.1104274
   Myung N, 2003, NANO LETT, V3, P1053, DOI 10.1021/nl034354a
   Ozoner SK, 2010, TALANTA, V81, P82, DOI 10.1016/j.talanta.2009.11.040
   Poznyak SK, 2005, J PHYS CHEM B, V109, P1094, DOI 10.1021/jp0460801
   Richter MM, 2004, CHEM REV, V104, P3003, DOI 10.1021/cr020373d
   Santos AS, 2007, ELECTROANAL, V19, P549, DOI 10.1002/elan.200603759
   Shan Y, 2009, CHEM COMMUN, P905, DOI 10.1039/b821049g
   Stagni S, 2006, INORG CHEM, V45, P695, DOI 10.1021/ic0514905
   Uyeda HT, 2005, J AM CHEM SOC, V127, P3870, DOI 10.1021/ja044031w
   Wang XF, 2009, ADV FUNCT MATER, V19, P1444, DOI 10.1002/adfm.200801313
   Xing Y, 2007, NAT PROTOC, V2, P1152, DOI 10.1038/nprot.2007.107
   Yang X, 2010, BIOSENS BIOELECTRON, V25, P1851, DOI 10.1016/j.bios.2009.12.027
   Yu WW, 2003, CHEM MATER, V15, P2854, DOI 10.1021/cm034081k
   Yuan J, 2008, ANAL CHEM, V80, P1141, DOI 10.1021/ac0713048
   Zhan W, 2007, ANAL CHEM, V79, P459, DOI 10.1021/ac061336f
   Zhang LH, 2008, J PHYS CHEM C, V112, P4451, DOI 10.1021/jp7097944
   Zhao SL, 2010, CHEM-EUR J, V16, P6142, DOI 10.1002/chem.201000478
   Zhou M, 2005, INORG CHEM, V44, P8317, DOI 10.1021/ic0510112
NR 42
TC 53
Z9 56
U1 2
U2 99
PU WILEY-V C H VERLAG GMBH
PI WEINHEIM
PA POSTFACH 101161, 69451 WEINHEIM, GERMANY
SN 0947-6539
EI 1521-3765
J9 CHEM-EUR J
JI Chem.-Eur. J.
PY 2010
VL 16
IS 35
BP 10764
EP 10770
DI 10.1002/chem.201001738
PG 7
WC Chemistry, Multidisciplinary
WE Science Citation Index Expanded (SCI-EXPANDED)
SC Chemistry
GA 663ST
UT WOS:000282910900023
PM 20799302
DA 2023-06-30
ER

PT J
AU Cao, HS
   Dang, YJ
   Zhang, ZH
   Chen, FP
   Liu, JY
   Sun, Q
   Xie, YC
   Xu, ZI
   Zhang, W
AF Cao, Hongshuai
   Dang, Yijing
   Zhang, Zhonghai
   Chen, Fengping
   Liu, Jingyao
   Sun, Qian
   Xie, Yangchun
   Xu, Zhiai
   Zhang, Wen
TI Rational Design of Cu-Doped Tetrahedron of Spinel Oxide for
   High-Performance Nitric Oxide Electrochemical Sensor
SO ACS APPLIED MATERIALS & INTERFACES
LA English
DT Article
DE Nitric oxide; electrochemical sensor; tetrahedral site occupation; Cu-O
   bond; high sensitivity
ID LIVING CELLS; ELECTROCATALYSTS; POLARIZATION; EFFICIENT; ELECTRODE;
   SITES
AB The real-time detection of nitric oxide (NO) in living cells is essential to reveal its physiological processes. However, the popular electrochemical detection strategy is limited to the utilization of noble metals. The development of new detection candidates without noble metal species still maintaining excellent catalytic performance has become a big challenge. Herein, we propose a spinel oxide doped with heteroatom-Cu-doped Co3O4 (Cu-Co3O4) for the sensitive and selective detection of NO release from the living cells. The material is strategically designed with Cu occupying the tetrahedral (Td) center of Co3O4 through the formation of a Cu-O bond. The introduced Cu regulates the local coordination environment and optimizes the electronic structure of Co3O4, hybridizing with the N 2p orbital to enhance charge transfer. The CuTd site can well inhibit the current response to nitrite (NO2-), resulting in a high improvement in the electrochemical oxidation of NO. The selectivity of Cu-Co3O4 can be markedly improved by the pore size of the molecular sieve and the negative charge on the surface. The rapid transmission of electrons is due to the fact that Cu-Co3O4 can be uniformly and densely in situ grown on Ti foil. The rationally designed Cu-Co3O4 sensor displays excellent catalytic activity toward NO oxidation with a low limit of detection of 2.0 nM (S/N = 3) and high sensitivity of 1.9 mu A nM-1 cm-2 in cell culture medium. The Cu-Co3O4 sensor also shows good biocompatibility to monitor the real -time NO release from living cells (human umbilical vein endothelial cells: HUVECs; macrophage: RAW 264.7 cells). It was found that a remarkable response to NO was obtained in different living cells when stimulated by L-arginine (L-Arg). Moreover, the developed biosensor could be used for real-time monitoring of NO released from macrophages polarized to a M1/M2 phenotype. This cheap and convenient doping strategy shows universality and can be used for sensor design of other Cu-doped transition metal materials. The Cu-Co3O4 sensor presents an excellent example through the design of proper materials to implement unique sensing requirements and sheds light on the promising strategy for electrochemical sensor fabrication.
C1 [Cao, Hongshuai; Dang, Yijing; Zhang, Zhonghai; Chen, Fengping; Liu, Jingyao; Sun, Qian; Xie, Yangchun; Xu, Zhiai; Zhang, Wen] East China Normal Univ, Sch Chem & Mol Engn, Shanghai 200241, Peoples R China.
C3 East China Normal University
RP Xu, ZI; Zhang, W (通讯作者)，East China Normal Univ, Sch Chem & Mol Engn, Shanghai 200241, Peoples R China.
EM zaxu@chem.ecnu.edu.cn; wzhang@chem.ecnu.edu.cn
RI chen, fengping/HGA-6671-2022
OI Xu, Zhiai/0000-0002-4391-2507
FU National Natural Science Foundation of China [22174047, 22074043]
FX This work was financially supported by the National Natural Science
   Foundation of China (22174047, 22074043) .
CR An L., 2023, ANGEW CHEM-GER EDIT, V62
   Bogdan C, 2001, NAT IMMUNOL, V2, P907, DOI 10.1038/ni1001-907
   Brown MD, 2019, CHEM REV, V119, P11551, DOI 10.1021/acs.chemrev.8b00797
   Brown MD, 2019, ACS SENSORS, V4, P1766, DOI 10.1021/acssensors.9b00170
   Cai L, 2019, ACS OMEGA, V4, P12036, DOI 10.1021/acsomega.9b01142
   Caro CA, 2003, J ELECTROCHEM SOC, V150, pE95, DOI 10.1149/1.1534097
   Deng XR, 2021, J COLLOID INTERF SCI, V581, P465, DOI 10.1016/j.jcis.2020.07.076
   Dou BT, 2019, ANAL CHEM, V91, P2273, DOI 10.1021/acs.analchem.8b04863
   Duo HH, 2016, J ELECTROANAL CHEM, V781, P371, DOI 10.1016/j.jelechem.2016.06.046
   Ezzati M, 2020, ACS SUSTAIN CHEM ENG, V8, P14340, DOI 10.1021/acssuschemeng.0c03806
   Fan WT, 2020, ANAL CHEM, V92, P15639, DOI 10.1021/acs.analchem.0c04015
   Farah C, 2018, NAT REV CARDIOL, V15, P292, DOI 10.1038/nrcardio.2017.224
   Fei B, 2020, CHEM ENG J, V394, DOI 10.1016/j.cej.2020.124926
   Gorton L, 1999, ANAL CHIM ACTA, V400, P91, DOI 10.1016/S0003-2670(99)00610-8
   Gu KZ, 2021, ANGEW CHEM INT EDIT, V60, P20253, DOI 10.1002/anie.202107390
   Guo Y., NAT COMMUN, V2022
   Harry M, 2019, SENS BIO-SENS RES, V23, DOI 10.1016/j.sbsr.2019.100262
   He D, 2020, ANGEW CHEM INT EDIT, V59, P6929, DOI 10.1002/anie.202001681
   Hosseini H, 2013, BIOSENS BIOELECTRON, V42, P426, DOI 10.1016/j.bios.2012.09.062
   Huang ZF, 2019, NAT ENERGY, V4, P329, DOI 10.1038/s41560-019-0355-9
   ICHIMORI K, 1994, REV SCI INSTRUM, V65, P2714, DOI 10.1063/1.1144674
   Jaffer FA, 2008, CIRCULATION, V118, P1802, DOI 10.1161/CIRCULATIONAHA.108.785881
   Jiang XL, 2021, CHEM ENG J, V426, DOI 10.1016/j.cej.2021.130718
   Jin ZH, 2017, ANAL CHEM, V89, P2032, DOI 10.1021/acs.analchem.6b04616
   Kou TY, 2020, NAT COMMUN, V11, DOI 10.1038/s41467-020-14462-2
   Li AL, 2022, NAT CATAL, V5, P109, DOI 10.1038/s41929-021-00732-9
   Li JL, 2015, ACS APPL MATER INTER, V7, P2726, DOI 10.1021/am5077777
   Li RF, 2020, NAT COMMUN, V11, DOI 10.1038/s41467-020-17008-8
   Li WW, 2011, ACS NANO, V5, P6955, DOI 10.1021/nn201433r
   Liu BW, 2022, ACS NANO, V16, P14121, DOI 10.1021/acsnano.2c04077
   Liu YL, 2017, ANGEW CHEM INT EDIT, V56, P9454, DOI 10.1002/anie.201705215
   Liu YL, 2016, ANGEW CHEM INT EDIT, V55, P4537, DOI 10.1002/anie.201601276
   Liu YL, 2015, CHEM SCI, V6, P1853, DOI 10.1039/c4sc03123g
   Liu ZJ, 2020, ANGEW CHEM INT EDIT, V59, P4736, DOI 10.1002/anie.201914245
   Liu ZG, 2017, ANAL CHEM, V89, P8036, DOI 10.1021/acs.analchem.7b01430
   Mallick S, 2022, ACS APPL MATER INTER, V14, P37577, DOI 10.1021/acsami.2c04596
   MONCADA S, 1991, PHARMACOL REV, V43, P109
   Moreno JLV, 2014, CRYSTENGCOMM, V16, P2260, DOI 10.1039/c3ce42103a
   Nagano T, 1999, LUMINESCENCE, V14, P283, DOI 10.1002/(SICI)1522-7243(199911/12)14:6<283::AID-BIO572>3.3.CO;2-7
   NAVROTSKY A, 1967, J INORG NUCL CHEM, V29, P2701, DOI 10.1016/0022-1902(67)80008-3
   Nguyen TQ, 2010, J PHYS CHEM B, V114, P10017, DOI 10.1021/jp1035426
   Niu ZD, 2022, ACS APPL MATER INTER, V14, P35477, DOI 10.1021/acsami.2c04789
   PALMER RMJ, 1988, NATURE, V333, P664, DOI 10.1038/333664a0
   Ramesh A, 2020, ADV MATER, V32, DOI 10.1002/adma.202000648
   Ren Z., ANGEW CHEM INT EDIT
   Rhee I, 2016, ARCH PHARM RES, V39, P1588, DOI 10.1007/s12272-016-0820-y
   Shahrokhian S, 2020, TALANTA, V210, DOI 10.1016/j.talanta.2019.120696
   Shahrokhian S, 2018, BIOSENS BIOELECTRON, V112, P100, DOI 10.1016/j.bios.2018.04.039
   Shanmugam M, 2021, ACS NANO, V15, P14404, DOI 10.1021/acsnano.1c03784
   Tao YY, 2022, ACS APPL NANO MATER, V5, P16564, DOI 10.1021/acsanm.2c03656
   Wang YW, 2018, ANAL CHEM, V90, P5977, DOI 10.1021/acs.analchem.8b01396
   Wang Y, 2022, ANGEW CHEM INT EDIT, V61, DOI 10.1002/anie.202116233
   Wu AP, 2016, NANOSCALE, V8, P11052, DOI 10.1039/c6nr02803a
   Wu J, 2022, J AM CHEM SOC, V144, P19163, DOI 10.1021/jacs.2c08726
   Wu T, 2023, ADV MATER, V35, DOI 10.1002/adma.202208121
   Wu TW, 2022, ACS CATAL, V12, P2505, DOI 10.1021/acscatal.1c05820
   Xiong TZ, 2022, J ENERGY CHEM, V67, P805, DOI 10.1016/j.jechem.2021.11.025
   Xu TL, 2014, ELECTROANAL, V26, P449, DOI 10.1002/elan.201300564
   Xu Y, 2019, J MATER CHEM A, V7, P23191, DOI 10.1039/c9ta08379k
   Xu ZH, 2017, ANAL BIOCHEM, V516, P57, DOI 10.1016/j.ab.2016.10.012
   Yan J, 2021, CHEM SCI, V12, P14432, DOI 10.1039/d1sc04138j
   Yin H, 2020, J MATER CHEM A, V8, P3910, DOI 10.1039/c9ta13700a
   Yuan RF, 2017, INT IMMUNOPHARMACOL, V49, P30, DOI 10.1016/j.intimp.2017.05.014
   Zhang YH, 2021, ELECTROCHIM ACTA, V365, DOI 10.1016/j.electacta.2020.137347
   Zhang YH, 2019, NANOSCALE, V11, P4471, DOI 10.1039/c8nr10198a
   Zhao Q, 2017, CHEM REV, V117, P10121, DOI 10.1021/acs.chemrev.7b00051
   Zhao XE, 2019, ANAL CHIM ACTA, V1051, P73, DOI 10.1016/j.aca.2018.11.011
   Zhao X, 2018, ANAL CHEM, V90, P7158, DOI 10.1021/acs.analchem.8b01088
   Zhou M, 2020, NAT COMMUN, V11, DOI 10.1038/s41467-020-17018-6
NR 69
TC 0
Z9 0
U1 10
U2 10
PU AMER CHEMICAL SOC
PI WASHINGTON
PA 1155 16TH ST, NW, WASHINGTON, DC 20036 USA
SN 1944-8244
EI 1944-8252
J9 ACS APPL MATER INTER
JI ACS Appl. Mater. Interfaces
PD MAY 4
PY 2023
VL 15
IS 19
BP 23489
EP 23500
DI 10.1021/acsami.3c03176
EA MAY 2023
PG 12
WC Nanoscience & Nanotechnology; Materials Science, Multidisciplinary
WE Science Citation Index Expanded (SCI-EXPANDED)
SC Science & Technology - Other Topics; Materials Science
GA I8WW9
UT WOS:000984720500001
PM 37139799
DA 2023-06-30
ER

PT J
AU Zhu, YG
   Tian, QC
   Li, XF
   Wu, LD
   Yu, AM
   Lai, GS
   Fu, L
   Wei, QP
   Dai, D
   Jiang, N
   Li, H
   Ye, C
   Lin, CT
AF Zhu, Yangguang
   Tian, Qichen
   Li, Xiufen
   Wu, Lidong
   Yu, Aimin
   Lai, Guosong
   Fu, Li
   Wei, Qiuping
   Dai, Dan
   Jiang, Nan
   Li, He
   Ye, Chen
   Lin, Cheng-Te
TI A Double-Deck Structure of Reduced Graphene Oxide Modified Porous
   Ti3C2Tx Electrode towards Ultrasensitive and Simultaneous Detection of
   Dopamine and Uric Acid
SO BIOSENSORS-BASEL
LA English
DT Article
DE reduced graphene oxide; Ti3C2Tx; dopamine; uric acid; double deck
ID GLASSY-CARBON ELECTRODE; SIMULTANEOUS ELECTROCHEMICAL DETECTION;
   NITROGEN-DOPED GRAPHENE; CHAPMAN-STERN MODEL; ASCORBIC-ACID; GOLD
   NANOPARTICLES; DOUBLE-LAYER; SENSOR; MXENE; ENHANCEMENT
AB Considering the vital physiological functions of dopamine (DA) and uric acid (UA) and their coexistence in the biological matrix, the development of biosensing techniques for their simultaneous and sensitive detection is highly desirable for diagnostic and analytical applications. Therefore, Ti3C2Tx/rGO heterostructure with a double-deck layer was fabricated through electrochemical reduction. The rGO was modified on a porous Ti3C2Tx electrode as the biosensor for the detection of DA and UA simultaneously. Debye length was regulated by the alteration of rGO mass on the surface of the Ti3C2Tx electrode. Debye length decreased with respect to the rGO electrode modified with further rGO mass, indicating that fewer DA molecules were capable of surpassing the equilibrium double layer and reaching the surface of rGO to achieve the voltammetric response of DA. Thus, the proposed Ti3C2Tx/rGO sensor presented an excellent performance in detecting DA and UA with a wide linear range of 0.1-100 mu M and 1-1000 mu M and a low detection limit of 9.5 nM and 0.3 mu M, respectively. Additionally, the proposed Ti3C2Tx/rGO electrode displayed good repeatability, selectivity, and proved to be available for real sample analysis.
C1 [Zhu, Yangguang; Li, Xiufen] Jiangnan Univ, Sch Environm & Civil Engn, Lab Environm Biotechnol, Wuxi 214122, Peoples R China.
   [Zhu, Yangguang; Dai, Dan; Jiang, Nan; Li, He; Ye, Chen; Lin, Cheng-Te] Chinese Acad Sci, Ningbo Inst Mat Technol & Engn NIMTE, Key Lab Marine Mat & Related Technol, Zhejiang Key Lab Marine Mat & Protect Technol, Ningbo 315201, Peoples R China.
   [Tian, Qichen] Zhejiang Univ Technol, Coll Chem Engn, Hangzhou 310032, Peoples R China.
   [Wu, Lidong] Chinese Acad Fishery Sci, Key Lab Control Qual & Safety Aquat Prod, Beijing 100141, Peoples R China.
   [Yu, Aimin] Swinburne Univ Technol, Fac Sci Engn & Technol, Dept Chem & Biotechnol, Hawthorn, Vic 3122, Australia.
   [Lai, Guosong] Hubei Normal Univ, Dept Chem, Huangshi 435002, Peoples R China.
   [Fu, Li] Hangzhou Dianzi Univ, Coll Mat & Environm Engn, Hangzhou 310018, Peoples R China.
   [Wei, Qiuping] Cent South Univ, Sch Mat Sci & Engn, Changsha 410083, Peoples R China.
   [Dai, Dan; Jiang, Nan; Li, He; Ye, Chen; Lin, Cheng-Te] Univ Chinese Acad Sci, Ctr Mat Sci & Optoelect Engn, Beijing 100049, Peoples R China.
C3 Jiangnan University; Chinese Academy of Sciences; Ningbo Institute of
   Materials Technology and Engineering, CAS; Zhejiang University of
   Technology; Chinese Academy of Fishery Sciences; Swinburne University of
   Technology; Hubei Normal University; Hangzhou Dianzi University; Central
   South University; Chinese Academy of Sciences; University of Chinese
   Academy of Sciences, CAS
RP Li, XF (通讯作者)，Jiangnan Univ, Sch Environm & Civil Engn, Lab Environm Biotechnol, Wuxi 214122, Peoples R China.; Ye, C; Lin, CT (通讯作者)，Chinese Acad Sci, Ningbo Inst Mat Technol & Engn NIMTE, Key Lab Marine Mat & Related Technol, Zhejiang Key Lab Marine Mat & Protect Technol, Ningbo 315201, Peoples R China.; Ye, C; Lin, CT (通讯作者)，Univ Chinese Acad Sci, Ctr Mat Sci & Optoelect Engn, Beijing 100049, Peoples R China.
EM zhuyangguang@nimte.ac.cn; tianqichen@nimte.ac.cn; xfli@jiangnan.edu.cn;
   wulidong19849510@hotmail.com; aiminyu@swin.edu.au; gslai@hbnu.edu.cn;
   fuli@hdu.edu.cn; qiupwei@csu.edu.cn; daidan@nimte.ac.cn;
   jiangnan@nimte.ac.cn; lihe@nimte.ac.cn; yechen@nimte.ac.cn;
   linzhengde@nimte.ac.cn
RI Lai, Guosong/E-4832-2013; Fu, Li/AAH-4689-2020; Li,
   Xiufen/AAA-3817-2021; li, he/ISB-4278-2023
OI Lai, Guosong/0000-0002-8083-1378; Fu, Li/0000-0002-5957-7790; Li,
   Xiufen/0000-0002-5474-0368; Ye, Chen/0000-0003-3935-1601
FU National Natural Science Foundation of China [U1709205]; National Key
   R&D Program of China [2017YFE0128600]; Project of the Chinese Academy of
   Sciences [XDC07030100, XDA22020602, KFZD-SW-409, ZDKYYQ20200001,
   ZDRW-CN-2019-3]; CAS Youth Innovation Promotion Association [2020301];
   Science and Technology Major Project of Ningbo [2018B10046]; Natural
   Science Foundation of Ningbo [2017A610010]; Foundation of State Key
   Laboratory of Solid Lubrication [LSL-1912]; National Key Laboratory of
   Science and Technology on Advanced Composites in Special Environments
   [6142905192806]; K.C. Wong Education Foundation [GJTD-2019-13]
FX The authors are grateful for the financial support from the National
   Natural Science Foundation of China (U1709205), the National Key R & D
   Program of China (2017YFE0128600), the Project of the Chinese Academy of
   Sciences (XDC07030100, XDA22020602, KFZD-SW-409, ZDKYYQ20200001, and
   ZDRW-CN-2019-3), the CAS Youth Innovation Promotion Association
   (2020301), the Science and Technology Major Project of Ningbo
   (2018B10046), the Natural Science Foundation of Ningbo (2017A610010),
   the Foundation of State Key Laboratory of Solid Lubrication (LSL-1912),
   the National Key Laboratory of Science and Technology on Advanced
   Composites in Special Environments (6142905192806), and the K.C. Wong
   Education Foundation (GJTD-2019-13) for financial support.
CR Allagui A, 2021, PHYSICA A, V582, DOI 10.1016/j.physa.2021.126252
   Baikeli Y, 2020, ECOTOX ENVIRON SAFE, V204, DOI 10.1016/j.ecoenv.2020.111066
   Borowiec J, 2013, ELECTROCHIM ACTA, V99, P138, DOI 10.1016/j.electacta.2013.03.092
   Erdogdu G., 2011, AM J ANAL CHEM, V2, P582, DOI [10.4236/ajac.2011.25066, DOI 10.4236/AJAC.2011.25066]
   Fan ZM, 2018, ADV SCI, V5, DOI 10.1002/advs.201800750
   Feng J, 2019, SENSOR ACTUAT B-CHEM, V298, DOI 10.1016/j.snb.2019.126872
   Feng SN, 2021, TALANTA, V224, DOI 10.1016/j.talanta.2020.121851
   Feng XM, 2015, NANOSCALE, V7, P2427, DOI 10.1039/c4nr06623e
   Fu L, 2020, BIOSENS BIOELECTRON, V159, DOI 10.1016/j.bios.2020.112212
   Gao F, 2013, SENSOR ACTUAT B-CHEM, V186, P380, DOI 10.1016/j.snb.2013.06.020
   Guo Z, 2015, J ELECTROANAL CHEM, V759, P113, DOI 10.1016/j.jelechem.2015.11.001
   Han DX, 2010, ELECTROANAL, V22, P2001, DOI 10.1002/elan.201000094
   Han HS, 2014, SENSOR ACTUAT B-CHEM, V190, P886, DOI 10.1016/j.snb.2013.09.022
   Huang WG, 2015, J MATER CHEM C, V3, P6445, DOI [10.1039/c5tc00755k, 10.1039/C5TC00755K]
   Ibrahim H, 2016, J ELECTROANAL CHEM, V780, P176, DOI 10.1016/j.jelechem.2016.09.016
   Kang RY, 2019, SCI REP-UK, V9, DOI 10.1038/s41598-019-45664-4
   Kim YR, 2010, BIOSENS BIOELECTRON, V25, P2366, DOI 10.1016/j.bios.2010.02.031
   Lee HC, 2012, ANALYST, V137, P5352, DOI 10.1039/c2an35586h
   Li GL, 2019, J ELECTROCHEM SOC, V166, pB881, DOI 10.1149/2.0171912jes
   Li Q, 2021, ANAL CHIM ACTA, V1170, DOI 10.1016/j.aca.2021.338480
   Lin CT, 2007, LANGMUIR, V23, P12806, DOI 10.1021/la701949k
   Liu Y, 2015, SENSOR ACTUAT B-CHEM, V221, P1542, DOI 10.1016/j.snb.2015.07.086
   Lorencova L, 2018, SENSOR ACTUAT B-CHEM, V263, P360, DOI 10.1016/j.snb.2018.02.124
   Ma XY, 2012, ANAL METHODS-UK, V4, P1687, DOI 10.1039/c2ay25040c
   Meenakshi S, 2016, J ELECTROCHEM SOC, V163, pB543, DOI 10.1149/2.0891610jes
   Murugan N, 2021, J MATER SCI TECHNOL, V72, P122, DOI 10.1016/j.jmst.2020.07.037
   Naguib M, 2012, ELECTROCHEM COMMUN, V16, P61, DOI 10.1016/j.elecom.2012.01.002
   Nayak SP, 2020, MATER CHEM PHYS, V252, DOI 10.1016/j.matchemphys.2020.123302
   Tran NM, 2021, MATER CHEM PHYS, V273, DOI 10.1016/j.matchemphys.2021.125087
   Ni F, 2010, ELECTROANAL, V22, P1130, DOI 10.1002/elan.200900530
   Oldham KB, 2008, J ELECTROANAL CHEM, V613, P131, DOI 10.1016/j.jelechem.2007.10.017
   Loan PTK, 2018, BIOSENS BIOELECTRON, V99, P85, DOI 10.1016/j.bios.2017.07.045
   Ping JF, 2012, BIOSENS BIOELECTRON, V34, P70, DOI 10.1016/j.bios.2012.01.016
   Qi SP, 2015, ELECTROCHIM ACTA, V161, P395, DOI 10.1016/j.electacta.2015.02.116
   Rakhi RB, 2016, SCI REP-UK, V6, DOI 10.1038/srep36422
   Rasheed PA, 2018, SENSOR ACTUAT B-CHEM, V265, P652, DOI 10.1016/j.snb.2018.03.103
   Roy N, 2020, MICROCHEM J, V153, DOI 10.1016/j.microc.2019.104501
   Saha B, 2001, INT IMMUNOPHARMACOL, V1, P1363, DOI 10.1016/S1567-5769(01)00068-6
   Shan QM, 2018, ELECTROCHEM COMMUN, V96, P103, DOI 10.1016/j.elecom.2018.10.012
   Shi KM, 2018, NANO ENERGY, V52, P153, DOI 10.1016/j.nanoen.2018.07.053
   Sun CL, 2011, BIOSENS BIOELECTRON, V26, P3450, DOI 10.1016/j.bios.2011.01.023
   Sun HY, 2018, APPL SURF SCI, V435, P809, DOI 10.1016/j.apsusc.2017.11.182
   Tang J, 2019, ANGEW CHEM INT EDIT, V58, P17849, DOI 10.1002/anie.201911604
   Vinodhkumar G, 2021, SYNTHETIC MET, V280, DOI 10.1016/j.synthmet.2021.116859
   Wang CQ, 2014, SENSOR ACTUAT B-CHEM, V204, P302, DOI 10.1016/j.snb.2014.07.077
   Xu C, 2021, J ALLOY COMPD, V874, DOI 10.1016/j.jallcom.2021.159865
   Yan J, 2013, COLLOID SURFACE B, V111, P392, DOI 10.1016/j.colsurfb.2013.06.030
   Yang L, 2014, SENSOR ACTUAT B-CHEM, V193, P166, DOI 10.1016/j.snb.2013.11.104
   Yang YJ, 2014, BIOSENS BIOELECTRON, V56, P300, DOI 10.1016/j.bios.2014.01.037
   Yao J, 2012, J MATER CHEM, V22, P14313, DOI 10.1039/c2jm31632c
   Yue HY, 2014, ACS NANO, V8, P1639, DOI 10.1021/nn405961p
   Yue Y, 2018, ACS NANO, V12, P4224, DOI 10.1021/acsnano.7b07528
   Zhang HY, 2020, J ALLOY COMPD, V842, DOI 10.1016/j.jallcom.2020.155873
   Zhang LH, 1999, TALANTA, V50, P677, DOI 10.1016/S0039-9140(99)00164-2
   Zhang LL, 2009, CHEM SOC REV, V38, P2520, DOI 10.1039/b813846j
   Zhang LY, 2003, J CHROMATOGR B, V792, P381, DOI 10.1016/S1570-0232(03)00323-4
   Zhang X, 2014, ANAL METHODS-UK, V6, P3316, DOI 10.1039/c4ay00009a
   Zhao HX, 2011, J PHARM ANA, V1, P208, DOI 10.1016/j.jpha.2011.04.003
   Zhou TZ, 2020, NAT COMMUN, V11, DOI 10.1038/s41467-020-15991-6
   Zhu XL, 2017, ELECTROCHIM ACTA, V248, P46, DOI 10.1016/j.electacta.2017.07.084
   Zou HL, 2015, SENSOR ACTUAT B-CHEM, V207, P535, DOI 10.1016/j.snb.2014.10.121
NR 61
TC 7
Z9 7
U1 9
U2 42
PU MDPI
PI BASEL
PA ST ALBAN-ANLAGE 66, CH-4052 BASEL, SWITZERLAND
EI 2079-6374
J9 BIOSENSORS-BASEL
JI Biosensors-Basel
PD NOV
PY 2021
VL 11
IS 11
AR 462
DI 10.3390/bios11110462
PG 15
WC Chemistry, Analytical; Nanoscience & Nanotechnology; Instruments &
   Instrumentation
WE Science Citation Index Expanded (SCI-EXPANDED)
SC Chemistry; Science & Technology - Other Topics; Instruments &
   Instrumentation
GA XK2JO
UT WOS:000727298200001
PM 34821678
OA Green Published, gold
DA 2023-06-30
ER

PT J
AU Lopes, P
   Costa-Rama, E
   Beirao, I
   Nouws, HPA
   Santos-Silva, A
   Delerue-Matos, C
AF Lopes, Paula
   Costa-Rama, Estefania
   Beirao, Idalina
   Nouws, Henri P. A.
   Santos-Silva, Alice
   Delerue-Matos, Cristina
TI Disposable electrochemical immunosensor for analysis of cystatin C, a
   CKD biomarker
SO TALANTA
LA English
DT Review
DE Electrochemical immunosensor; Biomarker; Cystatin C; Chronic kidney
   disease; Screen-printed electrodes; Gold nanoparticles
ID CHRONIC KIDNEY-DISEASE; PEANUT ALLERGEN; HEART-FAILURE; GLOBAL BURDEN;
   MORTALITY; MARKER; ASSAY; RISK
AB Specific monitoring of cystatin C (CysC) levels in biological fluids is critical for diagnosis, treatment and mechanistic understanding of a spectrum of diseases, particularly chronic kidney disease (CKD). Despite evidences that CysC correlates with the high risk and/or progression of CKD, its use in clinical practice is still scarce. In this context, we report the development of a simple and sensitive immunosensor for the detection of CysC. The biosensor combines the technology of cost-effective screen-printed electrodes with the high specificity of a sandwich immunoassay. Optimized conditions showed that the sensor operates in a linear range between 10 and 100 ng mL(-1), with a detection limit and a sensitivity of 6.0 ng mL(-1) and 6.4 +/- 0.31 mu A ng mL(-1) cm(-2), respectively. Moreover, the sensor provided precise results (RSD <= 6.2%) and the quantification of CysC in CKD serum samples revealed to be in agreement with the values obtained by a particle-enhanced nephelometric immunoassay. In this light, the proposed immunosensor qualifies for clinical application, constituting a step forward in the development of fast, sensitive and cost-effective diagnostic tools that can improve the current medical care settings of CKD patients.
C1 [Lopes, Paula; Costa-Rama, Estefania; Nouws, Henri P. A.; Delerue-Matos, Cristina] Inst Politecn, Inst Super Engn Porto, REQUIMTE LAQV, Rua Dr Antonio Bernardino de Almeida 431, P-4200072 Porto, Portugal.
   [Beirao, Idalina] Ctr Hosp Univ Porto, Largo Prof Abel Salazar 2, P-4099001 Porto, Portugal.
   [Beirao, Idalina] Univ Porto, Inst Ciencias Biomed Abel Salazar, Rua Jorge Viterbo Ferreira 228, P-4050313 Porto, Portugal.
   [Santos-Silva, Alice] Univ Porto, Fac Farm, REQUIMTE UCIBIO, Rua Jorge Viterbo Ferreira 228, P-4050213 Porto, Portugal.
C3 Polytechnic Institute of Porto; Universidade do Porto; Universidade do
   Porto
RP Lopes, P; Delerue-Matos, C (通讯作者)，Inst Politecn, Inst Super Engn Porto, REQUIMTE LAQV, Rua Dr Antonio Bernardino de Almeida 431, P-4200072 Porto, Portugal.
EM paula.lopes@ugent.be; cmm@isep.ipp.pt
RI LOPES, Paula/AAV-3065-2021; Nouws, Henri/IQU-3407-2023; Delerue-Matos,
   Cristina/D-4990-2013; Santos-Silva, Alice/AAC-7082-2020; Nouws,
   Henri/D-5249-2013; Costa-Rama, Estefanía/J-5815-2018
OI LOPES, Paula/0000-0003-4034-7722; Nouws, Henri/0000-0002-1472-8866;
   Delerue-Matos, Cristina/0000-0002-3924-776X; Santos-Silva,
   Alice/0000-0002-2565-3169; Nouws, Henri/0000-0002-1472-8866; Costa-Rama,
   Estefanía/0000-0002-5357-9269
FU European Union [Norte-01-0145-FEDER-000024, Norte-01-0145-FEDER-000011];
   FEDER in the scope of CCDR-N; European Union (FEDER funds through
   COMPETE); National Funds (FCT, Fundacao para a Ciencia e a Tecnologia)
   [UID/QUI/50006/2013]; NORTE2020 Partnership Agreement
FX This work was supported by European Union through projects
   Norte-01-0145-FEDER-000024 and Norte-01-0145-FEDER-000011, co-funded by
   FEDER in the scope of CCDR-N and NORTE2020 Partnership Agreement. This
   work also received financial support from the European Union (FEDER
   funds through COMPETE) and National Funds (FCT, Fundacao para a Ciencia
   e a Tecnologia) through project UID/QUI/50006/2013.
CR Alves RC, 2015, ANAL BIOANAL CHEM, V407, P7157, DOI 10.1007/s00216-015-8879-8
   Alves RC, 2015, BIOSENS BIOELECTRON, V64, P19, DOI 10.1016/j.bios.2014.08.026
   Angelidis C, 2013, CURR TOP MED CHEM, V13, P164, DOI 10.2174/1568026611313020006
   Cai LJ, 2009, CLIN CHIM ACTA, V403, P121, DOI 10.1016/j.cca.2009.01.030
   Coll E, 2000, AM J KIDNEY DIS, V36, P29, DOI 10.1053/ajkd.2000.8237
   Couto RAS, 2016, TALANTA, V146, P801, DOI 10.1016/j.talanta.2015.06.011
   Dupont M, 2012, CIRC-HEART FAIL, V5, P602, DOI 10.1161/CIRCHEARTFAILURE.112.966960
   Edelstein CL, 2017, BIOMARKERS OF KIDNEY DISEASE, 2ND EDITION, P241, DOI 10.1016/B978-0-12-803014-1.00006-6
   ENGVALL E, 1971, IMMUNOCHEMISTRY, V8, P871, DOI 10.1016/0019-2791(71)90454-X
   Escamilla-Gomez V, 2009, BIOSENS BIOELECTRON, V24, P2678, DOI 10.1016/j.bios.2009.01.043
   Fanjul-Bolado P, 2007, ANAL CHEM, V79, P5272, DOI 10.1021/ac070624o
   Fassett RG, 2011, KIDNEY INT, V80, P806, DOI 10.1038/ki.2011.198
   Felix FS, 2018, BIOSENS BIOELECTRON, V102, P470, DOI 10.1016/j.bios.2017.11.029
   Findlay JWA, 2000, J PHARMACEUT BIOMED, V21, P1249, DOI 10.1016/S0731-7085(99)00244-7
   Finney H, 1997, CLIN CHEM, V43, P1016
   Fiseha Temesgen, 2015, J MOL BIOMARK DIAGN, DOI [10.4172/2155-9929.S8-009, DOI 10.4172/2155-9929.S8-009]
   Ford SM, 2014, BIOMARKERS IN TOXICOLOGY, P261, DOI 10.1016/B978-0-12-404630-6.00014-2
   Gopinath SCB, 2014, BIOSENS BIOELECTRON, V57, P292, DOI 10.1016/j.bios.2014.02.029
   Hawkridge AM, 2009, ANNU REV ANAL CHEM, V2, P265, DOI 10.1146/annurev.anchem.1.031207.112942
   Herget-Rosenthal S, 2004, KIDNEY INT, V66, P1115, DOI 10.1111/j.1523-1755.2004.00861.x
   Hlavacek WS, 1999, BIOPHYS J, V76, P3031, DOI 10.1016/S0006-3495(99)77456-4
   Holford TRJ, 2012, BIOSENS BIOELECTRON, V34, P12, DOI 10.1016/j.bios.2011.10.023
   Ix JH, 2007, CIRCULATION, V115, P173, DOI 10.1161/CIRCULATIONAHA.106.644286
   James MT, 2010, LANCET, V375, P1296, DOI 10.1016/S0140-6736(09)62004-3
   Jha V, 2013, LANCET, V382, P260, DOI 10.1016/S0140-6736(13)60687-X
   Karyakin AA, 2000, ANAL CHEM, V72, P3805, DOI 10.1021/ac9907890
   KYHSEANDERSEN J, 1994, CLIN CHEM, V40, P1921
   Laterza OF, 2002, CLIN CHEM, V48, P699
   Lin H, 2013, BIOSENS BIOELECTRON, V41, P256, DOI 10.1016/j.bios.2012.08.030
   Liyanage T, 2015, LANCET, V385, P1975, DOI 10.1016/S0140-6736(14)61601-9
   Lopez-Giacoman Salvador, 2015, World J Nephrol, V4, P57, DOI 10.5527/wjn.v4.i1.57
   Luyckx VA, 2018, B WORLD HEALTH ORGAN, V96, P414, DOI 10.2471/BLT.17.206441
   Marques RCB, 2014, TALANTA, V129, P594, DOI 10.1016/j.talanta.2014.06.035
   Martinez-Paredes G, 2009, ELECTROCHIM ACTA, V54, P4801, DOI 10.1016/j.electacta.2009.03.085
   Mi L, 2016, ANAL CHIM ACTA, V902, P107, DOI 10.1016/j.aca.2015.11.007
   Mistry KK, 2014, ANALYST, V139, P2289, DOI 10.1039/c3an02050a
   Nagai A, 2000, NEUROLOGY, V55, P1828, DOI 10.1212/WNL.55.12.1828
   Neuen BL, 2017, BMJ GLOB HEALTH, V2, DOI 10.1136/bmjgh-2017-000380
   Ogawa-Akiyama A, 2018, PLOS ONE, V13, DOI 10.1371/journal.pone.0193695
   Onopiuk A, 2015, ADV CLIN CHEM, V68, P57, DOI 10.1016/bs.acc.2014.11.007
   Pingarron JM, 2008, ELECTROCHIM ACTA, V53, P5848, DOI 10.1016/j.electacta.2008.03.005
   Shlipak MG, 2013, AM J KIDNEY DIS, V62, P595, DOI 10.1053/j.ajkd.2013.03.027
   Stevens LA, 2006, NEW ENGL J MED, V354, P2473, DOI 10.1056/NEJMra054415
   Tao J, 2016, J MATER CHEM B, V4, P4258, DOI 10.1039/c6tb00080k
   Tonelli M, 2006, J AM SOC NEPHROL, V17, P2034, DOI 10.1681/ASN.2005101085
   Wan Y, 2013, BIOSENS BIOELECTRON, V47, P1, DOI 10.1016/j.bios.2013.02.045
   Wang HD, 2016, LANCET, V388, P1459, DOI 10.1016/S0140-6736(16)31012-1
NR 47
TC 20
Z9 20
U1 9
U2 66
PU ELSEVIER
PI AMSTERDAM
PA RADARWEG 29, 1043 NX AMSTERDAM, NETHERLANDS
SN 0039-9140
EI 1873-3573
J9 TALANTA
JI Talanta
PD AUG 15
PY 2019
VL 201
BP 211
EP 216
DI 10.1016/j.talanta.2019.04.006
PG 6
WC Chemistry, Analytical
WE Science Citation Index Expanded (SCI-EXPANDED)
SC Chemistry
GA IC6LT
UT WOS:000471084300028
PM 31122413
OA Green Submitted
DA 2023-06-30
ER

PT J
AU Li, FL
   Guo, YM
   Wang, XY
   Sun, X
AF Li, Falan
   Guo, Yemin
   Wang, Xiangyou
   Sun, Xia
TI Multiplexed aptasensor based on metal ions labels for simultaneous
   detection of multiple antibiotic residues in milk
SO BIOSENSORS & BIOELECTRONICS
LA English
DT Article
DE Multiplexed aptasensor; Simultaneous detection; Metal ions labels;
   Multiple antibiotic residues
ID SIMULTANEOUS ELECTROCHEMICAL DETECTION; TANDEM MASS-SPECTROMETRY; WALLED
   CARBON NANOTUBES; LIQUID-CHROMATOGRAPHY; GOLD NANOPARTICLES; SENSITIVE
   DETECTION; ULTRASENSITIVE DETECTION; COLORIMETRIC DETECTION; SIGNAL
   AMPLIFICATION; ACTIVATED CARBON
AB A dual-target electrochemical aptasensor was developed for the simultaneous detection of multiple antibiotics based on metal ions as signal tracers and nanocomposites as signal amplification strategy. Metal ions such as Cd2+ and Pb2+ could generate distinct differential pulse voltammetry (DPV) peaks. When targets were present, kanamycin (KAN) and streptomycin (STR) as models, the KAN aptamer (KAP) and STR aptamer (STP) were released from their complementary strands, with more change of Cd2+ and Pb2+ corresponding to peak currents. At the same time, complementary strand of KAP (cKAP) and STP (cSTP) were linked with the poly (A) structure (cSTP-PolyA-cKAP) to increase their conformational freedom. Graphitized multi-walled carbon nanotubes (MWCNTGr) and carbon nanofibers-gold nanoparticles (CNFs-AuNPs) as a biosensor platform enhanced the surface area to capture a large amount of cSTP-PolyA-cKAP, thus amplifying the detection response. Under the optimal conditions, the aptasensor could detect KAN and STR as low as 74.50 pM and 36.45 pM respectively with the range from 0.1 to 100 nM and exhibited excellent selectively. Moreover, this aptasensor showed promising applications for the detection of other analytes by changing corresponding aptamers.
C1 [Li, Falan; Wang, Xiangyou] Northeast Agr Univ, Sch Engn, 59 Mucai St, Harbin 150000, Heilongjiang, Peoples R China.
   [Guo, Yemin; Wang, Xiangyou; Sun, Xia] Shandong Univ Technol, Sch Agr Engn & Food Sci, 12 Zhangzhou Rd, Zibo 255049, Shandong, Peoples R China.
C3 Northeast Agricultural University - China; Shandong University of
   Technology
RP Wang, XY (通讯作者)，Northeast Agr Univ, Sch Engn, 59 Mucai St, Harbin 150000, Heilongjiang, Peoples R China.; Sun, X (通讯作者)，Shandong Univ Technol, Sch Agr Engn & Food Sci, 12 Zhangzhou Rd, Zibo 255049, Shandong, Peoples R China.
EM wxy@sdut.edu.cn; sunxia2151@sina.com
FU National Natural Science Foundation of China [31471641, 31772068,
   31701681]; Special Project of Independent Innovation of Shandong
   Province [2014CGZH0703]; Shandong Provincial Natural Science Foundation
   [ZR2014CM009, ZR2015CM016, ZR2016CM29, ZR2017BC001, ZR2014FL003]; Key
   Research and Invention Program of Shandong Province [2017GNC10119]; Key
   Innovative project for Major Agriculture Application Technology of
   Shandong Province
FX This work was supported by the National Natural Science Foundation of
   China (No.31471641, 31772068, 31701681), Special Project of Independent
   Innovation of Shandong Province (2014CGZH0703), Shandong Provincial
   Natural Science Foundation (ZR2014CM009, ZR2015CM016, ZR2016CM29,
   ZR2017BC001, ZR2014FL003), Key Research and Invention Program of
   Shandong Province (2017GNC10119), Key Innovative project for 2017 Major
   Agriculture Application Technology of Shandong Province.
CR Adegbenjo AO, 2017, MATER DESIGN, V128, P119, DOI 10.1016/j.matdes.2017.05.003
   Ansari AA, 2008, ELECTROCHEM COMMUN, V10, P1246, DOI 10.1016/j.elecom.2008.06.003
   Arshad SN, 2011, CARBON, V49, P1710, DOI 10.1016/j.carbon.2010.12.056
   Bai XJ, 2014, BIOSENS BIOELECTRON, V56, P112, DOI 10.1016/j.bios.2013.12.068
   Bang-Ce Y, 2008, FOOD CHEM, V106, P797, DOI 10.1016/j.foodchem.2007.06.006
   Barranco V, 2010, J PHYS CHEM C, V114, P10302, DOI 10.1021/jp1021278
   Chen HW, 2008, CHEMMEDCHEM, V3, P991, DOI 10.1002/cmdc.200800030
   Chen J, 2015, TALANTA, V139, P226, DOI 10.1016/j.talanta.2015.02.036
   Chen KJ, 2012, BIOSENS BIOELECTRON, V33, P75, DOI 10.1016/j.bios.2011.12.020
   Chen YP, 2013, BIOSENS BIOELECTRON, V39, P112, DOI 10.1016/j.bios.2012.06.056
   Cheng AKH, 2007, ANAL CHEM, V79, P5158, DOI 10.1021/ac062214q
   Danesh NM, 2016, BIOSENS BIOELECTRON, V75, P123, DOI 10.1016/j.bios.2015.08.017
   Dong LQ, 2007, ADV MATER, V19, P1748, DOI 10.1002/adma.200602543
   Du D, 2010, ANAL CHEM, V82, P2989, DOI 10.1021/ac100036p
   Evtugyn G, 2013, ELECTROANAL, V25, P1847, DOI 10.1002/elan.201300164
   Feng LN, 2012, ANAL CHEM, V84, P7810, DOI 10.1021/ac301438v
   Feng XB, 2016, SENSOR ACTUAT B-CHEM, V226, P305, DOI 10.1016/j.snb.2015.11.131
   Ferapontova EE, 2008, J AM CHEM SOC, V130, P4256, DOI 10.1021/ja711326b
   Gbylik M, 2013, FOOD ADDIT CONTAM A, V30, P940, DOI 10.1080/19440049.2013.780210
   Ghanbari K, 2018, BIOELECTROCHEMISTRY, V120, P43, DOI 10.1016/j.bioelechem.2017.11.006
   Gopinath SCB, 2014, BIOSENS BIOELECTRON, V51, P115, DOI 10.1016/j.bios.2013.07.037
   Granja RHMM, 2009, ANAL CHIM ACTA, V637, P64, DOI 10.1016/j.aca.2009.01.006
   Gremilogianni AM, 2010, J CHROMATOGR A, V1217, P6646, DOI 10.1016/j.chroma.2010.04.059
   Haddaoui M, 2015, SENSOR ACTUAT B-CHEM, V219, P171, DOI 10.1016/j.snb.2015.05.023
   Janegitz BC, 2011, SENSOR ACTUAT B-CHEM, V158, P411, DOI 10.1016/j.snb.2011.06.048
   Li C, 2017, FOOD CHEM, V227, P48, DOI 10.1016/j.foodchem.2017.01.058
   Li RZ, 2014, ANAL CHEM, V86, P9372, DOI 10.1021/ac502616n
   Liu R, 2015, ELECTROCHIM ACTA, V182, P516, DOI 10.1016/j.electacta.2015.09.140
   Mishra GK, 2015, BIOSENS BIOELECTRON, V67, P532, DOI 10.1016/j.bios.2014.09.033
   Moon S, 2009, CARBON, V47, P2829, DOI 10.1016/j.carbon.2009.06.027
   Pendela M, 2009, J SEP SCI, V32, P3418, DOI 10.1002/jssc.200900238
   Qin L, 2017, SENSOR ACTUAT B-CHEM, V243, P946, DOI 10.1016/j.snb.2016.12.086
   Qin XL, 2015, ANAL METHODS-UK, V7, P5419, DOI 10.1039/c5ay00713e
   Ralunan M.A., 2009, ANAL CHEM, V81, P6604
   Ramezani M, 2016, SENSOR ACTUAT B-CHEM, V222, P1, DOI 10.1016/j.snb.2015.08.024
   Su DS, 2005, ANGEW CHEM INT EDIT, V44, P5488, DOI 10.1002/anie.200500685
   Sun X, 2014, ANALYST, V139, P299, DOI 10.1039/c3an01840g
   Thou N., 2014, ANAL METHODS, V6, P1569
   Thou N., 2013, TALANTA, V108, P109
   Tombelli S, 2005, BIOSENS BIOELECTRON, V20, P2424, DOI 10.1016/j.bios.2004.11.006
   TUERK C, 1990, SCIENCE, V249, P505, DOI 10.1126/science.2200121
   Ueyama H, 2002, J AM CHEM SOC, V124, P14286, DOI 10.1021/ja026892f
   Vinas P, 2007, TALANTA, V72, P808, DOI 10.1016/j.talanta.2006.12.006
   Wei Q, 2012, FOOD CHEM, V134, P1601, DOI 10.1016/j.foodchem.2012.02.126
   Xu T, 2014, BIOSENS BIOELECTRON, V56, P174, DOI 10.1016/j.bios.2014.01.006
   Xu W, 2014, NEW J CHEM, V38, P4931, DOI 10.1039/c4nj00858h
   Xu XX, 2017, SENSOR ACTUAT B-CHEM, V251, P564, DOI 10.1016/j.snb.2017.04.168
   Xu YY, 2015, ANAL CHIM ACTA, V891, P298, DOI 10.1016/j.aca.2015.08.013
   Xue JK, 2016, ANAL METHODS-UK, V8, P1981, DOI 10.1039/c5ay03136b
   Xue YD, 2017, CHEMOSPHERE, V183, P156, DOI 10.1016/j.chemosphere.2017.05.115
   Yan ZD, 2016, BIOSENS BIOELECTRON, V78, P51, DOI 10.1016/j.bios.2015.11.019
   Yin JL, 2017, SENSOR ACTUAT B-CHEM, V241, P151, DOI 10.1016/j.snb.2016.10.062
   Zhao BJ, 2015, BIOSENS BIOELECTRON, V68, P763, DOI 10.1016/j.bios.2015.02.004
   Zhu FL, 2015, J NANOSCI NANOTECHNO, V15, P3981, DOI 10.1166/jnn.2015.9494
   Zhu Y, 2012, BIOSENS BIOELECTRON, V36, P29, DOI 10.1016/j.bios.2012.03.034
NR 55
TC 62
Z9 63
U1 10
U2 397
PU ELSEVIER ADVANCED TECHNOLOGY
PI OXFORD
PA OXFORD FULFILLMENT CENTRE THE BOULEVARD, LANGFORD LANE, KIDLINGTON,
   OXFORD OX5 1GB, OXON, ENGLAND
SN 0956-5663
EI 1873-4235
J9 BIOSENS BIOELECTRON
JI Biosens. Bioelectron.
PD SEP 15
PY 2018
VL 115
BP 7
EP 13
DI 10.1016/j.bios.2018.04.024
PG 7
WC Biophysics; Biotechnology & Applied Microbiology; Chemistry, Analytical;
   Electrochemistry; Nanoscience & Nanotechnology
WE Science Citation Index Expanded (SCI-EXPANDED)
SC Biophysics; Biotechnology & Applied Microbiology; Chemistry;
   Electrochemistry; Science & Technology - Other Topics
GA GK5NK
UT WOS:000436221600002
PM 29783082
DA 2023-06-30
ER

PT J
AU Ferreira, AAP
   Alves, MJM
   Barrozo, S
   Yamanaka, H
   Benedetti, AV
AF Pupim Ferreira, Antonio Ap.
   Alves, Maria Julia M.
   Barrozo, S.
   Yamanaka, Hideko
   Benedetti, Assis Vicente
TI Optimization of incubation time of protein Tc85 in the construction of
   biosensor: Is the EIS a good tool?
SO JOURNAL OF ELECTROANALYTICAL CHEMISTRY
LA English
DT Article
DE Electrochemical impedance; Electrode modification; Protein incubation
   time; SAM; T. cruzi
ID SELF-ASSEMBLED MONOLAYERS; ANTIGEN-ANTIBODY INTERACTIONS; IMPEDANCE
   SPECTROSCOPY; GOLD SURFACES; TRYPANOSOMA-CRUZI; ADSORPTION; ELECTRODES;
   IMMOBILIZATION; CYSTAMINE; BINDING
AB Electrochemical impedance spectroscopy (EIS) in pH 6.9 phosphate buffer solution was used to investigate each step of the procedure employed to modify a screen-printed electrode (SPE). The SPE was modified with self-assembled monolayers (SAMs) of cystamine (CYS, deposited from 20 mM solution), followed by glutaraldehyde (GA, 0.3 M solution). The Trypanosoma cruzi antigen was immobilized using different deposition times. The influence of incubation time (2-18 h) of protein was also investigated. The topography of modified electrode with this protein was investigated by atomic force microscopy (AFM). Interpretation of impedance data was based on physical and chemical adsorption, and degradation of the layer at high and meddle frequencies, and charge transfer reaction involving mainly the reduction of oxygen at low frequencies. EIS studies on modified electrodes with Tc85 protein immobilized for different incubation times indicated that the optimum incubation time was 6-8 h. It was demonstrated that EIS is a good technique to evaluate the different steps and the integrity of the surface modifications, and to optimize the incubation time of protein in the development of biosensors. (C) 2010 Elsevier B.V. All rights reserved.
C1 [Pupim Ferreira, Antonio Ap.; Barrozo, S.; Yamanaka, Hideko; Benedetti, Assis Vicente] UNESP, Inst Chem, BR-14800900 Araraquara, SP, Brazil.
   [Alves, Maria Julia M.] Univ Sao Paulo, Inst Chem, BR-05599970 Sao Paulo, Brazil.
C3 Universidade Estadual Paulista; Universidade de Sao Paulo
RP Benedetti, AV (通讯作者)，UNESP, Inst Chem, CP 355, BR-14800900 Araraquara, SP, Brazil.
EM benedeti@iq.unesp.br
RI Alves, Maria Julia/K-8976-2012; Yamanaka, Hideko/I-8535-2012; Barrozo,
   Sidineia/ABE-8011-2020; Benedetti, Assis Vicente/I-8818-2012
OI Alves, Maria Julia/0000-0001-7211-9631; Yamanaka,
   Hideko/0000-0002-9835-9155; Benedetti, Assis Vicente/0000-0002-0243-6639
FU FAPESP [05/50734-4]; CNPq [150670/2007-9, 300728/2007-7]
FX The authors wish to thank FAPESP (Proc. 05/50734-4) for a scholarship
   and CNPq (Proc. 150670/2007-9 and 300728/2007-7) for scholarships and
   financial support. The authors also wish to thank Drs. R. Marchetto and
   E.M. Cilli for the use of the infrared system, and Dr. P.H. Suegama and
   C. Santilli for AFM facilities.
CR Balkenhohl T, 2007, ANAL CHIM ACTA, V597, P50, DOI 10.1016/j.aca.2007.06.041
   BRADFORD MM, 1976, ANAL BIOCHEM, V72, P248, DOI 10.1016/0003-2697(76)90527-3
   Campuzano S, 2006, ELECTROCHEM COMMUN, V8, P299, DOI 10.1016/j.elecom.2005.12.001
   Campuzano S, 2006, J ELECTROANAL CHEM, V586, P112, DOI 10.1016/j.jelechem.2005.09.007
   Cuesta A, 2000, PHYS CHEM CHEM PHYS, V2, P5684, DOI 10.1039/b006464p
   Ding SJ, 2005, ANAL CHIM ACTA, V554, P43, DOI 10.1016/j.aca.2005.08.046
   Diniz FB, 2003, BIOSENS BIOELECTRON, V19, P79, DOI 10.1016/S0956-5663(03)00213-6
   Ferreira AAP, 2006, ELECTROCHIM ACTA, V51, P5046, DOI 10.1016/j.electacta.2006.03.061
   Ferreira AAP, 2009, J ELECTROANAL CHEM, V634, P111, DOI 10.1016/j.jelechem.2009.07.018
   Ferreira AAP, 2005, BIOSENS BIOELECTRON, V21, P175, DOI 10.1016/j.bios.2004.08.001
   Fibbioli M, 2002, CHEM MATER, V14, P1721, DOI 10.1021/cm0109589
   Freire RS, 2003, QUIM NOVA, V26, P381, DOI 10.1590/S0100-40422003000300016
   *GAMR INSTR, 2003, EL MEAS SYST HARDW O
   Huang IY, 2008, SENSOR ACTUAT B-CHEM, V132, P340, DOI 10.1016/j.snb.2008.01.048
   Janek RP, 1998, LANGMUIR, V14, P3011, DOI 10.1021/la970980+
   Lillie G, 2001, SENSOR ACTUAT B-CHEM, V78, P249, DOI 10.1016/S0925-4005(01)00821-8
   Magdesian MH, 2001, J BIOL CHEM, V276, P19382, DOI 10.1074/jbc.M011474200
   MARGEL S, 1993, J BIOMED MATER RES, V27, P1463, DOI 10.1002/jbm.820271202
   Marroquin-Quelopana M, 2004, BIOCHEM BIOPH RES CO, V325, P612, DOI 10.1016/j.bbrc.2004.10.068
   Martins MCL, 2003, BIOMATERIALS, V24, P3697, DOI 10.1016/S0142-9612(03)00244-8
   Mendes RK, 2004, J BRAZIL CHEM SOC, V15, P849, DOI 10.1590/S0103-50532004000600011
   Nakamoto K., 1970, INFRARED SPECTRA INO
   Navratilova I, 2004, BIOELECTROCHEMISTRY, V62, P11, DOI 10.1016/j.bioelechem.2003.10.004
   Pei RJ, 2001, BIOSENS BIOELECTRON, V16, P355, DOI 10.1016/S0956-5663(01)00150-6
   Pernia AM, 2009, IEEE T INSTRUM MEAS, V58, P2181, DOI 10.1109/TIM.2009.2013664
   Pohanka M, 2007, TALANTA, V71, P981, DOI 10.1016/j.talanta.2006.05.074
   Pradier CM, 2002, SURF SCI, V502, P193, DOI 10.1016/S0039-6028(01)01932-X
   Schiller CA, 2001, PHYS CHEM CHEM PHYS, V3, P374, DOI 10.1039/b007678n
   Sigal GB, 1998, J AM CHEM SOC, V120, P3464, DOI 10.1021/ja970819l
   Silin V, 1997, J COLLOID INTERF SCI, V185, P94, DOI 10.1006/jcis.1996.4586
   TABORELLI M, 1995, J BIOMED MATER RES, V29, P707, DOI 10.1002/jbm.820290606
   Takahara A, 2002, COLLOID SURFACE B, V23, P141, DOI 10.1016/S0927-7765(01)00231-4
   Tengvall P, 1998, BIOMATERIALS, V19, P407, DOI 10.1016/S0142-9612(97)00110-5
   Tidwell CD, 1997, LANGMUIR, V13, P3404, DOI 10.1021/la9604341
   Truong KD, 1995, PROG SURF SCI, V50, P207, DOI 10.1016/0079-6816(95)00055-0
   Wadu-Mesthrige K, 2000, SCANNING, V22, P380
   Wang MJ, 2004, BIOSENS BIOELECTRON, V19, P575, DOI 10.1016/S0956-5663(03)00252-5
   Weber M, 1998, COLLOID SURFACE A, V134, P103, DOI 10.1016/S0927-7757(97)00333-6
   Wirde M, 1999, LANGMUIR, V15, P6370, DOI 10.1021/la9903245
   Yam CM, 2001, J COLLOID INTERF SCI, V235, P183, DOI 10.1006/jcis.2000.7362
NR 40
TC 11
Z9 13
U1 1
U2 14
PU ELSEVIER SCIENCE SA
PI LAUSANNE
PA PO BOX 564, 1001 LAUSANNE, SWITZERLAND
SN 1572-6657
EI 1873-2569
J9 J ELECTROANAL CHEM
JI J. Electroanal. Chem.
PD MAY 1
PY 2010
VL 643
IS 1-2
BP 1
EP 8
DI 10.1016/j.jelechem.2010.03.019
PG 8
WC Chemistry, Analytical; Electrochemistry
WE Science Citation Index Expanded (SCI-EXPANDED)
SC Chemistry; Electrochemistry
GA 603WM
UT WOS:000278238800001
DA 2023-06-30
ER

PT J
AU Ensafi, AA
   Amini, M
   Rezaei, B
AF Ensafi, Ali A.
   Amini, Maryam
   Rezaei, Behzad
TI Detection of DNA damage induced by chromium/glutathione/H2O2 system at
   MWCNTs-poly(diallyldimethylammonium chloride) modified pencil graphite
   electrode using methylene blue as an electroactive probe
SO SENSORS AND ACTUATORS B-CHEMICAL
LA English
DT Article
DE DNA damage; Hydroxyl radical; Glutathione; MWCNTs/PDDA modified PGE;
   Chromium(VI)
ID OXIDATIVE DNA; CHROMIUM; GLUTATHIONE; TOXICITY; ADDUCTS; CARCINOGENESIS;
   MECHANISMS; BIOSENSOR; BREAKAGE; RADICALS
AB A new electrochemical biosensor for direct detection of DNA damage is presented by chromium/glutathione/H2O2 system using methylene blue (MB) as an electroactive probe. In this work, MWCNTs modified poly(diallyldimethylammonium chloride), MWCNTs-PDDA, nanoparticles were prepared. Then, a pencil graphite electrode (PGE) was modified with MWCNTs-PDDA nanoparticles. Finally, a double strain DNA (ds-DNA) was assembled on the surface of the modified electrode. To detect the DNA damage, the modified electrode was immersed into MB solution to load the MB into the ds-DNA presents on the surface of electrode. Differential pulse voltammogram (DPV) of the loaded MB on the electrode showed a sharp peak at -0.230 V vs. Ag/AgCl. In a blank solution, the MB loaded into the films was released gradually from the electrode surface, but the complete reloading of MB into the films could be realized by immersing the electrode into MB solution again, indicating the good reversibility of MB incorporation. However, after incubation of the DNA-modified electrode in the solution of known genotoxic agent (glutathione, chromium(VI) plus hydrogen peroxide), the damaged MWCNTs/PDDA/ds-DNA films could not return to their original form and fully loaded state with reloading of MB, thereby showing smaller DPV peak current. (c) 2012 Elsevier B.V. All rights reserved.
C1 [Ensafi, Ali A.; Amini, Maryam; Rezaei, Behzad] Isfahan Univ Technol, Dept Chem, Esfahan 8415683111, Iran.
C3 Isfahan University of Technology
RP Ensafi, AA (通讯作者)，Isfahan Univ Technol, Dept Chem, Esfahan 8415683111, Iran.
EM Ensafi@cc.iut.ac.ir
RI Ensafi, Ali A./AAC-9741-2020; Ensafi, Ali A./G-1475-2017; REZAEI,
   BEHZAD/F-9957-2017; Ghiasvand, Alireza/D-8380-2017; REZAEI,
   BEHZAD/AAE-2258-2019
OI Ensafi, Ali A./0000-0002-1193-4090; Ensafi, Ali A./0000-0002-1193-4090;
   REZAEI, BEHZAD/0000-0003-0055-0486; Ghiasvand,
   Alireza/0000-0002-4570-7988; REZAEI, BEHZAD/0000-0003-0055-0486
FU National Elite Foundation, Isfahan branch
FX The authors wish to thank the National Elite Foundation, Isfahan branch,
   for supporting of this project.
CR AIYAR J, 1989, TOXICOL ENVIRON CHEM, V22, P135, DOI 10.1080/02772248909357432
   AIYAR J, 1990, CHEM RES TOXICOL, V3, P595, DOI 10.1021/tx00018a016
   Barroso MF, 2011, BIOSENS BIOELECTRON, V26, P2396, DOI 10.1016/j.bios.2010.10.019
   Deforce DLD, 1996, ANAL CHEM, V68, P3575, DOI 10.1021/ac9600013
   Dizdaroglu M, 2002, FREE RADICAL BIO MED, V32, P1102, DOI 10.1016/S0891-5849(02)00826-2
   Ensafi AA, 2012, TALANTA, V88, P244, DOI 10.1016/j.talanta.2011.10.038
   Ensafi AA, 2012, BIOSENS BIOELECTRON, V31, P376, DOI 10.1016/j.bios.2011.10.050
   Goyal RN, 2010, BIOSENS BIOELECTRON, V26, P463, DOI 10.1016/j.bios.2010.07.084
   Gunther M. R., 1995, ARCH BIOCHEM BIOPHYS, V225, P179
   HALLIWELL B, 1992, FEBS LETT, V307, P108, DOI 10.1016/0014-5793(92)80911-Y
   Jia SP, 2008, J PHYS CHEM B, V112, P4461, DOI 10.1021/jp711528z
   Kasprzak KS, 2002, FREE RADICAL BIO MED, V32, P958, DOI 10.1016/S0891-5849(02)00809-2
   Kelley SO, 1997, BIOCONJUGATE CHEM, V8, P31, DOI 10.1021/bc960070o
   Kilic E, 2004, BIOL TRACE ELEM RES, V102, P19, DOI 10.1385/BTER:102:1-3:019
   Kumar R, 1997, CARCINOGENESIS, V18, P407, DOI 10.1093/carcin/18.2.407
   Labuda J, 2010, PURE APPL CHEM, V82, P1161, DOI 10.1351/PAC-REP-09-08-16
   LAFLEUR MVM, 1993, MUTAT RES, V295, P1, DOI 10.1016/0921-8734(93)90006-O
   Li N, 2008, ELECTROCHIM ACTA, V54, P235, DOI 10.1016/j.electacta.2008.08.015
   Liao TL, 2010, COLLOID SURFACE B, V76, P334, DOI 10.1016/j.colsurfb.2009.11.016
   Lindahl T, 1999, SCIENCE, V286, P1897, DOI 10.1126/science.286.5446.1897
   Liu JF, 2005, ANAL CHEM, V77, P7687, DOI 10.1021/ac0509298
   Liu Y, 2009, BIOSENS BIOELECTRON, V25, P185, DOI 10.1016/j.bios.2009.06.035
   Liu Y, 2008, ELECTROANAL, V20, P2671, DOI 10.1002/elan.200804384
   Narang J, 2012, INT J BIOL MACROMOL, V50, P672, DOI 10.1016/j.ijbiomac.2012.01.023
   Nowicka AM, 2010, BIOPHYS CHEM, V146, P42, DOI 10.1016/j.bpc.2009.10.003
   Oliveira SCB, 2010, ANAL BIOANAL CHEM, V398, P1633, DOI 10.1007/s00216-010-4051-7
   Oliveira-Brett AM, 2002, TALANTA, V56, P959, DOI 10.1016/S0039-9140(01)00656-7
   Ozsoz M, 2003, ELECTROANAL, V15, P613, DOI 10.1002/elan.200390077
   Parsons JL, 2000, MUTAGENESIS, V15, P311, DOI 10.1093/mutage/15.4.311
   ROWLEY DA, 1982, FEBS LETT, V138, P33, DOI 10.1016/0014-5793(82)80388-8
   Rusling JF, 2004, BIOSENS BIOELECTRON, V20, P1022, DOI 10.1016/j.bios.2004.06.033
   SAI K, 1992, JPN J CANCER RES, V83, P45, DOI 10.1111/j.1349-7006.1992.tb02350.x
   Salnikow K, 2008, CHEM RES TOXICOL, V21, P28, DOI 10.1021/tx700198a
   Singh J, 1998, ONCOL REP, V5, P1307
   Vacek J, 2007, ELECTROANAL, V19, P2093, DOI 10.1002/elan.200703917
   Valko M, 2006, CHEM-BIOL INTERACT, V160, P1, DOI 10.1016/j.cbi.2005.12.009
   Valko M, 2005, CURR MED CHEM, V12, P1161, DOI 10.2174/0929867053764635
   Viswesh V, 2010, CHEM RES TOXICOL, V23, P99, DOI 10.1021/tx900301r
   Wegrzyn G, 2003, J APPL MICROBIOL, V95, P1175, DOI 10.1046/j.1365-2672.2003.02121.x
   Wei MY, 2011, MICROCHIM ACTA, V172, P247, DOI 10.1007/s00604-010-0519-6
   Yang J, 2002, ELECTROANAL, V14, P1494, DOI 10.1002/1521-4109(200211)14:21<1494::AID-ELAN1494>3.0.CO;2-I
   Yang PH, 2005, CHEM RES TOXICOL, V18, P1563, DOI 10.1021/tx050134w
   Zhitkovich A, 2005, CHEM RES TOXICOL, V18, P3, DOI 10.1021/tx049774+
NR 43
TC 35
Z9 35
U1 2
U2 71
PU ELSEVIER SCIENCE SA
PI LAUSANNE
PA PO BOX 564, 1001 LAUSANNE, SWITZERLAND
EI 0925-4005
J9 SENSOR ACTUAT B-CHEM
JI Sens. Actuator B-Chem.
PD FEB
PY 2013
VL 177
BP 862
EP 870
DI 10.1016/j.snb.2012.12.017
PG 9
WC Chemistry, Analytical; Electrochemistry; Instruments & Instrumentation
WE Science Citation Index Expanded (SCI-EXPANDED)
SC Chemistry; Electrochemistry; Instruments & Instrumentation
GA 101BU
UT WOS:000315751000115
DA 2023-06-30
ER

PT J
AU Fan, PC
   Liu, LJ
   Guo, QH
   Wang, JL
   Yang, JH
   Guan, XY
   Chen, SL
   Hou, HQ
AF Fan, Pinchao
   Liu, Lijuan
   Guo, Qiaohui
   Wang, Junli
   Yang, Jinhua
   Guan, Xiaoyu
   Chen, Shuiliang
   Hou, Haoqing
TI Three-dimensional N-doped carbon nanotube@carbon foam hybrid: an
   effective carrier of enzymes for glucose biosensors
SO RSC ADVANCES
LA English
DT Article
ID NANOPARTICLE/CARBON NANOFIBER COMPOSITES; IMPRINTED ELECTROCHEMICAL
   SENSOR; HIGH-PERFORMANCE SUPERCAPACITORS; DECORATED GRAPHENE OXIDE;
   OXYGEN REDUCTION; BIMETALLIC NANOPARTICLES; ELECTROCATALYTIC PROPERTIES;
   SENSITIVE DETERMINATION; VOLTAMMETRIC SENSOR; QUANTUM DOTS
AB Development of efficient, reliable, and cost-effective biosensors for accurate and convenient detection of glucose is highly desirable in the food industry, biotechnology, and clinical diagnosis. Carbon nanotube (CNT)-based enzyme biosensors have received considerable attention due to their excellent performance. However, the performance of these sensors is limited by the drawbacks of CNTs such as low electron transfer rate and catalytic area, and poor conductivity. Herein, three-dimensional (3D) nitrogen-doped CNTs (N-CNTs) supported by a carbon foam (N-CNT@CF) hybrid is fabricated as the carrier matrix to load glucose oxidase (GOD) for constructing high-performance glucose biosensors. A one-step chemical vapor deposition method is employed for the preparation of a N-CNT@CF hybrid, where N-CNTs are densely grown on the skeleton of carbon foam using iron as a catalyst. FT-IR spectroscopy shows that the N-CNT@CF is an effective carrier of GOD without enzyme denaturation. Combined with the extraordinary properties of 3D N-CNT@CF including large active surface area, high conductivity and fast mass transport dynamics, the GOD/N-CNT@CF biosensor achieves a large linear range (0.05-15.55 mM, R = 0.996) and a low detection limit (5.0 mu M, S/N = 3) for the detection of glucose. Furthermore, the glucose biosensor exhibited high selectivity, good repeatability and stability.
C1 [Fan, Pinchao; Liu, Lijuan; Guo, Qiaohui; Wang, Junli; Yang, Jinhua; Guan, Xiaoyu; Chen, Shuiliang; Hou, Haoqing] Jiangxi Normal Univ, Dept Chem & Chem Engn, Nanchang 330022, Jiangxi, Peoples R China.
C3 Jiangxi Normal University
RP Guo, QH; Hou, HQ (通讯作者)，Jiangxi Normal Univ, Dept Chem & Chem Engn, Nanchang 330022, Jiangxi, Peoples R China.
EM guoqiaohui@jxnu.edu.cn
RI Chen, shuiliang/K-2897-2012
OI Chen, shuiliang/0000-0002-1657-1874
FU National Natural Science Foundation of China [21405065]; Science and
   Technology Project of Jiangxi Province [20161BCB24005]
FX We are grateful for the National Natural Science Foundation of China
   (Grants No. 21405065) and the Science and Technology Project of Jiangxi
   Province (20161BCB24005).
CR Andrews R, 2002, ACCOUNTS CHEM RES, V35, P1008, DOI 10.1021/ar010151m
   Atar N, 2016, APPL SURF SCI, V362, P315, DOI 10.1016/j.apsusc.2015.11.222
   Bao SJ, 2008, ADV FUNCT MATER, V18, P591, DOI 10.1002/adfm.200700728
   Colak AT, 2016, J ELECTROCHEM SOC, V163, pF1237, DOI 10.1149/2.0911610jes
   Deng SY, 2009, BIOSENS BIOELECTRON, V25, P373, DOI 10.1016/j.bios.2009.07.016
   Guo QH, 2014, ELECTROCHIM ACTA, V138, P318, DOI 10.1016/j.electacta.2014.06.120
   Guo QH, 2014, ANAL CHEM, V86, P5898, DOI 10.1021/ac500811j
   He SJ, 2015, J POWER SOURCES, V280, P678, DOI 10.1016/j.jpowsour.2015.01.159
   He SJ, 2014, J POWER SOURCES, V262, P391, DOI 10.1016/j.jpowsour.2014.03.137
   He SJ, 2013, J POWER SOURCES, V243, P880, DOI 10.1016/j.jpowsour.2013.06.104
   HECHT HJ, 1993, J MOL BIOL, V229, P153, DOI 10.1006/jmbi.1993.1015
   Hu H, 2014, J POWER SOURCES, V268, P451, DOI 10.1016/j.jpowsour.2014.06.074
   KRIMM S, 1986, ADV PROTEIN CHEM, V38, P181, DOI 10.1016/S0065-3233(08)60528-8
   Li X, 2013, ADV FUNCT MATER, V23, P4862, DOI 10.1002/adfm.201300464
   Liu D, 2014, ACS CATAL, V4, P1825, DOI 10.1021/cs5000153
   Liu XQ, 2008, BIOSENS BIOELECTRON, V23, P1887, DOI 10.1016/j.bios.2008.02.016
   Luo XL, 2006, ELECTROANAL, V18, P1131, DOI 10.1002/elan.200603513
   Lyon JL, 2007, LANGMUIR, V23, P11311, DOI 10.1021/la7019186
   Maldonado S, 2005, J PHYS CHEM B, V109, P4707, DOI 10.1021/jp044442z
   Mani V, 2013, BIOSENS BIOELECTRON, V41, P309, DOI 10.1016/j.bios.2012.08.045
   Portaccio M, 2009, J SOL-GEL SCI TECHN, V50, P437, DOI 10.1007/s10971-009-1915-4
   Vikkisk M, 2013, ELECTROCHIM ACTA, V87, P709, DOI 10.1016/j.electacta.2012.09.071
   Wang GM, 2014, ADV MATER, V26, P2676, DOI 10.1002/adma.201304756
   Wang Y, 2014, SENSOR ACTUAT B-CHEM, V193, P708, DOI 10.1016/j.snb.2013.11.105
   Wu S, 2007, ADV FUNCT MATER, V17, P585, DOI 10.1002/adfm.200600491
   Yang C, 2015, ANAL CHIM ACTA, V887, P17, DOI 10.1016/j.aca.2015.05.049
   Yang C, 2012, LANGMUIR, V28, P4580, DOI 10.1021/la2044202
   Yola ML, 2016, J ELECTROCHEM SOC, V163, pB718, DOI 10.1149/2.1191614jes
   Yola ML, 2016, ELECTROANAL, V28, P570, DOI 10.1002/elan.201500381
   Yola ML, 2016, MAT SCI ENG C-MATER, V61, P368, DOI 10.1016/j.msec.2015.12.057
   Yola ML, 2015, SENSOR ACTUAT B-CHEM, V210, P149, DOI 10.1016/j.snb.2014.12.098
   Yola ML, 2014, BIOSENS BIOELECTRON, V60, P277, DOI 10.1016/j.bios.2014.04.045
   Yola ML, 2014, ELECTROCHIM ACTA, V119, P24, DOI 10.1016/j.electacta.2013.12.028
   Yola ML, 2014, ELECTROCHIM ACTA, V125, P38, DOI 10.1016/j.electacta.2014.01.074
   Zhang H, 2015, CARBON, V95, P388, DOI 10.1016/j.carbon.2015.08.025
   Zhang HJ, 2014, ELECTROCHIM ACTA, V115, P1, DOI 10.1016/j.electacta.2013.10.083
   Zhang M, 2016, SENSOR ACTUAT B-CHEM, V222, P829, DOI 10.1016/j.snb.2015.09.030
   Zhang Y, 2007, BIOSENS BIOELECTRON, V23, P438, DOI 10.1016/j.bios.2007.06.010
NR 38
TC 12
Z9 12
U1 1
U2 47
PU ROYAL SOC CHEMISTRY
PI CAMBRIDGE
PA THOMAS GRAHAM HOUSE, SCIENCE PARK, MILTON RD, CAMBRIDGE CB4 0WF, CAMBS,
   ENGLAND
SN 2046-2069
J9 RSC ADV
JI RSC Adv.
PY 2017
VL 7
IS 43
BP 26574
EP 26582
DI 10.1039/c7ra02592k
PG 9
WC Chemistry, Multidisciplinary
WE Science Citation Index Expanded (SCI-EXPANDED)
SC Chemistry
GA EV7QU
UT WOS:000401975700008
OA gold
DA 2023-06-30
ER

PT J
AU Singh, J
   Srivastava, M
   Roychoudhury, A
   Lee, DW
   Lee, SH
   Malhotra, BD
AF Singh, Jay
   Srivastava, Manish
   Roychoudhury, Appan
   Lee, Dong Won
   Lee, Seung Hee
   Malhotra, B. D.
TI Bienzyme-Functionalized Monodispersed Biocompatible Cuprous
   Oxide/Chitosan Nanocomposite Platform for Biomedical Application
SO JOURNAL OF PHYSICAL CHEMISTRY B
LA English
DT Article
ID ELECTROCHEMICAL BIOSENSORS; CHOLESTEROL; NANOPARTICLES; IMMOBILIZATION;
   ENZYME; NANOMATERIALS; FILMS
AB The ultrafine monodispersed cuprous oxide (Ufm-Cu2O) nanoparticles have been successfully synthesized by a facile wet chemical method using poly-N-vinylpyrrolidone (PVP) as a capping agent. This colloidal solution of Ufm-Cu2O and chitosan (CS) is electrophoretically deposited (EPD) onto the indium tin-oxide (ITO) glass substrate. Thus synthesized nanocomposite has been characterized by X-ray powder diffraction (XRD, similar to 6 nm), scanning electron microscopy (SEM), transmission electron microscopy (TEM), and Fourier transform infrared (FTIR) spectroscopic techniques. This novel biomedical nanocomposite platform has been explored to fabricate a cholesterol biosensor by immobilizing cholesterol esterase (ChEt) and cholesterol oxidase (ChOx) onto Ufm-Cu2O-CS/ITO electrode surface. The seed germination tests of these biomaterials (Ufm-Cu2O-CS nanocomposite and ChOx-ChEtUfm-CuO2-CS nanobiocomposite), conducted using the disc diffusion method, reveal strong activity against the common pathogens and crops, indicating biocompatibility of the nanocomposite. Under optimized conditions, the linearity between the current response and the cholesterol concentration has been obtained in the range of 10-450 mg/dL, with detection limit of 15.9 mg/dLcm(-2) and a high sensitivity of 0.895 mu A/(mg/dLcm(-2)). The proposed biocompatible ChEt-ChOx/Ufm-Cu2O-CS/ITO bioelectrode shows fast response time (<5 s), good reproducibility, and long-term stability. This biocompatible biosensor has been used to determine the total cholesterol levels in human serum samples. Investigated antimicrobial activities of bienzyme-functionalized Ufm-Cu2O-CS nanocomposite are the potential platform for biomedical applications.
C1 [Singh, Jay; Lee, Dong Won; Lee, Seung Hee] Chonbuk Natl Univ, Dept BIN Fus Technol, Jeonju 561756, Jeonbuk, South Korea.
   [Singh, Jay; Lee, Dong Won; Lee, Seung Hee] Chonbuk Natl Univ, Dept Polymer Nano Sci & Technol, Jeonju 561756, Jeonbuk, South Korea.
   [Srivastava, Manish] Motilal Nehru Natl Inst Technol, Dept Phys, Allahabad 211004, Uttar Pradesh, India.
   [Roychoudhury, Appan] Natl Phys Lab, Dept Sci & Technol, Ctr Biomol Elect, Biomed Instrumentat Sect,Mat Phys & Engn Div,CSIR, New Delhi 110012, India.
   [Malhotra, B. D.] Delhi Technol Univ, Dept Biotechnol, Delhi 110042, India.
   [Malhotra, B. D.] Chungnam Natl Univ, Ctr NanoBioengn & Spintron, Taejon 305764, South Korea.
C3 Jeonbuk National University; Jeonbuk National University; National
   Institute of Technology (NIT System); Motilal Nehru National Institute
   of Technology; Council of Scientific & Industrial Research (CSIR) -
   India; CSIR - National Physical Laboratory (NPL); Department of Science
   & Technology (India); Delhi Technological University; Chungnam National
   University
RP Malhotra, BD (通讯作者)，Delhi Technol Univ, Dept Biotechnol, Main Bawana Rd, Delhi 110042, India.
EM bansi.malhotra@gmail.com
RI Singh, Jay/AAD-5372-2022; malhotra, bansi d/E-8921-2012; Srivastava,
   Manish/AGA-6920-2022; Singh, Jay/N-8856-2013
OI Singh, Jay/0000-0002-3793-0450; malhotra, bansi d/0000-0002-0957-2684;
   Singh, Jay/0000-0002-3793-0450
FU World Class University (WCU) program [R31-20029]; MEST, Republic of
   Korea
FX We thank Director, National Physical Laboratory, New Delhi, India for
   providing the facilities. J.S. thanks World Class University (WCU)
   program (R31-20029) funded by MEST, Republic of Korea for providing
   financial support. We thank Prof. Radha Prasanna and Ms. Vidhi Chaudhary
   (IARI, New Delhi, India) for interesting discussions relating to
   biocompatibility studies. B.D.M. thanks the Ministry of Education,
   Science and Technology (R32-20026) of Korea for the opportunity provided
   during his visit to the Chungnam National University as visiting
   professor under the World Class University project during June-July
   2012.
CR Ahmadalinezhad A, 2011, BIOSENS BIOELECTRON, V26, P4508, DOI 10.1016/j.bios.2011.05.011
   Ansari AA, 2008, ELECTROCHEM COMMUN, V10, P1246, DOI 10.1016/j.elecom.2008.06.003
   Ansari SA, 2012, BIOTECHNOL ADV, V30, P512, DOI 10.1016/j.biotechadv.2011.09.005
   Arya SK, 2008, BIOSENS BIOELECTRON, V23, P1083, DOI 10.1016/j.bios.2007.10.018
   Borgohain K, 2002, J APPL PHYS, V92, P1292, DOI 10.1063/1.1491020
   Bornscheuer UT, 2003, ANGEW CHEM INT EDIT, V42, P3336, DOI 10.1002/anie.200301664
   Chopra N, 2007, ANAL LETT, V40, P2067, DOI 10.1080/00032710701567170
   Das M, 2011, BIOMACROMOLECULES, V12, P540, DOI 10.1021/bm1013074
   Dhyani H, 2012, J MATER CHEM, V22, P4970, DOI 10.1039/c2jm15914g
   Fang C, 2011, SENSOR ACTUAT B-CHEM, V155, P545, DOI 10.1016/j.snb.2011.01.005
   Freire RS, 2003, J BRAZIL CHEM SOC, V14, P230, DOI 10.1590/S0103-50532003000200008
   Gao ZY, 2012, CRYSTENGCOMM, V14, P6639, DOI 10.1039/c2ce25498k
   Gopalan AI, 2009, BIOSENS BIOELECTRON, V24, P2211, DOI 10.1016/j.bios.2008.11.034
   Gupta MN, 2011, ARTIF CELL BLOOD SUB, V39, P98, DOI 10.3109/10731199.2010.516259
   Kennedy J. F., 1985, HDB ENZYME BIOTECHNO, P147
   Kerman K, 2008, TRAC-TREND ANAL CHEM, V27, P585, DOI 10.1016/j.trac.2008.05.004
   Khan R, 2008, ANAL CHIM ACTA, V616, P207, DOI 10.1016/j.aca.2008.04.010
   Kooti M., 2010, NANOTECHNOLOGY, V17, P73
   Lewis JA, 2000, J AM CERAM SOC, V83, P2341, DOI 10.1111/j.1151-2916.2000.tb01560.x
   Li CL, 2010, BIOSENS BIOELECTRON, V26, P903, DOI 10.1016/j.bios.2010.07.007
   Lin JH, 2007, ANAL BIOCHEM, V360, P288, DOI 10.1016/j.ab.2006.10.030
   Liu YL, 2005, SEMICOND SCI TECH, V20, P44, DOI 10.1088/0268-1242/20/1/007
   Luo XL, 2006, ELECTROANAL, V18, P319, DOI 10.1002/elan.200503415
   Malhotra BD, 2003, SENSOR ACTUAT B-CHEM, V91, P117, DOI 10.1016/S0925-4005(03)00075-3
   Monosik R, 2012, J CLIN LAB ANAL, V26, P22, DOI 10.1002/jcla.20500
   Nauck M, 2000, CLIN CHEM, V46, P436
   Nguyen T.K, 2010, NANO TODAY, V5, P213, DOI DOI 10.1016/J.NANTOD.2010.05.003
   Pandey P, 2008, ANAL LETT, V41, P159, DOI 10.1080/00032710701792620
   Safavi A, 2011, BIOSENS BIOELECTRON, V26, P2547, DOI 10.1016/j.bios.2010.11.002
   Sassolas A, 2012, BIOTECHNOL ADV, V30, P489, DOI 10.1016/j.biotechadv.2011.09.003
   SCOUTEN WH, 1995, TRENDS BIOTECHNOL, V13, P178, DOI 10.1016/S0167-7799(00)88935-0
   Singh J, 2012, PROCESS BIOCHEM, V47, P2189, DOI 10.1016/j.procbio.2012.08.012
   Singh J, 2011, APPL PHYS LETT, V98, DOI 10.1063/1.3553765
   Singh S, 2007, ANAL CHIM ACTA, V582, P335, DOI 10.1016/j.aca.2006.09.010
   Topoglidis E, 2003, LANGMUIR, V19, P6894, DOI 10.1021/la034466h
   Wanekaya AK, 2006, ELECTROANAL, V18, P533, DOI 10.1002/elan.200503449
   Wang J, 1999, J PHARMACEUT BIOMED, V19, P47, DOI 10.1016/S0731-7085(98)00056-9
   Wang X, 2010, SENSOR ACTUAT B-CHEM, V144, P220, DOI 10.1016/j.snb.2009.09.067
   Zhang HL, 2007, ELECTROANAL, V19, P1869, DOI 10.1002/elan.200703942
   Zhang HX, 2009, NANOSCALE RES LETT, V4, P705, DOI 10.1007/s11671-009-9301-2
   Zhang WQ, 2010, EUR J INORG CHEM, P1103, DOI 10.1002/ejic.200900866
   Zhang XJ, 2009, BIOSENS BIOELECTRON, V24, P3395, DOI 10.1016/j.bios.2009.04.031
   Zhu HT, 2009, CRYST GROWTH DES, V9, P633, DOI 10.1021/cg801006g
   Zhu HT, 2004, J CRYST GROWTH, V270, P722, DOI 10.1016/j.jcrysgro.2004.07.008
NR 44
TC 50
Z9 50
U1 1
U2 102
PU AMER CHEMICAL SOC
PI WASHINGTON
PA 1155 16TH ST, NW, WASHINGTON, DC 20036 USA
SN 1520-6106
EI 1520-5207
J9 J PHYS CHEM B
JI J. Phys. Chem. B
PD JAN 10
PY 2013
VL 117
IS 1
BP 141
EP 152
DI 10.1021/jp309639w
PG 12
WC Chemistry, Physical
WE Science Citation Index Expanded (SCI-EXPANDED)
SC Chemistry
GA 066KV
UT WOS:000313220600016
PM 23270337
DA 2023-06-30
ER

PT J
AU Gondran, C
   Dubois, MP
   Fort, S
   Cosnier, S
AF Gondran, Chantal
   Dubois, Marie-Pierre
   Fort, Sebastien
   Cosnier, Serge
TI Electrogenerated poly(pyrrole-Iactosyl) and poly(pyrrole-3
   '-sialyllactosyl) interfaces: toward the impedimetric detection of
   lectins
SO FRONTIERS IN CHEMISTRY
LA English
DT Article
DE oligosaccharide; lectin; electropolymerization; polypyrrole;
   electrochemical impedance spectroscopy; biosensor
ID PROTEIN INTERACTIONS; CARBOHYDRATE; BIOSENSOR; SENSORS; BINDING;
   SURFACE; RECOGNITION; SPECIFICITY; MONOVALENT; SPR
AB This paper reports on theimpedimetric transduction of binding reaction between polymerized saccharides and target lectins. The controlled potential electro-oxidation of pyrrole-lactosyl and pyrrole-3'-sialyllactosyl at 0.95 V vs. Ag/AgCI, provides thin and reproducible poly(pyrrole-saccharide) films. The affinity binding of two lectins: Arachis hypogaea, (PNA) and Maackia arnurensis (MAA) onto poly(pyrrole-lactosyl) and poly(pyrrole-3'-sialyllactosyl) electrodes, was demonstrated by cyclic voltammetry in presence of ruthenium hexamine and hydroquinone. In addition, rotating disk experiments were carried out to determine the permeability of both polypyrrole films and its evolution after incubating with lectin target. Finally, the possibility of using the poly(pyrrole-lactosyl) or poly(pyrrole-3'-siallyllactosyl) films for the impedimetric transduction of the lectin binding reaction, was investigated with hydroquinone (2 x 10(-3) mol L-1) as a redox probe in phosphate buffer. The resulting impedance spectra were interpreted and modeled as an equivalent circuit indicating that charge transfer resistance (R0t) and relaxation frequency (f) parameters are sensitive to the lectin binding. Rct increases from 77 to 97 Q cm2 for PNA binding and from 93 to 131 Omega cm(2) for MAA binding. In parallel, f decreases from 276 to 222 Hz for PNA binding and from 223 to 131 Hz for MAA binding. This evolution of both parameters reflects the steric hindrances generated by the immobilized lectins towards the permeation of the redox probe.
C1 [Gondran, Chantal; Dubois, Marie-Pierre; Cosnier, Serge] Univ Grenoble 1, DCM UMR CNRS 5250, ICMG FR CNRS 2607, F-38041 Grenoble 9, France.
   [Dubois, Marie-Pierre; Fort, Sebastien] ICMG FR CNRS 2607, Ctr Rech Macromol Vegetales CERMAV UPR CNRS 5301, BP 53, F-38041 Grenoble 9, France.
C3 UDICE-French Research Universities; Communaute Universite Grenoble
   Alpes; Universite Grenoble Alpes (UGA); Communaute Universite Grenoble
   Alpes; UDICE-French Research Universities; Universite Grenoble Alpes
   (UGA)
RP Fort, S (通讯作者)，ICMG FR CNRS 2607, Ctr Rech Macromol Vegetales CERMAV UPR CNRS 5301, BP 53, F-38041 Grenoble 9, France.
EM sebastien.fort@cermav.cnrs.fr; serge.cosnier@ujf-grenoble.fr
RI Cosnier, Serge/AAR-5671-2020; Fort, Sebastien/A-9906-2012
OI Cosnier, Serge/0000-0002-8290-4374; Fort, Sebastien/0000-0002-6133-9900;
   Gondran, Chantal/0000-0003-1021-6748
CR Barsoukov E, 2005, IMPEDANCE SPECTROSCOPY: THEORY, EXPERIMENT, AND APPLICATIONS, 2ND EDITION, pXII
   Baur J, 2010, ANAL CHEM, V82, P1066, DOI 10.1021/ac9024329
   Casas-Solvas JM, 2008, ORG BIOMOL CHEM, V6, P4230, DOI 10.1039/b809542f
   Cosnier S, 2007, ANAL LETT, V40, P1260, DOI 10.1080/00032710701326643
   Daniels JS, 2007, ELECTROANAL, V19, P1239, DOI 10.1002/elan.200603855
   DIAZ AF, 1982, J ELECTROANAL CHEM, V133, P233, DOI 10.1016/0368-1874(82)85140-X
   Dubois MP, 2005, CHEM COMMUN, P4318, DOI 10.1039/b506699a
   Dyukova VI, 2006, BBA-GEN SUBJECTS, V1760, P603, DOI 10.1016/j.bbagen.2005.12.005
   Fort S, 2005, CHEM COMMUN, P2558, DOI 10.1039/b500686d
   Furtado RF, 2012, CARBOHYD POLYM, V89, P586, DOI 10.1016/j.carbpol.2012.03.053
   Giroud F, 2009, ANAL CHEM, V81, P8405, DOI 10.1021/ac901290m
   Gondran C, 2008, ANALYST, V133, P206, DOI 10.1039/b714717a
   GOUGH DA, 1979, ANAL CHEM, V51, P439, DOI 10.1021/ac50039a028
   GOUGH DA, 1980, ANAL CHEM, V52, P1126, DOI 10.1021/ac50057a030
   Hu FX, 2012, BIOSENS BIOELECTRON, V34, P202, DOI 10.1016/j.bios.2012.02.003
   Ionescu RE, 2004, ANAL CHEM, V76, P6808, DOI 10.1021/ac049413z
   Kikkeri R, 2009, CHEM COMMUN, P235, DOI 10.1039/b814146k
   KNIBBS RN, 1991, J BIOL CHEM, V266, P83
   Mandal S, 2012, TETRAHEDRON LETT, V53, P3915, DOI 10.1016/j.tetlet.2012.05.075
   Mercey E, 2008, ANAL CHEM, V80, P3476, DOI 10.1021/ac800226k
   Murthy BN, 2008, GLYCOCONJUGATE J, V25, P313, DOI 10.1007/s10719-007-9076-6
   NILSSON KGI, 1994, BIO-TECHNOL, V12, P1376, DOI 10.1038/nbt1294-1376
   Norberg O, 2012, BIOSENS BIOELECTRON, V34, P51, DOI 10.1016/j.bios.2012.01.001
   Norberg O, 2011, ANAL CHEM, V83, P1000, DOI 10.1021/ac102781u
   Oliveira MDL, 2011, SENSOR ACTUAT B-CHEM, V155, P789, DOI 10.1016/j.snb.2011.01.049
   Rillahan CD, 2011, ANNU REV BIOCHEM, V80, P797, DOI 10.1146/annurev-biochem-061809-152236
   Sanchez-Pomales G, 2011, INT J ELECTROCHEM, V2011, DOI 10.4061/2011/825790
   Sanji T, 2009, ACS APPL MATER INTER, V1, P270, DOI 10.1021/am800224r
   Sharon N, 2007, J BIOL CHEM, V282, P2753, DOI 10.1074/JBC.X600004200
   Shen ZH, 2007, ANAL CHEM, V79, P2312, DOI 10.1021/ac061986j
   Shiraishi K, 2010, TETRAHEDRON LETT, V51, P6331, DOI 10.1016/j.tetlet.2010.09.112
   Spain SG, 2011, POLYM CHEM-UK, V2, P1552, DOI 10.1039/c1py00030f
   Stevens J, 2006, SCIENCE, V312, P404, DOI 10.1126/science.1124513
   Szunerits S, 2010, ANAL CHEM, V82, P8203, DOI 10.1021/ac1016387
   Vornholt W, 2007, BIOSENS BIOELECTRON, V22, P2983, DOI 10.1016/j.bios.2006.12.021
   Wilczewski M, 2008, ORG BIOMOL CHEM, V6, P1114, DOI 10.1039/b716214f
   Xi FN, 2011, J ELECTROANAL CHEM, V656, P252, DOI 10.1016/j.jelechem.2010.10.025
   Xu H, 2013, BIOSENS BIOELECTRON, V41, P90, DOI 10.1016/j.bios.2012.07.044
   Zeng XQ, 2012, ANAL BIOANAL CHEM, V402, P3161, DOI 10.1007/s00216-011-5594-y
NR 39
TC 5
Z9 5
U1 0
U2 5
PU FRONTIERS MEDIA SA
PI LAUSANNE
PA AVENUE DU TRIBUNAL FEDERAL 34, LAUSANNE, CH-1015, SWITZERLAND
SN 2296-2646
J9 FRONT CHEM
JI Front. Chem.
PY 2013
VL 1
AR 10
DI 10.3389/fchem.2013.00010
PG 8
WC Chemistry, Multidisciplinary
WE Science Citation Index Expanded (SCI-EXPANDED)
SC Chemistry
GA V43JU
UT WOS:000209678500009
PM 24790939
OA gold, Green Published
DA 2023-06-30
ER

PT J
AU Ong, V
   Soleimani, A
   Amirghasemi, F
   Nejad, SK
   Abdelmonem, M
   Razaviyayn, M
   Hosseinzadeh, P
   Comai, L
   Mousavi, MPS
AF Ong, Victor
   Soleimani, Ali
   Amirghasemi, Farbod
   Khazaee Nejad, Sina
   Abdelmonem, Mona
   Razaviyayn, Meisam
   Hosseinzadeh, Parisa
   Comai, Lucio
   Mousavi, Maral P. S.
TI Impedimetric Sensing: An Emerging Tool for Combating the COVID-19
   Pandemic
SO BIOSENSORS-BASEL
LA English
DT Review
DE COVID-19; point of care; electrochemical detection; impedance
   spectroscopy; paper-based devices; sensors; SARS-CoV-2
ID IMPEDANCE SPECTROSCOPY; SARS-COV-2; BIOSENSOR; PROTEIN; POINT
AB The COVID-19 pandemic revealed a pressing need for the development of sensitive and low-cost point-of-care sensors for disease diagnosis. The current standard of care for COVID-19 is quantitative reverse transcriptase polymerase chain reaction (qRT-PCR). This method is sensitive, but takes time, effort, and requires specialized equipment and reagents to be performed correctly. This make it unsuitable for widespread, rapid testing and causes poor individual and policy decision-making. Rapid antigen tests (RATs) are a widely used alternative that provide results quickly but have low sensitivity and are prone to false negatives, particularly in cases with lower viral burden. Electrochemical sensors have shown much promise in filling this technology gap, and impedance spectroscopy specifically has exciting potential in rapid screening of COVID-19. Due to the data-rich nature of impedance measurements performed at different frequencies, this method lends itself to machine-leaning (ML) algorithms for further data processing. This review summarizes the current state of impedance spectroscopy-based point-of-care sensors for the detection of the SARS-CoV-2 virus. This article also suggests future directions to address the technology's current limitations to move forward in this current pandemic and prepare for future outbreaks.
C1 [Ong, Victor; Soleimani, Ali; Amirghasemi, Farbod; Khazaee Nejad, Sina; Abdelmonem, Mona; Mousavi, Maral P. S.] Univ Southern Calif, Viterbi Sch Engn, Alfred E Mann Dept Biomed Engn, Los Angeles, CA 90089 USA.
   [Razaviyayn, Meisam] Univ Southern Calif, Viterbi Sch Engn, Daniel J Epstein Dept Ind & Syst Engn, Los Angeles, CA 90089 USA.
   [Razaviyayn, Meisam] Univ Southern Calif, Viterbi Sch Engn, Ming Hsieh Dept Elect & Comp Engn, Los Angeles, CA 90089 USA.
   [Razaviyayn, Meisam] Univ Southern Calif, Viterbi Sch Engn, Dept Comp Sci, Los Angeles, CA 90089 USA.
   [Hosseinzadeh, Parisa] Univ Oregon, Dept Bioengn, Knight Campus Ctr, Eugene, OR 97403 USA.
   [Comai, Lucio] Univ Southern Calif, Keck Sch Med, Dept Mol Microbiol & Immunol, Los Angeles, CA 90033 USA.
C3 University of Southern California; University of Southern California;
   University of Southern California; University of Southern California;
   University of Oregon; University of Southern California
RP Mousavi, MPS (通讯作者)，Univ Southern Calif, Viterbi Sch Engn, Alfred E Mann Dept Biomed Engn, Los Angeles, CA 90089 USA.
EM mousavi.maral@usc.edu
OI Comai, Lucio/0000-0003-3109-1841; KHAZAEE NEJAD,
   Sina/0000-0001-7111-3051; Mousavi, Maral P. S./0000-0003-0004-7178; Ong,
   Victor/0000-0002-4564-4075; Soleimani, Ali/0000-0002-4351-2829
FU USC Strategic Directions Research Award; 3M Nontenured Faculty Research
   Award; Viterbi Graduate Fellowship
FX This work was supported by the USC Strategic Directions Research Award,
   3M Nontenured Faculty Research Award (to M. Mousavi), and the Viterbi
   Graduate Fellowship to F.A., S.K., and A.S.
CR Abrego-Martinez JC, 2022, BIOSENS BIOELECTRON, V195, DOI 10.1016/j.bios.2021.113595
   Ali MA, 2021, ADV MATER, V33, DOI 10.1002/adma.202006647
   Arruda DL, 2009, EXPERT REV MOL DIAGN, V9, P749, DOI [10.1586/erm.09.47, 10.1586/ERM.09.47]
   Ashur I, 2022, TALANTA, V239, DOI 10.1016/j.talanta.2021.123147
   Ataide VN, 2020, ANAL METHODS-UK, V12, P1030, DOI 10.1039/c9ay02350j
   Avelino KYPS, 2021, J PHARMACEUT BIOMED, V206, DOI 10.1016/j.jpba.2021.114392
   Balkourani G, 2021, J ELECTROANAL CHEM, V893, DOI 10.1016/j.jelechem.2021.115289
   Belayadi A, 2019, J SOLID STATE ELECTR, V23, P195, DOI 10.1007/s10008-018-4112-y
   Benda A, 2021, SENSORS-BASEL, V21, DOI 10.3390/s21196581
   Benton DJ, 2020, NATURE, V588, DOI 10.1038/s41586-020-2772-0
   Bordbar MM, 2022, TALANTA, V246, DOI 10.1016/j.talanta.2022.123537
   Brazaca LC, 2022, ANAL BIOANAL CHEM, V414, P5507, DOI 10.1007/s00216-022-03956-1
   Buyuksunetci YT, 2021, ANALYST, V147, P130, DOI 10.1039/d1an01718g
   Carvalhal RT, 2005, ELECTROANAL, V17, P1251, DOI 10.1002/elan.200403224
   Cesewski E, 2020, BIOSENS BIOELECTRON, V159, DOI 10.1016/j.bios.2020.112214
   Chakraborty D, 2021, LANCET, V397, P1346, DOI 10.1016/S0140-6736(21)00470-0
   Chen Y, 2014, J ELECTROANAL CHEM, V724, P55, DOI 10.1016/j.jelechem.2014.03.025
   Cubuk J, 2021, NAT COMMUN, V12, DOI 10.1038/s41467-021-21953-3
   Della Ventura B, 2020, ACS SENSORS, V5, P3043, DOI 10.1021/acssensors.0c01742
   Drobysh M, 2022, INT J MOL SCI, V23, DOI 10.3390/ijms23020666
   Ehsan MA, 2021, DIAGNOSTICS, V11, DOI 10.3390/diagnostics11061030
   El Sharif HF, 2022, ANAL CHIM ACTA, V1206, DOI 10.1016/j.aca.2022.339777
   Entesari M, 2022, MOL BIOTECHNOL, V64, P339, DOI 10.1007/s12033-021-00417-5
   Eubank S, 2004, NATURE, V429, P180, DOI 10.1038/nature02541
   GODET M, 1992, VIROLOGY, V188, P666, DOI 10.1016/0042-6822(92)90521-P
   Hadjimi S, 2019, J ELECTRON MATER, V48, P3908, DOI 10.1007/s11664-019-07151-4
   Hagfeldt A, 2012, PRACTICAL HANDBOOK OF PHOTOVOLTAICS: FUNDAMENTALS AND APPLICATIONS, 2ND EDITION, P479
   He S, 2020, INT J ENV RES PUB HE, V17, DOI 10.3390/ijerph17145220
   Hirabara SM, 2022, FRONT CELL INFECT MI, V11, DOI 10.3389/fcimb.2021.781429
   Hussein HA, 2021, ACS SENSORS, V6, P4098, DOI 10.1021/acssensors.1c01614
   Ianeselli L, 2014, BIOSENS BIOELECTRON, V55, P1, DOI 10.1016/j.bios.2013.11.067
   Jafari R., 2020, OPEN ACCESS J BIOMED, V2, P676, DOI [10.38125/OAJBS.000229, DOI 10.38125/OAJBS.000229]
   Jegerlehner S, 2021, INT J INFECT DIS, V109, P118, DOI 10.1016/j.ijid.2021.07.010
   Kotru S, 2021, TRAC-TREND ANAL CHEM, V136, DOI 10.1016/j.trac.2021.116198
   Kumar N, 2022, CHEM ENG J, V430, DOI 10.1016/j.cej.2021.132966
   Kwekha-Rashid AS, 2021, APPL NANOSCI, DOI 10.1007/s13204-021-01868-7
   Lalmuanawma S, 2020, CHAOS SOLITON FRACT, V139, DOI 10.1016/j.chaos.2020.110059
   Lasia A., 2014, ELECTROCHEMICAL IMPE, DOI DOI 10.1007/978-1-4614-8933-7
   Lasserre P, 2022, ANAL CHEM, V94, P2126, DOI 10.1021/acs.analchem.1c04456
   Lemon SM, 2007, GLOBAL INFECT DIS SU
   Li X, 2021, BIOSENS BIOELECTRON, V177, DOI 10.1016/j.bios.2020.112672
   Limsakul P, 2021, EMERGENT MATER, V4, P231, DOI 10.1007/s42247-021-00175-9
   Lorenzen AL, 2022, ELECTROCHIM ACTA, V404, DOI 10.1016/j.electacta.2021.139757
   Lu XX, 2020, NEW ENGL J MED, V382, P1663, DOI 10.1056/NEJMc2005073
   Ma GJ, 2020, COMMUN MATER, V1, DOI 10.1038/s43246-020-0047-9
   Macdonald JR, 2005, IMPEDANCE SPECTROSCOPY: THEORY, EXPERIMENT, AND APPLICATIONS, 2ND EDITION, P1, DOI 10.1002/0471716243.ch1
   Mitchell, 1997, MACH LEARN
   Muntadas MV, 2021, MED CLIN-BARCELONA, V157, P185, DOI [10.1016/j.medcle.2021.03.008, 10.1016/j.medcli.2021.03.007]
   Naikoo GA, 2022, BIOENG TRANSL MED, V7, DOI 10.1002/btm2.10305
   Nicoliche CYN, 2022, ACS APPL MATER INTER, V14, P2522, DOI 10.1021/acsami.1c18778
   Njoki PN, 2007, J PHYS CHEM C, V111, P14664, DOI 10.1021/jp074902z
   Orazem M.E., 2008, ELECTROCHEMICAL IMPE, P383
   Ozbek O, 2022, SENS INT, V3
   Paltiel AD, 2020, JAMA NETW OPEN, V3, DOI 10.1001/jamanetworkopen.2020.16818
   Perdomo SA, 2021, IEEE T INSTRUM MEAS, V70, DOI 10.1109/TIM.2021.3119147
   Petrovic T, 2021, ADV EXP MED BIOL, V1325, P239, DOI 10.1007/978-3-030-70115-4_12
   Pinheiro T, 2021, ACS OMEGA, V6, P29268, DOI 10.1021/acsomega.1c04012
   Pinto Sandra M., 2020, Rev. acad. colomb. cienc. exact. fis. nat., V44, P257, DOI 10.18257/raccefyn.919
   Pishva P, 2021, EMERGENT MATER, V4, P211, DOI 10.1007/s42247-021-00184-8
   Pola CC, 2022, 2D MATER, V9, DOI 10.1088/2053-1583/ac7339
   Ramanathan S, 2022, BIOSENS BIOELECTRON, V197, DOI 10.1016/j.bios.2021.113735
   RANDLES JEB, 1947, DISCUSS FARADAY SOC, V1, P11, DOI 10.1039/df9470100011
   Randviir EP, 2013, ANAL METHODS-UK, V5, P1098, DOI 10.1039/c3ay26476a
   Rashed MZ, 2021, BIOSENS BIOELECTRON, V171, DOI 10.1016/j.bios.2020.112709
   Saatci E, 2021, CURR OPIN COLLOID IN, V55, DOI 10.1016/j.cocis.2021.101469
   Salahandish R, 2022, BIOSENS BIOELECTRON, V203, DOI 10.1016/j.bios.2022.114018
   Schoeman D, 2019, VIROL J, V16, DOI 10.1186/s12985-019-1182-0
   Sharma E, 2022, NANOMATERIALS-BASEL, V12, DOI 10.3390/nano12162754
   Singh Bishal, 2021, Sens Int, V2, P100119, DOI 10.1016/j.sintl.2021.100119
   Singh SU, 2022, MICROCHIM ACTA, V189, DOI 10.1007/s00604-022-05317-2
   Soares JC, 2022, TALANTA, V239, DOI 10.1016/j.talanta.2021.123076
   Soto D, 2022, ANAL CHIM ACTA, V1205, DOI 10.1016/j.aca.2022.339739
   Strauss J.H., 2008, VIRUSES HUMAN DIS, P35, DOI [10.1016/B978-0-12-373741-0.50005-2, DOI 10.1016/B978-0-12-373741-0.50005-2]
   Syeda HB, 2021, JMIR MED INF, V9, DOI 10.2196/23811
   Taha BA, 2020, SENSORS-BASEL, V20, DOI 10.3390/s20236764
   Thomaz D.V., 2022, ELECTROCHEM, V3, P538, DOI [10.3390/electrochem3030037, DOI 10.3390/ELECTROCHEM3030037]
   Torres MDT, 2022, ISCIENCE, V25, DOI 10.1016/j.isci.2022.104055
   Torres MDT, 2021, MATTER-US, V4, P2403, DOI 10.1016/j.matt.2021.05.003
   Tsui LK, 2021, ECS J SOLID STATE SC, V10, DOI 10.1149/2162-8777/abf294
   Wang MY, 2020, FRONT CELL INFECT MI, V10, DOI 10.3389/fcimb.2020.587269
   Wu CC, 2022, BIOSENSORS-BASEL, V12, DOI 10.3390/bios12050265
   Wynants L, 2020, BMJ-BRIT MED J, V369, DOI 10.1136/bmj.m1328
   Xu Y, 2020, J ELECTROCHEM SOC, V167, DOI 10.1149/1945-7111/ab732f
   Xue QN, 2021, BIOSENS BIOELECTRON, V186, DOI 10.1016/j.bios.2021.113286
   Yadav R, 2021, CELLS-BASEL, V10, DOI 10.3390/cells10040821
   Yan RH, 2020, SCIENCE, V367, P1444, DOI 10.1126/science.abb2762
   Yasri Sora, 2022, Sens Int, V3, P100171, DOI 10.1016/j.sintl.2022.100171
   Zaccariotto GC, 2021, MATERIALS, V14, DOI 10.3390/ma14154230
   Zavanelli N, 2021, ACS OMEGA, V6, P9344, DOI 10.1021/acsomega.1c00638
   Zhang SY, 2022, CELL RES, V32, P315, DOI 10.1038/s41422-021-00600-y
   Zhang YW, 2020, NAT COMMUN, V11, DOI 10.1038/s41467-020-15235-7
   Zhu S, 2019, J ELECTROANAL CHEM, V855, DOI 10.1016/j.jelechem.2019.113627
NR 92
TC 0
Z9 0
U1 2
U2 2
PU MDPI
PI BASEL
PA ST ALBAN-ANLAGE 66, CH-4052 BASEL, SWITZERLAND
EI 2079-6374
J9 BIOSENSORS-BASEL
JI Biosensors-Basel
PD FEB
PY 2023
VL 13
IS 2
AR 204
DI 10.3390/bios13020204
PG 30
WC Chemistry, Analytical; Nanoscience & Nanotechnology; Instruments &
   Instrumentation
WE Science Citation Index Expanded (SCI-EXPANDED)
SC Chemistry; Science & Technology - Other Topics; Instruments &
   Instrumentation
GA 9H6AU
UT WOS:000938914400001
PM 36831970
OA gold, Green Published
DA 2023-06-30
ER

PT J
AU Korolkov, IV
   Yeszhanov, AB
   Shakayeva, AK
   Shlimas, DI
   Zhumazhanova, A
   Zdorovets, MV
AF Korolkov, I. V.
   Yeszhanov, A. B.
   Shakayeva, A. Kh.
   Shlimas, D. I.
   Zhumazhanova, A.
   Zdorovets, M. V.
TI Photo-induced graft (co)polymerization of glycidyl methacrylate and
   acrylonitrile on PET ion-track membranes for electrochemical detection
   of uranyl ions
SO COLLOIDS AND SURFACES A-PHYSICOCHEMICAL AND ENGINEERING ASPECTS
LA English
DT Article
DE Ion-track membranes; Uranyl ion detection; Stripping voltammetry;
   Photo-induced graft polymerization
ID CATHODIC STRIPPING VOLTAMMETRY; ULTRA-TRACE; URANIUM; DNAZYME; SENSORS;
   PVDF; SPECTROSCOPY; BIOSENSOR
AB Uranium and their compounds are harmful to human health and with rapid development of nuclear industry, development of fast and reliable method of detection of uranium in the environment has become relevant task. In this article, we present the results of preparation of electrochemical sensor based on poly(ethylene terephthalate) ion-track membranes (PET TMs) for sensing of uranium in water. Graft (co)polymerization of glycidyl methacrylate (GMA) and acrylonitrile (AN) and subsequent polymer analogous reactions of grafted chains with formation of amino and amidoxime groups allow us to obtain sensors with LOD of up to 5.45 mu g/L (R-2 = 0.9981, linear relationship in in concentration range from 1 to 100 mu g/L) for PET TMs-g-PAN/PGMA using square wave anodic stripping voltammetry (SW-ASV). The influence of the type of grafted polymer on the sensitivity of sensors was also studied. Optimal parameters that led to functionalization of the surface by photo-induced grafting with preservation of the pore structure were found. Morphology and pore size of the membranes were evaluated by scanning electron microscopy (SEM) and atomic force microscopy (AFM), gas permeability test. Chemical changes on the membrane were proven by infrared spectroscopy (FTIR).
C1 [Korolkov, I. V.; Yeszhanov, A. B.; Shakayeva, A. Kh.; Shlimas, D. I.; Zhumazhanova, A.; Zdorovets, M. V.] Inst Nucl Phys, Ibragimov str 1, Alma Ata 050032, Kazakhstan.
   [Korolkov, I. V.; Yeszhanov, A. B.; Shakayeva, A. Kh.; Shlimas, D. I.; Zhumazhanova, A.; Zdorovets, M. V.] LN Gumilyov Eurasian Natl Univ, Satpaev str 5, Astana 010008, Kazakhstan.
   [Zdorovets, M. V.] Ural Fed Univ, Mira str 19, Ekaterinburg 620002, Russia.
C3 Institute of Nuclear Physics - Kazakhstan; L.N. Gumilyov Eurasian
   National University; Ural Federal University
RP Korolkov, IV; Zdorovets, MV (通讯作者)，Inst Nucl Phys, Ibragimov str 1, Alma Ata 050032, Kazakhstan.
EM i.korolkov@inp.kz; mzdorovets@inp.kz
RI Shlimas, Dmitriy/AAN-7007-2020; Zhumazhanova, Ainash/AAP-9659-2020
OI Shlimas, Dmitriy/0000-0003-2454-7177; Zhumazhanova,
   Ainash/0000-0002-5483-9552
FU Ministry of Energy of the Republic of Kazakhstan [BR09158958]
FX Acknowledgments This research was funded by the Ministry of Energy of
   the Republic of Kazakhstan (BR09158958) .
CR Abbasi S, 2008, ANAL LETT, V41, P1128, DOI 10.1080/00032710802051967
   Ahmadi F, 2010, ELECTROANAL, V22, P1207, DOI 10.1002/elan.200900520
   Aigbe U.O., ELECTROCHEM DETECT H, P25, DOI [10.1007/978-3-030-85555-0_3, DOI 10.1007/978-3-030-85555-0_3]
   Akl ZF, 2017, ELECTROANAL, V29, P1459, DOI 10.1002/elan.201700007
   Andanson JM, 2008, MACROMOL SYMP, V265, P195, DOI 10.1002/masy.200850521
   [Anonymous], 2020, DIRECTIVE EU 2020 21, P435
   Baghayeri M, 2020, ANAL CHIM ACTA, V1099, P60, DOI 10.1016/j.aca.2019.11.045
   Barsbay M, 2013, J MEMBRANE SCI, V445, P135, DOI 10.1016/j.memsci.2013.05.029
   Becker A, 2008, J ELECTROANAL CHEM, V621, P214, DOI 10.1016/j.jelechem.2007.11.009
   Bessbousse H, 2016, RADIAT PHYS CHEM, V118, P48, DOI 10.1016/j.radphyschem.2015.03.011
   Bessbousse H, 2011, ANAL METHODS-UK, V3, P1351, DOI 10.1039/c1ay05038a
   Cha KW, 2000, TALANTA, V52, P983, DOI 10.1016/S0039-9140(00)00472-0
   Cherkashina NI, 2020, PROG ORG COAT, V138, DOI 10.1016/j.porgcoat.2019.105432
   Dimovasilis PA, 2011, SENSOR ACTUAT B-CHEM, V156, P689, DOI 10.1016/j.snb.2011.02.019
   Duval CE, 2016, ANAL CHIM ACTA, V947, P1, DOI 10.1016/j.aca.2016.09.029
   Fayazi M, 2021, J COLLOID INTERF SCI, V604, P517, DOI 10.1016/j.jcis.2021.07.035
   Geca I, 2020, TALANTA, V207, DOI 10.1016/j.talanta.2019.120309
   Ghanei-Motlagh M, 2016, RSC ADV, V6, P89167, DOI 10.1039/c6ra10267k
   Guo WH, 2022, MICROCHEM J, V175, DOI 10.1016/j.microc.2021.107111
   Guven O, 2021, APPL SCI-BASEL, V11, DOI 10.3390/app11177913
   He DM, 2009, PROG POLYM SCI, V34, P62, DOI 10.1016/j.progpolymsci.2008.08.004
   Hicke HG, 1999, J MEMBRANE SCI, V161, P239, DOI 10.1016/S0376-7388(99)00116-7
   Hojatpanah MR, 2022, CHEMOSPHERE, V292, DOI 10.1016/j.chemosphere.2021.133435
   Holland BJ, 2002, POLYMER, V43, P1835, DOI 10.1016/S0032-3861(01)00775-3
   Hurley CR, 2009, ACS APPL MATER INTER, V1, P1688, DOI 10.1021/am900250q
   Jiang JL, 2019, ACS OMEGA, V4, P12319, DOI 10.1021/acsomega.9b01574
   Kavakli PA, 2007, J APPL POLYM SCI, V105, P1551, DOI 10.1002/app.25023
   Kochnov I.M., 1964, POLYM SCI, V6, P869, DOI [10.1016/0032-3950(64)90500-3, DOI 10.1016/0032-3950(64)90500-3]
   Korolkov IV, 2020, J MATER SCI-MATER EL, V31, P20368, DOI 10.1007/s10854-020-04556-4
   Liu H, 2018, ADV ENERGY MATER, V8, DOI 10.1002/aenm.201701616
   Moser C, 2012, ELECTROPHORESIS, V33, P1482, DOI 10.1002/elps.201100652
   Momose M, 2010, J POLYM SCI POL PHYS, V48, P870, DOI 10.1002/polb.21958
   Mukherjee A, 2017, J ADV RES, V8, P73, DOI 10.1016/j.jare.2016.12.003
   Mulder M., 1996, BASIC PRINCIPLES MEM, P210, DOI DOI 10.1007/978-94-009-1766-8_5
   Pinaeva U, 2020, SCI REP-UK, V10, DOI 10.1038/s41598-020-62792-4
   Pinaeva U, 2019, REACT FUNCT POLYM, V142, P77, DOI 10.1016/j.reactfunctpolym.2019.06.006
   Santos JS, 2010, ANAL CHIM ACTA, V674, P143, DOI 10.1016/j.aca.2010.06.010
   Shenoy NS, 2012, J RADIOANAL NUCL CH, V294, P413, DOI 10.1007/s10967-012-1705-2
   Shi SW, 2021, J ELECTROANAL CHEM, V880, DOI 10.1016/j.jelechem.2020.114884
   Tang Q, 2013, MICROCHIM ACTA, V180, P1059, DOI 10.1007/s00604-013-1021-8
   Tyszczuk-Rotko K, 2019, J ELECTROCHEM SOC, V166, pB837, DOI 10.1149/2.1371910jes
   Ulbricht M, 1998, COLLOID SURFACE A, V138, P353, DOI 10.1016/S0927-7757(98)00236-2
   Wang WC, 2008, CHINESE SCI BULL, V53, P1165, DOI 10.1007/s11434-007-0512-6
   Wu XM, 2019, TRAC-TREND ANAL CHEM, V118, P89, DOI 10.1016/j.trac.2019.04.026
   Yun W, 2016, MICROCHIM ACTA, V183, P1425, DOI 10.1007/s00604-016-1778-7
   Yun W, 2016, RSC ADV, V6, P3960, DOI 10.1039/c5ra22773a
   Zdorovets MV, 2019, POLYMERS-BASEL, V11, DOI 10.3390/polym11111876
   Zhang L, 2015, ELECTROCHIM ACTA, V174, P925, DOI 10.1016/j.electacta.2015.06.087
   Ziolkowski R, 2012, ANAL BIOANAL CHEM, V402, P2259, DOI 10.1007/s00216-011-5510-5
NR 49
TC 2
Z9 2
U1 4
U2 15
PU ELSEVIER
PI AMSTERDAM
PA RADARWEG 29, 1043 NX AMSTERDAM, NETHERLANDS
SN 0927-7757
EI 1873-4359
J9 COLLOID SURFACE A
JI Colloid Surf. A-Physicochem. Eng. Asp.
PD SEP 5
PY 2022
VL 648
AR 129086
DI 10.1016/j.colsurfa.2022.129086
EA MAY 2022
PG 10
WC Chemistry, Physical
WE Science Citation Index Expanded (SCI-EXPANDED)
SC Chemistry
GA 1S5SD
UT WOS:000804109900004
DA 2023-06-30
ER

PT J
AU Xie, Y
   Wang, N
   Sun, X
   Chu, HC
   Wang, Y
   Hu, XY
AF Xie, Yao
   Wang, Na
   Sun, Xin
   Chu, Huacong
   Wang, Yang
   Hu, Xiaoya
TI Triple-signaling amplification strategy based electrochemical sensor
   design: boosting synergistic catalysis in
   metal-metalloporphyrin-covalent organic frameworks for sensitive
   bisphenol A detection
SO ANALYST
LA English
DT Article
ID SCREEN-PRINTED ELECTRODE; RAPID DETECTION; RUTILE TIO2; SHELL;
   NANOPARTICLES; OXIDE; PLATFORM; BIOSENSOR; GLUCOSE; NANOSTRUCTURES
AB A covalent organic framework (COF) is a promising type of porous material with customizable surface characteristics. Confining multiple catalytic units within a mesoporous COF can generate abundant active sites and improve the catalytic performance. In this work, a COF with both metalloporphyrin and a metal nanoparticle complex denoted as hemin/TAPB-DMTP-COF/AuNPs (TAPB: 1,3,5-tris(4-amino-phenyl)benzene, DMTP: 2,5-dimethoxyterephaldehyde, AuNPs: Au nanoparticles) has been successfully fabricated through a hierarchical encapsulation method. The as-synthesized composite was then employed to construct an electrochemical sensing platform for the efficient detection of bisphenol A (BPA). Under the optimal conditions, the hemin/TAPB-DMTP-COF/AuNP sensor presented a linear range of 0.01-3 mu mol L-1 and a low detection limit of 3.5 nmol L-1. The satisfactory signal amplification is based on a triple-signaling amplification strategy due to the abundant Fe3+ sites of Fe-porphyrin, high conductivity of AuNPs and a large specific surface area of the TAPB-DMTP-COF. The proposed method was used to measure the content of BPA in different water samples with a satisfactory recovery from 95.5 to 104.0%, suggesting the great potential of the sensor in practical applications.
C1 [Xie, Yao; Sun, Xin; Chu, Huacong; Wang, Yang; Hu, Xiaoya] Yangzhou Univ, Sch Chem & Chem Engn, Yangzhou, Jiangsu 225002, Peoples R China.
   [Wang, Na] Shanghai Jiao Tong Univ, Minist Educ, Key Lab Syst Biomed, Shanghai 200240, Peoples R China.
   [Wang, Na] Shanghai Jiao Tong Univ, Collaborat Innovat Ctr Syst Biomed, Shanghai 200240, Peoples R China.
C3 Yangzhou University; Shanghai Jiao Tong University; Shanghai Jiao Tong
   University
RP Wang, Y; Hu, XY (通讯作者)，Yangzhou Univ, Sch Chem & Chem Engn, Yangzhou, Jiangsu 225002, Peoples R China.
EM wangyzu@126.com; xyhu@yzu.edu.cn
RI Hu, Xiao/GQI-0007-2022
OI Hu, Xiao/0000-0003-1128-4099; Wang, Yang/0000-0002-1849-9319
FU National Natural Science Foundation of China [21205103]; Decision-making
   Program of Shanghai Jiao Tong University [JCZXSJB2019-016]; Young and
   Middle-aged Academic Leaders Foundation of Yangzhou University;
   Top-notch Academic Programs Project of Jiangsu Higher Education
   Institutions (TAPP); Priority Academic Program Development of Jiangsu
   Higher Education Institutions (PAPD)
FX This work was supported by the National Natural Science Foundation of
   China (21205103), the Decision-making Program of Shanghai Jiao Tong
   University (JCZXSJB2019-016), the Young and Middle-aged Academic Leaders
   Foundation of Yangzhou University, the Top-notch Academic Programs
   Project of Jiangsu Higher Education Institutions (TAPP), and a project
   funded by the Priority Academic Program Development of Jiangsu Higher
   Education Institutions (PAPD).
CR Almeida S, 2018, COMPR REV FOOD SCI F, V17, P1503, DOI 10.1111/1541-4337.12388
   Chen M, 2016, ELECTROCHIM ACTA, V195, P94, DOI 10.1016/j.electacta.2016.02.128
   Chen M, 2013, ELECTROCHIM ACTA, V108, P1, DOI 10.1016/j.electacta.2013.06.050
   Chen SQ, 2016, MICROCHIM ACTA, V183, P1315, DOI 10.1007/s00604-016-1757-z
   Chen YL, 2019, SENSOR ACTUAT B-CHEM, V290, P434, DOI 10.1016/j.snb.2019.04.006
   Chen YX, 2011, J SOLUTION CHEM, V40, P48, DOI 10.1007/s10953-010-9631-9
   Du Y, 2016, ANGEW CHEM INT EDIT, V55, P1737, DOI 10.1002/anie.201509014
   Fan J, 2007, ANAL CHIM ACTA, V585, P134, DOI 10.1016/j.aca.2006.12.026
   Gao XY, 2020, ANAL CHEM, V92, P6229, DOI 10.1021/acs.analchem.0c00005
   Han J, 2014, CHEM COMMUN, V50, P8295, DOI 10.1039/c4cc01532k
   Huang JL, 2010, BIOSENS BIOELECTRON, V25, P1204, DOI 10.1016/j.bios.2009.10.036
   Jin CJ, 2017, LANGMUIR, V33, P4520, DOI 10.1021/acs.langmuir.7b00640
   Jing P, 2015, TALANTA, V141, P41, DOI 10.1016/j.talanta.2015.03.042
   Kamimura S, 2016, APPL CATAL B-ENVIRON, V180, P255, DOI 10.1016/j.apcatb.2015.06.037
   Kong FY, 2014, BIOSENS BIOELECTRON, V56, P77, DOI 10.1016/j.bios.2013.12.067
   LAVIRON E, 1974, J ELECTROANAL CHEM, V52, P355, DOI 10.1016/S0022-0728(74)80448-1
   Li J, 2012, ANAL METHODS-UK, V4, P1725, DOI 10.1039/c2ay05926f
   Li WP, 2013, SENSOR ACTUAT B-CHEM, V188, P417, DOI 10.1016/j.snb.2013.07.058
   Li YY, 2018, ACS APPL MATER INTER, V10, P38791, DOI 10.1021/acsami.8b14908
   Liang ZX, 2011, J PHYS CHEM C, V115, P2604, DOI 10.1021/jp1112334
   Liu FP, 2016, BIOSENS BIOELECTRON, V86, P871, DOI 10.1016/j.bios.2016.07.089
   Mullangi D, 2018, SMALL, V14, DOI 10.1002/smll.201801233
   Portaccio M, 2013, ELECTROCHIM ACTA, V109, P340, DOI 10.1016/j.electacta.2013.07.129
   Raffa D, 2003, ANAL CHEM, V75, P4983, DOI 10.1021/ac0341620
   Sambe H, 2006, J CHROMATOGR A, V1134, P16, DOI 10.1016/j.chroma.2006.08.072
   Santana ER, 2017, SENSOR ACTUAT B-CHEM, V240, P487, DOI 10.1016/j.snb.2016.09.003
   Segura JL, 2016, CHEM SOC REV, V45, P5635, DOI 10.1039/c5cs00878f
   Shi QF, 2014, ELECTROCHIM ACTA, V133, P335, DOI 10.1016/j.electacta.2014.04.043
   Shu J, 2020, ANAL CHEM, V92, P363, DOI 10.1021/acs.analchem.9b04199
   Shu J, 2015, ACS APPL MATER INTER, V7, P23812, DOI 10.1021/acsami.5b08742
   Shu J, 2015, SCI REP-UK, V5, DOI 10.1038/srep15113
   Shu Y, 2019, J ELECTROANAL CHEM, V845, P137, DOI 10.1016/j.jelechem.2019.05.029
   Singh N, 2015, BIOSENS BIOELECTRON, V68, P633, DOI 10.1016/j.bios.2015.01.041
   Sun X, 2021, TALANTA, V225, DOI 10.1016/j.talanta.2020.122072
   Tian J, 2013, BIOSENS BIOELECTRON, V49, P466, DOI 10.1016/j.bios.2013.06.009
   Wang LY, 2020, ACS APPL NANO MATER, V3, P1412, DOI 10.1021/acsanm.9b02257
   Wang MG, 2015, LANGMUIR, V31, P6220, DOI 10.1021/acs.langmuir.5b01099
   Wang XD, 2013, BIOSENS BIOELECTRON, V47, P171, DOI 10.1016/j.bios.2013.03.021
   Wang X, 2015, BIOSENS BIOELECTRON, V65, P295, DOI 10.1016/j.bios.2014.10.010
   Wu L, 2013, ANAL CHEM, V85, P8397, DOI 10.1021/ac401810t
   Wu LD, 2012, BIOSENS BIOELECTRON, V35, P193, DOI 10.1016/j.bios.2012.02.045
   Xie Y, 2020, TALANTA, V213, DOI 10.1016/j.talanta.2020.120843
   Xu H, 2015, NAT CHEM, V7, P905, DOI [10.1038/nchem.2352, 10.1038/NCHEM.2352]
   Yan F, 2001, ANAL CHEM, V73, P5272, DOI 10.1021/ac015516v
   Yang B, 2019, BIOSENS BIOELECTRON, V142, DOI 10.1016/j.bios.2019.111544
   Yang ZJ, 2014, BIOSENS BIOELECTRON, V54, P528, DOI 10.1016/j.bios.2013.11.043
   Yin HS, 2011, FOOD CHEM, V125, P1097, DOI 10.1016/j.foodchem.2010.09.098
   Yin HS, 2010, ANAL CHIM ACTA, V659, P144, DOI 10.1016/j.aca.2009.11.051
   Zeng RJ, 2019, ANAL CHEM, V91, P7835, DOI 10.1021/acs.analchem.9b01557
   Zhang KY, 2018, BIOSENS BIOELECTRON, V101, P159, DOI 10.1016/j.bios.2017.10.031
   Zhang KY, 2017, BIOSENS BIOELECTRON, V95, P34, DOI 10.1016/j.bios.2017.04.005
   Zhang T, 2018, SENSOR ACTUAT B-CHEM, V276, P362, DOI 10.1016/j.snb.2018.08.132
   Zhang T, 2018, TALANTA, V188, P578, DOI 10.1016/j.talanta.2018.06.032
   Zhao Q, 2017, SENSOR ACTUAT B-CHEM, V248, P673, DOI 10.1016/j.snb.2017.04.002
   Zhou YZ, 2017, SENSOR ACTUAT B-CHEM, V245, P238, DOI 10.1016/j.snb.2017.01.034
   Zhu LL, 2014, BIOSENS BIOELECTRON, V54, P258, DOI 10.1016/j.bios.2013.10.072
NR 56
TC 5
Z9 5
U1 33
U2 189
PU ROYAL SOC CHEMISTRY
PI CAMBRIDGE
PA THOMAS GRAHAM HOUSE, SCIENCE PARK, MILTON RD, CAMBRIDGE CB4 0WF, CAMBS,
   ENGLAND
SN 0003-2654
EI 1364-5528
J9 ANALYST
JI Analyst
PD JUL 21
PY 2021
VL 146
IS 14
BP 4585
EP 4594
DI 10.1039/d1an00665g
EA JUN 2021
PG 10
WC Chemistry, Analytical
WE Science Citation Index Expanded (SCI-EXPANDED)
SC Chemistry
GA TH4ZL
UT WOS:000664264100001
PM 34159957
DA 2023-06-30
ER

PT J
AU He, YL
   Li, N
   Li, WK
   Zhang, XX
   Zhang, X
   Liu, ZX
   Liu, QY
AF He, Yanlei
   Li, Ning
   Li, Weikang
   Zhang, Xianxi
   Zhang, Xiao
   Liu, Zhenxue
   Liu, Qingyun
TI 5,10,15,20-tetrakis (4-carboxylphenyl) porphyrin functionalized NiCo2S4
   yolk-shell nanospheres: Excellent peroxidase-like activity, catalytic
   mechanism and fast cascade colorimetric biosensor for cholesterol
SO SENSORS AND ACTUATORS B-CHEMICAL
LA English
DT Article
DE Por-NiCo2S4; Peroxidase; Cholesterol; Catalytic mechanism; Colorimetric
   sensing
ID HYDROGEN-PEROXIDE; ELECTROCHEMICAL DETECTION; SENSITIVE DETECTION;
   NANOPARTICLES; PERFORMANCE; GRAPHENE; GLUCOSE; H2O2; NANOMATERIALS;
   DESIGN
AB 5,10,15,20-tetrakis (4-carboxylphenyl) porphyrin functionalized NiCo2S4 yolk-shell nanospheres (Por-NiCo2S4) were fabricated by a facile and efficient solvothermal strategy and demonstrated to possess excellent peroxidaselike activity. Compared with pure NiCo2S4 nanospheres, Por-NiCo2S4 exhibits the superior peroxidase activity, which was evaluated by the fast oxidation of 3,3',5,5'-tetramethylbenzidine (a chromogenic substrate, TMB) by H2O2 to form the blue product (oxTMB) only in 10 s. The systematic studies including radical scavenger, fluorescence probe, and electrochemical experiments confirm that superoxide free radicals (center dot O-2(-)) play a key role in catalytic reactions, in addition to the synergistic effect of holes (h(+)). Based on the developed pemxidase activity of Por-NiCo2S4 , and combined with cholesterol oxidase (Chox), a fast cascade reaction sensing platform has been constructed to quantitatively determination cholesterol in a wide linear range of 0.1-9.0 mM with the detection limit of 19.36 mu M. The Por-NiCo2S4 based colorimetric biosensing platform has been used for determining the levels of total cholesterol in serum samples, indicating Por-NiCo2S4 is expected to be used as the promising materials for fast visual colorimetry in clinical medical detection.
C1 [He, Yanlei; Li, Ning; Li, Weikang; Liu, Zhenxue; Liu, Qingyun] Shandong Univ Sci & Technol, Coll Chem & Biol Engn, Qingdao 266590, Peoples R China.
   [Zhang, Xianxi] Liaocheng Univ, Shandong Prov Key Lab, Sch Chem & Chem Engn, Collaborat Innovat Ctr Chem Energy Storage & Nove, Liaocheng 252059, Shandong, Peoples R China.
   [Zhang, Xiao] Qingdao Univ Sci & Technol, Coll Chem & Mol Engn, Shandong Key Lab Biochem Anal, Qingdao 266042, Peoples R China.
C3 Shandong University of Science & Technology; Liaocheng University;
   Qingdao University of Science & Technology
RP Liu, QY (通讯作者)，Shandong Univ Sci & Technol, Coll Chem & Biol Engn, Qingdao 266590, Peoples R China.
EM qyliu@sdust.edu.cn
OI He, Yanlei/0000-0002-3382-4749
FU SNFC [21971152, 51904175]; Natural Science Foundation of Shandong
   Province [ZR2018MB002, ZR2018MEE003]; Shandong Key Laboratory of
   Biochemical Analysis [SKLBA2005]
FX Finance supports from SNFC (21971152 and 51904175), Natural Science
   Foundation of Shandong Province (ZR2018MB002 and ZR2018MEE003) and
   Shandong Key Laboratory of Biochemical Analysis (SKLBA2005).
CR ADLER AD, 1967, J ORG CHEM, V32, P476, DOI 10.1021/jo01288a053
   Agnihotri N, 2015, BIOSENS BIOELECTRON, V63, P212, DOI 10.1016/j.bios.2014.07.037
   Aneesh K, 2017, SENSOR ACTUAT B-CHEM, V253, P723, DOI 10.1016/j.snb.2017.06.175
   Bian B, 2018, NEW J CHEM, V42, P18189, DOI 10.1039/c8nj00720a
   Cai XJ, 2013, SENSOR ACTUAT B-CHEM, V181, P575, DOI 10.1016/j.snb.2013.02.050
   Ding YN, 2019, J ALLOY COMPD, V785, P1189, DOI 10.1016/j.jallcom.2019.01.225
   Dutta AK, 2012, ACS APPL MATER INTER, V4, P1919, DOI 10.1021/am300408r
   Gao LZ, 2007, NAT NANOTECHNOL, V2, P577, DOI 10.1038/nnano.2007.260
   Gao Y, 2018, SENSOR ACTUAT B-CHEM, V273, P1635, DOI 10.1016/j.snb.2018.07.091
   Giri AK, 2016, SENSOR ACTUAT B-CHEM, V229, P14, DOI 10.1016/j.snb.2016.01.060
   Guo YJ, 2011, ACS NANO, V5, P1282, DOI 10.1021/nn1029586
   Hassanzadeh J, 2018, SENSOR ACTUAT B-CHEM, V259, P402, DOI 10.1016/j.snb.2017.12.068
   He YL, 2020, COLLOID SURFACE A, V598, DOI 10.1016/j.colsurfa.2020.124855
   Hojo K, 2011, J CHROMATOGR B, V879, P751, DOI 10.1016/j.jchromb.2011.02.017
   Hu LZ, 2013, ANAL CHIM ACTA, V762, P83, DOI 10.1016/j.aca.2012.11.056
   Huang JF, 2014, ACS APPL MATER INTER, V6, P7055, DOI 10.1021/am501799w
   Huang Y, 2018, BIOSENS BIOELECTRON, V102, P560, DOI 10.1016/j.bios.2017.11.037
   Ishibashi K, 2000, J PHOTOCH PHOTOBIO A, V134, P139, DOI 10.1016/S1010-6030(00)00264-1
   Jin LH, 2011, BIOSENS BIOELECTRON, V26, P1965, DOI 10.1016/j.bios.2010.08.019
   Li A, 2019, CHEM SOC REV, V48, P1874, DOI 10.1039/c8cs00711j
   Li RM, 2012, ANAL CHIM ACTA, V724, P80, DOI 10.1016/j.aca.2012.02.015
   Lin YH, 2014, ACCOUNTS CHEM RES, V47, P1097, DOI 10.1021/ar400250z
   Liu BW, 2015, J AM CHEM SOC, V137, P1290, DOI 10.1021/ja511444e
   Liu H, 2019, MICROCHIM ACTA, V186, DOI 10.1007/s00604-019-3940-5
   Liu QY, 2017, SENSOR ACTUAT B-CHEM, V251, P339, DOI 10.1016/j.snb.2017.05.069
   Liu S, 2011, CARBON, V49, P3158, DOI 10.1016/j.carbon.2011.03.036
   Lv ZJ, 2017, J MATER SCI-MATER EL, V28, P18064, DOI 10.1007/s10854-017-7750-4
   Lyu HY, 2020, ACS SUSTAIN CHEM ENG, V8, P9404, DOI 10.1021/acssuschemeng.0c02151
   Lyu HY, 2020, COLLOID SURFACE A, V586, DOI 10.1016/j.colsurfa.2019.124250
   Ma DQ, 2018, CHEM-EUR J, V24, P15868, DOI 10.1002/chem.201803040
   Mondal A, 2012, CHEM COMMUN, V48, P7316, DOI 10.1039/c2cc33410k
   Mu JS, 2018, SENSOR ACTUAT B-CHEM, V258, P32, DOI 10.1016/j.snb.2017.11.057
   Nantaphol S, 2015, SENSOR ACTUAT B-CHEM, V207, P193, DOI 10.1016/j.snb.2014.10.041
   Nelson ER, 2013, SCIENCE, V342, P1094, DOI 10.1126/science.1241908
   Ni PJ, 2014, BIOSENS BIOELECTRON, V60, P286, DOI 10.1016/j.bios.2014.04.029
   Peng JW, 2017, PHYS CHEM CHEM PHYS, V19, P25919, DOI 10.1039/c7cp05147f
   Pu J, 2014, ACS SUSTAIN CHEM ENG, V2, P809, DOI 10.1021/sc400472z
   Qin WJ, 2014, J AGR FOOD CHEM, V62, P5827, DOI 10.1021/jf500950p
   Ruecha N, 2014, BIOSENS BIOELECTRON, V52, P13, DOI 10.1016/j.bios.2013.08.018
   Saxena U, 2016, BIOSENS BIOELECTRON, V75, P196, DOI 10.1016/j.bios.2015.08.042
   Sharma V, 2017, SENSOR ACTUAT B-CHEM, V240, P338, DOI 10.1016/j.snb.2016.08.169
   Shen L., 2014, ANGEW CHEM INT ED
   Shen LF, 2015, NAT COMMUN, V6, DOI 10.1038/ncomms7694
   Shi WB, 2011, CHEM COMMUN, V47, P6695, DOI 10.1039/c1cc11943e
   Song YJ, 2010, ADV MATER, V22, P2206, DOI 10.1002/adma.200903783
   Soorya VC, 2016, MAT SCI ENG C-MATER, V64, P183, DOI 10.1016/j.msec.2016.03.075
   Bui TT, 2016, GREEN CHEM, V18, P4245, DOI 10.1039/c6gc00507a
   Wang N, 2015, MICROCHIM ACTA, V182, P1733, DOI 10.1007/s00604-015-1506-8
   Wang YY, 2018, MICROCHIM ACTA, V185, DOI 10.1007/s00604-018-3035-8
   Wei C, 2017, CHEM ENG J, V317, P873, DOI 10.1016/j.cej.2017.02.130
   Yang HG, 2016, RSC ADV, V6, P66963, DOI 10.1039/c6ra16619a
   Yang H, 2020, J COLLOID INTERF SCI, V561, P881, DOI 10.1016/j.jcis.2019.11.071
   Yao MM, 2015, NEW J CHEM, V39, P8430, DOI 10.1039/c5nj01515d
   Yosefi L, 2018, APPL CATAL B-ENVIRON, V220, P367, DOI 10.1016/j.apcatb.2017.08.028
   Zhang LY, 2017, SENSOR ACTUAT B-CHEM, V239, P28, DOI 10.1016/j.snb.2016.07.168
   Zhang ST, 2017, ANAL CHEM, V89, P3538, DOI 10.1021/acs.analchem.6b04805
   Zhang X.-Q., 2010, J MAT CHEM, V20
   Zhang Y, 2017, SENSOR ACTUAT B-CHEM, V246, P118, DOI 10.1016/j.snb.2017.02.059
   Zhao LJ, 2019, J MATER CHEM B, V7, P7042, DOI 10.1039/c9tb01731c
   Zhao S, 2019, NEW J CHEM, V43, P18876, DOI 10.1039/c9nj04555d
NR 60
TC 29
Z9 32
U1 9
U2 196
PU ELSEVIER SCIENCE SA
PI LAUSANNE
PA PO BOX 564, 1001 LAUSANNE, SWITZERLAND
EI 0925-4005
J9 SENSOR ACTUAT B-CHEM
JI Sens. Actuator B-Chem.
PD JAN 1
PY 2021
VL 326
AR 128850
DI 10.1016/j.snb.2020.128850
PG 11
WC Chemistry, Analytical; Electrochemistry; Instruments & Instrumentation
WE Science Citation Index Expanded (SCI-EXPANDED)
SC Chemistry; Electrochemistry; Instruments & Instrumentation
GA OH7XH
UT WOS:000582806300043
DA 2023-06-30
ER

PT J
AU Wang, MY
   Chen, W
   Tang, LH
   Yan, RH
   Miao, P
AF Wang, Mingyuan
   Chen, Wei
   Tang, Longhai
   Yan, Ruhong
   Miao, Peng
TI Duplex-specific nuclease assisted miRNA assay based on gold and silver
   nanoparticles co-decorated on electrode interface
SO ANALYTICA CHIMICA ACTA
LA English
DT Article
DE miRNA; Gold nanoparticles; Silver nanoparticles; Duplex-specific
   nuclease; Linear sweep voltammetry
ID MICRORNA DETECTION; DNA; AMPLIFICATION; PROBE; HYBRIDIZATION; STRATEGY
AB miRNAs are small non-coding RNAs for gene regulation, which serve as promising biomarkers for the diagnosis of certain diseases. In this contribution, we have proposed a convenient electrochemical biosensing strategy based on the interaction between DNA modified gold nanoparticles (AuNPs) and silver nanoparticles (AgNPs). In principle, citrate capped AuNPs and AgNPs can be co-decorated on the electrode successively. However, with the modification of DNA on AuNPs surface, a strong negative layer is formed. AuNPs@DNA modified electrode could then inhibit subsequent adsorption of AgNPs due to the electrostatic repulsion and steric hindrance effect. As a result, electrochemical response from AgNPs is significantly decreased. On the other hand, in the presence of target miRNA, DNA on AuNPs hybridizes with miRNA and can thus be cyclically digested by duplex-specific nuclease (DSN). Without the shield of DNA, AgNPs can be relaunched at the AuNPs modified electrode. By analyzing the silver stripping peak, highly sensitive detection of miRNA can be achieved. This biosensor exhibits the limit of detection as low as 0.62 fM and a broad linear range from 1 fM to 1 pM. It may hold great potential utility for miRNA assay in the applications of biomedical researches and early clinical diagnosis. (C) 2020 Elsevier B.V. All rights reserved.
C1 [Wang, Mingyuan; Chen, Wei; Tang, Longhai] Suzhou Blood Ctr, Suzhou 215006, Peoples R China.
   [Miao, Peng] Chinese Acad Sci, Suzhou Inst Biomed Engn & Technol, CAS Key Lab Biomed Diagnost, Suzhou 215163, Peoples R China.
   [Yan, Ruhong] Nanjing Med Univ, Dept Clin Lab, Affiliated Suzhou Sci & Technol Town Hosp, Suzhou 215153, Peoples R China.
   [Miao, Peng] Jinan Guokeyigong Sci & Technol Dev Co Ltd, Jinan 250103, Peoples R China.
C3 Chinese Academy of Sciences; Suzhou Institute of Biomedical Engineering
   & Technology, CAS; Nanjing Medical University
RP Miao, P (通讯作者)，Chinese Acad Sci, Suzhou Inst Biomed Engn & Technol, CAS Key Lab Biomed Diagnost, Suzhou 215163, Peoples R China.; Yan, RH (通讯作者)，Nanjing Med Univ, Dept Clin Lab, Affiliated Suzhou Sci & Technol Town Hosp, Suzhou 215153, Peoples R China.
EM yrhzl@hotmail.com; miaopeng@sibet.ac.cn
RI Miao, Peng/J-4249-2013
OI Miao, Peng/0000-0003-3993-4778
FU Training Program of Gusu Health Talents [GSWS2019023]; Collaborative
   Innovation Program of Jinan [2018GXRC033]; Jiangsu Youth Medical Talents
   Program [QNRC2016218]; Science and Technology Program of Suzhou
   [SS2017050]; Health Science and Technology Project of Suzhou
   [GWZX201603]
FX This work is supported by the Training Program of Gusu Health Talents
   (Grant No. GSWS2019023), the Collaborative Innovation Program of Jinan
   (Grant No. 2018GXRC033), the Jiangsu Youth Medical Talents Program
   (Grant No. QNRC2016218), the Science and Technology Program of Suzhou
   (Grant No. SS2017050), and the Health Science and Technology Project of
   Suzhou (Grant No. GWZX201603).
CR Baer C, 2013, CANCER RES, V73, P473, DOI 10.1158/0008-5472.CAN-12-3731
   Baumjohann D, 2013, NAT REV IMMUNOL, V13, P666, DOI 10.1038/nri3494
   Bhagirath D, 2018, CANCER RES, V78, P1833, DOI 10.1158/0008-5472.CAN-17-2069
   Bo B, 2018, ANAL CHEM, V90, P2395, DOI 10.1021/acs.analchem.7b05447
   Chen JY, 2019, BIOSENS BIOELECTRON, V143, DOI 10.1016/j.bios.2019.111619
   Chinnappan R, 2019, TALANTA, V200, P487, DOI 10.1016/j.talanta.2019.03.061
   Cortez MA, 2011, NAT REV CLIN ONCOL, V8, P467, DOI 10.1038/nrclinonc.2011.76
   Deng RJ, 2017, ACCOUNTS CHEM RES, V50, P1059, DOI 10.1021/acs.accounts.7b00040
   Ebert MS, 2012, CELL, V149, P515, DOI 10.1016/j.cell.2012.04.005
   Gai PP, 2017, ANAL CHEM, V89, P12293, DOI 10.1021/acs.analchem.7b03268
   Gao H, 2019, ANAL CHEM, V91, P12038, DOI 10.1021/acs.analchem.9b03071
   Ge L, 2017, ANAL CHEM, V89, P11560, DOI 10.1021/acs.analchem.7b02896
   He MQ, 2019, SMALL METHODS, V3, DOI 10.1002/smtd.201900017
   Li M, 2017, GUT, V66, P705, DOI 10.1136/gutjnl-2016-311861
   Li W, 2016, TALANTA, V148, P116, DOI 10.1016/j.talanta.2015.10.078
   Li XT, 2019, TALANTA, V202, P297, DOI 10.1016/j.talanta.2019.05.006
   Mendell JT, 2012, CELL, V148, P1172, DOI 10.1016/j.cell.2012.02.005
   Meng FY, 2016, ANAL CHIM ACTA, V943, P58, DOI 10.1016/j.aca.2016.09.035
   Miao P, 2016, ELECTROCHIM ACTA, V190, P396, DOI 10.1016/j.electacta.2016.01.034
   Miao P, 2015, BIOSENS BIOELECTRON, V63, P365, DOI 10.1016/j.bios.2014.07.075
   Miao P, 2014, ACS APPL MATER INTER, V6, P8667, DOI 10.1021/am501473m
   Peterson AW, 2001, NUCLEIC ACIDS RES, V29, P5163, DOI 10.1093/nar/29.24.5163
   Peterson AW, 2002, J AM CHEM SOC, V124, P14601, DOI 10.1021/ja0279996
   Pu WC, 2018, HEPATOLOGY, V68, P547, DOI 10.1002/hep.29819
   Qi Y, 2018, ACS SENSORS, V3, P2667, DOI 10.1021/acssensors.8b01169
   Shi L, 2018, CHEM COMMUN, V54, P11391, DOI 10.1039/c8cc05690k
   Takeda Y, 2008, J PHYS CHEM C, V112, P89, DOI 10.1021/jp0665980
   Tu YY, 2013, CANCER RES, V73, P6046, DOI 10.1158/0008-5472.CAN-13-0358
   Wang R, 2019, J PHYS CHEM C, V123, P23026, DOI 10.1021/acs.jpcc.9b06431
   Wang WJ, 2019, MICROCHIM ACTA, V186, DOI 10.1007/s00604-019-3743-8
   Wang YQ, 2019, ACS SENSORS, V4, P2124, DOI 10.1021/acssensors.9b00927
   Xiao MS, 2019, ANAL CHEM, V91, P11253, DOI 10.1021/acs.analchem.9b02265
   Xue SY, 2019, ANAL CHEM, V91, P2659, DOI 10.1021/acs.analchem.8b03778
   Yang YC, 2014, ACS APPL MATER INTER, V6, P7579, DOI 10.1021/am500912m
   Yang ZZ, 2019, CHEM COMMUN, V55, P6453, DOI 10.1039/c9cc01850f
   Zeng DD, 2017, ACS APPL MATER INTER, V9, P24118, DOI 10.1021/acsami.7b05981
   Zhang T, 2018, ACS APPL MATER INTER, V10, P36796, DOI 10.1021/acsami.8b15419
   Zhang Y, 2019, CELL DEATH DIS, V10, DOI 10.1038/s41419-019-1443-2
   Zhou BC, 2016, SCI CHINA CHEM, V59, P1051, DOI 10.1007/s11426-015-0504-0
NR 39
TC 14
Z9 14
U1 3
U2 77
PU ELSEVIER
PI AMSTERDAM
PA RADARWEG 29a, 1043 NX AMSTERDAM, NETHERLANDS
SN 0003-2670
EI 1873-4324
J9 ANAL CHIM ACTA
JI Anal. Chim. Acta
PD APR 22
PY 2020
VL 1107
BP 23
EP 29
DI 10.1016/j.aca.2020.01.041
PG 7
WC Chemistry, Analytical
WE Science Citation Index Expanded (SCI-EXPANDED)
SC Chemistry
GA KX7RB
UT WOS:000522073300003
PM 32200898
DA 2023-06-30
ER

PT J
AU Zhang, XY
   Song, CX
   Yang, K
   Hong, WW
   Lu, Y
   Yu, P
   Mao, LQ
AF Zhang, Xiaoyu
   Song, Chunxia
   Yang, Ke
   Hong, Wenwen
   Lu, Ying
   Yu, Ping
   Mao, Lanqun
TI Photoinduced Regeneration of an Aptamer-Based Electrochemical Sensor for
   Sensitively Detecting Adenosine Triphosphate
SO ANALYTICAL CHEMISTRY
LA English
DT Article
ID LABEL-FREE; IN-VITRO; DNA; ATP; HYBRIDIZATION; AZOBENZENE; MOLECULES;
   SELECTION; BIOSENSOR; THROMBIN
AB Electrochemical aptasensors generally include three elements, that is, recognition element, signal-transformation element, and regeneration element. In this study, a new adenosine triphosphate (ATP) aptasensor is developed by combining three elements into one DNA oligonucleotide chain. In the DNA oligonucleotide chain, DNA aptamer is used as the recognition element, ferrocene group attached at the 3'-end of the aptamer is used as the signal-transformation element, and azobenzene moiety embedded into the DNA chain is used as the regeneration element. In addition to the similar analytical properties with the traditional ones, the aptasensor developed here is easily regenerated with UV-light irradiation. The current response recorded on the aptasensor increases with increasing the concentration of ATP in the incubation solution and is linear with the logarithm of ATP concentration in the range from 1 nM to 100 mu M. The limit of detection is 0.5 nM (S/N = 3). The basal level of ATP in the rat brain cortex microdialysate is determined to be 21.33 +/- 4.1 nM (n = 3). After being challenged with ATP, the aptasensor could be readily regenerated by UV-light irradiation for more than seven cycles. The regeneration of the aptasensor is proposed to be regulated by conversing azobenzene from its trans to cis form under UV irradiation.
C1 [Zhang, Xiaoyu; Song, Chunxia; Yang, Ke; Hong, Wenwen; Lu, Ying] Anhui Agr Univ, Dept Appl Chem, Hefei 230036, Anhui, Peoples R China.
   [Yu, Ping; Mao, Lanqun] Chinese Acad Sci, Beijing Natl Lab Mol Sci, Key Lab Analyt Chem Living Biosyst, Inst Chem, Beijing 100190, Peoples R China.
C3 Anhui Agricultural University; Chinese Academy of Sciences; Institute of
   Chemistry, CAS
RP Lu, Y (通讯作者)，Anhui Agr Univ, Dept Appl Chem, Hefei 230036, Anhui, Peoples R China.; Mao, LQ (通讯作者)，Chinese Acad Sci, Beijing Natl Lab Mol Sci, Key Lab Analyt Chem Living Biosyst, Inst Chem, Beijing 100190, Peoples R China.
EM luy@ahau.edu.cn; lqmao@iccas.ac.cn
RI Wang, Zixuan/HZJ-2348-2023; Yu, Ping/C-7879-2019; zhang,
   xiaoyu/HJI-4374-2023; Zhang, xiaoyu/GXA-3206-2022; Zhang,
   xiaoyu/HTM-3222-2023
OI Yu, Ping/0000-0002-6096-1933; 
FU NSFC of China [21305002, 21705002]
FX This work is financially supported by NSFC of China (grant nos. 21305002
   and 21705002).
CR Asanuma H, 1999, ANGEW CHEM INT EDIT, V38, P2393, DOI 10.1002/(SICI)1521-3773(19990816)38:16<2393::AID-ANIE2393>3.0.CO;2-7
   Asanuma H, 2007, NAT PROTOC, V2, P203, DOI 10.1038/nprot.2006.465
   Baker BR, 2006, J AM CHEM SOC, V128, P3138, DOI 10.1021/ja056957p
   ELLINGTON AD, 1990, NATURE, V346, P818, DOI 10.1038/346818a0
   HUIZENGA DE, 1995, BIOCHEMISTRY-US, V34, P656, DOI 10.1021/bi00002a033
   Lin ZY, 2011, CHEM COMMUN, V47, P8064, DOI 10.1039/c1cc12080h
   Lu Y, 2008, ANALYST, V133, P1256, DOI 10.1039/b807913g
   Lu Y, 2008, ANAL CHEM, V80, P1883, DOI 10.1021/ac7018014
   Melani A, 2005, NEUROCHEM INT, V47, P442, DOI 10.1016/j.neuint.2005.05.014
   Peng L, 2012, J AM CHEM SOC, V134, P12302, DOI 10.1021/ja305109n
   ROBERTSON DL, 1990, NATURE, V344, P467, DOI 10.1038/344467a0
   Shen L, 2007, CHEM COMMUN, P2169, DOI 10.1039/b618909a
   TUERK C, 1990, SCIENCE, V249, P505, DOI 10.1126/science.2200121
   Xiao Y, 2005, ANGEW CHEM INT EDIT, V44, P5456, DOI 10.1002/anie.200500989
   Yu JM, 2015, TALANTA, V144, P312, DOI 10.1016/j.talanta.2015.06.053
   Yu P, 2015, ANAL CHEM, V87, P1373, DOI 10.1021/ac504249k
   Zayats M, 2006, J AM CHEM SOC, V128, P13666, DOI 10.1021/ja0651456
   Zhou WZ, 2014, ANALYST, V139, P2627, DOI 10.1039/c4an00132j
   Zuo XL, 2007, J AM CHEM SOC, V129, P1042, DOI 10.1021/ja067024b
NR 19
TC 59
Z9 61
U1 9
U2 264
PU AMER CHEMICAL SOC
PI WASHINGTON
PA 1155 16TH ST, NW, WASHINGTON, DC 20036 USA
SN 0003-2700
EI 1520-6882
J9 ANAL CHEM
JI Anal. Chem.
PD APR 17
PY 2018
VL 90
IS 8
BP 4968
EP 4971
DI 10.1021/acs.analchem.7b05442
PG 4
WC Chemistry, Analytical
WE Science Citation Index Expanded (SCI-EXPANDED)
SC Chemistry
GA GD4ZE
UT WOS:000430512200007
PM 29570273
DA 2023-06-30
ER

PT J
AU Yang, YA
   Lin, CH
AF Yang, Yu-An
   Lin, Che-Hsin
TI Multiple enzyme-doped thread-based microfluidic system for blood urea
   nitrogen and glucose detection in human whole blood
SO BIOMICROFLUIDICS
LA English
DT Article; Proceedings Paper
CT 8th IEEE International Conference on Nano/Molecular Medicine and
   Engineering (IEEE NanoMed)
CY 2014
CL Kaohsiung, TAIWAN
SP IEEE
ID CAPILLARY-ELECTROPHORESIS; LOW-COST; ELECTROCHEMICAL DETECTION;
   ASCORBIC-ACID; URIC-ACID; PAPER; CHIPS; BIOSENSOR; DEVICES; PERFORMANCE
AB This research presents a multiple enzyme-doped thread-based microfluidic system for blood urea nitrogen (BUN) and glucose detection in human whole blood. A novel enzyme-doped thread coated with a thin polyvinylchloride (PVC) membrane is produced for on-site electrochemical detection of urea and glucose in whole blood. Multiple enzymes can be directly applied to the thread without delicate pretreatment or a surface modification process prior to sealing the thread with PVC membrane. Results indicate that the developed device exhibits a good linear dynamic range for detecting urea and glucose in concentrations from 0.1 mM-10.0 mM (R-2 = 0.9850) and 0.1 mM-13.0 mM (R-2 = 0.9668), which is suitable for adoption in detecting the concentrations of blood urea nitrogen (BUN, 1.78-7.12 mM) and glucose (3.89-6.11 mM) in serum. The detection result also shows that the developed thread-based microfluidic system can successfully separate and detect the ions, BUN, and glucose in blood. The calculated concentrations of BUN and glucose ante cibum (glucose before meal) in the whole blood sample are 3.98 mM and 4.94 mM, respectively. The developed thread-based microfluidic system provides a simple yet high performance for clinical diagnostics. (C) 2015 AIP Publishing LLC.
C1 [Yang, Yu-An; Lin, Che-Hsin] Natl Sun Yat Sen Univ, Dept Mech & Electromech Engn, Kaohsiung 804, Taiwan.
C3 National Sun Yat Sen University
RP Lin, CH (通讯作者)，Natl Sun Yat Sen Univ, Dept Mech & Electromech Engn, Kaohsiung 804, Taiwan.
EM chehsin@mail.nsysu.edu.tw
RI Lin, chehsin/C-7300-2008
OI Lin, chehsin/0000-0002-0722-4854
CR Ballerini DR, 2012, MICROFLUID NANOFLUID, V13, P769, DOI 10.1007/s10404-012-0999-2
   Ballerini DR, 2011, BIOMICROFLUIDICS, V5, DOI 10.1063/1.3567094
   Bhandari P, 2011, LAB CHIP, V11, P2493, DOI 10.1039/c1lc20373h
   Cai LF, 2014, BIOMICROFLUIDICS, V8, DOI 10.1063/1.4898096
   Castano-Alvarez M, 2005, ELECTROPHORESIS, V26, P3160, DOI 10.1002/elps.200500148
   Chen CM, 2008, J CHROMATOGR A, V1194, P231, DOI 10.1016/j.chroma.2008.04.056
   Chiang TY, 2014, RSC ADV, V4, P379, DOI 10.1039/c3ra45809a
   Cubaud T, 2009, NEW J PHYS, V11, DOI 10.1088/1367-2630/11/7/075029
   da Silva RP, 2008, ANAL CHIM ACTA, V612, P89, DOI 10.1016/j.aca.2008.02.017
   Dungchai W, 2011, ANALYST, V136, P77, DOI 10.1039/c0an00406e
   Ferri T, 2001, ELECTROANAL, V13, P1198, DOI 10.1002/1521-4109(200110)13:14<1198::AID-ELAN1198>3.0.CO;2-H
   GARGUILO MG, 1993, ANAL CHEM, V65, P523, DOI 10.1021/ac00053a007
   Grass B, 2001, SENSOR ACTUAT B-CHEM, V72, P249, DOI 10.1016/S0925-4005(00)00643-2
   HARRISON DJ, 1992, ANAL CHEM, V64, P1926, DOI 10.1021/ac00041a030
   Horng RH, 2005, J MICROMECH MICROENG, V15, P6, DOI 10.1088/0960-1317/15/1/002
   Hsieh BC, 2008, ANAL CHIM ACTA, V623, P157, DOI 10.1016/j.aca.2008.06.008
   Hsu CK, 2014, ANAL CHEM, V86, P4605, DOI 10.1021/ac500835k
   Hu J, 2014, BIOSENS BIOELECTRON, V54, P585, DOI 10.1016/j.bios.2013.10.075
   JACOBSON SC, 1994, ANAL CHEM, V66, P1114, DOI 10.1021/ac00079a029
   Jia ZJ, 2004, ANAL CHEM, V76, P5597, DOI 10.1021/ac0494477
   Kao PK, 2014, ANAL CHEM, V86, P8757, DOI 10.1021/ac501945q
   Laugere F, 2003, ANAL CHEM, V75, P306, DOI 10.1021/ac0157371
   Li X, 2012, BIOMICROFLUIDICS, V6, DOI 10.1063/1.3687398
   Li X, 2010, COLLOID SURFACE B, V76, P564, DOI 10.1016/j.colsurfb.2009.12.023
   Lin CH, 2005, J MICROMECH MICROENG, V15, P935, DOI 10.1088/0960-1317/15/5/006
   Lin CH, 2001, J MICROMECH MICROENG, V11, P726, DOI 10.1088/0960-1317/11/6/316
   Lin SC, 2014, SCI REP-UK, V4, DOI 10.1038/srep06976
   Lin YH, 2013, BIOSENS BIOELECTRON, V43, P328, DOI 10.1016/j.bios.2012.12.053
   MANZ A, 1990, SENSOR ACTUAT B-CHEM, V1, P244, DOI 10.1016/0925-4005(90)80209-I
   Martinez AW, 2010, LAB CHIP, V10, P2499, DOI [10.1039/c0lc00021c, 10.1039/c01c00021c]
   MEULEMANS A, 1994, J CHROMATOGR B, V660, P401, DOI 10.1016/0378-4347(94)00310-6
   Minerick AR, 2007, BIOMICROFLUIDICS, V1, DOI 10.1063/1.2726342
   Ruecha N, 2011, TALANTA, V84, P1323, DOI 10.1016/j.talanta.2011.02.040
   Saleh AA, 2013, J BIOSENS BIOELECTRO, V9, P2, DOI DOI 10.4172/2155-6210.S9-001
   Coltro WKT, 2014, ELECTROPHORESIS, V35, P2309, DOI 10.1002/elps.201400006
   Wang G, 2003, BIOSENS BIOELECTRON, V18, P335, DOI 10.1016/S0956-5663(02)00152-5
   Wang J, 2001, ANAL CHEM, V73, P1296, DOI 10.1021/ac001205t
   Wang J, 2000, ANAL CHEM, V72, P2514, DOI 10.1021/ac991489l
   Wang PP, 2012, BIOSENS BIOELECTRON, V32, P238, DOI 10.1016/j.bios.2011.12.021
   Wei YC, 2013, MICROFLUID NANOFLUID, V14, P583, DOI 10.1007/s10404-012-1076-6
   Yang Y. A., 2014, P IEEE 27 INT C MICR, P959
   Zeng Y, 2002, ANAL CHEM, V74, P2441, DOI 10.1021/ac0110247
   Zhu LD, 2007, BIOSENS BIOELECTRON, V23, P528, DOI 10.1016/j.bios.2007.07.002
NR 43
TC 24
Z9 25
U1 4
U2 85
PU AMER INST PHYSICS
PI MELVILLE
PA 1305 WALT WHITMAN RD, STE 300, MELVILLE, NY 11747-4501 USA
SN 1932-1058
J9 BIOMICROFLUIDICS
JI Biomicrofluidics
PD MAR
PY 2015
VL 9
IS 2
AR 022402
DI 10.1063/1.4915616
PG 12
WC Biochemical Research Methods; Biophysics; Nanoscience & Nanotechnology;
   Physics, Fluids & Plasmas
WE Science Citation Index Expanded (SCI-EXPANDED); Conference Proceedings Citation Index - Science (CPCI-S)
SC Biochemistry & Molecular Biology; Biophysics; Science & Technology -
   Other Topics; Physics
GA CH2BN
UT WOS:000353829200003
PM 25825613
OA Green Published
DA 2023-06-30
ER

PT J
AU Avan, AA
   Aydar, S
   Filik, H
AF Avan, Asiye Aslihan
   Aydar, Sevda
   Filik, Hayati
TI Voltammetric Sensing of Bilirubin Based on Nafion/Electrochemically
   Reduced Graphene Oxide Composite Modified Glassy Carbon Electrode
SO CURRENT ANALYTICAL CHEMISTRY
LA English
DT Article
DE Bilirubin; voltammetry; graphene; biomolecule; serum analysis
ID FILM-MODIFIED ELECTRODE; CHROMATOGRAPHIC ASSAY; ENZYME ELECTRODE;
   ELECTROCHEMISTRY; SERUM; DERIVATIVES; BIOSENSOR
AB A sensitive square wave voltammetric sensor for the quantification of bilirubin (BR) at the Nafion-electrochemically reduced graphene oxide (NF/ER-GO) hybrid composite modified conventional glassy carbon electrode was offered. The voltammetric oxidation conducts of bilirubin at the NF/ER-GO modified GC electrode were examined in acetone containing H2SO4 as the supporting electrolyte. The electrochemical conduct of BR on NF/ER-GO hybrid modified GC electrodes was explored by electrochemical impedance spectroscopy, cyclic voltammetry and square-wave voltammetry (SWV). The oxidation peak current response of BR achieved at the NF/ER-GO modified GC electrode was 3 times higher than that of the unmodified GC electrode. At specified conditions, the linear calibration curve for BR showed two good linear segments: the first linear segment increased from 2.0 mu M to 20 mu M and second linear segment increased up to 70 mu M. The limit of detection was calculated as 0.84 mu M using SWV. The results showed that the NF/ER-GO modified electrode can be applied to determine BR without interference from ascorbic acid and uric acid, while ensuring good sensitivity, selectivity, and reproducibility. Finally, the proposed sensor was successfully employed to detect bilirubin in human serum samples.
C1 [Avan, Asiye Aslihan; Aydar, Sevda; Filik, Hayati] Istanbul Univ, Fac Engn, Dept Chem, TR-34320 Istanbul, Turkey.
C3 Istanbul University
RP Filik, H (通讯作者)，Istanbul Univ, Fac Engn, Dept Chem, TR-34320 Istanbul, Turkey.
EM filik@istanbul.edu.tr
RI AVAN, Asiye Aslıhan/D-2187-2019; Filik, Hayati/D-3783-2019; Filik,
   Hayati/AAH-9956-2019
OI AVAN, Asiye Aslıhan/0000-0002-1654-7647; Filik,
   Hayati/0000-0002-4151-1355; 
FU Istanbul University Scientific Research Fund [UDP-26215, TEZ-37163]
FX We gratefully acknowledge Istanbul University Scientific Research Fund
   (Project Nos. (UDP-26215 and TEZ-37163)) for financial support.
CR ANDERSON JL, 1996, ANAL CHEM, V68, P379
   [Anonymous], 1968, BILE PIGMENTS CHEM B
   CHENG GJ, 1991, BIOELECTROCH BIOENER, V26, P345, DOI 10.1016/0302-4598(91)80036-3
   Chernecky C.C., 2013, LAB TESTS DIAGNOSTIC, V6th ed.
   DOUMAS BT, 1973, CLIN CHEM, V19, P984
   Feng Q., 2013, SENSOR ACTUAT B-CHEM, V18, P5337
   Filik H, 2013, TALANTA, V116, P245, DOI 10.1016/j.talanta.2013.05.031
   Filik H, 2013, INT J ELECTROCHEM SC, V8, P5724
   Fortuney A, 1996, ELECTROANAL, V8, P229, DOI 10.1002/elan.1140080306
   Hirsch A, 2010, NAT MATER, V9, P868, DOI 10.1038/nmat2885
   HUMMERS WS, 1958, J AM CHEM SOC, V80, P1339, DOI 10.1021/ja01539a017
   HUTCHINSON DW, 1972, BIOCHEM J, V127, P907, DOI 10.1042/bj1270907
   Jeronimo PCA, 2007, TALANTA, V72, P13, DOI 10.1016/j.talanta.2006.09.029
   JIN WR, 1992, ANAL CHIM ACTA, V268, P185, DOI 10.1016/0003-2670(92)85263-6
   Kannan P, 2011, TALANTA, V86, P400, DOI 10.1016/j.talanta.2011.09.034
   KOCH TR, 1981, CLIN CHEM, V27, P1295
   KOSAKA A, 1987, CLIN BIOCHEM, V20, P451, DOI 10.1016/0009-9120(87)90014-2
   Li SJ, 2012, J SOLID STATE ELECTR, V16, P2883, DOI 10.1007/s10008-012-1720-9
   LONGHI P, 1987, BIOELECTROCH BIOENER, V17, P101, DOI 10.1016/0302-4598(87)80011-9
   LONGHI P, 1981, ELECTROCHIM ACTA, V26, P541, DOI 10.1016/0013-4686(81)87035-1
   MURACA M, 1983, CLIN CHEM, V29, P1767
   Ostrow JD, 1986, BILE PIGMENTS JAUNDI
   OTSUJI S, 1988, CLIN BIOCHEM, V21, P33, DOI 10.1016/S0009-9120(88)80109-7
   Pagana K., 2010, MOSBYS MANUAL DIAGNO, Vthird
   Park S, 2009, NAT NANOTECHNOL, V4, P217, DOI [10.1038/nnano.2009.58, 10.1038/NNANO.2009.58]
   Perez-Lopez B, 2012, MICROCHIM ACTA, V179, P1, DOI 10.1007/s00604-012-0871-9
   Rahman A, 2008, BIOSENS BIOELECTRON, V23, P857, DOI 10.1016/j.bios.2007.09.005
   Ryter S, 1998, FREE RADICAL BIO MED, V24, P959, DOI 10.1016/S0891-5849(97)00380-8
   SHOHAM B, 1995, BIOSENS BIOELECTRON, V10, P341, DOI 10.1016/0956-5663(95)96852-P
   Silvestrini M, 2014, ELECTROCHIM ACTA, V147, P401, DOI 10.1016/j.electacta.2014.09.046
   Simpson DM, 2010, J PROTEOME RES, V9, P444, DOI 10.1021/pr900806x
   SLIFSTEIN C, 1973, J ELECTROANAL CHEM, V48, P447, DOI 10.1016/S0022-0728(73)80377-8
   SPIVAK W, 1985, BIOCHEM J, V225, P787, DOI 10.1042/bj2250787
   Taurino I, 2013, THIN SOLID FILMS, V548, P546, DOI 10.1016/j.tsf.2013.09.015
   Van Norman D. J., 1974, ANAL CHEM, V46, P1456
   VANNORMAN JD, 1973, ANAL CHEM, V45, P173, DOI 10.1021/ac60323a035
   Wang C, 2009, MICROCHIM ACTA, V164, P113, DOI 10.1007/s00604-008-0041-2
   Wang F, 2013, J CHIN CHEM SOC-TAIP, V60, P1019, DOI 10.1002/jccs.201300020
   WANG J, 1985, J ELECTROANAL CHEM, V185, P61, DOI 10.1016/0368-1874(85)85841-X
   WANG J, 1990, ELECTROANAL, V2, P647, DOI 10.1002/elan.1140020813
   Ye J., 2011, AM J BIOMED SCI, V3, P191
NR 41
TC 12
Z9 14
U1 3
U2 34
PU BENTHAM SCIENCE PUBL LTD
PI SHARJAH
PA EXECUTIVE STE Y-2, PO BOX 7917, SAIF ZONE, 1200 BR SHARJAH, U ARAB
   EMIRATES
SN 1573-4110
EI 1875-6727
J9 CURR ANAL CHEM
JI Curr. Anal. Chem.
PY 2015
VL 11
IS 2
BP 96
EP 103
DI 10.2174/157341101102150223123009
PG 8
WC Chemistry, Analytical
WE Science Citation Index Expanded (SCI-EXPANDED)
SC Chemistry
GA CC6NH
UT WOS:000350481300003
DA 2023-06-30
ER

PT J
AU Zhang, JL
   Yang, SM
   Wang, H
   Wang, SH
AF Zhang, Jiali
   Yang, Shimei
   Wang, Hao
   Wang, Shaohui
TI Enhanced sensitivity for biosensors: Functionalized
   P1,5-diaminonaphthalene-multiwall carbon nanotube composite
   film-modified electrode
SO ELECTROCHIMICA ACTA
LA English
DT Article
DE Poly(1,5-diaminonaphthalene); Multiwall carbon nanotube; Uric acid;
   Ascorbic acid; Horseradish peroxidase
ID DIRECT ELECTROCHEMISTRY; AMPEROMETRIC BIOSENSOR; CONDUCTING POLYMER;
   ASCORBIC-ACID; GLUCOSE; POLYPYRROLE; CHOLESTEROL;
   POLY(1,8-DIAMINONAPHTHALENE); POLYDIAMINONAPHTHALENE;
   1,5-DIAMINONAPHTHALENE
AB A homogeneous electroactive poly(1,5-diaminonaphthalene) (P1,5DAN) and multiwalled carbon nanotube (MWNT) composite film-modified electrode was fabricated by cyclic voltammetry and a casting method. The dispersion and morphology of the MWNT5/P1,5DAN composite film were investigated by scanning electron microscopy. The cyclic voltammograms of the electrode modified by the MWNT5/P15DAN composite film strongly depended on the film thickness and pH of the electrolyte solution. Two absolutely isolated oxidation potentials were found as the MWCNTs were immobilized onto the surface of P1,5DAN film in a pH 6.8 buffer solution containing ascorbic acid (AA) and uric acid (UA). Both peak currents linearly increased with increased concentrations. The electrochemical behavior of UA was not interrupted even in the presence of high-concentration AA given that AA had no observable electrochemical changes at the immobilized concentration. The electrocatalytic behavior of H2O2 was also investigated by steady-state amperometry for the immobilization of horseradish peroxidase on the P1,5DAN film. The plot of the response current vs. H2O2 concentration was linear over the wide concentration range of 0.015-5.37 mM. Crown Copyright (C) 2012 Published by Elsevier Ltd. All rights reserved.
C1 [Zhang, Jiali; Yang, Shimei; Wang, Hao; Wang, Shaohui] E China Jiaotong Univ, Dept Chem & Chem Engn, Nanchang 330013, Peoples R China.
C3 East China Jiaotong University
RP Zhang, JL (通讯作者)，E China Jiaotong Univ, Dept Chem & Chem Engn, Nanchang 330013, Peoples R China.
EM Zhangjiajiali@163.com
FU National Natural Science Foundation of China [21164001]; Natural Science
   Foundation of Jiangxi Province, China [2010GZH0029]
FX The project was supported by the National Natural Science Foundation of
   China (21164001) and the Natural Science Foundation of Jiangxi Province,
   China (2010GZH0029).
CR Abdelwahab AA, 2009, ANAL CHIM ACTA, V650, P247, DOI 10.1016/j.aca.2009.07.054
   AZZEM MA, 1994, SYNTHETIC MET, V63, P79, DOI 10.1016/0379-6779(94)90253-4
   Chen GZ, 2000, ADV MATER, V12, P522, DOI 10.1002/(SICI)1521-4095(200004)12:7<522::AID-ADMA522>3.0.CO;2-S
   Chen XJ, 2011, BIOELECTROCHEMISTRY, V82, P87, DOI 10.1016/j.bioelechem.2011.05.004
   Dhand C, 2008, ANAL BIOCHEM, V383, P194, DOI 10.1016/j.ab.2008.08.039
   dos Reis AP, 2005, TALANTA, V67, P829, DOI 10.1016/j.talanta.2005.04.011
   Freire JA, 2006, ORG ELECTRON, V7, P397, DOI 10.1016/j.orgel.2006.05.001
   Hong SY, 2003, J ELECTROCHEM SOC, V150, pE360, DOI 10.1149/1.1580826
   JACKOWSKA K, 1995, J ELECTROANAL CHEM, V388, P101, DOI 10.1016/0022-0728(95)03912-Z
   Kim HB, 1998, ANAL CHEM, V70, P111, DOI 10.1021/ac970743b
   Kymakis E, 2002, APPL PHYS LETT, V80, P112, DOI 10.1063/1.1428416
   LEE JW, 1992, J ELECTROCHEM SOC, V139, P3507, DOI 10.1149/1.2069107
   Li XG, 2002, CHEM REV, V102, P2925, DOI 10.1021/cr010423z
   Li XG, 2004, ACTA MATER, V52, P5363, DOI 10.1016/j.actamat.2004.07.042
   Li XG, 2012, CHEM-EUR J, V18, P9877, DOI 10.1002/chem.201200860
   Luo XL, 2006, ANAL CHIM ACTA, V575, P39, DOI 10.1016/j.aca.2006.05.064
   Noh HB, 2010, ELECTROANAL, V22, P632, DOI 10.1002/elan.200900484
   Ojani R, 2008, ELECTROCHIM ACTA, V53, P2402, DOI 10.1016/j.electacta.2007.10.004
   Ozdemir C, 2011, J MACROMOL SCI A, V48, P503, DOI 10.1080/10601325.2011.579804
   Pham MC, 1998, SYNTHETIC MET, V93, P89, DOI 10.1016/S0379-6779(97)03946-5
   Rahman MA, 2008, ANAL CHEM, V80, P5307, DOI 10.1021/ac7019392
   Roy PR, 2004, J ELECTROANAL CHEM, V561, P75, DOI 10.1016/j.jelechem.2003.07.003
   Tsai YC, 2004, ELECTROCHEM COMMUN, V6, P917, DOI 10.1016/j.elecom.2004.07.003
   Tsai YC, 2006, BIOSENS BIOELECTRON, V22, P495, DOI 10.1016/j.bios.2006.06.009
   Turdean GL, 2002, ELECTROANAL, V14, P1550, DOI 10.1002/1521-4109(200211)14:22<1550::AID-ELAN1550>3.0.CO;2-6
   Vidal JC, 1999, SENSOR ACTUAT B-CHEM, V57, P219, DOI 10.1016/S0925-4005(99)00082-9
   Vidal JC, 2003, ANAL BIOANAL CHEM, V377, P273, DOI 10.1007/s00216-003-2120-x
   Wang J, 2003, J AM CHEM SOC, V125, P2408, DOI 10.1021/ja028951v
   Wang ZK, 2010, CHINESE J POLYM SCI, V28, P801, DOI 10.1007/s10118-010-9158-y
   Yan YM, 2008, J PHYS CHEM C, V112, P17883, DOI 10.1021/jp805637e
   Yin HS, 2009, SENSOR ACTUAT B-CHEM, V137, P747, DOI 10.1016/j.snb.2008.12.046
   Yin YJ, 2005, SENSORS-BASEL, V5, P220, DOI 10.3390/s5040220
   Zeng GM, 2011, ELECTROCHIM ACTA, V56, P4775, DOI 10.1016/j.electacta.2011.03.035
   Zhao GC, 2003, ELECTROCHEM COMMUN, V5, P825, DOI 10.1016/j.elecom.2003.07.006
NR 34
TC 11
Z9 12
U1 1
U2 42
PU PERGAMON-ELSEVIER SCIENCE LTD
PI OXFORD
PA THE BOULEVARD, LANGFORD LANE, KIDLINGTON, OXFORD OX5 1GB, ENGLAND
SN 0013-4686
EI 1873-3859
J9 ELECTROCHIM ACTA
JI Electrochim. Acta
PD DEC 15
PY 2012
VL 85
BP 467
EP 474
DI 10.1016/j.electacta.2012.08.089
PG 8
WC Electrochemistry
WE Science Citation Index Expanded (SCI-EXPANDED)
SC Electrochemistry
GA 082EV
UT WOS:000314376000064
DA 2023-06-30
ER

PT J
AU Kato, D
   Iijima, S
   Kurita, R
   Sato, Y
   Jia, JB
   Yabuki, S
   Mizutani, F
   Niwa, O
AF Kato, Dai
   Iijima, Seiichiro
   Kurita, Ryoji
   Sato, Yukari
   Jia, Jianbo
   Yabuki, Soichi
   Mizutani, Fumio
   Niwa, Osamu
TI Electrochemically amplified detection for lipopolysaccharide using
   ferrocenylboronic acid
SO BIOSENSORS & BIOELECTRONICS
LA English
DT Article
DE lipopolysaccharide; ferrocenylboronic acid; chemical amplificaion;
   enzyme-modified electrode; amperometry; electrochemical detection
ID BORONIC ACID; PHENYLBORONIC ACID; POLYMER PARTICLES; ENZYME ELECTRODE;
   BIOSENSOR ARRAY; ENDOTOXIN; PROTEIN; BINDING; SEPSIS; IDENTIFICATION
AB A novel electrochemical technique for lipopolysaccharide (LPS) detection has been developed using a combination of ferrocenylboronic acid derivatives and an enzyme-modified electrode. The enzyme-modified electrode was constructed from a gold electrode modified with a bovine serum albumin membrane containing diaphorase. Ferrocenylboronic acid derivatives are oxidized on the electrode, and then regenerated by a diaphorase-catalyzed reaction in the presence of NADH. The consumption/regeneration cycle for ferrocenylboronic acid derivatives resulted in a chemically amplified current response. The current response for ferrocenylboronic acid derivatives decreased in association with its complexation with glycosyl units of LPS, and this current decrease caused by LPS was also amplified by the recycling process. On the other hand, the addition of a monosaccharide such as D-mannose or D-galactose induced no response at the same LPS concentration. The enzyme membrane immobilized on the electrode plays an important role in selectivity as well as chemical amplification. In addition, the enzyme-modified electrode exhibited a rapid response of 5 min for LPS, which is much faster than the currently used method. The detection limit of LPS from Escherichia coli 0127:138 was as low as 50 ng ml(-1). (c) 2006 Elsevier B.V. All rights reserved.
C1 CREST, JST, Kawaguchi, Saitama 3320012, Japan.
   Natl Inst Adv Ind Sci & Technol, Tsukuba Ctr, Tsukuba, Ibaraki 3058566, Japan.
   Natl Inst Adv Ind Sci & Technol, Hokkaido Ctr, Sapporo, Hokkaido 0628517, Japan.
C3 Japan Science & Technology Agency (JST); National Institute of Advanced
   Industrial Science & Technology (AIST); National Institute of Advanced
   Industrial Science & Technology (AIST)
RP Niwa, O (通讯作者)，CREST, JST, 4-1-8 Honcho, Kawaguchi, Saitama 3320012, Japan.
EM niwa.o@aist.go.jp
RI Yabuki, Soichi/M-1751-2018; Kato, Dai/L-7005-2018; KURITA,
   Ryoji/L-8072-2018; Jia, Jianbo/F-3807-2012; Sato, Yukari/M-6797-2018
OI Yabuki, Soichi/0000-0002-2442-7047; Kato, Dai/0000-0003-0787-0562;
   KURITA, Ryoji/0000-0001-5666-9561; Sato, Yukari/0000-0002-5513-6197;
   Jia, Jianbo/0000-0003-0671-1527
CR Ahn JM, 2004, CHEM COMMUN, P364, DOI 10.1039/b312662e
   Alexander C, 2001, J ENDOTOXIN RES, V7, P167, DOI 10.1177/09680519010070030101
   AOKI H, 1994, AM J SURG, V167, P412, DOI 10.1016/0002-9610(94)90126-0
   Asher SA, 2003, J AM CHEM SOC, V125, P3322, DOI 10.1021/ja021037h
   Bassil E, 2004, PLANT PHYSIOL, V136, P3383, DOI 10.1104/pp.104.040527
   Ertl P, 2003, BIOSENS BIOELECTRON, V18, P907, DOI 10.1016/S0956-5663(02)00206-3
   Ertl P, 2001, ANAL CHEM, V73, P4241, DOI 10.1021/ac010324l
   Hirayama C, 2002, J CHROMATOGR B, V781, P419, DOI 10.1016/S1570-0232(02)00430-0
   Hofte H, 2001, SCIENCE, V294, P795, DOI 10.1126/science.1066242
   HURLEY JC, 1995, CLIN MICROBIOL REV, V8, P268, DOI 10.1128/CMR.8.2.268
   HURLEY JC, 1995, J CLIN MICROBIOL, V33, P1278, DOI 10.1128/JCM.33.5.1278-1282.1995
   James TD, 2002, TOP CURR CHEM, V218, P159
   Kanayama N, 2000, LANGMUIR, V16, P577, DOI 10.1021/la990182e
   Kikuchi A, 1996, ANAL CHEM, V68, P823, DOI 10.1021/ac950748d
   KNIREL YA, 1994, BIOCHEMISTRY-MOSCOW+, V59, P1325
   Koyama T, 1996, J CHROMATOGR B, V679, P31, DOI 10.1016/0378-4347(96)00006-0
   LORAND JP, 1959, J ORG CHEM, V24, P769, DOI 10.1021/jo01088a011
   McAdam BF, 2000, J CLIN INVEST, V105, P1473, DOI 10.1172/JCI9523
   Mizutani F, 2004, BIOELECTROCHEMISTRY, V63, P257, DOI 10.1016/j.bioelechem.2003.10.023
   MIZUTANI F, 1991, BIOSENS BIOELECTRON, V6, P305, DOI 10.1016/0956-5663(91)85016-P
   MIZUTANI F, 1985, ANAL CHIM ACTA, V177, P153, DOI 10.1016/S0003-2670(00)82947-5
   Moore ANJ, 1999, CAN J CHEM, V77, P681, DOI 10.1139/cjc-77-5-6-681
   Nakayama D, 2003, ANGEW CHEM INT EDIT, V42, P4197, DOI 10.1002/anie.200351746
   O'Neill MA, 2001, SCIENCE, V294, P846, DOI 10.1126/science.1062319
   Opal SM, 1999, J INFECT DIS, V180, P1584, DOI 10.1086/315093
   ORI A, 1995, J CHEM SOC CHEM COMM, P1771, DOI 10.1039/c39950001771
   Otsuka H, 2003, J AM CHEM SOC, V125, P3493, DOI 10.1021/ja021303r
   Priano G, 2005, ANAL CHEM, V77, P4976, DOI 10.1021/ac050333k
   Schletter J, 1995, ARCH MICROBIOL, V164, P383, DOI 10.1007/BF02529735
   Springsteen G, 2002, TETRAHEDRON, V58, P5291, DOI 10.1016/S0040-4020(02)00489-1
   Takahashi S, 2005, LANGMUIR, V21, P5102, DOI 10.1021/la050171n
   Zhang J, 2004, ANAL BIOCHEM, V332, P253, DOI 10.1016/j.ab.2004.05.051
NR 32
TC 39
Z9 39
U1 0
U2 37
PU ELSEVIER ADVANCED TECHNOLOGY
PI OXFORD
PA OXFORD FULFILLMENT CENTRE THE BOULEVARD, LANGFORD LANE, KIDLINGTON,
   OXFORD OX5 1GB, OXON, ENGLAND
SN 0956-5663
J9 BIOSENS BIOELECTRON
JI Biosens. Bioelectron.
PD FEB 15
PY 2007
VL 22
IS 7
BP 1527
EP 1531
DI 10.1016/j.bios.2006.05.020
PG 5
WC Biophysics; Biotechnology & Applied Microbiology; Chemistry, Analytical;
   Electrochemistry; Nanoscience & Nanotechnology
WE Science Citation Index Expanded (SCI-EXPANDED)
SC Biophysics; Biotechnology & Applied Microbiology; Chemistry;
   Electrochemistry; Science & Technology - Other Topics
GA 138TM
UT WOS:000244385400048
PM 16806889
DA 2023-06-30
ER

PT J
AU Qureshi, A
   Kang, WP
   Davidson, JL
   Gurbuz, Y
AF Qureshi, Anjum
   Kang, Weng P.
   Davidson, Jimmy L.
   Gurbuz, Yasar
TI Review on carbon-derived, solid-state, micro and nano sensors for
   electrochemical sensing applications
SO DIAMOND AND RELATED MATERIALS
LA English
DT Review
DE Carbon nanotube; Nanocrystalline diamond film; Diamond like carbon;
   Biosensor; Gas sensor
ID DIAMOND-LIKE CARBON; H-TERMINATED DIAMOND; MICROELECTRONIC GAS SENSOR;
   2D-HOLE ACCUMULATION LAYER; NANOTUBES THIN-FILMS; FIELD-EFFECT SENSORS;
   GLASSY-CARBON; SINGLE-WALL; DNA HYBRIDIZATION; ELECTRONIC-PROPERTIES
AB The aim of this review is to summarize the most relevant contributions in the development of electrochemical sensors based on carbon materials in the recent years. There have been increasing numbers of reports on the first application of carbon derived materials for the preparation of an electrochemical sensor. These include carbon nanotubes, diamond like carbon films and diamond film-based sensors demonstrating that the particular structure of these carbon material and their unique properties make them a very attractive material for the design of electrochemical biosensors and gas sensors.
   Carbon nanotubes (CNT) have become one of the most extensively studied nanostructures because of their unique properties. CNT can enhance the electrochemical reactivity of important biomolecules and can promote the electron-transfer reactions of proteins (including those where the redox center is embedded deep within the glycoprotein shell). In addition to enhanced electrochemical reactivity, CNT-modified electrodes have been shown useful to be coated with biomolecules (e.g., nucleic acids) and to alleviate surface fouling effects (such as those involved in the NADH oxidation process). The remarkable sensitivity of CNT conductivity with the surface adsorbates permits the use of CNT as highly sensitive nanoscale sensors. These properties make CNT extremely attractive for a wide range of electrochemical sensors ranging from amperometric enzyme electrodes to DNA hybridization biosensors. Recently, a CNT sensor based fast diagnosis method using non-treated blood assay has been developed for specific detection of hepatitis B virus (HBV) (human liver diseases, such as chronic hepatitis, cirrhosis, and hepatocellular carcinoma caused by hepatitis B virus). The linear detection limits for HBV plasma is in the range 0.5-3.0 mu L-1 and for anti-HBVs 0.035-0.242 mg/mL in a 0.1 M NH4H2PO4 electrolyte solution. These detection limits enables early detection of HBV infection in suspected serum samples. Therefore, non-treated blood serum can be directly applied for real-time sensitive detection in medical diagnosis as well as in direct in vivo monitoring.
   Synthetic diamond has been recognized as an extremely attractive material for both (bio-) chemical sensing and as an interface to biological systems. Synthetic diamond have outstanding electrochemical properties. superior chemical inertness and biocompatibility. Recent advances in the synthesis of highly conducting nanocrystalline-diamond thin films and nano wires have lead to an entirely new class of electrochemical biosensors and bio-inorganic interfaces. In addition, it also combines with development of new chemical approaches to covalently attach biomolecules on the diamond surface also contributed to the advancement of diamond-based biosensors. The feasibility of a capacitive field-effect EDIS (electrolyte-diamond-insulator-semiconductor) platform for multi-parameter sensing is demonstrated with an O-terminated nanocrystalline-diamond (NCD) film as transducer material for the detection of pH and penicillin concentration. This has also been extended for the label-free electrical monitoring of adsorption and binding of charged macromolecules. One more recent study demonstrated a novel bio-sensing platform, which is introduced by combination of a) geometrically controlled DNA bonding using vertically aligned diamond nano-wires and b) the superior electrochemical sensing properties of diamond as transducer material. Diamond nanowires can be a new approach towards next generation electrochemical gene sensor platforms.
   This review highlights the advantages of these carbon materials to promote different electron transfer reactions specially those related to biomolecules. Different strategies have been applied for constructing carbon material-based electrochemical sensors, their analytical performance and future prospects are discussed. (C) 2009 Elsevier B.V. All rights reserved.
C1 [Qureshi, Anjum; Gurbuz, Yasar] Sabanci Univ, Fac Engn & Nat Sci, TR-34956 Istanbul, Turkey.
   [Kang, Weng P.; Davidson, Jimmy L.] Vanderbilt Univ, Dept Elect & Comp Engn, Nashville, TN 37235 USA.
C3 Sabanci University; Vanderbilt University
RP Gurbuz, Y (通讯作者)，Sabanci Univ, Fac Engn & Nat Sci, TR-34956 Istanbul, Turkey.
EM yasar@sabanciuniv.edu
RI Qureshi, Anjum/C-2029-2015; GURBUZ, YASAR/Q-2389-2015
OI Qureshi, Anjum/0000-0003-2171-8540; GURBUZ, YASAR/0000-0002-3495-9047
CR Abouzar MH, 2009, BIOSENS BIOELECTRON, V24, P1298, DOI 10.1016/j.bios.2008.07.056
   Adu CKW, 2001, CHEM PHYS LETT, V337, P31, DOI 10.1016/S0009-2614(01)00159-2
   Agui L, 2008, ANAL CHIM ACTA, V622, P11, DOI 10.1016/j.aca.2008.05.070
   Ahn KS, 2004, J KOREAN PHYS SOC, V45, P158
   Ajayan PM, 1999, CHEM REV, V99, P1787, DOI 10.1021/cr970102g
   ANDO T, 1995, J CHEM SOC FARADAY T, V91, P3209, DOI 10.1039/ft9959103209
   Ando Y, 2004, DIAM RELAT MATER, V13, P633, DOI 10.1016/j.diamond.2003.10.066
   Andreescu S, 2008, NEW FRONTIERS OF ORGANIC AND COMPOSITE NANOTECHNOLOGY, P355, DOI 10.1016/B978-008045052-0.50009-9
   Angus JC, 2004, SEMICONDUCT SEMIMET, V77, P97
   ANGUS JC, 1988, SCIENCE, V241, P913, DOI 10.1126/science.241.4868.913
   Auciello O, 2004, J PHYS-CONDENS MAT, V16, pR539, DOI 10.1088/0953-8984/16/16/R02
   Baik ES, 2000, J MATER RES, V15, P923, DOI 10.1557/JMR.2000.0131
   Balazsi C, 2008, SENSOR ACTUAT B-CHEM, V133, P151, DOI 10.1016/j.snb.2008.02.006
   Banerjee S, 2002, NANO LETT, V2, P195, DOI 10.1021/nl015651n
   Barnard AS, 2004, REV ADV MATER SCI, V6, P94
   Baughman RH, 1999, SCIENCE, V284, P1340, DOI 10.1126/science.284.5418.1340
   Bhattacharyya S, 2001, APPL PHYS LETT, V79, P1441, DOI 10.1063/1.1400761
   Blank V, 1998, DIAM RELAT MATER, V7, P427, DOI 10.1016/S0925-9635(97)00232-X
   BOUSSE L, 1983, IEEE T ELECTRON DEV, V30, P1263, DOI 10.1109/T-ED.1983.21284
   BRAWER MK, 2002, CHEM REV, V102, P1271
   Britto PJ, 1996, BIOELECTROCH BIOENER, V41, P121, DOI 10.1016/0302-4598(96)05078-7
   Britto PJ, 1999, ADV MATER, V11, P154, DOI 10.1002/(SICI)1521-4095(199902)11:2<154::AID-ADMA154>3.0.CO;2-B
   Brown JQ, 2005, BIOSENS BIOELECTRON, V21, P212, DOI 10.1016/j.bios.2004.08.020
   Buriak JM, 2002, CHEM REV, V102, P1271, DOI 10.1021/cr000064s
   Cai H, 2003, ELECTROANAL, V15, P1864, DOI 10.1002/elan.200302755
   Cai H, 2003, ANAL BIOANAL CHEM, V375, P287, DOI 10.1007/s00216-002-1652-9
   Campbell JK, 1999, J AM CHEM SOC, V121, P3779, DOI 10.1021/ja990001v
   Cantalini C, 2004, J EUR CERAM SOC, V24, P1405, DOI 10.1016/S0955-2219(03)00441-2
   Cantalini C, 2003, SENSOR ACTUAT B-CHEM, V93, P333, DOI 10.1016/S0925-4005(03)00224-7
   Carlisle J. A, 2003, INTERFACE, V12, P28
   Casiraghi C, 2007, MATER TODAY, V10, P44, DOI 10.1016/S1369-7021(06)71791-6
   Chakrapani V, 2005, ELECTROCHEM SOLID ST, V8, pE4, DOI 10.1149/1.1828351
   Chang Z, 2008, ELECTROANAL, V20, P131, DOI 10.1002/elan.200704023
   Che GL, 1998, NATURE, V393, P346, DOI 10.1038/30694
   Chen HW, 2005, SENSOR ACTUAT B-CHEM, V104, P80, DOI 10.1016/j.snb.2004.04.105
   Chen QY, 2001, J ELECTROCHEM SOC, V148, pE44, DOI 10.1149/1.1344550
   Chen WW, 2005, APPL PHYS LETT, V86, DOI 10.1063/1.1880439
   Chong KF, 2007, LANGMUIR, V23, P5615, DOI 10.1021/la070037y
   Chopra S, 2003, APPL PHYS LETT, V83, P2280, DOI 10.1063/1.1610251
   Chopra S, 2002, APPL PHYS LETT, V80, P4632, DOI 10.1063/1.1486481
   Christiaens P, 2007, PHYS STATUS SOLIDI A, V204, P2925, DOI 10.1002/pssa.200776326
   Collins PG, 2000, SCIENCE, V287, P1801, DOI 10.1126/science.287.5459.1801
   Consales M, 2006, SENSOR ACTUAT B-CHEM, V118, P232, DOI 10.1016/j.snb.2006.04.028
   Cui FZ, 2000, SURF COAT TECH, V131, P481, DOI 10.1016/S0257-8972(00)00809-4
   Cui JB, 1998, PHYS REV LETT, V81, P429, DOI 10.1103/PhysRevLett.81.429
   Cui Y, 2001, SCIENCE, V293, P1289, DOI 10.1126/science.1062711
   Dai HJ, 1996, NATURE, V384, P147, DOI 10.1038/384147a0
   Dai LM, 2002, PURE APPL CHEM, V74, P1753, DOI 10.1351/pac200274091753
   Daniel S, 2007, SENSOR ACTUAT B-CHEM, V122, P672, DOI 10.1016/j.snb.2006.06.014
   Davis JJ, 1997, J ELECTROANAL CHEM, V440, P279, DOI 10.1016/S0022-0728(97)80067-8
   Dearnaley G., 1993, Clinical Materials, V12, P237, DOI 10.1016/0267-6605(93)90078-L
   Dillon AC, 1997, NATURE, V386, P377, DOI 10.1038/386377a0
   Du CS, 2006, NANOTECHNOLOGY, V17, P5314, DOI 10.1088/0957-4484/17/21/005
   ELREHIM SSA, 1995, WERKST KORROS, V46, P633, DOI 10.1002/maco.19950461105
   Erdem A, 2006, ANAL CHEM, V78, P6656, DOI 10.1021/ac060202z
   Erokhin V, 2008, NEW FRONTIERS OF ORGANIC AND COMPOSITE NANOTECHNOLOGY, P1
   Etzioni R, 2003, NAT REV CANCER, V3, P243, DOI 10.1038/nrc1041
   Fernando KAS, 2004, LANGMUIR, V20, P4777, DOI 10.1021/la036217z
   Ferrari AC, 2004, SURF COAT TECH, V180, P190, DOI 10.1016/j.surfcoat.2003.10.146
   Fiaccabrino GC, 1996, ANAL CHIM ACTA, V326, P155, DOI 10.1016/0003-2670(96)00068-2
   Fischer JE, 1999, CURR OPIN SOLID ST M, V4, P28, DOI 10.1016/S1359-0286(99)80007-2
   FUJISHIMA A, 2004, DIAMOND ELECTROCHEMI
   Garrido JA, 2002, APPL PHYS LETT, V81, P637, DOI 10.1063/1.1496495
   GI RS, 1995, JPN J APPL PHYS 1, V34, P5550, DOI 10.1143/JJAP.34.5550
   Gilkes KWR, 2000, J APPL PHYS, V87, P7283, DOI 10.1063/1.372981
   Gobet J, 2003, WATER SCI TECHNOL, V47, P127, DOI 10.2166/wst.2003.0102
   Gobet J, 2001, WA SCI TECHNOL, V1, P211, DOI 10.2166/ws.2001.0039
   Gooding JJ, 2003, J AM CHEM SOC, V125, P9006, DOI 10.1021/ja035722f
   Gooding JJ, 2002, ELECTROANAL, V14, P1149, DOI 10.1002/1521-4109(200209)14:17<1149::AID-ELAN1149>3.0.CO;2-8
   Goyal RN, 2008, ELECTROCHIM ACTA, V53, P2802, DOI 10.1016/j.electacta.2007.10.057
   Graham AP, 2005, APPL PHYS A-MATER, V80, P1141, DOI 10.1007/s00339-004-3151-7
   Granger MC, 2000, ANAL CHEM, V72, P3793, DOI 10.1021/ac0000675
   Granger MC, 1999, ANAL CHIM ACTA, V397, P145, DOI 10.1016/S0003-2670(99)00400-6
   Gruen DM, 1999, ANNU REV MATER SCI, V29, P211, DOI 10.1146/annurev.matsci.29.1.211
   Gu HR, 2005, J PHYS CHEM B, V109, P13611, DOI 10.1021/jp050625p
   Guglielmotti MB, 1999, INT J ORAL MAX IMPL, V14, P565
   Guo ML, 2004, BIOELECTROCHEMISTRY, V62, P29, DOI 10.1016/j.bioelechem.2003.10.005
   Gurbuz Y, 1999, SENSOR ACTUAT B-CHEM, V56, P151, DOI 10.1016/S0925-4005(99)00175-6
   Gurbuz Y, 1998, SENSOR ACTUAT B-CHEM, V49, P115, DOI 10.1016/S0925-4005(98)00038-0
   Gurbuz Y, 1998, DIAM RELAT MATER, V7, P1723, DOI 10.1016/S0925-9635(98)00312-4
   Gurbuz Y, 1996, SENSOR ACTUAT B-CHEM, V36, P303, DOI 10.1016/S0925-4005(97)80086-X
   Gurbuz Y, 2004, SENSOR ACTUAT B-CHEM, V99, P207, DOI 10.1016/j.snb.2003.11.013
   Gurbuz Y, 1996, SENSOR ACTUAT B-CHEM, V35, P68, DOI 10.1016/S0925-4005(96)02016-3
   Gurbuz Y, 1996, SENSOR ACTUAT B-CHEM, V33, P100, DOI 10.1016/0925-4005(96)01839-4
   HARTL E, 2004, NAT MATER, V3, P735
   HASHIMOTO K, 1994, ANAL CHEM, V66, P3830, DOI 10.1021/ac00093a045
   Hauert R, 2004, TRIBOL INT, V37, P991, DOI 10.1016/j.triboint.2004.07.017
   Hauert R, 2003, DIAM RELAT MATER, V12, P583, DOI 10.1016/S0925-9635(03)00081-5
   Hazani M, 2003, NANO LETT, V3, P153, DOI 10.1021/nl025874t
   He JB, 2004, SENSOR ACTUAT B-CHEM, V99, P1, DOI 10.1016/j.snb.2003.12.068
   HIGSON SPJ, 1995, ANAL CHIM ACTA, V300, P77, DOI 10.1016/0003-2670(94)00380-5
   HIGSON SPJ, 1995, ANAL CHIM ACTA, V300, P85, DOI 10.1016/0003-2670(94)00381-U
   Hrapovic S, 2004, ANAL CHEM, V76, P1083, DOI 10.1021/ac035143t
   Hsu CH, 2004, NANO LETT, V4, P471, DOI 10.1021/nl049925t
   Huang XJ, 2004, NANOTECHNOLOGY, V15, P1284, DOI 10.1088/0957-4484/15/9/029
   Hupert M, 2003, DIAM RELAT MATER, V12, P1940, DOI 10.1016/S0925-9635(03)00260-7
   IIJIMA S, 1993, NATURE, V364, P737
   IIJIMA S, 1991, NATURE, V354, P56, DOI 10.1038/354056a0
   Islam MF, 2003, NANO LETT, V3, P269, DOI 10.1021/nl025924u
   Isono Y, 2006, J MICROELECTROMECH S, V15, P169, DOI 10.1109/JMEMS.2005.859196
   JACKMAN R, 2003, SCI TECHNOL, V18
   Javey A, 2003, NATURE, V424, P654, DOI 10.1038/nature01797
   Jena BK, 2006, CHEM-EUR J, V12, P2702, DOI 10.1002/chem.200501051
   Jian W, 2004, LANGMUIR, V20, P11450, DOI 10.1021/la048740z
   JOIL K, 2009, BIOSENS BIOELECTRON, V24, P139
   Kang WP, 2004, IEEE SENSOR, P376, DOI 10.1109/ICSENS.2004.1426181
   KANG WP, 1995, SENSOR ACTUAT B-CHEM, V25, P421, DOI 10.1016/0925-4005(95)85095-3
   KAY HA, 2001, ADV FUNCT MATER, V11, P387
   Kerman K, 2005, ANAL BIOANAL CHEM, V381, P1114, DOI 10.1007/s00216-004-3007-1
   Kim P, 1999, SCIENCE, V286, P2148, DOI 10.1126/science.286.5447.2148
   Kim S, 2006, SENSORS-BASEL, V6, P503, DOI 10.3390/s6050503
   Kobashi K, 2003, J MATER RES, V18, P305, DOI 10.1557/JMR.2003.0042
   Koehne J, 2003, NANOTECHNOLOGY, V14, P1239, DOI 10.1088/0957-4484/14/12/001
   Kohma T, 2007, ELECTROCHEM COMMUN, V9, P1012, DOI 10.1016/j.elecom.2006.12.015
   Koizumi S, 2001, SCIENCE, V292, P1899, DOI 10.1126/science.1060258
   Kondo T, 2002, J ELECTROCHEM SOC, V149, pE179, DOI 10.1149/1.1471548
   Kong J, 2000, SCIENCE, V287, P622, DOI 10.1126/science.287.5453.622
   Kong J, 2001, ADV MATER, V13, P1384, DOI 10.1002/1521-4095(200109)13:18<1384::AID-ADMA1384>3.0.CO;2-8
   KREMSKY JN, 1987, NUCLEIC ACIDS RES, V15, P2891, DOI 10.1093/nar/15.7.2891
   KROTO HW, 1985, NATURE, V318, P162, DOI 10.1038/318162a0
   Kwon SJ, 2000, J VAC SCI TECHNOL B, V18, P1227, DOI 10.1116/1.591366
   LANDSTRASS MI, 1989, APPL PHYS LETT, V55, P975, DOI 10.1063/1.101694
   Lappalainen R, 1998, CLIN ORTHOP RELAT R, P118
   Lee GY, 2003, ANAL BIOCHEM, V312, P235, DOI 10.1016/S0003-2697(02)00507-9
   Lee J, 2005, ANAL CHIM ACTA, V545, P27, DOI 10.1016/j.aca.2005.04.058
   Li J, 2005, ANAL BIOCHEM, V346, P107, DOI 10.1016/j.ab.2005.07.037
   Li J, 2003, NANO LETT, V3, P597, DOI 10.1021/nl0340677
   Li SN, 2005, J AM CHEM SOC, V127, P14, DOI 10.1021/ja0446045
   Lin YH, 2004, NANO LETT, V4, P191, DOI 10.1021/nl0347233
   LINFORD MR, 1995, J AM CHEM SOC, V117, P3145, DOI 10.1021/ja00116a019
   Liu HY, 2008, SENSOR ACTUAT B-CHEM, V128, P414, DOI 10.1016/j.snb.2007.06.028
   Liu LJ, 2008, BIOSENS BIOELECTRON, V24, P306, DOI 10.1016/j.bios.2008.04.003
   Liu LX, 2005, SURF COAT TECH, V198, P189, DOI 10.1016/j.surfcoat.2004.10.031
   Lu G, 2005, NANO LETT, V5, P897, DOI 10.1021/nl050354u
   Luo HX, 2001, ANAL CHEM, V73, P915, DOI 10.1021/ac000967l
   Luo JK, 2007, J MICROMECH MICROENG, V17, pS147, DOI 10.1088/0960-1317/17/7/S12
   Luo JK, 2004, APPL PHYS LETT, V85, P5748, DOI 10.1063/1.1833555
   Luong JHT, 2004, ELECTROANAL, V16, P132, DOI 10.1002/elan.200302931
   Ly SY, 2009, J CLIN VIROL, V44, P43, DOI 10.1016/j.jcv.2008.09.005
   Maalouf R, 2006, MAT SCI ENG C-BIO S, V26, P564, DOI 10.1016/j.msec.2005.10.005
   Maier F, 2000, PHYS REV LETT, V85, P3472, DOI 10.1103/PhysRevLett.85.3472
   Martin RS, 2002, ANAL CHEM, V74, P1136, DOI 10.1021/ac011087p
   Masuda H, 2000, ADV MATER, V12, P444, DOI 10.1002/(SICI)1521-4095(200003)12:6<444::AID-ADMA444>3.0.CO;2-K
   Masuda H, 2001, ADV MATER, V13, P247, DOI 10.1002/1521-4095(200102)13:4<247::AID-ADMA247>3.0.CO;2-H
   Mathieu HJ, 2001, SURF INTERFACE ANAL, V32, P3, DOI 10.1002/sia.995
   McEuen PL, 2000, PHYS WORLD, V13, P31
   Merkoci A, 2005, TRAC-TREND ANAL CHEM, V24, P826, DOI 10.1016/j.trac.2005.03.019
   Metz KM, 2006, CHEM MATER, V18, P5398, DOI 10.1021/cm061563y
   MEYYAPPAN M, 2005, CARBON NANOTUES SCI
   MILLAN KM, 1992, ELECTROANAL, V4, P929, DOI 10.1002/elan.1140041003
   Miller JB, 1996, LANGMUIR, V12, P5809, DOI 10.1021/la9407166
   Modi A, 2003, NATURE, V424, P171, DOI 10.1038/nature01777
   Moon JM, 1999, J ELECTROANAL CHEM, V464, P230, DOI 10.1016/S0022-0728(99)00030-3
   Mu SC, 2006, CARBON, V44, P762, DOI 10.1016/j.carbon.2005.09.010
   Musameh M, 2002, ELECTROCHEM COMMUN, V4, P743, DOI 10.1016/S1388-2481(02)00451-4
   Nakashima N, 2003, CHEM LETT, V32, P782, DOI 10.1246/cl.2003.782
   Nebel CE, 2006, PHYS STATUS SOLIDI A, V203, P3273, DOI 10.1002/pssa.200671401
   Nebel CE, 2009, DIAM RELAT MATER, V18, P910, DOI 10.1016/j.diamond.2008.11.024
   Nebel C.E., 2004, THIN FILM DIAMOND 2, V77
   Nebel CE, 2006, J APPL PHYS, V99, DOI 10.1063/1.2171805
   Nebel CE, 2006, DIAM RELAT MATER, V15, P264, DOI 10.1016/j.diamond.2005.08.012
   Nebel CE, 2005, NEW DIAM FRONT C TEC, V15, P247
   Nebel CE, 2004, DIAM RELAT MATER, V13, P2031, DOI 10.1016/j.diamond.2004.06.028
   Nebel CE, 2004, PHYS STATUS SOLIDI A, V201, P2432, DOI [10.1002/pssa.200405185, 10.1002/pssa.200005185]
   NEBEL CE, 2003, THIN FILM DIAMOND 1, V76
   Nebel CE, 2007, SCIENCE, V318, P1391, DOI 10.1126/science.1151314
   Nebel CE, 2007, J PHYS D APPL PHYS, V40, P6443, DOI 10.1088/0022-3727/40/20/S21
   Niedermann P, 1998, APPL PHYS A-MATER, V66, pS31, DOI 10.1007/s003390051094
   Novoselov KS, 2004, SCIENCE, V306, P666, DOI 10.1126/science.1102896
   Nyholm L, 2005, ANALYST, V130, P599, DOI 10.1039/b415004j
   Odom TW, 1998, NATURE, V391, P62, DOI 10.1038/34145
   Ohtani B, 1998, CHEM LETT, P953, DOI 10.1246/cl.1998.953
   Park JY, 2004, NANO LETT, V4, P517, DOI 10.1021/nl035258c
   Park S, 2006, ANAL CHIM ACTA, V556, P46, DOI 10.1016/j.aca.2005.05.080
   Pedano ML, 2004, ELECTROCHEM COMMUN, V6, P10, DOI 10.1016/j.elecom.2003.10.008
   Peiner E, 2006, SENSOR ACTUAT A-PHYS, V130, P75, DOI 10.1016/j.sna.2005.11.059
   Pengfei QF, 2003, NANO LETT, V3, P347, DOI 10.1021/nl034010k
   Penza M, 2004, SENSOR ACTUAT B-CHEM, V100, P47, DOI 10.1016/j.snb.2003.12.019
   Penza M, 2004, APPL PHYS LETT, V85, P2379, DOI 10.1063/1.1784872
   Penza M, 2008, SENSOR ACTUAT B-CHEM, V135, P289, DOI 10.1016/j.snb.2008.08.024
   Piantanida G, 2001, J APPL PHYS, V89, P8259, DOI 10.1063/1.1368395
   PLANEIX JM, 1994, J AM CHEM SOC, V116, P7935, DOI 10.1021/ja00096a076
   PLESKOV YV, 1987, J ELECTROANAL CHEM, V228, P19
   Pleskov YV, 1998, J ELECTROANAL CHEM, V455, P139, DOI 10.1016/S0022-0728(98)00175-2
   Poncharal P, 1999, SCIENCE, V283, P1513, DOI 10.1126/science.283.5407.1513
   Pumera M, 2007, ELECTROPHORESIS, V28, P1274, DOI 10.1002/elps.200600632
   Qi H, 2007, TALANTA, V72, P1030, DOI 10.1016/j.talanta.2006.12.032
   Qian L, 2006, TALANTA, V68, P721, DOI 10.1016/j.talanta.2005.05.030
   Rao TN, 1999, J ELECTROCHEM SOC, V146, P680, DOI 10.1149/1.1391662
   RASMUSSEN SR, 1991, ANAL BIOCHEM, V198, P138, DOI 10.1016/0003-2697(91)90518-X
   Rehacek V, 2007, SENSOR ACTUAT B-CHEM, V127, P193, DOI 10.1016/j.snb.2007.07.031
   Rezek B, 2007, SENSOR ACTUAT B-CHEM, V122, P596, DOI 10.1016/j.snb.2006.07.004
   Ristein J, 2004, J ELECTROCHEM SOC, V151, pE315, DOI 10.1149/1.1785797
   Robertson J, 2002, MAT SCI ENG R, V37, P129, DOI 10.1016/S0927-796X(02)00005-0
   Rubianes MD, 2003, ELECTROCHEM COMMUN, V5, P689, DOI 10.1016/S1388-2481(03)00168-1
   Saito S, 1997, SCIENCE, V278, P77, DOI 10.1126/science.278.5335.77
   Salimi A, 2005, ELECTROCHEM COMMUN, V7, P879, DOI 10.1016/j.elecom.2005.05.009
   Salimi A, 2007, ELECTROANAL, V19, P1668, DOI 10.1002/elan.200703911
   Sander C, 2000, SCIENCE, V287, P1977, DOI 10.1126/science.287.5460.1977
   Santavirta S, 1999, J LONG-TERM EFF MED, V9, P67
   Santhosh P, 2007, SENSOR ACTUAT B-CHEM, V125, P92, DOI 10.1016/j.snb.2007.01.044
   Schnupp R, 1998, BIOSENS BIOELECTRON, V13, P889, DOI 10.1016/S0956-5663(98)00057-8
   Shenderova OA, 2005, J VAC SCI TECHNOL B, V23, P2457, DOI 10.1116/1.2122907
   Shin DC, 2005, J AM CHEM SOC, V127, P11236, DOI 10.1021/ja052834t
   Shiomi H, 1997, JPN J APPL PHYS 1, V36, P7745, DOI 10.1143/JJAP.36.7745
   Shirafuji J, 1996, DIAM RELAT MATER, V5, P706, DOI 10.1016/0925-9635(95)00415-7
   Sljukic B, 2006, ANALYST, V131, P670, DOI 10.1039/b601299j
   Sobiestianskas R, 1998, J RAMAN SPECTROSC, V29, P399, DOI 10.1002/(SICI)1097-4555(199805)29:5<399::AID-JRS252>3.0.CO;2-X
   Song KS, 2004, JPN J APPL PHYS 2, V43, pL814, DOI 10.1143/JJAP.43.L814
   Sque SJ, 2006, PHYS REV B, V73, DOI 10.1103/PhysRevB.73.085313
   Srinivas PR, 2001, LANCET ONCOL, V2, P698, DOI 10.1016/S1470-2045(01)00560-5
   Star A, 2004, ELECTROANAL, V16, P108, DOI 10.1002/elan.200302925
   Streifer JA, 2005, NANOTECHNOLOGY, V16, P1868, DOI 10.1088/0957-4484/16/9/075
   Strother T, 2000, J AM CHEM SOC, V122, P1205, DOI 10.1021/ja9936161
   Strother T, 2002, LANGMUIR, V18, P968, DOI 10.1021/la0112561
   Suehiro J, 2003, J PHYS D APPL PHYS, V36, pL109, DOI 10.1088/0022-3727/36/21/L01
   Sullivan JP, 2001, MRS BULL, V26, P309, DOI 10.1557/mrs2001.68
   Sumanasekera GU, 2002, MOL CRYST LIQ CRYST, V387, P255, DOI 10.1080/10587250290113538
   Suw Y.L., 2005, BIOELECTROCHEMISTRY, V68, P232
   SUW YL, 2005, J APPL ELECTROCHEM, V35, P567
   Swain GM, 2004, SEMICONDUCT SEMIMET, V77, P121
   Takahashi K, 2003, DIAM RELAT MATER, V12, P572, DOI 10.1016/S0925-9635(03)00070-0
   Takahashi K., 2000, BIOINDUSTRY, V17, P44
   Takeuchi D, 2005, APPL PHYS LETT, V86, DOI 10.1063/1.1900925
   Tang H, 2006, ELECTROCHIM ACTA, V51, P3046, DOI 10.1016/j.electacta.2005.08.038
   TANG L, 1995, BIOMATERIALS, V16, P483, DOI 10.1016/0142-9612(95)98822-V
   Tans SJ, 1998, NATURE, V393, P49, DOI 10.1038/29954
   Teukam Z, 2003, NAT MATER, V2, P482, DOI 10.1038/nmat929
   Tibrewala A, 2006, J MICROMECH MICROENG, V16, pS75, DOI 10.1088/0960-1317/16/6/S12
   Tkac J, 2006, ELECTROCHEM COMMUN, V8, P899, DOI 10.1016/j.elecom.2006.03.028
   Trojanowicz M, 2006, TRAC-TREND ANAL CHEM, V25, P480, DOI 10.1016/j.trac.2005.11.008
   Vairavapandian D, 2008, ANAL CHIM ACTA, V626, P119, DOI 10.1016/j.aca.2008.07.052
   Valentini L, 2004, CHEM PHYS LETT, V383, P617, DOI 10.1016/j.cplett.2003.11.091
   Valentini L, 2003, MAT SCI ENG C-BIO S, V23, P523, DOI 10.1016/S0928-4931(02)00356-9
   Vandaveer WR, 2004, ELECTROPHORESIS, V25, P3528, DOI 10.1002/elps.200406115
   Varghese OK, 2001, SENSOR ACTUAT B-CHEM, V81, P32, DOI 10.1016/S0925-4005(01)00923-6
   Vaseashta A, 2005, SCI TECHNOL ADV MAT, V6, P312, DOI 10.1016/j.stam.2005.02.018
   Voigt H, 1997, SENSOR ACTUAT B-CHEM, V44, P441, DOI 10.1016/S0925-4005(97)00236-0
   Wang J, 2003, ANAL CHEM, V75, P2075, DOI 10.1021/ac030007+
   Wang J, 2000, ANAL CHIM ACTA, V416, P9, DOI 10.1016/S0003-2670(00)00867-9
   Wang J, 2004, J AM CHEM SOC, V126, P3010, DOI 10.1021/ja031723w
   Wang J, 2004, ANAL CHEM, V76, P298, DOI 10.1021/ac035130f
   Wang J, 2004, ELECTROCHEM COMMUN, V6, P176, DOI 10.1016/j.elecom.2003.11.010
   Wang J, 2003, ELECTROCHEM COMMUN, V5, P1000, DOI 10.1016/j.elecom.2003.09.010
   Wang J, 2003, ANALYST, V128, P912, DOI 10.1039/b303282e
   Wang J, 2003, J AM CHEM SOC, V125, P2408, DOI 10.1021/ja028951v
   Wang JX, 2004, ELECTROANAL, V16, P140, DOI 10.1002/elan.200302915
   Wang JX, 2001, ELECTROCHIM ACTA, V47, P651, DOI 10.1016/S0013-4686(01)00795-2
   WANG Q, 2006, APPL PHYS LETT, V89
   Wang SG, 2004, BIOCHEM BIOPH RES CO, V325, P1433, DOI 10.1016/j.bbrc.2004.10.188
   Wang ZH, 2005, ELECTROANAL, V17, P2057, DOI 10.1002/elan.200503333
   Wang ZL, 2005, SCI TECHNOL ADV MAT, V6, P799, DOI 10.1016/j.stam.2005.06.018
   WENG YC, 2007, MEET ABSTR EL SOC, V701, P425
   Williams KA, 2002, NATURE, V420, P761, DOI 10.1038/420761a
   Wong EW, 1997, SCIENCE, V277, P1971, DOI 10.1126/science.277.5334.1971
   Wong SS, 1998, NATURE, V394, P52, DOI 10.1038/27873
   Wong SS, 1998, J AM CHEM SOC, V120, P603, DOI 10.1021/ja9737735
   Wong SS, 1998, APPL PHYS LETT, V73, P3465, DOI 10.1063/1.122798
   Wong SS, 1999, CHEM PHYS LETT, V306, P219, DOI 10.1016/S0009-2614(99)00488-1
   Wong YM, 2003, SENSOR ACTUAT B-CHEM, V93, P327, DOI 10.1016/S0925-4005(03)00213-2
   Wu YH, 2005, COLLOID SURFACE B, V41, P299, DOI 10.1016/j.colsurfb.2004.12.019
   Wulfkuhle JD, 2003, NAT REV CANCER, V3, P267, DOI 10.1038/nrc1043
   Xiao X, 2004, J APPL PHYS, V96, P2232, DOI 10.1063/1.1769609
   Xu JJ, 2007, TALANTA, V73, P932, DOI 10.1016/j.talanta.2007.05.019
   Xu Q, 2005, MICROCHIM ACTA, V151, P47, DOI 10.1007/s00604-005-0408-6
   Yadegari H, 2008, ELECTROCHIM ACTA, V53, P2907, DOI 10.1016/j.electacta.2007.11.003
   Yan W, 2005, FULLER NANOTUB CAR N, V13, P309, DOI 10.1081/FST-200039327
   Yang GC, 2009, J ELECTROANAL CHEM, V627, P51, DOI 10.1016/j.jelechem.2008.12.019
   Yang PH, 2007, ANAL CHIM ACTA, V585, P331, DOI 10.1016/j.aca.2007.01.011
   Yang WS, 2002, NAT MATER, V1, P253, DOI 10.1038/nmat779
   Yang WS, 2004, LANGMUIR, V20, P6778, DOI 10.1021/la036460y
   Yao Z, 2000, PHYS REV LETT, V84, P2941, DOI 10.1103/PhysRevLett.84.2941
   Ye YK, 2005, BIOSENS BIOELECTRON, V21, P735, DOI 10.1016/j.bios.2005.01.004
   Yogeswaran U, 2008, SENSORS-BASEL, V8, P290, DOI 10.3390/s8010290
   Yoshida H, 2001, JPN J APPL PHYS 2, V40, pL313, DOI 10.1143/JJAP.40.L313
   Yu X, 2003, ELECTROCHEM COMMUN, V5, P408, DOI 10.1016/S1388-2481(03)00076-6
   Yuan JH, 2005, ADV FUNCT MATER, V15, P803, DOI 10.1002/adfm.200400321
   Yusta FJ, 1997, J MATER CHEM, V7, P1421, DOI 10.1039/a608525c
   Zhang GJ, 2006, LANGMUIR, V22, P3728, DOI 10.1021/la050883d
   Zhang RY, 2007, ELECTROANAL, V19, P1623, DOI 10.1002/elan.200703896
   Zhang WJ, 2004, DIAM RELAT MATER, V13, P1037, DOI 10.1016/j.diamond.2003.10.007
   Zhang WJ, 2003, APPL PHYS LETT, V83, P3365, DOI 10.1063/1.1619563
   Zhang WJ, 2003, APPL PHYS LETT, V82, P2622, DOI 10.1063/1.1568546
   Zhang XL, 2005, SENSORS-BASEL, V5, P580, DOI 10.3390/s5120580
   Zhao Q, 2002, ELECTROANAL, V14, P1609, DOI 10.1002/elan.200290000
   Zheng GF, 2005, NAT BIOTECHNOL, V23, P1294, DOI 10.1038/nbt1138
   Zheng M, 2003, NAT MATER, V2, P338, DOI 10.1038/nmat877
   Zhirnov VV, 1998, MRS BULL, V23, P42, DOI 10.1557/S0883769400029365
   Zhu JH, 2002, SENSORS, V2, P127, DOI 10.3390/s20400127
   Zhuang Q, 2008, SENSOR ACTUAT B-CHEM, V128, P500, DOI 10.1016/j.snb.2007.07.040
   Zhuang ZJ, 2008, ANALYST, V133, P126, DOI 10.1039/b712970j
   Zou YS, 2008, APPL PHYS LETT, V92, DOI 10.1063/1.2841822
NR 292
TC 173
Z9 177
U1 6
U2 410
PU ELSEVIER SCIENCE SA
PI LAUSANNE
PA PO BOX 564, 1001 LAUSANNE, SWITZERLAND
SN 0925-9635
EI 1879-0062
J9 DIAM RELAT MATER
JI Diam. Relat. Mat.
PD DEC
PY 2009
VL 18
IS 12
BP 1401
EP 1420
DI 10.1016/j.diamond.2009.09.008
PG 20
WC Materials Science, Multidisciplinary; Materials Science, Coatings &
   Films; Physics, Applied; Physics, Condensed Matter
WE Science Citation Index Expanded (SCI-EXPANDED)
SC Materials Science; Physics
GA 532YI
UT WOS:000272786800001
DA 2023-06-30
ER

PT J
AU Ramanathan, S
   Gopinath, SCB
   Ismail, ZH
   Subramaniam, S
AF Ramanathan, Santheraleka
   Gopinath, Subash C. B.
   Ismail, Zool Hilmi
   Subramaniam, Sreeramanan
TI Nanodiamond conjugated SARS-CoV-2 spike protein: electrochemical
   impedance immunosensing on a gold microelectrode
SO MICROCHIMICA ACTA
LA English
DT Article
DE COVID-19; Spike protein; Biosensor; Respiratory virus
ID DIAMOND NANOPARTICLES; STABILIZATION; PERFORMANCE
AB A promising immunosensing strategy in diagnosing SARS-CoV-2 is proposed using a 10-mu m gap-sized gold interdigitated electrode (AuIDE) to target the surface spike protein (SP). The microelectrode surface was modified by (3-glycidyloxypropyl) trimethoxysilane to enforce the epoxy matrix, which facilitates the immobilization of the anti-SP antibody. The immunosensing performance was evaluated by integrating a nanosized (similar to 10 nm) diamond-complexed SP as a target. The proposed immunoassay was quantitatively evaluated through electrochemical impedance spectroscopy (EIS) with the swept frequency from 0.1 to 1 MHz using a 100 mV(RMS) AC voltage supply. The immunoassay performed without diamond integration showed low sensitivity, with the lowest SP concentration measured at 1 pM at a determination coefficient of R-2 = 0.9681. In contrast, the nanodiamond-conjugated SP on the immunosensor showed excellent sensitivity with a determination coefficient of R-2 = 0.986. SP detection with a nanodiamond-conjugated target on AuIDE reached the low limit of detection at 189 fM in a linear detection range from 250 to 8000 fM. The specificity of the developed immunosensor was evaluated by interacting influenza-hemagglutinin and SARS-CoV-2-nucleocapsid protein with anti-SP. In addition, the authentic interaction of SP and anti-SP was validated by enzyme-linked immunosorbent assay.
C1 [Ramanathan, Santheraleka; Gopinath, Subash C. B.] Univ Malaysia Perlis, Inst Nano Elect Engn, Kangar 01000, Perlis, Malaysia.
   [Gopinath, Subash C. B.; Subramaniam, Sreeramanan] Univ Malaysia Perlis, Fac Chem Engn Technol, Arau 02600, Perlis, Malaysia.
   [Gopinath, Subash C. B.] AIMST Univ, Fac Appl Sci, Ctr Excellence Nanobiotechnol & Nanomed CoExNano, Semeling 08100, Kedah, Malaysia.
   [Gopinath, Subash C. B.; Subramaniam, Sreeramanan] Univ Sains Malaysia, Ctr Chem Biol CCB, Bayan Lepas 11900, Penang, Malaysia.
   [Ismail, Zool Hilmi] Univ Teknol Malaysia, Ctr Artificial Intelligence & Robot CAIRO, Jalan Sultan Yahya Petra, Kuala Lumpur 54100, Malaysia.
   [Subramaniam, Sreeramanan] Univ Sains Malaysia, Sch Biol Sci, Georgetown 11800, Penang, Malaysia.
C3 Universiti Malaysia Perlis; Universiti Malaysia Perlis; AIMST
   University; Universiti Sains Malaysia; Universiti Teknologi Malaysia;
   Universiti Sains Malaysia
RP Gopinath, SCB (通讯作者)，Univ Malaysia Perlis, Inst Nano Elect Engn, Kangar 01000, Perlis, Malaysia.; Gopinath, SCB (通讯作者)，Univ Malaysia Perlis, Fac Chem Engn Technol, Arau 02600, Perlis, Malaysia.; Gopinath, SCB (通讯作者)，AIMST Univ, Fac Appl Sci, Ctr Excellence Nanobiotechnol & Nanomed CoExNano, Semeling 08100, Kedah, Malaysia.; Gopinath, SCB (通讯作者)，Univ Sains Malaysia, Ctr Chem Biol CCB, Bayan Lepas 11900, Penang, Malaysia.; Ismail, ZH (通讯作者)，Univ Teknol Malaysia, Ctr Artificial Intelligence & Robot CAIRO, Jalan Sultan Yahya Petra, Kuala Lumpur 54100, Malaysia.
EM subash@unimap.edu.my; zool@utm.my
OI Gopinath, Subash C.B./0000-0002-8347-4687
FU ASEAN University Network Southeast Asia Engineering Education
   Development Network (AUN/SeedNet) Special Program for Research against
   COVID-19 (SPRAC) [R.K130000.7343.4B617]; Universiti Malaysia Perlis
   [9001-00596]
FX This work was financially supported by grant (R.K130000.7343.4B617)
   under ASEAN University Network Southeast Asia Engineering Education
   Development Network (AUN/SeedNet) Special Program for Research against
   COVID-19 (SPRAC) and a grant (9001-00596) from Universiti Malaysia
   Perlis.
CR Aydin EB, 2021, SENSOR ACTUAT B-CHEM, V345, DOI 10.1016/j.snb.2021.130355
   Balek L, 2018, BIOMATERIALS, V176, P106, DOI 10.1016/j.biomaterials.2018.05.030
   Basso L, 2020, APPL SCI-BASEL, V10, DOI 10.3390/app10124094
   Bezerra G, 2019, ANAL BIOANAL CHEM, V411, P6667, DOI 10.1007/s00216-019-02040-5
   Blanco E, 2020, SENSOR ACTUAT B-CHEM, V324, DOI 10.1016/j.snb.2020.128731
   Briones M, 2016, ANAL CHIM ACTA, V908, P141, DOI 10.1016/j.aca.2015.12.029
   Briones M, 2015, BIOSENS BIOELECTRON, V68, P521, DOI 10.1016/j.bios.2015.01.044
   Cady NC, 2021, BIOSENS BIOELECTRON, V171, DOI 10.1016/j.bios.2020.112679
   Chauhan S, 2020, J PHARM ANAL, V10, P1, DOI 10.1016/j.jpha.2019.09.003
   Chicco D, 2021, PEERJ COMPUT SCI, DOI 10.7717/peerj-cs.623
   Cruz-Manzo S, 2013, J ELECTROANAL CHEM, V694, P45, DOI 10.1016/j.jelechem.2013.01.037
   Funari R, 2020, BIOSENS BIOELECTRON, V169, DOI 10.1016/j.bios.2020.112578
   Gines L, 2018, ACS OMEGA, V3, P16099, DOI 10.1021/acsomega.8b02067
   Hideshima S, 2018, SENS BIO-SENS RES, V17, P25, DOI 10.1016/j.sbsr.2018.01.003
   Huang Y, 2020, ACTA PHARMACOL SIN, V41, P1141, DOI 10.1038/s41401-020-0485-4
   Ibau C, 2020, INT J BIOL MACROMOL, V162, P1924, DOI 10.1016/j.ijbiomac.2020.08.125
   Islam MN, 2019, ELECTROCHEMICAL SENS
   Karakus E, 2021, ANAL CHIM ACTA, V1182, DOI 10.1016/j.aca.2021.338939
   Kellens E, 2018, BIOSENS BIOELECTRON, V118, P58, DOI 10.1016/j.bios.2018.07.032
   Khan MZH, 2020, BIOSENS BIOELECTRON, V166, DOI 10.1016/j.bios.2020.112431
   Khan NZ, 2021, ACS OMEGA, V6, P25926, DOI 10.1021/acsomega.1c02496
   Kongsuphol P, 2014, BIOSENS BIOELECTRON, V61, P274, DOI 10.1016/j.bios.2014.05.017
   Lee JH, 2021, BIOSENS BIOELECTRON, V171, DOI 10.1016/j.bios.2020.112715
   Letchumanan I, 2019, BIOSENS BIOELECTRON, V130, P40, DOI 10.1016/j.bios.2019.01.042
   Lin CL, 2015, J PHYS CHEM A, V119, P7704, DOI 10.1021/acs.jpca.5b01031
   Mochalin VN, 2012, NAT NANOTECHNOL, V7, P11, DOI [10.1038/NNANO.2011.209, 10.1038/nnano.2011.209]
   Mohanty S, 2002, MANAG INFORMAT SYST, V5, P363
   Niya SMR, 2013, J POWER SOURCES, V240, P281, DOI 10.1016/j.jpowsour.2013.04.011
   Popov V, 2021, APPL SCI-BASEL, V11, DOI 10.3390/app11104695
   Purohit B., 2020, SENS INT, V1, DOI [10.1016/j.sintl.2020.100040., DOI 10.1016/J.SINTL.2020.100040]
   Puthongkham P, 2019, ACS SENSORS, V4, P2403, DOI 10.1021/acssensors.9b00994
   Ramanathan S, 2022, BIOSENS BIOELECTRON, V197, DOI 10.1016/j.bios.2021.113735
   Ramanathan S, 2021, MATER CHEM PHYS, V265, DOI 10.1016/j.matchemphys.2021.124486
   Ramanathan S, 2020, APPL PHYS A-MATER, V126, DOI 10.1007/s00339-020-03933-4
   Ramanathan S, 2019, SCI REP-UK, V9, DOI 10.1038/s41598-019-53573-9
   Ramanathan S, 2019, APPL PHYS A-MATER, V125, DOI 10.1007/s00339-019-2833-0
   Ramanathan S, 2019, BIOSENS BIOELECTRON, V141, DOI 10.1016/j.bios.2019.111434
   Rashed MZ, 2021, BIOSENS BIOELECTRON, V171, DOI 10.1016/j.bios.2020.112709
   Ruwoldt J, 2020, ACS OMEGA, V5, P30168, DOI 10.1021/acsomega.0c04650
   Saravanan A, 2019, SENSOR ACTUAT B-CHEM, V292, P70, DOI 10.1016/j.snb.2019.04.108
   Sender R, 2021, P NATL ACAD SCI USA, V118, DOI [10.1101/2020.11.16.20232009, 10.1073/pnas.2024815118]
   Seo G, 2020, ACS NANO, V14, P5135, DOI 10.1021/acsnano.0c02823
   Sidhu RK, 2020, SENSORS-BASEL, V20, DOI 10.3390/s20205773
   Subramani IG, 2021, SCI REP-UK, V11, DOI 10.1038/s41598-021-00057-4
   Taleghani N, 2021, BIOSENS BIOELECTRON, V174, DOI 10.1016/j.bios.2020.112830
   Taleuzzaman M., 2018, ORG MED CHEM INT J, V7, DOI DOI 10.19080/OMCIJ.2018.07.555722
   Taniselass S, 2020, J COLLOID INTERF SCI, V577, P345, DOI 10.1016/j.jcis.2020.05.070
   Wang XJ, 2018, ELECTROCHIM ACTA, V290, P356, DOI 10.1016/j.electacta.2018.08.062
   Wu YZ, 2017, PHYS SCI REV, V2, DOI 10.1515/psr-2016-0104
   Yakoh A, 2021, BIOSENS BIOELECTRON, V176, DOI 10.1016/j.bios.2020.112912
   Zamfir LG, 2020, SENSORS-BASEL, V20, DOI 10.3390/s20226443
   Zhang JT, 2020, ACS OMEGA, V5, P25899, DOI 10.1021/acsomega.0c03260
   Zhang LB, 2017, ENERG FUEL, V31, P13666, DOI 10.1021/acs.energyfuels.7b02276
   Zhang ML, 2021, BIOSENS BIOELECTRON, V190, DOI 10.1016/j.bios.2021.113421
   Zhao H, 2021, SENSOR ACTUAT B-CHEM, V327, DOI 10.1016/j.snb.2020.128899
   Zheng SM, 2019, BIOMED RES INT, V2019, DOI 10.1155/2019/9726967
NR 56
TC 6
Z9 6
U1 13
U2 29
PU SPRINGER WIEN
PI WIEN
PA SACHSENPLATZ 4-6, PO BOX 89, A-1201 WIEN, AUSTRIA
SN 0026-3672
EI 1436-5073
J9 MICROCHIM ACTA
JI Microchim. Acta
PD JUN
PY 2022
VL 189
IS 6
AR 226
DI 10.1007/s00604-022-05320-7
PG 14
WC Chemistry, Analytical
WE Science Citation Index Expanded (SCI-EXPANDED)
SC Chemistry
GA 1J7DB
UT WOS:000798074700001
PM 35590000
OA Bronze, Green Published
DA 2023-06-30
ER

PT J
AU Gao, G
   Hu, J
   Li, Z
   Xu, Q
   Wang, CS
   Jia, HM
   Zhou, H
   Lin, P
   Zhao, WW
AF Gao, Ge
   Hu, Jin
   Li, Zhen
   Xu, Qin
   Wang, Cheng-Shuang
   Jia, Hui-Min
   Zhou, Hong
   Lin, Peng
   Zhao, Wei-Wei
TI Hybridization chain reaction for regulating surface capacitance of
   organic photoelectrochemical transistor toward sensitive miRNA detection
SO BIOSENSORS & BIOELECTRONICS
LA English
DT Article
DE Photoelectrochemistry; Organic electrochemical transistor; Bioanalysis;
   miRNA; Capacitance; Hybridization chain reaction
ID ELECTROCHEMICAL TRANSISTOR; CIRCULAR-DICHROISM; DNA; MICRORNA
AB Photon-enabled bioelectronics has long been pursued in modern electronics due to their non-contact, remotecontrol, and even self-powered function interfacing the biological world with semiconductor devices. The debuting organic photoelectrochemical transistor (OPECT) relies on the photovoltage generated by the semiconductors to modulate the channel conductance, which enables light-fueled operation at zero gate bias. Inspired by the insulating nature of macrobiomolecules and surface capacitance mechanism, herein we demonstrate the biological regulation of the surface capacitance towards new OPECT biodetection, which was exemplified by a CdS quantum dots/TiO2 nanotubes photoanode accommodating hybridization chain reaction (HCR) amplification with the target of biomarker miRNA-17. Formation of the non-conducting DNA layer from the miRNA-17oriented HCR could decrease the surface capacitance and increase the corresponding fractional potential drop, shifting the transfer curve horizontally to higher gate voltage and thus producing different drain currents. The OPECT biosensor exhibited a linear relationship with the miRNA-17 concentration on the logarithmic axis in the range from 1 pM. to 10 mu M with a detection limit of 1 pM. This work not only represented a generic methodology of miRNA detection, but also provided a universal mechanism for the operation of advanced OPECT bioanalytics.
C1 [Gao, Ge; Xu, Qin] Yangzhou Univ, Sch Chem & Chem Engn, Yangzhou 225002, Jiangsu, Peoples R China.
   [Gao, Ge; Li, Zhen; Wang, Cheng-Shuang; Zhao, Wei-Wei] Nanjing Univ, Sch Chem & Chem Engn, State Key Lab Analyt Chem Life Sci, Nanjing 210023, Peoples R China.
   [Hu, Jin; Lin, Peng] Shenzhen Univ, Coll Mat Sci & Engn, Shenzhen Key Lab Special Funct Mat, Shenzhen 518060, Peoples R China.
   [Hu, Jin; Lin, Peng] Shenzhen Univ, Coll Mat Sci & Engn, Guangdong Res Ctr Interfacial Engn Funct Mat, Shenzhen 518060, Peoples R China.
   [Jia, Hui-Min] Xuchang Univ, Coll Chem & Mat Engn, Key Lab Micronano Energy Storage & Convers Mat He, Xuchang 461000, Henan, Peoples R China.
   [Zhou, Hong] Qingdao Univ Sci & Technol, Coll Chem & Mol Engn, Shandong Key Lab Biochem Anal, Qingdao 266042, Peoples R China.
C3 Yangzhou University; Nanjing University; Shenzhen University; Shenzhen
   University; Xuchang University; Qingdao University of Science &
   Technology
RP Xu, Q (通讯作者)，Yangzhou Univ, Sch Chem & Chem Engn, Yangzhou 225002, Jiangsu, Peoples R China.; Zhao, WW (通讯作者)，Nanjing Univ, Sch Chem & Chem Engn, State Key Lab Analyt Chem Life Sci, Nanjing 210023, Peoples R China.; Jia, HM (通讯作者)，Xuchang Univ, Coll Chem & Mat Engn, Key Lab Micronano Energy Storage & Convers Mat He, Xuchang 461000, Henan, Peoples R China.
EM xuqin@yzu.edu.cn; jhmxcu2015@163.com; zww@nju.edu.cn
RI Zhou, Hong/V-6985-2019; zhao, wei/IQS-1144-2023; Zhang,
   wen/ITT-1192-2023
OI Zhou, Hong/0000-0002-9264-7148; 
FU National Natural Science Foundation of China [21974059, 22076161,
   22174063]
FX Acknowledgments This work was supported by the National Natural Science
   Foundation of China (Grant Nos. 21974059, 22076161, 22174063) .
CR Bi S, 2017, CHEM SOC REV, V46, P4281, DOI 10.1039/c7cs00055c
   Bruch R, 2021, BIOSENS BIOELECTRON, V177, DOI 10.1016/j.bios.2020.112887
   Chen FZ, 2021, ANAL CHEM, V93, P5001, DOI 10.1021/acs.analchem.1c00444
   Deng RJ, 2018, CHEM-US, V4, P1373, DOI 10.1016/j.chempr.2018.03.003
   Feng DW, 2018, NAT ENERGY, V3, P30, DOI 10.1038/s41560-017-0044-5
   Fu BH, 2019, NANO LETT, V19, P9069, DOI 10.1021/acs.nanolett.9b04172
   Fu Y, 2017, ADV MATER, V29, DOI 10.1002/adma.201703787
   Guo KY, 2021, NAT BIOMED ENG, V5, P666, DOI 10.1038/s41551-021-00734-9
   Han S, 2020, ADV MATER, V32, DOI 10.1002/adma.202004790
   He XW, 2016, ANGEW CHEM INT EDIT, V55, P3073, DOI 10.1002/anie.201509726
   Ji HX, 2014, NAT COMMUN, V5, DOI 10.1038/ncomms4317
   Kim J, 2017, NAT NANOTECHNOL, V12, P963, DOI [10.1038/nnano.2017.153, 10.1038/NNANO.2017.153]
   Kypr J, 2009, NUCLEIC ACIDS RES, V37, P1713, DOI 10.1093/nar/gkp026
   Li Z, 2022, ADV MATER INTERFACES, V9, DOI 10.1002/admi.202102040
   Liao CZ, 2015, ADV MATER, V27, P7493, DOI 10.1002/adma.201402625
   Lin P, 2012, ADV MATER, V24, P34, DOI 10.1002/adma.201103334
   Lin P, 2011, ADV MATER, V23, P4035, DOI 10.1002/adma.201102017
   Lu MJ, 2021, SMALL STRUCT, V2, DOI 10.1002/sstr.202100087
   Ma ZY, 2014, CHEM COMMUN, V50, P12088, DOI 10.1039/c4cc05373g
   Miao P, 2020, ANAL CHEM, V92, P12700, DOI 10.1021/acs.analchem.0c03181
   Ohayon D, 2020, NAT MATER, V19, P456, DOI 10.1038/s41563-019-0556-4
   Pappa AM, 2020, ACS NANO, V14, P12538, DOI 10.1021/acsnano.0c01330
   Paudel PR, 2021, J MATER CHEM C, V9, P9761, DOI 10.1039/d1tc01601f
   Rashid RB, 2021, SCI ADV, V7, DOI 10.1126/sciadv.abh1055
   Rashid RB, 2021, BIOSENS BIOELECTRON, V190, DOI 10.1016/j.bios.2021.113461
   Reid MS, 2018, ANGEW CHEM INT EDIT, V57, P11856, DOI 10.1002/anie.201712217
   Rivnay J, 2018, NAT REV MATER, V3, DOI 10.1038/natrevmats.2017.86
   Romele P, 2020, NAT COMMUN, V11, DOI 10.1038/s41467-020-17547-0
   Ruan YF, 2021, ANGEW CHEM INT EDIT, V60, P25762, DOI 10.1002/anie.202111608
   Shi ZN, 2022, BIOSENS BIOELECTRON, V201, DOI 10.1016/j.bios.2021.113958
   Simmel FC, 2019, CHEM REV, V119, P6326, DOI 10.1021/acs.chemrev.8b00580
   Song JJ, 2018, ADV HEALTHC MATER, V7, DOI 10.1002/adhm.201800536
   Tan STM, 2021, ADV FUNCT MATER, V31, DOI 10.1002/adfm.202010868
   Tang SY, 2020, ACS NANO, V14, P12668, DOI 10.1021/acsnano.0c01264
   Trotter M, 2020, BIOSENS BIOELECTRON, V154, DOI 10.1016/j.bios.2020.112069
   Vorlickova M, 2012, CHIRALITY, V24, P691, DOI 10.1002/chir.22064
   Wang HY, 2021, ANGEW CHEM INT EDIT, V60, P13244, DOI 10.1002/anie.202014798
   Wang NX, 2019, ACCOUNTS CHEM RES, V52, P277, DOI 10.1021/acs.accounts.8b00448
   Yang AN, 2018, ADV MATER, V30, DOI 10.1002/adma.201800051
   Yang F, 2019, CHEM SCI, V10, P1709, DOI 10.1039/c8sc03305f
   Yao CL, 2013, ADV MATER, V25, P6575, DOI 10.1002/adma.201302615
   Ye XX, 2021, ANGEW CHEM INT EDIT, V60, P11774, DOI 10.1002/anie.202101468
   Zang Y, 2017, BIOSENS BIOELECTRON, V96, P8, DOI 10.1016/j.bios.2017.04.030
   Zeng RJ, 2021, NANO ENERGY, V82, DOI 10.1016/j.nanoen.2020.105711
   Zhan WW, 2013, J AM CHEM SOC, V135, P1926, DOI 10.1021/ja311085e
   Zhang JJ, 2019, J AM CHEM SOC, V141, P10294, DOI 10.1021/jacs.9b03007
   Zhang LJ, 2018, BIOSENS BIOELECTRON, V100, P235, DOI 10.1016/j.bios.2017.09.006
   Zhang L, 2019, BIOSENS BIOELECTRON, V134, P103, DOI 10.1016/j.bios.2019.03.059
   Zhao CQ, 2019, COORDIN CHEM REV, V391, P1, DOI 10.1016/j.ccr.2019.03.018
   Zhao RJ, 2021, NANOTECHNOLOGY, V32, DOI 10.1088/1361-6528/ac1016
   Zhao WW, 2015, CHEM SOC REV, V44, P729, DOI 10.1039/c4cs00228h
   Zhao WW, 2014, CHEM REV, V114, P7421, DOI 10.1021/cr500100j
   Zhou H, 2018, CHEM SOC REV, V47, P1996, DOI 10.1039/c7cs00573c
   Zhou L, 2019, BIOSENS BIOELECTRON, V126, P657, DOI 10.1016/j.bios.2018.11.028
NR 54
TC 12
Z9 12
U1 47
U2 152
PU ELSEVIER ADVANCED TECHNOLOGY
PI OXFORD
PA OXFORD FULFILLMENT CENTRE THE BOULEVARD, LANGFORD LANE, KIDLINGTON,
   OXFORD OX5 1GB, OXON, ENGLAND
SN 0956-5663
EI 1873-4235
J9 BIOSENS BIOELECTRON
JI Biosens. Bioelectron.
PD AUG 1
PY 2022
VL 209
AR 114224
DI 10.1016/j.bios.2022.114224
EA APR 2022
PG 7
WC Biophysics; Biotechnology & Applied Microbiology; Chemistry, Analytical;
   Electrochemistry; Nanoscience & Nanotechnology
WE Science Citation Index Expanded (SCI-EXPANDED)
SC Biophysics; Biotechnology & Applied Microbiology; Chemistry;
   Electrochemistry; Science & Technology - Other Topics
GA 1C4OV
UT WOS:000793101400005
PM 35395586
DA 2023-06-30
ER

PT J
AU Ghanbari, MH
   Mashhadizadeh, MH
   Norouzi, Z
   Salehzadeh, H
AF Ghanbari, Mohammad Hossein
   Mashhadizadeh, Mohammad Hossein
   Norouzi, Zahra
   Salehzadeh, Hamid
TI Simultaneous electrochemical detection of uric acid and xanthine based
   on electrodeposited B, N co-doped reduced graphene oxide, gold
   nanoparticles and electropolymerized poly (L-cysteine) gradually
   modified electrode platform
SO MICROCHEMICAL JOURNAL
LA English
DT Article
DE Electropolymerization; Poly (L-cysteine); Boron and Nitrogen-doped
   reduced graphene oxide; Gold nanoparticle; Electrochemical sensing;
   Xanthine; Uric acid
ID GLASSY-CARBON ELECTRODE; ASCORBIC-ACID; HYPOXANTHINE; BORON;
   NANOCOMPOSITE; BIOSENSOR; SENSOR; ALLANTOIN; DOPAMINE; PEDOTPSS
AB A glassy carbon electrode (GCE) was modified with a nanocomposite synthesized from electropolymerized L-cysteine (poly L-cys), gold nanoparticles (AuNPs), and B, N co-doped reduced graphene oxide (B, N-RGO). The sensor is depicted to enable the individual and simultaneous voltammetric determination of two purine derivatives, uric acid (UA) and xanthine (XA). Under the optimal conditions, the sensor displayed a good linear relationship between 3.0 nM and 3.0 mu M for UA and 0.3 nM and 3.0 mu M for XN in simultaneous determination. The limit of detection (LOD) and sensitivity are estimated to be 0.9 nM and 1.908 mu A mu M-1 cm(-2), for UA and 90.0 pM and 0.846 mu A mu M-1 cm(-2) for XA, respectively. The modified GCE demonstrates several benefits, including high sensitivity and selectivity, low LOD, high surface-to-volume ratio, and good electrocatalytic activity towards UA and XA. The sensor was used successfully for the simultaneous measurement of UA and XA in human blood serum samples.
C1 [Ghanbari, Mohammad Hossein; Mashhadizadeh, Mohammad Hossein; Salehzadeh, Hamid] Kharazmi Univ, Fac Chem, Tehran 1571914911, Iran.
   [Norouzi, Zahra] Univ Kashan, Fac Chem, Kashan 8731751167, Iran.
C3 Kharazmi University; University Kashan
RP Ghanbari, MH (通讯作者)，Kharazmi Univ, Fac Chem, Tehran 1571914911, Iran.
EM ghanbari_khat@yahoo.com
RI Mashhadizadeh, Mohammad Hossein/U-9049-2019
CR Arvand M, 2018, BIOSENS BIOELECTRON, V102, P70, DOI 10.1016/j.bios.2017.11.002
   Causse E, 2007, ELECTROPHORESIS, V28, P381, DOI 10.1002/elps.200600205
   ESWARADU.VV, 1974, ANAL CHEM, V46, P1777
   Gao XH, 2019, SENSOR ACTUAT B-CHEM, V285, P201, DOI 10.1016/j.snb.2019.01.057
   Ghanbari MH, 2021, J IRAN CHEM SOC, V18, P1329, DOI 10.1007/s13738-020-02114-7
   Ghanbari MH, 2020, MICROCHEM J, V157, DOI 10.1016/j.microc.2020.105098
   Ghanbari MH, 2020, MICROCHIM ACTA, V187, DOI 10.1007/s00604-020-04529-8
   Ghanbari MH, 2020, MICROCHEM J, V156, DOI 10.1016/j.microc.2020.104994
   Ghanbari MH, 2019, MICROCHIM ACTA, V186, DOI 10.1007/s00604-019-3760-7
   Ghanbari MH, 2019, MICROCHIM ACTA, V186, DOI 10.1007/s00604-019-3761-6
   Ghanbari MH, 2019, MICROCHIM ACTA, V186, DOI 10.1007/s00604-019-3530-6
   Ghanbari MH, 2019, MICROCHEM J, V147, P198, DOI 10.1016/j.microc.2019.03.016
   Ghanbari MH, 2019, ANAL BIOANAL ELECTRO, V11, P189
   Guan QX, 2021, J ELECTROANAL CHEM, V880, DOI 10.1016/j.jelechem.2020.114932
   Guo HJ, 2017, SENSOR ACTUAT B-CHEM, V253, P50, DOI 10.1016/j.snb.2017.06.095
   Han P, 2017, J POWER SOURCES, V369, P87, DOI 10.1016/j.jpowsour.2017.10.005
   Hatamluyi B, 2018, BIOSENS BIOELECTRON, V120, P22, DOI 10.1016/j.bios.2018.08.008
   Ibrahim H, 2016, J ELECTROANAL CHEM, V780, P176, DOI 10.1016/j.jelechem.2016.09.016
   Jin H, 2018, SENSOR ACTUAT B-CHEM, V277, P14, DOI 10.1016/j.snb.2018.08.156
   Jin H, 2018, ANAL CHIM ACTA, V1025, P154, DOI 10.1016/j.aca.2018.03.036
   Kalimuthu P, 2010, TALANTA, V80, P1686, DOI 10.1016/j.talanta.2009.10.007
   Khan MZH, 2020, RSC ADV, V10, P36147, DOI 10.1039/d0ra06806c
   KOCK R, 1993, EUR J CLIN CHEM CLIN, V31, P303
   Li DQ, 2014, J CHROMATOGR A, V1345, P50, DOI 10.1016/j.chroma.2014.03.065
   Luo A, 2015, J ELECTROANAL CHEM, V756, P22, DOI 10.1016/j.jelechem.2015.08.008
   Popa E, 2000, ANAL CHEM, V72, P1724, DOI 10.1021/ac990862m
   Raj MA, 2013, ANAL CHIM ACTA, V771, P14, DOI 10.1016/j.aca.2013.02.017
   Sadeghi S, 2014, ANAL BIOCHEM, V464, P51, DOI 10.1016/j.ab.2014.07.013
   Umrao S, 2017, APPL PHYS LETT, V111, DOI 10.1063/1.4993156
   Wang C, 2012, ANAL CHIM ACTA, V741, P15, DOI 10.1016/j.aca.2012.06.045
   Wang M, 2017, ELECTROANAL, V29, P1258, DOI 10.1002/elan.201600783
   Wu J, 2019, ACS SENSORS, V4, P1889, DOI 10.1021/acssensors.9b00769
   Yang XY, 2013, J MICROBIOL METH, V95, P48, DOI 10.1016/j.mimet.2013.06.023
   Yang XY, 2013, SENSOR ACTUAT B-CHEM, V177, P659, DOI 10.1016/j.snb.2012.11.057
   Zen JM, 2002, SENSOR ACTUAT B-CHEM, V84, P237, DOI 10.1016/S0925-4005(02)00031-X
   Zhang FY, 2012, TALANTA, V93, P320, DOI 10.1016/j.talanta.2012.02.041
   Zhu T, 2019, J MATER SCI, V54, P9632, DOI 10.1007/s10853-019-03552-2
   Zou XX, 2020, CARBON, V159, P94, DOI 10.1016/j.carbon.2019.12.018
NR 38
TC 10
Z9 10
U1 7
U2 33
PU ELSEVIER
PI AMSTERDAM
PA RADARWEG 29, 1043 NX AMSTERDAM, NETHERLANDS
SN 0026-265X
EI 1095-9149
J9 MICROCHEM J
JI Microchem J.
PD APR
PY 2022
VL 175
AR 107213
DI 10.1016/j.microc.2022.107213
EA JAN 2022
PG 10
WC Chemistry, Analytical
WE Science Citation Index Expanded (SCI-EXPANDED)
SC Chemistry
GA ZO8PX
UT WOS:000765991200003
DA 2023-06-30
ER

PT J
AU Li, MM
   An, CH
   Wang, T
AF Li, Mingmin
   An, Changhua
   Wang, Tie
TI Composite Materials Based on Metal-Organic Frameworks Designed for
   Sensors
SO CURRENT ANALYTICAL CHEMISTRY
LA English
DT Review
DE MOFs; composites; electrochemical sensors; optical sensors; synergetic
   effects; chromatography
ID CARBON QUANTUM DOTS; RECENT PROGRESS; FUNCTIONALIZED BIO-MOF-1;
   HYDROGEN-PEROXIDE; SENSING PLATFORM; HUMIDITY SENSORS; MOF;
   FLUORESCENCE; BIOSENSOR; GRAPHENE
AB Background: Integrating metal-organic frameworks (MOFs) with other functional materials to form MOF-composites has attracted great attention. Their diverse and synergetic performance (e.g., mechanical stability, conductivity, optical signal and catalytic activity) facilitates their applications in sensing of various target molecules. Methods: Up to now, a wide range of MOF-composites have been designed and synthesized. The choice of appropriate parent materials, as well as their combination strategy, is of great importance for their performance. Prior to the design of MOF-composites for certain sensing applications, it is necessary to evaluate the advantages of the composites compared to the pristine MOFs and other functional materials. Results: In this review, an overview of the significant advances in the development of diverse MOF-composites is presented, with special emphasis on the synergistic effects in sensing (e.g., optical, electrochemical and biological) applications of the composites. Additionally, the challenges and future prospects of MOF-composites as an innovative sensing platform have been discussed to seek further development in this emerging research area. Conclusion: MOF-composites show great potential in sensing applications. Further efforts are still urgently required to advance their applications in point-of-care (POC) detection and in vitro diagnosis (IVD).
C1 [Li, Mingmin; An, Changhua; Wang, Tie] Tianjin Univ Technol, Sch Chem & Chem Engn, Life & Hlth Res Inst, Tianjin 300384, Peoples R China.
   [Wang, Tie] Chinese Acad Sci, Inst Chem, Beijing Natl Lab Mol Sci, Key Lab Analyt Chem Living Biosyst, Beijing 100190, Peoples R China.
C3 Tianjin University of Technology; Chinese Academy of Sciences; Institute
   of Chemistry, CAS
RP Wang, T (通讯作者)，Tianjin Univ Technol, Sch Chem & Chem Engn, Life & Hlth Res Inst, Tianjin 300384, Peoples R China.; Wang, T (通讯作者)，Chinese Acad Sci, Inst Chem, Beijing Natl Lab Mol Sci, Key Lab Analyt Chem Living Biosyst, Beijing 100190, Peoples R China.
EM wangtie@iccas.ac.cn
RI Wang, Tie/L-5060-2015
OI Wang, Tie/0000-0001-5965-6520; An, Changhua/0000-0003-2227-5008
FU National Natural Science Foundation of China [21925405, 201874005];
   National Key Research and Development Program of China [2018YFA0208800];
   Chinese Academy of Sciences [XDA23030106, YJKYYQ20180044]
FX This work was financially supported by the National Natural Science
   Foundation of China (21925405, 201874005), the National Key Research and
   Development Program of China Grant No. 2018YFA0208800 and Chinese
   Academy of Sciences (XDA23030106, YJKYYQ20180044).
CR Adeel M, 2020, BIOSENS BIOELECTRON, V165, DOI 10.1016/j.bios.2020.112331
   Aguilera-Sigalat J, 2016, COORDIN CHEM REV, V307, P267, DOI 10.1016/j.ccr.2015.08.004
   Alavi M, 2021, EXPERT REV ANTI-INFE, V19, P35, DOI 10.1080/14787210.2020.1810569
   Amini A, 2020, POLYHEDRON, V177, DOI 10.1016/j.poly.2019.114260
   An HD, 2019, COORDIN CHEM REV, V384, P90, DOI 10.1016/j.ccr.2019.01.001
   Anik U, 2019, MICROCHIM ACTA, V186, DOI 10.1007/s00604-019-3321-0
   Aoki K, 2020, J MATER CHEM B, V8, P9227, DOI 10.1039/d0tb01440k
   Atapattu SN, 2020, J CHROMATOGR A, V1627, DOI 10.1016/j.chroma.2020.461399
   Begum S, 2020, LANGMUIR, V36, P10657, DOI 10.1021/acs.langmuir.0c01832
   Bhardwaj SK, 2018, ANAL CHIM ACTA, V1043, P89, DOI 10.1016/j.aca.2018.09.003
   Bodelon G, 2020, FRONT CHEM, V8, DOI 10.3389/fchem.2020.00478
   Brondani D, 2017, ELECTROANAL, V29, P2810, DOI 10.1002/elan.201700509
   Butler KS, 2020, ACS APPL MATER INTER, V12, P31217, DOI 10.1021/acsami.0c07835
   Cernat A, 2020, BIOELECTROCHEMISTRY, V136, DOI 10.1016/j.bioelechem.2020.107620
   Chappanda KN, 2018, SENSOR ACTUAT B-CHEM, V257, P609, DOI 10.1016/j.snb.2017.10.189
   Chen LY, 2017, CHEM SOC REV, V46, P4614, DOI 10.1039/c6cs00537c
   Chen PP, 2020, ELECTROCHIM ACTA, V354, DOI 10.1016/j.electacta.2020.136644
   Cheng HJ, 2017, ANAL CHEM, V89, P11552, DOI 10.1021/acs.analchem.7b02895
   Cheng HJ, 2016, ANAL CHEM, V88, P5489, DOI 10.1021/acs.analchem.6b00975
   Chuang CH, 2020, ELECTROANAL, V32, P1885, DOI 10.1002/elan.202060111
   Cui YJ, 2016, ACCOUNTS CHEM RES, V49, P483, DOI 10.1021/acs.accounts.5b00530
   Cui YJ, 2015, ADV MATER, V27, P1420, DOI 10.1002/adma.201404700
   Das A, 2019, DALTON T, V48, P1332, DOI 10.1039/c8dt03964j
   Derayea SM, 2020, MICROCHEM J, V156, DOI 10.1016/j.microc.2020.104835
   Dhara K, 2019, ANAL BIOCHEM, V586, DOI 10.1016/j.ab.2019.113415
   Dhara K, 2018, MICROCHIM ACTA, V185, DOI 10.1007/s00604-017-2609-1
   Dong SY, 2018, ACS APPL MATER INTER, V10, P14665, DOI 10.1021/acsami.8b00702
   Dou ZS, 2014, J AM CHEM SOC, V136, P5527, DOI 10.1021/ja411224j
   Drobek M, 2016, ACS APPL MATER INTER, V8, P8323, DOI 10.1021/acsami.5b12062
   El Hankari S, 2019, PROG MATER SCI, V106, DOI 10.1016/j.pmatsci.2019.100579
   Furukawa H, 2014, J AM CHEM SOC, V136, P4369, DOI 10.1021/ja500330a
   Furukawa H, 2013, SCIENCE, V341, P974, DOI 10.1126/science.1230444
   Gao Q, 2018, ACS APPL MATER INTER, V10, P16059, DOI 10.1021/acsami.8b04531
   Gao YQ, 2018, SENSOR ACTUAT B-CHEM, V257, P553, DOI 10.1016/j.snb.2017.11.007
   Gautam S, 2020, J ENVIRON CHEM ENG, V8, DOI 10.1016/j.jece.2020.103726
   Giliopoulos D, 2020, MOLECULES, V25, DOI 10.3390/molecules25010185
   Guo YH, 2021, CRIT REV FOOD SCI, V61, P3555, DOI 10.1080/10408398.2020.1803197
   Hao CL, 2019, J AM CHEM SOC, V141, P19373, DOI 10.1021/jacs.9b09360
   Hartmann M, 2013, CHEM SOC REV, V42, P6277, DOI 10.1039/c3cs60021a
   He LC, 2013, ANGEW CHEM INT EDIT, V52, P3741, DOI 10.1002/anie.201209903
   Hou C, 2015, NANOSCALE, V7, P18770, DOI 10.1039/c5nr04994f
   Hu PP, 2018, INORG CHEM, V57, P8382, DOI 10.1021/acs.inorgchem.8b01051
   Hu R, 2020, ACS APPL MATER INTER, V12, P30770, DOI 10.1021/acsami.0c06291
   Hu ZC, 2014, CHEM SOC REV, V43, P5815, DOI 10.1039/c4cs00010b
   Huang CH, 2020, SMALL, V16, DOI 10.1002/smll.202004802
   Huang NH, 2019, J INORG BIOCHEM, V197, DOI 10.1016/j.jinorgbio.2019.04.004
   Hudson S, 2008, ANGEW CHEM INT EDIT, V47, P8582, DOI 10.1002/anie.200705238
   Jouyban A, 2020, TALANTA, V220, DOI 10.1016/j.talanta.2020.121383
   Kempahanumakkagari S, 2018, BIOTECHNOL ADV, V36, P467, DOI 10.1016/j.biotechadv.2018.01.014
   Kim SE, 2020, J ELECTROANAL CHEM, V873, DOI 10.1016/j.jelechem.2020.114356
   Kitao T, 2015, J AM CHEM SOC, V137, P5231, DOI 10.1021/jacs.5b02215
   Knedel TO, 2019, CHEMISTRYOPEN, V8, P1337, DOI 10.1002/open.201900146
   Kou XX, 2020, BIOSENS BIOELECTRON, V156, DOI 10.1016/j.bios.2020.112095
   Laghrib F, 2020, TALANTA, V219, DOI 10.1016/j.talanta.2020.121234
   Lahcen AA, 2020, BIOSENS BIOELECTRON, V168, DOI 10.1016/j.bios.2020.112565
   Lei ZX, 2018, J MATER CHEM B, V6, P1581, DOI 10.1039/c7tb03310a
   Li H, 1999, NATURE, V402, P276, DOI 10.1038/46248
   Li HT, 2010, ANGEW CHEM INT EDIT, V49, P4430, DOI 10.1002/anie.200906154
   Li Y, 2020, POLYHEDRON, V179, DOI 10.1016/j.poly.2020.114413
   Lian XZ, 2017, CHEM SOC REV, V46, P3386, DOI 10.1039/c7cs00058h
   Lim SY, 2015, CHEM SOC REV, V44, P362, DOI 10.1039/c4cs00269e
   Lin XM, 2014, ANAL CHEM, V86, P1223, DOI 10.1021/ac403536a
   Liu CS, 2020, COORDIN CHEM REV, V410, DOI 10.1016/j.ccr.2020.213222
   Liu JJ, 2016, INORG CHEM, V55, P3680, DOI 10.1021/acs.inorgchem.6b00252
   Liu LT, 2018, CHEMELECTROCHEM, V5, P6, DOI 10.1002/celc.201700931
   Liu SY, 2020, COORDIN CHEM REV, V424, DOI 10.1016/j.ccr.2020.213520
   Liu Y, 2019, THERANOSTICS, V9, P3122, DOI 10.7150/thno.31918
   Liu YF, 2020, ENERGY TECHNOL-GER, V8, DOI 10.1002/ente.202000206
   Loh KP, 2010, NAT CHEM, V2, P1015, DOI 10.1038/NCHEM.907
   Lopa NS, 2018, J ELECTROANAL CHEM, V822, P43, DOI 10.1016/j.jelechem.2018.05.014
   Lu G, 2012, NAT CHEM, V4, P310, DOI 10.1038/nchem.1272
   Lu G, 2011, ADV MATER, V23, P4449, DOI 10.1002/adma.201102116
   Lu MX, 2020, ANAL CHIM ACTA, V1110, P35, DOI 10.1016/j.aca.2020.02.023
   Luo ZD, 2019, CURR MED CHEM, V26, P3341, DOI 10.2174/0929867325666180214123500
   Lv XL, 2017, J AM CHEM SOC, V139, P211, DOI 10.1021/jacs.6b09463
   Lyu FJ, 2014, NANO LETT, V14, P5761, DOI 10.1021/nl5026419
   Ma WJ, 2013, ANAL CHEM, V85, P7550, DOI 10.1021/ac401576u
   Ma XW, 2020, NANOTECHNOLOGY, V31, DOI 10.1088/1361-6528/ab8a8f
   MacLean MWA, 2016, ANGEW CHEM INT EDIT, V55, P708, DOI 10.1002/anie.201510084
   Mahmud MAP, 2020, CHEMOSPHERE, V259, DOI 10.1016/j.chemosphere.2020.127492
   Masih D, 2018, ACS APPL MATER INTER, V10, P11399, DOI 10.1021/acsami.7b19282
   Medintz IL, 2005, NAT MATER, V4, P435, DOI 10.1038/nmat1390
   Mehrabani M, 2020, TURK J CHEM, V44, P472, DOI 10.3906/kim-1910-63
   Meng JS, 2020, CHEM SOC REV, V49, P3142, DOI 10.1039/c9cs00806c
   Mondal T, 2020, NEW J CHEM, V44, P55, DOI 10.1039/c9nj04304g
   Murphy CJ, 2005, J PHYS CHEM B, V109, P13857, DOI 10.1021/jp0516846
   Nasir M, 2017, MICROCHIM ACTA, V184, P323, DOI 10.1007/s00604-016-2036-8
   Nuiachristos V, 2006, ANNU REV BIOMED ENG, V8, P1, DOI 10.1146/annurev.bioeng.8.061505.095831
   Osterrieth JWM, 2021, BIOTECHNOL J, V16, DOI 10.1002/biot.202000005
   Piroozmand F, 2020, SYN SYST BIOTECHNO, V5, P293, DOI 10.1016/j.synbio.2020.08.002
   Qiu WW, 2020, ANAL CHEM, V92, P11332, DOI 10.1021/acs.analchem.0c02018
   Rangaraj VM, 2020, FRONT CHEM, V8, DOI 10.3389/fchem.2020.00534
   Rani S, 2020, ENVIRON RES, V191, DOI 10.1016/j.envres.2020.110005
   Rani S, 2020, J ALLOY COMPD, V816, DOI 10.1016/j.jallcom.2019.152509
   Razavi SAA, 2020, COORDIN CHEM REV, V415, DOI 10.1016/j.ccr.2020.213299
   Ricco R, 2013, J MATER CHEM A, V1, P13033, DOI 10.1039/c3ta13140h
   Rosini E, 2020, INT J MOL SCI, V21, DOI 10.3390/ijms21134574
   Sachdeva S, 2016, ACS SENSORS, V1, P1188, DOI 10.1021/acssensors.6b00295
   Safaei M, 2019, TRAC-TREND ANAL CHEM, V118, P401, DOI 10.1016/j.trac.2019.06.007
   Seo YK, 2019, J NANOSCI NANOTECHNO, V19, P8157, DOI 10.1166/jnn.2019.16842
   Shen K, 2017, DYES PIGMENTS, V136, P515, DOI 10.1016/j.dyepig.2016.09.011
   Shen X, 2015, J MATER CHEM C, V3, P7038, DOI 10.1039/c5tc01287b
   Shen X, 2015, J COLLOID INTERF SCI, V451, P63, DOI 10.1016/j.jcis.2015.03.039
   Shipway AN, 2000, CHEMPHYSCHEM, V1, P18, DOI 10.1002/1439-7641(20000804)1:1<18::AID-CPHC18>3.0.CO;2-L
   Shvalya V, 2020, APPL PHYS REV, V7, DOI 10.1063/5.0015246
   Sosa JD, 2018, CRYSTALS, V8, DOI 10.3390/cryst8080325
   Stiles PL, 2008, ANNU REV ANAL CHEM, V1, P601, DOI 10.1146/annurev.anchem.1.031207.112814
   Sugikawa K, 2013, CHEM MATER, V25, P2565, DOI 10.1021/cm302735b
   Sun YD, 2020, J MATER CHEM B, V8, P5178, DOI 10.1039/d0tb00280a
   Tu XL, 2019, J ELECTROANAL CHEM, V848, DOI 10.1016/j.jelechem.2019.113268
   Tuzimski T, 2020, MOLECULES, V25, DOI 10.3390/molecules25174026
   Uemura T, 2012, J AM CHEM SOC, V134, P8360, DOI 10.1021/ja301903x
   Uemura T, 2010, NAT COMMUN, V1, DOI 10.1038/ncomms1091
   Veerakumar P, 2020, IND ENG CHEM RES, V59, P6347, DOI 10.1021/acs.iecr.9b06010
   Wang HS, 2017, COORDIN CHEM REV, V349, P139, DOI 10.1016/j.ccr.2017.08.015
   Wang L, 2020, ANAL CHIM ACTA, V1131, P118, DOI 10.1016/j.aca.2020.07.051
   Wang L, 2017, CHEM-EUR J, V23, P1379, DOI 10.1002/chem.201604416
   Wang MQ, 2016, ELECTROCHIM ACTA, V190, P365, DOI 10.1016/j.electacta.2015.12.199
   Wang X, 2017, BIOSENS BIOELECTRON, V87, P108, DOI 10.1016/j.bios.2016.08.016
   Wang XL, 2020, ANALYST, V145, P1362, DOI 10.1039/c9an02615k
   Wang YF, 2014, J MATER CHEM C, V2, P6921, DOI 10.1039/c4tc00988f
   Wu CJ, 2020, CHEM COMMUN, V56, P1413, DOI 10.1039/c9cc08440a
   Wu F, 2020, LUMINESCENCE, V35, P440, DOI 10.1002/bio.3790
   Wu LL, 2016, CHEM-EUR J, V22, P477, DOI 10.1002/chem.201503335
   Wu XL, 2015, NANOSCALE, V7, P18883, DOI 10.1039/c5nr05190h
   Wu X, 2020, J MATER SCI TECHNOL, V55, P16, DOI 10.1016/j.jmst.2019.05.063
   Xu HB, 2015, J MATER CHEM C, V3, P291, DOI 10.1039/c4tc01991a
   Xu WQ, 2019, ACS APPL MATER INTER, V11, P22096, DOI 10.1021/acsami.9b03004
   Xu ZD, 2015, ANAL CHEM, V87, P3438, DOI 10.1021/ac5047278
   Yang Q, 2019, ACS APPL MATER INTER, V11, P41506, DOI 10.1021/acsami.9b12475
   Yang QH, 2017, CHEM SOC REV, V46, P4774, DOI 10.1039/c6cs00724d
   Yang YN, 2020, FOOD CHEM, V328, DOI 10.1016/j.foodchem.2020.127119
   Yaraki MT, 2020, CHEM-ASIAN J, V15, P3180, DOI 10.1002/asia.202000847
   Ye BH, 2020, MOL SYST DES ENG, V5, P1071, DOI 10.1039/d0me00004c
   Yin YQ, 2016, ACS APPL MATER INTER, V8, P29052, DOI 10.1021/acsami.6b09893
   Yu J, 2017, MATER HORIZ, V4, P557, DOI 10.1039/c6mh00586a
   Yu LL, 2020, TRAC-TREND ANAL CHEM, V127, DOI 10.1016/j.trac.2020.115880
   Yuan S, 2018, ADV MATER, V30, DOI 10.1002/adma.201704303
   Zhang J, 2020, NANO-MICRO LETT, V12, DOI 10.1007/s40820-020-00497-z
   Zhang RY, 2020, COMPR REV FOOD SCI F, V19, P1465, DOI 10.1111/1541-4337.12576
   Zhang W, 2017, ADV MATER INTERFACES, V4, DOI 10.1002/admi.201601241
   Zhang X, 2018, J ALLOY COMPD, V767, P651, DOI 10.1016/j.jallcom.2018.07.175
   Zhao SS, 2016, INORG CHEM, V55, P2261, DOI 10.1021/acs.inorgchem.5b02666
   Zheng Y, 2018, ADV FUNCT MATER, V28, DOI 10.1002/adfm.201804950
   Zhou JJ, 2020, BIOSENS BIOELECTRON, V164, DOI 10.1016/j.bios.2020.112332
   Zhu QL, 2014, CHEM SOC REV, V43, P5468, DOI 10.1039/c3cs60472a
   Zhu X, 2013, CHEM COMMUN, V49, P1276, DOI 10.1039/c2cc36661d
   Zhuang J, 2017, SMALL, V13, DOI 10.1002/smll.201700880
   Zou JP, 2010, CRYST GROWTH DES, V10, P2613, DOI 10.1021/cg100104t
NR 149
TC 1
Z9 1
U1 47
U2 83
PU BENTHAM SCIENCE PUBL LTD
PI SHARJAH
PA EXECUTIVE STE Y-2, PO BOX 7917, SAIF ZONE, 1200 BR SHARJAH, U ARAB
   EMIRATES
SN 1573-4110
EI 1875-6727
J9 CURR ANAL CHEM
JI Curr. Anal. Chem.
PY 2022
VL 18
IS 6
BP 630
EP 645
DI 10.2174/1573411017666210412094351
PG 16
WC Chemistry, Analytical
WE Science Citation Index Expanded (SCI-EXPANDED)
SC Chemistry
GA 3B7OD
UT WOS:000828125200005
DA 2023-06-30
ER

PT J
AU Soon, GH
   Deasy, M
   Dempsey, E
AF Soon, Geok Hong
   Deasy, Mary
   Dempsey, Eithne
TI An Electrochemical Evaluation of Novel Ferrocene Derivatives for
   Glutamate and Liver Biomarker Biosensing
SO BIOSENSORS-BASEL
LA English
DT Article
DE glutamate biosensor; liver biomarker; gamma-glutamyl transpeptidase;
   electrochemical sensing; ferrocenes; polymer films
ID ALKALINE-PHOSPHATASE; OXIDASE; IMMOBILIZATION; CONSTRUCTION; ELECTRODE;
   FILM
AB Here, we present an evaluation of two new monosubstituted ferrocene (Fc) derivatives, 3-(1H-pyrrol-1-yl)propanamidoferrocene and 1-hydroxy-2[2-(thiophen-3-yl)-ethylaminolethylferrocene, as glutamate oxidase mediators, together with their preparation and characterisation. Taking into consideration the influence of the electronic effects of substituents on the redox potentials of the Fc species, two candidates with pyrrole or thiophene moieties were proposed for investigation. Film studies involved potential sweeping in the presence of pyrrole or 3,4-ethylenedioxythiophene monomers resulting in stable electroactive films with % signal loss upon cycling ranging from 1 to 7.82% and surface coverage (F) 0.47-1.15 x 10(-9) mol/cm(2) for films formed under optimal conditions. Construction of a glutamate oxidase modified electrode resulted in second-generation biosensing with the aid of both cyclic voltammetry and hydrodynamic amperometry, resulting in glutamate sensitivity of 0.86-1.28 mu A/mM and K-m (app) values over the range 3.67-5.01 mM. A follow-up enzyme assay for liver biomarker gamma-glutamyl transpeptidase realised unmediated and mediated measurement establishing reaction and incubation time investigations and a realising response over <100 U/L ry-glutamyl transpeptidase with a sensitivity of 5 nA/UL-1.
C1 [Soon, Geok Hong; Deasy, Mary] Technol Univ Dublin, Ctr Appl Sci Hlth CASH, Dublin D24 FKT9, Ireland.
   [Dempsey, Eithne] Maynooth Univ, Dept Chem, Kathleen Lonsdale Inst Human Hlth, Maynooth W23 F2H6, Kildare, Ireland.
C3 Maynooth University
RP Dempsey, E (通讯作者)，Maynooth Univ, Dept Chem, Kathleen Lonsdale Inst Human Hlth, Maynooth W23 F2H6, Kildare, Ireland.
EM geokhong.soon@gmail.com; Mary.Deasy@TUDublin.ie; eithne.dempsey@mu.ie
OI Deasy, Mary/0000-0002-3907-9452
FU Enterprise Ireland Applied Research Enhancement Programme [RE/05/015]
FX This research was funded by the Enterprise Ireland Applied Research
   Enhancement Programme RE/05/015.
CR Batra B, 2016, BIOCHEM ENG J, V105, P428, DOI 10.1016/j.bej.2015.10.012
   Batra B, 2014, ENZYME MICROB TECH, V57, P69, DOI 10.1016/j.enzmictec.2014.02.001
   Batra B, 2013, BIOSENS BIOELECTRON, V47, P496, DOI 10.1016/j.bios.2013.03.063
   Borisova T, 2018, ANAL CHIM ACTA, V1022, P113, DOI 10.1016/j.aca.2018.03.015
   Chen J, 2020, SENSORS-BASEL, V20, DOI 10.3390/s20102924
   Degrand C, 1996, J PHARMACEUT BIOMED, V14, P1343, DOI 10.1016/0731-7085(95)01716-X
   Forrow NJ, 2002, J CHEM SOC DALTON, P3187, DOI 10.1039/b204702k
   Nguyen HH, 2017, APPL SCI CONVERG TEC, V26, P157, DOI 10.5757/ASCT.2017.26.6.157
   Huang XJ, 2007, J PHYS CHEM C, V111, P1200, DOI 10.1021/jp065747b
   Huang Y, 2013, BIOSENS BIOELECTRON, V44, P41, DOI 10.1016/j.bios.2013.01.001
   Hughes G, 2016, TRAC-TREND ANAL CHEM, V79, P106, DOI 10.1016/j.trac.2015.10.020
   Ikegami Y., 2014, SENSING BIOSENSING R, V2, P31, DOI [10.1016/j.sbsr.2014.10, DOI 10.1016/J.SBSR.2014.10.006]
   Isoaho N, 2018, RSC ADV, V8, P35802, DOI 10.1039/c8ra07766e
   Jamal M, 2009, BIOSENS BIOELECTRON, V24, P2926, DOI 10.1016/j.bios.2009.02.032
   Kuntz E., 2008, HEPATOLOGY TXB ATLAS, V3rd
   Le-Poul N, 2003, CHEM COMMUN, P638, DOI 10.1039/b300023k
   Li LH, 2016, BIOSENS BIOELECTRON, V81, P395, DOI 10.1016/j.bios.2016.03.021
   Limoges B, 1996, ANAL CHEM, V68, P4141, DOI 10.1021/ac9605760
   Morimoto K, 2007, SENSOR ACTUAT B-CHEM, V124, P477, DOI 10.1016/j.snb.2007.01.023
   Nakorn PN, 2003, WORLD J MICROB BIOT, V19, P479, DOI 10.1023/A:1025181317237
   Rad AS, 2016, J MOL MODEL, V22, DOI 10.1007/s00894-016-3001-5
   Tustin GJ, 2007, J ORGANOMET CHEM, V692, P5173, DOI 10.1016/j.jorganchem.2007.07.048
   Upadhyay S, 2006, BIOSENS BIOELECTRON, V21, P1230, DOI 10.1016/j.bios.2005.05.011
   Wang ZP, 2011, LANGMUIR, V27, P1286, DOI 10.1021/la103758t
   Xu KL, 2020, FRONT BIOENG BIOTECH, V8, DOI 10.3389/fbioe.2020.00660
NR 25
TC 3
Z9 3
U1 1
U2 15
PU MDPI
PI BASEL
PA ST ALBAN-ANLAGE 66, CH-4052 BASEL, SWITZERLAND
EI 2079-6374
J9 BIOSENSORS-BASEL
JI Biosensors-Basel
PD AUG
PY 2021
VL 11
IS 8
AR 254
DI 10.3390/bios11080254
PG 22
WC Chemistry, Analytical; Nanoscience & Nanotechnology; Instruments &
   Instrumentation
WE Science Citation Index Expanded (SCI-EXPANDED)
SC Chemistry; Science & Technology - Other Topics; Instruments &
   Instrumentation
GA UG0CC
UT WOS:000688930800001
PM 34436056
OA gold, Green Published
DA 2023-06-30
ER

PT J
AU Longtin, N
   Oliveira, D
   Mahadevan, A
   Gejji, V
   Gomes, C
   Fernando, S
AF Longtin, Nicole
   Oliveira, Daniela
   Mahadevan, Aishwarya
   Gejji, Varun
   Gomes, Carmen
   Fernando, Sandun
TI Analysis of Spirulina platensis microalgal fuel cell
SO JOURNAL OF POWER SOURCES
LA English
DT Article
DE Microbial fuel cell; Spirulina platensis; Microalgae; Algae fuel cell;
   Electrochemical characterization
ID WASTE-WATER TREATMENT; ELECTRICITY PRODUCTION; ALGAE; DIFFUSION;
   BIOENERGY; GROWTH
AB Microbial fuel cells (MFCs) are emerging as a potential solution for generating renewable power. MFCs can produce electricity while simultaneously treating wastewater, powering a biosensor, or in the case of algae, during photosynthesis. In this study, a unique configuration of Spirulina platensis based microalgal fuel cell (MAFC) that allows utilizing O-2 generated via algal photosynthesis in the anode compartment diffusing to the cathode compartment where both anode and cathode were submerged (targeting fuel cell operation in an oxygen-limited environment) was tested for 21 days, the duration of the growth curve. The results showed the highest performance in an individual fuel cell on day seven during the exponential growth phase, with an open-circuit voltage of 227.7 +/- 0.08 mV. The highest power density was obtained when three fuel cells were connected in parallel, at 59.8 +/- 7.9 mW/cm(2) . Using electrochemical impedance analysis (EIS), showed that the biofilm growth on the anode increased the charge transfer resistance in the nine days measured and the equivalent circuitry of the fuel cell most closely resembled a Randles circuit. Studies revealed that it is possible to run a photosynthetic fuel cell continuously in an oxygen-free environment by using self-generated oxygen, providing comparable power to other microbial fuel cells.
C1 [Longtin, Nicole; Oliveira, Daniela; Mahadevan, Aishwarya; Gejji, Varun; Fernando, Sandun] Texas A&M Univ, Dept Biol & Agr Engn, College Stn, TX 77843 USA.
   [Gomes, Carmen] Iowa State Univ, Dept Mech Engn, Ames, IA USA.
C3 Texas A&M University System; Texas A&M University College Station; Iowa
   State University
RP Fernando, S (通讯作者)，Texas A&M Univ, Dept Biol & Agr Engn, College Stn, TX 77843 USA.
EM sfernando@tamu.edu
RI Mahadevan, Aishwarya/AAS-2533-2020
OI Mahadevan, Aishwarya/0000-0002-3081-2961; Fernando,
   Sandun/0000-0002-7692-2170; Longtin, Nicole/0000-0002-9939-2950
FU Texas A&M AgriLife Research, USA
FX Funding was provided in part by Texas A&M AgriLife Research, USA.
CR Angioni S, 2018, HELIYON, V4, DOI 10.1016/j.heliyon.2018.e00560
   Baicha Z, 2016, FUEL PROCESS TECHNOL, V154, P104, DOI 10.1016/j.fuproc.2016.08.017
   Chandrasekaran Rajasekaran, 2016, Walailak Journal of Science and Technology, V13, P67
   Chojnacka K., 2018, ALGAE BIOMASS CHARAC
   De Caprariis B., 2014, ITAL ASS CHEM ENG, V38
   Department of Economics and Social Affairs PD, 2017, DEP EC SOCIAL AFFAIR
   Du ZW, 2007, BIOTECHNOL ADV, V25, P464, DOI 10.1016/j.biotechadv.2007.05.004
   Fu CC, 2010, BIOCHEM ENG J, V52, P175, DOI 10.1016/j.bej.2010.08.004
   Gajda I, 2015, BIOMASS BIOENERG, V82, P87, DOI 10.1016/j.biombioe.2015.05.017
   Kakarla R, 2017, MICROBIAL APPL, V1, P239
   KONOPKA SJ, 1970, ANAL CHEM, V42, P1741, DOI 10.1021/ac50160a042
   Kumar R, 2018, INT J ENERG RES, V42, P369, DOI 10.1002/er.3780
   Lee DJ, 2015, BIORESOURCE TECHNOL, V198, P891, DOI 10.1016/j.biortech.2015.09.061
   Liu H, 2004, ENVIRON SCI TECHNOL, V38, P4040, DOI 10.1021/es0499344
   Lodish H., 2016, MOL CELL BIOL
   Madani S, 2015, FUEL, V150, P434, DOI 10.1016/j.fuel.2015.02.039
   Marquez-Reyes LA, 2015, INT J HYDROGEN ENERG, V40, P7291, DOI 10.1016/j.ijhydene.2015.04.060
   O'hayre R, 2016, FUEL CELL FUNDAMENTA
   Oh SE, 2007, J POWER SOURCES, V167, P11, DOI 10.1016/j.jpowsour.2007.02.016
   Pires JCM, 2017, RENEW SUST ENERG REV, V79, P867, DOI 10.1016/j.rser.2017.05.197
   ROBINSON C, 1975, ECONOMICS NATURAL RE, P21
   Sekar N., 2013, J MICROB BIOCH TEC S, V6, P86
   Sharifi-Viand A, 2012, J ELECTROANAL CHEM, V671, P51, DOI 10.1016/j.jelechem.2012.02.014
   Shukla M, 2018, RENEW SUST ENERG REV, V82, P402, DOI 10.1016/j.rser.2017.09.067
   Slate AJ, 2019, RENEW SUST ENERG REV, V101, P60, DOI 10.1016/j.rser.2018.09.044
   Song MJ, 2006, JPN J APPL PHYS 1, V45, P7197, DOI 10.1143/JJAP.45.7197
   Strik DPBTB, 2008, APPL MICROBIOL BIOT, V81, P659, DOI 10.1007/s00253-008-1679-8
   Wang L, 2017, SAUDI J BIOL SCI, V24, P556, DOI 10.1016/j.sjbs.2017.01.026
   Whang D., 2009, J KOR PHYS SOC, V54
   Xu C, 2015, ENVIRON SCI POLLUT R, V22, P15621, DOI 10.1007/s11356-015-4744-8
   Zhou MH, 2013, J CHEM TECHNOL BIOT, V88, P508, DOI 10.1002/jctb.4004
NR 31
TC 3
Z9 3
U1 3
U2 40
PU ELSEVIER
PI AMSTERDAM
PA RADARWEG 29, 1043 NX AMSTERDAM, NETHERLANDS
SN 0378-7753
EI 1873-2755
J9 J POWER SOURCES
JI J. Power Sources
PD FEB 28
PY 2021
VL 486
AR 229290
DI 10.1016/j.jpowsour.2020.229290
PG 7
WC Chemistry, Physical; Electrochemistry; Energy & Fuels; Materials
   Science, Multidisciplinary
WE Science Citation Index Expanded (SCI-EXPANDED)
SC Chemistry; Electrochemistry; Energy & Fuels; Materials Science
GA PT7IU
UT WOS:000608786000003
DA 2023-06-30
ER

PT J
AU Anderson, MJ
   Song, Y
   Fan, HF
   Wright, JG
   Ren, ZY
   Hua, DH
   Koehne, JE
   Meyyappan, M
   Li, J
AF Anderson, Morgan J.
   Song, Yang
   Fan, Huafang
   Wright, Jestin Gage
   Ren, Zhaoyang
   Hua, Duy H.
   Koehne, Jessica E.
   Meyyappan, M.
   Li, Jun
TI Simultaneous, multiplex quantification of protease activities using a
   gold microelectrode array
SO BIOSENSORS & BIOELECTRONICS
LA English
DT Article
DE Protease activity; Microelectrode array; AC Voltammetry; Cathepsin B;
   Proteolysis
ID QUANTITATIVE ELECTROCHEMICAL DETECTION; NANOFIBER NANOELECTRODE ARRAYS;
   ENHANCED AC VOLTAMMETRY; CATHEPSIN-B ACTIVITY; ANODIC OXIDE-FILMS;
   BREAST-CANCER; ELECTRODES; MONOLAYERS; BIOSENSOR
AB Proteases are a large family of enzymes involved in many important biological processes. Quantitative detection of the activity profile of specific target proteases is in high demand for the diagnosis and monitoring of diseases such as cancers. This study demonstrates the fabrication and characterization of an individually addressable 3 x 3 Au microelectrode array for rapid, multiplex detection of cathepsin B activity based on a simple electrochemical method. The nine individual microelectrodes in the array show highly consistent cyclic voltammetric signals in Au surface cleaning experiments and detecting benchmark redox species in solution. The individual Au microelectrodes are further selectively functionalized with specific ferrocene-labeled peptide molecules which serve as the cognate substrates for the target proteases. Consistent proteolytic kinetics are measured by monitoring the decay of the AC voltammetry signal from the ferrocene label as the peptide molecules are cleaved by cathepsin B. Accurate activity of cathepsin B is derived with an improved fitting algorithm. Simultaneous detection of the proteolysis of cathepsin B on the microelectrode array functionalized with three different hexapeptides is demonstrated, showing the potential of this sensor platform for rapid detection of the activity profiles of multiple proteases in various diseases including many forms of cancer.
C1 [Anderson, Morgan J.; Song, Yang; Fan, Huafang; Wright, Jestin Gage; Ren, Zhaoyang; Hua, Duy H.; Li, Jun] Kansas State Univ, Dept Chem, Manhattan, KS 66506 USA.
   [Anderson, Morgan J.] NASA, Univ Space Res Assoc, Ames Res Ctr, Moffett Field, CA 94035 USA.
   [Koehne, Jessica E.; Meyyappan, M.] NASA, Ames Res Ctr, Moffett Field, CA 94035 USA.
C3 Kansas State University; National Aeronautics & Space Administration
   (NASA); NASA Ames Research Center; Universities Space Research
   Association (USRA); National Aeronautics & Space Administration (NASA);
   NASA Ames Research Center
RP Li, J (通讯作者)，Kansas State Univ, Dept Chem, Manhattan, KS 66506 USA.
EM junli@ksu.edu
RI Li, Jun/H-7771-2013; Fan, Huafang/B-7803-2013; Song, Yang/AAK-2676-2021
OI Li, Jun/0000-0002-3689-8946; Song, Yang/0000-0003-0626-0850; Wright,
   Gage/0000-0003-3938-1202; Fan, Huafang/0000-0001-7300-991X
FU National Cancer Institute of the National Institute of Health (USA) [R01
   CA217657]; Johnson Cancer Research Center at Kansas State University
   (USA); Translational Research Institute for Space Health (USA)
   [NNX16AO69A]; National Science Foundation (USA) as part of the National
   Nanotechnology Coordinated Infrastructure [ECCS-1542152]; National
   Science Foundation (USA) [1826982]
FX This work was supported by the National Cancer Institute of the National
   Institute of Health (USA) under the award number R01 CA217657, the
   Johnson Cancer Research Center at Kansas State University (USA), and the
   Translational Research Institute for Space Health (USA) through
   Cooperative Agreement NNX16AO69A. The content is solely the
   responsibility of authors and does not necessarily represent the
   official views of the National Institutes of Health (USA). The
   microfabrication work was performed in part in the nano@Stanford labs,
   which are supported by the National Science Foundation (USA) as part of
   the National Nanotechnology Coordinated Infrastructure under award
   ECCS-1542152. This material was based upon work in part supported by the
   National Science Foundation (USA) under 1826982 (to DHH and JL) for the
   purchase of a 400-MHz NMR spectrometer.
CR Anderson MJ, 2014, ANAL CHEM, V86, P9962, DOI 10.1021/ac502869j
   Arumugam PU, 2009, BIOSENS BIOELECTRON, V24, P2818, DOI 10.1016/j.bios.2009.02.009
   Bard A. J., 2001, ELECTROCHEMICAL METH
   COLLARD DM, 1991, LANGMUIR, V7, P1192, DOI 10.1021/la00054a029
   Gonzalez-Fernandez E, 2016, BIOSENS BIOELECTRON, V84, P82, DOI 10.1016/j.bios.2015.11.088
   Gutierrez OA, 2004, ANAL CHEM, V76, P2664, DOI 10.1021/ac049885d
   Hua X, 2019, CHEM SCI, V10, P6215, DOI 10.1039/c9sc00956f
   Jacquemier J, 2005, CANCER RES, V65, P767
   Kang D, 2016, ANAL CHEM, V88, P10452, DOI 10.1021/acs.analchem.6b02376
   Koblinski JE, 2000, CLIN CHIM ACTA, V291, P113, DOI 10.1016/S0009-8981(99)00224-7
   Koehne JE, 2004, CLIN CHEM, V50, P1886, DOI 10.1373/clinchem.2004.036285
   Lee M, 2004, CHEM SOC REV, V33, P401, DOI 10.1039/b209224g
   Leelawat K, 2009, BMC GASTROENTEROL, V9, DOI 10.1186/1471-230X-9-30
   Liu GD, 2006, J AM CHEM SOC, V128, P12382, DOI 10.1021/ja0626638
   Lopez-Otin C, 2002, NAT REV MOL CELL BIO, V3, P509, DOI 10.1038/nrm858
   Lopez-Otin C, 2007, NAT REV CANCER, V7, P800, DOI 10.1038/nrc2228
   Morris CA, 2005, J APPL PHYSIOL, V99, P1719, DOI 10.1152/japplphysiol.01419.2004
   Nagaraj NS, 2006, J FOOD BIOCHEM, V30, P269, DOI 10.1111/j.1745-4514.2006.00066.x
   OESCH U, 1983, ELECTROCHIM ACTA, V28, P1247, DOI 10.1016/0013-4686(83)85012-9
   OESCH U, 1983, ELECTROCHIM ACTA, V28, P1237, DOI 10.1016/0013-4686(83)85011-7
   Ohtsuka K, 2009, ANAL BIOCHEM, V385, P293, DOI 10.1016/j.ab.2008.11.006
   Ong ILH, 2017, ANALYST, V142, P1867, DOI 10.1039/c6an02647h
   Podrazka M, 2018, BIOSENSORS-BASEL, V8, DOI 10.3390/bios8010003
   Puiu M, 2018, BIOELECTROCHEMISTRY, V120, P66, DOI 10.1016/j.bioelechem.2017.11.009
   Radke SA, 2005, BIOSENS BIOELECTRON, V20, P1662, DOI 10.1016/j.bios.2004.07.021
   Rodriguez-Lopez J, 2008, J AM CHEM SOC, V130, P16985, DOI 10.1021/ja8050553
   Sanman LE, 2014, ANNU REV BIOCHEM, V83, P249, DOI 10.1146/annurev-biochem-060713-035352
   Song Y, 2019, ANAL CHEM, V91, P3971, DOI 10.1021/acs.analchem.8b05189
   Swisher LZ, 2015, NANOMED-NANOTECHNOL, V11, P1695, DOI 10.1016/j.nano.2015.04.014
   Swisher LZ, 2014, BIOSENS BIOELECTRON, V56, P129, DOI 10.1016/j.bios.2014.01.002
   Swisher LZ, 2013, J PHYS CHEM C, V117, P4268, DOI 10.1021/jp312031u
   Syed Rakashanda, 2012, Biotechnology and Molecular Biology Reviews, V7, P90
   Turk B, 2006, NAT REV DRUG DISCOV, V5, P785, DOI 10.1038/nrd2092
   Turk B, 2012, EMBO J, V31, P1630, DOI 10.1038/emboj.2012.42
   Wang ZY, 2020, CHEM COMMUN, V56, P2119, DOI 10.1039/c9cc09714g
   WIGHTMAN RM, 1981, ANAL CHEM, V53, P1125
NR 36
TC 7
Z9 8
U1 8
U2 61
PU ELSEVIER ADVANCED TECHNOLOGY
PI OXFORD
PA OXFORD FULFILLMENT CENTRE THE BOULEVARD, LANGFORD LANE, KIDLINGTON,
   OXFORD OX5 1GB, OXON, ENGLAND
SN 0956-5663
EI 1873-4235
J9 BIOSENS BIOELECTRON
JI Biosens. Bioelectron.
PD OCT 1
PY 2020
VL 165
AR 112330
DI 10.1016/j.bios.2020.112330
PG 9
WC Biophysics; Biotechnology & Applied Microbiology; Chemistry, Analytical;
   Electrochemistry; Nanoscience & Nanotechnology
WE Science Citation Index Expanded (SCI-EXPANDED)
SC Biophysics; Biotechnology & Applied Microbiology; Chemistry;
   Electrochemistry; Science & Technology - Other Topics
GA NK5RG
UT WOS:000566789400016
PM 32729476
OA Bronze, Green Accepted
DA 2023-06-30
ER

PT J
AU Doulache, M
   Trari, M
AF Doulache, Merzak
   Trari, Mohamed
TI Electrocatalytic Determination of Salicylic Acid on Ni-Cr Alloy Modified
   Glassy Carbon Electrode
SO RUSSIAN JOURNAL OF ELECTROCHEMISTRY
LA English
DT Article
DE amperometric sensor; salicylic acid; electro-oxidation; modified
   electrode; nickel-chromium
ID ACETYLSALICYLIC-ACID; HUMAN PLASMA; OXIDATION; PERFORMANCE; GLUCOSE;
   ACETAMINOPHEN; FORMULATIONS; FABRICATION; ASPIRIN; SENSOR
AB Co-deposited nickel-chromium (Ni-Cr) onto the glassy carbon electrode (GCE) is successfully used as new amperometric sensor for the determination of salicylic acid (SA). SA is detected by a surface catalyzed oxidation, involving nickel(III) oxyhydroxides in alkaline solution. The performance of the biosensor Ni-Cr/GCE is characterized by cyclic voltammetry, chrono-amperometry, scanning electron microscopy (SEM), energy-dispersive X-ray (EDX) and X-ray diffraction (XRD). The electrochemical behavior of the Ni-Cr alloy is qualitatively similar to that of pure nickel electrode. However, it is proposed that a higher degree of disorder of the oxyhydroxide layer structure is present on the top of the alloy. The electroactivity of Ni-Cr/GCE is studied as a function of the molar fraction (X-f%) of Cr(3+)in the deposition bath. The results show that Ni-Cr/GCE exhibits a high electrocatalytic activity for SA oxidation. The Ni-Cr/GCE with 28X(f)% Cr(3+)displays the best activity with a high response signal, a good sensitivity of 71.22 mu A mM(-1), a low detection limit of 0.1 mu M (S/N = 3) and a fast response time (<3 s). Moreover, the reproducibility, selectivity and applicability of this electrochemical sensor are satisfactory evaluated.
C1 [Doulache, Merzak; Trari, Mohamed] Fac Chem USTHB, Lab Storage & Valorizat Renewable Energies LSVRE, BP 32, Algiers 16111, Algeria.
   [Doulache, Merzak] UATL, Fac Sci, Lab Phys Chem Mat LPCM, BP 37G, Laghouat 03000, Algeria.
C3 University Science & Technology Houari Boumediene
RP Doulache, M (通讯作者)，Fac Chem USTHB, Lab Storage & Valorizat Renewable Energies LSVRE, BP 32, Algiers 16111, Algeria.; Doulache, M (通讯作者)，UATL, Fac Sci, Lab Phys Chem Mat LPCM, BP 37G, Laghouat 03000, Algeria.
EM doulache@yahoo.fr
RI Trari, Mohamed/ABD-8907-2021
OI Trari, Mohamed/0000-0002-5988-7692
FU faculty of Chemistry (Algiers)
FX The work is supported financially by the faculty of Chemistry (Algiers).
CR Abdolmohammad-Zadeh H, 2011, TALANTA, V84, P368, DOI 10.1016/j.talanta.2011.01.026
   Alizadeh T., 2018, J SOLID STATE ELECTR, V22, P1
   Babu KJ, 2017, SENSOR ACTUAT B-CHEM, V241, P541, DOI 10.1016/j.snb.2016.10.069
   Bard A. J., 2001, ELECTROCHEMICAL METH
   Connors K.A., 1979, CHEM STABILITY PHARM
   Danaee I, 2010, ELECTROCHIM ACTA, V55, P2093, DOI 10.1016/j.electacta.2009.11.039
   de Mattos IL, 1999, ANAL SCI, V15, P537, DOI 10.2116/analsci.15.537
   Doulache M, 2017, J ANAL CHEM+, V72, P333, DOI 10.1134/S106193481703008X
   Elahi MY, 2007, J SOLID STATE ELECTR, V11, P273, DOI 10.1007/s10008-006-0104-4
   Gholivand MB, 2011, ELECTROCHIM ACTA, V56, P4022, DOI 10.1016/j.electacta.2011.02.009
   Ghoreishi SM, 2015, J MOL LIQ, V211, P970, DOI 10.1016/j.molliq.2015.08.035
   Gualandi I, 2011, BIOSENS BIOELECTRON, V26, P3200, DOI 10.1016/j.bios.2010.12.026
   Jafarian M, 2009, J SOLID STATE ELECTR, V13, P1171, DOI 10.1007/s10008-008-0632-1
   Jen JF, 2001, J CHROMATOGR A, V912, P39, DOI 10.1016/S0021-9673(01)00562-3
   Jiang HL, 2011, J MATER CHEM, V21, P13705, DOI 10.1039/c1jm12020d
   Kakkar T, 1998, J CHROMATOGR B, V718, P69, DOI 10.1016/S0378-4347(98)00348-X
   Kees F, 1996, J CHROMATOGR B, V677, P172, DOI 10.1016/0378-4347(95)00464-5
   Kokot Z, 1998, J PHARMACEUT BIOMED, V18, P871, DOI 10.1016/S0731-7085(98)00225-8
   Kutner W, 1998, PURE APPL CHEM, V70, P1302
   Majdi S, 2007, J SOLID STATE ELECTR, V11, P601, DOI 10.1007/s10008-006-0205-0
   MARIOLI JM, 1993, ANAL CHIM ACTA, V282, P571, DOI 10.1016/0003-2670(93)80122-2
   MARIOLI JM, 1995, ELECTROCHIM ACTA, V40, P983, DOI 10.1016/0013-4686(94)00362-5
   Mikami E, 2002, J PHARMACEUT BIOMED, V28, P261, DOI 10.1016/S0731-7085(01)00564-7
   Ojani R, 2011, J SOLID STATE ELECTR, V15, P1139, DOI 10.1007/s10008-010-1175-9
   Park J, 2016, ELECTROCHIM ACTA, V194, P346, DOI 10.1016/j.electacta.2016.02.103
   Petrek J, 2007, RUSS J PLANT PHYSL+, V54, P553, DOI 10.1134/S1021443707040188
   Rawlinson S, 2018, MICROCHEM J, V137, P71, DOI 10.1016/j.microc.2017.09.019
   Roushani M, 2012, J APPL ELECTROCHEM, V42, P1005, DOI 10.1007/s10800-012-0475-4
   Ruiz-Medina A, 2001, INT J PHARMACEUT, V216, P95, DOI 10.1016/S0378-5173(01)00569-5
   Safaei M, 2018, RUSS J ELECTROCHEM+, V54, P851, DOI 10.1134/S1023193518130402
   Safavi A, 2009, BIOSENS BIOELECTRON, V24, P1655, DOI 10.1016/j.bios.2008.08.040
   Saha U., 2001, INT J PHARM ANAL, V23, P95
   Sanghavi BJ, 2014, TALANTA, V120, P1, DOI 10.1016/j.talanta.2013.11.077
   Sena MM, 2006, TALANTA, V68, P1707, DOI 10.1016/j.talanta.2005.08.024
   Supalkova V, 2006, SENSORS-BASEL, V6, P1483, DOI 10.3390/s6111483
   Tadayon F, 2016, MAT SCI ENG C-MATER, V68, P805, DOI 10.1016/j.msec.2016.07.039
   Tao BR, 2009, SENSOR ACTUAT B-CHEM, V142, P298, DOI 10.1016/j.snb.2009.08.004
   Torriero AAJ, 2004, TALANTA, V62, P247, DOI 10.1016/j.talanta.2003.07.005
   Wang Z, 2010, COLLOID SURFACE B, V76, P370, DOI 10.1016/j.colsurfb.2009.10.038
   Wei YL, 2018, RUSS J ELECTROCHEM+, V54, P1141, DOI 10.1134/S1023193518140112
   Yeo IH, 2001, J ELECTROANAL CHEM, V495, P110, DOI 10.1016/S0022-0728(00)00401-0
   Zhang WD, 2010, J SOLID STATE ELECTR, V14, P1713, DOI 10.1007/s10008-010-1014-z
   Zhao C, 2006, J ANAL CHEM+, V61, P1204, DOI 10.1134/S1061934806120148
   Zheng L, 2009, ANAL BIOCHEM, V391, P56, DOI 10.1016/j.ab.2009.05.002
   Zhihua W, 2012, INT J POLYM ANAL CH, V17, P122
   Zhong DC, 2012, CHEM COMMUN, V48, P11945, DOI 10.1039/c2cc36407g
NR 46
TC 0
Z9 0
U1 1
U2 16
PU PLEIADES PUBLISHING INC
PI MOSCOW
PA BUTLEROVA UL 17 B, MOSCOW, RUSSIA
SN 1023-1935
EI 1608-3342
J9 RUSS J ELECTROCHEM+
JI Russ. J. Electrochem.
PD AUG
PY 2020
VL 56
IS 8
BP 615
EP 625
DI 10.1134/S1023193520080042
PG 11
WC Electrochemistry
WE Science Citation Index Expanded (SCI-EXPANDED)
SC Electrochemistry
GA NO2VA
UT WOS:000569341000001
DA 2023-06-30
ER

PT J
AU Hatamvand, R
   Shams, A
   Mohammadifar, E
   Yari, A
   Adeli, M
AF Hatamvand, Roshanak
   Shams, Azim
   Mohammadifar, Ehsan
   Yari, Abdollah
   Adeli, Mohsen
TI Synthesis of boronic acid-functionalized poly(glycerol-oligo
   gamma-butyrolactone): Nano-networks for efficient electrochemical
   sensing of biosystems
SO JOURNAL OF POLYMER SCIENCE PART A-POLYMER CHEMISTRY
LA English
DT Article
DE biosensor; electrochemical sensor; E-coli detection; hyperbranched
   polyglycerol; polymeric nano-networks; gamma-Butyrolactone
ID RING-OPENING POLYMERIZATION; GLYCATED HEMOGLOBIN HBA(1C); SELF-ASSEMBLED
   MONOLAYER; HYPERBRANCHED POLYGLYCEROLS; VOLTAMMETRIC DETERMINATION;
   EPSILON-CAPROLACTONE; RAPID DETECTION; ZINC-COMPLEXES; ONE-POT;
   POLYETHER
AB Despite the outstanding properties of hyperbranched polyglycerols such as biocompatibility and multifunctionality, enough attention has not been paid to the synthesis of their functional copolymers. This problem has limited the structural diversity of hyperbranched polyglycerols and hampers further developments and their practical usage. In this work, butyrolactone segments were incorporated into the backbone of polyglycerols by one-pot ring-opening copolymerization of a mixture of glycidol and gamma-butyrolactone in the presence of tin(II) 2-ethylhexanoate. Poly(glycerol-oligo gamma-butyrolactone)s were then crosslinked by 2,5-thiophenediylbisboronic acid to obtain polymeric nanonetworks with 140 nm average size. Afterwards, the gold electrode was modified by the polymeric nano-networks, and it was used for the determination of glucose, glycated hemoglobin, and Escherichia coli in phosphate buffer solution (pH = 9.0) through cyclic voltammetry and impedance spectroscopic. Taking advantage of the straightforward synthesis, cheap precursors and multifunctionality of poly(glycerol-oligo gamma-butyrolactone)s, they could be used for real-time sensing of a wide range of biosystems. (c) 2019 Wiley Periodicals, Inc. J. Polym. Sci., Part A: Polym. Chem. 2019, 57, 1430-1439
C1 [Hatamvand, Roshanak; Shams, Azim; Yari, Abdollah; Adeli, Mohsen] Lorestan Univ, Dept Chem, Fac Sci, Khorramabad 4431668151, Iran.
   [Mohammadifar, Ehsan; Adeli, Mohsen] Free Univ Berlin, Inst Chem & Biochem, Takustr 3, D-14195 Berlin, Germany.
C3 Lorestan University; Free University of Berlin
RP Adeli, M (通讯作者)，Lorestan Univ, Dept Chem, Fac Sci, Khorramabad 4431668151, Iran.; Adeli, M (通讯作者)，Free Univ Berlin, Inst Chem & Biochem, Takustr 3, D-14195 Berlin, Germany.
EM adeli.m@lu.ac.ir
RI Yari, Abdollah/ACV-0409-2022; Adeli, Mohsen/ABD-9831-2020
OI Yari, Abdollah/0000-0003-0633-2914; Adeli, Mohsen/0000-0001-6895-8491;
   Mohammadifar, Ehsan/0000-0001-5720-5080
CR Abbina S, 2017, J MATER CHEM B, V5, P9249, DOI 10.1039/c7tb02515g
   Adamczyk M, 2006, BIOORG MED CHEM LETT, V16, P1324, DOI 10.1016/j.bmcl.2005.11.062
   Aleman C, 2009, J ORG CHEM, V74, P6237, DOI 10.1021/jo9010969
   Chen C, 2013, RSC ADV, V3, P4473, DOI 10.1039/c2ra22351a
   Chen HL, 2013, INORG CHEM COMMUN, V35, P247, DOI 10.1016/j.inoche.2013.06.048
   Dechtrirat D, 2014, BIOSENS BIOELECTRON, V58, P1, DOI 10.1016/j.bios.2014.02.028
   Dishner MH, 1996, LANGMUIR, V12, P6176, DOI 10.1021/la960840k
   DOYLE MP, 1991, INT J FOOD MICROBIOL, V12, P289, DOI 10.1016/0168-1605(91)90143-D
   Du CG, 2014, BIOMATERIALS, V35, P1378, DOI 10.1016/j.biomaterials.2013.10.076
   DWORAK A, 1995, MACROMOL CHEM PHYSIC, V196, P1963, DOI 10.1002/macp.1995.021960616
   Eksi H, 2015, ELECTROANAL, V27, P343, DOI 10.1002/elan.201400370
   Hathoot AA, 2012, ELECTROCHIM ACTA, V85, P531, DOI 10.1016/j.electacta.2012.08.063
   Holter D, 1997, ACTA POLYM, V48, P30, DOI 10.1002/actp.1997.010480105
   Hong M, 2016, NAT CHEM, V8, P42, DOI [10.1038/NCHEM.2391, 10.1038/nchem.2391]
   Houk KN, 2008, J ORG CHEM, V73, P2674, DOI 10.1021/jo702567v
   Kainthan RK, 2007, BIOMATERIALS, V28, P4779, DOI 10.1016/j.biomaterials.2007.07.046
   Kricheldorf HR, 2010, J POLYM SCI POL CHEM, V48, P251, DOI 10.1002/pola.23755
   Kricheldorf HR, 2000, MACROMOLECULES, V33, P702, DOI 10.1021/ma991181w
   Kurniasih IN, 2015, CHEM SOC REV, V44, P4145, DOI 10.1039/c4cs00333k
   Lacina K, 2014, TETRAHEDRON LETT, V55, P3235, DOI 10.1016/j.tetlet.2014.04.036
   Leibig D, 2016, MACROMOLECULES, V49, P7767, DOI 10.1021/acs.macromol.6b01477
   Lin LM, 2018, MACROMOLECULES, V51, P9317, DOI 10.1021/acs.macromol.8b01860
   Mohammadifar E, 2017, POLYM CHEM-UK, V8, P7375, DOI 10.1039/c7py01470h
   Mohammadifar E, 2017, ACS MACRO LETT, V6, P35, DOI 10.1021/acsmacrolett.6b00804
   Mohammadifar E, 2015, J MATER CHEM B, V3, P3896, DOI 10.1039/c4tb02133a
   Moore T, 2005, BIOMATERIALS, V26, P3771, DOI 10.1016/j.biomaterials.2004.10.002
   Myers D, 2016, NAT CHEM, V8, P3, DOI 10.1038/nchem.2424
   Park JY, 2008, ANAL CHEM, V80, P8035, DOI 10.1021/ac8010439
   Radke SA, 2005, BIOSENS BIOELECTRON, V20, P1662, DOI 10.1016/j.bios.2004.07.021
   Ribeiro DV, 2016, CONSTR BUILD MATER, V111, P98, DOI 10.1016/j.conbuildmat.2016.02.047
   Ruan CM, 2002, ANAL CHEM, V74, P4814, DOI 10.1021/ac025647b
   Schomer M, 2013, J POLYM SCI POL CHEM, V51, P995, DOI 10.1002/pola.26496
   Schull C, 2012, ACS MACRO LETT, V1, P461, DOI 10.1021/mz200250s
   Shen Y, 2018, POLYM CHEM-UK, V9, P2936, DOI 10.1039/c8py00389k
   Song SY, 2009, SENSOR ACTUAT B-CHEM, V140, P233, DOI 10.1016/j.snb.2009.04.057
   Sunder A, 1999, MACROMOLECULES, V32, P4240, DOI 10.1021/ma990090w
   Tanaka J, 2018, SENSOR ACTUAT B-CHEM, V260, P396, DOI 10.1016/j.snb.2017.12.148
   Tang HL, 2016, J POLYM SCI POL CHEM, V54, P3683, DOI 10.1002/pola.28261
   Terzi F, 2005, J PHYS CHEM B, V109, P19397, DOI 10.1021/jp0530956
   Thomas A, 2014, BIOMACROMOLECULES, V15, P1935, DOI 10.1021/bm5002608
   Tsai YH, 2009, J POLYM SCI POL CHEM, V47, P4927, DOI 10.1002/pola.23544
   Wang BZ, 2014, BIOSENSORS-BASEL, V4, P243, DOI 10.3390/bios4030243
   Wang CL, 2016, ANALYST, V141, P5792, DOI 10.1039/c6an01294a
   Wilms D, 2010, ACCOUNTS CHEM RES, V43, P129, DOI 10.1021/ar900158p
   Xu M, 2017, TALANTA, V162, P511, DOI 10.1016/j.talanta.2016.10.050
   Xu M, 2016, ANALYST, V141, P5441, DOI 10.1039/c6an00873a
   Yari A, 2018, ANAL CHIM ACTA, V1039, P51, DOI 10.1016/j.aca.2018.07.061
   Zarrabi A, 2011, MACROMOL BIOSCI, V11, P383, DOI 10.1002/mabi.201000336
   Zhang CJ, 2018, MACROMOLECULES, V51, P8705, DOI 10.1021/acs.macromol.8b01757
   Zhou YL, 2015, BIOSENS BIOELECTRON, V64, P442, DOI 10.1016/j.bios.2014.09.058
NR 50
TC 10
Z9 11
U1 1
U2 22
PU WILEY
PI HOBOKEN
PA 111 RIVER ST, HOBOKEN 07030-5774, NJ USA
SN 0887-624X
EI 1099-0518
J9 J POLYM SCI POL CHEM
JI J. Polym. Sci. Pol. Chem.
PD JUL 1
PY 2019
VL 57
IS 13
BP 1430
EP 1439
DI 10.1002/pola.29406
PG 10
WC Polymer Science
WE Science Citation Index Expanded (SCI-EXPANDED)
SC Polymer Science
GA IE7UE
UT WOS:000472579600007
DA 2023-06-30
ER

PT J
AU Lee, J
   Shin, S
   Desalvo, A
   Lee, G
   Lee, JY
   Polini, A
   Chae, S
   Jeong, H
   Kim, J
   Choi, H
   Lee, H
AF Lee, JuKyung
   Shin, SuRyon
   Desalvo, Anna
   Lee, Geonhui
   Lee, Jeong Yoon
   Polini, Alessandro
   Chae, Sukyoung
   Jeong, Hobin
   Kim, Jonghan
   Choi, Haksoo
   Lee, HeaYeon
TI Nonmediated, Label-Free Based Detection of Cardiovascular Biomarker in a
   Biological Sample
SO ADVANCED HEALTHCARE MATERIALS
LA English
DT Article
DE alpha-1-anti-trypsin (A1AT); capacitances; electrochemical impedance
   spectroscopy (EIS); mediator-free; screen-printed electrodes (SPE)
ID CAPACITIVE IMMUNOAFFINITY BIOSENSOR; IN-VITRO; CELL-CULTURE;
   MASS-SPECTROMETRY; IMMUNOSENSOR; CHIP; MICROFLUIDICS; MIGRATION;
   SYSTEMS; MODEL
AB Direct electrochemical (EC) monitoring in a cell culture medium without electron transporter as called mediator is attractive topic in vitro organoid based on chip with frequently and long-time monitoring since it can avoid to its disadvantage as stability, toxicity. Here, direct monitoring with non-mediator is demonstrated based on impedance spectroscopy under the culture medium in order to overcome the limitation of mediator. The applicability of EC monitoring is shown by detecting alpha-1-anti trypsin (A1AT) which is known as biomarkers for cardiac damage and is widely chosen in organoid cardiac cell-based chip. The validity of presented EC monitoring is proved by observing signal processing and transduction in medium, mediator, medium-mediator complex. After the observation of electron behavior, A1AT as target analyte is immobilized on the electrode and detected using antibody-antigen interaction. As a result, the result indicates limit of detection is 10 ng mL(-1) and linearity for the 10-1000 ng mL(-1) range, with a sensitivity of 3980 nF (log [g mL])(-1) retaining specificity. This EC monitoring is based on label-free and reagentless detection, will pave the way to use for continuous and simple monitoring of in vitro organoid platform.
C1 [Lee, JuKyung; Jeong, Hobin] Northeastern Univ, Coll Engn, Dept Mech & Ind Engn, Boston, MA 02115 USA.
   [Lee, JuKyung] Korea Inst Toxicol, Natl Ctr Efficacy Evaluat Resp Dis Prod, Jeongeup 56212, South Korea.
   [Shin, SuRyon; Desalvo, Anna; Polini, Alessandro; Chae, Sukyoung] Harvard Med Sch, Brigham & Womens Hosp, Dept Med, Ctr Biomed Engn, Cambridge, MA 02139 USA.
   [Lee, Geonhui] Korea Univ, KU KIST Grad Sch Converging Sci & Technol, Seoul 02841, South Korea.
   [Lee, Jeong Yoon] Harvard Med Sch, Massachusetts Eye & Ear Infirm, Dept Ophthalmol, Boston, MA 02114 USA.
   [Kim, Jonghan; Lee, HeaYeon] Northeastern Univ, Dept Pharmaceut Sci, Sch Pharm, Bouve Coll Hlth Sci, Boston, MA 02115 USA.
   [Choi, Haksoo] Massachusetts Gen Hosp, Dept Radiol, Gordon Ctr Med Imaging, Boston, MA 02114 USA.
   [Choi, Haksoo] Harvard Med Sch, Boston, MA 02114 USA.
   [Lee, HeaYeon] Pusan Natl Univ, Dept Nanointegrated Cognomechatron Engn, Busan 46241, South Korea.
C3 Northeastern University; Korea Institute of Toxicology; Harvard
   University; Brigham & Women's Hospital; Korea University; Harvard
   University; Harvard Medical School; Massachusetts Eye & Ear Infirmary;
   Northeastern University; Harvard University; Massachusetts General
   Hospital; Harvard University; Harvard Medical School; Pusan National
   University
RP Lee, H (通讯作者)，Northeastern Univ, Dept Pharmaceut Sci, Sch Pharm, Bouve Coll Hlth Sci, Boston, MA 02115 USA.; Lee, H (通讯作者)，Pusan Natl Univ, Dept Nanointegrated Cognomechatron Engn, Busan 46241, South Korea.
EM he.lee@neu.edu
RI Polini, Alessandro/A-2077-2012
OI Polini, Alessandro/0000-0002-3188-983X
FU Basic Science Program of the National Research Foundation of Korea (NRF)
   - Ministry of Education, Science and Technology [2014-052607]
FX This research was supported by the Basic Science Program of the National
   Research Foundation of Korea (NRF) funded by the Ministry of Education,
   Science and Technology (No. 2014-052607).
CR Achari MB, 2013, PHYS CHEM CHEM PHYS, V15, P17419, DOI 10.1039/c3cp52869c
   Aebersold R, 2003, NATURE, V422, P198, DOI 10.1038/nature01511
   Ahammad AJS, 2011, INT J ELECTROCHEM SC, V6, P1906
   Armstrong FA, 2000, ELECTROCHIM ACTA, V45, P2623, DOI 10.1016/S0013-4686(00)00342-X
   Baker CA, 2009, BIOANALYSIS, V1, P967, DOI 10.4155/BIO.09.86
   Blagovic K, 2011, PLOS ONE, V6, DOI 10.1371/journal.pone.0022892
   Bombelli P, 2015, ADV ENERGY MATER, V5, DOI 10.1002/aenm.201401299
   Booth R, 2012, LAB CHIP, V12, P1784, DOI 10.1039/c2lc40094d
   Carrara S, 2009, BIOSENS BIOELECTRON, V24, P3425, DOI 10.1016/j.bios.2008.11.014
   Chanput W, 2014, INT IMMUNOPHARMACOL, V23, P37, DOI 10.1016/j.intimp.2014.08.002
   Cho SB, 2007, BIOSENS BIOELECTRON, V22, P1764, DOI 10.1016/j.bios.2006.08.028
   Choi JW, 2002, LAB CHIP, V2, P27, DOI 10.1039/b107540n
   Choi S, 2011, MICROFLUID NANOFLUID, V10, P231, DOI 10.1007/s10404-010-0638-8
   Domon B, 2006, SCIENCE, V312, P212, DOI 10.1126/science.1124619
   Han KN, 2013, ANNU REV ANAL CHEM, V6, P119, DOI 10.1146/annurev-anchem-062012-092616
   Hasan A, 2014, BIOMED RES INT, V2014, DOI 10.1155/2014/307519
   Holland CA, 2005, CURR OPIN MICROBIOL, V8, P504, DOI 10.1016/j.mib.2005.08.001
   Hunt NC, 2010, BIOTECHNOL LETT, V32, P733, DOI 10.1007/s10529-010-0221-0
   Kramer N, 2013, MUTAT RES-REV MUTAT, V752, P10, DOI 10.1016/j.mrrev.2012.08.001
   Kunduru V, 2010, NANOMED-NANOTECHNOL, V6, P642, DOI 10.1016/j.nano.2010.03.002
   Lee GY, 2013, BIOSENS BIOELECTRON, V40, P227, DOI 10.1016/j.bios.2012.07.028
   Lee JK, 2012, SENSOR ACTUAT B-CHEM, V175, P46, DOI 10.1016/j.snb.2011.11.064
   Lee JK, 2009, BIOCHIP J, V3, P287
   Lee J, 2013, J BIOTECHNOL, V168, P584, DOI 10.1016/j.jbiotec.2013.08.029
   Lei KF, 2014, BIOSENS BIOELECTRON, V51, P16, DOI 10.1016/j.bios.2013.07.031
   Lindroos B, 2011, STEM CELL REV REP, V7, P269, DOI 10.1007/s12015-010-9193-7
   Liu RH, 2006, ANAL CHEM, V78, P4184, DOI 10.1021/ac060450v
   Lygin AV, 2011, GCB BIOENERGY, V3, P333, DOI 10.1111/j.1757-1707.2011.01091.x
   Morabito G, 2010, BIOCHIMIE, V92, P1101, DOI 10.1016/j.biochi.2010.04.017
   Nakaki F, 2013, NATURE, V501, P222, DOI 10.1038/nature12417
   Prakash M. D., 2016, ELECTROANAL, V28, P1
   Pumera M, 2007, SENSOR ACTUAT B-CHEM, V123, P1195, DOI 10.1016/j.snb.2006.11.016
   Riahi R, 2016, SCI REP-UK, V6, DOI 10.1038/srep24598
   Shih SCC, 2013, BIOSENS BIOELECTRON, V42, P314, DOI 10.1016/j.bios.2012.10.035
   Shumyantseva VV, 2010, BIOCHEM MOSC-SUPPL S, V4, P237, DOI 10.1134/S1990750810030042
   Silva BVM, 2010, BIOSENS BIOELECTRON, V26, P1062, DOI 10.1016/j.bios.2010.08.051
   Srivastava S, 2013, RSC ADV, V3, P228, DOI 10.1039/c2ra21461j
   Stoeckli M, 2001, NAT MED, V7, P493, DOI 10.1038/86573
   Suprun EV, 2011, ELECTROANAL, V23, P1051, DOI 10.1002/elan.201000668
   Nguyen TA, 2013, ANAL CHEM, V85, P11068, DOI 10.1021/ac402761s
   Truman P, 2006, LAB CHIP, V6, P1220, DOI 10.1039/b604815c
   Wang LB, 2009, NANO LETT, V9, P4147, DOI 10.1021/nl902368r
   Weltin A, 2014, LAB CHIP, V14, P138, DOI 10.1039/c3lc50759a
   Yang LJ, 2004, BIOSENS BIOELECTRON, V19, P1139, DOI 10.1016/j.bios.2003.10.009
   Yoon M, 2012, CRIT REV TOXICOL, V42, P633, DOI 10.3109/10408444.2012.692115
NR 45
TC 6
Z9 6
U1 1
U2 44
PU WILEY
PI HOBOKEN
PA 111 RIVER ST, HOBOKEN 07030-5774, NJ USA
SN 2192-2640
EI 2192-2659
J9 ADV HEALTHC MATER
JI Adv. Healthc. Mater.
PD SEP 6
PY 2017
VL 6
IS 17
AR 1700231
DI 10.1002/adhm.201700231
PG 7
WC Engineering, Biomedical; Nanoscience & Nanotechnology; Materials
   Science, Biomaterials
WE Science Citation Index Expanded (SCI-EXPANDED)
SC Engineering; Science & Technology - Other Topics; Materials Science
GA FG0IZ
UT WOS:000409410500008
PM 28636127
DA 2023-06-30
ER

PT J
AU Lazar, J
   Rosencrantz, RR
   Elling, L
   Schnakenbereg, U
AF Lazar, Jaroslav
   Rosencrantz, Ruben R.
   Elling, Lothar
   Schnakenbereg, Uwe
TI Simultaneous Electrochemical Impedance Spectroscopy and Localized
   Surface Plasmon Resonance in a Microfluidic Chip: New Insights into the
   Spatial Origin of the Signal
SO ANALYTICAL CHEMISTRY
LA English
DT Article
ID LECTIN-BINDING; FLOW-THROUGH; GLYCOPOLYMER BRUSHES; HOLE ARRAYS;
   BIOSENSOR; ELECTRODE; SENSOR; NANOPARTICLES; TRANSMISSION; NANOHOLES
AB A novel flow-through sensor based on electrochemical impedance spectroscopy (EIS) and localized surface plasmon resonance (LSPR) for analyzing biomolecular interactions under flow and static conditions is developed and characterized. The sensor consists of a double side gold-coated perforated polycarbonate membrane as part of a microfluidic system made of poly(dimethylsiloxane) (PDMS). LSPR and EIS measurements are carried out simultaneously by applying media changes (water to NaCl solutions), unspecific adsorption of bovine serum albumin (BSA), or specific lectin binding on glycopolymer brushes. For BSA binding at the surface, EIS sensor signals mainly contain information from the binding activities at the sensor surface at low frequencies, whereas at high frequencies the change of bulk medium is the main contribution to the EIS signal. Here, the LSPR signal corresponds with EIS signal,at high frequency. In contrast, in the case of lectin binding on glycopolymer brushes (3.4 nm thick), where the binding mainly takes place in the brush layer in the vicinity of the surface, LSPR data are correlated with the EIS signals at low frequencies. This leads to the conclusion that the origin of LSPR signals strongly depends on surface coverage and can be specified by simultaneously carrying out EIS measurements.
C1 [Lazar, Jaroslav; Schnakenbereg, Uwe] Rhein Westfal TH Aachen, Inst Mat Elect Engn 1, Sommerfeldstr 24, D-52074 Aachen, Germany.
   [Rosencrantz, Ruben R.; Elling, Lothar] Rhein Westfal TH Aachen, Inst Biotechnol, Lab Biomat, Pauwelsstr 20, D-52074 Aachen, Germany.
   [Rosencrantz, Ruben R.; Elling, Lothar] Rhein Westfal TH Aachen, Helmholtz Inst Biomed Engn, Pauwelsstr 20, D-52074 Aachen, Germany.
   [Rosencrantz, Ruben R.] Fraunhofer Inst Appl Polymer Res IAP, Geiselbergstr 69, D-14476 Potsdam, Germany.
C3 RWTH Aachen University; RWTH Aachen University; Helmholtz Association;
   RWTH Aachen University; Fraunhofer Gesellschaft
RP Schnakenbereg, U (通讯作者)，Rhein Westfal TH Aachen, Inst Mat Elect Engn 1, Sommerfeldstr 24, D-52074 Aachen, Germany.
EM schnakenberg@iwe1.rwth-aachen.de
RI Elling, Lothar/B-3711-2013
OI Elling, Lothar/0000-0002-3654-0397; Schnakenberg,
   Uwe/0000-0002-2251-0605
CR Buchenauer A., 2014, MICROMECH MICROENG, V24, P34001
   Cetin AE, 2011, APPL PHYS LETT, V98, DOI 10.1063/1.3559620
   Cetin AE, 2014, LIGHT-SCI APPL, V3, DOI 10.1038/lsa.2014.3
   Chen H, 2007, SENSORS-BASEL, V7, P2263, DOI 10.3390/s7102263
   Chen S, 2011, NANO LETT, V11, P1826, DOI 10.1021/nl2006092
   Cheng XR, 2014, BIOSENS BIOELECTRON, V53, P513, DOI 10.1016/j.bios.2013.10.003
   Dam TK, 2000, J BIOL CHEM, V275, P16119, DOI 10.1074/jbc.M000670200
   Ebbesen TW, 1998, NATURE, V391, P667, DOI 10.1038/35570
   Eftekhari F, 2009, ANAL CHEM, V81, P4308, DOI 10.1021/ac900221y
   Escobedo C, 2011, J MICROMECH MICROENG, V21, DOI 10.1088/0960-1317/21/11/115001
   Escobedo C, 2012, NANO LETT, V12, P1592, DOI 10.1021/nl204504s
   Escobedo C, 2010, ANAL CHEM, V82, P10015, DOI 10.1021/ac101654f
   Fan MK, 2010, ANAL CHEM, V82, P6350, DOI 10.1021/ac101495m
   Foley KJ, 2008, ANAL CHEM, V80, P5146, DOI 10.1021/ac800361p
   Franks W, 2005, IEEE T BIO-MED ENG, V52, P1295, DOI 10.1109/TBME.2005.847523
   Fu YZ, 2005, BIOCHEM ENG J, V23, P37, DOI 10.1016/j.bej.2004.10.008
   Gao HW, 2010, NANO LETT, V10, P4111, DOI 10.1021/nl1022892
   Heiskanen AR, 2008, LANGMUIR, V24, P9066, DOI 10.1021/la800580f
   Hevey R, 2013, ADV CARBOHYD CHEM BI, V69, P125, DOI 10.1016/B978-0-12-408093-5.00005-8
   Holmes D, 2009, LAB CHIP, V9, P2881, DOI 10.1039/b910053a
   Homola J, 2008, CHEM REV, V108, P462, DOI 10.1021/cr068107d
   Hong B, 2015, OPT EXPRESS, V23, P30237, DOI 10.1364/OE.23.030237
   Jagadeesh RV, 2016, ELECTROCHIM ACTA, V197, P1, DOI 10.1016/j.electacta.2016.03.008
   Kan T, 2010, J MICROMECH MICROENG, V20, DOI 10.1088/0960-1317/20/8/085032
   KRETSCHM.E, 1968, Z NATURFORSCH PT A, VA 23, P2135, DOI 10.1515/zna-1968-1247
   Lalanne P, 2005, PHYS REV LETT, V95, DOI 10.1103/PhysRevLett.95.263902
   Lazar J, 2016, ANAL CHEM, V88, P682, DOI 10.1021/acs.analchem.5b02367
   Lazar J, 2015, MACROMOL RAPID COMM, V36, P1472, DOI 10.1002/marc.201500118
   Li AX, 2007, BIOSENS BIOELECTRON, V22, P1716, DOI 10.1016/j.bios.2006.07.033
   Lu J, 2012, ANAL CHEM, V84, P327, DOI 10.1021/ac202634h
   Lum J, 2012, BIOSENS BIOELECTRON, V38, P67, DOI 10.1016/j.bios.2012.04.047
   Lvovich V.F., 2012, IMPEDANCE SPECTROSCO
   Morgan H, 2007, J PHYS D APPL PHYS, V40, P61, DOI 10.1088/0022-3727/40/1/S10
   Park H, 2015, MACROMOL RAPID COMM, V36, P45, DOI 10.1002/marc.201400453
   Patskovsky S, 2014, ANALYST, V139, P596, DOI 10.1039/c3an01685d
   Phan HTM, 2015, PLOS ONE, V10, DOI 10.1371/journal.pone.0141282
   Polonschii C, 2014, ANAL CHEM, V86, P8553, DOI 10.1021/ac501348n
   Rosencrantz RR, 2016, ANAL BIOANAL CHEM, V408, P5633, DOI 10.1007/s00216-016-9667-9
   Shan XN, 2010, SCIENCE, V327, P1363, DOI 10.1126/science.1186476
   Sharpe JC, 2008, ANAL CHEM, V80, P2244, DOI 10.1021/ac702555r
   Shrikrishnan S, 2012, J PHYS CHEM C, V116, P16030, DOI 10.1021/jp3027463
   Squires TM, 2008, NAT BIOTECHNOL, V26, P417, DOI 10.1038/nbt1388
   Sun T, 2007, MEAS SCI TECHNOL, V18, P2859, DOI 10.1088/0957-0233/18/9/015
   Thio T, 1999, J OPT SOC AM B, V16, P1743, DOI 10.1364/JOSAB.16.001743
   Turton K, 2004, GLYCOBIOLOGY, V14, P923, DOI 10.1093/glycob/cwh114
   Van Gerwen P, 1998, SENSOR ACTUAT B-CHEM, V49, P73, DOI 10.1016/S0925-4005(98)00128-2
   Vandenryt T, 2013, SENSORS-BASEL, V13, P14650, DOI 10.3390/s131114650
   Wang RH, 2009, TALANTA, V79, P159, DOI 10.1016/j.talanta.2009.03.017
   Wang SP, 2010, ANAL CHEM, V82, P935, DOI 10.1021/ac902178f
   Wu CY, 2015, ACS APPL MATER INTER, V7, P24848, DOI 10.1021/acsami.5b08066
   Yanik AA, 2010, APPL PHYS LETT, V96, DOI 10.1063/1.3290633
   Ye J, 2012, NANO LETT, V12, P1660, DOI 10.1021/nl3000453
   YUNUS WMB, 1988, APPL OPTICS, V27, P3341, DOI 10.1364/AO.27.003341
NR 53
TC 20
Z9 20
U1 2
U2 67
PU AMER CHEMICAL SOC
PI WASHINGTON
PA 1155 16TH ST, NW, WASHINGTON, DC 20036 USA
SN 0003-2700
EI 1520-6882
J9 ANAL CHEM
JI Anal. Chem.
PD OCT 4
PY 2016
VL 88
IS 19
BP 9590
EP 9596
DI 10.1021/acs.analchem.6b02307
PG 7
WC Chemistry, Analytical
WE Science Citation Index Expanded (SCI-EXPANDED)
SC Chemistry
GA DY1GF
UT WOS:000384842200037
PM 27604047
OA Green Submitted
DA 2023-06-30
ER

PT J
AU Peng, D
   Liang, RP
   Huang, H
   Qiu, JD
AF Peng, Dong
   Liang, Ru-Ping
   Huang, He
   Qiu, Jian-Ding
TI Electrochemical immunosensor for carcinoembryonic antigen based on
   signal amplification strategy of graphene and Fe3O4/Au NPs
SO JOURNAL OF ELECTROANALYTICAL CHEMISTRY
LA English
DT Article
DE Graphene; Chitosan-ferrocene; Fe3O4/Au NPs; Signal amplification;
   Carcinoembryonic antigen
ID ULTRASENSITIVE DETECTION; SENSITIVE DETECTION; QUANTUM DOTS;
   NANOPARTICLES; IMMUNOASSAY; RADIOIMMUNOASSAY; NANOSTRUCTURES;
   PHOSPHATASE; BIOSENSOR; ELECTRODE
AB A novel electrochemical immunosensor based on a signal amplification strategy was developed for sensitive detection of carcinoembryonic antigen (CEA). Graphene/chitosan-ferrocene (GO/CS-Fc) was employed as the matrix to immobilize the primary antibodies (Ab1). Owing to the larger surface area, a large amount of Ab1 was captured on GO/CS-Fc sensor platform, thus amplifying the detection signal. Fe3O4/Au NPs were functionalized as the label to conjugate with the secondary antibodies (Ab2). Due to the homogeneous and narrow size distribution of Fe3O4/Au NPs, several Ab2 were bound on each nanoparticle, thus enhanced sensitivity was achieved by introducing the Fe3O4/Au NPs/Ab2 onto the electrode surface through "sandwich" immunoreactions. On the basis of p-aminophenol (AP) redox cycling amplification strategy, the developed immunosensor showed a 10-fold increase in detection signal compared to the immunosensor without Fe3O4/Au NPs labeling. The proposed immunosensor offered a sensitive determination of CEA in the range of 0.001-30 ng mL(-1) with a detection limit of 0.39 pg/mL. This immunoassay method would open up a promising platform to detect various tumor markers for diagnosis of different cancers. (C) 2015 Elsevier B.V. All rights reserved.
C1 [Peng, Dong; Liang, Ru-Ping; Huang, He; Qiu, Jian-Ding] Nanchang Univ, Dept Chem, Nanchang 330031, Peoples R China.
C3 Nanchang University
RP Qiu, JD (通讯作者)，Nanchang Univ, Dept Chem, Nanchang 330031, Peoples R China.
EM jdqiu@ncu.edu.cn
RI Qiu, Jianding/A-2259-2012; 东, 彭/Y-8046-2019
OI Qiu, Jianding/0000-0002-6793-9499; Peng, Dong/0000-0002-2054-1977
FU National Natural Science Foundation of China [21265012, 21265017,
   21475056]; Program for New Century Excellent Talents in University
   [NCET-13-0848]
FX We greatly appreciate the supports of the National Natural Science
   Foundation of China (21265012, 21265017 and 21475056) and the Program
   for New Century Excellent Talents in University (NCET-13-0848).
CR Ahirwal GK, 2010, BIOSENS BIOELECTRON, V25, P2016, DOI 10.1016/j.bios.2010.01.029
   Akanda MR, 2012, ANAL CHEM, V84, P1049, DOI 10.1021/ac202638y
   Akanda MR, 2011, ANAL CHEM, V83, P3926, DOI 10.1021/ac200447b
   Bard A. J., 2001, ELECTROCHEMICAL METH
   Bauer CG, 1996, ANAL CHEM, V68, P2453, DOI 10.1021/ac960218x
   Brakmann S, 2004, ANGEW CHEM INT EDIT, V43, P5730, DOI 10.1002/anie.200461112
   Cote LJ, 2009, J AM CHEM SOC, V131, P1043, DOI 10.1021/ja806262m
   Das J, 2006, J AM CHEM SOC, V128, P16022, DOI 10.1021/ja0672167
   Das J, 2007, ANAL CHEM, V79, P2790, DOI 10.1021/ac062291l
   Deiss F, 2009, J AM CHEM SOC, V131, P6088, DOI 10.1021/ja901876z
   Deng H, 2005, ANGEW CHEM INT EDIT, V44, P2782, DOI 10.1002/anie.200462551
   Feng DX, 2013, MICROCHIM ACTA, V180, P767, DOI 10.1007/s00604-013-0985-8
   Gao ZD, 2013, CHEMISTRYOPEN, V2, P93, DOI 10.1002/open.201300003
   Gao ZD, 2013, BIOSENS BIOELECTRON, V41, P771, DOI 10.1016/j.bios.2012.10.006
   Guo AP, 2013, J MATER CHEM B, V1, P4052, DOI 10.1039/c3tb20574f
   Guo S, 2009, CHEM-EUR J, V15, P2416, DOI 10.1002/chem.200801942
   Guo ZY, 2013, BIOSENS BIOELECTRON, V44, P101, DOI 10.1016/j.bios.2013.01.025
   Han D, 2014, ANAL CHEM, V86, P5991, DOI 10.1021/ac501120y
   Huang JL, 2015, SENSOR ACTUAT B-CHEM, V206, P570, DOI 10.1016/j.snb.2014.09.119
   HUMMERS WS, 1958, J AM CHEM SOC, V80, P1339, DOI 10.1021/ja01539a017
   Katz E., 2005, ANGEW CHEM INT EDIT, V117, P4869, DOI DOI 10.1002/ange.200501126
   Ledecky V, 2013, VET MED-CZECH, V58, P277, DOI 10.17221/6810-VETMED
   Liang RP, 2008, J COLLOID INTERF SCI, V320, P125, DOI 10.1016/j.jcis.2008.01.001
   Lin DJ, 2012, ANAL CHEM, V84, P3662, DOI 10.1021/ac3001435
   Liu JY, 2015, BIOSENS BIOELECTRON, V65, P281, DOI 10.1016/j.bios.2014.10.016
   Liu N, 2014, J MATER CHEM B, V2, P3292, DOI 10.1039/c3tb21699c
   Mani V, 2009, ACS NANO, V3, P585, DOI 10.1021/nn800863w
   MOORE TJ, 1995, ANAL CHEM, V67, P1896, DOI 10.1021/ac00107a022
   Rosi NL, 2005, CHEM REV, V105, P1547, DOI 10.1021/cr030067f
   Serra B, 2005, ANAL CHEM, V77, P8115, DOI 10.1021/ac051327r
   Sun GQ, 2014, ELECTROCHIM ACTA, V147, P650, DOI 10.1016/j.electacta.2014.09.149
   Sun XB, 2013, ANAL CHIM ACTA, V780, P95, DOI 10.1016/j.aca.2013.04.023
   Tansil NC, 2006, NANO TODAY, V1, P28, DOI 10.1016/S1369-7021(06)71363-3
   TEPPO AM, 1987, CLIN CHEM, V33, P2024
   Walter A, 2011, ANAL CHIM ACTA, V689, P29, DOI 10.1016/j.aca.2011.01.014
   Wang XB, 2013, J MATER CHEM B, V1, P2132, DOI 10.1039/c3tb00003f
   WOLLENBERGER U, 1993, TRENDS BIOTECHNOL, V11, P255, DOI 10.1016/0167-7799(93)90137-X
   Wu J, 2007, TRAC-TREND ANAL CHEM, V26, P679, DOI 10.1016/j.trac.2007.05.007
   Wu ZJ, 2015, SENSOR ACTUAT B-CHEM, V206, P531, DOI 10.1016/j.snb.2014.09.084
   Yang WW, 2007, MACROMOL RAPID COMM, V28, P265, DOI 10.1002/marc.200600654
   Yang XM, 2010, ACS APPL MATER INTER, V2, P1707, DOI 10.1021/am100222m
   Yu QL, 2014, ANAL CHEM, V86, P1518, DOI 10.1021/ac402973n
   Zhao Y, 2014, ACS APPL MATER INTER, V6, P21178, DOI 10.1021/am506104r
   Zhu L, 2013, TALANTA, V116, P809, DOI 10.1016/j.talanta.2013.07.069
NR 44
TC 47
Z9 48
U1 5
U2 150
PU ELSEVIER SCIENCE SA
PI LAUSANNE
PA PO BOX 564, 1001 LAUSANNE, SWITZERLAND
SN 1572-6657
EI 1873-2569
J9 J ELECTROANAL CHEM
JI J. Electroanal. Chem.
PD JAN 15
PY 2016
VL 761
BP 112
EP 117
DI 10.1016/j.jelechem.2015.12.014
PG 6
WC Chemistry, Analytical; Electrochemistry
WE Science Citation Index Expanded (SCI-EXPANDED)
SC Chemistry; Electrochemistry
GA DC4QM
UT WOS:000369205400016
DA 2023-06-30
ER

PT J
AU Abdellaoui, S
   Knoche, KL
   Lim, K
   Hickey, DP
   Minteer, SD
AF Abdellaoui, Sofiene
   Knoche, Krysti L.
   Lim, Koun
   Hickey, David P.
   Minteer, Shelley D.
TI TEMPO as a Promising Electrocatalyst for the Electrochemical Oxidation
   of Hydrogen Peroxide in Bioelectronic Applications
SO JOURNAL OF THE ELECTROCHEMICAL SOCIETY
LA English
DT Article
ID DIRECT ELECTRON-TRANSFER; ENZYMATIC BIOFUEL CELL; CHOLESTEROL BIOSENSOR;
   CARBON NANOTUBES; COMPOSITE FILM; OXALATE; OXIDASE; GLUCOSE;
   NANOCOMPOSITE; NANOPARTICLES
AB A number of bioelectronic applications work with oxidase enzymes and many of them can operate with small molecule or polymer redox mediators. However, for some oxidases, there are no known redox mediators able to mediate electron transfer. Therefore, electron transfer must occur through peroxide production and oxidation at the electrode surface. Organic redox catalysts such as oxoammonium cations, are able to oxidize H2O2 to form nitroxyl radicals, which can be electro-oxidized and regenerate the oxoammonium cation form. In this study, we investigate the ability to use TEMPO as a platform for the electrocatalytic oxidation of H2O2 at different pHs. The results have shown that TEMPO can be used to monitor H2O2 in broad pH range (>= 4) at 530 mV (vs SCE). Combining TEMPO with cholesterol oxidase, we have shown the possibility to monitor the cholesterol oxidation with a linear range between 20 mu M and 2.5 mM with a sensitivity of 54.86 mA cm(-2) M-1. Furthermore, we have studied the electrocatalytic oxidation of oxalate by oxalate oxidase for biofuel cell applications. These combined results demonstrate TEMPO as a promising electrocatalyst applied for the development of electrochemical biosensors or enzymatic biofuel cells. (C) The Author(s) 2015. Published by ECS.
C1 [Minteer, Shelley D.] Univ Utah, Dept Chem, Salt Lake City, UT 84112 USA.
   Univ Utah, Dept Mat Sci & Engn, Salt Lake City, UT 84112 USA.
C3 Utah System of Higher Education; University of Utah; Utah System of
   Higher Education; University of Utah
RP Minteer, SD (通讯作者)，Univ Utah, Dept Chem, Salt Lake City, UT 84112 USA.
EM minteer@chem.utah.edu
RI Minteer, Shelley D/C-4751-2014; Lim, Koun/AAU-9884-2021
OI Minteer, Shelley D/0000-0002-5788-2249; Knoche Gupta,
   Krysti/0000-0002-4416-5267
FU Army Research Office MURI grant [W911NF1410263]
FX The authors thank Army Research Office MURI (#W911NF1410263) grant for
   funding.
CR Agnes C, 2014, ENERG ENVIRON SCI, V7, P1884, DOI 10.1039/c3ee43986k
   Arechederra RL, 2009, FUEL CELLS, V9, P63, DOI 10.1002/fuce.200800029
   Chen W, 2012, ANALYST, V137, P49, DOI 10.1039/c1an15738h
   Eguilaz M, 2011, ANAL CHEM, V83, P7807, DOI 10.1021/ac201466m
   Goldstein S, 2003, J AM CHEM SOC, V125, P789, DOI 10.1021/ja028190w
   Gomes A, 2005, J BIOCHEM BIOPH METH, V65, P45, DOI 10.1016/j.jbbm.2005.10.003
   Gorton L, 1999, ANAL CHIM ACTA, V400, P91, DOI 10.1016/S0003-2670(99)00610-8
   Hanaoka S, 2001, ANAL CHIM ACTA, V426, P57, DOI 10.1016/S0003-2670(00)01181-8
   Hickey DP, 2014, J AM CHEM SOC, V136, P15917, DOI 10.1021/ja5098379
   Kafi AKM, 2008, BIOSENS BIOELECTRON, V24, P566, DOI 10.1016/j.bios.2008.06.004
   Kakhki S, 2013, ANAL METHODS-UK, V5, P1199, DOI 10.1039/c3ay26409b
   Khan R, 2008, ANAL CHIM ACTA, V616, P207, DOI 10.1016/j.aca.2008.04.010
   Kimmel DW, 2012, ANAL CHEM, V84, P685, DOI 10.1021/ac202878q
   Kulys J, 2005, J MOL CATAL B-ENZYM, V37, P79, DOI 10.1016/j.molcatb.2005.09.010
   LEE JH, 1990, ANAL CHEM, V62, P2381, DOI 10.1021/ac00220a022
   Li G, 2005, BIOSENS BIOELECTRON, V20, P2140, DOI 10.1016/j.bios.2004.09.005
   Li JP, 2006, J CHIN CHEM SOC-TAIP, V53, P575, DOI 10.1002/jccs.200600075
   Liu XH, 2013, ELECTROCHIM ACTA, V90, P203, DOI 10.1016/j.electacta.2012.11.119
   McIntosh AC, 2010, WIT TRANS ECOL ENVIR, V138, P265, DOI 10.2495/DN100231
   Meredith MT, 2011, ACS CATAL, V1, P1683, DOI 10.1021/cs200475q
   Neill S, 2002, CURR OPIN PLANT BIOL, V5, P388, DOI 10.1016/S1369-5266(02)00282-0
   Niethammer P, 2009, NATURE, V459, P996, DOI 10.1038/nature08119
   Nogueira RFP, 2005, TALANTA, V66, P86, DOI 10.1016/j.talanta.2004.10.001
   Pizzariello A, 2002, BIOELECTROCHEMISTRY, V56, P99, DOI 10.1016/S1567-5394(02)00026-9
   Pundir CS, 2011, SENSOR ACTUAT B-CHEM, V155, P796, DOI 10.1016/j.snb.2011.01.050
   Pundir CS, 2010, J SCI IND RES INDIA, V69, P489
   Ronkainen NJ, 2010, CHEM SOC REV, V39, P1747, DOI 10.1039/b714449k
   Ruecha N, 2014, BIOSENS BIOELECTRON, V52, P13, DOI 10.1016/j.bios.2013.08.018
   Safavi A, 2011, BIOSENS BIOELECTRON, V26, P2547, DOI 10.1016/j.bios.2010.11.002
   Saxena U, 2011, BIOSENS BIOELECTRON, V26, P3037, DOI 10.1016/j.bios.2010.12.009
   Sekretaryova AN, 2014, ANAL CHEM, V86, P9540, DOI 10.1021/ac501699p
   Singh J, 2012, PROCESS BIOCHEM, V47, P2189, DOI 10.1016/j.procbio.2012.08.012
   Sljukic B, 2007, ELECTROANAL, V19, P918, DOI 10.1002/elan.200703852
   Whittaker MM, 2002, J BIOL INORG CHEM, V7, P136, DOI 10.1007/s007750100281
   Xu S, 2012, ACS CATAL, V2, P91, DOI 10.1021/cs200523s
   Yadav S, 2011, J BIOTECHNOL, V151, P212, DOI 10.1016/j.jbiotec.2010.12.008
   Zebda A, 2011, NAT COMMUN, V2, DOI 10.1038/ncomms1365
NR 37
TC 15
Z9 15
U1 0
U2 88
PU ELECTROCHEMICAL SOC INC
PI PENNINGTON
PA 65 SOUTH MAIN STREET, PENNINGTON, NJ 08534 USA
SN 0013-4651
EI 1945-7111
J9 J ELECTROCHEM SOC
JI J. Electrochem. Soc.
PY 2016
VL 163
IS 4
BP H3001
EP H3005
DI 10.1149/2.0011604jes
PG 5
WC Electrochemistry; Materials Science, Coatings & Films
WE Science Citation Index Expanded (SCI-EXPANDED)
SC Electrochemistry; Materials Science
GA DK9XG
UT WOS:000375284500001
OA hybrid
DA 2023-06-30
ER

PT J
AU Yang, P
   Tong, XL
   Wang, GZ
   Gao, Z
   Guo, XY
   Qin, Y
AF Yang, Peng
   Tong, Xili
   Wang, Guizhen
   Gao, Zhe
   Guo, Xiangyun
   Qin, Yong
TI NiO/SiC Nanocomposite Prepared by Atomic Layer Deposition Used as a
   Novel Electrocatalyst for Nonenzymatic Glucose Sensing
SO ACS APPLIED MATERIALS & INTERFACES
LA English
DT Article
DE NiO nanoparticles; atomic layer deposition; silicon carbide; glucose
   sensor; nonenzymatic; electrocatalysis
ID NICKEL-OXIDE; ELECTRODE; GRAPHENE; NANOWIRES; SENSORS; ARRAYS;
   ELECTROOXIDATION; NANOTUBES; BIOSENSOR; OXIDATION
AB NiO nanoparticles are deposited onto SiC particles by atomic layer deposition (ALD). The structure of the NiO/SiC hybrid material is investigated by inductively coupled plasma atomic emission spectrometry (ICP-AES), X-ray photoelectron spectroscopy (XPS), and transmission electron microscopy (TEM). The size of the NiO nanoparticles is flexible and can be adjusted by altering the cycle number of the NiO ALD. Electrochemical measurements illustrate that NiO/SiC prepared with 600 cycles for NiO ALD exhibits the highest glucose sensing ability in alkaline electrolytes with a low detection limit of 0.32 mu M (S/N = 3), high sensitivity of 2.037 mA mM(-1) cm-2, a linear detection range from approximately 4 mu M to 7.5 mM, and good stability. Its sensitivity is about 6 times of that for commercial NiO nanoparticles and NiO/SiC nanocomposites prepared by a traditional incipient wetness impregnation method. It is revealed that the superior electrochemical ability of ALD NiO/SiC is ascribed to the strong interaction between NiO and the SiC substrate and the high dispersity of NiO nanoparticles on the SiC surface. These results suggest that ALD is an effective way to deposit NiO on SiC for nonenzymatic glucose sensing.
C1 [Yang, Peng; Tong, Xili; Gao, Zhe; Guo, Xiangyun; Qin, Yong] Chinese Acad Sci, Inst Coal Chem, State Key Lab Coal Convers, Taiyuan 030001, Peoples R China.
   [Yang, Peng] Univ Chinese Acad Sci, Beijing 100049, Peoples R China.
   [Wang, Guizhen] Hainan Univ, Key Lab Chinese Educ Minist Trop Biol Resources, Haikou 570228, Peoples R China.
C3 Chinese Academy of Sciences; Institute of Coal Chemistry, CAS; Chinese
   Academy of Sciences; University of Chinese Academy of Sciences, CAS;
   Hainan University
RP Qin, Y (通讯作者)，Chinese Acad Sci, Inst Coal Chem, State Key Lab Coal Convers, Taiyuan 030001, Peoples R China.
EM qinyong@sxicc.ac.cn
RI Qin, Yong/H-9311-2016; Wang, Guizhen/C-5329-2016
OI Wang, Guizhen/0000-0001-7308-2519
FU National Natural Science Foundation of China [21173248, 21376256,
   21203229]; Hundred Talent Program of the Chinese Academy of Sciences;
   Hundred Talent Program of Shanxi Province; State Key Laboratory of Coal
   Conversion of China [Y3BWLE1931]
FX This work was financially supported by National Natural Science
   Foundation of China (21173248, 21376256, and 21203229), the Hundred
   Talent Program of the Chinese Academy of Sciences, the Hundred Talent
   Program of Shanxi Province, and an in-house project of the State Key
   Laboratory of Coal Conversion of China (Y3BWLE1931).
CR Arnold MA, 2005, ANAL CHEM, V77, P5429, DOI 10.1021/ac050429e
   Bai LJ, 2012, BIOMATERIALS, V33, P1090, DOI 10.1016/j.biomaterials.2011.10.012
   Cao F, 2011, BIOSENS BIOELECTRON, V26, P2756, DOI 10.1016/j.bios.2010.10.013
   Casady JB, 1996, SOLID STATE ELECTRON, V39, P1409, DOI 10.1016/0038-1101(96)00045-7
   Choi T, 2015, BIOSENS BIOELECTRON, V63, P325, DOI 10.1016/j.bios.2014.07.059
   Ci SQ, 2014, BIOSENS BIOELECTRON, V54, P251, DOI 10.1016/j.bios.2013.11.006
   CLARK LC, 1962, ANN NY ACAD SCI, V102, P29, DOI 10.1111/j.1749-6632.1962.tb13623.x
   Curey TE, 2002, ANAL BIOCHEM, V303, P42, DOI 10.1006/abio.2001.5551
   Dong XC, 2012, ACS NANO, V6, P3206, DOI 10.1021/nn300097q
   El-Refaei SM, 2013, J POWER SOURCES, V223, P125, DOI 10.1016/j.jpowsour.2012.08.098
   Gangopadhyay R, 2000, CHEM MATER, V12, P608, DOI 10.1021/cm990537f
   Gonzalez P, 2003, BIOMATERIALS, V24, P4827, DOI 10.1016/S0142-9612(03)00405-8
   Guo SJ, 2011, J AM CHEM SOC, V133, P15354, DOI 10.1021/ja207308b
   Guo XN, 2011, J PHYS CHEM C, V115, P11240, DOI 10.1021/jp203351p
   Jiang D, 2014, BIOSENS BIOELECTRON, V54, P273, DOI 10.1016/j.bios.2013.11.005
   Kong T, 2009, SENSOR ACTUAT B-CHEM, V138, P344, DOI 10.1016/j.snb.2009.01.002
   Li K, 2014, SENSOR ACTUAT B-CHEM, V199, P175, DOI 10.1016/j.snb.2014.03.095
   Li X, 2011, J SOLID STATE CHEM, V184, P2738, DOI 10.1016/j.jssc.2011.08.008
   Ling TR, 2011, ELECTROCHIM ACTA, V56, P1043, DOI 10.1016/j.electacta.2010.10.041
   Liu JJ, 2014, J MATER CHEM A, V2, P3031, DOI 10.1039/c3ta14315e
   Liu S, 2013, ELECTROCHIM ACTA, V102, P104, DOI 10.1016/j.electacta.2013.03.191
   Lu JL, 2013, ACCOUNTS CHEM RES, V46, P1806, DOI 10.1021/ar300229c
   Mu Y, 2011, BIOSENS BIOELECTRON, V26, P2948, DOI 10.1016/j.bios.2010.11.042
   Nan CF, 2009, ENZYME MICROB TECH, V44, P249, DOI 10.1016/j.enzmictec.2008.12.007
   Park S, 2006, ANAL CHIM ACTA, V556, P46, DOI 10.1016/j.aca.2005.05.080
   Park SY, 2012, J PHYS CHEM C, V116, P15348, DOI 10.1021/jp302351h
   Salimi A, 2005, ELECTROCHEM COMMUN, V7, P879, DOI 10.1016/j.elecom.2005.05.009
   Salimi A, 2007, ANAL CHEM, V79, P7431, DOI 10.1021/ac0702948
   Salimi A, 2009, ELECTROCHEM COMMUN, V11, P1116, DOI 10.1016/j.elecom.2009.03.024
   Tominaga M, 2005, ELECTROCHEM COMMUN, V7, P189, DOI 10.1016/j.elecom.2004.12.006
   Tong XL, 2012, SMALL, V8, P3390, DOI 10.1002/smll.201200839
   Wang GM, 2012, NANOSCALE, V4, P3123, DOI 10.1039/c2nr30302g
   Wang J, 2008, ANAL CHEM, V80, P997, DOI 10.1021/ac701790z
   Wang J, 2008, CHEM REV, V108, P814, DOI 10.1021/cr068123a
   Wang MM, 2014, INT J HYDROGEN ENERG, V39, P14581, DOI 10.1016/j.ijhydene.2014.07.068
   Yang J, 2011, ELECTROCHIM ACTA, V56, P5538, DOI 10.1016/j.electacta.2011.03.087
   Yang NJ, 2011, ANAL CHEM, V83, P5827, DOI 10.1021/ac201315q
   Yang Z, 2010, BIOMATERIALS, V31, P7534, DOI 10.1016/j.biomaterials.2010.06.019
   Zhai DY, 2013, ACS NANO, V7, P3540, DOI 10.1021/nn400482d
   Zhang WD, 2010, MICROCHIM ACTA, V168, P259, DOI 10.1007/s00604-010-0288-2
   Zhao HS, 2009, PHYSICA E, V41, P753, DOI 10.1016/j.physe.2008.12.005
NR 41
TC 69
Z9 70
U1 3
U2 270
PU AMER CHEMICAL SOC
PI WASHINGTON
PA 1155 16TH ST, NW, WASHINGTON, DC 20036 USA
SN 1944-8244
J9 ACS APPL MATER INTER
JI ACS Appl. Mater. Interfaces
PD MAR 4
PY 2015
VL 7
IS 8
BP 4772
EP 4777
DI 10.1021/am508508m
PG 6
WC Nanoscience & Nanotechnology; Materials Science, Multidisciplinary
WE Science Citation Index Expanded (SCI-EXPANDED)
SC Science & Technology - Other Topics; Materials Science
GA CG1AL
UT WOS:000353005300041
PM 25664816
DA 2023-06-30
ER

PT J
AU Moreira, FTC
   Moreira-Tavares, AP
   Sales, MGF
AF Moreira, Felismina T. C.
   Moreira-Tavares, Ana P.
   Sales, M. Goreti F.
TI Sol-Gel-Based Biosensing Applied to Medicinal Science
SO CURRENT TOPICS IN MEDICINAL CHEMISTRY
LA English
DT Review
DE Biomimetics; Biosensors; Delivery; Encapsulation; Medical use;
   Regeneration; Sol-gel
ID MOLECULARLY IMPRINTED POLYMERS; GLUCOSE BIOSENSOR; ELECTROCHEMICAL
   IMMUNOASSAY; IMMOBILIZATION STRATEGIES; ANALYTICAL-CHEMISTRY; GOLD
   NANOPARTICLES; MESOPOROUS SILICA; CARBON NANOTUBES; IONIC LIQUID; FILM
AB Biosensors have opened new horizons in biomedical analysis, by ensuring increased assay speed and flexibility, and allowing point-of-care applications, multi-target analyses, automation and reduced costs of testing. This has been a result of many studies merging nanotechnology with biochemistry over the years, thereby enabling the creation of more suitable environments to biological receptors and their substitution by synthetic analogue materials. Sol-gel chemistry, among other materials, is deeply involved in this process. Sol-gel processing allows the immobilization of organic molecules, biomacromolecules and cells maintaining their properties and activities, permitting their integration into different transduction devices, of electrochemical or optical nature, for single or multiple analyses. Sol-gel also allows to the production of synthetic materials mimicking the activity of natural receptors, while bringing advantages, mostly in terms of cost and stability. Moreover, the biocompatibility of sol-gel materials structures of biological nature allowed the use of these materials in emerging in vivo applications. In this chapter, biosensors for biomedical applications based on sol-gel derived composites are presented, compared and described, along with current emerging applications in vivo, concerning drug delivery or biomaterials. Sol-gel materials are shown as a promising tool for current, emerging and future medical applications.
C1 [Moreira, Felismina T. C.; Moreira-Tavares, Ana P.; Sales, M. Goreti F.] Inst Super Engn Porto, BioMark ISEP, P-4200072 Oporto, Portugal.
C3 Polytechnic Institute of Porto
RP Sales, MGF (通讯作者)，Inst Super Engn Porto, BioMark Sensor Res, R Dr Antonio Bernardino de Almeida 431, P-4200072 Oporto, Portugal.
EM goreti.sales@gmail.com
RI SALES, Maria Goreti FERREIRA/K-9199-2013; Sales, Maria Goreti
   Ferreira/V-4408-2019; Tavares, Ana P. Moreira/ABA-7238-2020
OI SALES, Maria Goreti FERREIRA/0000-0001-9936-7336; Sales, Maria Goreti
   Ferreira/0000-0001-9936-7336; Tavares, Ana P.
   Moreira/0000-0003-2868-3037; Moreira, Felismina/0000-0003-4237-8952
CR Aga DS, 2007, ABSTR PAP AM CHEM S, V234
   Ahmad A, 2012, ANALYST, V137, P5839, DOI 10.1039/c2an35236b
   Ahn JY, 2011, OLIGONUCLEOTIDES, V21, P93, DOI 10.1089/oli.2010.0263
   Ahn JY, 2009, MOL CELL TOXICOL, V5, P87
   Ahuja T, 2007, BIOMATERIALS, V28, P791, DOI 10.1016/j.biomaterials.2006.09.046
   Almeida SAA, 2011, MAT SCI ENG C-MATER, V31, P1784, DOI 10.1016/j.msec.2011.08.011
   Amoura M, 2007, CHEM COMMUN, P4015, DOI 10.1039/b711380c
   Atanasoska L., Implantable or insertable medical device, useful e. g. to treat restenosis and mammalian tissue (tumor) and organ, comprises a sol-gel derived ceramic region that comprises molded submicron surface features, Patent No. [US2009048659-A1, 2009048659A1]
   Atanasoska L., [No title captured], Patent No. [EP2190491-A2, 2190491A2]
   Atanasoska L., [No title captured], Patent No. [EP2190491-B1, 2190491B1]
   Atanasoska L., [No title captured], Patent No. [JP2010536431-W, 2010536431W]
   Atanasoska L., [No title captured], Patent No. [WO2009026086-A2, 2009026086A2]
   Atanasoska L, [No title captured], Patent No. [WO2009026086-A3, 2009026086A3]
   Avnir D, 2006, J MATER CHEM, V16, P1013, DOI 10.1039/5512706h
   Azenha M, 2008, BIOSENS BIOELECTRON, V23, P1843, DOI 10.1016/j.bios.2008.02.023
   Bagal DS, 2007, BIOSENS BIOELECTRON, V22, P3072, DOI 10.1016/j.bios.2007.01.008
   Barbadillo M, 2011, J SOL-GEL SCI TECHN, V58, P452, DOI 10.1007/s10971-011-2412-0
   Besanger TR, 2006, J SOL-GEL SCI TECHN, V40, P209, DOI 10.1007/s10971-006-8132-1
   Billah M, 2008, MICROCHIM ACTA, V160, P447, DOI 10.1007/s00604-007-0793-0
   Bottcher H, 2004, J MATER CHEM, V14, P2176, DOI 10.1039/b401724b
   Marques PRBO, 2008, QUIM NOVA, V31, P1791, DOI 10.1590/S0100-40422008000700034
   BRAUN S, 1990, MATER LETT, V10, P1, DOI 10.1016/0167-577X(90)90002-4
   Brown ME, 2008, CHEM ENG J, V137, P97, DOI 10.1016/j.cej.2007.09.002
   Buckley A.M., 1994, J CHEM ED, P71
   Byrne ME, 2002, ADV DRUG DELIVER REV, V54, P149, DOI 10.1016/S0169-409X(01)00246-0
   Carrasquilla C, 2012, J AM CHEM SOC, V134, P10998, DOI 10.1021/ja304064a
   Carturan G, 2004, J MATER CHEM, V14, P2592
   Casero E, 2013, TALANTA, V115, P401, DOI 10.1016/j.talanta.2013.05.045
   Chen CF, 2011, J MED BIOL ENG, V31, P177, DOI 10.5405/jmbe.756
   Chen SH, 2008, SENSOR ACTUAT B-CHEM, V135, P236, DOI 10.1016/j.snb.2008.08.032
   Chen X, 2003, BIOSENS BIOELECTRON, V18, P999, DOI 10.1016/S0956-5663(02)00221-X
   Chen XJ, 2012, SENSOR ACTUAT B-CHEM, V163, P272, DOI 10.1016/j.snb.2012.01.053
   Copello GJ, 2008, J IMMUNOL METHODS, V335, P65, DOI 10.1016/j.jim.2008.02.020
   Coradin T, 2006, CURR MED CHEM, V13, P99, DOI 10.2174/092986706789803044
   Dai S, 1999, ABSTR PAP AM CHEM S, V218, pU1064
   DEMİRKIRAN NİZAMETTİN, 2012, J. Chil. Chem. Soc., V57, P1136, DOI 10.4067/S0717-97072012000400001
   Demirkiran N, 2012, ACTA CHIM SLOV, V59, P302
   Desimone Martin F, 2009, Recent Pat Biotechnol, V3, P55, DOI 10.2174/187220809787172605
   Dickert FL, 2002, ANAL CHEM, V74, P1302, DOI 10.1021/ac010642k
   Du XW, 2013, J ELECTROCHEM SOC, V160, pH742, DOI 10.1149/2.082310jes
   Eggers DK, 2001, J MOL BIOL, V314, P911, DOI 10.1006/jmbi.2001.5166
   El-Nahhal IM, 2007, J ORGANOMET CHEM, V692, P2861, DOI 10.1016/j.jorganchem.2007.03.009
   ELLERBY LM, 1992, SCIENCE, V255, P1113, DOI 10.1126/science.1312257
   Fang XQ, 2010, BIOSENS BIOELECTRON, V25, P1137, DOI 10.1016/j.bios.2009.09.037
   Favre N, 2011, J SOL-GEL SCI TECHN, V60, P177, DOI 10.1007/s10971-011-2577-6
   Ferrer ML, 2002, CHEM MATER, V14, P3619, DOI 10.1021/cm025562r
   Fireman-Shoresh S, 2007, ADV MATER, V19, P2145, DOI 10.1002/adma.200601793
   Florescu M, 2007, ELECTROANAL, V19, P220, DOI 10.1002/elan.200603714
   Friedman JM, 2000, ABSTR PAP AM CHEM S, V220, pU188
   Fu GL, 2011, BIOSENS BIOELECTRON, V26, P3973, DOI 10.1016/j.bios.2011.03.007
   Gouzi H, 2013, SILICON-NETH, V5, P241, DOI 10.1007/s12633-013-9165-z
   Guan GJ, 2008, SENSORS-BASEL, V8, P8291, DOI 10.3390/s8128291
   Gupta R, 2007, BIOSENS BIOELECTRON, V22, P2387, DOI 10.1016/j.bios.2006.12.025
   Gupta R, 2011, J SOL-GEL SCI TECHN, V58, P182, DOI 10.1007/s10971-010-2376-5
   Gutierrez J, 2013, CELLULOSE, V20, P1301, DOI 10.1007/s10570-013-9898-2
   Haneoka M, 2011, SENSOR ACTUAT B-CHEM, V159, P314, DOI 10.1016/j.snb.2011.06.043
   Hart JP, 2003, INDIAN J CHEM A, V42, P709
   He L, 2006, ANAL CHIM ACTA, V556, P1, DOI 10.1016/j.aca.2005.08.042
   He XR, 2010, CHINESE J ANAL CHEM, V38, P57, DOI 10.3724/SP.J.1096.2010.00057
   HENCH LL, 1990, CHEM REV, V90, P33, DOI 10.1021/cr00099a003
   Hoffmann HS, 2011, MATER CHEM PHYS, V126, P97, DOI 10.1016/j.matchemphys.2010.12.002
   Holthoff EL, 2007, ACCOUNTS CHEM RES, V40, P756, DOI 10.1021/ar700087t
   Huang CC, 2011, CHEM COMMUN, V47, P4962, DOI 10.1039/c1cc10412h
   Huang HM, 2013, J SOL-GEL SCI TECHN, V67, P492, DOI 10.1007/s10971-013-3106-6
   Jaroch D.B., Encapsulation of cell population involves aerosolizing silica sol mixture to form silica sol vapor, and coating cell population with silica sol vapor, where vapor condenses to form sol-gel matrix encapsulating cells, Patent No. [WO2009158502-A1, 2009158502A1]
   Jaroch D. B.;, [No title captured], Patent No. [US2011104780-A1, 2011104780A1]
   Jeong B, 2002, ADV DRUG DELIVER REV, V54, P37, DOI 10.1016/S0169-409X(01)00242-3
   Ju HX, 2011, BIOL MED PHYS BIOMED, P305, DOI 10.1007/978-1-4419-9622-0_10
   Jurgen-Lohmann D, 2009, J SOL-GEL SCI TECHN, V52, P370, DOI 10.1007/s10971-009-2046-7
   Kapusuz D, 2013, J MATER RES, V28, P175, DOI 10.1557/jmr.2012.309
   Khorrami AR, 2012, ANAL CHIM ACTA, V727, P20, DOI 10.1016/j.aca.2012.03.048
   KRESGE CT, 1992, NATURE, V359, P710, DOI 10.1038/359710a0
   Kryscio DR, 2012, ACTA BIOMATER, V8, P461, DOI 10.1016/j.actbio.2011.11.005
   Lahav M, 2001, ANAL CHEM, V73, P720, DOI 10.1021/ac000751j
   Lee JM, 2011, ELECTROANAL, V23, P962, DOI 10.1002/elan.201000556
   Lee SY, 2012, MOL CRYST LIQ CRYST, V566, P38, DOI 10.1080/15421406.2012.701116
   Li TJ, 2012, ANAL CHIM ACTA, V711, P83, DOI 10.1016/j.aca.2011.10.031
   Liang KZ, 2008, J BIOCHEM BIOPH METH, V70, P1156, DOI 10.1016/j.jprot.2007.11.007
   Lin CC, 2013, SENSOR ACTUAT B-CHEM, V187, P533, DOI 10.1016/j.snb.2013.03.045
   Lin J, 1997, TRAC-TREND ANAL CHEM, V16, P200, DOI 10.1016/S0165-9936(97)00021-6
   Lin ZA, 2009, J CHROMATOGR A, V1216, P8612, DOI 10.1016/j.chroma.2009.10.025
   Liu B, 2013, J COLLOID INTERF SCI, V411, P98, DOI 10.1016/j.jcis.2013.08.042
   Liu X, 2012, J ELECTROANAL CHEM, V682, P158, DOI 10.1016/j.jelechem.2012.07.031
   Livage J, 2001, J PHYS-CONDENS MAT, V13, pR673, DOI 10.1088/0953-8984/13/33/202
   Luppa PB, 2001, CLIN CHIM ACTA, V314, P1, DOI 10.1016/S0009-8981(01)00629-5
   Mallavia R, 2013, ACS APPL MATER INTER, V5, P2952, DOI 10.1021/am400570t
   Martinez-Ibanez M, 2012, J TISSUE ENG REGEN M, V6, P7
   Marx S., 2001, CHEM MAT, V13
   Matsuhisa H, 2013, COLLOID SURFACE B, V111, P523, DOI 10.1016/j.colsurfb.2013.06.046
   Merkoci A, 2005, TRAC-TREND ANAL CHEM, V24, P826, DOI 10.1016/j.trac.2005.03.019
   Mohammadali S., 2011, ELECTROCHEMICAL BIOS
   Moreira FTC, 2011, BIOSENS BIOELECTRON, V26, P4760, DOI 10.1016/j.bios.2011.05.045
   Nguyen-Ngoc H, 2007, MAT SCI ENG C-BIO S, V27, P607, DOI 10.1016/j.msec.2006.04.010
   Park BW, 2010, BIOSENS BIOELECTRON, V26, P1, DOI 10.1016/j.bios.2010.04.033
   Pickup DM, 2012, J BIOMATER APPL, V26, P613, DOI 10.1177/0885328210380761
   Pierre AC, 2004, BIOCATAL BIOTRANSFOR, V22, P145, DOI 10.1080/10242420412331283314
   PILETSKY S, 2006, MOL IMPRINTING POLYM
   Pillai KT, 2013, J SOL-GEL SCI TECHN, V66, P145, DOI 10.1007/s10971-013-2979-8
   Pohanka M, 2008, J APPL BIOMED, V6, P57, DOI 10.32725/jab.2008.008
   Ponmozhi J, 2012, MEASUREMENT, V45, P1675, DOI 10.1016/j.measurement.2012.02.006
   Pramod K, 2012, J SOL-GEL SCI TECHN, V61, P161, DOI 10.1007/s10971-011-2605-6
   Pulido-Tofino P, 2001, ANAL CHIM ACTA, V429, P337, DOI 10.1016/S0003-2670(00)01282-4
   Queiros RB, 2011, BIOSENS BIOELECTRON, V26, P3932, DOI 10.1016/j.bios.2011.03.015
   Rao HH, 2013, J POROUS MAT, V20, P1231, DOI 10.1007/s10934-013-9707-1
   Reetz MT, 1996, CHEM COMMUN, P1397, DOI 10.1039/cc9960001397
   Samuneva B, 2002, GLASS SCI TECHNOL, V75, P434
   SANCHEZ C, 1994, NEW J CHEM, V18, P1007
   Sarma AK, 2009, BIOSENS BIOELECTRON, V24, P2313, DOI 10.1016/j.bios.2008.09.026
   Sasaki DY, 1999, ABSTR PAP AM CHEM S, V217, pU339
   Sassolas A, 2012, BIOTECHNOL ADV, V30, P489, DOI 10.1016/j.biotechadv.2011.09.003
   Sharma MK, 2010, ANALYST, V135, P608, DOI 10.1039/b918880k
   Shchipunov YA, 2004, J BIOCHEM BIOPH METH, V58, P25, DOI 10.1016/S0165-022X(03)00108-8
   Shen YT, 2007, ANAL CHEM, V79, P3494, DOI 10.1021/ac070235u
   Shilova OA, 2003, GLASS PHYS CHEM+, V29, P378, DOI 10.1023/A:1025125010618
   Singh S, 2013, SENSOR ACTUAT B-CHEM, V182, P161, DOI 10.1016/j.snb.2013.02.111
   Sun X, 2012, SENSOR LETT, V10, P330, DOI 10.1166/sl.2012.1848
   Sun XL, 2010, CHINESE J ANAL CHEM, V38, P245, DOI 10.3724/SP.J.1096.2010.00245
   Tan F, 2007, BIOSENS BIOELECTRON, V22, P2945, DOI 10.1016/j.bios.2006.12.010
   Tang DP, 2009, MICROFLUID NANOFLUID, V6, P403, DOI 10.1007/s10404-008-0385-2
   Tang Y, 2013, TOP CATAL, V56, P1804, DOI 10.1007/s11244-013-0117-z
   Thevenot DR, 2001, BIOSENS BIOELECTRON, V16, P121, DOI [10.1016/S0956-5663(01)00115-4, 10.1081/AL-100103209]
   Tian FM, 2002, ANAL CHIM ACTA, V451, P251, DOI 10.1016/S0003-2670(01)01405-2
   Toghill KE, 2010, INT J ELECTROCHEM SC, V5, P1246
   Tsuru K, 2013, BIOL PHARM BULL, V36, P1683
   Vasapollo G, 2011, INT J MOL SCI, V12, P5908, DOI 10.3390/ijms12095908
   Villanneau R, 2013, INORG CHEM, V52, P2958, DOI 10.1021/ic302374v
   Wach A, 2013, ANAL CHEM, V85, P8577, DOI 10.1021/ac402004z
   Walcarius A, 2009, ANNU REV ANAL CHEM, V2, P121, DOI 10.1146/annurev-anchem-060908-155139
   Wang JL, 2013, ANALYST, V138, P4427, DOI 10.1039/c3an00438d
   Wang QL, 2004, LANGMUIR, V20, P1342, DOI 10.1021/la035321d
   Wei P, 2013, POLYM DEGRAD STABIL, V98, P1022, DOI 10.1016/j.polymdegradstab.2013.02.006
   WICHTERLE O, 1960, NATURE, V185, P117, DOI 10.1038/185117a0
   Wu J, 2008, CLIN CHEM, V54, P1481, DOI 10.1373/clinchem.2007.102350
   Wu Z, 2010, ANAL SCI, V26, P1001, DOI 10.2116/analsci.26.1001
   Xia HP, 2004, RARE METAL MAT ENG, V33, P177
   Xiao W, 2011, LANGMUIR, V27, P12284, DOI 10.1021/la203150f
   Yamada M, 2012, MATER CHEM PHYS, V133, P278, DOI 10.1016/j.matchemphys.2012.01.022
   Yang YL, 2008, SENSOR ACTUAT B-CHEM, V131, P533, DOI 10.1016/j.snb.2007.12.039
   Yin HP, 2002, ABSTR PAP AM CHEM S, V224, pU517
   Yoo EH, 2010, SENSORS-BASEL, V10, P4558, DOI 10.3390/s100504558
   Yoshioka H.;, [No title captured], Patent No. [AU2002318832-A1, 2002318832A1]
   Yoshioka H., Tissue/organ regeneration material contains polymer which demonstrates thermal reversible sol-gel transition and forms hydrogel, Patent No. [WO2003006635-A, 2003006635A]
   Yoshioka H., [No title captured], Patent No. [WO2003006635-A1, 2003006635A1]
   Yoshioka H.;, [No title captured], Patent No. [KR2004016984-A, 2004016984A]
   Yoshioka H., [No title captured], Patent No. [US6897064-B2, 6897064B2]
   Yoshioka H., [No title captured], Patent No. [EP1416044-A1, 1416044A1]
   Yoshioka H.;, [No title captured], Patent No. [JP2003512393-X, 2003512393X]
   Yoshioka H.;, [No title captured], Patent No. [EP1416044-A4, 1416044A4]
   Yoshioka H.;, [No title captured], Patent No. [US2004203148-A1, 2004203147A1]
   Yu D, 2005, BIOSENS BIOELECTRON, V20, P1433, DOI 10.1016/j.bios.2004.04.022
   Zhang J, 2014, SENSOR ACTUAT B-CHEM, V193, P844, DOI 10.1016/j.snb.2013.11.081
   Zhang LM, 2011, J MATER CHEM, V21, P4650, DOI 10.1039/c0jm03031g
   Zhong X, 2005, SENSOR ACTUAT B-CHEM, V104, P191, DOI 10.1016/j.snb.2004.04.114
   Zhou JC, 2004, J MATER CHEM, V14, P2311, DOI 10.1039/b401902d
   ZINK JI, 1994, NEW J CHEM, V18, P1109
   Zou YJ, 2008, BIOSENS BIOELECTRON, V23, P1010, DOI 10.1016/j.bios.2007.10.009
NR 156
TC 6
Z9 6
U1 4
U2 93
PU BENTHAM SCIENCE PUBL LTD
PI SHARJAH
PA EXECUTIVE STE Y-2, PO BOX 7917, SAIF ZONE, 1200 BR SHARJAH, U ARAB
   EMIRATES
SN 1568-0266
EI 1873-5294
J9 CURR TOP MED CHEM
JI Curr. Top. Med. Chem.
PY 2015
VL 15
IS 3
BP 245
EP 255
DI 10.2174/1568026614666141229113012
PG 11
WC Chemistry, Medicinal
WE Science Citation Index Expanded (SCI-EXPANDED)
SC Pharmacology & Pharmacy
GA CD3VR
UT WOS:000351011800005
PM 25547971
OA Green Submitted
DA 2023-06-30
ER

PT J
AU Yuan, YL
   Yuan, R
   Chai, YQ
   Zhuo, Y
   Gan, XX
   Bai, LJ
AF Yuan, Yali
   Yuan, Ruo
   Chai, Yaqin
   Zhuo, Ying
   Gan, Xianxue
   Bai, Lijuan
TI 3,4,9,10-Perylenetetracarboxylic Acid/Hemin Nanocomposites Act as Redox
   Probes and Electrocatalysts for Constructing a Pseudobienzyme-Channeling
   Amplified Electrochemical Aptasensor
SO CHEMISTRY-A EUROPEAN JOURNAL
LA English
DT Article
DE aptamers; biosensors; electrochemistry; nanostructures; redox chemistry
ID PERYLENE; ACID; IMMOBILIZATION; SEMICONDUCTORS; HYBRIDIZATION
[truncated: 3,405,066 more chars]
