# Supplementary material for: Hotspots and trends of electrochemical biosensor technology: a bibliometric analysis from 2003 to 2023
Source: RSC Adv. 2023 Oct 19;13(44):30704–17. doi: 10.1039/d3ra05889a (PMC10585615; doi:10.1039/d3ra05889a)
Supplement: RA-013-D3RA05889A-s001 [file RA-013-D3RA05889A-s001.zip › data-38.xlsx]

FN Clarivate Analytics Web of Science
VR 1.0
PT J
AU Tsouti, V
   Boutopoulos, C
   Zergioti, I
   Chatzandroulis, S
AF Tsouti, V.
   Boutopoulos, C.
   Zergioti, I.
   Chatzandroulis, S.
TI Capacitive microsystems for biological sensing
SO BIOSENSORS & BIOELECTRONICS
LA English
DT Review
DE Capacitive detection; Biosensors; Biomolecular interactions;
   Micro-membranes; Micro-electrodes
ID ESCHERICHIA-COLI O157-H7; DNA HYBRIDIZATION; SENSOR ARRAY;
   ELECTROCHEMICAL BIOSENSORS; RECOMMENDED DEFINITIONS; ELECTRICAL
   DETECTION; IMPEDANCE BIOSENSOR; MEMBRANE; CHIP; CMOS
AB The growing interest in personalized medicine leads to the need for fast, cheap and portable devices that reveal the genetic profile easily and accurately. To this direction, several ideas to avoid the classical methods of diagnosis and treatment through miniaturized and label-free systems have emerged. Capacitive biosensors address these requirements and thus have the perspective to be used in advanced diagnostic devices that promise early detection of potential fatal conditions. The operation principles, as well as the design and fabrication of several capacitive microsystems for the detection of biomolecular interactions are presented in this review. These systems are micro-membranes based on surface stress changes, interdigitated micro-electrodes and electrode-solution interfaces. Their applications extend to DNA hybridization, protein-ligand binding, antigen-antibody binding, etc. Finally, the limitations and prospects of capacitive microsystems in biological applications are discussed. (C) 2011 Elsevier B.V. All rights reserved.
C1 [Tsouti, V.; Chatzandroulis, S.] NCSR Demokritos, Inst Microelect, Terma Patriarchou Grigor 15310, Agia Paraskevi, Greece.
   [Boutopoulos, C.; Zergioti, I.] Natl Tech Univ Athens, Dept Appl Sci, Zografos 15780, Greece.
C3 National Centre of Scientific Research "Demokritos"; National Technical
   University of Athens
RP Tsouti, V (通讯作者)，NCSR Demokritos, Inst Microelect, Terma Patriarchou Grigor 15310, Agia Paraskevi, Greece.
EM vasso@imel.demokritos.gr
OI Boutopoulos, Christos/0000-0002-3892-8483
CR Bard A. J., 2001, ELECTROCHEMICAL METH
   Benini L, 2007, IEEE DES TEST COMPUT, V24, P38, DOI 10.1109/MDT.2007.12
   Berdat D, 2008, LAB CHIP, V8, P302, DOI 10.1039/b712609c
   Berdat D, 2006, SENSOR ACTUAT B-CHEM, V118, P53, DOI 10.1016/j.snb.2006.04.064
   Berggren C, 2001, ELECTROANAL, V13, P173, DOI 10.1002/1521-4109(200103)13:3<173::AID-ELAN173>3.0.CO;2-B
   Berggren C, 1999, ELECTROANAL, V11, P156, DOI 10.1002/(SICI)1521-4109(199903)11:3<156::AID-ELAN156>3.0.CO;2-O
   Berney H, 2000, SENSOR ACTUAT B-CHEM, V68, P100, DOI 10.1016/S0925-4005(00)00468-8
   Bonanni A, 2010, MICROCHIM ACTA, V170, P275, DOI 10.1007/s00604-010-0358-5
   BRATOV A, 2008, BIOSENS BIOELECTRON, V118, P84
   Bryzek J, 2006, IEEE CIRCUITS DEVICE, V22, P8, DOI 10.1109/MCD.2006.1615241
   Caillat P, 1999, SENSOR ACTUAT B-CHEM, V61, P154, DOI 10.1016/S0925-4005(99)00287-7
   Carlen ET, 2006, APPL PHYS LETT, V89, DOI 10.1063/1.2364878
   Carlen ET, 2008, REV SCI INSTRUM, V79, DOI 10.1063/1.2830938
   Carrara S, 2009, SENSOR ACTUAT B-CHEM, V136, P163, DOI 10.1016/j.snb.2008.09.050
   Cha M, 2008, LAB CHIP, V8, P932, DOI 10.1039/b719101d
   Chapman DL, 1913, PHILOS MAG, V25, P475, DOI 10.1080/14786440408634187
   Daniels JS, 2007, ELECTROANAL, V19, P1239, DOI 10.1002/elan.200603855
   Figeys D, 2000, ANAL CHEM, V72, p330A, DOI 10.1021/ac002800y
   Fritz J, 2000, SCIENCE, V288, P316, DOI 10.1126/science.288.5464.316
   Gevorgian SS, 1996, IEEE T MICROW THEORY, V44, P896, DOI 10.1109/22.506449
   Ghafar-Zadeh E, 2008, SENSOR ACTUAT A-PHYS, V144, P304, DOI 10.1016/j.sna.2008.02.012
   GhafarZadeh E, 2010, ANALOG CIRC SIG PROC, P1, DOI 10.1007/978-90-481-3727-5
   GOUY G, 1910, J PHYS-PARIS, V9, P457, DOI DOI 10.1051/JPHYSTAP:019100090045700
   Guiducci C, 2006, IEEE SENS J, V6, P1084, DOI 10.1109/JSEN.2006.877979
   Gul O, 2006, IEEE SENSOR, P600
   Hagan MF, 2002, J PHYS CHEM B, V106, P10163, DOI 10.1021/jp020972o
   Hansen KM, 2001, ANAL CHEM, V73, P1567, DOI 10.1021/ac0012748
   HOFFMANN B, 1995, P TRANSD 95 8 INT C, P837
   Igreja R, 2004, SENSOR ACTUAT A-PHYS, V112, P291, DOI 10.1016/j.sna.2004.01.040
   Kang TJ, 2010, SENSOR ACTUAT B-CHEM, V147, P691, DOI 10.1016/j.snb.2010.03.056
   Kennedy GC, 2003, NAT BIOTECHNOL, V21, P1233, DOI 10.1038/nbt869
   Kikuchi A, 1996, ANAL CHEM, V68, P823, DOI 10.1021/ac950748d
   Laczka O, 2008, ANAL CHEM, V80, P7239, DOI 10.1021/ac800643k
   Lee KH, 2010, BIOSENS BIOELECTRON, V26, P1373, DOI 10.1016/j.bios.2010.07.055
   Levine PM, 2009, BIOSENS BIOELECTRON, V24, P1995, DOI 10.1016/j.bios.2008.10.012
   LIM SH, 2007, P 2 IEEE INT C NAN E
   Limbut W, 2006, ANAL CHIM ACTA, V561, P55, DOI 10.1016/j.aca.2006.01.021
   Limbut W, 2007, ANAL BIOANAL CHEM, V389, P517, DOI 10.1007/s00216-007-1443-4
   Liu YS, 2008, APPL PHYS LETT, V92, DOI 10.1063/1.2908203
   Loyprasert S, 2010, BIOSENS BIOELECTRON, V25, P1977, DOI 10.1016/j.bios.2010.01.020
   Lu MSC, 2010, BIOSENS BIOELECTRON, V26, P1093, DOI 10.1016/j.bios.2010.08.065
   McKendry R, 2002, P NATL ACAD SCI USA, V99, P9783, DOI 10.1073/pnas.152330199
   Mehta M, 2007, BIOSENS BIOELECTRON, V23, P728, DOI 10.1016/j.bios.2007.08.011
   Moreno-Hagelsieb L, 2007, BIOSENS BIOELECTRON, V22, P2199, DOI 10.1016/j.bios.2006.10.024
   Moreno-Hagelsieb L, 2004, SENSOR ACTUAT B-CHEM, V98, P269, DOI 10.1016/j.snb.2003.10.036
   Mountfort D, 2007, BIOSENS BIOELECTRON, V22, P1251, DOI 10.1016/j.bios.2006.05.010
   Mukhopadhyay R, 2005, LANGMUIR, V21, P8400, DOI 10.1021/la0511687
   Numnuam A, 2009, BIOSENS BIOELECTRON, V24, P2559, DOI 10.1016/j.bios.2009.01.005
   Olthuis W, 1997, SENSOR ACTUAT B-CHEM, V43, P211, DOI 10.1016/S0925-4005(97)00157-3
   Park KH, 2007, APPL PHYS LETT, V91, DOI 10.1063/1.2786594
   Qureshi A, 2010, BIOSENS BIOELECTRON, V25, P2318, DOI 10.1016/j.bios.2010.03.018
   Rusling JF, 2010, ANALYST, V135, P2496, DOI 10.1039/c0an00204f
   Sang SB, 2010, BIOSENS BIOELECTRON, V25, P2420, DOI 10.1016/j.bios.2010.03.035
   Satyanarayana S, 2006, SENSOR ACTUAT B-CHEM, V115, P494, DOI 10.1016/j.snb.2005.10.013
   SCHALKHAMMER T, 1995, SENSOR ACTUAT B-CHEM, V24, P166, DOI 10.1016/0925-4005(95)85036-8
   Senturia S.D., 2001, MICROSYSTEMS DESIGN
   SHEPPARD NF, 1995, SENSOR ACTUAT B-CHEM, V28, P95, DOI 10.1016/0925-4005(94)01542-P
   Shu WM, 2007, BIOSENS BIOELECTRON, V22, P2003, DOI 10.1016/j.bios.2006.08.047
   Sivaramakrishnan S, 2008, SENSOR ACTUAT B-CHEM, V135, P262, DOI 10.1016/j.snb.2008.08.030
   Stachowiak JC, 2006, LANGMUIR, V22, P263, DOI 10.1021/la0521645
   Stagni C, 2007, IEEE SENS J, V7, P577, DOI 10.1109/JSEN.2007.891990
   Stagni C, 2006, IEEE J SOLID-ST CIRC, V41, P2956, DOI 10.1109/JSSC.2006.884867
   Strong ZA, 2002, BIOMED MICRODEVICES, V4, P97, DOI 10.1023/A:1014627029818
   TAYLOR RF, 1991, ANAL CHIM ACTA, V249, P67, DOI 10.1016/0003-2670(91)87009-V
   Teles FRR, 2008, TALANTA, V77, P606, DOI 10.1016/j.talanta.2008.07.024
   Thevenot DR, 2001, BIOSENS BIOELECTRON, V16, P121, DOI [10.1016/S0956-5663(01)00115-4, 10.1081/AL-100103209]
   Thevenot DR, 1999, PURE APPL CHEM, V71, P2333, DOI 10.1351/pac199971122333
   Thompson M, 2005, ACCREDIT QUAL ASSUR, V10, P82, DOI 10.1007/s00769-004-0871-5
   Tosar JP, 2010, BIOSENS BIOELECTRON, V26, P1205, DOI 10.1016/j.bios.2010.08.053
   Tsouti V, 2008, MICROELECTRON ENG, V85, P1359, DOI 10.1016/j.mee.2007.12.075
   Tsouti V, 2010, BIOSENS BIOELECTRON, V26, P1588, DOI 10.1016/j.bios.2010.07.119
   Tsouti V, 2009, MICROELECTRON ENG, V86, P1495, DOI 10.1016/j.mee.2008.11.058
   Van Gerwen P, 1998, SENSOR ACTUAT B-CHEM, V49, P73, DOI 10.1016/S0925-4005(98)00128-2
   Varshney M, 2008, TALANTA, V74, P518, DOI 10.1016/j.talanta.2007.06.027
   Varshney M, 2007, BIOSENS BIOELECTRON, V22, P2408, DOI 10.1016/j.bios.2006.08.030
   Waggoner PS, 2007, LAB CHIP, V7, P1238, DOI 10.1039/b707401h
   WANG J, 2006, ANAL CHEM, V78, P1679
   WEI JS, 1977, IEEE J QUANTUM ELECT, V13, P152, DOI 10.1109/JQE.1977.1069319
   Wongkittisuksa B, 2011, BIOSENS BIOELECTRON, V26, P2466, DOI 10.1016/j.bios.2010.10.033
   Yusof Y, 2010, JPN J APPL PHYS, V49, DOI 10.1143/JJAP.49.01AG05
NR 80
TC 102
Z9 107
U1 4
U2 131
PU ELSEVIER ADVANCED TECHNOLOGY
PI OXFORD
PA OXFORD FULFILLMENT CENTRE THE BOULEVARD, LANGFORD LANE, KIDLINGTON,
   OXFORD OX5 1GB, OXON, ENGLAND
SN 0956-5663
EI 1873-4235
J9 BIOSENS BIOELECTRON
JI Biosens. Bioelectron.
PD SEP 15
PY 2011
VL 27
IS 1
BP 1
EP 11
DI 10.1016/j.bios.2011.05.047
PG 11
WC Biophysics; Biotechnology & Applied Microbiology; Chemistry, Analytical;
   Electrochemistry; Nanoscience & Nanotechnology
WE Science Citation Index Expanded (SCI-EXPANDED)
SC Biophysics; Biotechnology & Applied Microbiology; Chemistry;
   Electrochemistry; Science & Technology - Other Topics
GA 834IP
UT WOS:000295953300001
PM 21752630
DA 2023-06-30
ER

PT J
AU Moreno, M
   Gonzalez, VM
   Rincon, E
   Domingo, A
   Dominguez, E
AF Moreno, M.
   Gonzalez, V. M.
   Rincon, E.
   Domingo, A.
   Dominguez, E.
TI Aptasensor based on the selective electrodeposition of protein-linked
   gold nanoparticles on screen-printed electrodes
SO ANALYST
LA English
DT Article
ID COLLOIDAL GOLD; HYDROGEN-PEROXIDE; IMMOBILIZATION; MICROARRAYS;
   APTAMERS; DNA
AB The electrodeposition of DNA-gold nanoparticles previously developed in our group has been used as starting point for the electrodeposition of proteins attached to gold nanoparticles. We have performed a proof of principle by developing a methodology based on the electrodeposition of proteins bound to gold nanoparticles on screen-printed gold microelectrodes using, in a first approach, horseradish peroxide-conjugated gold nanoparticles (gold-HRP). The electrodeposition was achieved at a current positive potential of 800 mV vs. Ag/AgCl and the functionality of the electrodeposited HRP-particles was tested by electrochemical reduction of H2O2. Furthermore, we used this proof of concept in an aptasensor application to detect Leishmania infantum KMP-11. Hence, we have demonstrated not only the functionality of the electrodeposition of proteins bound to gold nanoparticles, but also the utility of the method with the aim of developing a real biosensor containing multiple enzymes or proteins in a multimodular device.
C1 [Moreno, M.; Rincon, E.; Domingo, A.] Univ Alcala, Fac Med, Dept Bioquim & Biol Mol, Madrid 28871, Spain.
   [Gonzalez, V. M.] Hosp Ramon & Cajal, Dept Bioquim Invest, IRYCIS, E-28034 Madrid, Spain.
   [Dominguez, E.] Univ Alcala, Fac Med, Dept Quim Analit & Ingn Quim, Madrid 28871, Spain.
C3 Universidad de Alcala; Hospital Universitario Ramon y Cajal; Universidad
   de Alcala
RP Moreno, M (通讯作者)，Univ Alcala, Fac Med, Dept Bioquim & Biol Mol, Madrid 28871, Spain.
EM morenomm@cab.inta-csic.es
RI Moreno, Miguel/E-9552-2010; Gonzalez, Victor M/F-7396-2010; Domínguez,
   Elena/L-8373-2014; Dominguez Canas, Elena/L-8373-2014
OI Moreno, Miguel/0000-0002-6065-4095; Gonzalez, Victor
   M/0000-0001-7538-0552; Domínguez, Elena/0000-0001-5091-2225; Dominguez
   Canas, Elena/0000-0002-7681-2043
CR Ackerson CJ, 2010, BIOCONJUGATE CHEM, V21, P214, DOI 10.1021/bc900135d
   Borrebaeck CAK, 2009, J PROTEOMICS, V72, P928, DOI 10.1016/j.jprot.2009.01.027
   Campas M, 2006, SENSOR ACTUAT B-CHEM, V114, P897, DOI 10.1016/j.snb.2005.08.029
   Cho EJ, 2009, ANNU REV ANAL CHEM, V2, P241, DOI 10.1146/annurev.anchem.1.031207.112851
   EKINS RP, 1989, J PHARMACEUT BIOMED, V7, P155, DOI 10.1016/0731-7085(89)80079-2
   FRENS G, 1973, NATURE-PHYS SCI, V241, P20, DOI 10.1038/physci241020a0
   Harper JC, 2007, LANGMUIR, V23, P8285, DOI 10.1021/la701775g
   He XL, 2007, BIOTECHNOL LETT, V29, P149, DOI 10.1007/s10529-006-9211-7
   Hermanson GT., 1996, BIOCONJUGATE TECHNIQ, P593
   Li LD, 2010, SENSOR ACTUAT B-CHEM, V149, P110, DOI 10.1016/j.snb.2010.06.015
   Li LD, 2010, ANAL BIOANAL CHEM, V398, P563, DOI 10.1007/s00216-010-3922-2
   Lim YC, 2010, J BIOMED NANOTECHNOL, V6, P93, DOI 10.1166/jbn.2010.1103
   Liu SQ, 2002, ANAL BIOCHEM, V307, P110, DOI 10.1016/S0003-2697(02)00014-3
   Moreno M, 2003, BIOCHEM BIOPH RES CO, V308, P214, DOI 10.1016/S0006-291X(03)01352-4
   Moreno M, 2009, BIOSENS BIOELECTRON, V25, P778, DOI 10.1016/j.bios.2009.08.028
   Sokolov K, 2003, CANCER RES, V63, P1999
   Song SP, 2008, TRAC-TREND ANAL CHEM, V27, P108, DOI 10.1016/j.trac.2007.12.004
   Stoevesandt O, 2009, EXPERT REV PROTEOMIC, V6, P145, DOI 10.1586/EPR.09.2
   Tan YM, 2010, BIOSENS BIOELECTRON, V25, P2644, DOI 10.1016/j.bios.2010.04.040
   Tombelli S, 2010, COMB CHEM HIGH T SCR, V13, P641, DOI 10.2174/1386207311004070641
   Wilson MS, 2006, ANAL CHEM, V78, P2507, DOI 10.1021/ac0518452
   Wu S, 2006, ELECTROCHEM COMMUN, V8, P1197, DOI 10.1016/j.elecom.2006.05.013
   Xu J, 2010, BIOSENS BIOELECTRON, V25, P1313, DOI 10.1016/j.bios.2009.10.018
   Yin HS, 2009, SENSOR ACTUAT B-CHEM, V137, P747, DOI 10.1016/j.snb.2008.12.046
   ZHAO JG, 1992, J ELECTROANAL CHEM, V327, P109, DOI 10.1016/0022-0728(92)80140-Y
   Zuo XL, 2009, J AM CHEM SOC, V131, P6944, DOI 10.1021/ja901315w
NR 26
TC 19
Z9 20
U1 3
U2 60
PU ROYAL SOC CHEMISTRY
PI CAMBRIDGE
PA THOMAS GRAHAM HOUSE, SCIENCE PARK, MILTON RD, CAMBRIDGE CB4 0WF, CAMBS,
   ENGLAND
SN 0003-2654
EI 1364-5528
J9 ANALYST
JI Analyst
PY 2011
VL 136
IS 9
BP 1810
EP 1815
DI 10.1039/c1an15070g
PG 6
WC Chemistry, Analytical
WE Science Citation Index Expanded (SCI-EXPANDED)
SC Chemistry
GA 748BN
UT WOS:000289365100005
PM 21394378
DA 2023-06-30
ER

PT J
AU Ruan, CX
   Lou, J
   Wang, DD
   Zhang, CY
   Sun, W
AF Ruan, Chengxiang
   Lou, Jin
   Wang, Dandan
   Zhang, Canying
   Sun, Wei
TI ELECTROCATALYSIS OF HEMOGLOBIN IN IONIC LIQUID BMIMPF6 AND CuS
   NANOSPHERE COMPOSITE FILMS
SO BULLETIN OF THE CHEMICAL SOCIETY OF ETHIOPIA
LA English
DT Article
DE Hemoglobin; Direct electrochemistry; Copper sulfide nanosphere;
   1-Butyl-3-methylimidazolium hexafluorophosphate; Hydrogen peroxide
ID DIRECT ELECTRON-TRANSFER; CARBON-PASTE ELECTRODE; DIRECT
   ELECTROCHEMISTRY; TEMPERATURE; DEPOSITION; SPHERES; PARTICLES;
   NANOTUBES; MATRIX
AB Ionic liquid 1-butyl-3-methylimidazolium hexafluorophosphate (BMIMPF6) was mixed homogeneously with nanometer-sized semiconductor CuS sphere to form a new nanocomposite material, which was further used for the immobilization of hemoglobin (Hb) on the surface of carbon paste electrode (CPE). Direct electrochemistry of Hb in BMIMPF6-CuS composite film was carefully investigated with a pair of quasi-reversible redox peaks appeared and the formal potential (E-0') was got as -135 mV (vs. SCE) in pH 7.0 phosphate buffer solution, which was due to the enhanced direct electron transfer rate of Hb in the biocompatible matrix. The BMIMPF6-CuS-Hb/CPE showed excellent electrocatalytic activity to the reduction of hydrogen peroxide with the kinetic parameters for the electrocatalytic reaction evaluated. The results indicated that the BMIMPF6-CuS nanocomposite could be used for the preparation of electrochemical biosensor.
C1 [Ruan, Chengxiang; Lou, Jin] Jiangxi Sci & Technol Normal Univ, Jiangxi Key Lab Surface Engn, Nanchang 330013, Jiangxi, Peoples R China.
   [Wang, Dandan; Zhang, Canying; Sun, Wei] Qingdao Univ Sci & Technol, Coll Chem & Mol Engn, Qingdao 266042, Peoples R China.
C3 Jiangxi Science & Technology Normal University; Qingdao University of
   Science & Technology
RP Ruan, CX (通讯作者)，Jiangxi Sci & Technol Normal Univ, Jiangxi Key Lab Surface Engn, Nanchang 330013, Jiangxi, Peoples R China.
EM cxruan@126.com; sunwei@qust.edu.cn
RI sun, wei/GYU-5320-2022; wei, wei/IQW-1347-2023
OI Sun, Wei/0000-0002-9923-7328
CR Buzzeo MC, 2004, CHEMPHYSCHEM, V5, P1106, DOI 10.1002/cphc.200301017
   Buzzeo MC, 2004, ANAL CHEM, V76, P4583, DOI 10.1021/ac040042w
   Caruso F, 2000, CHEM-EUR J, V6, P413, DOI 10.1002/(SICI)1521-3765(20000204)6:3<413::AID-CHEM413>3.0.CO;2-9
   Caruso F, 2001, ADV MATER, V13, P740, DOI 10.1002/1521-4095(200105)13:10<740::AID-ADMA740>3.0.CO;2-6
   Cha JN, 2003, J AM CHEM SOC, V125, P8285, DOI 10.1021/ja0279601
   Dai ZH, 2004, ACTA PHYS-CHIM SIN, V20, P1262, DOI 10.3866/PKU.WHXB20041020
   Fan CH, 2000, ELECTROANAL, V12, P1156, DOI 10.1002/1521-4109(200010)12:14<1156::AID-ELAN1156>3.0.CO;2-4
   Fan CH, 2001, ANAL CHEM, V73, P2850, DOI 10.1021/ac001397s
   He P, 2004, LANGMUIR, V20, P10260, DOI 10.1021/la048480l
   HIROYUKI O, 2005, ELECTROCHEMICAL ASPE
   Jafelicci M, 1999, J NON-CRYST SOLIDS, V247, P98, DOI 10.1016/S0022-3093(99)00040-X
   Jiang XC, 2002, CAN J CHEM, V80, P263, DOI [10.1139/v02-020, 10.1139/V02-020]
   LAKSHMIKUMAR ST, 1994, SOL ENERG MAT SOL C, V32, P7, DOI 10.1016/0927-0248(94)90251-8
   LAVIRON E, 1979, J ELECTROANAL CHEM, V101, P19, DOI 10.1016/S0022-0728(79)80075-3
   Liu Y, 2005, GREEN CHEM, V7, P655, DOI 10.1039/b504689k
   Lu HY, 2006, ELECTROANAL, V18, P379, DOI 10.1002/elan.200503420
   Lu Q, 2007, J PHYS CHEM B, V111, P9808, DOI 10.1021/jp071201t
   Lu XB, 2006, BIOMACROMOLECULES, V7, P975, DOI 10.1021/bm050933t
   Maleki N, 2006, ANAL CHEM, V78, P3820, DOI 10.1021/ac060070+
   Rusling JF, 1998, ACCOUNTS CHEM RES, V31, P363, DOI 10.1021/ar970254y
   Shumyantseva VV, 2004, ANAL CHEM, V76, P6046, DOI 10.1021/ac049927y
   SILVESTER EJ, 1991, LANGMUIR, V7, P2917, DOI 10.1021/la00060a009
   Sun W, 2007, ELECTROANAL, V19, P1597, DOI 10.1002/elan.200703889
   Sun W, 2007, ELECTROCHEM COMMUN, V9, P1159, DOI 10.1016/j.elecom.2007.01.003
   Wang JX, 2002, ANAL CHEM, V74, P1993, DOI 10.1021/ac010978u
   Wang SF, 2005, LANGMUIR, V21, P9260, DOI 10.1021/la050947k
   YI HC, 1990, J MATER SCI, V25, P1159
   Yu P, 2005, LANGMUIR, V21, P9000, DOI 10.1021/la051089v
   Yu XL, 2007, ADV FUNCT MATER, V17, P1397, DOI 10.1002/adfm.200600245
   Zhang YJ, 2005, LANGMUIR, V21, P4797, DOI 10.1021/la050026+
   Zhao F, 2004, ANAL CHEM, V76, P4960, DOI 10.1021/ac0494026
NR 31
TC 1
Z9 1
U1 0
U2 13
PU CHEM SOC ETHIOPIA
PI ADDIS ABABA
PA PO BOX 32934, ADDIS ABABA, 00, ETHIOPIA
SN 1011-3924
EI 1726-801X
J9 B CHEM SOC ETHIOPIA
JI Bull. Chem. Soc. Ethiop.
PY 2011
VL 25
IS 3
BP 443
EP 450
PG 8
WC Chemistry, Multidisciplinary
WE Science Citation Index Expanded (SCI-EXPANDED)
SC Chemistry
GA 932ZN
UT WOS:000303329100013
DA 2023-06-30
ER

PT J
AU Chang, KM
   Chang, CT
   Chao, KY
   Chen, JL
AF Chang, Kow-Ming
   Chang, Chih-Tien
   Chao, Kuo-Yi
   Chen, Jin-Li
TI Development of FET-Type Reference Electrodes for pH-ISFET Applications
SO JOURNAL OF THE ELECTROCHEMICAL SOCIETY
LA English
DT Article
DE composite materials; electrochemical electrodes; ion exchange; ion
   sensitive field effect transistors; photoresists; polymer films
ID FIELD-EFFECT TRANSISTORS; UREASE-BASED BIOSENSOR; DIFFERENTIAL-MODE;
   MEMBRANES; STATE; REFET; IONS
AB A reference field effect transistor (FET) fabrication method by using a perfluorosulfonated proton exchange membrane associated with ion-insensitive polymers is proposed. The single-layer film of the perfluorosulfonated polymer/photoresist composite among the eight films tested demonstrated the best performance of 5.8 mV/pH and 11.27 mV/pNa sensitivities. Meanwhile, the drift performances were 3.5 mV/h and less than 1 mV/h for the first and second 4 h tests. A high sensitivity of 52.1 mV/pH and a low interference of 4.61 mV/pNa were obtained in the range of pH 1-13 through the differential arrangement with ZrO(2) gate ion-sensitive field-effect transistors (ISFETs). Meanwhile, the transconductance match of the proposed reference FET/ISFET pair would simplify the differential readout circuits.
C1 [Chang, Kow-Ming; Chang, Chih-Tien; Chao, Kuo-Yi; Chen, Jin-Li] Natl Chiao Tung Univ, Inst Elect, Dept Elect Engn, Hsinchu 30050, Taiwan.
C3 National Yang Ming Chiao Tung University
RP Chang, KM (通讯作者)，Natl Chiao Tung Univ, Inst Elect, Dept Elect Engn, Hsinchu 30050, Taiwan.
EM kmchang@cc.nctu.edu.tw; daily.deli@msa.hinet.net
FU National Science Council of Taiwan [NSC-942215-E-009-012]
FX The authors thank the National Science Council of Taiwan for financially
   supporting this research under contract no. NSC-942215-E-009-012.
CR Anh DTV, 2003, SENSOR ACTUAT B-CHEM, V91, P1, DOI 10.1016/S0925-4005(03)00058-3
   BERGVELD P, 1970, IEEE T BIO-MED ENG, VBM17, P70, DOI 10.1109/TBME.1970.4502688
   BERGVELD P, 1989, SENSOR ACTUATOR, V18, P309, DOI 10.1016/0250-6874(89)87038-6
   BERGVELD P, 2003, SENS C
   Chang KM, 2007, JPN J APPL PHYS 1, V46, P4333, DOI 10.1143/JJAP.46.4333
   Chudy M, 1999, SENSOR ACTUAT B-CHEM, V57, P47, DOI 10.1016/S0925-4005(99)00134-3
   Dawgul M, 2003, SENSORS, V3, P146, DOI 10.3390/s30600146
   Errachid A, 1999, SENSOR ACTUAT B-CHEM, V60, P43, DOI 10.1016/S0925-4005(99)00242-7
   Gorchkov DV, 1996, ANAL CHIM ACTA, V331, P217, DOI 10.1016/0003-2670(96)00185-7
   JANATA J, 1979, ION SELECTIVE ELECTR, V1, P31
   KINLEN PJ, 1994, SENSOR ACTUAT B-CHEM, V22, P13, DOI 10.1016/0925-4005(94)01254-7
   Lai CS, 2009, SENSORS-BASEL, V9, P2076, DOI 10.3390/s90302076
   Lee YC, 2002, J KOREAN PHYS SOC, V40, P601, DOI 10.3938/jkps.40.601
   Luo XL, 2004, ANAL CHIM ACTA, V512, P57, DOI 10.1016/j.aca.2004.02.039
   MATSUO T, 1984, SENSOR ACTUATOR, V5, P293, DOI 10.1016/0250-6874(84)85013-1
   MATSUO T, 1978, EL SOC SPRING M SEAT, P202
   Okada T, 1998, J ELECTROANAL CHEM, V442, P137, DOI 10.1016/S0022-0728(97)00499-3
   PECHHOLD W, 1976, PURE APPL CHEM, V46, P127, DOI 10.1351/pac197646020127
   ROCHER V, 1994, J ELECTROCHEM SOC, V141, P535, DOI 10.1149/1.2054761
   SHIMADA K, 1980, MED BIOL ENG COMPUT, V18, P741, DOI 10.1007/BF02441899
   SMITH D, 1984, INT J MASS SPECTROM, V61, P15, DOI 10.1016/0168-1176(84)85113-7
   Soldatkin AP, 2000, ANAL CHIM ACTA, V403, P25, DOI 10.1016/S0003-2670(99)00660-1
   Suzuki H, 1998, SENSOR ACTUAT B-CHEM, V46, P146, DOI 10.1016/S0925-4005(98)00110-5
   TSAO JP, 2002, J MAT SCI ENG, V34, P17
   VANDENBERG A, 1985, SENSOR ACTUATOR, V8, P129, DOI 10.1016/0250-6874(85)87010-4
   VANDENBERG A, 1987, ANAL CHEM, V59, P2827, DOI 10.1021/ac00150a024
   VANDENBERG A, 1988, THESIS U TWENTE NETH
   vanHal REG, 1996, ADV COLLOID INTERFAC, V69, P31, DOI 10.1016/S0001-8686(96)00307-7
   Volotovsky V, 1997, SENSOR ACTUAT B-CHEM, V42, P233, DOI 10.1016/S0925-4005(97)80340-1
NR 29
TC 10
Z9 11
U1 0
U2 30
PU ELECTROCHEMICAL SOC INC
PI PENNINGTON
PA 65 SOUTH MAIN STREET, PENNINGTON, NJ 08534 USA
SN 0013-4651
J9 J ELECTROCHEM SOC
JI J. Electrochem. Soc.
PY 2010
VL 157
IS 5
BP J143
EP J148
DI 10.1149/1.3355904
PG 6
WC Electrochemistry; Materials Science, Coatings & Films
WE Science Citation Index Expanded (SCI-EXPANDED)
SC Electrochemistry; Materials Science
GA 581WF
UT WOS:000276555300075
DA 2023-06-30
ER

PT J
AU Chen, GP
   Wang, X
   Liu, AR
   Qian, DJ
AF Chen, Guo-Ping
   Wang, Xu
   Liu, Ai-Rong
   Qian, Dong-Jin
TI Layer-by-layer assembly of poly(p-xylyleneviologen)-DNA multilayers and
   their electrochemical properties
SO MATERIALS SCIENCE & ENGINEERING C-BIOMIMETIC AND SUPRAMOLECULAR SYSTEMS
LA English
DT Article
DE Layer-by-layer; DNA; Polyviologen; QCM; Electrochemistry
ID QUARTZ-CRYSTAL MICROBALANCE; VIOLOGEN; MONOLAYERS; FILMS; BIOSENSOR; DNA
AB Multilayers of poly(p-xylyleneviologen) (PXV) and calf thymus DNA were constructed on the gold surface by layer-by-layer (LBL) method. The assembly process was examined by quartz crystal microbalance (QCM) measurements. According to the frequency change, the average mass increase was estimated to be about 97 and 110 ng/cm(2) for each assembly of PXV and DNA layer, respectively. Cyclic voltammograms of the multilayer modified gold electrodes showed a couple of redox peaks, the potentials of which were closely dependent on the layer numbers and nature of the outmost layer. The alternatively assembled DNA layers could hinder formation of pi-complex dimer of viologen groups due to the strong interlayer electrostatic interaction. The charge transfer process was discussed by the chronocoulometry method. The assembled PXV-DNA multilayers showed high long-term stability at ambient conditions and in electrolyte solution. (C) 2008 Elsevier B.V. All rights reserved.
C1 [Wang, Xu; Liu, Ai-Rong; Qian, Dong-Jin] Fudan Univ, Dept Chem, Shanghai 200433, Peoples R China.
   [Chen, Guo-Ping] Fudan Univ, State Key Lab ASIC & Syst, Shanghai 200433, Peoples R China.
   [Chen, Guo-Ping] Fudan Univ, Sch Microelect, Shanghai 200433, Peoples R China.
C3 Fudan University; Fudan University; Fudan University
RP Qian, DJ (通讯作者)，Fudan Univ, Dept Chem, 220 Handan Rd, Shanghai 200433, Peoples R China.
EM djqian@fudan.edu.cn
RI Liu, Airong/K-2236-2019
OI Liu, Airong/0000-0002-7923-2829
FU National Science Foundation of China [20573025]; Shanghai Leading
   Academic Discipline Project [B108]
FX We thank the National Science Foundation of China (20573025) and
   Shanghai Leading Academic Discipline Project (B108) for the financial
   support.
CR Balzani V., 2003, MOL DEVICES MACHINES
   BIRD CL, 1981, CHEM SOC REV, V10, P49, DOI 10.1039/cs9811000049
   Choi JW, 2001, BIOSENS BIOELECTRON, V16, P819, DOI 10.1016/S0956-5663(01)00225-1
   Credi A, 1997, J AM CHEM SOC, V119, P2679, DOI 10.1021/ja963572l
   Da Silva S, 2004, ELECTROCHEM COMMUN, V6, P404, DOI 10.1016/j.elecom.2004.02.007
   DONG SJ, 1995, CHEM MODIFIED ELECTR, P52
   Fernandez AJ, 2000, J PHYS CHEM B, V104, P5573
   Godinez LA, 1996, LANGMUIR, V12, P5087, DOI 10.1021/la960485y
   Gu N, 2006, ELECTROCHIM ACTA, V51, P6038, DOI 10.1016/j.electacta.2006.01.065
   Huang HX, 2004, ELECTROCHIM ACTA, V49, P1491, DOI 10.1016/j.electacta.2003.11.009
   LEE KAB, 1990, LANGMUIR, V6, P709, DOI 10.1021/la00093a031
   Li JH, 1997, ELECTROANAL, V9, P834, DOI 10.1002/elan.1140091106
   Nakamura N, 2002, LANGMUIR, V18, P5804, DOI 10.1021/la020070e
   Nitahara S, 2006, THIN SOLID FILMS, V499, P354, DOI 10.1016/j.tsf.2005.07.014
   Qian DJ, 2000, THIN SOLID FILMS, V374, P125, DOI 10.1016/S0040-6090(00)01066-X
   Qian DJ, 2002, BIOSENS BIOELECTRON, V17, P789, DOI 10.1016/S0956-5663(02)00079-9
   SEO BI, 1998, THIN SOLID FILMS, V722, P327
   Shinbo K, 2002, MAT SCI ENG C-BIO S, V22, P319, DOI 10.1016/S0928-4931(02)00214-X
   Singh KV, 2006, CARBON, V44, P1730, DOI 10.1016/j.carbon.2005.12.048
   Sukhishvili SA, 2005, CURR OPIN COLLOID IN, V10, P37, DOI 10.1016/j.cocis.2005.05.001
   Tang XY, 1996, LANGMUIR, V12, P5921, DOI 10.1021/la9503764
   Wang XJ, 2006, ELECTROCHEM COMMUN, V8, P201, DOI 10.1016/j.elecom.2005.11.006
   Wang X, 2006, CARBON, V44, P2115, DOI 10.1016/j.carbon.2006.04.014
   Yan H, 2002, NATURE, V415, P62, DOI 10.1038/415062a
NR 24
TC 13
Z9 13
U1 2
U2 18
PU ELSEVIER
PI AMSTERDAM
PA RADARWEG 29, 1043 NX AMSTERDAM, NETHERLANDS
SN 0928-4931
J9 MAT SCI ENG C-BIO S
JI Mater. Sci. Eng. C-Biomimetic Supramol. Syst.
PD APR 30
PY 2009
VL 29
IS 3
SI SI
BP 925
EP 929
DI 10.1016/j.msec.2008.08.008
PG 5
WC Materials Science, Multidisciplinary
WE Science Citation Index Expanded (SCI-EXPANDED)
SC Materials Science
GA 452DP
UT WOS:000266520400047
OA Bronze
DA 2023-06-30
ER

PT J
AU Marin-Garcia, L
   Frontana-Uribe, BA
   Reyes-Grajeda, JP
   Stojanoff, V
   Serrano-Posada, HJ
   Moreno, A
AF Marin-Garcia, Liliana
   Frontana-Uribe, Bernardo A.
   Reyes-Grajeda, Juan Pablo
   Stojanoff, Vivian
   Serrano-Posada, Hugo Javier
   Moreno, Abel
TI Chemical recognition of carbonate anions by proteins involved in
   biomineralization processes and their influence on calcite crystal
   growth
SO CRYSTAL GROWTH & DESIGN
LA English
DT Article
ID AMINO-ACID-SEQUENCE; PASTE BIOSENSOR; MATRIX PROTEINS; MAJOR PROTEIN;
   EGGSHELL; ELECTROOXIDATION; MINERALIZATION
AB In this work, we report the purification and characterization of struthiocalcins (SCA-1 and -2), two proteins isolated from the intramineral part of the ostrich's eggshell. To obtain a better insight about their solubility behavior at different temperatures in water and in buffer solution, dynamic light scattering experiments were carried out. We studied the influence of the intramineral proteins SCA-1 and SCA-2 as well as the two other proteins present in eggs such as ovocleidin-17 (OC-17) and lysozyme (Lys) on the crystal growth behavior of calcium carbonate (calcite). This study showed important changes in the crystal habit and the nucleation process of calcium carbonate. Finally, the electrochemical methods were analytically used to confirm the interaction observed in the crystallization experiments. These results sorted out our dilemma about the selectivity and chemical recognition of proteins present in the eggshell for calcium or carbonate ions.
C1 [Marin-Garcia, Liliana; Frontana-Uribe, Bernardo A.; Serrano-Posada, Hugo Javier; Moreno, Abel] Univ Nacl Autonoma Mexico, Inst Quim, Mexico City 04510, DF, Mexico.
   [Reyes-Grajeda, Juan Pablo] Inst Nacl Med Genom INMEGEN, Mexico City, DF, Mexico.
   [Stojanoff, Vivian] Brookhaven Natl Lab, NSLS, Upton, NY 11973 USA.
C3 Universidad Nacional Autonoma de Mexico; Instituto Nacional de Medicina
   Genomica; United States Department of Energy (DOE); Brookhaven National
   Laboratory
RP Frontana-Uribe, BA (通讯作者)，Univ Nacl Autonoma Mexico, Inst Quim, Mexico City 04510, DF, Mexico.
EM bafrontu@servidor.unam.mx; carcamo@servidor.unam.mx
RI Frontana-Uribe, Bernardo A./B-4660-2011; stojanoff, vivian/I-7290-2012;
   Moreno, Abel/K-6801-2019
OI Frontana-Uribe, Bernardo A./0000-0003-3796-5933; stojanoff,
   vivian/0000-0002-6650-512X; Reyes, Juan Pablo/0000-0001-6498-3286;
   Serrano-Posada, Hugo/0000-0002-7901-475X
CR Ahmed AMH, 2005, BRIT POULTRY SCI, V46, P268, DOI 10.1080/00071660500065425
   Bassi AS, 1999, ANAL BIOCHEM, V268, P223, DOI 10.1006/abio.1998.3082
   Cisneros-Gonzalez I, 2000, ELECTROCHIM ACTA, V45, P2729, DOI 10.1016/S0013-4686(00)00392-3
   Dominguez-Vera JM, 2000, POULTRY SCI, V79, P901, DOI 10.1093/ps/79.6.901
   Drickamer K, 1999, CURR OPIN STRUC BIOL, V9, P585, DOI 10.1016/S0959-440X(99)00009-3
   GRATZEL M, 1976, ANGEW CHEM INT EDIT, V15, P633, DOI 10.1002/anie.197606332
   KUWANA T, 1964, ANAL CHEM, V36, P241, DOI 10.1021/ac60207a006
   Lakshminarayanan R, 2005, BIOMACROMOLECULES, V6, P741, DOI 10.1021/bm049423+
   Lakshminarayanan R, 2003, J BIOL CHEM, V278, P2928, DOI 10.1074/jbc.M201518200
   Lakshminarayanan R, 2006, BIOMACROMOLECULES, V7, P3202, DOI 10.1021/bm0605412
   Lawrence NS, 2004, ANAL CHEM, V76, P3735, DOI 10.1021/ac049943v
   Li HY, 2007, J AM CHEM SOC, V129, P5480, DOI 10.1021/ja067901d
   Mailley P, 2003, ANAL CHEM, V75, P5422, DOI 10.1021/ac034177y
   Mann K, 2006, COMP BIOCHEM PHYS B, V143, P160, DOI 10.1016/j.cbpb.2005.11.003
   Mann K, 2004, BBA-PROTEINS PROTEOM, V1696, P41, DOI 10.1016/j.bbapap.2003.09.006
   Mann K, 1999, BIOCHEM MOL BIOL INT, V47, P997
   Reyes-Grajeda JP, 2004, J BIOL CHEM, V279, P40876, DOI 10.1074/jbc.M406033200
   RIESKAUTT M, 1999, PRACT APPROACH SER, V210, P269
   Tingry S, 2006, MAT SCI ENG C-BIO S, V26, P222, DOI 10.1016/j.msec.2005.10.071
   WANG J, 1994, BIOSENS BIOELECTRON, V9, P9, DOI 10.1016/0956-5663(94)80009-X
   Zhang JJ, 2005, J APPL ELECTROCHEM, V35, P945, DOI 10.1007/s10800-005-7078-2
NR 21
TC 22
Z9 22
U1 0
U2 23
PU AMER CHEMICAL SOC
PI WASHINGTON
PA 1155 16TH ST, NW, WASHINGTON, DC 20036 USA
SN 1528-7483
EI 1528-7505
J9 CRYST GROWTH DES
JI Cryst. Growth Des.
PD APR
PY 2008
VL 8
IS 4
BP 1340
EP 1345
DI 10.1021/cg701156r
PG 6
WC Chemistry, Multidisciplinary; Crystallography; Materials Science,
   Multidisciplinary
WE Science Citation Index Expanded (SCI-EXPANDED)
SC Chemistry; Crystallography; Materials Science
GA 283PS
UT WOS:000254649300045
DA 2023-06-30
ER

PT J
AU Paez, JI
   Froimowicz, P
   Baruzzi, AM
   Strumia, MC
   Brunetti, V
AF Paez, Julieta I.
   Froimowicz, Pablo
   Baruzzi, Ana M.
   Strumia, Miriam C.
   Brunetti, Veronica
TI Attachment of an aromatic dendritic macromolecule to gold surfaces
SO ELECTROCHEMISTRY COMMUNICATIONS
LA English
DT Article
DE dendron; immobilization; self-assembly; biosensor; gold electrodes
ID GLASSY-CARBON ELECTRODE; PK(A) VALUES; NANOTUBES; ACID; GRAPHITE; EQCM
AB Surface immobilization of dendrons and dendrimers presents an exciting opportunity for creating a wide variety of functionalized polymeric architectures suitable for the immobilization of biomolecules. Dendritic molecules contain multifunctional groups that can be efficiently modified to control the properties of the resulting polymers. We are developing strategies to generate a highly functionalized surface using multifunctional and rigid dendrons immobilized onto different substrates. In this paper, electrochemical methods and scanning probe microscopy were used to explore the immobilization of a dendritic macromolecule (3,5-bis(3,5-dinitrobenzoylamino)benzoic acid) or (D-NO2) onto gold electrodes. D-NO2 adsorbs spontaneously by dipping the metal surface in dendron solution and also via grafting of cystamine covalent attached to gold electrode. Reduction of this layer generates the hydroxylamine product. The resulting redox-active layer exhibits a well-behaved redox response for the adsorbed nitroso/hydroxylamine couple. (c) 2008 Elsevier B.V. All rights reserved.
C1 [Baruzzi, Ana M.; Brunetti, Veronica] Univ Nacl Cordoba, Fac Ciencias Quim, Dept Fis Quim INFIQC CONICET, RA-5016 Cordoba, Argentina.
   [Paez, Julieta I.; Froimowicz, Pablo; Strumia, Miriam C.] Univ Nacl Cordoba, Fac Ciencias Quim, Dept Quim Organ IMBIV CONICET, RA-5016 Cordoba, Argentina.
C3 Consejo Nacional de Investigaciones Cientificas y Tecnicas (CONICET);
   National University of Cordoba; Consejo Nacional de Investigaciones
   Cientificas y Tecnicas (CONICET); National University of Cordoba
RP Brunetti, V (通讯作者)，Univ Nacl Cordoba, Fac Ciencias Quim, Dept Fis Quim INFIQC CONICET, RA-5016 Cordoba, Argentina.
EM brunetti@fcq.unc.edu.ar
RI Strumia, Miriam/ABD-5128-2020; Froimowicz, Pablo/F-2577-2013
CR Abiman P, 2007, LANGMUIR, V23, P7847, DOI 10.1021/la7005277
   Abiman P, 2007, ELECTROANAL, V19, P437, DOI 10.1002/elan.200603744
   Calderon M, 2007, MACROMOL SYMP, V258, P53, DOI 10.1002/masy.200751207
   Casero E, 1999, LANGMUIR, V15, P127, DOI 10.1021/la9806552
   Huang BH, 2005, J LUMIN, V111, P215, DOI 10.1016/j.jlumin.2004.10.003
   Liu ZL, 2005, J COLLOID INTERF SCI, V287, P604, DOI 10.1016/j.jcis.2005.02.049
   Liu ZM, 2005, SENSOR ACTUAT B-CHEM, V106, P394, DOI 10.1016/j.snb.2004.08.023
   Martinelli M, 2007, EUR POLYM J, V43, P1978, DOI 10.1016/j.eurpolymj.2007.02.005
   Masheter AT, 2007, J MATER CHEM, V17, P3515, DOI 10.1039/b705615j
   Masheter AT, 2007, J MATER CHEM, V17, P2616, DOI 10.1039/b702492d
   Nassef HM, 2006, ELECTROCHEM COMMUN, V8, P1719, DOI 10.1016/j.elecom.2006.07.045
   Nassef HM, 2006, J ELECTROANAL CHEM, V592, P139, DOI 10.1016/j.jelechem.2006.05.007
   Ortiz B, 1998, J ELECTROANAL CHEM, V455, P75, DOI 10.1016/S0022-0728(98)00252-6
   Smith DK, 2005, PROG POLYM SCI, V30, P220, DOI 10.1016/j.progpolymsci.2005.01.006
   Wildgoose GG, 2005, CHEMPHYSCHEM, V6, P352, DOI 10.1002/cphc.200400403
   Xiao XY, 2000, ELECTROCHIM ACTA, V45, P2897, DOI 10.1016/S0013-4686(00)00365-0
   Yang M, 2005, LANGMUIR, V21, P1858, DOI 10.1021/la047459h
   Zhu LY, 2002, EUR POLYM J, V38, P2503, DOI 10.1016/S0014-3057(02)00136-2
NR 18
TC 11
Z9 12
U1 1
U2 9
PU ELSEVIER SCIENCE INC
PI NEW YORK
PA STE 800, 230 PARK AVE, NEW YORK, NY 10169 USA
SN 1388-2481
EI 1873-1902
J9 ELECTROCHEM COMMUN
JI Electrochem. Commun.
PD APR
PY 2008
VL 10
IS 4
BP 541
EP 545
DI 10.1016/j.elecom.2008.01.029
PG 5
WC Electrochemistry
WE Science Citation Index Expanded (SCI-EXPANDED)
SC Electrochemistry
GA 300IW
UT WOS:000255818500011
OA Green Published
DA 2023-06-30
ER

PT J
AU Sun, JF
   Wang, GX
   Cheng, H
   Han, YF
   Li, Q
   Jiang, C
AF Sun, Jiafeng
   Wang, Guixiang
   Cheng, Hao
   Han, Yinfeng
   Li, Qun
   Jiang, Cheng
TI An antifouling electrochemical aptasensor based on hyaluronic acid
   functionalized polydopamine for thrombin detection in human serum
SO BIOELECTROCHEMISTRY
LA English
DT Article
DE Antifouling; Hyaluronic acid; Polydopamine; Aptasensor; Thrombin
ID SURFACE; STRATEGIES; BIOSENSOR; APTAMER; DNA
AB Accurate detection of disease markers in a complex biological media is a major challenge because of serious biofouling and non-specific protein adsorption. Herein, a universal strategy for sensitive and low fouling detection of thrombin in human serum was developed based on hyaluronic acid functionalized polydopamine. The material hyaluronic acid with hydroxyl groups was grafted to the polydopamine modified electrode surface through the connection of 6-mercapto-1-hexanol to exert antifouling performance, and the hyaluronic acid also provided a good substrate for the immobilization of aptamers specific for thrombin. The constructed aptasensor showed good sensitivity and selectivity toward the detection of thrombin with a detection limit as low as 0.03 pM. Moreover, thanks to the presence of hyaluronic acid within the sensing interface, the aptasensor was able to assay thrombin in diluted human serum with markedly decreased side effect of non-specific adsorption.(c) 2022 Elsevier B.V. All rights reserved.
C1 [Sun, Jiafeng; Wang, Guixiang; Han, Yinfeng; Li, Qun] Taishan Univ, Coll Chem & Chem Engn, Tai An 271000, Shandong, Peoples R China.
   [Cheng, Hao] Guangxi Univ Sci & Technol, Coll Biol & Chem Engn, Guangxi Key Lab Green Proc Sugar Resources, Liuzhou 545006, Guangxi, Peoples R China.
   [Jiang, Cheng] Chinese Univ Hong Kong, Sch Life & Hlth Sci, Shenzhen 518172, Peoples R China.
   [Jiang, Cheng] Univ Oxford, Dept Chem, Oxford OX1 3QZ, England.
C3 Taishan University; Guangxi University of Science & Technology; Chinese
   University of Hong Kong, Shenzhen; University of Oxford
RP Wang, GX (通讯作者)，Taishan Univ, Coll Chem & Chem Engn, Tai An 271000, Shandong, Peoples R China.; Cheng, H (通讯作者)，Guangxi Univ Sci & Technol, Coll Biol & Chem Engn, Guangxi Key Lab Green Proc Sugar Resources, Liuzhou 545006, Guangxi, Peoples R China.
EM wangguixiang@tsu.edu.cn; chenghao@gxust.edu.cn
OI Jiang, Cheng/0000-0003-4386-0740
FU Shandong Provincial Natu-ral Science Foundation [ZR2019MB039]; Opening
   Project of Guangxi Key Laboratory of Green Processing of Sugar Resources
   [GXTZY201910]; Open Funds of the State Key Laboratory of
   Electroanalytical Chemistry [SKLEAC202106]; Project of Taishan
   University [2020LHX044, 2021HX150]
FX Acknowledgment This research was supported by the Shandong Provincial
   Natu-ral Science Foundation (Grant No. ZR2019MB039) , the Opening
   Project of Guangxi Key Laboratory of Green Processing of Sugar Resources
   (No. GXTZY201910) , the Open Funds of the State Key Laboratory of
   Electroanalytical Chemistry (No. SKLEAC202106) , and the Project of
   Taishan University (No. 2020LHX044 and 2021HX150) . We thank Victor Yan
   for his proof-reading and help-ful suggestions.
CR Bachour B, 2021, TALANTA, V233, DOI 10.1016/j.talanta.2021.122527
   Brezgyte G, 2021, CANCERS, V13, DOI 10.3390/cancers13112722
   Casanova-Salas I, 2021, EUR UROL, V79, P762, DOI 10.1016/j.eururo.2020.12.037
   Cui HY, 2021, TALANTA, V228, DOI 10.1016/j.talanta.2021.122219
   Cui M, 2017, SENSOR ACTUAT B-CHEM, V244, P742, DOI 10.1016/j.snb.2017.01.060
   Fan BB, 2019, ACS APPL MATER INTER, V11, P24764, DOI 10.1021/acsami.9b06937
   Fan Y, 2020, SENSOR ACTUAT B-CHEM, V318, DOI 10.1016/j.snb.2020.128045
   Fu Y, 2020, ANAL CHEM, V92, P13647, DOI 10.1021/acs.analchem.0c03092
   Huang QQ, 2021, BIOSENS BIOELECTRON, V189, DOI 10.1016/j.bios.2021.113374
   Jamei HR, 2021, BIOELECTROCHEMISTRY, V138, DOI 10.1016/j.bioelechem.2020.107701
   Jiang C, 2022, NANO-MICRO LETT, V14, DOI 10.1007/s40820-021-00753-w
   Jiang C, 2021, MOVEMENT DISORD, V36, P2663, DOI 10.1002/mds.28591
   Jiang C, 2020, CHEM REV, V120, P3852, DOI 10.1021/acs.chemrev.9b00739
   Jiang C, 2020, J NEUROL NEUROSUR PS, V91, P720, DOI 10.1136/jnnp-2019-322588
   Jin C, 2021, ANAL SCI, V37, P1221, DOI 10.2116/analsci.20P431
   Khan NI, 2020, ANALYST, V145, P4494, DOI 10.1039/d0an00251h
   Konari M, 2021, INT J BIOL MACROMOL, V166, P54, DOI 10.1016/j.ijbiomac.2020.10.063
   Kotlarek D, 2020, SENSOR ACTUAT B-CHEM, V320, DOI 10.1016/j.snb.2020.128380
   Li W, 2021, J ELECTROANAL CHEM, V895, DOI 10.1016/j.jelechem.2021.115447
   Liao XJ, 2021, TALANTA, V226, DOI 10.1016/j.talanta.2020.122058
   Liu GZ, 2021, VIEW-CHINA, V2, DOI 10.1002/VIW.20210003
   Liu ST, 2020, BIOSENS BIOELECTRON, V165, DOI 10.1016/j.bios.2020.112416
   Liu X, 2014, ACS APPL MATER INTER, V6, P13034, DOI 10.1021/am502921z
   Liu YL, 2014, CHEM REV, V114, P5057, DOI 10.1021/cr400407a
   Liu ZM, 2019, ANALYST, V144, P5794, DOI 10.1039/c9an01430f
   Lowe S, 2015, POLYM CHEM-UK, V6, P198, DOI 10.1039/c4py01356e
   Mei LS, 2021, ANALYST, V146, P5421, DOI 10.1039/d1an00840d
   Miodek A, 2015, SENSORS-BASEL, V15, P25015, DOI 10.3390/s151025015
   Negrier C, 2019, BLOOD REV, V38, DOI 10.1016/j.blre.2019.05.006
   Giang NN, 2021, CHEM ENG J, V417, DOI 10.1016/j.cej.2021.129196
   Nowinski AK, 2012, J AM CHEM SOC, V134, P6000, DOI 10.1021/ja3006868
   Posma JJN, 2016, J THROMB HAEMOST, V14, P1908, DOI 10.1111/jth.13441
   Qi HL, 2013, BIOSENS BIOELECTRON, V39, P324, DOI 10.1016/j.bios.2012.07.040
   Qing M, 2021, SENSOR ACTUAT B-CHEM, V348, DOI 10.1016/j.snb.2021.130713
   Qiu WW, 2020, ELECTROCHIM ACTA, V353, DOI 10.1016/j.electacta.2020.136611
   Rohani T, 2021, MICROCHEM J, V166, DOI 10.1016/j.microc.2021.106274
   Ryu JH, 2018, ACS APPL MATER INTER, V10, P7523, DOI 10.1021/acsami.7b19865
   Shlobin NA, 2021, BIOMOLECULES, V11, DOI 10.3390/biom11040562
   Wang GX, 2020, ANAL CHEM, V92, P7186, DOI 10.1021/acs.analchem.0c00738
   Wang GX, 2017, ACS APPL MATER INTER, V9, P31153, DOI 10.1021/acsami.7b09529
   Wang HS, 2005, ELECTROANAL, V17, P1854, DOI 10.1002/elan.200503314
   Wang JS, 2020, BIOELECTROCHEMISTRY, V136, DOI 10.1016/j.bioelechem.2020.107595
   Wang JS, 2018, MICROCHIM ACTA, V185, DOI 10.1007/s00604-018-2854-y
   Wang W, 2018, MICROCHIM ACTA, V185, DOI 10.1007/s00604-018-2694-9
   Wang XY, 2019, TALANTA, V205, DOI 10.1016/j.talanta.2019.120140
   Wang Y, 2021, ANALYST, V146, P2886, DOI 10.1039/d1an00029b
   Wei YY, 2021, TALANTA, V228, DOI 10.1016/j.talanta.2021.122222
   Wu C., 2021, ELECTROANAL, V33, P1
   Xia YQ, 2019, LANGMUIR, V35, P15535, DOI 10.1021/acs.langmuir.9b01876
   Xie WJ, 2019, BIOMACROMOLECULES, V20, P4312, DOI 10.1021/acs.biomac.9b01413
   Xu QJ, 2018, MICROCHIM ACTA, V185, DOI 10.1007/s00604-018-2787-5
   Xu XX, 2019, ANAL CHEM, V91, P14697, DOI 10.1021/acs.analchem.9b03946
   Zander ZK, 2018, ACS MACRO LETT, V7, P16, DOI 10.1021/acsmacrolett.7b00879
   Zhang LL, 2020, ANAL CHEM, V92, P7419, DOI 10.1021/acs.analchem.0c00380
   Zhang QX, 2021, ANALYST, V146, P855, DOI 10.1039/d0an02167a
   Zhang QX, 2021, COLLOID SURFACE A, V611, DOI 10.1016/j.colsurfa.2020.125804
   Zhang XX, 2021, ELECTROANAL, V33, P1152, DOI 10.1002/elan.202060496
   Zhao YQ, 2020, ACS NANO, V14, P2265, DOI 10.1021/acsnano.9b09282
   Zheng Y, 2015, CHEM COMMUN, V51, P5645, DOI 10.1039/c4cc10337h
   Zhou CH, 2021, TALANTA, V233, DOI 10.1016/j.talanta.2021.122577
NR 60
TC 6
Z9 6
U1 4
U2 37
PU ELSEVIER SCIENCE SA
PI LAUSANNE
PA PO BOX 564, 1001 LAUSANNE, SWITZERLAND
SN 1567-5394
EI 1878-562X
J9 BIOELECTROCHEMISTRY
JI Bioelectrochemistry
PD JUN
PY 2022
VL 145
AR 108073
DI 10.1016/j.bioelechem.2022.108073
EA FEB 2022
PG 9
WC Biochemistry & Molecular Biology; Biology; Biophysics; Electrochemistry
WE Science Citation Index Expanded (SCI-EXPANDED)
SC Biochemistry & Molecular Biology; Life Sciences & Biomedicine - Other
   Topics; Biophysics; Electrochemistry
GA 1A6BC
UT WOS:000791838900013
PM 35189559
DA 2023-06-30
ER

PT J
AU Cheng, SY
   Gu, Z
   Zhou, LP
   Hao, MD
   An, H
   Song, KY
   Wu, XC
   Zhang, KX
   Zhao, ZY
   Dong, YZ
   Wen, YQ
AF Cheng, Siyang
   Gu, Zhen
   Zhou, Liping
   Hao, Mingda
   An, Heng
   Song, Kaiyu
   Wu, Xiaochao
   Zhang, Kexin
   Zhao, Zeya
   Dong, Yaozhong
   Wen, Yongqiang
TI Recent Progress in Intelligent Wearable Sensors for Health Monitoring
   and Wound Healing Based on Biofluids
SO FRONTIERS IN BIOENGINEERING AND BIOTECHNOLOGY
LA English
DT Review
DE intelligent; wearable; health monitoring; biofluids; targeted analytes;
   wound healing
ID EMBROIDERED ELECTROCHEMICAL SENSORS; INTERSTITIAL FLUID; URIC-ACID;
   SMART BANDAGE; CONTACT-LENS; WIRELESS CONNECTIVITY; LOW-COST; GLUCOSE;
   BIOSENSOR; SYSTEM
AB The intelligent wearable sensors promote the transformation of the health care from a traditional hospital-centered model to a personal portable device-centered model. There is an urgent need of real-time, multi-functional, and personalized monitoring of various biochemical target substances and signals based on the intelligent wearable sensors for health monitoring, especially wound healing. Under this background, this review article first reviews the outstanding progress in the development of intelligent, wearable sensors designed for continuous, real-time analysis, and monitoring of sweat, blood, interstitial fluid, tears, wound fluid, etc. Second, this paper reports the advanced status of intelligent wound monitoring sensors designed for wound diagnosis and treatment. The paper highlights some smart sensors to monitor target analytes in various wounds. Finally, this paper makes conservative recommendations regarding future development of intelligent wearable sensors.
C1 [Cheng, Siyang; Gu, Zhen; Zhou, Liping; Hao, Mingda; An, Heng; Song, Kaiyu; Zhang, Kexin; Zhao, Zeya; Wen, Yongqiang] Univ Sci & Technol Beijing, Daxing Res Inst, Sch Chem & Biol Engn, Beijing Key Lab Bioengn & Sensing Technol, Beijing, Peoples R China.
   [Wu, Xiaochao] Zhengzhou Univ, Sch Mat Sci & Engn, Zhengzhou, Peoples R China.
   [Dong, Yaozhong] Yantai Yuhuangding Hosp, Yantai, Peoples R China.
C3 University of Science & Technology Beijing; Zhengzhou University
RP Gu, Z (通讯作者)，Univ Sci & Technol Beijing, Daxing Res Inst, Sch Chem & Biol Engn, Beijing Key Lab Bioengn & Sensing Technol, Beijing, Peoples R China.; Dong, YZ (通讯作者)，Yantai Yuhuangding Hosp, Yantai, Peoples R China.
EM guzhen@ustb.edu.cn; cathleen0806@sina.com
FU National Natural Science Foundation of China [21975019]; Beijing Science
   Technology New Star Cross Subject [2018019]; Fundamental Research Funds
   for the Central Universities [FRF-TP-20-019A2, FRF-BR-20-03B]; Beijing
   National Science Foundation [2172039]; University of Science and
   Technology Beijing (USTB)
FX National Natural Science Foundation of China (21975019), Beijing Science
   Technology New Star Cross Subject (2018019), Fundamental Research Funds
   for the Central Universities (FRF-TP-20-019A2, FRF-BR-20-03B), Beijing
   National Science Foundation (2172039), and the Fundamental Research
   Funds for the Central Universities and University of Science and
   Technology Beijing (USTB).
CR Aderibigbe BA, 2018, PHARMACEUTICS, V10, DOI 10.3390/pharmaceutics10020042
   Bandodkar AJ, 2019, ANNU REV ANAL CHEM, V12, P1, DOI 10.1146/annurev-anchem-061318-114910
   Bandodkar AJ, 2015, ANAL CHEM, V87, P394, DOI 10.1021/ac504300n
   Bandodkar AJ, 2014, TRENDS BIOTECHNOL, V32, P363, DOI 10.1016/j.tibtech.2014.04.005
   Tran BQ, 2018, J PROTEOME RES, V17, P479, DOI 10.1021/acs.jproteome.7b00642
   Bocchetta P, 2020, MATERIALS, V13, DOI 10.3390/ma13122733
   Broza YY, 2015, ANGEW CHEM INT EDIT, V54, P11036, DOI 10.1002/anie.201500153
   Brunauer A, 2021, BIOSENSORS-BASEL, V11, DOI 10.3390/bios11030074
   Bui UT, 2019, INT WOUND J, V16, P601, DOI 10.1111/iwj.13069
   Butovich IA, 2008, INVEST OPHTH VIS SCI, V49, P3779, DOI 10.1167/iovs.08-1889
   Calio A, 2016, SENSOR ACTUAT B-CHEM, V236, P343, DOI 10.1016/j.snb.2016.05.156
   Carr DJJ, 2001, EXP BIOL MED, V226, P353, DOI 10.1177/153537020122600501
   Chen GZ, 2013, SENSOR ACTUAT A-PHYS, V203, P112, DOI 10.1016/j.sna.2013.08.029
   Chen YH, 2017, SCI ADV, V3, DOI 10.1126/sciadv.1701629
   Choi J, 2019, ACS SENSORS, V4, P379, DOI 10.1021/acssensors.8b01218
   Chotikavanich S, 2009, INVEST OPHTH VIS SCI, V50, P3203, DOI 10.1167/iovs.08-2476
   Ciui B, 2018, ADV HEALTHC MATER, V7, DOI 10.1002/adhm.201701264
   Cui L, 2020, CELLULOSE, V27, P6367, DOI 10.1007/s10570-020-03219-1
   Curto VF, 2012, SENSOR ACTUAT B-CHEM, V171, P1327, DOI 10.1016/j.snb.2012.06.048
   Gonzalez ACD, 2016, AN BRAS DERMATOL, V91, P614, DOI 10.1590/abd1806-4841.20164741
   Dector A, 2017, INT J HYDROGEN ENERG, V42, P27979, DOI 10.1016/j.ijhydene.2017.07.079
   Demidova-Rice TN, 2012, ADV SKIN WOUND CARE, V25, P304, DOI 10.1097/01.ASW.0000416006.55218.d0
   Dervisevic M, 2022, ADV FUNCT MATER, V32, DOI 10.1002/adfm.202009850
   Dervisevic M, 2020, NANO TODAY, V30, DOI 10.1016/j.nantod.2019.100828
   Dienel GA, 2001, J NEUROSCI RES, V66, P824, DOI 10.1002/jnr.10079
   Drinkwater S L, 2002, Int J Low Extrem Wounds, V1, P184
   Edwards R, 2004, CURR OPIN INFECT DIS, V17, P91, DOI 10.1097/00001432-200404000-00004
   Ershad F, 2020, NAT COMMUN, V11, DOI 10.1038/s41467-020-17619-1
   Evans V, 2001, CLIN EXP OPHTHALMOL, V29, P161, DOI 10.1046/j.1442-9071.2001.00408.x
   Farooqui MF, 2016, SCI REP-UK, V6, DOI 10.1038/srep28949
   Barros LF, 2013, TRENDS NEUROSCI, V36, P396, DOI 10.1016/j.tins.2013.04.002
   Fernandez ML, 2012, INT WOUND J, V9, P139, DOI 10.1111/j.1742-481X.2011.00870.x
   FOGHANDERSEN N, 1995, CLIN CHEM, V41, P1522
   Foster Marva V, 2014, Comput Inform Nurs, V32, P523, DOI 10.1097/CIN.0000000000000105
   Frykberg RG, 2015, ADV WOUND CARE, V4, P560, DOI 10.1089/wound.2015.0635
   Fujishima H, 2016, J ALLERGY CLIN IMMUN, V138, P459, DOI 10.1016/j.jaci.2015.11.039
   Furie B, 2008, NEW ENGL J MED, V359, P938, DOI 10.1056/NEJMra0801082
   Gao J, 2019, SENSOR ACTUAT B-CHEM, V287, P102, DOI 10.1016/j.snb.2019.02.020
   Gao W, 2016, ACS SENSORS, V1, P866, DOI 10.1021/acssensors.6b00287
   Gao W, 2016, NATURE, V529, P509, DOI 10.1038/nature16521
   Gao YJ, 2021, SCI ADV, V7, DOI 10.1126/sciadv.abg9614
   Gao ZY, 2019, J MATER CHEM B, V7, P7494, DOI 10.1039/c9tb01683j
   Ge G, 2020, ACS NANO, V14, P218, DOI 10.1021/acsnano.9b07874
   Gong M, 2019, ADV FUNCT MATER, V29, DOI 10.1002/adfm.201902127
   Gromov P, 2013, BBA-PROTEINS PROTEOM, V1834, P2259, DOI 10.1016/j.bbapap.2013.01.013
   Guinovart T, 2014, ELECTROANAL, V26, P1345, DOI 10.1002/elan.201300558
   Guo S, 2010, J DENT RES, V89, P219, DOI 10.1177/0022034509359125
   Guo SX, 2019, MAT SCI ENG C-MATER, V99, P735, DOI 10.1016/j.msec.2019.02.015
   Gurtner GC, 2008, NATURE, V453, P314, DOI 10.1038/nature07039
   Hallek M, 2008, BLOOD, V111, P5446, DOI 10.1182/blood-2007-06-093906
   Hamrah P, 2010, OPHTHALMOLOGY, V117, P1930, DOI 10.1016/j.ophtha.2010.07.010
   Han WX, 2017, ACS APPL MATER INTER, V9, P29526, DOI 10.1021/acsami.7b07990
   Hanna J, 2020, SCI ADV, V6, DOI 10.1126/sciadv.aba5320
   Hao Z, 2021, BIOSENS BIOELECTRON, V173, DOI 10.1016/j.bios.2020.112789
   Hattori Y, 2014, ADV HEALTHC MATER, V3, P1597, DOI 10.1002/adhm.201400073
   He MM, 2020, MATER DESIGN, V194, DOI 10.1016/j.matdes.2020.108913
   He S, 2020, SENSORS-BASEL, V20, DOI 10.3390/s20030703
   Heikenfeld J, 2019, NAT BIOTECHNOL, V37, P407, DOI 10.1038/s41587-019-0040-3
   Heikenfeld J, 2016, ELECTROANAL, V28, P1242, DOI 10.1002/elan.201600018
   Hohenstein-Blaul NVU, 2013, EXP EYE RES, V117, P126, DOI 10.1016/j.exer.2013.07.015
   Ivnitski D, 1999, BIOSENS BIOELECTRON, V14, P599, DOI 10.1016/S0956-5663(99)00039-1
   James TJ, 2000, WOUND REPAIR REGEN, V8, P264, DOI 10.1046/j.1524-475x.2000.00264.x
   Jankowska DA, 2017, BIOSENS BIOELECTRON, V87, P312, DOI 10.1016/j.bios.2016.08.072
   Jensen EC, 2012, ANAT REC, V295, P2031, DOI 10.1002/ar.22602
   Jia M, 2012, ANAL CHEM, V84, P6508, DOI 10.1021/ac3014548
   Jia WZ, 2013, ANGEW CHEM INT EDIT, V52, P7233, DOI 10.1002/anie.201302922
   Jones C, 2021, PHYSIOL REP, V8, DOI 10.14814/phy2.14644
   Kafi MA, 2020, IEEE SENS J, V20, P6794, DOI 10.1109/JSEN.2019.2928807
   Kassal P, 2017, SENSOR ACTUAT B-CHEM, V246, P455, DOI 10.1016/j.snb.2017.02.095
   Kassal P, 2015, ELECTROCHEM COMMUN, V56, P6, DOI 10.1016/j.elecom.2015.03.018
   Kastellorizios M, 2015, SCI REP-UK, V5, DOI 10.1038/srep10603
   Katseli V, 2021, ANAL CHEM, V93, P3331, DOI 10.1021/acs.analchem.0c05057
   Kim D, 2017, NANO ENERGY, V35, P199, DOI 10.1016/j.nanoen.2017.03.044
   Kim J, 2019, NAT BIOTECHNOL, V37, P389, DOI 10.1038/s41587-019-0045-y
   Kim J, 2016, ACS SENSORS, V1, P1011, DOI 10.1021/acssensors.6b00356
   Kim J, 2017, ADV FUNCT MATER, V27, DOI 10.1002/adfm.201604373
   Kim J, 2015, ADV FUNCT MATER, V25, P4761, DOI 10.1002/adfm.201501590
   Kim J, 2017, NAT COMMUN, V8, DOI 10.1038/ncomms14997
   Kim SB, 2020, LAB CHIP, V20, P84, DOI 10.1039/c9lc01045a
   Kiwanuka E, 2012, CLIN PLAST SURG, V39, P239, DOI 10.1016/j.cps.2012.04.003
   Koh A, 2016, SCI TRANSL MED, V8, DOI 10.1126/scitranslmed.aaf2593
   Koralli P, 2021, CHEMOSENSORS, V9, DOI 10.3390/chemosensors9050099
   Koschinsky Theodor, 2003, Diabetes Technol Ther, V5, P829, DOI 10.1089/152091503322527030
   Kratofil RM, 2017, ARTERIOSCL THROM VAS, V37, P35, DOI 10.1161/ATVBAHA.116.308198
   Leal A, 2021, PHOTONICS RES, V9, P272, DOI 10.1364/PRJ.410168
   Leboulanger B, 2004, PHYSIOL MEAS, V25, pR35, DOI 10.1088/0967-3334/25/3/R01
   Lee BS, 2011, LAB CHIP, V11, P70, DOI [10.1039/c0lc00205d, 10.1039/c01c00205d]
   Lee BS, 2009, LAB CHIP, V9, P1548, DOI 10.1039/b820321k
   Lei ZY, 2021, ADV FUNCT MATER, V31, DOI 10.1002/adfm.202008020
   Leonardi M, 2004, INVEST OPHTH VIS SCI, V45, P3113, DOI 10.1167/iovs.04-0015
   Li CG, 2015, LAB CHIP, V15, P3286, DOI 10.1039/c5lc00669d
   Li GL, 2020, J MATER CHEM B, V8, P3423, DOI 10.1039/c9tb02474c
   Li S, 2020, SMALL, V16, DOI 10.1002/smll.201903822
   Li W, 2019, SCI ADV, V5, DOI 10.1126/sciadv.aaw8145
   Li XL, 2021, ADV SCI, V8, DOI 10.1002/advs.202100827
   Liesegang TJ, 2001, CORNEA, V20, P1, DOI 10.1097/00003226-200101000-00001
   Lin BY, 2019, OMICS, V23, P291, DOI 10.1089/omi.2019.0059
   Lister PD, 2009, CLIN MICROBIOL REV, V22, P582, DOI 10.1128/CMR.00040-09
   Liu QZ, 2018, ACS NANO, V12, P1170, DOI 10.1021/acsnano.7b06823
   Liu XY, 2017, BIOSENS BIOELECTRON, V98, P189, DOI 10.1016/j.bios.2017.06.053
   Liu XY, 2016, LAB CHIP, V16, P2093, DOI 10.1039/c6lc00307a
   Liu ZD, 2021, ADV FUNCT MATER, V31, DOI 10.1002/adfm.202010991
   Lochner CM, 2014, NAT COMMUN, V5, DOI 10.1038/ncomms6745
   Loffler MW, 2013, INT J LOW EXTR WOUND, V12, P113, DOI 10.1177/1534734613489989
   Lou D, 2020, BIOSENS BIOELECTRON, V162, DOI 10.1016/j.bios.2020.112275
   Mak WC, 2015, ACS APPL MATER INTER, V7, P25487, DOI 10.1021/acsami.5b08644
   Mansouri K, 2012, ARCH OPHTHALMOL-CHIC, V130, P1534, DOI [10.1001/jamaophthalmol.2013.1350, 10.1001/archophthalmol.2012.2280]
   Marriam I, 2018, J MATER CHEM A, V6, P13633, DOI 10.1039/c8ta03262a
   Martin A, 2017, ACS SENSORS, V2, P1860, DOI 10.1021/acssensors.7b00729
   McLister A, 2014, ELECTROCHEM COMMUN, V40, P96, DOI 10.1016/j.elecom.2014.01.003
   Mejia-Salazar JR, 2020, SENSORS-BASEL, V20, DOI 10.3390/s20071951
   Mirani B, 2017, ADV HEALTHC MATER, V6, DOI 10.1002/adhm.201700718
   Mishra RK, 2018, SENSOR ACTUAT B-CHEM, V273, P966, DOI 10.1016/j.snb.2018.07.001
   Mishra RK, 2017, ANALYST, V142, P918, DOI 10.1039/c6an02625g
   Mostafalu P, 2018, SMALL, V14, DOI 10.1002/smll.201703509
   Movilli J, 2018, BIOCONJUGATE CHEM, V29, P4110, DOI 10.1021/acs.bioconjchem.8b00733
   Munje RD, 2017, SENSOR ACTUAT B-CHEM, V238, P482, DOI 10.1016/j.snb.2016.07.088
   Nunan R, 2014, DIS MODEL MECH, V7, P1205, DOI 10.1242/dmm.016782
   Nyein HYY, 2018, ACS SENSORS, V3, P944, DOI 10.1021/acssensors.7b00961
   Nyein HYY, 2016, ACS NANO, V10, P7216, DOI 10.1021/acsnano.6b04005
   O'Connor TF, 2016, SOL ENERG MAT SOL C, V144, P438, DOI 10.1016/j.solmat.2015.09.049
   O'Daniel M., 2008, PROFESSIONAL COMMUNI
   Oh JY, 2016, ENERG ENVIRON SCI, V9, P1696, DOI 10.1039/c5ee03813h
   Oh SY, 2018, ACS APPL MATER INTER, V10, P13729, DOI 10.1021/acsami.8b03342
   Pal A, 2020, BIOSENS BIOELECTRON, V160, DOI 10.1016/j.bios.2020.112206
   Pal A, 2018, BIOSENS BIOELECTRON, V117, P696, DOI 10.1016/j.bios.2018.06.060
   Pan N, 2019, J MATER CHEM B, V7, P2626, DOI 10.1039/c9tb00195f
   Pang Q, 2020, ADV SCI, V7, DOI 10.1002/advs.201902673
   Pankratov D, 2016, ELECTROANAL, V28, P1250, DOI 10.1002/elan.201501116
   Park J, 2018, SCI ADV, V4, DOI 10.1126/sciadv.aap9841
   Park S, 2018, NATURE, V561, P516, DOI 10.1038/s41586-018-0536-x
   Parlak O, 2018, SCI ADV, V4, DOI 10.1126/sciadv.aar2904
   Pasche S, 2009, ADV SCI TECH, V57, P80
   Peters RPH, 2004, LANCET INFECT DIS, V4, P751, DOI 10.1016/S1473-3099(04)01205-8
   POOL JG, 1977, AM J MED TECHNOL, V43, P776
   Prattis I, 2021, TRENDS BIOTECHNOL, V39, P1065, DOI 10.1016/j.tibtech.2021.01.005
   Rodrigues M, 2019, PHYSIOL REV, V99, P665, DOI 10.1152/physrev.00067.2017
   RoyChoudhury S, 2018, J ELECTROCHEM SOC, V165, pB3168, DOI 10.1149/2.0231808jes
   Sang SB, 2016, CRIT REV BIOTECHNOL, V36, P465, DOI 10.3109/07388551.2014.991270
   Saorin A, 2020, METABOLITES, V10, DOI 10.3390/metabo10100419
   Sekine Y, 2018, LAB CHIP, V18, P2178, DOI 10.1039/c8lc00530c
   Sempionatto JR, 2020, ACS SENSORS, V5, P1804, DOI 10.1021/acssensors.0c00604
   Sempionatto JR, 2019, BIOSENS BIOELECTRON, V137, P161, DOI 10.1016/j.bios.2019.04.058
   Sen CK, 2009, WOUND REPAIR REGEN, V17, P763, DOI 10.1111/j.1524-475X.2009.00543.x
   SEN DK, 1980, BRIT J OPHTHALMOL, V64, P693, DOI 10.1136/bjo.64.9.693
   Senel M, 2019, MATER LETT, V243, P50, DOI 10.1016/j.matlet.2019.02.014
   Seo G, 2020, ACS NANO, V14, P5135, DOI 10.1021/acsnano.0c02823
   Shaheed SU, 2017, PROTEOM CLIN APPL, V11, DOI 10.1002/prca.201700015
   Shi XF, 2021, SMALL, V17, DOI 10.1002/smll.202101220
   Shidfar A, 2016, HORM CANCER-US, V7, P252, DOI 10.1007/s12672-016-0264-3
   Shrivastava S, 2020, CHEM SOC REV, V49, P1812, DOI 10.1039/c9cs00319c
   Siddiqui AR, 2010, CLIN DERMATOL, V28, P519, DOI 10.1016/j.clindermatol.2010.03.009
   Steinberg MD, 2016, ELECTROANAL, V28, P1149, DOI 10.1002/elan.201600094
   Steinberg MD, 2015, TALANTA, V143, P178, DOI 10.1016/j.talanta.2015.05.028
   Streilein JW, 1997, IMMUNOL TODAY, V18, P443, DOI 10.1016/S0167-5699(97)01114-6
   Sturgeon CM, 2008, CLIN CHEM, V54, pE11, DOI 10.1373/clinchem.2008.105601
   Suaifan GARY, 2017, BIOSENS BIOELECTRON, V90, P230, DOI 10.1016/j.bios.2016.11.047
   Sun J, 2018, ANAL CHEM, V90, P6660, DOI 10.1021/acs.analchem.8b00471
   Sun MM, 2021, NANO ENERGY, V86, DOI 10.1016/j.nanoen.2021.106061
   Sun MM, 2021, ACS SENSORS, V6, P275, DOI 10.1021/acssensors.0c02335
   Syu YC, 2018, ECS J SOLID STATE SC, V7, pQ3196, DOI 10.1149/2.0291807jss
   Talary MS, 2007, J NON-CRYST SOLIDS, V353, P4515, DOI 10.1016/j.jnoncrysol.2007.03.038
   Tian M, 2020, APPL SURF SCI, V527, DOI 10.1016/j.apsusc.2020.146839
   Tseng RC, 2018, SENSORS-BASEL, V18, DOI 10.3390/s18082651
   Tur-Garcia EL, 2017, SENSOR ACTUAT B-CHEM, V242, P502, DOI 10.1016/j.snb.2016.11.040
   Valdes-Ramirez G, 2014, ELECTROCHEM COMMUN, V47, P58, DOI 10.1016/j.elecom.2014.07.014
   Ventrelli L, 2015, ADV HEALTHC MATER, V4, P2606, DOI 10.1002/adhm.201500450
   Vig K, 2017, INT J MOL SCI, V18, DOI 10.3390/ijms18040789
   Wang CH, 2018, NAT BIOMED ENG, V2, P687, DOI 10.1038/s41551-018-0287-x
   Wang JX, 2018, ADV MATER TECHNOL-US, V3, DOI 10.1002/admt.201800037
   Wang Q, 2016, ENERG ENVIRON SCI, V9, P729, DOI 10.1039/c5ee03109e
   Wei Y, 2013, INVEST OPHTH VIS SCI, V54, P8327, DOI 10.1167/iovs.13-12132
   Wiig H, 2012, PHYSIOL REV, V92, P1005, DOI 10.1152/physrev.00037.2011
   Wu SH, 2017, SENSOR ACTUAT B-CHEM, V252, P697, DOI 10.1016/j.snb.2017.06.062
   Xiao JY, 2019, ANAL CHEM, V91, P14803, DOI 10.1021/acs.analchem.9b03110
   Xu G, 2021, ADV FUNCT MATER, V31, DOI 10.1002/adfm.202100852
   Yang K, 2016, LAB CHIP, V16, P943, DOI 10.1039/c5lc01524c
   Yu HX, 2012, J MICROELECTROMECH S, V21, P917, DOI 10.1109/JMEMS.2012.2192910
   Yu Y, 2020, SCI ROBOT, V5, DOI 10.1126/scirobotics.aaz7946
   Zahedi P, 2010, POLYM ADVAN TECHNOL, V21, P77, DOI 10.1002/pat.1625
   Zaid MHM, 2017, SENSOR ACTUAT B-CHEM, V241, P1024, DOI 10.1016/j.snb.2016.10.045
   Zamarayeva AM, 2017, SCI ADV, V3, DOI 10.1126/sciadv.1602051
   Zeng W, 2014, ADV MATER, V26, P5310, DOI 10.1002/adma.201400633
   Zhang Y, 2019, P NATL ACAD SCI USA, V116, P21427, DOI 10.1073/pnas.1909850116
   Zhang YH, 2021, MICROB BIOTECHNOL, V14, P1566, DOI 10.1111/1751-7915.13821
   Zhao Y, 2019, ADV FUNCT MATER, V29, DOI 10.1002/adfm.201901474
   Zheng TY, 2015, ACS APPL MATER INTER, V7, P6819, DOI 10.1021/acsami.5b00371
   Zhu DZ, 2021, BIOSENSORS-BASEL, V11, DOI 10.3390/bios11080259
NR 188
TC 6
Z9 7
U1 25
U2 119
PU FRONTIERS MEDIA SA
PI LAUSANNE
PA AVENUE DU TRIBUNAL FEDERAL 34, LAUSANNE, CH-1015, SWITZERLAND
SN 2296-4185
J9 FRONT BIOENG BIOTECH
JI Front. Bioeng. Biotechnol.
PD NOV 1
PY 2021
VL 9
AR 765987
DI 10.3389/fbioe.2021.765987
PG 21
WC Biotechnology & Applied Microbiology; Multidisciplinary Sciences
WE Science Citation Index Expanded (SCI-EXPANDED)
SC Biotechnology & Applied Microbiology; Science & Technology - Other
   Topics
GA WY9MR
UT WOS:000719601500001
PM 34790653
OA Green Published, gold
DA 2023-06-30
ER

PT J
AU Chauhan, R
   Singh, J
   Sachdev, T
   Basu, T
   Malhotra, BD
AF Chauhan, Ruchika
   Singh, Jay
   Sachdev, Tushar
   Basu, T.
   Malhotra, B. D.
TI Recent advances in mycotoxins detection
SO BIOSENSORS & BIOELECTRONICS
LA English
DT Review
DE Immunosensor; Mycotoxins; Aptamers; Molecularly imprinted polymers,
   mimotopes; Enzymatic inhibition
ID QUARTZ-CRYSTAL MICROBALANCE; LABEL-FREE DETECTION; ELECTROCHEMICAL
   IMMUNOSENSOR ARRAY; INTERNAL-REFLECTION ELLIPSOMETRY; ROLLING CIRCLE
   AMPLIFICATION; UP-CONVERSION NANOPARTICLES; PLASMON RESONANCE SENSOR;
   OCHRATOXIN-A DETECTION; G-QUADRUPLEX APTAMERS; AFLATOXIN B-1
AB Mycotoxins contamination in both food and feed is inevitable. Mycotoxin toxicity in foodstuff can occur at very low concentrations necessitating early availability of sensitive and reliable methods for their detection. The present research thrust is towards the development of a user friendly biosensor for mycotoxin detection at both academic and industrial levels to replace conventional expensive chromatographic and ELISA techniques. This review critically analyzes the recent research trend towards the construction of immunosensor, aptasensor, enzymatic sensors and others for mycotoxin detection with a reference to label and label free methods, synthesis of new materials including nano dimension, and transuding techniques. Technological aspects in the development of biosensors for mycotoxin detection, current challenges and future prospects are also included to provide a overview and suggestions for future research directions. (C) 2016 Elsevier B.V. All rights reserved.
C1 [Chauhan, Ruchika; Sachdev, Tushar; Basu, T.] Amity Univ Uttar Pradesh, Amity Inst Nanotechnol, Noida, India.
   [Singh, Jay] Delhi Technol Univ, Dept Appl Chem & Polymer Technol, Delhi 110042, India.
   [Malhotra, B. D.] Delhi Technol Univ, Dept Biotechnol, Delhi, India.
C3 Amity University Noida; Delhi Technological University; Delhi
   Technological University
RP Basu, T (通讯作者)，Amity Univ Uttar Pradesh, Amity Inst Nanotechnol, Noida, India.
EM ruchikachauhan@hotmail.com; jaimnnit@gmail.com; tsachdev0430@gmail.com;
   basu002@yahoo.com; bansi.malhotra@gmail.com
RI Basu, Tinku/Q-1247-2017; Singh, Jay/N-8856-2013; Basu,
   Tinku/ABD-1194-2020; Singh, Jay/AAD-5372-2022
OI Basu, Tinku/0000-0003-0445-4029; Singh, Jay/0000-0002-3793-0450; Basu,
   Tinku/0000-0003-0445-4029; Singh, Jay/0000-0002-3793-0450
FU Department of Science & Technology, Govt of India [IFA-13 CH-105]
FX We thank Dr. Ashok Kumar Chauhan (Founder President, Amity University
   Uttar Pradesh) for providing the facilities. We also thanks to Dr. (Mrs)
   Balwinder Shukla, Vice-chancellor Amity University Uttar Pradesh and
   Prof. L.M. Bhardwaj, Director, AINT. Author J.S. acknowledges the
   Department of Science & Technology, Govt of India for awarding the
   DST-INSPIRE Fellowship [IFA-13 CH-105] 2013.
CR Adanyi N, 2007, BIOSENS BIOELECTRON, V22, P797, DOI 10.1016/j.bios.2006.02.015
   Aguilar-Arteaga K, 2010, ANAL CHIM ACTA, V674, P157, DOI 10.1016/j.aca.2010.06.043
   Alarcon SH, 2006, TALANTA, V69, P1031, DOI 10.1016/j.talanta.2005.12.024
   Ammida NHS, 2006, ANAL LETT, V39, P1559, DOI 10.1080/00032710600713248
   Andreou VG, 1998, ANAL CHEM, V70, P2366, DOI 10.1021/ac9712097
   [Anonymous], 2002, IARC MONOGRAPHS EVAL
   Bacher G, 2012, SENSOR ACTUAT B-CHEM, V168, P223, DOI 10.1016/j.snb.2012.04.012
   Barthelmebs L, 2011, FOOD CONTROL, V22, P737, DOI 10.1016/j.foodcont.2010.11.005
   Bazin I, 2013, BIOSENS BIOELECTRON, V40, P240, DOI 10.1016/j.bios.2012.07.031
   Ben Rejeb I, 2009, BIOSENS BIOELECTRON, V24, P1962, DOI 10.1016/j.bios.2008.10.002
   Nguyen BH, 2013, MAT SCI ENG C-MATER, V33, P2229, DOI 10.1016/j.msec.2013.01.044
   Bone L, 2010, ANAL METHODS-UK, V2, P335, DOI 10.1039/b9ay00297a
   Bonel L, 2011, BIOSENS BIOELECTRON, V26, P3254, DOI 10.1016/j.bios.2010.12.036
   CAST, 2003, MYCOTOXINS RISKS PLA
   Castillo G, 2012, ELECTROANAL, V24, P512, DOI 10.1002/elan.201100485
   Chauhan R, 2016, SENSOR ACTUAT B-CHEM, V222, P804, DOI 10.1016/j.snb.2015.08.117
   Chauhan R, 2015, BIOCHEM ENG J, V103, P103, DOI 10.1016/j.bej.2015.07.002
   Chen JH, 2012, FOOD CONTROL, V25, P555, DOI 10.1016/j.foodcont.2011.11.039
   Chen XJ, 2013, ANAL BIOANAL CHEM, V405, P6573, DOI 10.1007/s00216-013-7085-9
   Chen Y, 2014, NANOSCALE, V6, P1099, DOI 10.1039/c3nr05499c
   Cheng CI, 2012, CHEM SOC REV, V41, P1947, DOI 10.1039/c1cs15168a
   Cheng XH, 2009, BIOCHEMISTRY-US, V48, P7817, DOI 10.1021/bi9006786
   Cho EJ, 2009, ANNU REV ANAL CHEM, V2, P241, DOI 10.1146/annurev.anchem.1.031207.112851
   Cigic IK, 2009, INT J MOL SCI, V10, P62, DOI 10.3390/ijms10010062
   Cruz-Aguado JA, 2008, ANAL CHEM, V80, P8853, DOI 10.1021/ac8017058
   Cruz-Aguado JA, 2008, J AGR FOOD CHEM, V56, P10456, DOI 10.1021/jf801957h
   Dinckaya E, 2011, BIOSENS BIOELECTRON, V26, P3806, DOI 10.1016/j.bios.2011.02.038
   Fang XE, 2011, ANAL CHEM, V83, P690, DOI 10.1021/ac102858j
   Feng R, 2013, BIOSENS BIOELECTRON, V42, P367, DOI 10.1016/j.bios.2012.10.031
   Feng R, 2013, ANAL CHIM ACTA, V758, P72, DOI 10.1016/j.aca.2012.11.009
   Galarreta BC, 2013, ANAL BIOANAL CHEM, V405, P1613, DOI 10.1007/s00216-012-6557-7
   Galarreta BC, 2011, LANGMUIR, V27, P1494, DOI 10.1021/la1047497
   Gan N, 2013, TOXINS, V5, P865, DOI 10.3390/toxins5050865
   Gao X, 2014, ELECTROANAL, V26, P2739, DOI 10.1002/elan.201400237
   Goryacheva IY, 2007, TALANTA, V72, P1230, DOI 10.1016/j.talanta.2006.12.049
   Guo XD, 2014, BIOSENS BIOELECTRON, V56, P340, DOI 10.1016/j.bios.2014.01.045
   Guo ZJ, 2011, TALANTA, V85, P2517, DOI 10.1016/j.talanta.2011.08.015
   Hayat A, 2013, BIOSENS BIOELECTRON, V45, P168, DOI 10.1016/j.bios.2013.01.059
   Hayat A, 2013, TALANTA, V103, P14, DOI 10.1016/j.talanta.2012.09.048
   He ZY, 2013, ANAL CHEM, V85, P10304, DOI 10.1021/ac402127t
   Henry SH, 1999, SCIENCE, V286, P2453, DOI 10.1126/science.286.5449.2453
   Hermann T, 2000, SCIENCE, V287, P820, DOI 10.1126/science.287.5454.820
   Hun X, 2013, BIOSENS BIOELECTRON, V39, P145, DOI 10.1016/j.bios.2012.07.005
   Hun X, 2010, BIOSENS BIOELECTRON, V26, P248, DOI 10.1016/j.bios.2010.06.042
   Jin XY, 2009, BIOSENS BIOELECTRON, V24, P2580, DOI 10.1016/j.bios.2009.01.014
   Jin XF, 2009, ANAL CHIM ACTA, V645, P92, DOI 10.1016/j.aca.2009.04.041
   Kanungo L, 2014, APPL BIOCHEM BIOTECH, V174, P1157, DOI 10.1007/s12010-014-0995-y
   Kaushik A, 2009, ELECTROCHEM COMMUN, V11, P1919, DOI 10.1016/j.elecom.2009.08.016
   Khan R, 2008, ELECTROCHEM COMMUN, V10, P492, DOI 10.1016/j.elecom.2008.01.013
   Khan R, 2011, ANAL BIOCHEM, V410, P185, DOI 10.1016/j.ab.2010.11.013
   Khan R, 2009, BIOSENS BIOELECTRON, V24, P1700, DOI 10.1016/j.bios.2008.08.046
   Kim NH, 2010, NANO LETT, V10, P4181, DOI 10.1021/nl102495j
   Kuang H, 2010, BIOSENS BIOELECTRON, V26, P710, DOI 10.1016/j.bios.2010.06.058
   Lai WH, 2009, FOOD CONTROL, V20, P791, DOI 10.1016/j.foodcont.2008.10.007
   Lamberti I., 2011, CHEM SENSES, V1, P11
   Laura A, 2011, FOOD CONTROL, V22, P1965, DOI 10.1016/j.foodcont.2011.05.012
   Lee J, 2011, LAB CHIP, V11, P52, DOI [10.1039/c0lc00259c, 10.1039/c01c00259c]
   Li JS, 2010, ANAL CHEM, V82, P2811, DOI 10.1021/ac100336n
   Li T, 2013, BIOSENS BIOELECTRON, V42, P403, DOI 10.1016/j.bios.2012.10.085
   Li T, 2009, CHEM-ASIAN J, V4, P918, DOI 10.1002/asia.200900019
   Li T, 2009, CHEM-EUR J, V15, P1036, DOI 10.1002/chem.200801282
   Li Y., 2009, FUNCTIONAL NUCL ACID
   Li ZJ, 2010, TALANTA, V80, P1632, DOI 10.1016/j.talanta.2009.09.058
   Liao JY, 2007, COLLOID SURFACE B, V57, P75, DOI 10.1016/j.colsurfb.2007.01.006
   Lippolis V, 2008, TALANTA, V74, P1476, DOI 10.1016/j.talanta.2007.09.024
   Liu JH, 2009, SENSORS-BASEL, V9, P7343, DOI 10.3390/s90907343
   Liu Y, 2006, BIOCHEM ENG J, V32, P211, DOI 10.1016/j.bej.2006.10.003
   Mak AC, 2010, BIOSENS BIOELECTRON, V25, P1635, DOI 10.1016/j.bios.2009.11.028
   Masoomi L, 2013, SENSOR ACTUAT B-CHEM, V177, P1122, DOI 10.1016/j.snb.2012.11.067
   Moressi MB, 2007, J ELECTROANAL CHEM, V605, P118, DOI 10.1016/j.jelechem.2007.03.024
   Moscone D, 2011, METHODS MOL BIOL, V739, P217, DOI 10.1007/978-1-61779-102-4_20
   Nabok AV, 2007, BIOSENS BIOELECTRON, V22, P885, DOI 10.1016/j.bios.2006.03.010
   Nabok AV, 2005, APPL SURF SCI, V246, P381, DOI 10.1016/j.apsusc.2004.11.084
   Owino JHO, 2008, SENSORS-BASEL, V8, P8262, DOI 10.3390/s8128262
   Panini NV, 2010, BIOCHEM ENG J, V51, P7, DOI 10.1016/j.bej.2010.04.005
   Park JH, 2014, FOOD CONTROL, V36, P183, DOI 10.1016/j.foodcont.2013.08.038
   Pei SC, 2013, FOOD CONTROL, V31, P65, DOI 10.1016/j.foodcont.2012.09.006
   Pemberton RM, 2006, ANAL LETT, V39, P1573, DOI 10.1080/00032710600713289
   Piermarini S, 2007, BIOSENS BIOELECTRON, V22, P1434, DOI 10.1016/j.bios.2006.06.029
   Piletsky SA, 2001, ANALYST, V126, P1826, DOI 10.1039/b102426b
   Prieto-Simon B, 2008, BIOSENS BIOELECTRON, V23, P995, DOI 10.1016/j.bios.2007.10.002
   Prieto-Simon B, 2012, FOOD CHEM, V135, P1323, DOI 10.1016/j.foodchem.2012.05.060
   Puiu M, 2012, ANAL BIOCHEM, V421, P587, DOI 10.1016/j.ab.2011.10.035
   Radi AE, 2009, BIOSENS BIOELECTRON, V24, P1888, DOI 10.1016/j.bios.2008.09.021
   Ran Q, 2011, TALANTA, V83, P1381, DOI 10.1016/j.talanta.2010.11.024
   Perrotta PR, 2012, SENSOR ACTUAT B-CHEM, V162, P327, DOI 10.1016/j.snb.2011.12.089
   Rhouati A, 2013, SENSOR ACTUAT B-CHEM, V176, P1160, DOI 10.1016/j.snb.2012.09.111
   Ricciardi C, 2013, BIOSENS BIOELECTRON, V40, P233, DOI 10.1016/j.bios.2012.07.029
   Robbins C A, 2000, Appl Occup Environ Hyg, V15, P773
   Rodrigues I, 2011, FOOD ADDIT CONTAM B, V4, P168, DOI 10.1080/19393210.2011.589034
   Sapsford KE, 2006, SENSOR ACTUAT B-CHEM, V113, P599, DOI 10.1016/j.snb.2005.07.008
   Schmidt KS, 2004, NUCLEIC ACIDS RES, V32, P5757, DOI 10.1093/nar/gkh862
   Schmittgen TD, 2008, NAT PROTOC, V3, P1101, DOI 10.1038/nprot.2008.73
   Schoning MJ, 2002, ANALYST, V127, P1137, DOI 10.1039/b204444g
   Sharma A, 2010, THIN SOLID FILMS, V519, P1213, DOI 10.1016/j.tsf.2010.08.071
   Sheng LF, 2011, BIOSENS BIOELECTRON, V26, P3494, DOI 10.1016/j.bios.2011.01.032
   Shim WB, 2014, FOOD CONTROL, V36, P30, DOI 10.1016/j.foodcont.2013.07.042
   Singh J, 2013, J MATER CHEM B, V1, P4493, DOI 10.1039/c3tb20690d
   Solanki PR, 2009, APPL PHYS LETT, V94, DOI 10.1063/1.3111429
   Solanki PR, 2010, NANOSCALE, V2, P2811, DOI 10.1039/c0nr00289e
   Soldatkin OO, 2013, SENSOR ACTUAT B-CHEM, V188, P999, DOI 10.1016/j.snb.2013.06.107
   Spinella K, 2013, OPEN J APPL BIOSENSO, V2, P112
   Srivastava S, 2013, NANOSCALE, V5, P3043, DOI 10.1039/c3nr32242d
   Stepurska KV, 2015, ANAL CHIM ACTA, V854, P161, DOI 10.1016/j.aca.2014.11.027
   Tamerler C, 2006, LANGMUIR, V22, P7712, DOI 10.1021/la0606897
   Tombelli S, 2009, MONATSH CHEM, V140, P901, DOI 10.1007/s00706-009-0137-3
   Tong P, 2012, BIOSENS BIOELECTRON, V33, P146, DOI 10.1016/j.bios.2011.12.042
   Tong P, 2011, BIOSENS BIOELECTRON, V29, P97, DOI 10.1016/j.bios.2011.07.075
   Tsai WC, 2007, ANAL LETT, V40, P1979, DOI 10.1080/00032710701484509
   Urraca JL, 2005, J AGR FOOD CHEM, V53, P3338, DOI 10.1021/jf048092p
   Urusov AE, 2011, SENSOR ACTUAT B-CHEM, V156, P343, DOI 10.1016/j.snb.2011.04.044
   van Egmond HP, 2007, ANAL BIOANAL CHEM, V389, P147, DOI 10.1007/s00216-007-1317-9
   Vidal JC, 2009, ANAL BIOANAL CHEM, V394, P575, DOI 10.1007/s00216-009-2736-6
   Vidal JC, 2012, ANAL BIOANAL CHEM, V403, P1585, DOI 10.1007/s00216-012-5951-5
   Vidal JC, 2012, ANAL LETT, V45, P51, DOI 10.1080/00032719.2011.565449
   Vig A, 2009, SENSOR ACTUAT B-CHEM, V138, P214, DOI 10.1016/j.snb.2008.12.033
   Visconti A, 2005, J CHROMATOGR A, V1075, P151, DOI 10.1016/j.chroma.2005.04.009
   Wang DM, 2014, PLOS ONE, V9, DOI 10.1371/journal.pone.0096329
   Wang JL, 2009, TALANTA, V79, P72, DOI 10.1016/j.talanta.2009.03.003
   Wang LB, 2011, BIOSENS BIOELECTRON, V26, P3059, DOI 10.1016/j.bios.2010.11.040
   Wang LB, 2011, CHEM COMMUN, V47, P1574, DOI 10.1039/c0cc04032k
   Wang XC, 2011, J FOOD SAFETY, V31, P408, DOI 10.1111/j.1745-4565.2011.00314.x
   Wang Y, 2012, BIOSENS BIOELECTRON, V34, P44, DOI 10.1016/j.bios.2011.12.057
   Wang ZP, 2010, ANAL BIOANAL CHEM, V398, P2125, DOI 10.1007/s00216-010-4146-1
   Willner I, 2007, ANGEW CHEM INT EDIT, V46, P6408, DOI 10.1002/anie.200604524
   Wu JJ, 2012, ANAL CHIM ACTA, V753, P27, DOI 10.1016/j.aca.2012.09.036
   Wu SJ, 2012, ANAL CHEM, V84, P6263, DOI 10.1021/ac301534w
   Wu SJ, 2011, BIOSENS BIOELECTRON, V30, P35, DOI 10.1016/j.bios.2011.08.023
   Xu X, 2013, BIOSENS BIOELECTRON, V47, P361, DOI 10.1016/j.bios.2013.03.048
   Yang C, 2013, TALANTA, V116, P520, DOI 10.1016/j.talanta.2013.07.011
   Yang C, 2011, BIOSENS BIOELECTRON, V26, P2724, DOI 10.1016/j.bios.2010.09.032
   Yang XH, 2013, CHINESE J ANAL CHEM, V41, P297, DOI 10.3724/SP.J.1096.2013.20993
   Yu JCC, 2005, REACT FUNCT POLYM, V63, P171, DOI 10.1016/j.reactfunctpolym.2005.03.001
   Yu JCC, 2004, SYNTHETIC MET, V143, P253, DOI 10.1016/j.synthmet.2003.12.007
   Yuan J, 2009, ANAL CHIM ACTA, V656, P63, DOI 10.1016/j.aca.2009.10.003
   Zain ME, 2011, J SAUDI CHEM SOC, V15, P129, DOI 10.1016/j.jscs.2010.06.006
   Zamfir LG, 2011, SENSOR ACTUAT B-CHEM, V159, P178, DOI 10.1016/j.snb.2011.06.069
   Zhang JN, 2013, NANOMEDICINE-UK, V8, P983, DOI [10.2217/NNM.13.80, 10.2217/nnm.13.80]
   Zhang J, 2013, BIOSENS BIOELECTRON, V41, P704, DOI 10.1016/j.bios.2012.09.053
   Zheng M, 2003, SCIENCE, V302, P1545, DOI 10.1126/science.1091911
   Zheng MZ, 2006, MYCOPATHOLOGIA, V161, P261, DOI 10.1007/s11046-006-0215-6
   Zheng ZM, 2005, MYCOPATHOLOGIA, V159, P255, DOI 10.1007/s11046-004-8666-0
   Zhu Z, 2010, ANAL BIOANAL CHEM, V396, P73, DOI 10.1007/s00216-009-3192-z
NR 143
TC 189
Z9 201
U1 23
U2 610
PU ELSEVIER ADVANCED TECHNOLOGY
PI OXFORD
PA OXFORD FULFILLMENT CENTRE THE BOULEVARD, LANGFORD LANE, KIDLINGTON,
   OXFORD OX5 1GB, OXON, ENGLAND
SN 0956-5663
EI 1873-4235
J9 BIOSENS BIOELECTRON
JI Biosens. Bioelectron.
PD JUL 15
PY 2016
VL 81
BP 532
EP 545
DI 10.1016/j.bios.2016.03.004
PG 14
WC Biophysics; Biotechnology & Applied Microbiology; Chemistry, Analytical;
   Electrochemistry; Nanoscience & Nanotechnology
WE Science Citation Index Expanded (SCI-EXPANDED)
SC Biophysics; Biotechnology & Applied Microbiology; Chemistry;
   Electrochemistry; Science & Technology - Other Topics
GA DK3JB
UT WOS:000374811800073
PM 27019032
DA 2023-06-30
ER

PT J
AU Kumar, AS
   Sornambikai, S
AF Kumar, Annamalai Senthil
   Sornambikai, Sundaram
TI Selective amperometric sensing of hydrogen peroxide with Nafion/copper
   particulates chemically modified electrode
SO INDIAN JOURNAL OF CHEMISTRY SECTION A-INORGANIC BIO-INORGANIC PHYSICAL
   THEORETICAL & ANALYTICAL CHEMISTRY
LA English
DT Article
DE Electrochemistry; Analytical chemistry; Electrocatalysis; Glassy carbon
   electrodes; Modified electrodes; Copper; Hydrogen peroxide
ID GLASSY-CARBON ELECTRODES; GOLD NANOPARTICLES; ELECTROCATALYTIC
   REDUCTION; METAL NANOPARTICLES; PRUSSIAN BLUE; ASCORBIC-ACID;
   FABRICATION; NANOTUBES; BIOSENSOR; OXIDATION
AB Nafion/copper particulates chemically modified glassy carbon electrode has been prepared by in situ electrochemical deposition. The electrode is found to to be successful for selective amperometric sensing of hydrogen peroxide at -0.2 V vs Ag/AgCl at physiological pH without interference from uric acid, ascorbic acid, catechol, cysteine, nitrite and nitrate. Two linear regions, 20-200 mu M and 220-400 mu M, for H(2)O(2) detection with the slope and regression coefficient values of 33.2 nA/mu M and 25.61 nA/mu M and 0.9975 and 0.9999 respectively are obtained with 1.63 mu M detection limit (S/N = 3). Application to real samples analysis is demonstrated for milk, urine and tea samples with appreciable recovery values.
C1 [Kumar, Annamalai Senthil; Sornambikai, Sundaram] Vellore Inst Technol Univ, Dept Chem, Vellore 632014, Tamil Nadu, India.
C3 Vellore Institute of Technology (VIT); VIT Vellore
RP Kumar, AS (通讯作者)，Vellore Inst Technol Univ, Dept Chem, Vellore 632014, Tamil Nadu, India.
EM askumarchem@yahoo.com
RI Kumar, Annamalai Senthil/K-8522-2014
OI Kumar, Annamalai Senthil/0000-0001-8800-4038
FU Department of Science and Technology (DST), India
FX The authors gratefully acknowledge the financial support from the
   Department of Science and Technology (DST), India.
CR Agui L, 2008, ANAL CHIM ACTA, V622, P11, DOI 10.1016/j.aca.2008.05.070
   Baydar NG, 2007, FOOD CONTROL, V18, P1131, DOI 10.1016/j.foodcont.2006.06.011
   Chikae M, 2006, ELECTROCHEM COMMUN, V8, P1375, DOI 10.1016/j.elecom.2006.06.019
   Elzanowska H, 2004, ELECTROANAL, V16, P478, DOI 10.1002/elan.200402837
   Ferreyra NF, 2000, J ELECTROANAL CHEM, V486, P126, DOI 10.1016/S0022-0728(00)00127-3
   FILHO VEM, 1999, ELECTROANAL, V11, P1130
   Hasebe Y, 2005, J ELECTROANAL CHEM, V576, P177, DOI 10.1016/j.jelechem.2004.10.010
   Hrapovic S, 2004, ANAL CHEM, V76, P1083, DOI 10.1021/ac035143t
   Hsu HL, 2009, MAT SCI ENG C-BIO S, V29, P55, DOI 10.1016/j.msec.2008.05.011
   Jia WZ, 2009, J ELECTROANAL CHEM, V625, P27, DOI 10.1016/j.jelechem.2008.09.020
   Kalimuthu P, 2008, J ELECTROANAL CHEM, V617, P164, DOI 10.1016/j.jelechem.2008.02.012
   KARYAKIN AA, 1995, ANAL CHEM, V67, P2419, DOI 10.1021/ac00110a016
   Kim JR, 2000, ANAL BIOCHEM, V283, P214, DOI 10.1006/abio.2000.4623
   Korshunov A, 2009, J ELECTROANAL CHEM, V629, P23, DOI 10.1016/j.jelechem.2009.01.009
   Kumar AS, 2007, LANGMUIR, V23, P391, DOI 10.1021/la0623578
   Kumar SMS, 2006, ELECTROCHEM COMMUN, V8, P621, DOI 10.1016/j.elecom.2006.02.009
   Luo DY, 2005, J PHARM SCI-US, V94, P304, DOI 10.1002/jps.20253
   Maduralveeran G, 2007, J ELECTROANAL CHEM, V608, P52, DOI 10.1016/j.jelechem.2007.05.009
   Miao XM, 2008, J ELECTROANAL CHEM, V612, P157, DOI 10.1016/j.jelechem.2007.09.026
   Pandey PC, 2004, ANAL CHIM ACTA, V523, P219, DOI 10.1016/j.aca.2004.07.040
   Possari R, 2006, ANAL CHIM ACTA, V575, P172, DOI 10.1016/j.aca.2006.06.001
   SANTAMARIA MC, 1998, ANALYST, V17, P147
   Selvaraju T, 2007, ELECTROCHIM ACTA, V52, P2998, DOI 10.1016/j.electacta.2006.09.032
   Somasundrum M, 1996, ANAL CHIM ACTA, V319, P59, DOI 10.1016/0003-2670(95)00473-4
   Tripathi VS, 2006, BIOSENS BIOELECTRON, V21, P1529, DOI 10.1016/j.bios.2005.07.006
   Turdean GL, 2006, ELECTROCHIM ACTA, V51, P6435, DOI 10.1016/j.electacta.2006.04.028
   Wang J, 1996, J ELECTROANAL CHEM, V404, P137, DOI 10.1016/0022-0728(95)04329-2
   Wang JW, 2009, TALANTA, V77, P1454, DOI 10.1016/j.talanta.2008.09.034
   Wang T, 2008, ELECTROCHEM COMMUN, V10, P814, DOI 10.1016/j.elecom.2008.03.004
   Wang Y, 2008, MICROCHIM ACTA, V160, P253, DOI 10.1007/s00604-007-0844-6
   Wang Z, 2008, ELECTROCHEM COMMUN, V10, P306, DOI 10.1016/j.elecom.2007.12.011
   Welch CM, 2005, ANAL BIOANAL CHEM, V382, P12, DOI 10.1007/s00216-005-3205-5
   Zen JM, 2000, ANALYST, V125, P1633, DOI 10.1039/b004207m
   Zen JM, 1996, J ELECTROANAL CHEM, V408, P157, DOI 10.1016/0022-0728(96)04539-1
   Zhao G, 2006, ELECTROCHEM COMMUN, V8, P148, DOI 10.1016/j.elecom.2005.11.001
NR 35
TC 18
Z9 18
U1 0
U2 8
PU NATL INST SCIENCE COMMUNICATION
PI NEW DELHI
PA DR K S KRISHNAN MARG, NEW DELHI 110 012, INDIA
SN 0376-4710
J9 INDIAN J CHEM A
JI Indian J. Chem. Sect A-Inorg. Bio-Inorg. Phys. Theor. Anal. Chem.
PD JUL
PY 2009
VL 48
IS 7
BP 940
EP 945
PG 6
WC Chemistry, Multidisciplinary
WE Science Citation Index Expanded (SCI-EXPANDED)
SC Chemistry
GA 473MQ
UT WOS:000268211400004
DA 2023-06-30
ER

PT J
AU Lu, Q
   Li, CM
AF Lu, Qing
   Li, Chang Ming
TI One-step co-electropolymerized conducting polymer-protein composite film
   for direct electrochemistry-based biosensors
SO BIOSENSORS & BIOELECTRONICS
LA English
DT Article
DE Conducting polymer-protein composite film; Direct electrochemistry;
   Biosensor; Poly-(pyrrole propylic acid); Hemoglobin
ID HYDROGEN-PEROXIDE; ELECTRON-TRANSFER; GLUCOSE-OXIDASE; BIOMOLECULE
   IMMOBILIZATION; ENZYME ELECTRODE; SURFACTANT FILMS; REDOX POLYMER;
   POLYPYRROLE; MYOGLOBIN; PERFORMANCE
AB A novel meliorative conducting polymer-redox protein composite film was fabricated via one-step co-electropolymerization approach. With electrostatic interactions between the conducting polymer and the protein, the composite film possesses attractive features, especially in studies of direct electron transfer of redox proteins as well as the development of unique protein based biosensors. Electrochemical impedance spectroscopy (EIS), atomic force microscopy (AFM), reflectance absorption infrared spectroscopy (RAIR) and ultraviolet visible spectroscopy (UV-vis) were performed to characterize the unique film. The direct electron transfer of the redox protein in the composite film were explored, and its bioactivity was also investigated by catalyzing the reductions of H2O2 and NO2-, demonstrating its great potential applications in direct electrochemistry-based high performance biosensors. (C) 2008 Elsevier B.V. All rights reserved.
C1 [Lu, Qing; Li, Chang Ming] Nanyang Technol Univ, Sch Chem & Biomed Engn, Singapore 637457, Singapore.
C3 Nanyang Technological University & National Institute of Education (NIE)
   Singapore; Nanyang Technological University
RP Li, CM (通讯作者)，Nanyang Technol Univ, Sch Chem & Biomed Engn, Nanyang Ave, Singapore 637457, Singapore.
EM ecmli@ntu.edu.sg
RI Li, Chang Ming/G-6192-2010; Lu, Qing/G-8174-2011; Li, Chang
   Ming/N-8811-2019; Li, Chang Ming/F-9340-2017; LU, QING/D-4470-2011
OI Li, Chang Ming/0000-0002-4041-2574; Li, Chang Ming/0000-0002-4041-2574; 
FU Singapore A*STAR [052 117 003]
FX This work is financially supported by Singapore A*STAR grant under
   contract no: 052 117 003.
CR Chen SM, 2005, J ELECTROANAL CHEM, V575, P147, DOI 10.1016/j.jelechem.2004.08.024
   Chen XL, 1999, LANGMUIR, V15, P7022, DOI 10.1021/la990239x
   CLARK LC, 1962, ANN NY ACAD SCI, V102, P29, DOI 10.1111/j.1749-6632.1962.tb13623.x
   Cosnier S, 1999, BIOSENS BIOELECTRON, V14, P443, DOI 10.1016/S0956-5663(99)00024-X
   De Paoli MA, 2001, ELECTROCHIM ACTA, V46, P4243, DOI 10.1016/S0013-4686(01)00684-3
   Deore B, 2000, ANAL CHEM, V72, P3989, DOI 10.1021/ac000156h
   Dong H, 2006, ANAL CHEM, V78, P7424, DOI 10.1021/ac060657o
   Gaspar S, 2001, SENSOR ACTUAT B-CHEM, V72, P63, DOI 10.1016/S0925-4005(00)00633-X
   GREGG BA, 1991, J PHYS CHEM-US, V95, P5976, DOI 10.1021/j100168a047
   HODGSON AJ, 1992, REACT POLYM, V18, P77, DOI 10.1016/0923-1137(92)90296-E
   Hu WH, 2007, LANGMUIR, V23, P2761, DOI 10.1021/la063024d
   IRACE G, 1986, ARCH BIOCHEM BIOPHYS, V244, P459, DOI 10.1016/0003-9861(86)90614-4
   KAMIN RA, 1980, ANAL CHEM, V52, P1198, DOI 10.1021/ac50058a010
   Koide S, 1999, J ELECTROANAL CHEM, V468, P193, DOI 10.1016/S0022-0728(99)00174-6
   LAVIRON E, 1979, J ELECTROANAL CHEM, V101, P19, DOI 10.1016/S0022-0728(79)80075-3
   Li QS, 1999, BIOSENS BIOELECTRON, V14, P327, DOI 10.1016/S0956-5663(98)00122-5
   Liu HH, 2004, BIOSENS BIOELECTRON, V20, P294, DOI 10.1016/j.bios.2004.01.015
   Liu SQ, 2003, BIOSENS BIOELECTRON, V19, P177, DOI 10.1016/S0956-5663(03)00172-6
   Liu XJ, 2005, ELECTROCHEM COMMUN, V7, P562, DOI 10.1016/j.elecom.2005.03.015
   Ma HY, 2000, LANGMUIR, V16, P4969, DOI 10.1021/la991296t
   MURRAY RW, 1984, ELECTROANAL CHEM, V13, P191
   Neves S, 2002, J POWER SOURCES, V107, P13, DOI 10.1016/S0378-7753(01)00971-5
   ONUOHA AC, 1995, LANGMUIR, V11, P3296, DOI 10.1021/la00009a005
   Ramanavicius A, 2006, ELECTROCHIM ACTA, V51, P6025, DOI 10.1016/j.electacta.2005.11.052
   Razola SS, 2002, BIOSENS BIOELECTRON, V17, P921, DOI 10.1016/S0956-5663(02)00083-0
   RUSLING JF, 1993, J AM CHEM SOC, V115, P11891, DOI 10.1021/ja00078a030
   Sun DM, 2004, J ELECTROANAL CHEM, V566, P415, DOI 10.1016/j.jelechem.2003.11.055
   Tada K, 1999, SYNTHETIC MET, V102, P982, DOI 10.1016/S0379-6779(98)01049-2
   Tang JL, 2003, BIOSENS BIOELECTRON, V18, P867, DOI 10.1016/S0956-5663(02)00148-3
   Uemachi H, 2001, ELECTROCHIM ACTA, V46, P2305, DOI 10.1016/S0013-4686(01)00436-4
   Wang QL, 2004, BIOSENS BIOELECTRON, V19, P1269, DOI 10.1016/j.bios.2003.11.012
   Willner I, 2000, ANGEW CHEM INT EDIT, V39, P1180, DOI 10.1002/(SICI)1521-3773(20000403)39:7<1180::AID-ANIE1180>3.0.CO;2-E
   WOLOWACZ SE, 1992, ANAL CHEM, V64, P1541, DOI 10.1021/ac00038a008
   Yamazaki I, 1978, Adv Biophys, V11, P249
   Zhang Z, 1997, J CHEM SOC FARADAY T, V93, P1769, DOI 10.1039/a608041c
NR 35
TC 25
Z9 25
U1 1
U2 49
PU ELSEVIER ADVANCED TECHNOLOGY
PI OXFORD
PA OXFORD FULFILLMENT CENTRE THE BOULEVARD, LANGFORD LANE, KIDLINGTON,
   OXFORD OX5 1GB, OXON, ENGLAND
SN 0956-5663
EI 1873-4235
J9 BIOSENS BIOELECTRON
JI Biosens. Bioelectron.
PD DEC 1
PY 2008
VL 24
IS 4
BP 767
EP 772
DI 10.1016/j.bios.2008.06.056
PG 6
WC Biophysics; Biotechnology & Applied Microbiology; Chemistry, Analytical;
   Electrochemistry; Nanoscience & Nanotechnology
WE Science Citation Index Expanded (SCI-EXPANDED)
SC Biophysics; Biotechnology & Applied Microbiology; Chemistry;
   Electrochemistry; Science & Technology - Other Topics
GA 377PB
UT WOS:000261262000041
PM 18718751
DA 2023-06-30
ER

PT J
AU Kumar, S
   Ngasainao, MR
   Sharma, D
   Sengar, M
   Gahlot, APS
   Shukla, S
   Kumari, P
AF Kumar, Sanjay
   Ngasainao, Moses Rinchui
   Sharma, Deepa
   Sengar, Manisha
   Gahlot, Ajay Pratap Singh
   Shukla, Samarth
   Kumari, Pratibha
TI Contemporary nanocellulose-composites: A new paradigm for sensing
   applications
SO CARBOHYDRATE POLYMERS
LA English
DT Review
DE Nanocellulose; Cellulose nanocrystals; Cellulose nanofibers; Sensing;
   Biosensing; Chemical sensing
ID MAGNETITE NANOPARTICLES; ELECTROCHEMICAL SENSORS; CELLULOSE NANOFIBRILS;
   METAL NANOPARTICLES; EFFICIENT REMOVAL; PAPER; HYDROGEL; GRAPHENE;
   BIOSENSOR; NANOCOMPOSITE
AB Nanocellulose (NC) is the biological polymeric nanomaterial booming in the international market. The bur-geoning demand for cellulose materials and advancements in nanotechnology have intensified the researches on the development of cellulose-based nanomaterials. Substantial research on nanocellulose-based composites in energy, electronics, biomedical, health, and the environment has been carried out in the last few decades. NC offers a plethora of outstanding properties such as biodegradability, renewability, and excellent fibrous structure. The recent advancement in the synthetic methodologies for various types of nanocellulose materials and their applications in a myriad of fields such as biosensing, chemical sensing, gas sensing, and strain sensing have been explored. The surface modification ability and robust nature of NC offer various possibilities for hybrid materials in the sensing field. Many sensors developed on plastic, paper, and glass platforms will be replaced with NC to modify the conventional sensing probes in the near future.
C1 [Kumar, Sanjay; Sharma, Deepa; Shukla, Samarth; Kumari, Pratibha] Univ Delhi, Deshbandhu Coll, Dept Chem, Bioorgan Mat Res Lab, New Delhi 110019, India.
   [Kumar, Sanjay] Univ Delhi, Dept Chem, New Delhi 110007, India.
   [Ngasainao, Moses Rinchui; Sengar, Manisha] Univ Delhi, Deshbandhu Coll, Dept Zool, New Delhi, India.
   [Gahlot, Ajay Pratap Singh] Univ Delhi, Deshbandhu Coll, Dept Phys, New Delhi, India.
C3 University of Delhi; University of Delhi; University of Delhi;
   University of Delhi
RP Kumari, P (通讯作者)，Univ Delhi, Deshbandhu Coll, Dept Chem, Bioorgan Mat Res Lab, New Delhi 110019, India.
EM pkumari@db.du.ac.in
RI Sharma, Dr Deepa/HNR-6780-2023; Sharma, Deepa/GXA-0380-2022; GAHLOT,
   AJAY PRATAP SINGH/ABC-7088-2020
OI Sharma, Dr Deepa/0000-0002-2172-9760; Sharma, Deepa/0000-0002-7759-7058;
   GAHLOT, AJAY PRATAP SINGH/0000-0002-9662-6969
FU Defence Research & Development Organization- Life Science Research Board
   (DRDO-LSRB) [LSRB-388/FSH ABB/2021]
FX The authors are thankful to Defence Research & Development Organization-
   Life Science Research Board (DRDO-LSRB) for financial assistance
   (Project No. LSRB-388/FSH & ABB/2021) . The authors are grateful to the
   Principal, Deshbandhu College, the University of Delhi for providing
   research facilities.
CR Abdali H, 2019, SENSORS-BASEL, V19, DOI 10.3390/s19235215
   Amin FR, 2017, AMB EXPRESS, V7, DOI 10.1186/s13568-017-0375-4
   Anirudhan TS, 2019, INT J BIOL MACROMOL, V135, P776, DOI 10.1016/j.ijbiomac.2019.05.218
   Ansaloni L, 2017, J MEMBRANE SCI, V522, P216, DOI 10.1016/j.memsci.2016.09.024
   Arno MC, 2020, NAT COMMUN, V11, DOI 10.1038/s41467-020-15206-y
   Bai L, 2020, ACS SUSTAIN CHEM ENG, V8, P18484, DOI 10.1021/acssuschemeng.0c06174
   Barsan N, 2001, J ELECTROCERAM, V7, P143, DOI 10.1023/A:1014405811371
   Brakat A, 2021, NANO-MICRO LETT, V13, DOI 10.1007/s40820-021-00627-1
   Chauhan P, 2014, CHEM COMMUN, V50, P9493, DOI 10.1039/c4cc02983f
   Chen HY, 2020, ACS SUSTAIN CHEM ENG, V8, P17165, DOI 10.1021/acssuschemeng.0c05642
   Chen MF, 2019, J MATER CHEM A, V7, P26524, DOI 10.1039/c9ta10944g
   Chen ZH, 2020, ADV FUNCT MATER, V30, DOI 10.1002/adfm.201910292
   Costa LAS, 2015, MATER TODAY-PROC, V2, P287, DOI 10.1016/j.matpr.2015.04.045
   Coulby G, 2021, BUILD ENVIRON, V203, DOI 10.1016/j.buildenv.2021.108014
   CUMMINGS JH, 1984, GUT, V25, P805, DOI 10.1136/gut.25.8.805
   Dai L, 2020, SMALL, V16, DOI 10.1002/smll.201906567
   Daud Z, 2014, BIORESOURCES, V9, P872
   Dong YQ, 2013, ANGEW CHEM INT EDIT, V52, P7800, DOI 10.1002/anie.201301114
   Doria G, 2012, SENSORS-BASEL, V12, P1657, DOI 10.3390/s120201657
   Dumanli AG, 2017, CURR MED CHEM, V24, P512, DOI 10.2174/0929867323666161014124008
   Duncan TV, 2011, J COLLOID INTERF SCI, V363, P1, DOI 10.1016/j.jcis.2011.07.017
   Esmaeili C, 2015, SENSORS-BASEL, V15, P24681, DOI 10.3390/s151024681
   Espinosa E, 2019, J CLEAN PROD, V239, DOI 10.1016/j.jclepro.2019.118083
   Faham S, 2019, ANAL CHIM ACTA, V1087, P104, DOI 10.1016/j.aca.2019.08.056
   Fan Y, 2019, BIOSENS BIOELECTRON, V135, P1, DOI 10.1016/j.bios.2019.03.063
   Farooq U, 2020, BIOSENS BIOELECTRON, V157, DOI 10.1016/j.bios.2020.112163
   Fiorati A, 2020, POLYMERS-BASEL, V12, DOI 10.3390/polym12081635
   Fleming K, 2001, CHEM-EUR J, V7, P1831, DOI 10.1002/1521-3765(20010504)7:9<1831::AID-CHEM1831>3.0.CO;2-S
   Fu JJ, 2020, SENSOR ACTUAT B-CHEM, V319, DOI 10.1016/j.snb.2020.128295
   FUJISHIGE S, 1989, J PHYS CHEM-US, V93, P3311, DOI 10.1021/j100345a085
   Gao L, 2019, ACS APPL MATER INTER, V11, P25034, DOI 10.1021/acsami.9b07465
   GARDNER KH, 1974, BIOPOLYMERS, V13, P1975, DOI 10.1002/bip.1974.360131005
   Ghasemlou M, 2021, PROG POLYM SCI, V119, DOI 10.1016/j.progpolymsci.2021.101418
   Guo WW, 2014, ANGEW CHEM INT EDIT, V53, P10134, DOI 10.1002/anie.201405692
   Gupta A., 2019, BIOCHEMICAL TOXICOLO
   Guragain YN, 2021, CLEAN TECHNOL-BASEL, V3, P243, DOI 10.3390/cleantechnol3010014
   Han JQ, 2019, ELECTROCHIM ACTA, V318, P660, DOI 10.1016/j.electacta.2019.06.132
   Han L, 2021, BIOSENS BIOELECTRON, V191, DOI 10.1016/j.bios.2021.113467
   Hanninen A, 2018, CARBOHYD POLYM, V202, P418, DOI 10.1016/j.carbpol.2018.09.001
   Hanrahan G, 2004, J ENVIRON MONITOR, V6, P657, DOI 10.1039/b403975k
   Hao LC, 2018, WOODH PUB S COMPOS S, P27, DOI 10.1016/B978-0-08-102160-6.00002-0
   He JT, 2019, ACS SUSTAIN CHEM ENG, V7, P12369, DOI 10.1021/acssuschemeng.9b01794
   Hidayati S., 2019, SIMILARITY CHEM STRU
   Holzinger M, 2014, FRONT CHEM, V2, DOI 10.3389/fchem.2014.00063
   Hu DC, 2021, CARBOHYD POLYM, V264, DOI 10.1016/j.carbpol.2021.118058
   Hu DH, 2021, CELLULOSE, V28, P9705, DOI 10.1007/s10570-021-04126-9
   Huang LP, 2021, SENSOR ACTUAT B-CHEM, V327, DOI 10.1016/j.snb.2020.128893
   Ismail MY, 2019, CARBOHYD POLYM, V218, P87, DOI 10.1016/j.carbpol.2019.04.065
   Janudin N, 2022, POLYMERS-BASEL, V14, DOI 10.3390/polym14091906
   Jiao Y, 2021, J COLLOID INTERF SCI, V597, P171, DOI 10.1016/j.jcis.2021.04.001
   Jirakittiwut N, 2015, RSC ADV, V5, P24110, DOI 10.1039/c4ra15287e
   Jung M, 2017, NANOSCALE, V9, P17212, DOI 10.1039/c7nr03685j
   Kabenge I., 2018, Journal of Sustainable Development, V11, P14, DOI 10.5539/jsd.v11n2p14
   Kamel S, 2008, EXPRESS POLYM LETT, V2, P758, DOI 10.3144/expresspolymlett.2008.90
   Kamel S, 2020, BIOSENSORS-BASEL, V10, DOI 10.3390/bios10060067
   Kaplan D.L., 1998, BIOPOLYMERS RENEWABL, P1, DOI DOI 10.1007/978-3-662-03680-8_1
   Kargarzadeh H, 2017, POLYMER, V132, P368, DOI 10.1016/j.polymer.2017.09.043
   Kaushik M, 2016, GREEN CHEM, V18, P622, DOI 10.1039/c5gc02500a
   Kim J, 2019, NAT BIOTECHNOL, V37, P389, DOI 10.1038/s41587-019-0045-y
   Kim JH, 2015, INT J PR ENG MAN-GT, V2, P197, DOI 10.1007/s40684-015-0024-9
   Koga H, 2019, ACS APPL MATER INTER, V11, P15044, DOI 10.1021/acsami.9b01287
   Koroleva MS, 2020, RSC ADV, V10, P35031, DOI 10.1039/d0ra07300h
   Kumar R, 2018, POLYM BULL, V75, P2213, DOI 10.1007/s00289-017-2136-6
   Kumar S., 2021, NANOSENSORS SMART MA, V199
   Kumar S, 2021, RSC ADV, V11, P13674, DOI 10.1039/d1ra00361e
   Kumar S, 2020, APPL NANOSCI, V10, P1555, DOI 10.1007/s13204-019-01230-y
   Kumar S, 2020, CURR MED CHEM, V27, P6015, DOI 10.2174/0929867326666181224143734
   Kumar S, 2019, ANAL CHIM ACTA, V1056, P135, DOI 10.1016/j.aca.2018.12.053
   Kumar V, 2020, WASTE MANAGE, V102, P281, DOI 10.1016/j.wasman.2019.10.041
   Kumari P., 2016, CHEM BIOL LETT, V3, P32
   Kumari P, 2019, J ENVIRON CHEM ENG, V7, DOI 10.1016/j.jece.2019.103130
   Kumari P, 2018, MATER TODAY-PROC, V5, P15473, DOI 10.1016/j.matpr.2018.05.035
   Kumari P, 2018, CHEMISTRYSELECT, V3, P2135, DOI 10.1002/slct.201703117
   Kumari P, 2016, CATAL LETT, V146, P2149, DOI 10.1007/s10562-016-1822-6
   Kunaver M, 2016, CARBOHYD POLYM, V148, P251, DOI 10.1016/j.carbpol.2016.04.076
   Kwak D, 2019, TALANTA, V204, P713, DOI 10.1016/j.talanta.2019.06.034
   Lee K.-Y., 2013, ECCM15 15 EUROPEAN C
   Lei WQ, 2018, CARBOHYD POLYM, V181, P376, DOI 10.1016/j.carbpol.2017.10.059
   Lei X, 2021, J TAIWAN INST CHEM E, V123, P79, DOI 10.1016/j.jtice.2021.05.044
   Li F, 2015, PACKAG TECHNOL SCI, V28, P475, DOI 10.1002/pts.2121
   Li M, 2019, ACS SUSTAIN CHEM ENG, V7, P15182, DOI 10.1021/acssuschemeng.9b01928
   Li M, 2022, CARBOHYD POLYM, V284, DOI 10.1016/j.carbpol.2022.119199
   Li M, 2022, CELLULOSE, V29, P1897, DOI 10.1007/s10570-022-04418-8
   Li P, 2016, BIORESOURCE TECHNOL, V221, P636, DOI 10.1016/j.biortech.2016.09.075
   Li Q, 2017, ADV HEALTHC MATER, V6, DOI 10.1002/adhm.201601371
   Li ZX, 2020, ACS APPL MATER INTER, V12, P55205, DOI 10.1021/acsami.0c17970
   Liang LL, 2016, SENSOR ACTUAT B-CHEM, V229, P347, DOI 10.1016/j.snb.2016.01.137
   Lin HY, 2019, J MATER CHEM B, V7, P5461, DOI 10.1039/c9tb01455a
   Ling Z, 2019, CARBOHYD POLYM, V216, P360, DOI 10.1016/j.carbpol.2019.04.027
   Liu L, 2022, CARBOHYD POLYM, V280, DOI 10.1016/j.carbpol.2021.119005
   Liu L, 2018, MACROMOL RAPID COMM, V39, DOI 10.1002/marc.201700836
   Liu PW, 2020, ANGEW CHEM INT EDIT, V59, P3218, DOI 10.1002/anie.201912053
   Liu Y, 2019, SENSOR ACTUAT B-CHEM, V281, P789, DOI 10.1016/j.snb.2018.11.018
   Liu ZJ, 2020, SENSOR ACTUAT A-PHYS, V315, DOI 10.1016/j.sna.2020.112341
   Liu ZZ, 2020, CHEM ENG J, V384, DOI 10.1016/j.cej.2019.123260
   Lu FX, 2020, ACS SUSTAIN CHEM ENG, V8, P3427, DOI 10.1021/acssuschemeng.9b07467
   Lu P, 2020, CARBOHYD POLYM, V249, DOI 10.1016/j.carbpol.2020.116831
   Lu Y, 2021, ACS APPL MATER INTER, V13, P50281, DOI 10.1021/acsami.1c16828
   Luo QY, 2021, CHEM ENG J, V407, DOI 10.1016/j.cej.2020.127050
   Lv PF, 2021, ADV FUNCT MATER, V31, DOI 10.1002/adfm.202104991
   Ma HZ, 2022, CARBOHYD POLYM, V291, DOI 10.1016/j.carbpol.2022.119544
   Ma YN, 2017, NAT COMMUN, V8, DOI 10.1038/s41467-017-01136-9
   Mahato K., 2016, J ANAL BIOANAL TECH, V7, P2, DOI [DOI 10.4172/2155-9872.1000E125, 10.4172/2155-9872.1000e125]
   Mahato K, 2019, BIOSENS BIOELECTRON, V128, P9, DOI 10.1016/j.bios.2018.12.006
   Mahmoud AM, 2020, INT J BIOL MACROMOL, V165, P2030, DOI 10.1016/j.ijbiomac.2020.10.084
   Mandal A, 2011, CARBOHYD POLYM, V86, P1291, DOI 10.1016/j.carbpol.2011.06.030
   Mangayil R, 2017, ACS APPL MATER INTER, V9, P19048, DOI 10.1021/acsami.7b04927
   Marakana PG, 2021, J ENVIRON CHEM ENG, V9, DOI 10.1016/j.jece.2021.106606
   Martinez PM, 2015, IND CROP PROD, V64, P88, DOI 10.1016/j.indcrop.2014.10.031
   Matsuguchi M, 2014, SENSOR ACTUAT B-CHEM, V190, P446, DOI 10.1016/j.snb.2013.08.095
   Miyashiro D, 2020, NANOMATERIALS-BASEL, V10, DOI 10.3390/nano10020186
   Moccia M, 2020, BIOSENS BIOELECTRON, V165, DOI 10.1016/j.bios.2020.112371
   Mohanraj J, 2020, J COLLOID INTERF SCI, V566, P463, DOI 10.1016/j.jcis.2020.01.089
   Moon RJ, 2011, CHEM SOC REV, V40, P3941, DOI 10.1039/c0cs00108b
   Morin-Crini N, 2022, ENVIRON CHEM LETT, V20, P1333, DOI 10.1007/s10311-021-01379-5
   Mukherjee S, 2020, ACS SUSTAIN CHEM ENG, V8, P139, DOI 10.1021/acssuschemeng.9b04822
   Narwade V. N., 2022, NANOTECHNOLOGY ELECT, P169, DOI [10.1007/978-981-16-6022-1_9, DOI 10.1007/978-981-16-6022-1_9]
   Nery EW, 2013, ANAL BIOANAL CHEM, V405, P7573, DOI 10.1007/s00216-013-6911-4
   Neubauerova K, 2020, SENS BIO-SENS RES, V29, DOI 10.1016/j.sbsr.2020.100368
   Nguyen LH, 2019, ADV MATER INTERFACES, V6, DOI 10.1002/admi.201900424
   Oehme I, 1997, MIKROCHIM ACTA, V126, P177, DOI 10.1007/BF01242319
   Omran AAB, 2021, POLYMERS-BASEL, V13, DOI 10.3390/polym13020231
   Oter O, 2008, TALANTA, V76, P557, DOI 10.1016/j.talanta.2008.03.047
   Ouyang ZF, 2022, CHEM ENG J, V428, DOI 10.1016/j.cej.2021.131289
   Pang ZY, 2016, COLLOID SURFACE A, V494, P248, DOI 10.1016/j.colsurfa.2016.01.024
   Phanthong P, 2018, CARBON RES CONVERS, V1, P32, DOI 10.1016/j.crcon.2018.05.004
   Pirzada M, 2019, SENSORS-BASEL, V19, DOI 10.3390/s19235311
   Pouzesh M, 2019, CELLULOSE, V26, P4945, DOI 10.1007/s10570-019-02405-0
   Qi HS, 2015, SENSOR ACTUAT B-CHEM, V213, P20, DOI 10.1016/j.snb.2015.02.067
   Rahmawati A, 2020, POLYM J, V52, P1235, DOI 10.1038/s41428-020-0377-y
   Rajala S, 2016, ACS APPL MATER INTER, V8, P15607, DOI 10.1021/acsami.6b03597
   Ram B, 2020, ACS APPL POLYM MATER, V2, P5290, DOI 10.1021/acsapm.0c01025
   Ram F, 2020, ACS APPL POLYM MATER, V2, P2550, DOI 10.1021/acsapm.0c00158
   Riva L, 2019, CHEMPLUSCHEM, V84, P1512, DOI 10.1002/cplu.201900348
   Ruiz-Palomero C, 2017, SENSOR ACTUAT B-CHEM, V245, P946, DOI 10.1016/j.snb.2017.02.006
   Ruiz-Palomero C, 2016, SENSOR ACTUAT B-CHEM, V229, P31, DOI 10.1016/j.snb.2016.01.098
   Sainorudin MH, 2022, CURR NANOSCI, V18, P68, DOI 10.2174/1573413717666210216115609
   Santmarti A, 2018, SUSTAIN-CONTRIB SCI, P67
   Morais JPS, 2013, CARBOHYD POLYM, V91, P229, DOI 10.1016/j.carbpol.2012.08.010
   Sardana S, 2022, ACS SENSORS, DOI 10.1021/acssensors.1c02388
   SCHIERBAUM KD, 1991, SENSOR ACTUAT B-CHEM, V3, P205, DOI 10.1016/0925-4005(91)80007-7
   Schutting S, 2015, J MATER CHEM C, V3, P5474, DOI 10.1039/c5tc00346f
   Shah A.A., 2022, HYDROCARBON BIOREFIN, P203, DOI [10.1016/B978-0-12-823306-1.00014-5, DOI 10.1016/B978-0-12-823306-1.00014-5]
   Shahabi-Ghahafarrokhi I, 2015, FIBER POLYM, V16, P529, DOI 10.1007/s12221-015-0529-4
   Shahi N, 2021, SENSORS-BASEL, V21, DOI 10.3390/s21134415
   Shalauddin M, 2019, ELECTROCHIM ACTA, V304, P323, DOI 10.1016/j.electacta.2019.03.003
   Sharma Amita, 2019, Biotechnology Reports, V21, pe00316, DOI 10.1016/j.btre.2019.e00316
   Sheikhzadeh E, 2022, J IRAN CHEM SOC, V19, P283, DOI 10.1007/s13738-021-02305-w
   Shi YF, 2022, CARBOHYD POLYM, V285, DOI 10.1016/j.carbpol.2022.119208
   Silva RR, 2020, TALANTA, V218, DOI 10.1016/j.talanta.2020.121153
   Singh AT, 2018, SENSORS-BASEL, V18, DOI 10.3390/s18092838
   Singhal A, 2019, CURR ORG SYNTH, V16, P154, DOI 10.2174/1570179415666181002114621
   Song W, 2018, ACS APPL MATER INTER, V10, P10353, DOI 10.1021/acsami.7b19738
   Stetter JR, 2003, J ELECTROCHEM SOC, V150, pS11, DOI 10.1149/1.1539051
   Subhedar A, 2021, INT J BIOL MACROMOL, V166, P587, DOI 10.1016/j.ijbiomac.2020.10.217
   Suhas, 2016, BIORESOURCE TECHNOL, V216, P1066, DOI 10.1016/j.biortech.2016.05.106
   Sun CY, 2019, ACS APPL MATER INTER, V11, P39192, DOI 10.1021/acsami.9b14201
   Sun XH, 2019, CARBOHYD POLYM, V208, P495, DOI 10.1016/j.carbpol.2018.12.067
   Sun XL, 2019, ACS APPL MATER INTER, V11, P16198, DOI 10.1021/acsami.9b02005
   Sun XL, 2018, BIOSENS BIOELECTRON, V105, P218, DOI 10.1016/j.bios.2018.01.025
   Taherzadeh MJ, 2008, INT J MOL SCI, V9, P1621, DOI 10.3390/ijms9091621
   Tai HL, 2020, ACS APPL MATER INTER, V12, P31037, DOI 10.1021/acsami.0c06435
   Tanguy NR, 2022, CARBOHYD POLYM, V278, DOI 10.1016/j.carbpol.2021.118920
   Teengam P, 2017, ANAL CHIM ACTA, V952, P32, DOI 10.1016/j.aca.2016.11.071
   Tibolla H, 2017, IND CROP PROD, V95, P664, DOI 10.1016/j.indcrop.2016.11.035
   Turbak A. F., 1983, J APPL POLYM SCI APP, V37
   Vetelino J., 2017, INTRO SENSORS
   Wang BB, 2021, CARBOHYD POLYM, V268, DOI 10.1016/j.carbpol.2021.118210
   Wang DC, 2019, ACS APPL MATER INTER, V11, P24435, DOI 10.1021/acsami.9b06527
   Wang HK, 2016, HOLZFORSCHUNG, V70, P401, DOI 10.1515/hf-2015-0114
   Wang HX, 2020, NANOMATERIALS-BASEL, V10, DOI 10.3390/nano10010112
   Wang J, 2017, RESULTS PHYS, V7, P323, DOI 10.1016/j.rinp.2016.12.044
   Wang L, 2021, J HAZARD MATER, V403, DOI 10.1016/j.jhazmat.2020.123921
   Wang L, 2020, J MATER CHEM C, V8, P11796, DOI 10.1039/d0tc02604b
   Wang M, 2013, ADV MATER, V25, P2428, DOI 10.1002/adma.201300256
   Wang SJ, 2021, CARBOHYD POLYM, V270, DOI 10.1016/j.carbpol.2021.118414
   Wang ZQ, 2021, CARBOHYD POLYM, V259, DOI 10.1016/j.carbpol.2021.117753
   Wei HR, 2015, SCI REP-UK, V5, DOI 10.1038/srep18131
   Wei HR, 2015, ANALYST, V140, P5640, DOI 10.1039/c5an00606f
   Weishaupt R, 2017, ADV FUNCT MATER, V27, DOI 10.1002/adfm.201604291
   WEPPNER W, 1987, SENSOR ACTUATOR, V12, P107, DOI 10.1016/0250-6874(87)85010-2
   Wu BL, 2019, ACS APPL MATER INTER, V11, P16048, DOI 10.1021/acsami.9b02754
   Wu JJ, 2020, CARBOHYD POLYM, V248, DOI 10.1016/j.carbpol.2020.116766
   Xing JH, 2019, CARBOHYD POLYM, V207, P447, DOI 10.1016/j.carbpol.2018.12.010
   Xiong CY, 2021, CELLULOSE, V28, P10359, DOI 10.1007/s10570-021-04178-x
   Xu J, 2018, CARBOHYD POLYM, V192, P202, DOI 10.1016/j.carbpol.2018.03.017
   Xu MH, 2021, J MATER CHEM C, V9, P15552, DOI 10.1039/d1tc03886a
   Xu SM, 2016, COMPOS SCI TECHNOL, V131, P67, DOI 10.1016/j.compscitech.2016.05.014
   Xu T, 2021, ADV MATER, V33, DOI 10.1002/adma.202101368
   Yan CY, 2014, ADV MATER, V26, P2022, DOI 10.1002/adma.201304742
   Yang J, 2021, J MATER SCI, V56, P13859, DOI 10.1007/s10853-021-05909-y
   You SM, 2021, ANAL CHIM ACTA, V1151, DOI 10.1016/j.aca.2021.338252
   Yuen JD, 2020, SENSORS-BASEL, V20, DOI 10.3390/s20072047
   Zhan CB, 2020, ENVIRON SCI-WAT RES, V6, P3080, DOI [10.1039/D0EW00545B, 10.1039/d0ew00545b]
   Zhang J, 2017, SMALL METHODS, V1, DOI 10.1002/smtd.201700237
   Zhang LY, 2022, MATER DESIGN, V215, DOI 10.1016/j.matdes.2022.110464
   Zhang Q, 2020, CARBOHYD POLYM, V229, DOI 10.1016/j.carbpol.2019.115454
   Zhang T, 2008, NANOTECHNOLOGY, V19, DOI 10.1088/0957-4484/19/33/332001
   Zhang WQ, 2018, ACS APPL MATER INTER, V10, P14850, DOI 10.1021/acsami.7b19328
   Zhao GM, 2020, ACS APPL MATER INTER, V12, P17845, DOI 10.1021/acsami.0c00591
   Zheng CX, 2020, CARBOHYD POLYM, V250, DOI 10.1016/j.carbpol.2020.116905
   Zheng CX, 2019, NANOMATERIALS-BASEL, V9, DOI 10.3390/nano9070937
   Zhong C, 2021, CARBOHYD POLYM, V260, DOI 10.1016/j.carbpol.2021.117772
   Zhou MY, 2015, ADV FUNCT MATER, V25, P4730, DOI 10.1002/adfm.201501434
   Zhou Y, 2019, ADV FUNCT MATER, V29, DOI 10.1002/adfm.201806220
   Zhu EW, 2021, CELLULOSE, V28, P5657, DOI 10.1007/s10570-021-03878-8
   Zhu SL, 2021, ACS APPL MATER INTER, V13, P59142, DOI 10.1021/acsami.1c19482
NR 207
TC 6
Z9 6
U1 32
U2 63
PU ELSEVIER SCI LTD
PI OXFORD
PA THE BOULEVARD, LANGFORD LANE, KIDLINGTON, OXFORD OX5 1GB, OXON, ENGLAND
SN 0144-8617
EI 1879-1344
J9 CARBOHYD POLYM
JI Carbohydr. Polym.
PD DEC 15
PY 2022
VL 298
AR 120052
DI 10.1016/j.carbpol.2022.120052
EA SEP 2022
PG 18
WC Chemistry, Applied; Chemistry, Organic; Polymer Science
WE Science Citation Index Expanded (SCI-EXPANDED)
SC Chemistry; Polymer Science
GA 5E2DJ
UT WOS:000865437100005
PM 36241259
DA 2023-06-30
ER

PT J
AU Chen, Y
   Yu, FF
   Wang, YH
   Liu, WW
   Ye, J
   Xiao, J
   Liu, XH
   Jiang, H
   Wang, XM
AF Chen, Yun
   Yu, Fangfang
   Wang, Yihan
   Liu, Weiwei
   Ye, Jing
   Xiao, Jiang
   Liu, Xiaohui
   Jiang, Hui
   Wang, Xuemei
TI Recent Advances in Engineered Noble Metal Nanomaterials as a
   Surface-Enhanced Raman Scattering Active Platform for Cancer Diagnostics
SO JOURNAL OF BIOMEDICAL NANOTECHNOLOGY
LA English
DT Review
DE Surface-EnhancedRamanScattering(SERS); DeliveredCancerby
   IngentaBiomarkers; NobleMetalNanomaterials
ID CORE-SHELL NANOPARTICLES; LABEL-FREE; GOLD NANOPARTICLES; LUNG-CANCER;
   QUANTUM DOTS; ELECTROCHEMICAL BIOSENSOR; ULTRASENSITIVE DETECTION; AG
   NANOPARTICLES; TUMOR-CELLS; BIOMEDICAL APPLICATIONS
AB Recently, noble metal nanomaterials have been extensively studied in the fields of biosensing, environmental catalysis, and cancer diagnosis and treatment, due to their excellent electrical conductivity, high surface area, and individual physical and optical properties. Early research on the surface-enhanced Raman scattering (SERS) effect was focused on the cognition of the SERS phenomenon and enhancing its sensitivity for single-molecule detection. With the development of nanomaterials and nanotechnology, the advances and applications based on SERS substrates have been accelerated. Among them, noble metal nanomaterials are mainly used as SERS-active substrates to enhance SERS signals owing to their compelling surface plasmon resonance (SPR) properties. This review provides recent advances, perspectives, and challenges in SERS assays basedIP:on engineered182.75.148.10noble On: metalTue, 22 nanomaterialsFeb 2022for 12:24early 10cancer diagnosis.
C1 [Chen, Yun; Yu, Fangfang; Wang, Yihan; Liu, Weiwei; Ye, Jing; Xiao, Jiang; Liu, Xiaohui; Jiang, Hui; Wang, Xuemei] Southeast Univ, Sch Biol Sci & Med Engn, Natl Demonstrat Ctr Expt Biomed Engn Educ, State Key Lab Bioelect, Nanjing 210096, Peoples R China.
C3 Southeast University - China
RP Wang, XM (通讯作者)，Southeast Univ, Sch Biol Sci & Med Engn, Natl Demonstrat Ctr Expt Biomed Engn Educ, State Key Lab Bioelect, Nanjing 210096, Peoples R China.
EM xuewang@seu.edu.cn
RI wang, yihan/HTN-8802-2023; Wang, Xuemei/GXF-3702-2022; 陈,
   芸/GSD-9897-2022; wang, xu/IAN-4886-2023
FU NSFC [82061148012, 82027806]; Jiangsu programs [BE2019716]
FX We appreciate supports from NSFC (82061148012, 82027806) and Jiangsu
   programs (BE2019716).
CR Abd Rahman SF, 2021, CHEM COMMUN, V57, P9640, DOI 10.1039/d1cc03080a
   Alix-Panabieres C, 2014, NAT REV CANCER, V14, P623, DOI 10.1038/nrc3820
   An HJ, 2020, ACS APPL MATER INTER, V12, P17230, DOI 10.1021/acsami.0c01413
   Balzerova A, 2018, APPL MATER TODAY, V13, P166, DOI 10.1016/j.apmt.2018.08.016
   Bamrungsap S, 2016, MICROCHIM ACTA, V183, P249, DOI 10.1007/s00604-015-1639-9
   Barhoumi A, 2008, J AM CHEM SOC, V130, P5523, DOI 10.1021/ja800023j
   Beyene AB, 2020, MICROCHEM J, V158, DOI 10.1016/j.microc.2020.105099
   Bi LY, 2013, BIOSENS BIOELECTRON, V43, P193, DOI 10.1016/j.bios.2012.11.029
   Bi YN, 2020, ANAL CHEM, V92, P9574, DOI 10.1021/acs.analchem.0c00714
   Cao H, 2016, NANOSCALE, V8, P6754, DOI 10.1039/c6nr00987e
   Cao HM, 2015, BIOSENS BIOELECTRON, V68, P329, DOI 10.1016/j.bios.2015.01.003
   Cao X, 2021, US patent, Patent No. [CN113136417- A2021, 2021113136417]
   Cardoso F, 2019, ANN ONCOL, V30, P1194, DOI 10.1093/annonc/mdz173
   Chen M, 2016, BIOSENS BIOELECTRON, V85, P684, DOI 10.1016/j.bios.2016.05.051
   Chen P, 2016, BIOSENS BIOELECTRON, V75, P446, DOI 10.1016/j.bios.2015.09.002
   Chen Y, 2018, SENSOR ACTUAT B-CHEM, V254, P214, DOI 10.1016/j.snb.2017.07.068
   Chen YP, 2012, J BIOMED OPT, V17, DOI 10.1117/1.JBO.17.6.067003
   Chen YP, 2012, INT J NANOMED, V7, P73, DOI 10.2147/IJN.S26854
   Chen Y, 2020, ANALYST, V145, P4265, DOI 10.1039/d0an00807a
   Chong Z.X., 2021, PATHOL RES PRACT, V230
   Conteduca V, 2021, CELLS-BASEL, V10, DOI 10.3390/cells10010193
   Czaplicka M, 2020, CANCERS, V12, DOI 10.3390/cancers12113315
   Day PN, 2016, J PHYS CHEM A, V120, P507, DOI 10.1021/acs.jpca.5b09623
   de la Rica R, 2012, NAT NANOTECHNOL, V7, P821, DOI [10.1038/NNANO.2012.186, 10.1038/nnano.2012.186]
   Deng R, 2018, TALANTA, V179, P200, DOI 10.1016/j.talanta.2017.11.006
   Doghish AS, 2022, INT J BIOL MACROMOL, V197, P141, DOI 10.1016/j.ijbiomac.2021.12.141
   Dong SL, 2020, ACS APPL MATER INTER, V12, P5136, DOI 10.1021/acsami.9b21333
   Dong XW, 2022, CHEM ENG J, V432, DOI 10.1016/j.cej.2021.134061
   Dou BT, 2018, ANAL CHEM, V90, P5945, DOI 10.1021/acs.analchem.8b00894
   Duan HM, 2016, SPECTROCHIM ACTA A, V153, P535, DOI 10.1016/j.saa.2015.09.016
   Dykman L, 2012, CHEM SOC REV, V41, P2256, DOI 10.1039/c1cs15166e
   El-Said WA, 2010, BIOSENS BIOELECTRON, V26, P1486, DOI 10.1016/j.bios.2010.07.089
   Eom G, 2017, ADV FUNCT MATER, V27, DOI 10.1002/adfm.201701832
   Estoppey D, 2021, ISCIENCE, V24, DOI 10.1016/j.isci.2021.103323
   Falahi S, 2021, BIOMEDICINES, V9, DOI 10.3390/biomedicines9080964
   Fan Z, 2013, CHEM-EUR J, V19, P2839, DOI 10.1002/chem.201202948
   Fang W, 2014, BIOSENS BIOELECTRON, V57, P10, DOI 10.1016/j.bios.2014.01.042
   Fang XH, 2010, ACCOUNTS CHEM RES, V43, P48, DOI 10.1021/ar900101s
   Feng ED, 2019, ACS SENSORS, V4, P211, DOI 10.1021/acssensors.8b01244
   Feng JJ, 2015, CHEM COMMUN, V51, P14761, DOI 10.1039/c5cc05255f
   Feng J, 2020, ANAL CHIM ACTA, V1097, P176, DOI 10.1016/j.aca.2019.11.004
   Ferragut F, 2021, CYTOKINE GROWTH F R, V61, P27, DOI 10.1016/j.cytogfr.2021.07.001
   Garcia-Leis A, 2021, ACS APPL NANO MATER, V4, P3565, DOI 10.1021/acsanm.1c00093
   Girish CM, 2014, J MATER CHEM B, V2, P989, DOI 10.1039/c3tb21398f
   Gulfidan G, 2022, ARCH BIOCHEM BIOPHYS, V715, DOI 10.1016/j.abb.2021.109085
   Guo YQ, 2015, SPECTROCHIM ACTA A, V136, P1635, DOI 10.1016/j.saa.2014.10.058
   Guo ZC, 2021, CHEM ENG J, V426, DOI 10.1016/j.cej.2021.130726
   Guo ZK, 2021, CHINESE CHEM LETT, V32, P40, DOI 10.1016/j.cclet.2020.11.061
   Hada AM, 2019, NANOTECHNOLOGY, V30, DOI 10.1088/1361-6528/ab1857
   Haes AJ, 2002, J AM CHEM SOC, V124, P10596, DOI 10.1021/ja020393x
   Hamblin MR, 2020, PHOTOCHEM PHOTOBIOL, V96, P506, DOI 10.1111/php.13190
   Han YK, 2021, APPL SURF SCI, V541, DOI 10.1016/j.apsusc.2020.148456
   Han Y, 2020, ACS APPL MATER INTER, V12, P28965, DOI 10.1021/acsami.0c04509
   Han ZJ, 2022, MOLECULES, V27, DOI 10.3390/molecules27010137
   He JC, 2019, NANOSCALE, V11, P6089, DOI 10.1039/c9nr00041k
   He L, 2021, CHINESE CHEM LETT, V32, P1593, DOI 10.1016/j.cclet.2020.12.054
   He M, 2022, SCI CHINA LIFE SCI, V65, P561, DOI 10.1007/s11427-020-1931-9
   He SJ, 2012, ANAL CHEM, V84, P4622, DOI 10.1021/ac300577d
   Hellenkamp B, 2018, NAT METHODS, V15, P669, DOI 10.1038/s41592-018-0085-0
   Hori S, 2018, CANCERS, V10, DOI 10.3390/cancers10010009
   Hu CY, 2016, NANOSCALE, V8, P2090, DOI 10.1039/c5nr06919j
   Hu JQ, 2007, SENSORS-BASEL, V7, P3299, DOI 10.3390/s7123299
   Hu T, 2021, TRENDS CANCER, V7, P122, DOI 10.1016/j.trecan.2020.09.003
   Huang RR, 2020, NANOSCALE, V12, P2445, DOI 10.1039/c9nr08747h
   Huang RR, 2019, SMALL, V15, DOI 10.1002/smll.201900735
   Huang Y, 2019, NANOSCALE, V11, P12220, DOI 10.1039/c9nr02296a
   Ilkhani H, 2016, BIOSENS BIOELECTRON, V80, P257, DOI 10.1016/j.bios.2016.01.068
   IngentaKessler A.L., 2020, VACCINES-BASEL, V8, P775
   Janfaza S, 2019, BIOL METHODS PROTOC, V4, DOI 10.1093/biomethods/bpz014
   JEANMAIRE DL, 1977, J ELECTROANAL CHEM, V84, P1, DOI 10.1016/S0022-0728(77)80224-6
   Jiang NJ, 2019, MICROCHIM ACTA, V186, DOI 10.1007/s00604-018-3174-y
   Jin S, 2016, CHEM MATER, V28, P7905, DOI 10.1021/acs.chemmater.6b03472
   Kalhori MR, 2022, J CELL BIOCHEM, V123, P506, DOI 10.1002/jcb.30191
   Kang B, 2013, ACS NANO, V7, P7420, DOI 10.1021/nn403351z
   Kang H, 2018, ADV HEALTHC MATER, V7, DOI 10.1002/adhm.201700870
   Kang H, 2013, ADV FUNCT MATER, V23, P3719, DOI 10.1002/adfm.201203726
   Kang S, 2018, ACS APPL MATER INTER, V10, P13819, DOI 10.1021/acsami.8b01000
   Kang X, 2018, NANOSCALE, V10, P10758, DOI 10.1039/c8nr02973c
   Kazuma E, 2014, NANOSCALE, V6, P2397, DOI 10.1039/c3nr05846h
   Kim CK, 2009, NANOSCALE, V1, P61, DOI 10.1039/b9nr00112c
   Kim S, 2020, ACS APPL MATER INTER, V12, P7897, DOI 10.1021/acsami.9b19421
   Kotagiri N, 2015, NAT NANOTECHNOL, V10, P370, DOI [10.1038/nnano.2015.17, 10.1038/NNAN0.2015.17]
   Labib M, 2012, ANAL CHEM, V84, P1813, DOI 10.1021/ac203412m
   Lai YJ, 2020, CHINESE CHEM LETT, V31, P2437, DOI 10.1016/j.cclet.2020.04.050
   Lawrie G, 2007, BIOMACROMOLECULES, V8, P2533, DOI 10.1021/bm070014y
   Lee M, 2011, BIOSENS BIOELECTRON, V26, P2135, DOI 10.1016/j.bios.2010.09.021
   Lee S, 2007, ANAL CHEM, V79, P916, DOI 10.1021/ac061246a
   Lee S, 2012, NANOSCALE, V4, P124, DOI 10.1039/c1nr11243k
   Leng CB, 2018, SMALL, V14, DOI 10.1002/smll.201703077
   Li D, 2009, ACCOUNTS CHEM RES, V42, P135, DOI 10.1021/ar800080n
   Li JC, 2018, BIOMATERIALS, V155, P217, DOI 10.1016/j.biomaterials.2017.11.025
   Li JR, 2019, SMALL, V15, DOI 10.1002/smll.201904689
   Li L, 2021, AGING-US, V13, P23842, DOI 10.18632/aging.203523
   Li SK, 2019, CHINESE CHEM LETT, V30, P1581, DOI 10.1016/j.acclet.2019.05.049
   Lin J, 2021, VIEW-CHINA, V2, DOI 10.1002/VIW.20200146
   Liu C, 2018, SMALL, V14, DOI 10.1002/smll.201801851
   Liu CH, 2018, ANAL CHEM, V90, P10591, DOI 10.1021/acs.analchem.8b02819
   Liu F, 2014, BIOSENS BIOELECTRON, V55, P141, DOI 10.1016/j.bios.2013.11.075
   Liu J, 2014, ACS APPL MATER INTER, V6, P20137, DOI 10.1021/am505726b
   Liu JF, 2015, BIOSENS BIOELECTRON, V71, P82, DOI 10.1016/j.bios.2015.04.012
   Liu M, 2021, CHINESE CHEM LETT, V32, P1726, DOI 10.1016/j.cclet.2020.11.072
   Liu M, 2020, NANOSCALE, V12, P19689, DOI 10.1039/d0nr03324c
   Liu M, 2019, BIOSENS BIOELECTRON, V130, P174, DOI 10.1016/j.bios.2019.01.006
   Liu M, 2018, THERANOSTICS, V8, P5772, DOI 10.7150/thno.28949
   Liu S., ACS APPL NANO MATER, V5, P269
   Liu SC, 2020, CHINESE CHEM LETT, V31, P473, DOI 10.1016/j.cclet.2019.07.057
   Liu SY, 2018, SENSOR ACTUAT B-CHEM, V254, P1157, DOI 10.1016/j.snb.2017.08.003
   Liu XY, 2019, CHINESE CHEM LETT, V30, P2021, DOI 10.1016/j.cclet.2019.04.031
   Liu Y, 2021, SENSOR ACTUAT B-CHEM, V338, DOI 10.1016/j.snb.2021.129854
   Liu Y, 2021, CHINESE CHEM LETT, V32, P1957, DOI 10.1016/j.cclet.2021.01.016
   Liu Y, 2018, J BIOMED NANOTECHNOL, V14, P2156, DOI 10.1166/jbn.2018.2655
   Liu Y, 2017, J BIOMED NANOTECHNOL, V13, P1253, DOI 10.1166/jbn.2017.2424
   Liu ZM, 2013, PHYS CHEM CHEM PHYS, V15, P2961, DOI 10.1039/c2cp43715e
   Ma DD, 2018, BIOSENS BIOELECTRON, V101, P167, DOI 10.1016/j.bios.2017.08.062
   Ma YC, 2019, BIOMATER SCI-UK, V7, P2740, DOI 10.1039/c9bm00333a
   Madathil GC, 2019, ADV HEALTHC MATER, V8, DOI 10.1002/adhm.201801557
   Manikandan M, 2014, BIOSENS BIOELECTRON, V55, P180, DOI 10.1016/j.bios.2013.11.037
   Mathew A, 2014, PART PART SYST CHAR, V31, P1017, DOI 10.1002/ppsc.201400033
   Medetalibeyoglu H, 2020, ANAL CHIM ACTA, V1139, P100, DOI 10.1016/j.aca.2020.09.034
   Mendez-Medrano MG, 2016, J PHYS CHEM C, V120, P5143, DOI 10.1021/acs.jpcc.5b10703
   Meng HM, 2015, NATL SCI REV, V2, P71, DOI 10.1093/nsr/nwv001
   Miao XR, 2019, ANAL CHEM, V91, P7295, DOI 10.1021/acs.analchem.9b01001
   Nguyen MK, 2017, ADV HEALTHC MATER, V6, DOI 10.1002/adhm.201601290
   Mira TA, 2015, BIOSENS BIOELECTRON, V74, P594, DOI 10.1016/j.bios.2015.07.012
   Mohammadniaei M, 2018, SMALL, V14, DOI 10.1002/smll.201802934
   Moisoiu V, 2019, INT J NANOMED, V14, P6165, DOI 10.2147/IJN.S198684
   Necula L, 2019, WORLD J GASTROENTERO, V25, P2029, DOI 10.3748/wjg.v25.i17.2029
   Nong BT, 2021, GENES-BASEL, V12, DOI 10.3390/genes12121865
   Pallares RM, 2019, NANOSCALE, V11, P22152, DOI 10.1039/c9nr03040a
   Pancorbo PM, 2019, ADV FUNCT MATER, V29, DOI 10.1002/adfm.201903549
   Pang YF, 2019, BIOSENS BIOELECTRON, V130, P204, DOI 10.1016/j.bios.2019.01.039
   Pang YF, 2018, CHEM-EUR J, V24, P7060, DOI 10.1002/chem.201801133
   Park M, 2018, ACS APPL MATER INTER, V10, P290, DOI 10.1021/acsami.7b16182
   Pingarron JM, 2008, ELECTROCHIM ACTA, V53, P5848, DOI 10.1016/j.electacta.2008.03.005
   Pinzaru SC, 2013, CROAT CHEM ACTA, V86, P233, DOI 10.5562/cca2067
   Poudineh M, 2018, NAT BIOMED ENG, V2, P72, DOI 10.1038/s41551-018-0190-5
   Qin X, 2019, FRONT MED-PRC, V13, P540, DOI 10.1007/s11684-018-0637-9
   Qu AH, 2017, NANOSCALE, V9, P3865, DOI 10.1039/c6nr09114h
   Qu H, 2016, ACS NANO, V10, P7558, DOI 10.1021/acsnano.6b02558
   Qu LM, 2014, ACS APPL MATER INTER, V6, P7309, DOI 10.1021/am5006783
   Rafique S, 2015, BIOELECTROCHEMISTRY, V101, P75, DOI 10.1016/j.bioelechem.2014.08.001
   Ramya AN, 2015, NANOMEDICINE-UK, V10, P561, DOI 10.2217/nnm.14.125
   Ray PC, 2014, CHEM SOC REV, V43, P6370, DOI 10.1039/c3cs60476d
   Rodriguez-Lorenzo L, 2012, NAT MATER, V11, P604, DOI [10.1038/nmat3337, 10.1038/NMAT3337]
   Saha K, 2012, CHEM REV, V112, P2739, DOI 10.1021/cr2001178
   Sasahara M, 2021, HISTOL HISTOPATHOL, V36, P817, DOI 10.14670/HH-18-326
   Shamsipur M, 2016, MICROCHIM ACTA, V183, P2733, DOI 10.1007/s00604-016-1920-6
   Shamsipur M, 2016, MAT SCI ENG C-MATER, V69, P1354, DOI 10.1016/j.msec.2016.08.038
   Shao HL, 2019, BIOSENS BIOELECTRON, V143, DOI 10.1016/j.bios.2019.111616
   Sharma M, 2020, CUREUS J MED SCIENCE, V12, DOI 10.7759/cureus.6828
   Shen WZ, 2020, J MATER CHEM C, V8, P12854, DOI 10.1039/d0tc03129a
   Shen ZY, 2017, CHEM SOC REV, V46, P2038, DOI 10.1039/c6cs00803h
   Shi ML, 2016, BIOSENS BIOELECTRON, V77, P673, DOI 10.1016/j.bios.2015.10.029
   Shin H, 2020, ACS NANO, V14, P5435, DOI 10.1021/acsnano.9b09119
   Siegel RL, 2020, CA-CANCER J CLIN, V70, P7, DOI [10.3322/caac.21590, 10.3322/caac.21551, 10.3322/caac.21654, 10.3322/caac.20073]
   Song G, 2022, CHEM SCI, V13, P1210, DOI 10.1039/d1sc05940h
   Song YL, 2017, CHEM SCI, V8, P1736, DOI 10.1039/c6sc04671a
   Sun DP, 2019, ANAL CHIM ACTA, V1082, P1, DOI 10.1016/j.aca.2019.07.054
   Sun DP, 2018, SENSOR ACTUAT B-CHEM, V268, P359, DOI 10.1016/j.snb.2018.04.142
   Sung H, 2021, CA-CANCER J CLIN, V71, P209, DOI 10.3322/caac.21660
   Tian YF, 2018, ANALYST, V143, P4915, DOI 10.1039/c8an01041b
   Tian YR, 2021, J HAZARD MATER, V403, DOI 10.1016/j.jhazmat.2020.124009
   Tiwari JN, 2016, ACS NANO, V10, P46, DOI 10.1021/acsnano.5b05690
   Ueda K, 2013, PROTEOM CLIN APPL, V7, P607, DOI 10.1002/prca.201200123
   Vicario A, 2015, COLLOID SURFACE B, V127, P41, DOI 10.1016/j.colsurfb.2015.01.023
   Wang C, 2019, CHINESE CHEM LETT, V30, P1017, DOI 10.1016/j.cclet.2019.01.029
   Wang FT, 2020, NANO ENERGY, V68, DOI 10.1016/j.nanoen.2019.104310
   Wang GF, 2009, ANAL CHEM, V81, P9643, DOI 10.1021/ac901711f
   Wang JP, 2015, RSC ADV, V5, P86803, DOI 10.1039/c5ra16558j
   Wang LL, 2017, SENSORS-BASEL, V17, DOI 10.3390/s17071572
   Wang MN, 2020, P NATL ACAD SCI USA, V117, P308, DOI 10.1073/pnas.1915512116
   Wang MM, 2019, CLIN CHEM LAB MED, V57, P407, DOI 10.1515/cclm-2018-0379
   Wang RG, 2018, J MATER CHEM B, V6, DOI 10.1039/c8tb00931g
   Wang TS, 2015, ANAL CHIM ACTA, V882, P32, DOI 10.1016/j.aca.2015.05.008
   Wang XJ, 2012, J AM CHEM SOC, V134, P7414, DOI 10.1021/ja300140c
   Wang X, 2011, CANCER RES, V71, P1526, DOI 10.1158/0008-5472.CAN-10-3069
   Wang YH, 2020, ANALYST, V145, P1294, DOI 10.1039/c9an02390a
   Wang YH, 2020, SENSOR ACTUAT B-CHEM, V304, DOI 10.1016/j.snb.2019.127418
   Wang YQ, 2012, CHEM-EUR J, V18, P5935, DOI 10.1002/chem.201103571
   Wang Z, 2019, CHEM ENG J, V361, P117, DOI 10.1016/j.cej.2018.12.007
   Wang Z, 2018, COLLOID SURFACE A, V546, P48, DOI 10.1016/j.colsurfa.2018.02.069
   Wang ZY, 2014, ADV HEALTHC MATER, V3, P1889, DOI 10.1002/adhm.201400092
   Wei JP, 2018, ADV FUNCT MATER, V28, DOI 10.1002/adfm.201706310
   Wen HB, 2018, MICROCHIM ACTA, V185, DOI 10.1007/s00604-018-2873-8
   Wen SP, 2019, ANAL CHEM, V91, P12298, DOI 10.1021/acs.analchem.9b02476
   Wen SP, 2019, ACS SENSORS, V4, P301, DOI 10.1021/acssensors.8b00682
   Wilson RL, 2021, NUTRIENTS, V13, DOI [10.3390/nu13103421, 10.3390/nu13103421/]
   Wu L, 2013, ANALYST, V138, P3450, DOI 10.1039/c3an00181d
   Wu P, 2016, NANOSCALE, V8, P8427, DOI 10.1039/c6nr01912a
   Wu P, 2015, CHEM-EUR J, V21, P5129, DOI 10.1002/chem.201405798
   Wu P, 2013, ANALYST, V138, P6501, DOI 10.1039/c3an01375h
   Wu WS, 2022, COMPUT STRUCT BIOTEC, V20, P65, DOI 10.1016/j.csbj.2021.12.002
   Wu YF, 2013, ANAL CHEM, V85, P3166, DOI 10.1021/ac303398b
   Xi ZJ, 2015, ACS APPL MATER INTER, V7, P11215, DOI 10.1021/acsami.5b01180
   Xi ZJ, 2014, J BIOMED NANOTECHNOL, V10, P3043, DOI 10.1166/jbn.2014.1979
   Xia XH, 2013, INTERFACE FOCUS, V3, DOI 10.1098/rsfs.2012.0092
   Xiang Y, 2018, MICROCHIM ACTA, V185, DOI 10.1007/s00604-017-2666-5
   Xing RR, 2019, ANAL CHEM, V91, P9993, DOI 10.1021/acs.analchem.9b01826
   Xu MX, 2018, ANAL CHEM, V90, P13922, DOI 10.1021/acs.analchem.8b03193
   Xu SX, 2016, ANAL CHEM, V88, P6418, DOI 10.1021/acs.analchem.6b01000
   Xu XQ, 2019, SCI ADV, V5, DOI 10.1126/sciadv.aat2953
   Yan B, 2009, ACS NANO, V3, P1190, DOI 10.1021/nn800836f
   Yan B, 2012, NANOSCALE, V4, P3917, DOI 10.1039/c2nr30747b
   Yang GJ, 2021, J BIOMED NANOTECHNOL, V17, P2240, DOI 10.1166/jbn.2021.3191
   Yang L, 2017, NANOSCALE, V9, P2640, DOI 10.1039/c6nr07979b
   Yang LL, 2010, ADV FUNCT MATER, V20, P2619, DOI 10.1002/adfm.201000630
   Yang ZY, 2020, J MATER CHEM C, V8, P2142, DOI 10.1039/c9tc05646g
   Ye SJ, 2012, CHEM COMMUN, V48, P8535, DOI 10.1039/c2cc32740f
   Yin XP, 2019, CHINESE CHEM LETT, V30, P179, DOI 10.1016/j.cclet.2018.06.013
   Yu XZ, 2016, ANAL CHEM, V88, P3512, DOI 10.1021/acs.analchem.5b03581
   Zeng LY, 2015, ACS APPL MATER INTER, V7, P16781, DOI 10.1021/acsami.5b04548
   Zeng S, 2019, CHINESE CHEM LETT, V30, P1266, DOI 10.1016/j.cclet.2019.01.002
   Zhai ZM, 2017, LAB CHIP, V17, P1306, DOI 10.1039/c7lc00053g
   Zhang GN, 2015, PHYS CHEM CHEM PHYS, V17, P21261, DOI 10.1039/c4cp05343e
   Zhang HJ, 2019, ANAL CHEM, V91, P5004, DOI 10.1021/acs.analchem.8b04779
   Zhang HY, 2019, APPL OPTICS, V58, P4720, DOI 10.1364/AO.58.004720
   Zhang HQ, 2008, J AM CHEM SOC, V130, P34, DOI 10.1021/ja0778747
   Zhang JY, 2021, ANAL CHIM ACTA, V1164, DOI 10.1016/j.aca.2021.338321
   Zhang K, 2018, BIOMED OPT EXPRESS, V9, P4345, DOI 10.1364/BOE.9.004345
   Zhang SB, 2016, ANAL METHODS-UK, V8, P3740, DOI 10.1039/c6ay00231e
   Zhang XR, 2019, ACS APPL MATER INTER, V11, P28671, DOI 10.1021/acsami.9b09465
   Zhang YR, 2014, ANAL CHEM, V86, P3092, DOI 10.1021/ac404201s
   Zhang Z, 2020, SMALL, V16, DOI 10.1002/smll.201905614
   Zhang ZH, 2020, THORAC CANCER, V11, P840, DOI 10.1111/1759-7714.13353
   Zhao HD, 2022, ENVIRON INT, V158, DOI 10.1016/j.envint.2021.106893
   Zhao LH, 2022, REPROD SCI, V29, P2760, DOI 10.1007/s43032-021-00717-w
   Zhao M, 2009, J PHYS CHEM C, V113, P4987, DOI 10.1021/jp807621y
   Zhao XM, 2019, CHINESE CHEM LETT, V30, P87, DOI 10.1016/j.cclet.2018.01.028
   Zhao ZT, 2022, CANCERS, V14, DOI 10.3390/cancers14010065
   Zheng J, 2014, ANAL CHEM, V86, P2205, DOI 10.1021/ac404004m
   Zhou MG, 2019, LANCET, V394, P1145, DOI 10.1016/S0140-6736(19)30427-1
   Zhou M, 2018, ANAL CHEM, V90, P8285, DOI 10.1021/acs.analchem.7b05333
   Zhou W, 2017, ANAL CHEM, V89, P6121, DOI 10.1021/acs.analchem.7b00902
   Zhu HJ, 2019, CURR MED CHEM, V26, P1389, DOI 10.2174/0929867324666170921103152
   Zhu LX, 2021, BIOSENSORS-BASEL, V11, DOI 10.3390/bios11090344
   Zhuo Y, 2011, BIOSENS BIOELECTRON, V26, P3838, DOI 10.1016/j.bios.2011.02.043
   Zong SF, 2013, ANAL CHEM, V85, P2223, DOI 10.1021/ac303028v
NR 237
TC 3
Z9 4
U1 30
U2 107
PU AMER SCIENTIFIC PUBLISHERS
PI VALENCIA
PA 26650 THE OLD RD, STE 208, VALENCIA, CA 91381-0751 USA
SN 1550-7033
EI 1550-7041
J9 J BIOMED NANOTECHNOL
JI J. Biomed. Nanotechnol.
PD JAN
PY 2022
VL 18
IS 1
BP 1
EP 23
DI 10.1166/jbn.2022.3246
PG 23
WC Nanoscience & Nanotechnology; Materials Science, Biomaterials
WE Science Citation Index Expanded (SCI-EXPANDED)
SC Science & Technology - Other Topics; Materials Science
GA ZG6HA
UT WOS:000760356500001
PM 35180897
DA 2023-06-30
ER

PT J
AU Cummins, G
   Kremer, J
   Bernassau, A
   Brown, A
   Bridle, HL
   Schulze, H
   Bachmann, TT
   Crichton, M
   Denison, FC
   Desmulliez, MPY
AF Cummins, Gerard
   Kremer, Jessica
   Bernassau, Anne
   Brown, Andrew
   Bridle, Helen L.
   Schulze, Holger
   Bachmann, Till T.
   Crichton, Michael
   Denison, Fiona C.
   Desmulliez, Marc P. Y.
TI Sensors for Fetal Hypoxia and Metabolic Acidosis: A Review
SO SENSORS
LA English
DT Review
DE lactate; electrochemical sensing; optical sensing; lactate oxidase;
   lactate hydrogenase; fetal monitoring; hypoxia; obstetrics; fetal blood
   sampling
ID FIGO CONSENSUS GUIDELINES; WALLED CARBON NANOTUBES; PLUS ST ANALYSIS;
   SOL-GEL FILM; LACTATE OXIDASE; IN-VIVO; AMPEROMETRIC BIOSENSOR; SCALP
   BLOOD; LACTIC-ACID; ENZYME IMMOBILIZATION
AB This article reviews existing clinical practices and sensor research undertaken to monitor fetal well-being during labour. Current clinical practices that include fetal heart rate monitoring and fetal scalp blood sampling are shown to be either inadequate or time-consuming. Monitoring of lactate in blood is identified as a potential alternative for intrapartum fetal monitoring due to its ability to distinguish between different types of acidosis. A literature review from a medical and technical perspective is presented to identify the current advancements in the field of lactate sensors for this application. It is concluded that a less invasive and a more continuous monitoring device is required to fulfill the clinical needs of intrapartum fetal monitoring. Potential specifications for such a system are also presented in this paper.
C1 [Cummins, Gerard; Kremer, Jessica; Bernassau, Anne; Bridle, Helen L.; Desmulliez, Marc P. Y.] Heriot Watt Univ, Inst Sensors Signals & Syst, Riccarton EH14 4AS, Scotland.
   [Brown, Andrew; Denison, Fiona C.] Univ Edinburgh, MRC Ctr Reprod Hlth, Queens Med Res Inst, Edinburgh EH16 4TJ, Midlothian, Scotland.
   [Schulze, Holger; Bachmann, Till T.] Univ Edinburgh, Edinburgh Med Sch, Div Infect & Pathway Med, Chancellors Bldg, Edinburgh EH16 4SB, Midlothian, Scotland.
   [Crichton, Michael] Heriot Watt Univ, Inst Mech Proc & Energy Engn, Riccarton EH14 4AS, Scotland.
C3 Heriot Watt University; University of Edinburgh; University of
   Edinburgh; Heriot Watt University
RP Cummins, G (通讯作者)，Heriot Watt Univ, Inst Sensors Signals & Syst, Riccarton EH14 4AS, Scotland.
EM g.cummins@hw.ac.uk; kremer-jessica@gmx.de; A.Bernassau@hw.ac.uk;
   brown.andrewpatrick@gmail.com; H.L.Bridle@hw.ac.uk;
   Holger.Schulze@ed.ac.uk; till.bachmann@ed.ac.uk; m.crichton@hw.ac.uk;
   fiona.denison@ed.ac.uk; M.Desmulliez@hw.ac.uk
RI Desmulliez, Marc P Y/D-5841-2012; Crichton, Michael L/B-5970-2014;
   Cummins, Gerard/AAE-3313-2021; Bachmann, Till/ABI-6799-2020; Cummins,
   Gerard/E-6756-2012
OI Desmulliez, Marc P Y/0000-0002-2441-1598; Crichton, Michael
   L/0000-0002-3683-802X; Denison, Fiona/0000-0003-0371-2014; Schulze,
   Holger/0000-0002-6446-2824; Cummins, Gerard/0000-0002-3285-4647
FU UK Engineering & Physical Science Research Council (EPSRC); Medical
   Research Council (MRC); charity Tommies; EPSRC [EP/N509474/1,
   EP/P027415/1]; charity Tommy's [1060508]; MRC Centre for Reproductive
   Health; MRC Centre Grant [MRC G1002033]; EPSRC [EP/P027415/1] Funding
   Source: UKRI; MRC [G1002033, MR/N022556/1] Funding Source: UKRI
FX This research was funded by the UK Engineering & Physical Science
   Research Council (EPSRC), Medical Research Council (MRC) and the charity
   Tommies. The EPSRC funding consisted of both the Doctoral Training
   Partnership, grant number EP/N509474/1 and the Multi-Modal Manufacturing
   of Medical Devices platform grant, grant number EP/P027415/1. Financial
   support from the charity Tommy's was provided via grant reference
   1060508. MRC funding was provided through the MRC Centre for
   Reproductive Health, which is funded by MRC Centre Grant (MRC G1002033).
CR Albareda-Sirvent M, 2002, SENSOR ACTUAT B-CHEM, V87, P73, DOI 10.1016/S0925-4005(02)00219-8
   Alfirevic Z, 2017, COCHRANE DB SYST REV, DOI 10.1002/14651858.CD006066.pub3
   Amer-Wahlin I, 2001, LANCET, V358, P534, DOI 10.1016/S0140-6736(01)05703-8
   Anastasova S, 2012, ELECTROANAL, V24, P529, DOI 10.1002/elan.201100511
   Anderson JM, 2008, SEMIN IMMUNOL, V20, P86, DOI 10.1016/j.smim.2007.11.004
   Andrus LP, 2015, BIOSENSORS-BASEL, V5, P398, DOI 10.3390/bios5030398
   Ayres-De-Campos D, 2015, INT J GYNECOL OBSTET, V131, P13, DOI 10.1016/j.ijgo.2015.06.020
   Ayres-de-Campos D, 2015, INT J GYNECOL OBSTET, V131, P5, DOI 10.1016/j.ijgo.2015.06.018
   Azzouzi S, 2015, BIOSENS BIOELECTRON, V69, P280, DOI 10.1016/j.bios.2015.03.012
   Basu A, 2013, DIABETES, V62, P4083, DOI 10.2337/db13-1132
   Belfort MA, 2015, NEW ENGL J MED, V373, P632, DOI 10.1056/NEJMoa1500600
   BERGER A, 1994, ENZYME MICROB TECH, V16, P979, DOI 10.1016/0141-0229(94)90008-6
   Bnic F-G, 2012, CHEM SENSORS BIOSENS
   BRETSCHER J, 1967, AM J OBSTET GYNECOL, V97, P906, DOI 10.1016/0002-9378(67)90515-7
   Brett A.M.O.B.C., 1993, ELECTROCHEMISTRY PRI, V98, P1350, DOI 10.1002/bbpc.19940981033
   BRODER G, 1964, SCIENCE, V143, P1457, DOI 10.1126/science.143.3613.1457
   Cai X, 2010, SENSOR ACTUAT B-CHEM, V143, P655, DOI 10.1016/j.snb.2009.10.002
   Campas M, 2009, SEMIN CELL DEV BIOL, V20, P3, DOI 10.1016/j.semcdb.2009.01.009
   Carbonne B, 2016, BEST PRACT RES CL OB, V30, P62, DOI 10.1016/j.bpobgyn.2015.05.006
   Caspers PJ, 2001, J INVEST DERMATOL, V116, P434, DOI 10.1046/j.1523-1747.2001.01258.x
   Chaubey A, 2000, ANAL CHIM ACTA, V407, P97, DOI 10.1016/S0003-2670(99)00797-7
   Choi MMF, 2004, MICROCHIM ACTA, V148, P107, DOI 10.1007/s00604-004-0273-8
   Corrie SR, 2010, LAB CHIP, V10, P2655, DOI [10.1039/c0lc00068j, 10.1039/c01c00068j]
   Cui XQ, 2007, BIOSENS BIOELECTRON, V22, P3288, DOI 10.1016/j.bios.2007.03.004
   DONKER DK, 1993, EUR J OBSTET GYN R B, V52, P21, DOI 10.1016/0028-2243(93)90220-7
   East CE, 2014, COCHRANE DB SYST REV, DOI 10.1002/14651858.CD004075.pub4
   Egawa M, 2008, BRIT J DERMATOL, V158, P251, DOI 10.1111/j.1365-2133.2007.08311.x
   Engidawork E, 1997, EXP NEUROL, V145, P390, DOI 10.1006/exnr.1997.6482
   Farzin L, 2018, MICROCHIM ACTA, V185, DOI 10.1007/s00604-018-2820-8
   Frost MC, 2002, ANAL CHEM, V74, P5942, DOI 10.1021/ac025944g
   Frost MC, 2015, ANNU REV ANAL CHEM, V8, P171, DOI 10.1146/annurev-anchem-071114-040443
   Fry M., 2010, ESSENTIAL BIOCH MED
   Gibb Donald., 2017, FETAL MONITORING PRA
   Goran JM, 2011, ANAL CHEM, V83, P8123, DOI 10.1021/ac2016272
   Goriushkina TB, 2009, PROCEDIA CHEM, V1, P277, DOI 10.1016/j.proche.2009.07.069
   Guiseppi-Elie A, 2005, IEEE SENS J, V5, P345, DOI 10.1109/JSEN.2005.846173
   Hanefeld U, 2013, CHEM SOC REV, V42, P6211, DOI 10.1039/c3cs90042h
   Hanefeld U, 2009, CHEM SOC REV, V38, P453, DOI 10.1039/b711564b
   Hannah ME, 2000, LANCET, V356, P1375, DOI 10.1016/S0140-6736(00)02840-3
   Hernandez-Ibanez N, 2016, BIOSENS BIOELECTRON, V77, P1168, DOI 10.1016/j.bios.2015.11.005
   Hibi K, 2012, SENSORS-BASEL, V12, P6269, DOI 10.3390/s120506269
   HON EH, 1963, AM J OBSTET GYNECOL, V86, P772
   HON EH, 1963, OBSTET GYNECOL, V22, P137
   HU YB, 1993, ANAL CHIM ACTA, V281, P503, DOI 10.1016/0003-2670(93)85008-8
   Huang J, 2008, MAT SCI ENG C-BIO S, V28, P1070, DOI 10.1016/j.msec.2007.04.033
   Huang JD, 2007, MAT SCI ENG C-BIO S, V27, P29, DOI 10.1016/j.msec.2006.01.001
   Ibupoto ZH, 2012, SENSORS-BASEL, V12, P2456, DOI 10.3390/s120302456
   Ilehebko O, 2016, VIB SPECTROSC, V83, P180, DOI 10.1016/j.vibspec.2016.02.003
   Jesionowski T, 2014, ADSORPTION, V20, P801, DOI 10.1007/s10450-014-9623-y
   Jia WZ, 2013, ANAL CHEM, V85, P6553, DOI 10.1021/ac401573r
   Jiang DF, 2016, SENSOR ACTUAT B-CHEM, V228, P679, DOI 10.1016/j.snb.2016.01.076
   Jina Arvind, 2014, J Diabetes Sci Technol, V8, P483, DOI 10.1177/1932296814526191
   Jobst G, 1996, ANAL CHEM, V68, P3173, DOI 10.1021/ac950630x
   Kanayama N, 2014, J BIOMED OPT, V19, DOI 10.1117/1.JBO.19.6.067008
   Kawakita T, 2016, BJOG-INT J OBSTET GY, V123, P1797, DOI 10.1111/1471-0528.13817
   Khan P, 2014, APPL BIOCHEM BIOTECH, V173, P333, DOI 10.1007/s12010-014-0850-1
   Kimmel DW, 2012, ANAL CHEM, V84, P685, DOI 10.1021/ac202878q
   Kobayashi N, 2017, J OCCUP HEALTH, V59, P394, DOI 10.1539/joh.17-0089-RA
   Kopterides P, 2012, J CRIT CARE, V27, DOI 10.1016/j.jcrc.2012.08.003
   Kruger K, 1999, AM J OBSTET GYNECOL, V181, P1072, DOI 10.1016/S0002-9378(99)70083-9
   Kuranuki S, 2013, J HEALTHC ENG, V4, P529, DOI 10.1260/2040-2295.4.4.529
   Kurita R, 2002, SENSOR ACTUAT B-CHEM, V87, P296, DOI 10.1016/S0925-4005(02)00249-6
   Kwan RCH, 2004, BIOSENS BIOELECTRON, V19, P1745, DOI 10.1016/j.bios.2004.01.008
   Lafrance D, 2004, VIB SPECTROSC, V36, P195, DOI 10.1016/j.vibspec.2004.01.020
   Lamas-Ardisana PJ, 2014, BIOSENS BIOELECTRON, V56, P345, DOI 10.1016/j.bios.2014.01.047
   Li CI, 2002, BIOSENS BIOELECTRON, V17, P323, DOI 10.1016/S0956-5663(01)00287-1
   Liston R, 2018, J OBSTET GYNAECOL CA, V40, pE251, DOI 10.1016/j.jogc.2018.02.007
   Liu XJ, 1999, MIKROCHIM ACTA, V131, P129, DOI 10.1007/s006040050018
   Loaiza OA, 2015, BIOELECTROCHEMISTRY, V101, P58, DOI 10.1016/j.bioelechem.2014.07.005
   Losch A, 2003, BJOG-INT J OBSTET GY, V110, P453, DOI 10.1016/S1470-0328(03)02956-2
   Low JA, 1997, AM J OBSTET GYNECOL, V177, P1391, DOI 10.1016/S0002-9378(97)70080-2
   Ma SW, 2015, SENSOR ACTUAT B-CHEM, V212, P41, DOI 10.1016/j.snb.2015.01.120
   MacLennan A, 1999, BMJ-BRIT MED J, V319, P1054, DOI 10.1136/bmj.319.7216.1054
   Madani SY, 2013, NANO REV EXP, V4, DOI 10.3402/nano.v4i0.21521
   Male KB, 2007, ANALYST, V132, P1254, DOI 10.1039/b712478c
   Marquette CA, 1999, ANAL CHIM ACTA, V381, P1, DOI 10.1016/S0003-2670(98)00703-X
   Marquette CA, 2003, BIOSENS BIOELECTRON, V19, P433, DOI 10.1016/S0956-5663(03)00225-2
   Martinez-Olmos A, 2009, SENSORS-BASEL, V9, P7694, DOI 10.3390/s91007694
   Mason A, 2018, IEEE T BIO-MED ENG, V65, P698, DOI 10.1109/TBME.2017.2715071
   Minami T, 2015, BIOSENS BIOELECTRON, V74, P45, DOI 10.1016/j.bios.2015.06.002
   Mittendorf R, 2008, J PERINAT MED, V36, P335, DOI 10.1515/JPM.2008.043
   Mohamad NR, 2015, BIOTECHNOL BIOTEC EQ, V29, P205, DOI 10.1080/13102818.2015.1008192
   Mowbray D., 2015, R COLL OBSTET GYNAEC, P1
   NICE, 2017, INTR CAR CAR HLTH WO
   Nichols SP, 2013, CHEM REV, V113, P2528, DOI 10.1021/cr300387j
   Nijland MJM, 2000, AM J OBSTET GYNECOL, V183, P1549, DOI 10.1067/mob.2000.107736
   Office for National Statistics Office for National Statistics, BIRTH CHAR
   Office for National Statistics Office for National Statistics, LIV BIRTHS NEON POST
   Ojala K, 2006, BJOG-INT J OBSTET GY, V113, P419, DOI 10.1111/j.1471-0528.2006.00886.x
   Olofsson P, 2003, EUR J OBSTET GYN R B, V110, pS113, DOI 10.1016/S0301-2115(03)00181-7
   Olofsson P, 2015, AM J OBSTET GYNECOL, V213, P259, DOI 10.1016/j.ajog.2015.06.037
   Palmisano F, 2000, BIOSENS BIOELECTRON, V15, P531, DOI 10.1016/S0956-5663(00)00107-X
   Park TM, 1997, TALANTA, V44, P973, DOI 10.1016/S0039-9140(96)02164-9
   Perdomo J, 2000, BIOSENS BIOELECTRON, V15, P515, DOI 10.1016/S0956-5663(00)00087-7
   Petrou PS, 2003, BIOSENS BIOELECTRON, V18, P613, DOI 10.1016/S0956-5663(03)00038-1
   Pfeiffer D, 1997, BIOSENS BIOELECTRON, V12, P539, DOI 10.1016/S0956-5663(97)00014-6
   Pilotto S, 2001, LASER MED SCI, V16, P2, DOI 10.1007/PL00011332
   Pinas A, 2016, BEST PRACT RES CL OB, V30, P33, DOI 10.1016/j.bpobgyn.2015.03.022
   Pletcher D., 2009, 1 COURSE ELECTRODE P
   Pundir CS, 2016, BIOSENS BIOELECTRON, V86, P777, DOI 10.1016/j.bios.2016.07.076
   Rahman MM, 2009, ANAL BIOCHEM, V384, P159, DOI 10.1016/j.ab.2008.09.030
   Ranamukhaarachchi SA, 2018, J MICROMECH MICROENG, V28, DOI 10.1088/1361-6439/aa9c9c
   Rassaei L, 2014, ANAL BIOANAL CHEM, V406, P123, DOI 10.1007/s00216-013-7307-1
   Rathee Kavita, 2016, Biochem Biophys Rep, V5, P35, DOI 10.1016/j.bbrep.2015.11.010
   Romero MR, 2010, ANAL CHEM, V82, P5568, DOI 10.1021/ac1004426
   Ridenour RV, 2008, CLIN BIOCHEM, V41, P1461, DOI 10.1016/j.clinbiochem.2008.08.088
   Rocchitta G, 2016, SENSORS-BASEL, V16, DOI 10.3390/s16060780
   Rong ZM, 2008, IEEE SENS J, V8, P113, DOI 10.1109/JSEN.2007.912919
   Saling E, 1967, J Obstet Gynaecol Br Commonw, V74, P799
   SALING E, 1964, Geburtshilfe Frauenheilkd, V24, P464
   Santos AD, 2002, ELECTROCHIM ACTA, V47, P3351, DOI 10.1016/S0013-4686(02)00272-4
   Sardesai NP, 2015, ANAL CHEM, V87, P2996, DOI 10.1021/ac5047455
   Shah NC, 2007, ANAL CHEM, V79, P6927, DOI 10.1021/ac0704107
   Sharma S, 2018, ANAL METHODS-UK, V10, P2088, DOI 10.1039/c8ay00264a
   Sharma S, 2017, PROC TECH, V27, P208, DOI 10.1016/j.protcy.2017.04.087
   Shimomura T, 2012, ANAL CHIM ACTA, V714, P114, DOI 10.1016/j.aca.2011.11.053
   Shkotova LV, 2016, FOOD CHEM, V197, P972, DOI 10.1016/j.foodchem.2015.11.066
   Stout MJ, 2011, CLIN PERINATOL, V38, P127, DOI 10.1016/j.clp.2010.12.002
   Suman S, 2005, SENSOR ACTUAT B-CHEM, V107, P768, DOI 10.1016/j.snb.2004.12.016
   Tabata M., 1984, J APPL BIOCHEM
   Tanaka A, 2004, TOXICOL APPL PHARM, V198, P405, DOI 10.1016/j.taap.2003.10.019
   Teymourian H, 2012, BIOSENS BIOELECTRON, V33, P60, DOI 10.1016/j.bios.2011.12.031
   Nguyen-Boisse TT, 2013, SENSOR ACTUAT B-CHEM, V179, P232, DOI 10.1016/j.snb.2012.10.021
   Tsuruoka N, 2016, BIOMED MICRODEVICES, V18, DOI 10.1007/s10544-016-0049-z
   Tuffnell D, 2006, BJOG-INT J OBSTET GY, V113, P332, DOI 10.1111/j.1471-0528.2006.00859.x
   Uchida T, 2016, J PERINAT MED, V44, P745, DOI 10.1515/jpm-2014-0297
   Vayssiere C, 2007, AM J OBSTET GYNECOL, V197, DOI 10.1016/j.ajog.2007.07.007
   Ventrelli L, 2015, ADV HEALTHC MATER, V4, P2606, DOI 10.1002/adhm.201500450
   Visser GH, 2015, INT J GYNECOL OBSTET, V131, P25, DOI 10.1016/j.ijgo.2015.06.021
   We X, 2003, ANAL CHEM, V75, P2060, DOI 10.1021/ac020765k
   Weber J, 2006, SENSOR ACTUAT B-CHEM, V117, P308, DOI 10.1016/j.snb.2005.12.025
   WESTGATE J, 1992, LANCET, V340, P194, DOI 10.1016/0140-6736(92)90465-F
   Westgren M, 1998, BRIT J OBSTET GYNAEC, V105, P29, DOI 10.1111/j.1471-0528.1998.tb09346.x
   Wiberg-Itzel E, 2008, BRIT MED J, V336, P1284, DOI 10.1136/bmj.39553.406991.25
   Windmiller JR, 2011, ANALYST, V136, P1846, DOI 10.1039/c1an00012h
   Wong LS, 2018, INT J DERMATOL, V57, P299, DOI 10.1111/ijd.13856
   Wu MH, 2007, BIOMED MICRODEVICES, V9, P167, DOI 10.1007/s10544-006-9018-2
   Yang QL, 1999, BIOSENS BIOELECTRON, V14, P203, DOI 10.1016/S0956-5663(98)00109-2
   Yashina EI, 2010, ANAL CHEM, V82, P1601, DOI 10.1021/ac9027615
   Yeh P, 2012, BJOG-INT J OBSTET GY, V119, P824, DOI 10.1111/j.1471-0528.2012.03335.x
   Zhao YG, 2015, COLLOID SURFACE B, V126, P476, DOI 10.1016/j.colsurfb.2014.12.053
   Zheng XT, 2010, ANAL CHEM, V82, P5082, DOI 10.1021/ac100074n
NR 142
TC 12
Z9 13
U1 1
U2 10
PU MDPI
PI BASEL
PA ST ALBAN-ANLAGE 66, CH-4052 BASEL, SWITZERLAND
EI 1424-8220
J9 SENSORS-BASEL
JI Sensors
PD AUG
PY 2018
VL 18
IS 8
AR 2648
DI 10.3390/s18082648
PG 22
WC Chemistry, Analytical; Engineering, Electrical & Electronic; Instruments
   & Instrumentation
WE Science Citation Index Expanded (SCI-EXPANDED)
SC Chemistry; Engineering; Instruments & Instrumentation
GA GU9YE
UT WOS:000445712400248
PM 30104478
OA Green Submitted, Green Published, gold
DA 2023-06-30
ER

PT J
AU Mendonca, CD
   Prado, TM
   Cincotto, FH
   Verbinnen, RT
   Machado, SAS
AF Mendonca, Camila D.
   Prado, Thiago M.
   Cincotto, Fernando H.
   Verbinnen, Raphael T.
   Machado, Sergio A. S.
TI Methylparaben quantification via electrochemical sensor based on reduced
   graphene oxide decorated with ruthenium nanoparticles
SO SENSORS AND ACTUATORS B-CHEMICAL
LA English
DT Article
DE Methylparaben; RuNPs; Electroanalysis; t-test
ID GLASSY-CARBON ELECTRODE; PARABENS; NANOMATERIAL; ACCUMULATION;
   VOLTAMMETRY; METABOLITES; VALIDATION; BIOSENSOR; ESTRIOL
AB MePa quantification was performed through an electroanalytical method, in which the presence of rGO/RuNPs on GCE surface allowed the increase of the charge transfer rate in the oxidation process of the target molecule. The characterization of the composite material was carried out by TEM, in which the presence of RuNPs with an average diameter of 3.1 +/- 0.5 nm dispersed on the surface of rGO was observed.
   The electroanalytical method developed showed a linear response range of 5.00 x 10(-7)-3.00 x 10(-6) mol L-1 and LOD of 2.40 x 10(-7) mol L-1. The results were statistically compared with the data obtained by the official method (HPLC) and shown to be equivalent, which allows discussion upon the use of electroanalytical methods of alternative forms of official analysis methods in cosmetic samples. (C) 2017 Elsevier B. V. All rights reserved.
C1 [Mendonca, Camila D.; Prado, Thiago M.; Cincotto, Fernando H.; Verbinnen, Raphael T.; Machado, Sergio A. S.] Univ Sao Paulo, Inst Chem Sao Carlos, Sao Carlos, SP, Brazil.
C3 Universidade de Sao Paulo
RP Mendonca, CD (通讯作者)，Univ Sao Paulo, Inst Chem Sao Carlos, Sao Carlos, SP, Brazil.
EM camiladm@usp.br
RI Cincotto, Fernando Henrique/AAA-1007-2019; Verbinnen, Raphael
   Teixeira/G-3345-2014
OI Cincotto, Fernando Henrique/0000-0001-7027-2480; Verbinnen, Raphael
   Teixeira/0000-0003-2125-8089; Mendonca, Camila/0000-0003-2282-1021
FU FAPESP [2016/06139-9, 2016/16565-5, 1423455]
FX The authors thank FAPESP for granted the fellowships to Mendonca, C. D.
   (process 2016/06139-9), Cincotto, F. H. (process 2016/16565-5) and CAPES
   to Prado, T. M. (process 1423455).
CR [Anonymous], 2005, STAT CHEMOMETRICS AN
   Bagheri H, 2016, NEW J CHEM, V40, P7102, DOI 10.1039/c6nj00505e
   Bagheri H, 2015, NEW J CHEM, V39, P3875, DOI 10.1039/c5nj00133a
   Baytak AK, 2017, SENSOR ACTUAT B-CHEM, V239, P330, DOI 10.1016/j.snb.2016.08.029
   Bozal-Palabiyik B, 2016, IONICS, V22, P115, DOI 10.1007/s11581-015-1525-9
   Bozal-Palabiyik B, 2013, J SOLID STATE ELECTR, V17, P2815, DOI 10.1007/s10008-013-2184-2
   Camara CI, 2010, TALANTA, V83, P623, DOI 10.1016/j.talanta.2010.10.010
   Campbell FW, 2010, ANAL BIOANAL CHEM, V396, P241, DOI 10.1007/s00216-009-3063-7
   Casero E, 2013, ELECTROANAL, V25, P154, DOI 10.1002/elan.201200480
   Cesarino I, 2015, SENSOR ACTUAT B-CHEM, V210, P453, DOI 10.1016/j.snb.2015.01.013
   Chen GZ, 2011, CHEM COMMUN, V47, P6308, DOI 10.1039/c1cc10619h
   Cincotto FH, 2015, ELECTROCHIM ACTA, V174, P332, DOI 10.1016/j.electacta.2015.06.013
   Darbre PD, 2004, EUR J CANCER PREV, V13, P153, DOI 10.1097/00008469-200404000-00013
   Dhanda R, 2015, J MATER CHEM A, V3, P19563, DOI 10.1039/c5ta03779d
   Hajian A, 2016, MAT SCI ENG C-MATER, V69, P122, DOI 10.1016/j.msec.2016.06.061
   Hajian A., 2015, DEV NOVEL BIOSENSOR, V17, P552
   Hasanzadeh M, 2012, CATAL COMMUN, V19, P10, DOI 10.1016/j.catcom.2011.12.012
   HUMMERS WS, 1958, J AM CHEM SOC, V80, P1339, DOI 10.1021/ja01539a017
   Llopis J. F. T., 1973, ENCY ELECTROCHEMISTR, P291
   Luo P. L., ANAL LET
   Madakbas S, 2015, J ANAL CHEM+, V70, P725, DOI 10.1134/S1061934815060155
   Nouws N. P. A., 2002, INT J ENVIRON AN CH, V82, P69
   Rao CNR, 2009, ANGEW CHEM INT EDIT, V48, P7752, DOI 10.1002/anie.200901678
   Tadayon F, 2016, MAT SCI ENG C-MATER, V68, P805, DOI 10.1016/j.msec.2016.07.039
   Tan F, 2016, J HAZARD MATER, V320, P226, DOI 10.1016/j.jhazmat.2016.08.029
   Vial J, 1999, ANAL CHEM, V71, P2672, DOI 10.1021/ac981179n
   Vincent U, 2002, J COSMET SCI, V53, P43
   Wang L., SENS ACTUATORS B C, P332
   Wang L, 2015, SENSOR ACTUAT B-CHEM, V211, P332, DOI 10.1016/j.snb.2015.01.056
   Wang Y, 2010, ANAL CHIM ACTA, V673, P145, DOI 10.1016/j.aca.2010.05.039
   Xue JC, 2016, ENVIRON INT, V94, P546, DOI 10.1016/j.envint.2016.06.015
   Xue JC, 2015, ENVIRON SCI TECHNOL, V49, P12071, DOI 10.1021/acs.est.5b03601
   Xue JC, 2015, ENVIRON RES, V137, P120, DOI 10.1016/j.envres.2014.12.007
   Zhou XQ, 2014, SENSOR ACTUAT B-CHEM, V193, P340, DOI 10.1016/j.snb.2013.11.090
NR 34
TC 23
Z9 23
U1 1
U2 49
PU ELSEVIER SCIENCE SA
PI LAUSANNE
PA PO BOX 564, 1001 LAUSANNE, SWITZERLAND
SN 0925-4005
J9 SENSOR ACTUAT B-CHEM
JI Sens. Actuator B-Chem.
PD NOV
PY 2017
VL 251
BP 739
EP 745
DI 10.1016/j.snb.2017.05.083
PG 7
WC Chemistry, Analytical; Electrochemistry; Instruments & Instrumentation
WE Science Citation Index Expanded (SCI-EXPANDED)
SC Chemistry; Electrochemistry; Instruments & Instrumentation
GA FB5LY
UT WOS:000406184600090
DA 2023-06-30
ER

PT J
AU Tomassetti, M
   Marini, F
   Bucci, R
   Campanella, L
AF Tomassetti, Mauro
   Marini, Federico
   Bucci, Remo
   Campanella, Luigi
TI A survey on innovative dating methods in archaeometry with focus on
   fossil bones
SO TRAC-TRENDS IN ANALYTICAL CHEMISTRY
LA English
DT Review
DE Dating archaeological finds; Innovative dating methods; Fossil bones;
   Chemometrics; Thermal analysis
ID THERMAL-ANALYSIS; CHEMICAL-CHANGE; THERMOGRAVIMETRIC ANALYSIS; COLLAGEN
   EXTRACTION; BINDING MEDIA; PAINTINGS; AGE; CLASSIFICATION; VOLTAMMETRY;
   DOSIMETRY
AB Recently proposed innovative methods for dating archaeological finds reported in the literature are reviewed, together with the researches carried out in this field by our team, using several instrumental techniques (sensor, biosensor, electrochemical, thermal-analytical, and so on). In this framework, particular attention was then focused on examining the main currently adopted methods for bones dating. Lastly, the possibility of using thermogravimetry coupled to chemometrics for differentiating, quickly and inexpensively, finds of very ancient human fossil bones (several thousand years BC), from less ancient ones (few hundreds of years before and after Christ) is illustrated, together with a thorough discussion of the criteria (i.e., the collagen-carbonates content ratio, or the different types of carbonate) this approach is based on. (C) 2015 Elsevier B.V. All rights reserved.
C1 [Tomassetti, Mauro; Marini, Federico; Bucci, Remo; Campanella, Luigi] Univ Roma La Sapienza, Dept Chem, I-00185 Rome, Italy.
C3 Sapienza University Rome
RP Tomassetti, M (通讯作者)，Univ Roma La Sapienza, Dept Chem, I-00185 Rome, Italy.
EM mauro.tomassetti@uniroma1.it
RI Marini, Federico/I-3384-2012
OI Marini, Federico/0000-0001-8266-1117
FU University of Rome "La Sapienza" (Progetto di Ricerca) [C26A14YTEC]
FX The research was funded by the University of Rome "La Sapienza"
   (Progetto di Ricerca 2014; grant nr. C26A14YTEC).
CR Aitken M.J, 2013, SCI BASED DATING ARC
   Aitken M.J., 1985, THERMOLUMINESCENCE D
   ARNOLD JR, 1951, SCIENCE, V113, P111, DOI 10.1126/science.113.2927.111
   Ayala FJ, 1999, BIOESSAYS, V21, P71, DOI 10.1002/(SICI)1521-1878(199901)21:1<71::AID-BIES9>3.0.CO;2-B
   BADA JL, 1972, EARTH PLANET SC LETT, V15, P223, DOI 10.1016/0012-821X(72)90167-7
   Baillie M. G. L, 1995, SLICE TIME DENDROCHR
   Barber H., 1939, Palaeobiologica Wien, V7, P217
   BARTSIOKAS A, 1992, J ARCHAEOL SCI, V19, P63, DOI 10.1016/0305-4403(92)90007-P
   BERGER R, 1964, SCIENCE, V144, P999, DOI 10.1126/science.144.3621.995
   BONUCCI E, 1975, ATTI ACCADEMIA NAZL, V59, P517
   BROWN TA, 1988, RADIOCARBON, V30, P171, DOI 10.1017/S0033822200044118
   Butler R. F., 1992, PALEOMAGNETISM MAGNE
   Campanella L, 2005, ANN CHIM-ROME, V95, P133, DOI 10.1002/adic.200590015
   Campanella L, 2003, ANN CHIM-ROME, V93, P897
   Campanella L, 2003, J THERM ANAL CALORIM, V73, P127, DOI 10.1023/A:1025185524947
   Campanella L, 2001, ANN CHIM-ROME, V91, P701
   Campanella L., 2002, 1 INT C SCI TECHN AR, P117
   Campanella L., 2009, ATT CONV AIAR SIST B, P189
   Campanella L., 2007, ATT 4 C NAZ AIAR, P653
   Campanella L., 2005, ATT 4 C NAZ ARCH, P341
   Campanella L., 2006, ATT CONV CAS ASS NAZ, P519
   Campanella L., 2005, CHIMICA IND, V87, P84
   Campanella L, 2006, ANN CHIM-ROME, V96, P575, DOI 10.1002/adic.200690059
   Campanella L, 2010, CURR ANAL CHEM, V6, P260, DOI 10.2174/1573411011006040260
   Capasso L., 2011, ANTHROPOLOGIE, V39, P181
   Carnot A., 1893, ANN MINES, V3, P155
   Cohen NS, 2000, THERMOCHIM ACTA, V365, P45, DOI 10.1016/S0040-6031(00)00612-2
   Cook SF, 1953, AM ANTIQUITY, V18, P354, DOI 10.2307/277103
   Cook S. F., 1951, U CALIFORNIA PUBLICA, V40, P263
   DALRYMPLE GB, 1969, POTASSIUM ARGON DATI
   Domenech A, 2012, CHEM-ASIAN J, V7, P2268, DOI 10.1002/asia.201200157
   Domenech-Carbo A, 2015, CHEMTEXTS, V1, DOI 10.1007/s40828-014-0005-6
   Domenech-Carbo A, 2014, ANGEW CHEM INT EDIT, V53, P9262, DOI 10.1002/anie.201404522
   Domenech-Carbo A, 2013, PURE APPL CHEM, V85, P609, DOI 10.1351/PAC-REP-11-11-13
   Domenech-Carbo A, 2012, J SOLID STATE ELECTR, V16, P2349, DOI 10.1007/s10008-012-1668-9
   Domenech-Carbo A, 2011, ANAL CHEM, V83, P5639, DOI 10.1021/ac200731q
   Drummond AJ, 2006, PLOS BIOL, V4, P699, DOI 10.1371/journal.pbio.0040088
   Eighmy J. L., 1990, ARCHAEOMAGNETIC DATI
   Ezra H. C., 1958, KROEBER ANTRHOPOLOGI, V19, P17
   FRIEDMAN I, 1960, AM ANTIQUITY, V25, P476, DOI 10.2307/276634
   Gatta T., 2012, CHEM CENTR J S2, V6, P52
   GILLESPIE R, 1984, J ARCHAEOL SCI, V11, P165, DOI 10.1016/0305-4403(84)90051-7
   HAAS H, 1980, RADIOCARBON, V22, P537, DOI 10.1017/S0033822200009863
   Heizer R. F., 1950, METHODS CHEM ANAL BO, P10
   Heizer R. F., 1952, ANTHR TODAY, P3
   Heizer RF, 1952, AM J PHYS ANTHROP-NE, V10, P289, DOI 10.1002/ajpa.1330100315
   Ho SYW, 2005, MOL BIOL EVOL, V22, P1561, DOI 10.1093/molbev/msi145
   HO TY, 1969, SCIENCE, V164, P1051, DOI 10.1126/science.164.3883.1051
   Horvath S, 2013, GENOME BIOL, V14, DOI 10.1186/gb-2013-14-10-r115
   Ikeya M., 1993, NEW APPL ELECT SPIN, DOI DOI 10.1142/1854
   Ivanovich M, 1982, URANIUM SERIES DISEQ
   Jaffe E.B., 1951, PHYS CHEM COMP MODER
   KAUFMAN A, 1971, GEOCHIM COSMOCHIM AC, V35, P1155, DOI 10.1016/0016-7037(71)90031-7
   KIMURA M, 1968, NATURE, V217, P624, DOI 10.1038/217624a0
   Kouznetsov DA, 2000, STUD CONSERV, V45, P117, DOI 10.2307/1506669
   Lamoureux M. G., 2009, VARIOUS DATING TECHN
   Libby W. F., 1952, RADIOCARBON DATING
   Liritzis I, 2011, J NON-CRYST SOLIDS, V357, P2011, DOI 10.1016/j.jnoncrysol.2011.02.048
   LONGIN R, 1971, NATURE, V230, P241, DOI 10.1038/230241a0
   Lozano LF, 2003, J MATER SCI, V38, P4777, DOI 10.1023/A:1027483220584
   Maresca B, 2006, BIOL THEORY, V1, P357
   Marini F., 2012, CHEM CENTR J S2, V6, P57
   Marom A, 2012, P NATL ACAD SCI USA, V109, P6878, DOI 10.1073/pnas.1116328109
   Marshall AO, 2015, PALAEONTOLOGY, V58, P201, DOI 10.1111/pala.12144
   McCullagh JSO, 2010, RADIOCARBON, V52, P620, DOI 10.1017/S0033822200045653
   Mkukuma LD, 2004, CALCIFIED TISSUE INT, V75, P321, DOI 10.1007/s00223-004-0199-5
   NAESER CW, 1983, GEOL SOC AM MEM, V157, P29
   NELSON DE, 1991, SCIENCE, V251, P552, DOI 10.1126/science.1990430
   NEUMAN WF, 1950, J BIOL CHEM, V187, P655
   Oakley Kenneth P, 1951, YEARB PHYS ANTHROPOL, V5, P44
   ODLYHA M, 1988, J THERM ANAL CALORIM, V33, P1041, DOI 10.1007/BF01912728
   Odlyha M, 2000, THERMOCHIM ACTA, V365, P35, DOI 10.1016/S0040-6031(00)00611-0
   Odlyha M, 2000, THERMOCHIM ACTA, V365, P53, DOI 10.1016/S0040-6031(00)00613-4
   Pierce K.L., 1969, ACTIVE TECTONICS, P195
   Pin P., 1950, B MEM SOC ANTHR P 10, V1, P137
   Preusser F., 1979, MALTECHNIK RESTAURO, V85, P54
   Reich S, 2003, NEW J PHYS, V5, DOI 10.1088/1367-2630/5/1/399
   Sakae T, 1995, Connect Tissue Res, V33, P193, DOI 10.3109/03008209509017001
   SCHOLZ F, 1995, J ELECTROANAL CHEM, V385, P139, DOI 10.1016/0022-0728(94)03840-Y
   Scholz F., 2014, ELECTROCHEMISTRY IMM, V2nd
   STAFFORD TW, 1982, LIFE SCI, V31, P931, DOI 10.1016/0024-3205(82)90551-3
   SZOOR G, 1982, J THERM ANAL, V23, P83
   TAYLOR RE, 1987, ANAL CHEM, V59, pA317, DOI 10.1021/ac00131a001
   THUNBERG T, 1947, ACTA PHYSIOL SCAND, V14, P245, DOI 10.1111/j.1748-1716.1947.tb00459.x
   Tisnerat-Laborde N, 2003, RADIOCARBON, V45, P409, DOI 10.1017/S003382220003277X
   Tomassetti M, 2013, MICROCHEM J, V108, P7, DOI 10.1016/j.microc.2012.11.006
   Tomassetti M, 1997, THERMOCHIM ACTA, V291, P117, DOI 10.1016/S0040-6031(96)03080-8
   Tomassetti M., 2010, CHIMICA ITALIANA NEL, P294
   Tomassetti M, 2016, MICROCHEM J, V124, P396, DOI 10.1016/j.microc.2015.09.026
   Tomassetti M, 2015, CHEM CENT J, V9, DOI 10.1186/s13065-015-0098-z
   Tomassetti M, 2014, CHEM CENT J, V8, DOI 10.1186/1752-153X-8-26
   Vincke D, 2014, TALANTA, V125, P181, DOI 10.1016/j.talanta.2014.02.044
   Wagner G.A., 1992, FISSION TRACK DATING
   WIEDEMANN HG, 1983, ANAL CHEM, V55, P1220
   WIEDEMANN HG, 1993, THERMOCHIM ACTA, V229, P215, DOI 10.1016/0040-6031(93)80328-8
   Zuckerkandl E., 1962, HORIZONS BIOCH, P189, DOI DOI 10.1038/NCHEMBIO.2477
NR 96
TC 13
Z9 13
U1 1
U2 20
PU ELSEVIER SCI LTD
PI OXFORD
PA THE BOULEVARD, LANGFORD LANE, KIDLINGTON, OXFORD OX5 1GB, OXON, ENGLAND
SN 0165-9936
EI 1879-3142
J9 TRAC-TREND ANAL CHEM
JI Trac-Trends Anal. Chem.
PD MAY
PY 2016
VL 79
SI SI
BP 371
EP 379
DI 10.1016/j.trac.2015.11.017
PG 9
WC Chemistry, Analytical
WE Science Citation Index Expanded (SCI-EXPANDED); Social Science Citation Index (SSCI); Arts &amp; Humanities Citation Index (A&amp;HCI)
SC Chemistry
GA DM9RR
UT WOS:000376703900037
DA 2023-06-30
ER

PT J
AU Chekin, F
   Ghasemi, S
AF Chekin, Fereshteh
   Ghasemi, Somayeh
TI Silver nanoparticles prepared in presence of ascorbic acid and gelatin,
   and their electrocatalytic application
SO BULLETIN OF MATERIALS SCIENCE
LA English
DT Article
DE Silver nanoparticles; gelatin; ascorbic acid; hydrogen peroxide
ID HYDROGEN-PEROXIDE SENSOR; AG NANOPARTICLES; COMPOSITE FILM; SIZE;
   ELECTRODES; BIOSENSOR; CHITOSAN; REDUCTION; PARTICLES; CATALYSTS
AB In this paper, we reported a simple and low-cost procedure to synthesize silver nanoparticles (AgNPs) by using ascorbic acid as reducing agent and gelatin as stabilizer. The synthesized AgNPs were characterized by various means such as transmission electron microscope (TEM), powder X-ray diffraction (XRD) and energy-dispersive X-ray (EDX). TEM observations and XRD analysis demonstrated that the size of AgNPs is about 20 nm. Silver nanoparticles modified with carbon-paste electrode (AgNPs-CPE) displayed excellent electrochemical catalytic activities towards hydrogen peroxide (H2O2). The reduction overpotential of H2O2 was decreased significantly compared with those obtained at the bare CPE. The sensor responded linearly to hydrogen peroxide (H2O2) in the concentration of 10-350 mu M, with detection limit of 5.6 mu M at 3 sigma using amperometry. The studied sensor exhibited good reproducibility and long-term stability.
C1 [Chekin, Fereshteh; Ghasemi, Somayeh] Islamic Azad Univ, Ayatollah Amoli Branch, Dept Chem, Amol 678, Iran.
C3 Islamic Azad University
RP Chekin, F (通讯作者)，Islamic Azad Univ, Ayatollah Amoli Branch, Dept Chem, Amol 678, Iran.
EM fchekin@yahoo.com
CR Ahmadi TS, 1996, SCIENCE, V272, P1924, DOI 10.1126/science.272.5270.1924
   Bar H, 2009, COLLOID SURFACE A, V348, P212, DOI 10.1016/j.colsurfa.2009.07.021
   Bhatte KD, 2012, PARTICUOLOGY, V10, P140, DOI 10.1016/j.partic.2011.05.005
   Bui MPN, 2010, SENSOR ACTUAT B-CHEM, V150, P436, DOI 10.1016/j.snb.2010.06.019
   Chen HH, 2011, TALANTA, V86, P266, DOI 10.1016/j.talanta.2011.09.011
   CREIGHTON JA, 1979, J CHEM SOC FARAD T 2, V75, P790, DOI 10.1039/f29797500790
   Falk B, 2002, ANAL CHEM, V74, P5039
   Guo CL, 2007, ANAL BIOANAL CHEM, V389, P527, DOI 10.1007/s00216-007-1478-6
   Hernandez-Santos D, 2002, ELECTROANAL, V14, P1225, DOI 10.1002/1521-4109(200210)14:18<1225::AID-ELAN1225>3.0.CO;2-Z
   Jana NR, 1999, J PHYS CHEM B, V103, P115, DOI 10.1021/jp982731f
   Kim SE, 2012, RADIAT PHYS CHEM, V81, P978, DOI 10.1016/j.radphyschem.2012.02.038
   LAVIRON E, 1979, J ELECTROANAL CHEM, V100, P263, DOI 10.1016/S0022-0728(79)80167-9
   LEE PC, 1982, J PHYS CHEM-US, V86, P3391, DOI 10.1021/j100214a025
   Lian WP, 2009, ELECTROCHIM ACTA, V54, P4334, DOI 10.1016/j.electacta.2009.02.106
   Lin CY, 2010, TALANTA, V82, P340, DOI 10.1016/j.talanta.2010.04.047
   Liu S, 2011, J COLLOID INTERF SCI, V363, P615, DOI 10.1016/j.jcis.2011.07.083
   Lu WB, 2011, THIN SOLID FILMS, V520, P554, DOI 10.1016/j.tsf.2011.06.085
   Panacek A, 2006, J PHYS CHEM B, V110, P16248, DOI 10.1021/jp063826h
   PATTERSON BD, 1984, ANAL BIOCHEM, V139, P487, DOI 10.1016/0003-2697(84)90039-3
   Pillai ZS, 2004, J PHYS CHEM B, V108, P945, DOI 10.1021/jp037018r
   Qian L, 2006, TALANTA, V68, P721, DOI 10.1016/j.talanta.2005.05.030
   Qin YQ, 2010, COLLOID SURFACE A, V372, P172, DOI 10.1016/j.colsurfa.2010.10.013
   Raja K, 2012, SPECTROCHIM ACTA A, V97, P490, DOI 10.1016/j.saa.2012.06.038
   Roucoux A, 2002, CHEM REV, V102, P3757, DOI 10.1021/cr010350j
   Schliefer K, 1989, INVESTIGATION TENDER, P856
   Shankar SS, 2004, J COLLOID INTERF SCI, V275, P496, DOI 10.1016/j.jcis.2004.03.003
   Sondi I, 2003, J COLLOID INTERF SCI, V260, P75, DOI 10.1016/S0021-9797(02)00205-9
   Song YH, 2006, SENSOR ACTUAT B-CHEM, V114, P1001, DOI 10.1016/j.snb.2005.07.061
   Song YH, 2009, NANOTECHNOLOGY, V20, DOI 10.1088/0957-4484/20/10/105501
   TURKEVICH J, 1951, DISCUSS FARADAY SOC, P55, DOI 10.1039/df9511100055
   Velikov KP, 2003, LANGMUIR, V19, P1384, DOI 10.1021/la026610p
   Welch CM, 2005, ANAL BIOANAL CHEM, V382, P12, DOI 10.1007/s00216-005-3205-5
   Widegren JA, 2003, J MOL CATAL A-CHEM, V191, P187, DOI 10.1016/S1381-1169(02)00125-5
   Willner I, 2000, ANGEW CHEM INT EDIT, V39, P1180, DOI 10.1002/(SICI)1521-3773(20000403)39:7<1180::AID-ANIE1180>3.0.CO;2-E
   Wu S, 2006, ELECTROCHEM COMMUN, V8, P1197, DOI 10.1016/j.elecom.2006.05.013
   Xiao Y, 2003, SCIENCE, V299, P1877, DOI 10.1126/science.1080664
   Yao T, 2005, ELECTROANAL, V17, P2114
   Zhang M, 2006, ELECTROCHIM ACTA, V51, P4528, DOI 10.1016/j.electacta.2006.01.010
   Zhang MG, 2011, ELECTROANAL, V23, P1856, DOI 10.1002/elan.201100078
   Zhang MG, 2004, ANAL CHEM, V76, P5045, DOI 10.1021/ac049519u
   Zhang Z J, 2005, J PHYS CHEM B, VB109, P1730
   Zhao B, 2009, ELECTROCHEM COMMUN, V11, P1707, DOI 10.1016/j.elecom.2009.06.035
   Zielinska A, 2009, PROCEDIA CHEM, V1, P1560, DOI 10.1016/j.proche.2009.11.004
NR 43
TC 15
Z9 15
U1 3
U2 43
PU INDIAN ACAD SCIENCES
PI BANGALORE
PA C V RAMAN AVENUE, SADASHIVANAGAR, P B #8005, BANGALORE 560 080, INDIA
SN 0250-4707
EI 0973-7669
J9 B MATER SCI
JI Bull. Mat. Sci.
PD OCT
PY 2014
VL 37
IS 6
BP 1433
EP 1437
DI 10.1007/s12034-014-0093-3
PG 5
WC Materials Science, Multidisciplinary
WE Science Citation Index Expanded (SCI-EXPANDED)
SC Materials Science
GA AU1QZ
UT WOS:000345396600033
OA Bronze
DA 2023-06-30
ER

PT J
AU Liu, X
   Li, Y
   Xu, XH
   Li, P
   Nie, Z
   Huang, Y
   Yao, SZ
AF Liu, Xin
   Li, Yong
   Xu, Xiahong
   Li, Pei
   Nie, Zhou
   Huang, Yan
   Yao, Shouzhuo
TI Nanomaterial-based tools for protein kinase bioanalysis
SO TRAC-TRENDS IN ANALYTICAL CHEMISTRY
LA English
DT Review
DE Bioanalysis; Biosensor; Colorimetry; Electrochemiluminescence;
   Electrochemistry; Fluorescence; Nanomaterial; Protein kinase; Resonance
   light scattering; Surface-enhanced Raman spectroscopy
ID GOLD NANOPARTICLE PROBES; HIGHLY SENSITIVE DETECTION; LABEL-FREE ASSAY;
   ELECTROCHEMICAL DETECTION; COLORIMETRIC ASSAY; PHOSPHORYLATION
   PROTECTION; POLYMERIC NANOPARTICLES; CONJUGATED POLYMER;
   ENZYME-ACTIVITY; QUANTUM DOTS
AB Protein phosphorylation catalyzed by protein kinase is one of the most important post-translational modifications and plays a significant regulatory role in many vital biological processes. Aberrant protein-phosphorylation states and kinase activity are closely associated with many human diseases. Monitoring the kinase activity and its inhibition is essential for fundamental biochemical research and kinase-targeted drug discovery. Nanomaterial-based kinase assays provide a promising toolkit for exploring protein kinase functions, which have attracted growing interest in academic research, biomedical diagnosis, and pharmaceutical discovery. This article reviews the recent advances in the development of the protein kinase activity assays based on various nanomaterials, classifies these methods by different analytical techniques, summarizes the general design strategies, and offers perspectives on future developments. (C) 2014 Elsevier Ltd. All rights reserved.
C1 [Liu, Xin; Li, Yong; Xu, Xiahong; Li, Pei; Nie, Zhou; Huang, Yan; Yao, Shouzhuo] Hunan Univ, Coll Chem & Chem Engn, State Key Lab Chemo Biosensing & Chemometr, Changsha 410082, Hunan, Peoples R China.
C3 Hunan University
RP Nie, Z (通讯作者)，Hunan Univ, Coll Chem & Chem Engn, State Key Lab Chemo Biosensing & Chemometr, Changsha 410082, Hunan, Peoples R China.
EM niezhou.hnu@gmail.com; szyao@hnu.edu.cn
RI Li, Yong/HOF-5405-2023
OI Li, Yong/0000-0002-7719-7580
FU Natural Science Foundation of China (NSFC) [21222507, 21175036,
   21235002, 21190044]; National Basic Research Program of China (973
   Program) [2011CB911002]; Foundation for Innovative Research Groups of
   NSFC [21221003]; Program for New Century Excellent Talents in University
   [NCET-10-0366]
FX This work was financially supported by the Natural Science Foundation of
   China (NSFC, Nos. 21222507, 21175036, 21235002, and 21190044), the
   National Basic Research Program of China (973 Program, No.
   2011CB911002), the Foundation for Innovative Research Groups of NSFC
   (Grant 21221003), and the Program for New Century Excellent Talents in
   University (NCET-10-0366).
CR Adams JA, 2001, CHEM REV, V101, P2271, DOI 10.1021/cr000230w
   Bai J, 2013, ANAL CHEM, V85, P4813, DOI 10.1021/ac400799w
   Bai J, 2013, CHEM COMMUN, V49, P3887, DOI 10.1039/c3cc41417e
   BRABEC V, 1980, BIOPHYS CHEM, V12, P159, DOI 10.1016/0301-4622(80)80048-2
   Braunwalder AF, 1996, ANAL BIOCHEM, V234, P23, DOI 10.1006/abio.1996.0044
   Chen ZF, 2013, BIOSENS BIOELECTRON, V41, P519, DOI 10.1016/j.bios.2012.09.018
   Dancey J, 2003, NAT REV DRUG DISCOV, V2, P296, DOI 10.1038/nrd1066
   Fox SJ, 2002, HIGH THROUGHPUT SCRE
   Freeman R, 2010, NANO LETT, V10, P2192, DOI 10.1021/nl101052f
   Futreal PA, 2001, NATURE, V409, P850, DOI 10.1038/35057046
   Ghadiali JE, 2010, ACS NANO, V4, P4915, DOI 10.1021/nn101293s
   Gonzalez-Vera JA, 2012, CHEM SOC REV, V41, P1652, DOI 10.1039/c1cs15198c
   Gupta S, 2011, CHEM COMMUN, V47, P2249, DOI 10.1039/c0cc04903d
   Gupta S, 2010, SMALL, V6, P1509, DOI 10.1002/smll.201000099
   He XX, 2012, BIOSENS BIOELECTRON, V35, P134, DOI 10.1016/j.bios.2012.02.032
   Houseman BT, 2002, NAT BIOTECHNOL, V20, P270, DOI 10.1038/nbt0302-270
   Hutter E, 2013, TRENDS PHARMACOL SCI, V34, P497, DOI 10.1016/j.tips.2013.07.002
   Ji J, 2009, CHEM COMMUN, P1508, DOI 10.1039/b820738k
   Johnson LN, 2001, CHEM REV, V101, P2209, DOI 10.1021/cr000225s
   Kang JH, 2010, BIOSENS BIOELECTRON, V25, P1869, DOI 10.1016/j.bios.2009.12.022
   Kerman K, 2007, CHEM COMMUN, P5019, DOI 10.1039/b713048a
   Kerman K, 2007, ANAL CHIM ACTA, V588, P26, DOI 10.1016/j.aca.2007.02.001
   Kerman K, 2007, ANAL CHEM, V79, P6881, DOI 10.1021/ac070438i
   Kerman K, 2007, ELECTROCHEM COMMUN, V9, P976, DOI 10.1016/j.elecom.2006.11.033
   Kerman K, 2009, BIOSENS BIOELECTRON, V24, P1484, DOI 10.1016/j.bios.2008.10.024
   Kim JH, 2007, ANGEW CHEM INT EDIT, V46, P5779, DOI 10.1002/anie.200700767
   Kim JH, 2007, CHEM COMMUN, P1346, DOI 10.1039/b612773h
   Kim YP, 2007, ANGEW CHEM INT EDIT, V46, P6816, DOI 10.1002/anie.200701418
   Kitazaki H, 2012, COLLOID SURFACE B, V99, P7, DOI 10.1016/j.colsurfb.2011.08.028
   Koga H, 2011, BIOCONJUGATE CHEM, V22, P1526, DOI 10.1021/bc200066w
   Lawrence DS, 2007, CHEMBIOCHEM, V8, P373, DOI 10.1002/cbic.200600473
   Li T, 2008, BIOSENS BIOELECTRON, V23, P1125, DOI 10.1016/j.bios.2007.11.002
   Li T, 2013, ANAL CHEM, V85, P7033, DOI 10.1021/ac4010502
   Li T, 2010, ANAL CHEM, V82, P3067, DOI 10.1021/ac902804h
   Li T, 2009, BIOSENS BIOELECTRON, V24, P3335, DOI 10.1016/j.bios.2009.04.033
   Lowe SB, 2012, ACS NANO, V6, P851, DOI 10.1021/nn204361s
   Lu CHS, 2012, CHEM-EUR J, V18, P28, DOI 10.1002/chem.201103206
   Luo XL, 2006, ELECTROANAL, V18, P319, DOI 10.1002/elan.200503415
   Manning G, 2002, SCIENCE, V298, P1912, DOI 10.1126/science.1075762
   Martic S, 2013, CHEM SCI, V4, P42, DOI 10.1039/c2sc20846f
   Moon JH, 2007, CHEM COMMUN, P4910, DOI 10.1039/b710807a
   Oishi J, 2008, BIOMACROMOLECULES, V9, P2301, DOI 10.1021/bm800192d
   Oishi J, 2008, ANAL BIOCHEM, V373, P161, DOI 10.1016/j.ab.2007.08.032
   Oishi J, 2007, CHEMBIOCHEM, V8, P875, DOI 10.1002/cbic.200700086
   Olive DM, 2004, EXPERT REV PROTEOMIC, V1, P327, DOI 10.1586/14789450.1.3.327
   Pan L, 2012, J AM CHEM SOC, V134, P18201, DOI 10.1021/ja308453m
   Penn SG, 2003, CURR OPIN CHEM BIOL, V7, P609, DOI 10.1016/j.cbpa.2003.08.013
   Petricoin EF, 2002, TRENDS BIOTECHNOL, V20, pS30, DOI 10.1016/S1471-1931(02)00204-5
   Ren W, 2013, ANAL CHEM, V85, P10956, DOI 10.1021/ac4024457
   Rininsland F, 2004, P NATL ACAD SCI USA, V101, P15295, DOI 10.1073/pnas.0406832101
   Rosi NL, 2005, CHEM REV, V105, P1547, DOI 10.1021/cr030067f
   Rothman DM, 2005, TRENDS CELL BIOL, V15, P502, DOI 10.1016/j.tcb.2005.07.003
   Saha K, 2012, CHEM REV, V112, P2739, DOI 10.1021/cr2001178
   Shanna V, 2008, BBA-PROTEINS PROTEOM, V1784, P94, DOI 10.1016/j.bbapap.2007.07.016
   Shiosaki S, 2013, CHEM COMMUN, V49, P5592, DOI 10.1039/c3cc41680a
   Skorski T, 2002, NAT REV CANCER, V2, P351, DOI 10.1038/nrc799
   Song YJ, 2011, ADV MATER, V23, P4215, DOI 10.1002/adma.201101853
   Sun LL, 2007, ANAL CHEM, V79, P773, DOI 10.1021/ac061687u
   Tan PL, 2013, ANAL CHIM ACTA, V780, P89, DOI 10.1016/j.aca.2013.03.070
   Ting AY, 2001, P NATL ACAD SCI USA, V98, P15003, DOI 10.1073/pnas.211564598
   Tsung CK, 2006, J AM CHEM SOC, V128, P5352, DOI 10.1021/ja060447t
   Vieth M, 2005, DRUG DISCOV TODAY, V10, P839, DOI 10.1016/S1359-6446(05)03477-X
   von Maltzahn G, 2007, ADV MATER, V19, P3579, DOI 10.1002/adma.200701183
   Wang J, 2011, J ELECTROANAL CHEM, V656, P274, DOI 10.1016/j.jelechem.2010.10.012
   Wang Y, 2013, ANAL CHEM, V85, P9148, DOI 10.1021/ac401807b
   Wang YQ, 2013, CHEM REV, V113, P1391, DOI 10.1021/cr300120g
   Wang ZX, 2005, ANAL CHEM, V77, P5770, DOI 10.1021/ac050679v
   Wang ZX, 2006, J AM CHEM SOC, V128, P2214, DOI 10.1021/ja058135y
   Wei H, 2008, ANAL CHEM, V80, P7051, DOI 10.1021/ac801144t
   Xu SJ, 2010, ANAL CHEM, V82, P9566, DOI 10.1021/ac102296g
   Xu XH, 2012, ANAL CHEM, V84, P4746, DOI 10.1021/ac3001918
   Xu XH, 2011, ANAL CHEM, V83, P52, DOI 10.1021/ac102786c
   Xu XH, 2009, CHEM COMMUN, P6946, DOI 10.1039/b913943e
   Yarden Y, 2001, NAT REV MOL CELL BIO, V2, P127, DOI 10.1038/35052073
   Yue ZC, 2009, SPECTROCHIM ACTA A, V73, P226, DOI 10.1016/j.saa.2009.02.006
   Zhang JM, 2009, NAT REV CANCER, V9, P28, DOI 10.1038/nrc2559
   Zhao Z, 2012, BIOSENS BIOELECTRON, V31, P299, DOI 10.1016/j.bios.2011.10.035
   Zhou GC, 2012, MOL BIOSYST, V8, P2395, DOI 10.1039/c2mb25163a
   Zhou GC, 2011, ANAL BIOCHEM, V408, P5, DOI 10.1016/j.ab.2010.08.034
   Zhou J., NOVEL MIX AND UNPUB
   Zhou J, 2014, BIOSENS BIOELECTRON, V53, P295, DOI 10.1016/j.bios.2013.09.070
   Zhou J, 2013, ANAL CHEM, V85, P5746, DOI 10.1021/ac400336u
NR 82
TC 32
Z9 33
U1 2
U2 161
PU ELSEVIER SCI LTD
PI OXFORD
PA THE BOULEVARD, LANGFORD LANE, KIDLINGTON, OXFORD OX5 1GB, OXON, ENGLAND
SN 0165-9936
EI 1879-3142
J9 TRAC-TREND ANAL CHEM
JI Trac-Trends Anal. Chem.
PD JUN
PY 2014
VL 58
SI SI
BP 40
EP 53
DI 10.1016/j.trac.2014.01.009
PG 14
WC Chemistry, Analytical
WE Science Citation Index Expanded (SCI-EXPANDED)
SC Chemistry
GA AJ7NO
UT WOS:000337883600013
DA 2023-06-30
ER

PT J
AU Ruttkay-Nedecky, B
   Kudr, J
   Nejdl, L
   Maskova, D
   Kizek, R
   Adam, V
AF Ruttkay-Nedecky, Branislav
   Kudr, Jiri
   Nejdl, Lukas
   Maskova, Darina
   Kizek, Rene
   Adam, Vojtech
TI G-Quadruplexes as Sensing Probes
SO MOLECULES
LA English
DT Review
DE G-quadruplex; DNAzyme; hemin
ID SWITCH-ON PROBE; LABEL-FREE; COLORIMETRIC DETECTION; FLUORESCENT
   BIOSENSOR; SENSITIVE DETECTION; SELECTIVE DETECTION; GOLD NANOPARTICLES;
   POTASSIUM-ION; I-MOTIF; DNAZYME
AB Guanine-rich sequences of DNA are able to create tetrastranded structures known as G-quadruplexes; they are formed by the stacking of planar G-quartets composed of four guanines paired by Hoogsteen hydrogen bonding. G-quadruplexes act as ligands for metal ions and aptamers for various molecules. Interestingly, the G-quadruplexes form a complex with anionic porphyrin hemin and exhibit peroxidase-like activity. This review focuses on overview of sensing techniques based on G-quadruplex complexes with anionic porphyrins for detection of various analytes, including metal ions such as K+, Ca2+, Ag+, Hg2+, Cu2+, Pb2+, Sr2+, organic molecules, nucleic acids, and proteins. Principles of G-quadruplex-based detection methods involve DNA conformational change caused by the presence of analyte which leads to a decrease or an increase in peroxidase activity, fluorescence, or electrochemical signal of the used probe. The advantages of various detection techniques are also discussed.
C1 [Ruttkay-Nedecky, Branislav; Kudr, Jiri; Nejdl, Lukas; Kizek, Rene; Adam, Vojtech] Mendel Univ Brno, Fac Agron, Dept Chem & Biochem, CZ-61300 Brno, Czech Republic.
   [Ruttkay-Nedecky, Branislav; Maskova, Darina; Kizek, Rene; Adam, Vojtech] Brno Univ Technol, Cent European Inst Technol, CZ-61600 Brno, Czech Republic.
C3 Mendel University in Brno; Brno University of Technology
RP Adam, V (通讯作者)，Mendel Univ Brno, Fac Agron, Dept Chem & Biochem, Zemedelska 1, CZ-61300 Brno, Czech Republic.
EM brano.ruttkay@seznam.cz; george.kudr@centrum.cz; lukasnejdl@gmail.com;
   darina.maskova@seznam.cz; kizek@sci.muni.cz; vojtech.adam@mendelu.cz
RI Nejdl, Lukas/E-8438-2012; Ruttkay-Nedecky, Branislav/E-8435-2012; Kudr,
   Jiri/D-1921-2013; Kizek, Rene/D-7748-2012; Adam, Vojtech/D-7686-2012
OI Nejdl, Lukas/0000-0001-6332-8917; Kudr, Jiri/0000-0002-2058-4563; Adam,
   Vojtech/0000-0002-8527-286X; Kizek, Rene/0000-0002-0467-6169
FU project CEITEC [CZ.1.05/1.1.00/02.0068]; project NanoBioTECell GA CR
   [P102/11/1068]
FX Financial support from the projects CEITEC CZ.1.05/1.1.00/02.0068 and
   NanoBioTECell GA CR P102/11/1068 is highly acknowledged.
CR Alberti P, 2006, ORG BIOMOL CHEM, V4, P3383, DOI 10.1039/b605739j
   Bo HY, 2013, TALANTA, V108, P131, DOI 10.1016/j.talanta.2013.03.001
   Burge S, 2006, NUCLEIC ACIDS RES, V34, P5402, DOI 10.1093/nar/gkl655
   Chen CE, 2010, ADV MATER, V22, P389, DOI 10.1002/adma.200901924
   Chen GZ, 2012, GOLD BULL, V45, P137, DOI 10.1007/s13404-012-0057-6
   Chen ZB, 2013, ANAL CHIM ACTA, V787, P189, DOI 10.1016/j.aca.2013.05.020
   Crouse HF, 2012, J ANAL METHODS CHEM, V2012, DOI 10.1155/2012/327603
   Davis JT, 2004, ANGEW CHEM INT EDIT, V43, P668, DOI 10.1002/anie.200300589
   Doluca O, 2013, CHEM REV, V113, P3044, DOI 10.1021/cr300225q
   Du Y, 2011, ANALYST, V136, P493, DOI 10.1039/c0an00557f
   Gou XC, 2010, ANAL CHIM ACTA, V668, P208, DOI 10.1016/j.aca.2010.04.027
   Guo LQ, 2012, BIOSENS BIOELECTRON, V35, P123, DOI 10.1016/j.bios.2012.02.031
   He HZ, 2012, CHEM COMMUN, V48, P9462, DOI 10.1039/c2cc32253f
   Hu D, 2010, CHEM-EUR J, V16, P2605, DOI 10.1002/chem.200902166
   Huppert JL, 2008, BIOCHIMIE, V90, P1140, DOI 10.1016/j.biochi.2008.01.014
   Huppert JL, 2010, FEBS J, V277, P3452, DOI 10.1111/j.1742-4658.2010.07758.x
   Jia SM, 2012, BIOSENS BIOELECTRON, V35, P407, DOI 10.1016/j.bios.2012.03.029
   Jia SM, 2011, BIOSENS BIOELECTRON, V27, P148, DOI 10.1016/j.bios.2011.06.032
   Jiang BY, 2013, BIOSENS BIOELECTRON, V43, P289, DOI 10.1016/j.bios.2012.12.038
   Kamenetskii F., 1997, PHYS REP, V288, P13
   Keniry MA, 2001, BIOPOLYMERS, V56, P123, DOI 10.1002/1097-0282(2000/2001)56:3<123::AID-BIP10010>3.0.CO;2-3
   Kong DM, 2010, ANALYST, V135, P1253, DOI 10.1039/b925168e
   Kong DM, 2009, BIOSENS BIOELECTRON, V25, P88, DOI 10.1016/j.bios.2009.06.002
   Krishnan Y, 2011, ANGEW CHEM INT EDIT, V50, P3124, DOI 10.1002/anie.200907223
   Leung KH, 2013, RSC ADV, V3, P1656, DOI 10.1039/c2ra21996d
   Leung KH, 2013, METHODS, V64, P224, DOI 10.1016/j.ymeth.2013.05.017
   Leung KH, 2012, RSC ADV, V2, P8273, DOI 10.1039/c2ra21119j
   Li CL, 2011, ANAL CHEM, V83, P225, DOI 10.1021/ac1028787
   Li HL, 2013, BIOSENS BIOELECTRON, V41, P563, DOI 10.1016/j.bios.2012.09.024
   Li HB, 2013, BIOSENS BIOELECTRON, V50, P180, DOI 10.1016/j.bios.2013.06.041
   Li M, 2013, BIOSENS BIOELECTRON, V43, P69, DOI 10.1016/j.bios.2012.11.039
   Li RM, 2012, ANAL CHIM ACTA, V724, P80, DOI 10.1016/j.aca.2012.02.015
   Li T, 2008, CHEM COMMUN, P5520, DOI 10.1039/b809296f
   Li T, 2008, CHEM COMMUN, P3654, DOI 10.1039/b805565c
   Li T, 2013, ANALYST, V138, P1898, DOI 10.1039/c3an36673a
   Li T, 2010, ANAL CHEM, V82, P1515, DOI 10.1021/ac902638v
   Li T, 2009, J AM CHEM SOC, V131, P15082, DOI 10.1021/ja9051075
   Li T, 2009, ANAL CHEM, V81, P2144, DOI 10.1021/ac900188y
   Li T, 2009, CHEM-EUR J, V15, P1036, DOI 10.1002/chem.200801282
   Liang AH, 2010, BIOPROC BIOSYST ENG, V33, P1087, DOI 10.1007/s00449-010-0434-6
   Liu DS, 2003, ANGEW CHEM INT EDIT, V42, P5734, DOI 10.1002/anie.200352402
   Liu F, 2011, CHEM BIODIVERS, V8, P311, DOI 10.1002/cbdv.201000130
   Liu L, 2012, SOLID STATE SCI, V14, P1060, DOI 10.1016/j.solidstatesciences.2012.05.025
   Liu YY, 2011, MICROCHEM J, V99, P503, DOI 10.1016/j.microc.2011.07.001
   Miyoshi D, 2006, ANGEW CHEM INT EDIT, V45, P7716, DOI 10.1002/anie.200602404
   Oganesian L, 2007, BIOESSAYS, V29, P155, DOI 10.1002/bies.20523
   Patel DJ, 2007, NUCLEIC ACIDS RES, V35, P7429, DOI 10.1093/nar/gkm711
   Pearson CE, 1998, CURR OPIN STRUC BIOL, V8, P321, DOI 10.1016/S0959-440X(98)80065-1
   Phan AT, 2002, NUCLEIC ACIDS RES, V30, P4618, DOI 10.1093/nar/gkf597
   Qin HX, 2010, ANAL CHEM, V82, P8356, DOI 10.1021/ac101894b
   Qiu B, 2013, BIOSENS BIOELECTRON, V41, P168, DOI 10.1016/j.bios.2012.08.017
   Qu KG, 2012, MOL BIOSYST, V8, P779, DOI 10.1039/c2mb05446a
   SEN D, 1990, NATURE, V344, P410, DOI 10.1038/344410a0
   Shlyahovsky B, 2007, BIOSENS BIOELECTRON, V22, P2570, DOI 10.1016/j.bios.2006.10.009
   Su HC, 2013, BIOSENS BIOELECTRON, V43, P268, DOI 10.1016/j.bios.2012.12.032
   Travascio P, 1998, CHEM BIOL, V5, P505, DOI 10.1016/S1074-5521(98)90006-0
   Wang GF, 2013, BIOSENS BIOELECTRON, V50, P210, DOI 10.1016/j.bios.2013.06.046
   Wang MD, 2010, BIOSENS BIOELECTRON, V26, P523, DOI 10.1016/j.bios.2010.07.058
   Wang XP, 2013, BIOSENS BIOELECTRON, V42, P131, DOI 10.1016/j.bios.2012.10.097
   Wang Y, 2010, MICROCHIM ACTA, V171, P195, DOI 10.1007/s00604-010-0418-x
   Yang X, 2010, ANALYST, V135, P71, DOI 10.1039/b913036e
   Zhang LB, 2013, BIOSENS BIOELECTRON, V39, P268, DOI 10.1016/j.bios.2012.07.058
   Zhao JJ, 2013, ANALYST, V138, P1713, DOI 10.1039/c3an36657j
   Zheng ZZ, 2013, SENSORS-BASEL, V13, P1064, DOI 10.3390/s130101064
   Zhou J, 2013, ANGEW CHEM INT EDIT, V52, P7742, DOI 10.1002/anie.201301278
   Zhou J, 2012, ANGEW CHEM INT EDIT, V51, P11002, DOI 10.1002/anie.201205390
   Zhou XH, 2010, ANAL CHIM ACTA, V678, P124, DOI 10.1016/j.aca.2010.08.025
   Zhou XH, 2010, ANAL CHEM, V82, P789, DOI 10.1021/ac902421u
   Zhou YL, 2012, RSC ADV, V2, P7140, DOI 10.1039/c2ra20487h
   ZIMMERMAN SB, 1975, J MOL BIOL, V92, P181, DOI 10.1016/0022-2836(75)90222-3
NR 70
TC 72
Z9 72
U1 11
U2 268
PU MDPI AG
PI BASEL
PA ST ALBAN-ANLAGE 66, CH-4052 BASEL, SWITZERLAND
SN 1420-3049
J9 MOLECULES
JI Molecules
PD DEC
PY 2013
VL 18
IS 12
BP 14760
EP 14779
DI 10.3390/molecules181214760
PG 20
WC Biochemistry & Molecular Biology; Chemistry, Multidisciplinary
WE Science Citation Index Expanded (SCI-EXPANDED)
SC Biochemistry & Molecular Biology; Chemistry
GA 298HV
UT WOS:000330315700020
PM 24288003
OA gold, Green Published, Green Submitted
DA 2023-06-30
ER

PT J
AU Lee, SW
   Lopez, J
   Saraf, RF
AF Lee, Seung-Woo
   Lopez, Jeffrey
   Saraf, Ravi F.
TI Fabrication and Properties of Redox Ion Doped Few Monolayer Thick
   Polyelectrolyte Film for Electrochemical Biosensors at High Sensitivity
   and Specificity
SO ELECTROANALYSIS
LA English
DT Article
DE Biosensors; Dopamine; Point-of-care; Polyelectrolyte electrodes; Redox
   polymers
ID GLASSY-CARBON ELECTRODES; GLUCOSE-OXIDASE; ASCORBIC-ACID;
   ELECTROCATALYTIC OXIDATION; CATIONIC POLYELECTROLYTE; AMPEROMETRIC
   BIOSENSOR; GRAPHITE ELECTRODE; POLYPYRROLE FILM; POLYMER-FILMS; DOPAMINE
AB Redox ions are deposited on a polyelectrolyte-coated gold electrode by an electric field to fabricate an ion-selective thin film electrode. The Fe(CN)${{{4- \hfill \atop 6\hfill}}}$ ions are deposited on a few monolayer-coated polyelectrolyte gold electrode by a slow periodic potential cycle. The deposition process and electrode properties are quantitatively and simultaneously monitored by cyclic voltammetry and a novel technique, using a Scanning Electrometer for Electrical Double-layers (SEED). No redox properties are obtained without the electric-field-deposition. Owing to the redox mediation and net charge due to the redox ion, the electrode is ion-selective. We demonstrate the principle to detect 1 mu M of dopamine in a mixture with 1mM of ascorbic acid.
C1 [Lee, Seung-Woo; Lopez, Jeffrey; Saraf, Ravi F.] Univ Nebraska, Dept Chem & Biomol Engn, Lincoln, NE 68588 USA.
C3 University of Nebraska System; University of Nebraska Lincoln
RP Saraf, RF (通讯作者)，Univ Nebraska, Dept Chem & Biomol Engn, 207 Othmer Hall, Lincoln, NE 68588 USA.
EM rsaraf@unlnotes.unl.edu
RI Lee, Seung-Woo/AAQ-3522-2020; Lopez, Jeffrey/ABA-7406-2021; Lopez,
   Jeffrey/F-7357-2015
OI Lopez, Jeffrey/0000-0002-6425-5550
FU Office of Basic Energy Science, DOE [DE-SC0001302]; NSF [CMMI-0926381]
FX RFS would like to thank the Office of Basic Energy Science, DOE
   (DE-SC0001302), and NSF (CMMI-0926381) for financial support. About 80%
   of the funding is from the NSF.
CR Balasubramanian K, 2006, ANAL BIOANAL CHEM, V385, P452, DOI 10.1007/s00216-006-0314-8
   Bezerra VS, 2003, J PHARMACEUT BIOMED, V33, P1025, DOI 10.1016/S0731-7085(03)00412-6
   Birkmayer W., 1989, UNDERSTANDING NEUROT, p[xviii, 137]
   BODE DD, 1967, J PHYS CHEM-US, V71, P792, DOI 10.1021/j100863a002
   Bonk SM, 2009, BIOSENS BIOELECTRON, V25, P739, DOI 10.1016/j.bios.2009.08.017
   Bovolin P, 1998, EUR J HISTOCHEM, V42, P55
   Calvo EJ, 2005, CHEMPHYSCHEM, V6, P43, DOI 10.1002/cphc.200400312
   Calvo EJ, 2000, FARADAY DISCUSS, V116, P47, DOI 10.1039/b001665i
   Chaubey A, 2002, BIOSENS BIOELECTRON, V17, P441, DOI 10.1016/S0956-5663(01)00313-X
   CONNOR MP, 1989, ANALYST, V114, P1427, DOI 10.1039/an9891401427
   COOPER JM, 1993, ELECTROANAL, V5, P883, DOI 10.1002/elan.1140050925
   Doughty B, 1976, Can Nurse, V72, P38
   Dupont-Filliard A, 2004, ELECTROANAL, V16, P667, DOI 10.1002/elan.200302867
   Fang YX, 2010, LANGMUIR, V26, P11277, DOI 10.1021/la100575g
   Ferreyra N, 2004, ELECTROCHIM ACTA, V49, P477, DOI 10.1016/j.electacta.2003.09.004
   Gajovic N, 1999, ELECTROANAL, V11, P1377, DOI 10.1002/(SICI)1521-4109(199912)11:18<1377::AID-ELAN1377>3.3.CO;2-2
   Garcia CAB, 1998, ANAL CHIM ACTA, V374, P201, DOI 10.1016/S0003-2670(98)00259-1
   Garjonyte R, 2000, BIOSENS BIOELECTRON, V15, P445, DOI 10.1016/S0956-5663(00)00101-9
   Goyal R.N., 2010, OPEN CHEM BIOMEDICAL, V3, P115, DOI DOI 10.2174/1875038901003010115
   GREGG BA, 1991, J PHYS CHEM-US, V95, P5970, DOI 10.1021/j100168a046
   GREGG BA, 1991, J PHYS CHEM-US, V95, P5976, DOI 10.1021/j100168a047
   Gros P, 2004, BIOSENS BIOELECTRON, V20, P204, DOI 10.1016/j.bios.2004.02.023
   Gros P, 2000, ELECTROCHIM ACTA, V46, P643
   Habermuller K, 2003, MICROCHIM ACTA, V143, P113, DOI 10.1007/s00604-003-0062-9
   Habermuller K, 2000, ELECTROANAL, V12, P1383, DOI 10.1002/1521-4109(200011)12:17<1383::AID-ELAN1383>3.3.CO;2-S
   Hocevar SB, 2005, ELECTROANAL, V17, P417, DOI 10.1002/elan.200403175
   Hodak J, 1997, LANGMUIR, V13, P2708, DOI 10.1021/la962014h
   Israelachvili JN, 2011, INTERMOLECULAR AND SURFACE FORCES, 3RD EDITION, P617, DOI 10.1016/B978-0-12-375182-9.10022-3
   Jeong H, 2009, SENSORS-BASEL, V9, P376, DOI 10.3390/s90100376
   Jiang L, 2005, SENSORS-BASEL, V5, P199, DOI 10.3390/s5040199
   KARYAKINA EE, 1994, ANAL LETT, V27, P2871, DOI 10.1080/00032719408000298
   KHAN GF, 1993, ANAL CHIM ACTA, V281, P527, DOI 10.1016/0003-2670(93)85011-8
   Kim H, 2011, J NANOSCI NANOTECHNO, V11, P7516, DOI 10.1166/jnn.2011.4871
   Kim YD, 2010, LASER MED SCI, V25, P25, DOI 10.1007/s10103-008-0585-8
   Kranz C, 1998, ELECTROANAL, V10, P546, DOI 10.1002/(SICI)1521-4109(199807)10:8<546::AID-ELAN546>3.0.CO;2-#
   Kumar AS, 2010, ANAL METHODS-UK, V2, P1962, DOI 10.1039/c0ay00430h
   Lapenaite I, 2005, ANAL CHIM ACTA, V549, P140, DOI 10.1016/j.aca.2005.06.025
   Leger C, 2003, BIOCHEMISTRY-US, V42, P8653, DOI 10.1021/bi034789c
   Lin CH, 2008, CHEM COMMUN, P5749, DOI 10.1039/b812968a
   Liu ML, 2012, ANALYST, V137, P4577, DOI 10.1039/c2an35708a
   Lutkenhaus JL, 2007, SOFT MATTER, V3, P804, DOI 10.1039/b701203a
   McMahon CP, 2005, J ELECTROANAL CHEM, V580, P193, DOI 10.1016/j.jelechem.2005.03.026
   Mohammad-Shiri H, 2011, INT J ELECTROCHEM SC, V6, P317
   Moreno M, 2010, TALANTA, V80, P2149, DOI 10.1016/j.talanta.2009.11.022
   Mu SL, 2003, SYNTHETIC MET, V139, P287, DOI 10.1016/S0379-6779(03)00167-X
   Njagi J, 2010, ANAL CHEM, V82, P989, DOI 10.1021/ac9022605
   ORTEGA F, 1993, J BIOTECHNOL, V31, P289, DOI 10.1016/0168-1656(93)90075-X
   Petit C, 1995, TALANTA, V42, P1783, DOI 10.1016/0039-9140(95)01645-7
   Ping JF, 2010, ELECTROCHEM COMMUN, V12, P1738, DOI 10.1016/j.elecom.2010.10.010
   Privett BJ, 2008, ANAL CHEM, V80, P4499, DOI 10.1021/ac8007219
   PUD AA, 1994, SYNTHETIC MET, V66, P1, DOI 10.1016/0379-6779(94)90155-4
   Rajesh, 2004, J APPL POLYM SCI, V93, P927, DOI 10.1002/app.20495
   Ramanavicius A, 1999, ANAL CHEM, V71, P3581, DOI 10.1021/ac981201c
   Rodriguez MC, 2008, J NANOSCI NANOTECHNO, V8, P6003, DOI 10.1166/jnn.2008.466
   Rothwell SA, 2010, SENSORS-BASEL, V10, P6439, DOI 10.3390/s100706439
   Schanze KS, 2009, LANGMUIR, V25, P13698, DOI 10.1021/la903785g
   Shervedani RK, 2006, SENSOR ACTUAT B-CHEM, V115, P614, DOI 10.1016/j.snb.2005.10.027
   Singh G, 2006, J PHYS CHEM B, V110, P12581, DOI 10.1021/jp0606457
   Singh G, 2009, ANAL CHEM, V81, P6055, DOI 10.1021/ac900313v
   Swann MJ, 1997, BIOSENS BIOELECTRON, V12, P1169, DOI 10.1016/S0956-5663(97)00087-0
   TORRIE GM, 1980, J CHEM PHYS, V73, P5807, DOI 10.1063/1.440065
   TROJANOWICZ M, 1990, BIOSENS BIOELECTRON, V5, P149, DOI 10.1016/0956-5663(90)80005-X
   Tyagi P, 2009, ANAL CHEM, V81, P9979, DOI 10.1021/ac901744s
   Wang J, 2008, CHEM REV, V108, P814, DOI 10.1021/cr068123a
   Wang ZH, 2002, ANALYST, V127, P653, DOI 10.1039/b201060g
   Xu JJ, 2009, ELECTROCHEM COMMUN, V11, P1972, DOI 10.1016/j.elecom.2009.08.031
   Zhang YZ, 2006, ANAL BIOCHEM, V350, P285, DOI 10.1016/j.ab.2006.01.002
   Zhou M, 2012, RSC ADV, V2, P5495, DOI 10.1039/c2ra20666h
NR 68
TC 9
Z9 9
U1 0
U2 29
PU WILEY-V C H VERLAG GMBH
PI WEINHEIM
PA POSTFACH 101161, 69451 WEINHEIM, GERMANY
SN 1040-0397
EI 1521-4109
J9 ELECTROANAL
JI Electroanalysis
PD JUN
PY 2013
VL 25
IS 6
BP 1557
EP 1566
DI 10.1002/elan.201300076
PG 10
WC Chemistry, Analytical; Electrochemistry
WE Science Citation Index Expanded (SCI-EXPANDED)
SC Chemistry; Electrochemistry
GA 161KZ
UT WOS:000320193100030
DA 2023-06-30
ER

PT J
AU Hua, MY
   Chen, HC
   Tsai, RY
   Tseng, SJ
   Hu, SC
   Chiang, CD
   Chang, PJ
AF Hua, Mu-Yi
   Chen, Hsiao-Chien
   Tsai, Rung-Ywan
   Tseng, Shen-Jui
   Hu, Sung-Cheng
   Chiang, Cheng-Der
   Chang, Pai-Jung
TI Preparation of Polybenzimidazole-Carboxylated Multiwalled Carbon
   Nanotube Composite for Intrinsic Sensing of Hydrogen Peroxide
SO JOURNAL OF PHYSICAL CHEMISTRY C
LA English
DT Article
ID ACID DOPED POLYBENZIMIDAZOLE; ENHANCED ELECTRON-TRANSFER;
   HORSERADISH-PEROXIDASE; ELECTROCHEMICAL BIOSENSOR; GOLD ELECTRODE;
   FUEL-CELLS; NANOPARTICLES; IMMOBILIZATION; MEMBRANES; FILM
AB A three-dimensional composite was prepared from polybenzimidazole and carboxylated multiwalled carbon nanotubes (PBI-MWCNT-COOH). The composite was used to modify gold (Au) electrodes for hydrogen peroxide (H2O2) detection. The carboxylated nanotubes acted as a reducing agent, reacting with H2O2 to form the nanotube peroxy acid MWCNT-COOOH. The peroxy acid in turn oxidized the mine site of PBI to form PBI N-oxide, which could be electrochemically reduced to PBI, resulting in a current signal proportional to the peroxide concentration. Under optimal conditions, the amperometric response to H2O2 was linear for concentrations from 6.25 mu M to 10 mM, with high sensitivity (617.3 mu A mM(-1) cm(-2)) and rapid response (2.2 s) at an applied potential of -0.37 V. The sensor also displayed high selectivity and excellent stability.
C1 [Hua, Mu-Yi; Chen, Hsiao-Chien; Tseng, Shen-Jui] Chang Gung Univ, Dept Chem & Mat Engn, Green Technol Res Ctr, Tao Yuan 33302, Taiwan.
   [Hua, Mu-Yi; Chen, Hsiao-Chien; Tseng, Shen-Jui] Chang Gung Univ, Biosensor Grp, Biomed Engn Res Ctr, Tao Yuan 33302, Taiwan.
   [Tsai, Rung-Ywan] Ind Technol Res Inst, Elect & Optoelect Res Labs, Hsinchu 31040, Taiwan.
   [Hu, Sung-Cheng; Chiang, Cheng-Der; Chang, Pai-Jung] Chung Shan Inst Sci & Technol, Chem Syst Res Div, Tao Yuan 325, Taiwan.
C3 Chang Gung University; Chang Gung University; Industrial Technology
   Research Institute - Taiwan; Chung-Shan Institute of Science &
   Technology
RP Hua, MY (通讯作者)，Chang Gung Univ, Dept Chem & Mat Engn, Green Technol Res Ctr, 259 Wen Hwa 1st Rd, Tao Yuan 33302, Taiwan.
EM huamy@mail.cgu.edu.tw
OI Chen, Hsiao-Chien/0000-0001-6222-5393
FU Chung-Shan Institute of Science & Technology of the Republic of China
   [CSIST-769-V202, CSIST-769-V105]; National Science Council of the
   Republic of China [NSC 100-3113-E-182-001-CC2, NSC
   98-3114-E-182-001-CC2, NSC 94-2216-E-182-001]; Ministry of Economic
   Affairs [A356AE1120]; Chang Gung University [CGURPD280091]
FX We thank the Chung-Shan Institute of Science & Technology of the
   Republic of China, the National Science Council of the Republic of
   China, Ministry of Economic Affairs, and Chang Gung University for
   financial aid: CSIST-769-V202, CSIST-769-V105, NSC
   100-3113-E-182-001-CC2, NSC 98-3114-E-182-001-CC2, NSC
   94-2216-E-182-001, A356AE1120, and CGURPD280091.
CR Ahmad M, 2010, J PHYS CHEM C, V114, P243, DOI 10.1021/jp9089497
   Burda C, 2005, CHEM REV, V105, P1025, DOI 10.1021/cr030063a
   Chen SH, 2009, ELECTROCHIM ACTA, V54, P3039, DOI 10.1016/j.electacta.2008.12.009
   Chen Y, 2009, J PHYS CHEM C, V113, P3746, DOI 10.1021/jp809998h
   CHI QJ, 1995, ANAL CHIM ACTA, V310, P429, DOI 10.1016/0003-2670(95)00152-P
   Crespilho FN, 2009, J PHYS CHEM C, V113, P6037, DOI 10.1021/jp811153z
   Donnici CL, 1998, J BRAZIL CHEM SOC, V9, P455
   Effkemann S, 1998, ANAL CHIM ACTA, V363, P97, DOI 10.1016/S0003-2670(98)00040-3
   Esplandiu MJ, 2009, NANOTECHNOLOGY, V20, DOI 10.1088/0957-4484/20/35/355502
   Fujigaya T, 2009, CARBON, V47, P3227, DOI 10.1016/j.carbon.2009.07.038
   Glipa X, 1999, J MATER CHEM, V9, P3045, DOI 10.1039/a906060j
   Hua MY, 2011, ANAL CHIM ACTA, V693, P114, DOI 10.1016/j.aca.2011.03.020
   Hua MY, 2011, ELECTROCHIM ACTA, V56, P4618, DOI 10.1016/j.electacta.2011.02.092
   Ivnitski D, 2000, ELECTROCHEM COMMUN, V2, P457, DOI 10.1016/S1388-2481(00)00060-6
   IWAKURA Y, 1964, J POLYM SCI PART A, V2, P2605, DOI 10.1002/pol.1964.100020611
   Kafi AKM, 2008, BIOSENS BIOELECTRON, V24, P566, DOI 10.1016/j.bios.2008.06.004
   Lau C, 2002, POLYMER, V43, P823, DOI 10.1016/S0032-3861(01)00641-3
   LAVIRON E, 1974, J ELECTROANAL CHEM, V52, P355, DOI 10.1016/S0022-0728(74)80448-1
   LAVIRON E, 1979, J ELECTROANAL CHEM, V101, P19, DOI 10.1016/S0022-0728(79)80075-3
   Li J, 2007, ADV FUNCT MATER, V17, P1574, DOI 10.1002/adfm.200600033
   Li QF, 2007, CHEM MATER, V19, P350, DOI 10.1021/cm0627793
   LIOCHEV SI, 1994, FREE RADICAL BIO MED, V16, P29, DOI 10.1016/0891-5849(94)90239-9
   Liu J, 1998, SCIENCE, V280, P1253, DOI 10.1126/science.280.5367.1253
   Losito I, 2005, THIN SOLID FILMS, V473, P104, DOI 10.1016/j.tsf.2004.07.059
   Luo YP, 2009, ANAL CHEM, V81, P3035, DOI 10.1021/ac802721x
   Macomber L, 2007, J BACTERIOL, V189, P1616, DOI 10.1128/JB.01357-06
   Mustarelli P, 2008, ADV MATER, V20, P1339, DOI 10.1002/adma.200701767
   NAKANISHI K, 1977, INFRARED ABSORPTION, P255
   Prakash PA, 2009, TALANTA, V78, P1414, DOI 10.1016/j.talanta.2009.02.033
   Samms SR, 1996, J ELECTROCHEM SOC, V143, P1225, DOI 10.1149/1.1836621
   Shan CS, 2010, BIOSENS BIOELECTRON, V25, P1070, DOI 10.1016/j.bios.2009.09.024
   Sugama T, 2004, MATER LETT, V58, P1307, DOI 10.1016/j.matlet.2003.09.045
   Sun W, 2009, J PHYS CHEM C, V113, P11294, DOI 10.1021/jp8114594
   Thiagarajan S, 2007, TALANTA, V74, P212, DOI 10.1016/j.talanta.2007.05.049
   Wen ZH, 2009, J PHYS CHEM C, V113, P13482, DOI 10.1021/jp902830z
   Won YH, 2010, J MATER CHEM, V20, P5030, DOI 10.1039/c0jm00182a
   Wu TM, 2005, CARBON, V43, P734, DOI 10.1016/j.carbon.2004.10.043
   Xia PP, 2009, BIOSENS BIOELECTRON, V24, P2470, DOI 10.1016/j.bios.2008.12.029
   Xiao F, 2009, J PHYS CHEM C, V113, P849, DOI 10.1021/jp808162g
   Xiao Y, 2000, ANAL BIOCHEM, V278, P22, DOI 10.1006/abio.1999.4360
   Yamaguchi I, 1997, MACROMOLECULES, V30, P4288, DOI 10.1021/ma970051p
   Zeng XD, 2008, SENSOR ACTUAT B-CHEM, V133, P381, DOI 10.1016/j.snb.2008.02.042
   Zhang L, 2009, ELECTROCHEM COMMUN, V11, P812, DOI 10.1016/j.elecom.2009.01.041
   Zou YJ, 2007, BIOSENS BIOELECTRON, V22, P2669, DOI 10.1016/j.bios.2006.10.035
NR 44
TC 20
Z9 20
U1 3
U2 29
PU AMER CHEMICAL SOC
PI WASHINGTON
PA 1155 16TH ST, NW, WASHINGTON, DC 20036 USA
SN 1932-7447
J9 J PHYS CHEM C
JI J. Phys. Chem. C
PD AUG 11
PY 2011
VL 115
IS 31
BP 15182
EP 15190
DI 10.1021/jp202262e
PG 9
WC Chemistry, Physical; Nanoscience & Nanotechnology; Materials Science,
   Multidisciplinary
WE Science Citation Index Expanded (SCI-EXPANDED)
SC Chemistry; Science & Technology - Other Topics; Materials Science
GA 801EM
UT WOS:000293419700009
DA 2023-06-30
ER

PT J
AU Xue, QN
   Bian, C
   Tong, JH
   Sun, JZ
   Zhang, H
   Xia, SH
AF Xue Qian-Nan
   Bian Chao
   Tong Jian-Hua
   Sun Ji-Zhou
   Zhang Hong
   Xia Shan-Hong
TI Micro Biosensor Antibody Immobilization Method Based on Mixed
   Self-assembly-monolayers Wrapped Nano-particle
SO CHINESE JOURNAL OF ANALYTICAL CHEMISTRY
LA Chinese
DT Article
DE Nano-gold; Metal-oxide semiconductor; Micro-electronic mechanical
   system; Hemoglobin-Alc; Integrated chip
ID ELECTRODE; ENZYME; FILMS
AB Nano-gold particles that wrapped by mixed self-assembly monolayers (SAM) were immobilized on the SAM-modified Au micro electrode surface by amide linkage to form nano-particles array. Subsequently, a sensitive bio-film on the micro immunosensor surface was formed with covalent immobilization of antibodies on the nano-particles. Micro electrode surface modification process was characterized by atomic force microscopy, scanning electron microscope, and electrochemical impedance spectroscopy. The results indicated that the nano-particles distributed uniformly without apparent aggregation and the antibodies can be effectively immobilized on the microelectrode surface. Using this antibody immobilization method, hemoglobin-Alc (HbAIc) micro-sensors were prepared. Based on complementary metal-oxide-semiconductor (CMOS) standard process and micro-electronic-mechanical system (MEMS) technology, the immunosensor can detect hemoglobin-Alc and hemoglobin simultaneously with the range of 166. 7-570 mu g/L hemoglobin and 13. 75-170. 5 mu g/L HbAlc.
C1 [Xue Qian-Nan; Bian Chao; Tong Jian-Hua; Sun Ji-Zhou; Zhang Hong; Xia Shan-Hong] Chinese Acad Sci, Inst Elect, State Key Lab Transducer Technol, Beijing 100190, Peoples R China.
   [Xue Qian-Nan] Chinese Acad Sci, Grad Univ, Beijing 100080, Peoples R China.
C3 Chinese Academy of Sciences; Institute of Electronics, CAS; Chinese
   Academy of Sciences; University of Chinese Academy of Sciences, CAS
RP Xia, SH (通讯作者)，Chinese Acad Sci, Inst Elect, State Key Lab Transducer Technol, Beijing 100190, Peoples R China.
EM shxia@mail.ie.ac.cn
CR Bian C, 2010, CHINESE J ANAL CHEM, V38, P332, DOI 10.3724/SP.J.1096.2010.00332
   Chen Guang-zhang, 2006, Corrosion Science and Protection Technology, V18, P426
   Fryxell GE, 1996, LANGMUIR, V12, P5064, DOI 10.1021/la9506842
   Hildebrandt A, 2008, TALANTA, V75, P1208, DOI 10.1016/j.talanta.2008.01.033
   Li Y, 2005, J PHYS CHEM B, V109, P23787, DOI 10.1021/jp055256b
   Li YM, 2004, ACTA PHYS-CHIM SIN, V20, P216, DOI 10.3866/PKU.WHXB20040223
   Qu L, 2009, BIOSENS BIOELECTRON, V24, P3419, DOI 10.1016/j.bios.2008.07.077
   Tanaka Y, 1999, P NATL ACAD SCI USA, V96, P10857, DOI 10.1073/pnas.96.19.10857
   Trivedi UB, 2009, SENSOR ACTUAT B-CHEM, V136, P45, DOI 10.1016/j.snb.2008.10.020
   Wan K, 2000, TALANTA, V52, P663, DOI 10.1016/S0039-9140(00)00407-0
   Wu BY, 2007, BIOSENS BIOELECTRON, V22, P2854, DOI 10.1016/j.bios.2006.11.028
NR 11
TC 1
Z9 2
U1 1
U2 22
PU ELSEVIER SCIENCE INC
PI NEW YORK
PA 360 PARK AVE SOUTH, NEW YORK, NY 10010-1710 USA
SN 0253-3820
J9 CHINESE J ANAL CHEM
JI Chin. J. Anal. Chem.
PD JUN
PY 2011
VL 39
IS 6
BP 804
EP 808
DI 10.3724/SP.J.1096.2011.00804
PG 5
WC Chemistry, Analytical
WE Science Citation Index Expanded (SCI-EXPANDED)
SC Chemistry
GA 810BC
UT WOS:000294099400006
DA 2023-06-30
ER

PT J
AU Fang, B
   Zhang, N
   Zhang, W
   Gu, AX
   Wang, GF
AF Fang, Bin
   Zhang, Na
   Zhang, Wei
   Gu, Aixia
   Wang, Guangfeng
TI A Novel Hydrogen Peroxide Sensor Based on Multiwalled Carbon
   Nanotubes/Poly(pyrocatechol violet)-Modified Glassy Carbon Electrode
SO JOURNAL OF APPLIED POLYMER SCIENCE
LA English
DT Article
DE H2O2; pyrocatechol violet; multiwalled carbon nanotubes; modified
   electrode
ID FILM-MODIFIED ELECTRODE; PRUSSIAN BLUE; ASCORBIC-ACID; ELECTROCATALYTIC
   RESPONSES; NANOTUBES; COMPOSITE; FABRICATION; BIOSENSOR; OXIDATION;
   POLYMER
AB In this work, a new hydrogen peroxide (H2O2) sensor was reported based on electropolymerizing pyrocatechol violet (PCV) on a glassy carbon electrode modified with multiwalled carbon nanotubes (MWCNTs). The modified electrode was characterized by cyclic voltammetry (CV) and scanning electron micrography. The result of electrochemical experiments showed a favorable catalytic activity toward the reduction of H2O2 at -0.4 V with a linear response range from 2.0 mu M to 2.4 mM and a detection limit of 0.7 mu M (at a S/N = 3). The well catalytic activity of proposed sensor could be attributed to the poly-PCV/MWCNTs composite film on the electrocatalytic reduction of H2O2. In addition, the sensor also exhibited a high sensitivity, good stability, and reproducibility. (C) 2009 Wiley Periodicals, Inc. J Appl Polym Sci 112: 3488-3493, 2009
C1 [Fang, Bin; Zhang, Na; Zhang, Wei; Gu, Aixia; Wang, Guangfeng] Anhui Normal Univ, Coll Chem & Mat Sci, Wuhan 241000, Peoples R China.
   [Fang, Bin; Wang, Guangfeng] Anhui Normal Univ, Anhui Key Lab Chem Biosensing, Wuhan 241000, Peoples R China.
C3 Anhui Normal University; Anhui Normal University
RP Fang, B (通讯作者)，Anhui Normal Univ, Coll Chem & Mat Sci, Wuhan 241000, Peoples R China.
EM binfang_47@yahoo.com.cn
RI Wang, Guangfeng/GNO-9155-2022
FU National Natural Science Foundation of China [20675001]; Anhui
   Provincial Natural Science Foundation [050460301]
FX Contract grant sponsor: National Natural Science Foundation of China;
   contract grant number: 20675001.; Contract grant sponsor: Anhui
   Provincial Natural Science Foundation; contract grant number: 050460301.
CR Baughman RH, 1999, SCIENCE, V284, P1340, DOI 10.1126/science.284.5418.1340
   Broncova G, 2004, ANAL CHIM ACTA, V511, P197, DOI 10.1016/j.aca.2004.01.052
   Bustos E, 2005, LANGMUIR, V21, P3013, DOI 10.1021/la047478r
   Cai CX, 1999, MICROCHEM J, V61, P183, DOI 10.1006/mchj.1999.1694
   Camacho C, 2007, ELECTROCHEM COMMUN, V9, P1655, DOI 10.1016/j.elecom.2007.03.013
   Coleman JN, 1999, SYNTHETIC MET, V102, P1174, DOI 10.1016/S0379-6779(98)01065-0
   Cui K, 2008, ELECTROCHEM COMMUN, V10, P663, DOI 10.1016/j.elecom.2008.02.016
   Dominguez O, 2000, ELECTROANAL, V12, P449, DOI 10.1002/(SICI)1521-4109(20000401)12:6<449::AID-ELAN449>3.0.CO;2-J
   Gao M, 2000, ANGEW CHEM INT EDIT, V39, P3664, DOI 10.1002/1521-3773(20001016)39:20<3664::AID-ANIE3664>3.0.CO;2-Y
   Golabi SM, 2002, ELECTROANAL, V14, P611, DOI 10.1002/1521-4109(200205)14:9<611::AID-ELAN611>3.0.CO;2-7
   Golabi SM, 2001, MICROCHEM J, V69, P111
   Guo ML, 2005, ANAL CHIM ACTA, V532, P71, DOI 10.1016/j.aca.2004.10.045
   Hu CG, 2006, J ELECTROANAL CHEM, V586, P77, DOI 10.1016/j.jelechem.2005.09.008
   Hu CG, 2007, ELECTROCHEM COMMUN, V9, P128, DOI 10.1016/j.elecom.2006.08.055
   IIJIMA S, 1991, NATURE, V354, P56, DOI 10.1038/354056a0
   Jeykumari DRS, 2008, BIOSENS BIOELECTRON, V23, P1404, DOI 10.1016/j.bios.2007.12.007
   Jeykumari DRS, 2007, CARBON, V45, P1340, DOI 10.1016/j.carbon.2007.01.006
   Karyakin AA, 2004, ANAL CHEM, V76, P474, DOI 10.1021/ac034859l
   KARYAKIN AA, 1995, ANAL CHEM, V67, P2419, DOI 10.1021/ac00110a016
   Li QW, 2004, CARBON, V42, P287, DOI 10.1016/j.carbon.2003.10.030
   Lin KH, 2006, MATER CHEM PHYS, V99, P190, DOI 10.1016/j.matchemphys.2005.09.035
   LIU HY, 2007, J APPL POLYM SCI, V3173, P107
   LIU HY, 2007, SENSOR ACTUAT B-CHEM, V128, P414
   Narin I, 2004, TALANTA, V63, P411, DOI 10.1016/j.talanta.2003.11.005
   O'Halloran MP, 2001, TALANTA, V55, P605, DOI 10.1016/S0039-9140(01)00469-6
   San SE, 2007, MAT SCI ENG B-SOLID, V138, P284, DOI 10.1016/j.mseb.2006.12.017
   Sandler J, 1999, POLYMER, V40, P5967, DOI 10.1016/S0032-3861(99)00166-4
   Sheng QL, 2007, ELECTROCHIM ACTA, V52, P7300, DOI 10.1016/j.electacta.2007.05.074
   Tsai YC, 2006, BIOSENS BIOELECTRON, V22, P495, DOI 10.1016/j.bios.2006.06.009
   Wang BQ, 1999, ANAL CHEM, V71, P1935, DOI 10.1021/ac980940q
   Wang GF, 2007, ELECTROANAL, V19, P2329, DOI 10.1002/elan.200703986
   Wang J, 2005, ANAL CHIM ACTA, V539, P209, DOI 10.1016/j.aca.2005.02.059
   Wang SG, 2003, ELECTROCHEM COMMUN, V5, P800, DOI 10.1016/j.elecom.2003.07.007
   Wang XL, 2001, ELECTROANAL, V13, P1279, DOI 10.1002/1521-4109(200110)13:15<1279::AID-ELAN1279>3.0.CO;2-8
   Wang ZJ, 2007, J ELECTROANAL CHEM, V599, P121, DOI 10.1016/j.jelechem.2006.09.021
   Wang ZH, 2006, J ELECTROANAL CHEM, V589, P237, DOI 10.1016/j.jelechem.2006.02.014
   Wei C, 2006, J AM CHEM SOC, V128, P1412, DOI 10.1021/ja0570335
   Wu KB, 2004, CARBON, V42, P3237, DOI 10.1016/j.carbon.2004.08.010
   Wu S, 2006, ELECTROCHEM COMMUN, V8, P1197, DOI 10.1016/j.elecom.2006.05.013
   Xu JM, 2003, TALANTA, V60, P1123, DOI 10.1016/S0039-9140(03)00214-5
   Yogeswaran U, 2007, ELECTROCHIM ACTA, V52, P5985, DOI 10.1016/j.electacta.2007.03.047
   Yogeswaran U, 2007, ANAL BIOCHEM, V365, P122, DOI 10.1016/j.ab.2007.02.034
   Zeng BZ, 2006, SENSOR ACTUAT B-CHEM, V115, P240, DOI 10.1016/j.snb.2005.09.007
   Zeng JX, 2007, SENSOR ACTUAT B-CHEM, V120, P595, DOI 10.1016/j.snb.2006.03.016
   Zeng JX, 2006, J ELECTROANAL CHEM, V595, P152, DOI 10.1016/j.jelechem.2006.07.014
   Zhao YD, 2002, TALANTA, V58, P529, DOI 10.1016/S0039-9140(02)00318-1
NR 46
TC 19
Z9 19
U1 0
U2 22
PU WILEY
PI HOBOKEN
PA 111 RIVER ST, HOBOKEN 07030-5774, NJ USA
SN 0021-8995
EI 1097-4628
J9 J APPL POLYM SCI
JI J. Appl. Polym. Sci.
PD JUN 15
PY 2009
VL 112
IS 6
BP 3488
EP 3493
DI 10.1002/app.29929
PG 6
WC Polymer Science
WE Science Citation Index Expanded (SCI-EXPANDED)
SC Polymer Science
GA 436NY
UT WOS:000265422100041
DA 2023-06-30
ER

PT J
AU Balamurugan, A
   Chen, SM
AF Balamurugan, A.
   Chen, Shen-Ming
TI Silver Nanograins Incorporated PEDOT Modified Electrode for
   Electrocatalytic Sensing of Hydrogen Peroxide
SO ELECTROANALYSIS
LA English
DT Article
DE Silver nanograins; PEDOT; H2O2; Amperometry
ID HORSERADISH-PEROXIDASE; AMPEROMETRIC DETERMINATION; GOLD NANOPARTICLES;
   BIOSENSOR; NANOCOMPOSITES; SENSOR; NOBLE; OXIDE
AB A silver nanograins (Ag-NGs) incorporated poly[3,4-ethylenedioxythiophene] (PEDOT) modified electrode was prepared by a simple electrochemical method without using any stabilizer or reducing agent. The surface morphology and thickness of the resulting modified electrode was characterized by using AFM. It was found that the size of the silver particles in the PEDOT modified electrode was smaller than that in the bare electrode. AFM studies also revealed that Ag-NGs were uniformly distributed in the PEDOT modified electrode and the thickness of the film was found to be 35 nm. The Ag-NGs incorporated PEDOT modified electrode exhibited good electrocatalytic activity towards the reduction of hydrogen peroxide Without an enzyme or mediator immobilized in the electrode. It has shown good amperometric response to hydrogen peroxide (H2O2) with a detection limit of 7 mu M and a response time of 5 s.
C1 [Balamurugan, A.; Chen, Shen-Ming] Natl Taipei Univ Technol, Electroanal & Bioelectrochem Lab, Dept Chem Engn & Biotechnol, Taipei 106, Taiwan.
C3 National Taipei University of Technology
RP Chen, SM (通讯作者)，Natl Taipei Univ Technol, Electroanal & Bioelectrochem Lab, Dept Chem Engn & Biotechnol, 1 Sect 3,Chung Hsiao E Rd, Taipei 106, Taiwan.
EM smchen78@ms15.hinet.net
RI chen, shen-ming/F-1633-2014
OI chen, shen-ming/0000-0002-3749-1224
FU Ministry of Education and the National Science Council of Taiwan (ROC)
FX This project work was financially supported by the Ministry of Education
   and the National Science Council of Taiwan (ROC).
CR Chaki NK, 2002, CHEM COMMUN, P76, DOI 10.1039/b107965b
   Chandra S, 2009, ANAL CHIM ACTA, V632, P63, DOI 10.1016/j.aca.2008.10.062
   Cho SH, 2006, J PHYS CHEM B, V110, P25656, DOI 10.1021/jp0656781
   Cohen JL, 2002, ELECTROANAL, V14, P231, DOI 10.1002/1521-4109(200202)14:3<231::AID-ELAN231>3.0.CO;2-U
   Collier CP, 1997, SCIENCE, V277, P1978, DOI 10.1126/science.277.5334.1978
   Compagnini G, 2000, PHYS CHEM CHEM PHYS, V2, P5298, DOI 10.1039/b005892k
   Cui K, 2008, ELECTROCHEM COMMUN, V10, P663, DOI 10.1016/j.elecom.2008.02.016
   Drury A, 2007, CHEM MATER, V19, P4252, DOI 10.1021/cm071102s
   Ferapontova E, 2002, BIOSENS BIOELECTRON, V17, P953, DOI 10.1016/S0956-5663(02)00087-8
   Gangopadhyay R, 2000, CHEM MATER, V12, P608, DOI 10.1021/cm990537f
   Giz MJ, 2000, ELECTROCHEM COMMUN, V2, P377, DOI 10.1016/S1388-2481(00)00041-2
   GRANSTROM M, 1995, SCIENCE, V267, P1479, DOI 10.1126/science.267.5203.1479
   Groenendaal BL, 2000, ADV MATER, V12, P481, DOI 10.1002/(SICI)1521-4095(200004)12:7<481::AID-ADMA481>3.0.CO;2-C
   Guascito MR, 2008, BIOSENS BIOELECTRON, V24, P1057, DOI 10.1016/j.bios.2008.07.048
   Guo CL, 2007, ANAL BIOANAL CHEM, V389, P527, DOI 10.1007/s00216-007-1478-6
   HURDIS EC, 1954, ANAL CHEM, V26, P320, DOI 10.1021/ac60086a016
   Hussain I, 2003, LANGMUIR, V19, P4831, DOI 10.1021/la020710d
   Ilieva M, 2005, ELECTROCHIM ACTA, V50, P1669, DOI 10.1016/j.electacta.2004.10.018
   Jia JB, 2002, ANAL CHEM, V74, P2217, DOI 10.1021/ac011116w
   Jin RC, 2001, SCIENCE, V294, P1901, DOI 10.1126/science.1066541
   Kumar RV, 2001, LANGMUIR, V17, P1406, DOI 10.1021/la001331s
   Kumar RV, 2000, J MATER CHEM, V10, P1125, DOI 10.1039/b000440p
   Kumar SS, 2005, J ELECTROANAL CHEM, V578, P95, DOI 10.1016/j.jelechem.2004.12.023
   Link S, 1999, J PHYS CHEM B, V103, P8410, DOI 10.1021/jp9917648
   Liu DL, 2005, J LIPID RES, V46, P727, DOI 10.1194/jlr.M400364-JLR200
   MAGGS FT, 1958, T FARADAY SOC, V54, P1861, DOI 10.1039/tf9585401861
   MATSUBARA C, 1992, ANALYST, V117, P1781, DOI 10.1039/an9921701781
   NAKAO Y, 1993, J CHEM SOC CHEM COMM, P826, DOI 10.1039/c39930000826
   NAKASHIMA K, 1991, ANAL SCI, V7, P709, DOI 10.2116/analsci.7.709
   Nien PC, 2006, ELECTROANAL, V18, P1408, DOI 10.1002/elan.200603552
   O'Mullane AP, 2004, CHEM COMMUN, P1606, DOI 10.1039/b404636f
   Ordeig O, 2006, ELECTROANAL, V18, P1672, DOI 10.1002/elan.200603570
   Pastoriza-Santos I, 1999, LANGMUIR, V15, P948, DOI 10.1021/la980984u
   Pinter E, 2007, J PHYS CHEM C, V111, P11872, DOI 10.1021/jp0726440
   SENTHILKUMAR S, 2008, THESIS BHARATHIDASAN
   Sun YG, 2002, SCIENCE, V298, P2176, DOI 10.1126/science.1077229
   Tian ZQ, 2002, J PHYS CHEM B, V106, P9463, DOI 10.1021/jp0257449
   Ung T, 2001, J PHYS CHEM B, V105, P3441, DOI 10.1021/jp003500n
   Welch CM, 2005, ANAL BIOANAL CHEM, V382, P12, DOI 10.1007/s00216-005-3205-5
   Willner I, 2000, ANGEW CHEM INT EDIT, V39, P1180, DOI 10.1002/(SICI)1521-3773(20000403)39:7<1180::AID-ANIE1180>3.0.CO;2-E
   Xiao Y, 2003, SCIENCE, V299, P1877, DOI 10.1126/science.1080664
   ZENG X, 2008, ACTUATORS B, V133, P381
NR 42
TC 67
Z9 69
U1 3
U2 37
PU WILEY-V C H VERLAG GMBH
PI WEINHEIM
PA POSTFACH 101161, 69451 WEINHEIM, GERMANY
SN 1040-0397
EI 1521-4109
J9 ELECTROANAL
JI Electroanalysis
PD JUN
PY 2009
VL 21
IS 12
BP 1419
EP 1423
DI 10.1002/elan.200804543
PG 5
WC Chemistry, Analytical; Electrochemistry
WE Science Citation Index Expanded (SCI-EXPANDED)
SC Chemistry; Electrochemistry
GA 466UW
UT WOS:000267689600011
DA 2023-06-30
ER

PT J
AU Liu, HY
   Xing, XT
   Tan, Y
   Dong, HF
AF Liu, Huiyu
   Xing, Xiaotong
   Tan, Yan
   Dong, Haifeng
TI Two-dimensional transition metal carbides and nitrides (MXenes) based
   biosensing and molecular imaging
SO NANOPHOTONICS
LA English
DT Review
DE biosensors; microRNA detection; molecular imaging; MXenes;
   two-dimensional nanomaterials
ID GRAPHENE QUANTUM DOTS; COMPOSITE NANOSHEETS; PHOTOTHERMAL THERAPY;
   SENSING PERFORMANCE; THERANOSTIC AGENT; MOSE2 NANOSHEETS; NH3 SENSOR;
   DNA; EXFOLIATION; PLATFORM
AB As a "star material", 2D transition metal carbides and/or nitrides (MXenes) have tremendous potential applications in biosensor development and molecular imaging. MXenes have a lot of advantages due to their large specific surface, excellent electrical conductivity, adjustable band gap, and easy modification. MXenes that immobilized with DNA strands, proteins, enzymes, or other bioluminescent materials on the surface, have been used to measure small molecules with extraordinary sensitivity and remarkable limit of detection. This review provides an overview of most recent development in the synthesis, fundamental properties, biosensing, and molecular imaging applications of MXenes. We focused on molecular detection through MXene-based electrochemical properties their challenges and novel opportunities of MXenes in biological applications. This article will provide a guide for researchers who are interested in the application of MXenes biosensors.
C1 [Liu, Huiyu; Xing, Xiaotong; Tan, Yan; Dong, Haifeng] Shenzhen Univ, Marshall Lab Biomed Engn, Res Ctr Biosensor & Nanotheranost, Sch Biomed Engn,Hlth Sci Ctr, Shenzhen 518060, Peoples R China.
C3 Shenzhen University
RP Tan, Y; Dong, HF (通讯作者)，Shenzhen Univ, Marshall Lab Biomed Engn, Res Ctr Biosensor & Nanotheranost, Sch Biomed Engn,Hlth Sci Ctr, Shenzhen 518060, Peoples R China.
EM yan.tan@szu.edu.cn; hfdong@szu.edu.cn
RI Liu, Huiyu/B-5021-2012
FU Excellent Young Scientists Fund [22022407]; National Natural Science
   Foundation of China [21874008, 22004006]; Major Program of National
   Natural Science Foundation of China [21890740, 21890742]; Special
   Foundation for State Major Research Program of China [2019YFC1606603];
   SZU Top Ranking Project [860000002100165]; 2021 Stability support plan
   of Shenzhen University [8940206/0200]
FX The work was supported by the Excellent Young Scientists Fund
   (22022407), National Natural Science Foundation of China (21874008,
   22004006), the work was also supported by Major Program of National
   Natural Science Foundation of China (21890740 and 21890742) and The
   Special Foundation for State Major Research Program of China (Grant
   No.2019YFC1606603), SZU Top Ranking Project (860000002100165) and 2021
   Stability support plan of Shenzhen University (8940206/0200). We would
   like to thank SHAH ZADA in Guangdong Laboratory of Artificial
   Intelligence and Digital Economy (SZ) for helping polish the manuscript.
CR An D, 2022, NANOPHOTONICS-BERLIN, V11, P5177, DOI 10.1515/nanoph-2022-0533
   Barsoum MW, 2011, ANNU REV MATER RES, V41, P195, DOI 10.1146/annurev-matsci-062910-100448
   Brent JR, 2017, PROG MATER SCI, V89, P411, DOI 10.1016/j.pmatsci.2017.06.002
   Cao Y, 2019, CHEM MATER, V31, P9105, DOI 10.1021/acs.chemmater.9b03430
   Cao Y, 2019, ACS NANO, V13, P1499, DOI 10.1021/acsnano.8b07224
   Chekin F, 2018, SENSOR ACTUAT B-CHEM, V262, P991, DOI 10.1016/j.snb.2018.02.065
   Chen L, 2015, BIOMATERIALS, V66, P21, DOI 10.1016/j.biomaterials.2015.06.043
   Chen WJ, 2022, WIRES NANOMED NANOBI, V14, DOI 10.1002/wnan.1750
   Cheng L, 2016, ADV FUNCT MATER, V26, P2185, DOI 10.1002/adfm.201504810
   Cheng L, 2014, ADV MATER, V26, P1886, DOI 10.1002/adma.201304497
   Cho B, 2015, SCI REP-UK, V5, DOI 10.1038/srep08052
   Choi SY, 2017, ACS APPL MATER INTER, V9, P3817, DOI 10.1021/acsami.6b14551
   Dai C, 2017, ACS NANO, V11, P12696, DOI 10.1021/acsnano.7b07241
   Dai C, 2017, CHEM MATER, V29, P8637, DOI 10.1021/acs.chemmater.7b02441
   Dai WH, 2019, CHEM COMMUN, V55, P10615, DOI 10.1039/c9cc04261j
   Dai WH, 2018, MATERIALS, V11, DOI 10.3390/ma11091776
   Dong HF, 2015, ACS APPL MATER INTER, V7, P11015, DOI 10.1021/acsami.5b02803
   Du JF, 2022, MICROCHIM ACTA, V189, DOI 10.1007/s00604-022-05359-6
   El Ghazaly A, 2021, ACS NANO, V15, P4287, DOI 10.1021/acsnano.0c07242
   Fu L, 2021, ADV ENG MATER, V23, DOI 10.1002/adem.202001191
   Fusco L, 2022, ADV MATER, V34, DOI 10.1002/adma.202205154
   Gao LP, 2015, SENSOR ACTUAT B-CHEM, V208, P436, DOI 10.1016/j.snb.2014.11.053
   Ge J, 2014, NANOSCALE, V6, P6866, DOI 10.1039/c4nr00944d
   Geim AK, 2007, NAT MATER, V6, P183, DOI 10.1038/nmat1849
   Geng DC, 2017, 2D MATER, V4, DOI 10.1088/2053-1583/aa51b7
   Ghidiu M, 2014, NATURE, V516, P78, DOI 10.1038/nature13970
   Guo X, 2022, NANOMATERIALS-BASEL, V12, DOI 10.3390/nano12081343
   Halim J, 2014, CHEM MATER, V26, P2374, DOI 10.1021/cm500641a
   Hantanasirisakul K, 2018, ADV MATER, V30, DOI 10.1002/adma.201804779
   Hantanasirisakul K, 2016, ADV ELECTRON MATER, V2, DOI 10.1002/aelm.201600050
   Huang K, 2018, CHEM SOC REV, V47, P5109, DOI 10.1039/c7cs00838d
   Iravani S, 2022, CHEM COMMUN, V58, P7336, DOI 10.1039/d2cc01694j
   Jayasena B, 2011, NANOSCALE RES LETT, V6, DOI 10.1186/1556-276X-6-95
   Ji XY, 2018, ADV MATER, V30, DOI 10.1002/adma.201803031
   Jiang XT, 2020, PHYS REP, V848, DOI 10.1016/j.physrep.2019.12.006
   Jiang Y, 2022, MICROCHIM ACTA, V189, DOI 10.1007/s00604-022-05246-0
   Jin SA, 2016, ELECTROCHIM ACTA, V194, P422, DOI 10.1016/j.electacta.2016.02.116
   Jing HY, 2021, ACS NANO, V15, P1388, DOI 10.1021/acsnano.0c08664
   Kim HI, 2020, BIOSENS BIOELECTRON, V165, DOI 10.1016/j.bios.2020.112401
   Ko KY, 2016, ACS NANO, V10, P9287, DOI 10.1021/acsnano.6b03631
   Lee DW, 2015, NANO RES, V8, P2340, DOI 10.1007/s12274-015-0744-8
   Lei ZY, 2016, ACS APPL MATER INTER, V8, P20900, DOI 10.1021/acsami.6b07326
   Li YW, 2018, IND ENG CHEM RES, V57, P2838, DOI 10.1021/acs.iecr.7b04087
   Li ZR, 2022, CHEM ENG J, V448, DOI 10.1016/j.cej.2022.137636
   Liao XJ, 2014, CHEM COMMUN, V50, P13604, DOI 10.1039/c4cc05768f
   Lin H, 2018, ADV SCI, V5, DOI 10.1002/advs.201800518
   Lin H, 2017, J AM CHEM SOC, V139, P16235, DOI 10.1021/jacs.7b07818
   Lin XP, 2021, BIOMATER SCI-UK, V9, P5397, DOI 10.1039/d1bm00526j
   Lin Y, 2018, CHEM COMMUN, V54, P8579, DOI 10.1039/c8cc04653k
   Liu GY, 2017, ACS APPL MATER INTER, V9, P40077, DOI 10.1021/acsami.7b13421
   Liu J, 2022, NANO RES, V15, P2558, DOI 10.1007/s12274-021-3751-y
   Liu L, 2021, SENSOR ACTUAT B-CHEM, V331, DOI 10.1016/j.snb.2021.129470
   Liu L, 2020, ADV OPT MATER, V8, DOI 10.1002/adom.202001214
   Liu XH, 2017, ADV FUNCT MATER, V27, DOI 10.1002/adfm.201702168
   Liu Z, 2022, BIOMATER SCI-UK, V10, P1562, DOI 10.1039/d1bm01957k
   Lorencova L, 2018, SENSOR ACTUAT B-CHEM, V263, P360, DOI 10.1016/j.snb.2018.02.124
   Lu BB, 2022, J MATER CHEM B, V10, P1226, DOI 10.1039/d1tb01938d
   Lu DC, 2022, BIOSENSORS-BASEL, V12, DOI 10.3390/bios12100820
   Lu HT, 2022, J NANOBIOTECHNOL, V20, DOI 10.1186/s12951-022-01331-x
   Lukatskaya MR, 2014, ANGEW CHEM INT EDIT, V53, P4877, DOI 10.1002/anie.201402513
   Parra-Alfambra AM, 2018, SENSOR ACTUAT B-CHEM, V274, P310, DOI 10.1016/j.snb.2018.07.124
   Mei J, 2020, SUSTAIN MATER TECHNO, V25, DOI 10.1016/j.susmat.2020.e00156
   Mei J, 2020, CHEM ENG J, V395, DOI 10.1016/j.cej.2020.125111
   Meng XD, 2017, ADV FUNCT MATER, V27, DOI 10.1002/adfm.201605592
   Meng XT, 2018, ACS APPL MATER INTER, V10, P31136, DOI 10.1021/acsami.8b11648
   Meshkian R, 2015, SCRIPTA MATER, V108, P147, DOI 10.1016/j.scriptamat.2015.07.003
   Mohammadniaei M, 2020, BIOSENS BIOELECTRON, V159, DOI 10.1016/j.bios.2020.112208
   Molkenova A, 2022, MATER TODAY NANO, V18, DOI 10.1016/j.mtnano.2022.100187
   Murugan C, 2019, J CONTROL RELEASE, V299, P1, DOI 10.1016/j.jconrel.2019.02.015
   Naguib M, 2012, ACS NANO, V6, P1322, DOI 10.1021/nn204153h
   Naguib M, 2011, ADV MATER, V23, P4248, DOI 10.1002/adma.201102306
   Neubertova V, 2022, CHEM ENG J, V446, DOI 10.1016/j.cej.2022.136939
   Ou JZ, 2015, ACS NANO, V9, P10313, DOI 10.1021/acsnano.5b04343
   Pan JL, 2018, BIOMATER SCI-UK, V6, P372, DOI 10.1039/c7bm00894e
   Pan JL, 2022, ACS APPL NANO MATER, V5, P8142, DOI 10.1021/acsanm.2c01251
   Panda S, 2022, COORDIN CHEM REV, V462, DOI 10.1016/j.ccr.2022.214518
   Peng C, 2021, APL MATER, V9, DOI 10.1063/5.0055711
   Peng YS, 2021, NANO-MICRO LETT, V13, DOI 10.1007/s40820-020-00565-4
   Qin XC, 2013, J PHOTOCH PHOTOBIO B, V120, P156, DOI 10.1016/j.jphotobiol.2012.12.005
   Qiu M, 2018, CHEM SOC REV, V47, P5588, DOI 10.1039/c8cs00342d
   Rao CNR, 2009, ANGEW CHEM INT EDIT, V48, P7752, DOI 10.1002/anie.200901678
   Rohaizad N, 2020, BIOSENS BIOELECTRON, V155, DOI 10.1016/j.bios.2020.112114
   Sarycheva A, 2017, J PHYS CHEM C, V121, P19983, DOI 10.1021/acs.jpcc.7b08180
   Shao JD, 2020, CHEM ENG J, V400, DOI 10.1016/j.cej.2020.126009
   Shi HH, 2021, ANGEW CHEM INT EDIT, V60, P8689, DOI 10.1002/anie.202015627
   Shuai HL, 2016, J MATER CHEM B, V4, P1186, DOI 10.1039/c5tb02214b
   Soleymaniha M, 2019, ADV HEALTHC MATER, V8, DOI 10.1002/adhm.201801137
   Song Y, 2018, ANAL CHEM, V90, P10369, DOI 10.1021/acs.analchem.8b02193
   Soufi GJ, 2022, COMMENT INORG CHEM, V42, P174, DOI 10.1080/02603594.2021.1990890
   Sun P, 2011, CRYSTENGCOMM, V13, P3718, DOI 10.1039/c1ce05073g
   Tao W, 2019, CHEM SOC REV, V48, P2891, DOI 10.1039/c8cs00823j
   Tao W, 2018, ADV MATER, V30, DOI 10.1002/adma.201802061
   Tian L, 2018, BIOSENS BIOELECTRON, V122, P43, DOI 10.1016/j.bios.2018.09.037
   Urbankowski P, 2016, NANOSCALE, V8, P11385, DOI 10.1039/c6nr02253g
   Wang J, 2016, CERAM INT, V42, P4567, DOI 10.1016/j.ceramint.2015.11.150
   Wang TY, 2021, SMALL METHODS, V5, DOI 10.1002/smtd.202001108
   Wang ZQ, 2017, ACS NANO, V11, P11559, DOI 10.1021/acsnano.7b06476
   Wei Y, 2021, ADV MATER, V33, DOI 10.1002/adma.202103148
   Wu H, 2022, J PHYS-CONDENS MAT, V34, DOI 10.1088/1361-648X/ac4f1c
   Wu M, 2019, ACS SENSORS, V4, P2763, DOI 10.1021/acssensors.9b01308
   Wu QQ, 2022, ELECTROCHIM ACTA, V428, DOI 10.1016/j.electacta.2022.140945
   Wu YZ, 2022, CHEM ENG J, V427, DOI 10.1016/j.cej.2021.131925
   Wu YZ, 2021, SMALL, V17, DOI 10.1002/smll.202101705
   Xiao BX, 2015, CRYSTENGCOMM, V17, P5710, DOI 10.1039/c5ce00870k
   Xiao B, 2016, SENSOR ACTUAT B-CHEM, V235, P103, DOI 10.1016/j.snb.2016.05.062
   Xu C, 2015, NAT MATER, V14, P1135, DOI [10.1038/NMAT4374, 10.1038/nmat4374]
   Xu DX, 2020, ADV FUNCT MATER, V30, DOI 10.1002/adfm.202000712
   Xue Q, 2017, ADV MATER, V29, DOI 10.1002/adma.201604847
   Yan BD, 2022, NANOMATERIALS-BASEL, V12, DOI 10.3390/nano12203557
   Yan X, 2016, ACS APPL MATER INTER, V8, P21990, DOI 10.1021/acsami.6b05465
   Yang C, 2015, SENSOR ACTUAT B-CHEM, V207, P177, DOI 10.1016/j.snb.2014.10.063
   Yang GH, 2020, SENSOR ACTUAT B-CHEM, V309, DOI 10.1016/j.snb.2020.127735
   Yang X, 2022, J ELECTROCHEM SOC, V169, DOI 10.1149/1945-7111/ac6a7f
   Yu XF, 2015, ACS APPL MATER INTER, V7, P13707, DOI 10.1021/acsami.5b03737
   Zada S, 2020, ANGEW CHEM INT EDIT, V59, P6601, DOI 10.1002/anie.201916748
   Zamhuri A, 2021, BIOMED ENG ONLINE, V20, DOI 10.1186/s12938-021-00873-9
   Zhang K, 2016, J ELECTROANAL CHEM, V781, P198, DOI 10.1016/j.jelechem.2016.11.002
   Zhang K, 2018, ACS APPL NANO MATER, V1, P2877, DOI 10.1021/acsanm.8b00515
   Zhang SL, 2020, PHYS CHEM CHEM PHYS, V22, P16482, DOI 10.1039/d0cp02275f
   Zhang W, 2018, BIOSENS BIOELECTRON, V105, P116, DOI 10.1016/j.bios.2018.01.038
   Zhang Z, 2017, J MATER CHEM C, V5, P10822, DOI 10.1039/c7tc03652c
   Zhang ZY, 2015, RSC ADV, V5, P59976, DOI 10.1039/c5ra08536e
   Zhi F, 2013, PLOS ONE, V8, DOI 10.1371/journal.pone.0060034
   Zhou L, 2017, CARBON, V118, P50, DOI 10.1016/j.carbon.2017.03.023
   Zhuang TT, 2021, ANAL BIOANAL CHEM, V413, P6963, DOI 10.1007/s00216-021-03651-7
NR 125
TC 1
Z9 1
U1 41
U2 49
PU WALTER DE GRUYTER GMBH
PI BERLIN
PA GENTHINER STRASSE 13, D-10785 BERLIN, GERMANY
SN 2192-8606
EI 2192-8614
J9 NANOPHOTONICS-BERLIN
JI Nanophotonics
PD DEC 14
PY 2022
VL 11
IS 22
BP 4977
EP 4993
DI 10.1515/nanoph-2022-0550
EA NOV 2022
PG 17
WC Nanoscience & Nanotechnology; Materials Science, Multidisciplinary;
   Optics; Physics, Applied
WE Science Citation Index Expanded (SCI-EXPANDED)
SC Science & Technology - Other Topics; Materials Science; Optics; Physics
GA 7A6VT
UT WOS:000881820800001
OA gold
DA 2023-06-30
ER

PT J
AU Yan, C
   Shi, G
   Chen, JH
AF Yan, Chong
   Shi, Gu
   Chen, Junhua
TI Fluorescent Detection of Two Pesticides Based on CRISPR-Cas12a and Its
   Application for the Construction of Four Molecular Logic Gates
SO JOURNAL OF AGRICULTURAL AND FOOD CHEMISTRY
LA English
DT Article
DE logic gate; pesticide; acetamiprid; atrazine; CRISPR-Cas12a; intelligent
   detection
ID ELECTROCHEMICAL DETECTION; BIOSENSOR
AB An intelligent detection platform was developed through molecular logic gate operation based on CRISPR-Cas12a and signal amplification circuits using two kinds of pesticides [acetamiprid (ACE) and atrazine (ATR)] as inputs. The pesticide- aptamer bindings activate the signal amplification process to produce numerous double-stranded DNA, which can be identified by CRISPR-Cas12a. Under the optimal assay conditions, the sensor exhibits excellent analytical performance, with the detection limits for ACE and ATR of 2.5 and 0.2 pM, respectively. The practicality of the platform was verified by testing pesticide concentrations in food samples. Several molecular logic gates (OR, AND, XOR, and INHIBIT) were constructed using "0 " and "1 " to encode the target pesticides and the fluorescence readout. The logic detection platform with simple operation, high sensitivity, and multiple logic functions is promising to become a powerful sensing system for the intelligent assay of different pesticides in food samples.
C1 [Yan, Chong; Shi, Gu; Chen, Junhua] Guangdong Acad Sci, Inst Ecoenvironm & Soil Sci, Natl Reg Joint Engn Res Ctr Soil Pollut Control &, Guangdong Key Lab Integrated Agroenvironm Pollut C, Guangzhou 510650, Guangdong, Peoples R China.
C3 Guangdong Academy of Sciences; Institute of Eco-environmental & Soil
   Sciences, Guangdong Academy of Sciences
RP Chen, JH (通讯作者)，Guangdong Acad Sci, Inst Ecoenvironm & Soil Sci, Natl Reg Joint Engn Res Ctr Soil Pollut Control &, Guangdong Key Lab Integrated Agroenvironm Pollut C, Guangzhou 510650, Guangdong, Peoples R China.
EM 222chenjunhua@163.com
RI OZSOZ, Mehmet/AAE-4145-2020
FU Guangdong Basic and Applied Basic Research Foundation [2021A1515012192]
FX Funding This work was supported by the Guangdong Basic and Applied Basic
   Research Foundation (2021A1515012192) .
CR Abbasi-Moayed S, 2022, FOOD CHEM, V384, DOI 10.1016/j.foodchem.2022.132459
   Bai LL, 2022, J AGR FOOD CHEM, V70, P2401, DOI 10.1021/acs.jafc.1c06715
   Bhattu M, 2022, ANAL METHODS-UK, V14, P322, DOI [10.1039/d1ay01404h, 10.1039/D1AY01404H]
   Cai Y, 2021, ANAL CHEM, V93, P7275, DOI 10.1021/acs.analchem.1c00616
   Cai ZH, 2021, ACS NANO, V15, P19150, DOI 10.1021/acsnano.1c07307
   Cao Y, 2021, J AM CHEM SOC, V143, P16078, DOI 10.1021/jacs.1c06436
   Chen JH, 2021, ANAL CHEM, V93, P15438, DOI 10.1021/acs.analchem.1c03309
   Chen JH, 2020, ANAL CHEM, V92, P6173, DOI 10.1021/acs.analchem.0c01022
   Chen LL, 2021, CHEM SOC REV, V50, P12551, DOI 10.1039/d0cs01508c
   Cheng N, 2018, BIOSENS BIOELECTRON, V117, P75, DOI 10.1016/j.bios.2018.06.002
   de Oliveira JL, 2018, J AGR FOOD CHEM, V66, P8898, DOI 10.1021/acs.jafc.8b03183
   Deng JK, 2018, CHEM COMMUN, V54, P3110, DOI 10.1039/c8cc00178b
   Dowgiallo AM, 2019, J AGR FOOD CHEM, V67, P12642, DOI 10.1021/acs.jafc.9b01544
   Erbas-Cakmak S, 2018, CHEM SOC REV, V47, P2228, DOI 10.1039/c7cs00491e
   Fan XL, 2021, ANGEW CHEM INT EDIT, V60, P11398, DOI 10.1002/anie.202017003
   Fang L, 2020, BIOSENS BIOELECTRON, V164, DOI 10.1016/j.bios.2020.112255
   Feng DQ, 2021, ANAL CHEM, V93, P16025, DOI 10.1021/acs.analchem.1c03570
   Feng DQ, 2021, ANAL CHEM, V93, P8326, DOI 10.1021/acs.analchem.1c01288
   Gong X, 2019, CHEM SCI, V10, P2989, DOI 10.1039/c8sc05217d
   He Y, 2021, ANAL CHEM, V93, P8783, DOI 10.1021/acs.analchem.1c00179
   Katz E, 2010, CHEM SOC REV, V39, P1835, DOI 10.1039/b806038j
   Knott GJ, 2018, SCIENCE, V361, P866, DOI 10.1126/science.aat5011
   Lan YF, 2022, J AGR FOOD CHEM, V70, P3608, DOI 10.1021/acs.jafc.1c07469
   Li H, 2021, ANAL CHEM, V93, P3209, DOI 10.1021/acs.analchem.0c04687
   Li Q, 2021, ANAL CHEM, V93, P7362, DOI 10.1021/acs.analchem.1c01414
   Liu XJ, 2022, BIOSENS BIOELECTRON, V199, DOI 10.1016/j.bios.2021.113906
   Madianos L, 2018, BIOSENS BIOELECTRON, V101, P268, DOI 10.1016/j.bios.2017.10.034
   Mu KQ, 2022, J AGR FOOD CHEM, V70, P7240, DOI 10.1021/acs.jafc.1c08391
   Pan JF, 2022, ANAL CHEM, V94, P714, DOI 10.1021/acs.analchem.1c03051
   Pan JF, 2021, FOOD CHEM, V346, DOI 10.1016/j.foodchem.2020.128975
   Pan RY, 2022, J AGR FOOD CHEM, V70, P4484, DOI 10.1021/acs.jafc.1c08262
   Pico Y, 2019, SCI TOTAL ENVIRON, V652, P562, DOI 10.1016/j.scitotenv.2018.10.224
   Qi HJ, 2021, ANAL CHEM, V93, P7739, DOI 10.1021/acs.analchem.1c01252
   Sahoo D, 2018, J AGR FOOD CHEM, V66, P414, DOI 10.1021/acs.jafc.7b04188
   Sheng EZ, 2021, BIOSENS BIOELECTRON, V181, DOI 10.1016/j.bios.2021.113149
   Tregubov AA, 2018, CHEM REV, V118, P10294, DOI 10.1021/acs.chemrev.8b00198
   Velmurugan K, 2021, FOOD CHEM, V348, DOI 10.1016/j.foodchem.2021.129098
   Wang XN, 2021, CHEM COMMUN, V57, P3816, DOI 10.1039/d1cc00481f
   Wei KN, 2022, J AGR FOOD CHEM, V70, P5784, DOI 10.1021/acs.jafc.2c00655
   Williams RM, 2014, INT J MOL SCI, V15, P14332, DOI 10.3390/ijms150814332
   Wu JH, 2021, ANAL CHEM, V93, P4084, DOI 10.1021/acs.analchem.0c05257
   Xiong XW, 2021, ANGEW CHEM INT EDIT, V60, P3397, DOI 10.1002/anie.202013883
   Yang WP, 2017, ANAL METHODS-UK, V9, P5484, DOI [10.1039/c7ay01451a, 10.1039/C7AY01451A]
   Yu YQ, 2021, ANAL CHEM, V93, P11298, DOI 10.1021/acs.analchem.1c02489
   Zhang J, 2021, ANAL CHEM, V93, P14675, DOI 10.1021/acs.analchem.1c02878
   Zhang QT, 2020, ACS APPL NANO MATER, V3, P5212, DOI 10.1021/acsanm.0c00641
   Zhang T, 2021, J AGR FOOD CHEM, V69, P12828, DOI 10.1021/acs.jafc.1c04663
   Zhang Y, 2021, J AM CHEM SOC, V143, P15233, DOI 10.1021/jacs.1c06361
NR 48
TC 5
Z9 5
U1 50
U2 99
PU AMER CHEMICAL SOC
PI WASHINGTON
PA 1155 16TH ST, NW, WASHINGTON, DC 20036 USA
SN 0021-8561
EI 1520-5118
J9 J AGR FOOD CHEM
JI J. Agric. Food Chem.
PD OCT 5
PY 2022
VL 70
IS 39
BP 12700
EP 12707
DI 10.1021/acs.jafc.2c04548
EA SEP 2022
PG 8
WC Agriculture, Multidisciplinary; Chemistry, Applied; Food Science &
   Technology
WE Science Citation Index Expanded (SCI-EXPANDED)
SC Agriculture; Chemistry; Food Science & Technology
GA 7N1ZI
UT WOS:000857400100001
PM 36128975
DA 2023-06-30
ER

PT J
AU Nishat, ZS
   Hossain, T
   Islam, MN
   Phan, HP
   Wahab, MA
   Moni, MA
   Salomon, C
   Amin, MA
   Sina, AI
   Hossain, MSA
   Kaneti, YV
   Yamauchi, Y
   Masud, MK
AF Nishat, Zakia Sultana
   Hossain, Tanvir
   Islam, Md. Nazmul
   Phan, Hoang-Phuong
   Wahab, Md A.
   Moni, Mohammad Ali
   Salomon, Carlos
   Amin, Mohammed A.
   Sina, Abu Ali Ibn
   Hossain, Md Shahriar A.
   Kaneti, Yusuf Valentino
   Yamauchi, Yusuke
   Masud, Mostafa Kamal
TI Hydrogel Nanoarchitectonics: An Evolving Paradigm for Ultrasensitive
   Biosensing
SO SMALL
LA English
DT Review
DE biosensors; hydrogel; nanoarchitectonic; nanobiotechnology;
   nanodiagnostics
ID CROSS-LINKED HYDROGEL; CONDUCTING POLYMER HYDROGEL; CARBON
   NANOTUBE-HYDROGEL; RESPONSIVE DNA HYDROGEL; REDUCED GRAPHENE OXIDE;
   CANCER CELL-LINES; PHASE-TRANSITION; SWELLING BEHAVIOR; ELECTROCHEMICAL
   IMMUNOSENSOR; FUNCTIONALIZED HYDROGEL
AB The integration of nanoarchitectonics and hydrogel into conventional biosensing platforms offers the opportunities to design physically and chemically controlled and optimized soft structures with superior biocompatibility, better immobilization of biomolecules, and specific and sensitive biosensor design. The physical and chemical properties of 3D hydrogel structures can be modified by integrating with nanostructures. Such modifications can enhance their responsiveness to mechanical, optical, thermal, magnetic, and electric stimuli, which in turn can enhance the practicality of biosensors in clinical settings. This review describes the synthesis and kinetics of gel networks and exploitation of nanostructure-integrated hydrogels in biosensing. With an emphasis on different integration strategies of hydrogel with nanostructures, this review highlights the importance of hydrogel nanostructures as one of the most favorable candidates for developing ultrasensitive biosensors. Moreover, hydrogel nanoarchitectonics are also portrayed as a promising candidate for fabricating next-generation robust biosensors.
C1 [Nishat, Zakia Sultana; Hossain, Tanvir; Masud, Mostafa Kamal] Shahjalal Univ Sci & Technol, Sch Life Sci, Dept Biochem & Mol Biol, Sylhet 3114, Bangladesh.
   [Hossain, Tanvir; Islam, Md. Nazmul; Sina, Abu Ali Ibn; Hossain, Md Shahriar A.; Kaneti, Yusuf Valentino; Yamauchi, Yusuke; Masud, Mostafa Kamal] Univ Queensland, Australian Inst Bioengn & Nanotechnol AIBN, Brisbane, Qld 4072, Australia.
   [Islam, Md. Nazmul] Univ Teesside, Sch Hlth & Life Sci, Middlesbrough TS1 3BA, Cleveland, England.
   [Phan, Hoang-Phuong] Griffith Univ, Queensland Micro & Nanotechnol Ctr, Nathan, Qld 4111, Australia.
   [Moni, Mohammad Ali] Univ Queensland, Fac Hlth & Behav Sci, Sch Hlth & Rehabil Sci, Brisbane, Qld 4072, Australia.
   [Salomon, Carlos] Univ Queensland, Royal Brisbane & Womens Hosp, Fac Med, Clin Res Ctr,Ctr Clin Diagnost,Exosome Biol Lab, Brisbane, Qld 4029, Australia.
   [Salomon, Carlos] Univ Alba, Fac Ciencias Salud, Dept Invest Postgrad & Educ Continua DIPEC, Santiago 8320000, Chile.
   [Amin, Mohammed A.] Taif Univ, Coll Sci, Dept Chem, POB 11099, At Taif 21944, Saudi Arabia.
   [Sina, Abu Ali Ibn] Harvard Univ, Dana Farber Canc Inst, Dept Med Oncol, Boston, MA 02115 USA.
   [Hossain, Md Shahriar A.] Univ Queensland, Fac Engn, Architecture & Informat Technol EAIT, Sch Mech & Min Engn, Brisbane, Qld 4072, Australia.
   [Yamauchi, Yusuke] Univ Queensland, Architecture & Informat Technol EAIT, Fac Engn, Sch Chem Engn, Brisbane, Qld 4072, Australia.
   [Yamauchi, Yusuke; Masud, Mostafa Kamal] Natl Inst Mat Sci, JST ERATO Yamauchi Mat SpaceTecton Project, Tsukuba, Ibaraki 3050044, Japan.
   [Yamauchi, Yusuke; Masud, Mostafa Kamal] Natl Inst Mat Sci, Int Ctr Mat Nanoarchitecton WPI MANA, Tsukuba, Ibaraki 3050044, Japan.
C3 Shahjalal University of Science & Technology (SUST); University of
   Queensland; University of Teesside; Griffith University; University of
   Queensland; Royal Brisbane & Women's Hospital; University of Queensland;
   Taif University; Harvard University; Dana-Farber Cancer Institute;
   University of Queensland; University of Queensland; National Institute
   for Materials Science; National Institute for Materials Science
RP Masud, MK (通讯作者)，Shahjalal Univ Sci & Technol, Sch Life Sci, Dept Biochem & Mol Biol, Sylhet 3114, Bangladesh.; Yamauchi, Y; Masud, MK (通讯作者)，Univ Queensland, Australian Inst Bioengn & Nanotechnol AIBN, Brisbane, Qld 4072, Australia.; Yamauchi, Y (通讯作者)，Univ Queensland, Architecture & Informat Technol EAIT, Fac Engn, Sch Chem Engn, Brisbane, Qld 4072, Australia.; Yamauchi, Y; Masud, MK (通讯作者)，Natl Inst Mat Sci, JST ERATO Yamauchi Mat SpaceTecton Project, Tsukuba, Ibaraki 3050044, Japan.; Yamauchi, Y; Masud, MK (通讯作者)，Natl Inst Mat Sci, Int Ctr Mat Nanoarchitecton WPI MANA, Tsukuba, Ibaraki 3050044, Japan.
EM y.yamauchi@uq.edu.au; m.masud@uq.edu.au
RI Kaneti, Yusuf Valentino/G-8108-2015; Yamauchi, Yusuke/D-2780-2015;
   Masud, Mostafa Kamal/G-1161-2017; Islam, Md. Nazmul/L-9194-2016
OI Kaneti, Yusuf Valentino/0000-0003-2433-7305; Yamauchi,
   Yusuke/0000-0001-7854-927X; Masud, Mostafa Kamal/0000-0002-5346-3135;
   Islam, Md. Nazmul/0000-0003-4561-5845; Hossain,
   Tanvir/0000-0003-4848-166X; Amin, Mohammed/0000-0001-5091-0641
FU JSPS [P20039]; Advance Queensland [AQIRF043-2020RD3]; ARC [ARC
   DP190102944]; JST-ERATO Yamauchi Materials Space-Tectonics Project
   [JPMJER2003]
FX This study is supported by the JSPS fellowship to M.K.M (Grant Number
   P20039). Y.V.K. acknowledges the financial support from Advance
   Queensland (AQIRF043-2020RD3). Y.Y. thanks the financial support from
   ARC Discovery Project (ARC DP190102944) and JST-ERATO Yamauchi Materials
   Space-Tectonics Project (JPMJER2003). The authors are also grateful to
   the Queensland node of the Australian National Fabrication Facility, a
   company established under the National Collaborative Research
   Infrastructure Strategy to provide nano- and micro-fabrication
   facilities for Australian researchers.
CR Acharya G, 2010, J CONTROL RELEASE, V141, P314, DOI 10.1016/j.jconrel.2009.09.032
   Ahadian S, 2015, BIOCONJUGATE CHEM, V26, P1984, DOI 10.1021/acs.bioconjchem.5b00360
   Ahmed EM, 2015, J ADV RES, V6, P105, DOI 10.1016/j.jare.2013.07.006
   Akhtar MF, 2016, SAUDI PHARM J, V24, P554, DOI 10.1016/j.jsps.2015.03.022
   Al Sulaiman D, 2021, ACS SENSORS, V6, P203, DOI 10.1021/acssensors.0c02121
   Al Sulaiman D, 2019, ACS NANO, V13, P9620, DOI 10.1021/acsnano.9b04783
   Ali I, 2021, POLYM BULL, V78, P1275, DOI 10.1007/s00289-020-03163-x
   Alimirah F, 2006, FEBS LETT, V580, P2294, DOI 10.1016/j.febslet.2006.03.041
   Allen MJ, 2010, CHEM REV, V110, P132, DOI 10.1021/cr900070d
   Ariga K, 2018, ADV FUNCT MATER, V28, DOI 10.1002/adfm.201702905
   Baeissa A, 2010, ACS APPL MATER INTER, V2, P3594, DOI 10.1021/am100780d
   Bai H, 2011, J PHYS CHEM C, V115, P5545, DOI 10.1021/jp1120299
   Bai H, 2010, CHEM COMMUN, V46, P2376, DOI 10.1039/c000051e
   Bai W, 2014, ANGEW CHEM INT EDIT, V53, P2095, DOI 10.1002/anie.201309462
   Baughman RH, 2002, SCIENCE, V297, P787, DOI 10.1126/science.1060928
   Bay HH, 2019, NANO LETT, V19, P2620, DOI 10.1021/acs.nanolett.9b00431
   Bennour S., 2014, ADV CHEM, V2014, DOI DOI 10.1155/2014/147398
   Betz M, 2012, SOFT MATTER, V8, P2477, DOI 10.1039/c2sm06976h
   Boriachek K, 2019, ANAL CHEM, V91, P3827, DOI 10.1021/acs.analchem.8b03619
   BRANNONPEPPAS L, 1991, CHEM ENG SCI, V46, P715, DOI 10.1016/0009-2509(91)80177-Z
   BRANNONPEPPAS L, 1991, INT J PHARM, V70, P53, DOI 10.1016/0378-5173(91)90163-I
   Bronikowski MJ, 2001, J VAC SCI TECHNOL A, V19, P1800, DOI 10.1116/1.1380721
   BUDTOVA TV, 1994, J APPL POLYM SCI, V52, P721, DOI 10.1002/app.1994.070520601
   Buenger D, 2012, PROG POLYM SCI, V37, P1678, DOI 10.1016/j.progpolymsci.2012.09.001
   Butvilovskaya VI, 2017, MOL BIOL+, V51, P712, DOI 10.1134/S0026893317050053
   Cai SQ, 2011, J MECH PHYS SOLIDS, V59, P2259, DOI 10.1016/j.jmps.2011.08.008
   Cai W, 2017, BIOSENS BIOELECTRON, V98, P466, DOI 10.1016/j.bios.2017.07.025
   Calo E, 2015, EUR POLYM J, V65, P252, DOI 10.1016/j.eurpolymj.2014.11.024
   Cao MH, 2021, CHEM ENG J, V406, DOI 10.1016/j.cej.2020.126777
   Carrigan SD, 2005, LANGMUIR, V21, P5966, DOI 10.1021/la0503294
   Chapin SC, 2011, ANAL CHEM, V83, P7179, DOI 10.1021/ac201618k
   Charles PT, 2004, BIOSENS BIOELECTRON, V20, P753, DOI 10.1016/j.bios.2004.04.007
   Chen HQ, 2021, J ANAL TEST, V5, P155, DOI 10.1007/s41664-021-00185-w
   Chen JR, 2004, BIOTECHNOL ADV, V22, P505, DOI 10.1016/j.biotechadv.2004.03.004
   Chen WQ, 2020, MICROCHIM ACTA, V187, DOI 10.1007/s00604-020-04573-4
   Cheng AKH, 2009, BIOELECTROCHEMISTRY, V77, P1, DOI 10.1016/j.bioelechem.2009.04.007
   Cheng EJ, 2009, ANGEW CHEM INT EDIT, V48, P7660, DOI 10.1002/anie.200902538
   Choi W, 2018, BIOSENS BIOELECTRON, V101, P235, DOI 10.1016/j.bios.2017.10.039
   Chu B, 2019, NUCLEIC ACIDS RES, V47, P11921, DOI 10.1093/nar/gkz1008
   Compton OC, 2010, SMALL, V6, P711, DOI 10.1002/smll.200901934
   Cong HP, 2012, ACS NANO, V6, P2693, DOI 10.1021/nn300082k
   Cooper Daniel R., 2012, ISRN Condensed Matter Physics, DOI 10.5402/2012/501686
   Cordeiro A, 2016, ONCOTARGET, V7, P46002, DOI 10.18632/oncotarget.10015
   CRUBLISS AL, 1993, BIOSENS BIOELECTRON, V8, P331, DOI 10.1016/0956-5663(93)85014-F
   Cui J., 2014, ADV MATER, P26
   Culver HR, 2017, ACCOUNTS CHEM RES, V50, P170, DOI 10.1021/acs.accounts.6b00533
   Cuomo F, 2019, POLYMERS-BASEL, V11, DOI 10.3390/polym11020259
   Dai J, 2020, SIGNAL TRANSDUCT TAR, V5, DOI 10.1038/s41392-020-00261-0
   Dalrymple AN, 2020, J NEURAL ENG, V17, DOI 10.1088/1741-2552/ab7cfc
   Daly AC, 2020, NAT REV MATER, V5, P20, DOI 10.1038/s41578-019-0148-6
   Deng SY, 2019, BIOSENS BIOELECTRON, V137, P263, DOI 10.1016/j.bios.2019.04.053
   Derkach SR, 2017, J DISPER SCI TECHNOL, V38, P1427, DOI 10.1080/01932691.2016.1250218
   Dessi M, 2013, J BIOMED MATER RES A, V101, P2984, DOI 10.1002/jbm.a.34592
   Di Y, 2020, FRONT MED-LAUSANNE, V7, DOI 10.3389/fmed.2020.00456
   Ding CF, 2019, ANAL CHEM, V91, P983, DOI 10.1021/acs.analchem.8b04116
   Dolai S, 2018, IEEE SENSOR, P1296
   Dong YC, 2014, ACCOUNTS CHEM RES, V47, P1853, DOI 10.1021/ar500073a
   Dong ZZ, 2021, ANAL CHEM, V93, P1855, DOI 10.1021/acs.analchem.0c03518
   Dwamena AK, 2020, BIOTECHNOL LETT, V42, P845, DOI 10.1007/s10529-020-02829-w
   Ehrenhofer A, 2018, SENSOR ACTUAT B-CHEM, V255, P1343, DOI 10.1016/j.snb.2017.08.120
   El-Sherbiny IM, 2011, J NANOMATER, V2011, DOI 10.1155/2011/910539
   Erfkamp J, 2019, SENSORS-BASEL, V19, DOI 10.3390/s19132858
   Fan HL, 2020, MACROMOLECULES, V53, P2769, DOI 10.1021/acs.macromol.0c00238
   Farhoudi N, 2021, ACS SENSORS, V6, P3587, DOI 10.1021/acssensors.1c00844
   Fillaud L, 2018, LANGMUIR, V34, P3686, DOI 10.1021/acs.langmuir.8b00183
   Frasconi M, 2009, ANAL BIOANAL CHEM, V394, P2151, DOI 10.1007/s00216-009-2914-6
   Furth ME, 2007, BIOMATERIALS, V28, P5068, DOI 10.1016/j.biomaterials.2007.07.042
   Gaharwar AK, 2015, BIOMATER SCI-UK, V3, P46, DOI 10.1039/c4bm00222a
   Gao XY, 2020, ANAL CHEM, V92, P6229, DOI 10.1021/acs.analchem.0c00005
   Gao X, 2020, ANAL CHEM, V92, P4592, DOI 10.1021/acs.analchem.0c00018
   Georgakilas V, 2002, J AM CHEM SOC, V124, P760, DOI 10.1021/ja016954m
   George SM, 2020, ACS OMEGA, V5, P2060, DOI 10.1021/acsomega.9b03816
   Ghosh K, 2005, BIOMACROMOLECULES, V6, P2857, DOI 10.1021/bm050361c
   Gicquel E, 2019, BIOMACROMOLECULES, V20, P2545, DOI 10.1021/acs.biomac.9b00327
   Gil-Santos E, 2020, NAT NANOTECHNOL, V15, P469, DOI 10.1038/s41565-020-0672-y
   Gobin AS, 2003, BIOTECHNOL PROGR, V19, P1781, DOI 10.1021/bp0341390
   Gonen-Wadmany M, 2007, BIOMATERIALS, V28, P3876, DOI 10.1016/j.biomaterials.2007.05.005
   Green RA, 2012, MACROMOL BIOSCI, V12, P494, DOI 10.1002/mabi.201100490
   Green RA, 2010, SCI TECHNOL ADV MAT, V11, DOI 10.1088/1468-6996/11/1/014107
   Gulrez SKH., 2011, HYDROGELS METHODS PR
   Guo WW, 2014, CHEM COMMUN, V50, P4065, DOI 10.1039/c3cc49140d
   Han I.S., 2003, U.S. Patent, Patent No. [6,514,689, 6514689]
   Hao C, 2007, ANAL CHEM, V79, P4442, DOI 10.1021/ac062344z
   He L, 2011, COLLOID SURFACE B, V87, P273, DOI 10.1016/j.colsurfb.2011.05.028
   He Y, 2019, J MATER CHEM B, V7, P2643, DOI 10.1039/c8tb02894j
   He Y, 2017, ANAL CHEM, V89, P8538, DOI 10.1021/acs.analchem.7b02321
   Helwa Y, 2012, ACS APPL MATER INTER, V4, P2228, DOI 10.1021/am300241j
   Hennink WE, 2012, ADV DRUG DELIVER REV, V64, P223, DOI 10.1016/j.addr.2012.09.009
   Hirsch A, 2005, TOP CURR CHEM, V245, P193
   Holtz JH, 1997, NATURE, V389, P829, DOI 10.1038/39834
   Holzinger M, 2001, ANGEW CHEM INT EDIT, V40, P4002, DOI 10.1002/1521-3773(20011105)40:21<4002::AID-ANIE4002>3.0.CO;2-8
   Homaei Ahmad Abolpour, 2013, J Chem Biol, V6, P185, DOI 10.1007/s12154-013-0102-9
   Hossain T, 2017, BIOSENS BIOELECTRON, V94, P63, DOI 10.1016/j.bios.2017.02.026
   Hou Y, 2013, SENSOR ACTUAT B-CHEM, V182, P605, DOI 10.1016/j.snb.2013.03.067
   Hua XY, 2019, MICROCHIM ACTA, V186, DOI 10.1007/s00604-019-3283-2
   Huang YX, 2015, ANAL METHODS-UK, V7, P411, DOI 10.1039/c4ay02640c
   Humpolicek P, 2018, SCI REP-UK, V8, DOI 10.1038/s41598-017-18290-1
   Hwang JH, 2010, PLOS ONE, V5, DOI 10.1371/journal.pone.0010630
   IIJIMA S, 1993, NATURE, V363, P603, DOI 10.1038/363603a0
   IIJIMA S, 1991, NATURE, V354, P56, DOI 10.1038/354056a0
   Inan H, 2017, CHEM SOC REV, V46, P366, DOI 10.1039/c6cs00206d
   Ince TA, 2015, NAT COMMUN, V6, DOI 10.1038/ncomms8419
   Ji JJ, 2019, ACS SENSORS, V4, P1384, DOI 10.1021/acssensors.9b00352
   Jiang H, 1999, POLYMER, V40, P4593, DOI 10.1016/S0032-3861(99)00070-1
   Jiang HL, 2016, CHEMBIOCHEM, V17, P1156, DOI 10.1002/cbic.201500686
   Jiang QS, 2019, ANAL CHEM, V91, P15951, DOI 10.1021/acs.analchem.9b04485
   Jiang XL, 2021, SIGNAL TRANSDUCT TAR, V6, DOI 10.1038/s41392-020-00450-x
   Jiang Y, 2020, J CONTROL RELEASE, V324, P505, DOI 10.1016/j.jconrel.2020.05.041
   Jin H, 2012, METHYLATION DNA RNA, P137
   Jo YJ, 2018, ACS APPL MATER INTER, V10, P39083, DOI 10.1021/acsami.8b11362
   Journet C, 1997, NATURE, V388, P756, DOI 10.1038/41972
   Jung I.Y., 2017, HYDROGEL BASED BIOSE, V6
   Kahn JS, 2017, ACCOUNTS CHEM RES, V50, P680, DOI 10.1021/acs.accounts.6b00542
   Kajisa T, 2017, SCI TECHNOL ADV MAT, V18, P26, DOI 10.1080/14686996.2016.1257344
   Kang HZ, 2011, LANGMUIR, V27, P399, DOI 10.1021/la1037553
   Kang SI, 2001, MACROMOLECULES, V34, P8173, DOI 10.1021/ma0021949
   Karadag E, 1996, BIOMATERIALS, V17, P67, DOI 10.1016/0142-9612(96)80757-5
   Kavosi A, 2018, SCI REP-UK, V8, DOI 10.1038/s41598-018-26790-x
   Kim BC, 2000, POLYMER, V41, P1783, DOI 10.1016/S0032-3861(99)00308-0
   Kim B, 2009, CURR APPL PHYS, V9, pE225, DOI 10.1016/j.cap.2009.06.043
   Kim JH, 2011, BIOSENS BIOELECTRON, V26, P1860, DOI 10.1016/j.bios.2010.01.026
   Kim Y, 2016, POLYM CHEM-UK, V7, P6655, DOI 10.1039/c6py01120a
   Kim YS, 2015, NAT MATER, V14, P1002, DOI [10.1038/NMAT4363, 10.1038/nmat4363]
   Kimmel DW, 2012, ANAL CHEM, V84, P685, DOI 10.1021/ac202878q
   Kipcak AS, 2014, J CHEM-NY, V2014, DOI 10.1155/2014/281063
   Kirsch J, 2013, CHEM SOC REV, V42, P8733, DOI 10.1039/c3cs60141b
   Koboldt DC, 2012, NATURE, V490, P61, DOI 10.1038/nature11412
   Kocen R, 2017, BIOMED MATER, V12, DOI 10.1088/1748-605X/aa5b00
   Kojima H, 2018, POLYM J, V50, P411, DOI 10.1038/s41428-018-0035-9
   Korevaar PA, 2020, NAT COMMUN, V11, DOI 10.1038/s41467-019-14114-0
   Krishnan A., 1998, Physical Review B (Condensed Matter), V58, P14013, DOI 10.1103/PhysRevB.58.14013
   Lai DX, 2019, ORG ELECTRON, V75, DOI 10.1016/j.orgel.2019.105409
   Lai E., 2019, FRONT CHEM, P7
   Le Goff GC, 2015, EUR POLYM J, V72, P386, DOI 10.1016/j.eurpolymj.2015.02.022
   Lee E, 2012, POLYM CHEM-UK, V3, P2451, DOI 10.1039/c2py20266b
   Lee J, 2014, NAT MATER, V13, P524, DOI [10.1038/NMAT3938, 10.1038/nmat3938]
   Lee SH, 2020, BIOSENS BIOELECTRON, V170, DOI 10.1016/j.bios.2020.112663
   Li FY, 2020, ADV MATER, V32, DOI 10.1002/adma.201806538
   Li H, 2019, NAT COMMUN, V10, DOI [10.1038/s41467-019-13388-8, 10.1038/s41467-019-08320-z]
   Li J, 2015, J AM CHEM SOC, V137, P1412, DOI 10.1021/ja512293f
   Li LL, 2018, NANO LETT, V18, P3322, DOI 10.1021/acs.nanolett.8b00003
   Li LL, 2015, NANO LETT, V15, P1146, DOI 10.1021/nl504217p
   Li WX, 2017, SENSOR ACTUAT B-CHEM, V248, P545, DOI 10.1016/j.snb.2017.04.021
   Li XY, 2008, CARBOHYD POLYM, V71, P394, DOI 10.1016/j.carbpol.2007.06.005
   Liao JP, 2010, MOL CANCER, V9, DOI 10.1186/1476-4598-9-198
   Lim JYC, 2020, ACS MATER LETT, V2, P918, DOI 10.1021/acsmaterialslett.0c00204
   Lim SL, 2017, SENSOR ACTUAT B-CHEM, V252, P409, DOI 10.1016/j.snb.2017.06.003
   Lin YN, 2019, SENSOR ACTUAT B-CHEM, V289, P56, DOI 10.1016/j.snb.2019.03.075
   LINKE B, 1994, BIOSENS BIOELECTRON, V9, P151, DOI 10.1016/0956-5663(94)80107-X
   Little SJ, 2011, CHEM COMMUN, V47, P8886, DOI 10.1039/c1cc11088h
   Liu G, 2019, ANAL CHEM, V91, P3021, DOI 10.1021/acs.analchem.8b05340
   Liu HY, 2018, INT J MOL SCI, V19, DOI 10.3390/ijms19061633
   Liu HL, 2010, REACT FUNCT POLYM, V70, P294, DOI 10.1016/j.reactfunctpolym.2010.02.002
   Liu L, 2015, BIOSENS BIOELECTRON, V63, P483, DOI 10.1016/j.bios.2014.07.074
   Liu MJ, 2015, NATURE, V517, P68, DOI 10.1038/nature14060
   Liu XW, 2014, ACS APPL MATER INTER, V6, P8158, DOI 10.1021/am500624k
   Liu ZQ, 2013, MACROMOL RES, V21, P376, DOI 10.1007/s13233-013-1024-7
   Lu CH, 2015, J AM CHEM SOC, V137, P15723, DOI 10.1021/jacs.5b06510
   Lu CH, 2013, NANO LETT, V13, P1298, DOI 10.1021/nl400078g
   Lu JJ, 2018, ADV EXP MED BIOL, V1064, P297, DOI 10.1007/978-981-13-0445-3_18
   Ma F, 2019, ACS APPL MATER INTER, V11, P19902, DOI 10.1021/acsami.9b06769
   Magnin D, 2003, J BIOACT COMPAT POL, V18, P355, DOI 10.1177/0883911503038375
   Magnin D, 2001, BIOTECHNOL PROGR, V17, P734, DOI 10.1021/bp0100528
   Mahinroosta M, 2018, MATER TODAY CHEM, V8, P42, DOI 10.1016/j.mtchem.2018.02.004
   MALMQVIST M, 1993, NATURE, V361, P186, DOI 10.1038/361186a0
   Mantha S, 2019, MATERIALS, V12, DOI 10.3390/ma12203323
   Mao XX, 2020, ACS APPL MATER INTER, V12, P36851, DOI 10.1021/acsami.0c08064
   Mao XX, 2019, SENSOR ACTUAT B-CHEM, V285, P385, DOI 10.1016/j.snb.2019.01.076
   MARTIN CR, 1995, ACCOUNTS CHEM RES, V28, P61, DOI 10.1021/ar00050a002
   Martire AP, 2019, MOL SYST DES ENG, V4, P893, DOI 10.1039/c9me00007k
   Massad-Ivanir N, 2010, ADV FUNCT MATER, V20, P2269, DOI 10.1002/adfm.201000406
   Masud M.K., 2020, THESIS U QUEENSLAND
   Masud MK, 2019, CHEM SOC REV, V48, P5717, DOI 10.1039/c9cs00174c
   Masud MK, 2019, J MATER CHEM B, V7, P5412, DOI 10.1039/c9tb00989b
   Masud MK, 2019, TRENDS BIOCHEM SCI, V44, P433, DOI 10.1016/j.tibs.2018.11.012
   Masud MK, 2017, ANAL CHEM, V89, P11005, DOI 10.1021/acs.analchem.7b02880
   Mathur A.M., 2006, J MACROMOL SCI C, P405
   Mitomo H, 2016, ADV OPT MATER, V4, P259, DOI 10.1002/adom.201500509
   Mohamad N, 2015, BIOTECHNOL BIOTEC EQ, V29, P732, DOI 10.1080/13102818.2015.1034177
   Mohammadi S, 2021, TALANTA, V224, DOI 10.1016/j.talanta.2020.121895
   Norioka C, 2017, POLYM CHEM-UK, V8, P6378, DOI 10.1039/c7py01370a
   O'Connell MJ, 2001, CHEM PHYS LETT, V342, P265, DOI 10.1016/S0009-2614(01)00490-0
   OSBORNE CK, 1987, BREAST CANCER RES TR, V9, P111, DOI 10.1007/BF01807363
   Pan LJ, 2012, P NATL ACAD SCI USA, V109, P9287, DOI 10.1073/pnas.1202636109
   Patterson J, 2010, MATER TODAY, V13, P14, DOI 10.1016/S1369-7021(10)70013-4
   Peng QY, 2020, INFOMAT, V2, P843, DOI 10.1002/inf2.12113
   PEPPAS NA, 1990, J MEMBRANE SCI, V48, P281, DOI 10.1016/0376-7388(90)85009-A
   Pham TA, 2020, ADV SCI, V7, DOI 10.1002/advs.202001294
   Piao MY, 2019, MATERIALS, V12, DOI 10.3390/ma12050704
   Pollap A, 2019, BIOSENSORS-BASEL, V9, DOI 10.3390/bios9020061
   Popov VN, 2004, MAT SCI ENG R, V43, P61, DOI 10.1016/j.mser.2003.10.001
   Pourreza N, 2019, ANAL CHIM ACTA, V1079, P180, DOI 10.1016/j.aca.2019.06.049
   Prasek J, 2011, J MATER CHEM, V21, P15872, DOI 10.1039/c1jm12254a
   Pumera M, 2013, ELECTROCHEM COMMUN, V36, P14, DOI 10.1016/j.elecom.2013.08.028
   Pumera M, 2011, MATER TODAY, V14, P308, DOI 10.1016/S1369-7021(11)70160-2
   Purohit B, 2019, NANOTECHNOLOGY IN MODERN ANIMAL BIOTECHNOLOGY: CONCEPTS AND APPLICATIONS, P133, DOI 10.1016/B978-0-12-818823-1.00009-0
   Qin JJ, 2020, J AM CHEM SOC, V142, P417, DOI 10.1021/jacs.9b11116
   Quinn CAP, 1997, BIOMATERIALS, V18, P1665, DOI 10.1016/S0142-9612(97)00125-7
   Radecki M, 2015, EUR POLYM J, V68, P68, DOI 10.1016/j.eurpolymj.2015.04.019
   Rafieian S, 2019, SCI ENG COMPOS MATER, V26, P154, DOI 10.1515/secm-2017-0161
   Ranganathan N., 2018, CELLULOSE BASED SUPE, DOI [10.1007/978-3-319-76573-0_18-1, DOI 10.1007/978-3-319-76573-0_18-1]
   Richter A, 2008, SENSORS-BASEL, V8, P561, DOI 10.3390/s8010561
   Rong QF, 2015, SCI REP-UK, V5, DOI 10.1038/srep11440
   Saha K, 2012, CHEM REV, V112, P2739, DOI 10.1021/cr2001178
   Salahuddin B, 2022, B CHEM SOC JPN, V95, P198, DOI 10.1246/bcsj.20210286
   Satarkar NS, 2010, J APPL POLYM SCI, V117, P1813, DOI 10.1002/app.32138
   Sawayama J, 2020, ISCIENCE, V23, DOI 10.1016/j.isci.2020.101243
   Shao S, 2022, CHEM COMMUN, V58, P2184, DOI 10.1039/d1cc06750h
   Sharma S, 2021, SMALL, V17, DOI 10.1002/smll.202102220
   Shen L, 2007, ELECTROCHEM COMMUN, V9, P657, DOI 10.1016/j.elecom.2006.10.049
   Sheng KX, 2011, NEW CARBON MATER, V26, P9, DOI 10.1016/S1872-5805(11)60062-0
   Shi Y, 2015, ADV FUNCT MATER, V25, P1219, DOI 10.1002/adfm.201404247
   Shim M, 2002, NANO LETT, V2, P285, DOI 10.1021/nl015692j
   Shin SR, 2013, ACS NANO, V7, P2369, DOI 10.1021/nn305559j
   Si YM, 2020, ANAL CHEM, V92, P2649, DOI 10.1021/acs.analchem.9b04606
   SIEGEL RA, 1988, MACROMOLECULES, V21, P3254, DOI 10.1021/ma00189a021
   Smajda R, 2009, PHYS STATUS SOLIDI B, V246, P2457, DOI 10.1002/pssb.200982269
   Tai ZX, 2013, RSC ADV, V3, P12751, DOI 10.1039/c3ra22335c
   Tan ZQ, 2014, RSC ADV, V4, P8874, DOI 10.1039/c3ra46856a
   Tanaka S, 2019, CHEMNANOMAT, V5, P506, DOI 10.1002/cnma.201800487
   Tang ZX, 2017, BIOSENS BIOELECTRON, V91, P299, DOI 10.1016/j.bios.2016.12.049
   Tasis D, 2003, CHEM-EUR J, V9, P4001, DOI 10.1002/chem.200304800
   Tilmaciu CM, 2015, FRONT CHEM, V3, DOI 10.3389/fchem.2015.00059
   Tong X, 2007, MATER LETT, V61, P1704, DOI 10.1016/j.matlet.2006.07.115
   Tungkavet T, 2015, MAT SCI ENG C-MATER, V46, P281, DOI 10.1016/j.msec.2014.10.068
   Um SH, 2006, NAT MATER, V5, P797, DOI 10.1038/nmat1741
   Unagolla JM, 2020, APPL MATER TODAY, V18, DOI 10.1016/j.apmt.2019.100479
   Valenti G, 2017, J AM CHEM SOC, V139, P16830, DOI 10.1021/jacs.7b09260
   Vander Wal RL, 2003, APPL PHYS A-MATER, V77, P885, DOI 10.1007/s00339-003-2196-3
   Wang F, 2015, ANGEW CHEM INT EDIT, V54, P1098, DOI 10.1002/anie.201404652
   Wang HQ, 2018, SENSOR ACTUAT B-CHEM, V254, P642, DOI 10.1016/j.snb.2017.07.135
   Wang HQ, 2017, BIOELECTROCHEMISTRY, V114, P48, DOI 10.1016/j.bioelechem.2016.12.006
   Wang LR, 2021, TRAC-TREND ANAL CHEM, V134, DOI 10.1016/j.trac.2020.116130
   Wang RH, 2013, BIOSENS BIOELECTRON, V42, P148, DOI 10.1016/j.bios.2012.10.038
   Wang YQ, 2015, NANO LETT, V15, P7736, DOI 10.1021/acs.nanolett.5b03891
   Wang Y, 2011, ANAL CHEM, V83, P6202, DOI 10.1021/ac200751s
   Wang YC, 2013, ACS APPL MATER INTER, V5, P2786, DOI 10.1021/am302030a
   Wu T, 2017, PHYS CHEM CHEM PHYS, V19, P21012, DOI 10.1039/c7cp02501g
   Xing YZ, 2011, ADV MATER, V23, P1117, DOI 10.1002/adma.201003343
   Xing ZY, 2018, P NATL ACAD SCI USA, V115, P8137, DOI 10.1073/pnas.1722206115
   Xu WL, 2017, CHEM-EUR J, V23, P18276, DOI 10.1002/chem.201704390
   Xu YX, 2015, ACCOUNTS CHEM RES, V48, P1666, DOI 10.1021/acs.accounts.5b00117
   Xu YX, 2010, ACS NANO, V4, P4324, DOI 10.1021/nn101187z
   Yan CQ, 2010, CHEM SOC REV, V39, P3528, DOI 10.1039/b919449p
   Yan J, 2010, ACS APPL MATER INTER, V2, P748, DOI 10.1021/am9007819
   Yang DQ, 2020, PHOTONICS RES, V8, P497, DOI 10.1364/PRJ.380238
   Yang JM, 2018, ADV EXP MED BIOL, V1077, P197, DOI 10.1007/978-981-13-0947-2_12
   Yang LL, 2020, ANAL CHIM ACTA, V1124, P104, DOI 10.1016/j.aca.2020.05.025
   Ye DK, 2020, NAT PROTOC, V15, P2163, DOI 10.1038/s41596-020-0326-4
   Yin BS, 2019, J ALLOY COMPD, V805, P1044, DOI 10.1016/j.jallcom.2019.07.144
   Yuan JP, 2013, ANGEW CHEM INT EDIT, V52, P976, DOI 10.1002/anie.201205791
   Zhai DY, 2013, ACS NANO, V7, P3540, DOI 10.1021/nn400482d
   Zhang N, 2018, POLYMERS-BASEL, V10, DOI 10.3390/polym10040358
   Zhang X., 2009, SENSORS-BASEL, V9
   Zhang XH, 2006, BIOSENS BIOELECTRON, V21, P2180, DOI 10.1016/j.bios.2005.10.018
   Zhang XB, 2011, NANO LETT, V11, P3239, DOI 10.1021/nl201503e
   Zhang ZY, 2013, ACS APPL MATER INTER, V5, P2227, DOI 10.1021/am303299r
   Zhao HX, 2016, J MATER CHEM B, V4, P4648, DOI 10.1039/c6tb00825a
   Zhao LH, 2019, ACS SENSORS, V4, P450, DOI 10.1021/acssensors.8b01465
   Zhao YJ, 2010, ADV FUNCT MATER, V20, P976, DOI 10.1002/adfm.200901812
   Zhao ZF, 2014, REV ADV MATER SCI, V36, P137
   Zhou J, 2021, ACS SENSORS, V6, P1884, DOI 10.1021/acssensors.1c00174
   Zhu Q, 2017, SENSOR ACTUAT B-CHEM, V238, P1316, DOI 10.1016/j.snb.2016.09.116
   Zhu Y, 2008, SCI CHINA SER B, V51, P1021, DOI 10.1007/s11426-008-0120-6
   Zhu Z, 2010, ANGEW CHEM INT EDIT, V49, P1052, DOI 10.1002/anie.200905570
NR 265
TC 14
Z9 14
U1 67
U2 295
PU WILEY-V C H VERLAG GMBH
PI WEINHEIM
PA POSTFACH 101161, 69451 WEINHEIM, GERMANY
SN 1613-6810
EI 1613-6829
J9 SMALL
JI Small
PD JUL
PY 2022
VL 18
IS 26
AR 2107571
DI 10.1002/smll.202107571
EA MAY 2022
PG 28
WC Chemistry, Multidisciplinary; Chemistry, Physical; Nanoscience &
   Nanotechnology; Materials Science, Multidisciplinary; Physics, Applied;
   Physics, Condensed Matter
WE Science Citation Index Expanded (SCI-EXPANDED)
SC Chemistry; Science & Technology - Other Topics; Materials Science;
   Physics
GA 2O9LJ
UT WOS:000802234800001
PM 35620959
DA 2023-06-30
ER

PT J
AU Wang, S
   Qi, X
   Hao, DN
   Moro, R
   Ma, YQ
   Ma, L
AF Wang, Shuo
   Qi, Xin
   Hao, Danni
   Moro, Ramiro
   Ma, Yanqing
   Ma, Lei
TI Review-Recent Advances in Graphene-Based Field-Effect-Transistor
   Biosensors: A Review on Biosensor Designing Strategy
SO JOURNAL OF THE ELECTROCHEMICAL SOCIETY
LA English
DT Review
ID LABEL-FREE DETECTION; LOW CONTACT RESISTANCE; EPITAXIAL GRAPHENE;
   ULTRASENSITIVE DETECTION; ELECTRONIC TRANSPORT; SELECTIVE DETECTION;
   SCALABLE PRODUCTION; DNA HYBRIDIZATION; CVD GRAPHENE; MOBILITY
AB Biosensors for quick diagnosis and in situ monitoring are increasingly needed in health care. Field-effect transistor (FET) based biosensors have attracted much attention due to their high sensitivity and compatibility with point-of-care applications. As the most important 2D material, graphene has been investigated intensively as a channel material for transistor-based sensors due to its easily enhanced selectivity by rather simple functionalization. However, in order to realize its practical applications, challenges still remain, such as device stability and reproducibility. Here, we review recent progress in the general design strategy of high-performance graphene field-effect transistor (GFET) biosensors with emphasis on the device physics, defects, Debye screening, and functionalization. Finally, both current applications and perspectives on future development are given. (c) 2022 The Electrochemical Society ("ECS"). Published on behalf of ECS by IOP Publishing Limited.
C1 [Wang, Shuo; Qi, Xin; Hao, Danni; Moro, Ramiro; Ma, Yanqing; Ma, Lei] Tianjin Univ, Tianjin Int Ctr Nanoparticles & Nanosyst, Tianjin 300072, Peoples R China.
   [Ma, Yanqing] Tianjin Univ, State Key Lab Precis Measuring Technol & Instrume, Tianjin 300072, Peoples R China.
C3 Tianjin University; Tianjin University
RP Ma, YQ; Ma, L (通讯作者)，Tianjin Univ, Tianjin Int Ctr Nanoparticles & Nanosyst, Tianjin 300072, Peoples R China.; Ma, YQ (通讯作者)，Tianjin Univ, State Key Lab Precis Measuring Technol & Instrume, Tianjin 300072, Peoples R China.
EM mayanqing@tju.edu.cn; lei.ma@tju.edu.cn
OI Ma, Yanqing/0000-0002-3317-8273
FU National Natural Science Foundation of China [11774255]; National Basic
   Research Program of China [2020YFC2004602]
FX This work was financially supported by the National Natural Science
   Foundation of China (No. 11774255) and the National Basic Research
   Program of China (2020YFC2004602).
CR Afsahi S, 2018, BIOSENS BIOELECTRON, V100, P85, DOI 10.1016/j.bios.2017.08.051
   Ahn SR, 2016, ACS NANO, V10, P7287, DOI 10.1021/acsnano.6b02547
   Allen J.B., 2001, METHODS INVOLVING FO, V2nd ed.
   Ambrosi A, 2016, CHEM SOC REV, V45, P2458, DOI 10.1039/c6cs00136j
   An JH, 2013, ACS NANO, V7, P10563, DOI 10.1021/nn402702w
   Anichini C, 2018, CHEM SOC REV, V47, P4860, DOI 10.1039/c8cs00417j
   Assiri A, 2013, NEW ENGL J MED, V369, P407, DOI 10.1056/NEJMoa1306742
   Auton G, 2016, NAT COMMUN, V7, DOI 10.1038/ncomms11670
   Autumn K, 2002, P NATL ACAD SCI USA, V99, P12252, DOI 10.1073/pnas.192252799
   Balci O, 2012, APPL PHYS LETT, V101, DOI 10.1063/1.4769817
   Ban DK, 2020, ACS NANO, V14, P6743, DOI 10.1021/acsnano.9b10085
   Banszerus L, 2015, SCI ADV, V1, DOI 10.1126/sciadv.1500222
   Barin GB, 2015, CARBON, V84, P82, DOI 10.1016/j.carbon.2014.11.040
   Bay HH, 2019, NANO LETT, V19, P2620, DOI 10.1021/acs.nanolett.9b00431
   Beams R, 2015, J PHYS-CONDENS MAT, V27, DOI 10.1088/0953-8984/27/8/083002
   Bekyarova E, 2012, J PHYS D APPL PHYS, V45, DOI 10.1088/0022-3727/45/15/154009
   Beraud A, 2021, ANALYST, V146, P403, DOI 10.1039/d0an01661f
   Berdebes D, 2011, IEEE T ELECTRON DEV, V58, P3925, DOI 10.1109/TED.2011.2163800
   Berger C, 2004, J PHYS CHEM B, V108, P19912, DOI 10.1021/jp040650f
   Berger C., 2018, PHYS SOLID SURFACES
   Bisri SZ, 2017, ADV MATER, V29, DOI 10.1002/adma.201607054
   Blaschke BM, 2017, 2D MATER, V4, DOI 10.1088/2053-1583/aa5eff
   Blaschke BM, 2016, 2D MATER, V3, DOI 10.1088/2053-1583/3/2/025007
   BOCKRIS JO, 1966, J CHEM PHYS, V44, P1445, DOI 10.1063/1.1726876
   Bolotin KI, 2008, SOLID STATE COMMUN, V146, P351, DOI 10.1016/j.ssc.2008.02.024
   Borini S, 2013, ACS NANO, V7, P11166, DOI 10.1021/nn404889b
   Bose S, 2011, NANOTECHNOLOGY, V22, DOI 10.1088/0957-4484/22/40/405603
   Bourlinos AB, 2009, SMALL, V5, P1841, DOI 10.1002/smll.200900242
   Brownson DAC, 2012, PHYS CHEM CHEM PHYS, V14, P8264, DOI 10.1039/c2cp40225d
   Burson KM, 2013, NANO LETT, V13, P3576, DOI 10.1021/nl4012529
   Cai BJ, 2015, BIOSENS BIOELECTRON, V74, P329, DOI 10.1016/j.bios.2015.06.068
   Cai BJ, 2014, ACS NANO, V8, P2632, DOI 10.1021/nn4063424
   Campos R, 2019, ACS SENSORS, V4, P286, DOI 10.1021/acssensors.8b00344
   Chandrashekar BN, 2015, ADV MATER, V27, P5210, DOI 10.1002/adma.201502560
   Chen F, 2009, J AM CHEM SOC, V131, P9908, DOI 10.1021/ja9041862
   Chen LP, 2013, J PHYS CHEM LETT, V4, P2158, DOI 10.1021/jz4010174
   Chen PH, 1996, ANAL CHEM, V68, P3958, DOI 10.1021/ac960492r
   Chen TA, 2020, NATURE, V579, P219, DOI 10.1038/s41586-020-2009-2
   Chen YT, 2017, SCI REP-UK, V7, DOI 10.1038/s41598-017-11387-7
   Cheng SY, 2017, ADV MATER, V29, DOI 10.1002/adma.201700171
   Chhowalla M, 2016, NAT REV MATER, V1, DOI 10.1038/natrevmats2016.52
   Choi MS, 2011, J APPL PHYS, V110, DOI 10.1063/1.3646506
   Clifford CA, 2021, NAT REV PHYS, V3, P233, DOI 10.1038/s42254-021-00278-6
   Coburn BJ, 2009, BMC MED, V7, DOI 10.1186/1741-7015-7-30
   Cooper Daniel R., 2012, ISRN Condensed Matter Physics, DOI 10.5402/2012/501686
   Craighead H, 2006, NATURE, V442, P387, DOI 10.1038/nature05061
   Cui Y, 2001, SCIENCE, V293, P1289, DOI 10.1126/science.1062711
   Danielson E, 2020, BIOSENS BIOELECTRON, V165, DOI 10.1016/j.bios.2020.112419
   Das A, 2008, B MATER SCI, V31, P579, DOI 10.1007/s12034-008-0090-5
   Das Sarma S, 2011, REV MOD PHYS, V83, P407, DOI 10.1103/RevModPhys.83.407
   De Fazio D, 2019, ACS NANO, V13, P8926, DOI 10.1021/acsnano.9b02621
   Dean CR, 2010, NAT NANOTECHNOL, V5, P722, DOI 10.1038/nnano.2010.172
   Dong XC, 2010, ADV MATER, V22, P1649, DOI 10.1002/adma.200903645
   Du X, 2008, NAT NANOTECHNOL, V3, P491, DOI 10.1038/nnano.2008.199
   Duffy MR, 2009, NEW ENGL J MED, V360, P2536, DOI 10.1056/NEJMoa0805715
   Ebrahim-Habibi MB, 2019, SCI REP-UK, V9, DOI 10.1038/s41598-018-37311-1
   Eckmann A, 2012, NANO LETT, V12, P3925, DOI 10.1021/nl300901a
   Elias DC, 2009, SCIENCE, V323, P610, DOI 10.1126/science.1167130
   Fan Q, 2020, NANOSCALE, V12, P11364, DOI 10.1039/d0nr01125h
   Fan XY, 2011, J PHYS CHEM C, V115, P12960, DOI 10.1021/jp202273a
   FAUCI AS, 1988, SCIENCE, V239, P617, DOI 10.1126/science.3277274
   Fenoy GE, 2020, BIOSENS BIOELECTRON, V148, DOI 10.1016/j.bios.2019.111796
   Froehlicher G, 2015, PHYS REV B, V91, DOI 10.1103/PhysRevB.91.205413
   FROMHERZ P, 1991, SCIENCE, V252, P1290, DOI 10.1126/science.1925540
   Fu W, 2013, NANOSCALE, V5, P12104, DOI 10.1039/c3nr03940d
   Fu WY, 2017, SCI ADV, V3, DOI 10.1126/sciadv.1701247
   Fu WY, 2016, NANO LETT, V16, P2295, DOI 10.1021/acs.nanolett.5b04729
   Fu WY, 2011, NANO LETT, V11, P3597, DOI 10.1021/nl201332c
   Fuhrer MS, 2013, NAT NANOTECHNOL, V8, P146, DOI 10.1038/nnano.2013.30
   Gao F, 2018, SMALL METHODS, V2, DOI 10.1002/smtd.201700384
   Gao JW, 2020, ACS APPL ELECTRON MA, V2, P1090, DOI 10.1021/acsaelm.0c00095
   Gao N, 2016, P NATL ACAD SCI USA, V113, P14633, DOI 10.1073/pnas.1625010114
   Gao SJ, 2020, SENSOR ACTUAT B-CHEM, V305, DOI 10.1016/j.snb.2019.127167
   Gao ZL, 2020, 2D MATER, V7, DOI 10.1088/2053-1583/ab5dce
   Gao ZL, 2018, NANO LETT, V18, P3509, DOI 10.1021/acs.nanolett.8b00572
   Gao ZL, 2016, ACS APPL MATER INTER, V8, P27546, DOI 10.1021/acsami.6b09238
   Garcia-Cortadella R, 2020, NANO LETT, V20, P3528, DOI 10.1021/acs.nanolett.0c00467
   Garcia-Cortadella R, 2020, SMALL, V16, DOI 10.1002/smll.201906640
   Gass MH, 2008, NAT NANOTECHNOL, V3, P676, DOI 10.1038/nnano.2008.280
   Geim AK, 2007, NAT MATER, V6, P183, DOI 10.1038/nmat1849
   Geim AK, 2003, NAT MATER, V2, P461, DOI 10.1038/nmat917
   Georgakilas V, 2016, CHEM REV, V116, P5464, DOI 10.1021/acs.chemrev.5b00620
   Georgakilas V, 2012, CHEM REV, V112, P6156, DOI 10.1021/cr3000412
   Geringer V, 2010, APPL PHYS LETT, V96, DOI 10.1063/1.3334730
   Giovannetti G, 2008, PHYS REV LETT, V101, DOI 10.1103/PhysRevLett.101.026803
   Goldsmith BR, 2019, SCI REP-UK, V9, DOI 10.1038/s41598-019-38700-w
   Gong C, 2010, J APPL PHYS, V108, DOI 10.1063/1.3524232
   Guell AG, 2015, ACS NANO, V9, P3558, DOI 10.1021/acsnano.5b00550
   Guo SJ, 2013, ANGEW CHEM INT EDIT, V52, P8526, DOI 10.1002/anie.201207186
   Hajian R, 2019, NAT BIOMED ENG, V3, P427, DOI 10.1038/s41551-019-0371-x
   Han ZJ, 2012, ACS NANO, V6, P5809, DOI 10.1021/nn302020a
   Hao Z, 2017, ACS APPL MATER INTER, V9, P27504, DOI 10.1021/acsami.7b07684
   Hebert C, 2018, ADV FUNCT MATER, V28, DOI 10.1002/adfm.201703976
   Heilig A, 1997, SENSOR ACTUAT B-CHEM, V43, P45, DOI 10.1016/S0925-4005(97)00096-8
   Hoefflinger B., 2011, CHIPS 2020, P161
   Hsieh YP, 2016, NANOSCALE, V8, P1327, DOI 10.1039/c5nr07122d
   Huang WG, 2015, J MATER CHEM C, V3, P6445, DOI [10.1039/c5tc00755k, 10.1039/C5TC00755K]
   Huang YX, 2010, NANOSCALE, V2, P1485, DOI 10.1039/c0nr00142b
   Huard B, 2008, PHYS REV B, V78, DOI 10.1103/PhysRevB.78.121402
   Hwang MT, 2020, NAT COMMUN, V11, DOI 10.1038/s41467-020-15330-9
   Islam S, 2019, BIOSENS BIOELECTRON, V126, P792, DOI 10.1016/j.bios.2018.11.041
   Israelachvili JN, 2011, INTERMOLECULAR AND SURFACE FORCES, 3RD EDITION, P1
   Jena D, 2013, P IEEE, V101, P1585, DOI 10.1109/JPROC.2013.2253435
   Jiang ZX, 2020, BIOSENS BIOELECTRON, V166, DOI 10.1016/j.bios.2020.112471
   Jimenez-Villacorta F, 2016, CARBON, V101, P305, DOI 10.1016/j.carbon.2016.02.006
   Johns JE, 2013, ACCOUNTS CHEM RES, V46, P77, DOI 10.1021/ar300143e
   Kalluri R, 2020, SCIENCE, V367, P640, DOI 10.1126/science.aau6977
   Kanai Y, 2020, ACS SENSORS, V5, P24, DOI 10.1021/acssensors.9b02137
   Kang JH, 2014, PROC SPIE, V9083, DOI 10.1117/12.2051198
   Karlicky F, 2013, ACS NANO, V7, P6434, DOI 10.1021/nn4024027
   Kim HE, 2019, SENSOR ACTUAT B-CHEM, V291, P96, DOI 10.1016/j.snb.2019.03.080
   Kim J, 2013, SCIENCE, V342, P833, DOI 10.1126/science.1242988
   Kim S, 2019, ACS APPL MATER INTER, V11, P13927, DOI 10.1021/acsami.8b20498
   Kumar B, 2013, NANO LETT, V13, P1962, DOI 10.1021/nl304734g
   Kumar N, 2020, BIOSENS BIOELECTRON, V156, DOI 10.1016/j.bios.2020.112123
   Kwak YH, 2012, BIOSENS BIOELECTRON, V37, P82, DOI 10.1016/j.bios.2012.04.042
   Lafkioti M, 2010, NANO LETT, V10, P1149, DOI 10.1021/nl903162a
   Lau SKP, 2005, P NATL ACAD SCI USA, V102, P14040, DOI 10.1073/pnas.0506735102
   Lee DS, 2008, NANO LETT, V8, P4320, DOI 10.1021/nl802156w
   Lee J, 2011, ACS NANO, V5, P608, DOI 10.1021/nn103004c
   Lee J, 2013, ACS NANO, V7, P7744, DOI 10.1021/nn403487y
   Lee WH, 2018, ADV MATER INTERFACES, V5, DOI 10.1002/admi.201700316
   Leonard F, 2011, NAT NANOTECHNOL, V6, P773, DOI [10.1038/NNANO.2011.196, 10.1038/nnano.2011.196]
   Leong WS, 2019, NAT COMMUN, V10, DOI 10.1038/s41467-019-08813-x
   Leong WS, 2014, NANO LETT, V14, P3840, DOI 10.1021/nl500999r
   Lerner MB, 2017, SENSOR ACTUAT B-CHEM, V239, P1261, DOI 10.1016/j.snb.2016.09.137
   Lewis DB, 2006, ANNU REV MED, V57, P139, DOI 10.1146/annurev.med.57.121304.131333
   Li HM, 2017, SENSOR ACTUAT B-CHEM, V253, P759, DOI 10.1016/j.snb.2017.06.129
   Li SS, 2019, BIOSENS BIOELECTRON, V136, P91, DOI 10.1016/j.bios.2019.04.034
   Li W, 2011, ACS NANO, V5, P2264, DOI 10.1021/nn103537q
   Li W, 2014, J APPL PHYS, V115, DOI 10.1063/1.4868897
   Li YX, 2021, ACS OMEGA, V6, P6643, DOI 10.1021/acsomega.0c05421
   Liang YR, 2015, NANOSCALE, V7, P10954, DOI 10.1039/c5nr02292d
   Lim CX, 2010, ANAL CHEM, V82, P7387, DOI 10.1021/ac101519v
   Lin L, 2018, CHEM REV, V118, P9281, DOI 10.1021/acs.chemrev.8b00325
   Liu F, 2013, SENSOR ACTUAT B-CHEM, V186, P252, DOI 10.1016/j.snb.2013.05.097
   Liu FY, 2019, ACS NANO, V13, P3257, DOI 10.1021/acsnano.8b09019
   Liu JW, 2019, ADV MATER, V31, DOI 10.1002/adma.201800696
   Liu SH, 2018, ACS APPL MATER INTER, V10, P23522, DOI 10.1021/acsami.8b04260
   Liu Y, 2019, NATURE, V567, P323, DOI 10.1038/s41586-019-1013-x
   Liu YY, 2011, NANO LETT, V11, P3113, DOI 10.1021/nl2011142
   Lu HW, 2022, BIOSENS BIOELECTRON, V195, DOI 10.1016/j.bios.2021.113605
   Lu N, 2019, NANO RES, V12, P247, DOI 10.1007/s12274-018-2209-3
   Luo J, 2012, ANAL CHIM ACTA, V709, P47, DOI 10.1016/j.aca.2011.10.025
   Maehashi K, 2007, ANAL CHEM, V79, P782, DOI 10.1021/ac060830g
   Malec CE, 2011, SOLID STATE COMMUN, V151, P1791, DOI 10.1016/j.ssc.2011.08.025
   Mao HY, 2013, PROG SURF SCI, V88, P132, DOI 10.1016/j.progsurf.2013.02.001
   Mao S, 2017, CHEM SOC REV, V46, P6872, DOI 10.1039/c6cs00827e
   MARTINI GA, 1973, POSTGRAD MED J, V49, P542, DOI 10.1136/pgmj.49.574.542
   Martins LGP, 2013, P NATL ACAD SCI USA, V110, P17762, DOI 10.1073/pnas.1306508110
   Masvidal-Codina E, 2019, NAT MATER, V18, P280, DOI 10.1038/s41563-018-0249-4
   McCreery RL, 2008, CHEM REV, V108, P2646, DOI 10.1021/cr068076m
   Meng Z, 2019, CHEM REV, V119, P478, DOI 10.1021/acs.chemrev.8b00311
   Mensah K, 2020, ADV HEALTHC MATER, V9, DOI 10.1002/adhm.202000260
   Milana S, 2021, NAT PHYS, V17, P1068, DOI 10.1038/s41567-021-01339-4
   Min SK, 2011, NAT NANOTECHNOL, V6, P162, DOI 10.1038/NNANO.2010.283
   Minot ED, 2007, APPL PHYS LETT, V91, DOI 10.1063/1.2775090
   Moon JS, 2012, APPL PHYS LETT, V100, DOI 10.1063/1.4719579
   Mudusu D, 2020, ADV COLLOID INTERFAC, V283, DOI 10.1016/j.cis.2020.102225
   Mujeeb-U-Rahman M, 2019, BIOSENS BIOELECTRON, V124, P66, DOI 10.1016/j.bios.2018.09.077
   Myung S, 2012, ADV MATER, V24, P6081, DOI 10.1002/adma.201202961
   Nagashio K, 2010, APPL PHYS LETT, V97, DOI 10.1063/1.3491804
   Nagashio K, 2009, INT EL DEVICES MEET, P527
   Nair RR, 2010, SMALL, V6, P2877, DOI 10.1002/smll.201001555
   Ni H, 2017, ACS APPL MATER INTER, V9, P24987, DOI 10.1021/acsami.7b07748
   Novodchuk I, 2021, CARBON, V172, P431, DOI 10.1016/j.carbon.2020.10.048
   Novoselov KS, 2012, NATURE, V490, P192, DOI 10.1038/nature11458
   Novoselov KS, 2004, SCIENCE, V306, P666, DOI 10.1126/science.1102896
   Ohno Y, 2010, J AM CHEM SOC, V132, P18012, DOI 10.1021/ja108127r
   Ohno Y, 2009, NANO LETT, V9, P3318, DOI 10.1021/nl901596m
   Ono T, 2019, NANO LETT, V19, P4004, DOI 10.1021/acs.nanolett.9b01335
   Orlita M, 2011, PHYS REV LETT, V107, DOI 10.1103/PhysRevLett.107.216603
   Park HY, 2016, ADV MATER, V28, P864, DOI 10.1002/adma.201503715
   Passi V, 2019, ADV MATER INTERFACES, V6, DOI 10.1002/admi.201801285
   Pei SF, 2012, CARBON, V50, P3210, DOI 10.1016/j.carbon.2011.11.010
   Peng G, 2009, NAT NANOTECHNOL, V4, P669, DOI 10.1038/nnano.2009.235
   Pialoux G, 2007, LANCET INFECT DIS, V7, P319, DOI 10.1016/S1473-3099(07)70107-X
   Ping JL, 2016, ACS NANO, V10, P8700, DOI 10.1021/acsnano.6b04110
   Qing FZ, 2020, NANOSCALE, V12, P10890, DOI 10.1039/d0nr01198c
   Rajkomar A, 2019, NEW ENGL J MED, V380, P1347, DOI 10.1056/NEJMra1814259
   Ramadan S, 2021, ACS APPL MATER INTER, V13, P7854, DOI 10.1021/acsami.0c18293
   Ramgir NS, 2010, SMALL, V6, P1705, DOI 10.1002/smll.201000972
   Rivnay J, 2018, NAT REV MATER, V3, DOI 10.1038/natrevmats.2017.86
   Robinson JT, 2008, NANO LETT, V8, P3137, DOI 10.1021/nl8013007
   Robinson JT, 2010, NANO LETT, V10, P3001, DOI 10.1021/nl101437p
   Robinson JA, 2011, NANO LETT, V11, P3875, DOI 10.1021/nl2019855
   Robinson JA, 2011, APPL PHYS LETT, V98, DOI 10.1063/1.3549183
   Rumyantsev S, 2012, NANO LETT, V12, P2294, DOI 10.1021/nl3001293
   Schedin F, 2007, NAT MATER, V6, P652, DOI 10.1038/nmat1967
   Schuck A, 2020, BIOSENS BIOELECTRON, V157, DOI 10.1016/j.bios.2020.112167
   Schwierz F, 2010, NAT NANOTECHNOL, V5, P487, DOI [10.1038/NNANO.2010.89, 10.1038/nnano.2010.89]
   Seo G, 2020, ACS NANO, V14, P12257, DOI [10.1021/acsnano.0c06726, 10.1021/acsnano.0c02823]
   Shan CS, 2009, ANAL CHEM, V81, P2378, DOI 10.1021/ac802193c
   Shang XB, 2018, ACS APPL MATER INTER, V10, P36194, DOI 10.1021/acsami.8b13517
   Sheibani S, 2021, COMMUN MATER, V2, DOI 10.1038/s43246-020-00114-x
   Shin DH, 2018, SENSOR ACTUAT B-CHEM, V264, P216, DOI 10.1016/j.snb.2018.02.139
   Singh E, 2017, ACS APPL MATER INTER, V9, P34544, DOI 10.1021/acsami.7b07063
   Sinitskii A, 2010, ACS NANO, V4, P1949, DOI 10.1021/nn901899j
   Smith JT, 2013, ACS NANO, V7, P3661, DOI 10.1021/nn400671z
   Sohn IY, 2013, BIOSENS BIOELECTRON, V45, P70, DOI 10.1016/j.bios.2013.01.051
   Sorgenfrei S, 2011, NANO LETT, V11, P3739, DOI 10.1021/nl201781q
   Stergiou A, 2020, PROG MATER SCI, V114, DOI 10.1016/j.pmatsci.2020.100683
   Stern E, 2007, NANO LETT, V7, P3405, DOI 10.1021/nl071792z
   Stoller MD, 2008, NANO LETT, V8, P3498, DOI 10.1021/nl802558y
   Subrahmanyam KS, 2010, CHEM PHYS LETT, V497, P70, DOI 10.1016/j.cplett.2010.07.091
   Sun Y, 2021, CARBON, V182, P167, DOI 10.1016/j.carbon.2021.06.003
   Sze S. M., 2007, PHYS SEMICONDUCTOR D, P832
   Szroeder P, 2014, J SOLID STATE ELECTR, V18, P2555, DOI 10.1007/s10008-014-2512-1
   Tan C, 2012, ACS NANO, V6, P3070, DOI 10.1021/nn204746n
   Tao T, 2021, SENSOR ACTUAT B-CHEM, V328, DOI 10.1016/j.snb.2020.128936
   Tehrani Z, 2014, 2D MATER, V1, DOI 10.1088/2053-1583/1/2/025004
   Thangaraju P, 2019, CUKUROVA MED J, V44, P1150, DOI 10.17826/cumj.514157
   Tien DH, 2016, ACS APPL MATER INTER, V8, P3072, DOI 10.1021/acsami.5b10370
   Torrente-Rodriguez RM, 2020, MATTER-US, V2, P921, DOI 10.1016/j.matt.2020.01.021
   TOUR JM, 1995, J AM CHEM SOC, V117, P9529, DOI 10.1021/ja00142a021
   Tran TT, 2016, TRAC-TREND ANAL CHEM, V79, P222, DOI 10.1016/j.trac.2015.12.002
   Traversi F, 2013, NAT NANOTECHNOL, V8, P939, DOI [10.1038/NNANO.2013.240, 10.1038/nnano.2013.240]
   Tripathi M, 2018, ACS APPL MATER INTER, V10, P44614, DOI 10.1021/acsami.8b10294
   Uesugi E, 2013, SCI REP-UK, V3, DOI 10.1038/srep01595
   Valota AT, 2011, ACS NANO, V5, P8809, DOI 10.1021/nn202878f
   Vermisoglou E, 2020, BIOSENS BIOELECTRON, V166, DOI 10.1016/j.bios.2020.112436
   Wang DQ, 2010, NANO LETT, V10, P4989, DOI 10.1021/nl103103z
   Wang J, 2008, CHEM REV, V108, P814, DOI 10.1021/cr068123a
   Wang L, 2013, SCIENCE, V342, P614, DOI 10.1126/science.1244358
   Wang L, 2017, ANAL CHIM ACTA, V985, P24, DOI 10.1016/j.aca.2017.06.054
   Wang QH, 2012, NAT CHEM, V4, P724, DOI [10.1038/NCHEM.1421, 10.1038/nchem.1421]
   Wang RR, 2021, FOOD CHEM, V347, DOI 10.1016/j.foodchem.2020.128980
   Wang SY, 2020, BIOSENS BIOELECTRON, V165, DOI 10.1016/j.bios.2020.112363
   Wang S, 2019, J ELECTROANAL CHEM, V853, DOI 10.1016/j.jelechem.2019.113527
   Wang XM, 2011, ADV MATER, V23, P2464, DOI 10.1002/adma.201100476
   Wang XJ, 2018, ELECTROCHIM ACTA, V290, P356, DOI 10.1016/j.electacta.2018.08.062
   Wang Y, 2011, ACS NANO, V5, P9927, DOI 10.1021/nn203700w
   Wang YH, 2021, J AGR FOOD CHEM, V69, P1398, DOI 10.1021/acs.jafc.0c07052
   Wang YY, 2013, APPL PHYS LETT, V103, DOI 10.1063/1.4816764
   Wang ZR, 2019, ADV FUNCT MATER, V29, DOI 10.1002/adfm.201905202
   Watanabe E, 2012, DIAM RELAT MATER, V24, P171, DOI 10.1016/j.diamond.2012.01.019
   Watanabe K, 2004, NAT MATER, V3, P404, DOI 10.1038/nmat1134
   Wong SL, 2011, ACS NANO, V5, P7662, DOI 10.1021/nn202910t
   Wongkaew N, 2019, CHEM REV, V119, P120, DOI 10.1021/acs.chemrev.8b00172
   Wu T, 2019, ADV MATER, V31, DOI 10.1002/adma.201805752
   Wu YP, 2012, SMALL, V8, P3129, DOI 10.1002/smll.201200520
   Xia FN, 2011, NAT NANOTECHNOL, V6, P179, DOI [10.1038/nnano.2011.6, 10.1038/NNANO.2011.6]
   Xia JL, 2009, NAT NANOTECHNOL, V4, P505, DOI [10.1038/nnano.2009.177, 10.1038/NNANO.2009.177]
   Xia YP, 2021, TALANTA, V223, DOI 10.1016/j.talanta.2020.121766
   Xiao Y, 2003, SCIENCE, V299, P1877, DOI 10.1126/science.1080664
   Xiong C, 2018, BIOSENS BIOELECTRON, V101, P21, DOI 10.1016/j.bios.2017.10.004
   Xu GY, 2014, NAT COMMUN, V5, DOI 10.1038/ncomms5866
   Xu GW, 2012, ADV MATER, V24, pOP71, DOI 10.1002/adma.201104846
   Xu SC, 2021, SENSOR ACTUAT B-CHEM, V326, DOI 10.1016/j.snb.2020.128991
   Xu SC, 2019, SENSOR ACTUAT B-CHEM, V284, P125, DOI 10.1016/j.snb.2018.12.129
   Xu SC, 2018, APPL SURF SCI, V427, P1114, DOI 10.1016/j.apsusc.2017.09.113
   Xu SC, 2017, NAT COMMUN, V8, DOI 10.1038/ncomms14902
   Xu T, 2018, WOODH PUB SER ELECT, P137, DOI 10.1016/B978-0-08-102053-1.00005-3
   Yan F, 2014, ADV HEALTHC MATER, V3, P313, DOI 10.1002/adhm.201300221
   Yeh CH, 2016, BIOSENS BIOELECTRON, V77, P1008, DOI 10.1016/j.bios.2015.10.078
   Yin PT, 2015, CHEM REV, V115, P2483, DOI 10.1021/cr500537t
   Yoon H, 2020, SENSOR ACTUAT B-CHEM, V311, DOI 10.1016/j.snb.2020.127866
   Zandiatashbar A, 2014, NAT COMMUN, V5, DOI 10.1038/ncomms4186
   Zhan BB, 2014, SMALL, V10, P4042, DOI 10.1002/smll.201400463
   Zhang GJ, 2008, NANO LETT, V8, P1066, DOI 10.1021/nl072991l
   Zhang JC, 2020, ADV MATER, V32, DOI 10.1002/adma.201903266
   Zhang XH, 2013, SMALL, V9, P4045, DOI 10.1002/smll.201300793
   Zhang XY, 2020, SMALL, V16, DOI 10.1002/smll.201902820
   Zhang YP, 2019, J AM CHEM SOC, V141, P14643, DOI 10.1021/jacs.9b05724
   Zheng C, 2015, ACS APPL MATER INTER, V7, P16953, DOI 10.1021/acsami.5b03941
   Zhong JH, 2014, J AM CHEM SOC, V136, P16609, DOI 10.1021/ja508965w
   Zhou L, 2017, BIOSENS BIOELECTRON, V87, P701, DOI 10.1016/j.bios.2016.09.025
   Zhou Y, 2019, BIOSENS BIOELECTRON, V146, DOI 10.1016/j.bios.2019.111751
NR 268
TC 2
Z9 2
U1 39
U2 127
PU ELECTROCHEMICAL SOC INC
PI PENNINGTON
PA 65 SOUTH MAIN STREET, PENNINGTON, NJ 08534 USA
SN 0013-4651
EI 1945-7111
J9 J ELECTROCHEM SOC
JI J. Electrochem. Soc.
PD FEB 1
PY 2022
VL 169
IS 2
AR 027509
DI 10.1149/1945-7111/ac4f24
PG 18
WC Electrochemistry; Materials Science, Coatings & Films
WE Science Citation Index Expanded (SCI-EXPANDED)
SC Electrochemistry; Materials Science
GA ZA2PB
UT WOS:000756009800001
DA 2023-06-30
ER

PT J
AU Gao, PW
   Shen, YZ
   Ma, C
   Xu, Q
   Hu, XY
AF Gao, Peng-Wei
   Shen, Ying-Zhuo
   Ma, Cheng
   Xu, Qin
   Hu, Xiao-Ya
TI High-sensitivity photo-electrochemical heterostructure of the cuprous
   oxide-metal organic framework for a dioctyl phthalate molecularly
   imprinted sensor
SO ANALYST
LA English
DT Article
ID ENVIRONMENTAL WATER; PERFORMANCE; BIOSENSOR; ESTERS
AB This work designed a novel dioctyl phthalate (DOP) photoelectrochemical (PEC) sensor based on a molecularly imprinted polymer (MIP) modified Cu-3(BTC)(2)@Cu2O heterostructure. In this work, a metal organic framework (MOF), Cu-3(BTC)(2), was coated on Cu2O through a simple immersion method to form a Cu-3(BTC)(2)@Cu2O heterostructure. The heterostructure exhibited strong light adsorption ability, good stability and enhanced photocurrent under visible light irradiation. Using the Cu-3(BTC)(2)@Cu2O heterostructure as the photoelectric converter, a PEC sensor was constructed by imprinting DOP on the heterostructure. Under the optimal experimental conditions, the PEC sensor showed a wide linear range from 25.0 pM-0.1 mu M and a low detection limit of 9.15 pM. This method with good sensitivity, stability, selectivity and reproducibility in actual sample analyses showed promising applications of the MOF-based heterostructure in photoelectrochemical analysis fields.
C1 [Gao, Peng-Wei; Shen, Ying-Zhuo; Ma, Cheng; Xu, Qin; Hu, Xiao-Ya] Yangzhou Univ, Sch Chem & Chem Engn, Yangzhou 225002, Jiangsu, Peoples R China.
C3 Yangzhou University
RP Ma, C; Xu, Q (通讯作者)，Yangzhou Univ, Sch Chem & Chem Engn, Yangzhou 225002, Jiangsu, Peoples R China.
EM 340055376@qq.com; xuqin@yzu.edu.cn
RI Hu, Xiao/GQI-0007-2022
OI Hu, Xiao/0000-0003-1128-4099; Xu, Qin/0000-0001-9311-213X
FU NSFC [22076161, 21675140, 21904063, 21705141]; Natural Science
   Foundation of Jiangsu Province [BK20190279, BK20181219]; 14th Six Talent
   Peaks Project in Jiangsu Province [SWYY-085]; Talent Support Program of
   Yangzhou University, Higher Education Outstanding Scientific and
   Technological Innovation Team of Jiangsu Province [2017-6]; Open Project
   Program of Jiangsu Key Laboratory of Zoonosis [R2013]; Yangzhou City and
   Yangzhou University Cooperation Fund [YZ2020184]; PAPD; TAPP; Shandong
   Key Laboratory of Biochemical Analysis
FX We gratefully thank the NSFC (22076161, 21675140, 21904063 and
   21705141), the Natural Science Foundation of Jiangsu Province
   (BK20190279 and BK20181219), the 14th Six Talent Peaks Project in
   Jiangsu Province (SWYY-085), Talent Support Program of Yangzhou
   University, Higher Education Outstanding Scientific and Technological
   Innovation Team of Jiangsu Province (2017-6), the Open Project Program
   of Jiangsu Key Laboratory of Zoonosis (No. R2013), the Yangzhou City and
   Yangzhou University Cooperation Fund (YZ2020184), and the project funded
   by the PAPD and TAPP. We also thank the Test Center of Yangzhou
   University for the SEM characterization and Shandong Key Laboratory of
   Biochemical Analysis for their support.
CR Ahmad OS, 2019, TRENDS BIOTECHNOL, V37, P294, DOI 10.1016/j.tibtech.2018.08.009
   Cecchini A, 2017, NANO LETT, V17, P2307, DOI 10.1021/acs.nanolett.6b05052
   Chen HM, 2012, CHEM SOC REV, V41, P5654, DOI 10.1039/c2cs35019j
   Chui SSY, 1999, SCIENCE, V283, P1148, DOI 10.1126/science.283.5405.1148
   Deng X, 2019, J AM CHEM SOC, V141, P10924, DOI 10.1021/jacs.9b06239
   Devadoss A, 2014, PHYS CHEM CHEM PHYS, V16, P21237, DOI 10.1039/c4cp03262d
   Jia W, 2014, J CHROMATOGR A, V1362, P110, DOI 10.1016/j.chroma.2014.08.030
   Jin YF, 2013, J CHEM-NY, V2013, DOI 10.1155/2013/903210
   Kong WS, 2020, BIOSENS BIOELECTRON, V167, DOI 10.1016/j.bios.2020.112481
   Li CY, 2016, ANAL BIOANAL CHEM, V408, P7857, DOI 10.1007/s00216-016-9889-x
   Li MX, 2019, BIOSENS BIOELECTRON, V142, DOI 10.1016/j.bios.2019.111535
   Li R, 2014, ADV MATER, V26, P4783, DOI 10.1002/adma.201400428
   Li XQ, 2019, MICROCHIM ACTA, V186, DOI 10.1007/s00604-019-3812-z
   Liu PP, 2017, ACS APPL MATER INTER, V9, P27185, DOI 10.1021/acsami.7b07047
   Liu T, 2018, NANOSCALE, V10, P13194, DOI 10.1039/c8nr02896f
   Liu XM, 2015, J CHROMATOGR A, V1409, P46, DOI 10.1016/j.chroma.2015.07.068
   Mathieu-Denoncourt J, 2015, GEN COMP ENDOCR, V219, P74, DOI 10.1016/j.ygcen.2014.11.003
   McShane CM, 2010, J PHYS CHEM LETT, V1, P2666, DOI 10.1021/jz100991e
   Moahammadi AA, 2021, J IRAN CHEM SOC, V18, P385, DOI 10.1007/s13738-020-02034-6
   Pan LF, 2018, NAT CATAL, V1, P412, DOI 10.1038/s41929-018-0077-6
   Sarkar J, 2013, CHEMOSPHERE, V90, P2571, DOI 10.1016/j.chemosphere.2012.10.101
   Shu Y, 2017, ACS APPL MATER INTER, V9, P22342, DOI 10.1021/acsami.7b07501
   Sirivithayapakorn S, 2010, B ENVIRON CONTAM TOX, V84, P503, DOI 10.1007/s00128-010-9980-5
   Sun SD, 2015, NANOSCALE, V7, P10850, DOI 10.1039/c5nr02178b
   Tuncel SG, 2016, ANAL LETT, V49, P1334, DOI 10.1080/00032719.2015.1098654
   Wu XQ, 2020, LANGMUIR, V36, P14123, DOI 10.1021/acs.langmuir.0c02799
   Xiao Y, 2021, J ENERGY CHEM, V58, P508, DOI 10.1016/j.jechem.2020.10.008
   Xiong XX, 2020, J ELECTROANAL CHEM, V873, DOI 10.1016/j.jelechem.2020.114394
   Xu L, 2015, J MATER CHEM A, V3, P5923, DOI 10.1039/c4ta06772j
   Xu YX, 2018, COORDIN CHEM REV, V376, P292, DOI 10.1016/j.ccr.2018.08.010
   Yan HY, 2010, ANALYST, V135, P2585, DOI 10.1039/c0an00441c
   Yang XY, 2019, ANAL CHEM, V91, P9356, DOI 10.1021/acs.analchem.9b01739
   Yu LY, 2019, TALANTA, V197, P622, DOI 10.1016/j.talanta.2018.12.090
   Zang Y, 2021, BIOSENS BIOELECTRON, V185, DOI 10.1016/j.bios.2021.113251
   Zang Y, 2020, ELECTROCHIM ACTA, V334, DOI 10.1016/j.electacta.2019.135581
   Zhao WW, 2017, BIOSENS BIOELECTRON, V92, P294, DOI 10.1016/j.bios.2016.11.009
   Zheng HL, 2014, SEP PURIF TECHNOL, V123, P35, DOI 10.1016/j.seppur.2013.12.018
   Zhou QX, 2015, J SEP SCI, V38, P2526, DOI 10.1002/jssc.201500361
NR 38
TC 12
Z9 12
U1 34
U2 146
PU ROYAL SOC CHEMISTRY
PI CAMBRIDGE
PA THOMAS GRAHAM HOUSE, SCIENCE PARK, MILTON RD, CAMBRIDGE CB4 0WF, CAMBS,
   ENGLAND
SN 0003-2654
EI 1364-5528
J9 ANALYST
JI Analyst
PD OCT 11
PY 2021
VL 146
IS 20
BP 6178
EP 6186
DI 10.1039/d1an01348c
EA SEP 2021
PG 9
WC Chemistry, Analytical
WE Science Citation Index Expanded (SCI-EXPANDED)
SC Chemistry
GA WE7JH
UT WOS:000698354000001
PM 34553726
DA 2023-06-30
ER

PT J
AU Bhardwaj, H
   Rajesh
   Sumana, G
AF Bhardwaj, Hema
   Rajesh
   Sumana, Gajjala
TI Recent advances in nanomaterials integrated immunosensors for food toxin
   detection
SO JOURNAL OF FOOD SCIENCE AND TECHNOLOGY-MYSORE
LA English
DT Review
DE Food toxins; Aflatoxin B-1; Biosensors; Nanomaterials; Electrochemical
   transduction; Optical transduction
AB For the management and prevention of many chronic and acute diseases, the rapid quantification of toxicity in food and feed products have become a significant concern. Technology advancements in the area of biosensors, bioelectronics, miniaturization techniques, and microfluidics have shown a significant impact than conventional methods which have given a boost to improve the sensing performance towards food analyte detection. In this article, recent literature of Aflatoxin B-1 (AFB(1)), worldwide permissible limits, major outbreaks and severe impact on healthy life have been discussed. An improvement achieved in detection range, limit of detection, shelf-life of the biosensor by integrated dimensional nanomaterials such as zero-dimension, one-dimension and two-dimension for AFB(1) detection using electrical and optical transduction mechanism has been summarized. A critical overview of the latest trends using paper-based and micro-spotted array integrated with the anisotropic shape of nanomaterials, portable microfluidic devices have also been described together with future perspectives for further advancements.
C1 [Bhardwaj, Hema; Rajesh; Sumana, Gajjala] CSIR Natl Phys Lab, Dr KS Krishnan Marg, New Delhi 110012, India.
   [Bhardwaj, Hema; Sumana, Gajjala] Acad Sci & Innovat Res AcSIR, Ghaziabad 201002, India.
C3 Council of Scientific & Industrial Research (CSIR) - India; CSIR -
   National Physical Laboratory (NPL); Academy of Scientific & Innovative
   Research (AcSIR)
RP Sumana, G (通讯作者)，CSIR Natl Phys Lab, Dr KS Krishnan Marg, New Delhi 110012, India.; Sumana, G (通讯作者)，Acad Sci & Innovat Res AcSIR, Ghaziabad 201002, India.
EM hema_bhardwaj28@yahoo.in; rajesh@nplindia.org; sumanagajjala@gmail.com
OI Bhardwaj, Hema/0000-0003-2948-8006
FU CEFIPRA
FX We are thankful to Director, CSIR-National Physical Laboratory, New
   Delhi, India, for providing the facilities. H.B. is grateful to CEFIPRA
   for the award of Raman-Charpak Fellowship-2017.
CR Adeyeye S.A., 2016, COGENT FOOD AGR, V2, DOI DOI 10.1080/23311932.2016.1213127
   Afsah-Hejri L, 2013, COMPR REV FOOD SCI F, V12, P629, DOI 10.1111/1541-4337.12029
   Busa LSA, 2016, ANALYST, V141, P6598, DOI [10.1039/C6AN01475E, 10.1039/c6an01475e]
   Althagafi II, 2019, PLOS ONE, V14, DOI 10.1371/journal.pone.0210652
   [Anonymous], 2018, INT J CURR MICROBIOL, DOI DOI 10.20546/IJCMAS.2018.706.015
   Aquino S, 2011, AFLATOXINS - DETECTION, MEASUREMENT AND CONTROL, P53
   Ashraf MW, 2011, INT J MOL SCI, V12, P3648, DOI 10.3390/ijms12063648
   Augustine, 2015, MATER RES SOC S P, V1725, P24, DOI DOI 10.1557/OPL.2015.165
   Ben Abdallah Z, 2019, BIOCHEM ENG J, V150, DOI 10.1016/j.bej.2019.107262
   Bhardwaj H, 2021, TALANTA, V222, DOI 10.1016/j.talanta.2020.121578
   Bhardwaj H, 2020, ANAL BIOANAL CHEM, V412, P7029, DOI 10.1007/s00216-020-02840-0
   Bhardwaj H, 2020, FOOD CHEM, V307, DOI 10.1016/j.foodchem.2019.125530
   Bhardwaj H, 2019, MICROCHIM ACTA, V186, DOI 10.1007/s00604-019-3701-5
   Bhardwaj H, 2018, ANAL BIOANAL CHEM, V410, P7313, DOI 10.1007/s00216-018-1341-y
   Bhardwaj H, 2016, SENSOR ACTUAT B-CHEM, V231, P624, DOI 10.1016/j.snb.2016.03.064
   Bunney J, 2017, CURR RES NUTR FOOD S, V5, P183, DOI 10.12944/CRNFSJ.5.3.02
   Chen BH, 2016, NANOTECH AGRIFOOD, V1, P387, DOI 10.1016/B978-0-12-804308-0.00012-1
   Chen LG, 2015, ANAL METHODS-UK, V7, P2354, DOI [10.1039/c4ay01981d, 10.1039/C4AY01981D]
   Chen YQ, 2018, TALANTA, V186, P299, DOI 10.1016/j.talanta.2018.04.064
   Costa MP, 2017, MICROCHIM ACTA, V184, P3205, DOI 10.1007/s00604-017-2308-y
   Das Q, 2017, FOOD CONTROL, V73, P650, DOI 10.1016/j.foodcont.2016.09.019
   Doss J, 2017, VIRUSES-BASEL, V9, DOI 10.3390/v9030050
   Duran N, 2013, INT J FOOD SCI TECH, V48, P1127, DOI 10.1111/ijfs.12027
   Hajslova J, 2011, METHODS MOL BIOL, V747, P233, DOI 10.1007/978-1-61779-136-9_10
   Hu HF, 2015, RSC ADV, V5, P55209, DOI 10.1039/c5ra06300k
   Hu WH, 2014, J COLLOID INTERF SCI, V431, P71, DOI 10.1016/j.jcis.2014.06.007
   Jaimez J, 2000, J CHROMATOGR A, V882, P1, DOI 10.1016/S0021-9673(00)00212-0
   Joshi S, 2016, ANALYST, V141, P1307, DOI 10.1039/c5an02512e
   Kabak B, 2017, CRIT REV FOOD SCI, V57, P18, DOI 10.1080/10408398.2013.772891
   Kaferstein FK, 1997, EMERG INFECT DIS, V3, P503, DOI 10.3201/eid0304.970414
   Kasoju A, 2020, RSC ADV, V10, P11843, DOI 10.1039/d0ra00062k
   Khlangwiset P, 2011, CRIT REV TOXICOL, V41, P740, DOI 10.3109/10408444.2011.575766
   Kolosova AY, 2006, ANAL BIOANAL CHEM, V384, P286, DOI 10.1007/s00216-005-0103-9
   Lee TH, 2018, CHEM REV, V118, P5392, DOI 10.1021/acs.chemrev.7b00729
   Li QF, 2016, MICROCHIM ACTA, V183, P2815, DOI 10.1007/s00604-016-1929-x
   Li ZM, 2016, ANAL METHODS-UK, V8, P548, DOI 10.1039/c5ay02643a
   Li ZH, 2020, TOXINS, V12, DOI 10.3390/toxins12010020
   Linting Z., 2012, SENSOR ACTUAT B-CHEM, V174, P359, DOI DOI 10.1016/J.SNB.2012.06.051
   Liu Q, 2017, SENSORS-BASEL, V17, DOI 10.3390/s17122797
   Lu ZS, 2015, MICROCHIM ACTA, V182, P571, DOI 10.1007/s00604-014-1360-0
   Luo Y, 2018, FOOD CONTROL, V89, P123, DOI 10.1016/j.foodcont.2018.01.016
   Ma HH, 2016, BIOCHEM ENG J, V115, P38, DOI 10.1016/j.bej.2016.08.003
   Ma HH, 2016, BIOSENS BIOELECTRON, V80, P222, DOI 10.1016/j.bios.2016.01.063
   Majzik A, 2015, CEREAL RES COMMUN, V43, P426, DOI 10.1556/0806.43.2015.3.8
   Malhotra BD, 2014, APPL BIOCHEM BIOTECH, V174, P880, DOI 10.1007/s12010-014-0993-0
   Migliorini FL, 2020, CHEMOSENSORS, V8, DOI 10.3390/chemosensors8030087
   Miklos G, 2020, FRONT MICROBIOL, V11, DOI 10.3389/fmicb.2020.01916
   Mithofer A, 2017, TOXINOLOGY, P3, DOI 10.1007/978-94-007-6464-4_21
   Mondal K, 2016, SENSOR ACTUAT B-CHEM, V229, P82, DOI 10.1016/j.snb.2015.12.108
   Moon J, 2018, SENSORS-BASEL, V18, DOI 10.3390/s18020598
   Nasirian V, 2017, MICROCHIM ACTA, V184, P4655, DOI 10.1007/s00604-017-2508-5
   Neethirajan S, 2018, TRENDS FOOD SCI TECH, V73, P25, DOI 10.1016/j.tifs.2017.12.005
   Nishimwe K, 2017, FOOD CONTROL, V73, P574, DOI 10.1016/j.foodcont.2016.09.006
   Olopade, 2017, CONV J PHYS LIFE SCI, V4, P42
   Ozakyol A, 2017, J GASTROINTEST CANC, V48, P238, DOI 10.1007/s12029-017-9959-0
   Park JH, 2014, FOOD CONTROL, V36, P183, DOI 10.1016/j.foodcont.2013.08.038
   Rai M, 2015, INT J FOOD SCI NUTR, V66, P363, DOI 10.3109/09637486.2015.1034251
   Rasmussen SA, 2016, J NAT PROD, V79, P662, DOI 10.1021/acs.jnatprod.5b01066
   Reddy B.N, 2007, AFR J FOOD AGR NUTR, V7, P1
   Reddy KRN, 2010, TOXIN REV, V29, P3, DOI 10.3109/15569541003598553
   Sabet FS, 2017, FOOD CHEM, V220, P527, DOI 10.1016/j.foodchem.2016.10.004
   Sadeghi, 2016, GRAPHENE SCI HDB APP, V13, P13
   SCOTT PM, 1978, J FOOD PROTECT, V41, P385, DOI 10.4315/0362-028X-41.5.385
   Seale AC, 2014, LANCET INFECT DIS, V14, P731, DOI 10.1016/S1473-3099(14)70804-7
   Sharma A, 2017, MAT SCI ENG C-MATER, V76, P802, DOI 10.1016/j.msec.2017.03.146
   Sharma A, 2018, TOXINS, V10, DOI 10.3390/toxins10050197
   Shipway AN, 2000, CHEMPHYSCHEM, V1, P18, DOI 10.1002/1439-7641(20000804)1:1<18::AID-CPHC18>3.0.CO;2-L
   Singh C, 2013, SENSOR ACTUAT B-CHEM, V185, P258, DOI 10.1016/j.snb.2013.04.040
   Singh J, 2020, FOOD SCI NUTR, V8, P2183, DOI 10.1002/fsn3.1474
   Solanki PR, 2017, MAT SCI ENG C-MATER, V70, P564, DOI 10.1016/j.msec.2016.09.027
   Sozer N, 2009, TRENDS BIOTECHNOL, V27, P82, DOI 10.1016/j.tibtech.2008.10.010
   Srivastava S, 2015, RSC ADV, V5, P5406, DOI 10.1039/c4ra12713g
   Srivastava S, 2014, APPL BIOCHEM BIOTECH, V174, P960, DOI 10.1007/s12010-014-0965-4
   Srivastava S, 2013, NANOSCALE, V5, P3043, DOI 10.1039/c3nr32242d
   Stepurska KV, 2015, TALANTA, V144, P1079, DOI 10.1016/j.talanta.2015.07.068
   SZABO A, 1995, CURR OPIN STRUC BIOL, V5, P699, DOI 10.1016/0959-440X(95)80064-6
   Tan GR, 2016, ADV OPT MATER, V4, P984, DOI 10.1002/adom.201600141
   Tefera T, 2011, CROP PROT, V30, P240, DOI 10.1016/j.cropro.2010.11.015
   Torres AM, 2014, FOOD RES INT, V62, P11, DOI 10.1016/j.foodres.2014.02.023
   Wacoo AP, 2016, J SENSORS, V2016, DOI 10.1155/2016/3053019
   Wang ZH, 2014, J SOLID STATE ELECTR, V18, P2487, DOI 10.1007/s10008-014-2506-z
   Wei T, 2019, FOOD CHEM, V300, DOI 10.1016/j.foodchem.2019.125176
   Xie HZ, 2019, SENSOR ACTUAT B-CHEM, V278, P147, DOI 10.1016/j.snb.2018.09.089
   Yan CL, 2020, NANOMATERIALS-BASEL, V10, DOI 10.3390/nano10091626
   Zekavati R, 2013, MICROCHIM ACTA, V180, P1217, DOI 10.1007/s00604-013-1047-y
   Zhang SB, 2016, ANAL BIOCHEM, V494, P10, DOI 10.1016/j.ab.2015.10.008
   Zhang X, 2016, FOOD CHEM, V192, P197, DOI 10.1016/j.foodchem.2015.06.044
   Zhang Y, 2010, DRUG DISCOV TODAY, V15, P428, DOI 10.1016/j.drudis.2010.04.005
   Zinedine A, 2009, FOOD CONTROL, V20, P334, DOI 10.1016/j.foodcont.2008.07.002
NR 89
TC 8
Z9 8
U1 7
U2 51
PU SPRINGER INDIA
PI NEW DELHI
PA 7TH FLOOR, VIJAYA BUILDING, 17, BARAKHAMBA ROAD, NEW DELHI, 110 001,
   INDIA
SN 0022-1155
EI 0975-8402
J9 J FOOD SCI TECH MYS
JI J. Food Sci. Technol.-Mysore
PD JAN
PY 2022
VL 59
IS 1
BP 12
EP 33
DI 10.1007/s13197-021-04999-5
EA FEB 2021
PG 22
WC Food Science & Technology
WE Science Citation Index Expanded (SCI-EXPANDED)
SC Food Science & Technology
GA YG3DD
UT WOS:000616607100001
PM 35068548
OA Green Published, Bronze
DA 2023-06-30
ER

PT J
AU Boruah, BS
   Ojah, N
   Biswas, R
AF Boruah, Bijoy Sankar
   Ojah, Namita
   Biswas, Rajib
TI Bio-Inspired Localized Surface Plasmon Resonance Enhanced Sensing of
   Mercury Through Green Synthesized Silver Nanoparticle
SO JOURNAL OF LIGHTWAVE TECHNOLOGY
LA English
DT Article
DE Chitosan; green synthesis; mercury; silver nanoparticles; U-shaped probe
ID OPTICAL-FIBER SENSOR; HEAVY-METAL IONS; COLORIMETRIC DETECTION; GOLD
   NANOPARTICLES; ELECTROCHEMICAL DETECTION; POLYETHYLENE-GLYCOL; SELECTIVE
   DETECTION; AQUEOUS-MEDIA; BIOSENSOR; CHITOSAN
AB We report sensing of mercury ion through localized surface plasmon resonance based intensity modulation. A U-shaped probe is utilized for this purpose that is functionalized with Chitosan mediated silver nanoparticles. The nanoparticles have been synthesized through a green route. The as-synthesized silver nanoparticles are found to be similar to 44 nm, as affirmed by absorption curves and DLS experiment. Subject to the dipping of as- fabricated probe in various heavy metal ion solutions, we attain excellent selectivity towards mercury. The sensing offers a limit of detection of 1.5 ppb with an excellent linearity similar to 0.97. The eco-friendly as well as cost-effective with simplistic design approach has enough potential for the application in real time monitoring of heavy metal contaminants in aqueous solutions.
C1 [Boruah, Bijoy Sankar; Biswas, Rajib] Tezpur Univ, Appl Opt & Photon Res Lab, Dept Phys, Napaam 784028, Assam, India.
   [Ojah, Namita] Tezpur Univ, Lab Plasma Proc Mat, Dept Phys, Napaam 784028, Assam, India.
C3 Tezpur University; Tezpur University
RP Biswas, R (通讯作者)，Tezpur Univ, Appl Opt & Photon Res Lab, Dept Phys, Napaam 784028, Assam, India.
EM bijoyboruah09@gmail.com; prabinkumard336@gmail.com; rajib@tezu.ernet.in
RI Boruah, Bijoy Sankar/AAB-8069-2022; Biswas, Rajib/H-3561-2013
OI Biswas, Rajib/0000-0001-6246-2196
FU Tezpur University
FX Author BSB acknowledges Tezpur University for providing institutional
   fellowship during this work. BSB is also grateful to Tezpur University
   for the Research and Innovation Grant. Author BSB also likes to thank
   Dr. P. Nath and Dr. A. J. Chaudhary of Department of Physics, Tezpur
   University, for allowing their lab facilities to carry out this work.
   The editors as well as anonymous referees are sincerely acknowledged for
   their constructive suggestions that help us to revise the manuscript to
   the best possible extent.
CR Ahmad M., 2015, LANGMUIR, V79, P109
   Bharadwaj R, 2014, SENSOR ACTUAT B-CHEM, V192, P804, DOI 10.1016/j.snb.2013.11.026
   Bin Ahmad M, 2011, INT J MOL SCI, V12, P4872, DOI 10.3390/ijms12084872
   Boruah BS, 2020, J ELECTROCHEM SOC, V167, DOI 10.1149/1945-7111/ab6a86
   Boruah BS, 2019, IEEE T NANOTECHNOL, V18, P770, DOI 10.1109/TNANO.2019.2929058
   Boruah BS, 2018, MATER RES EXPRESS, V5, DOI 10.1088/2053-1591/aaa661
   Chandel AKS, 2016, ACS APPL MATER INTER, V8, P3182, DOI 10.1021/acsami.5b10675
   Chauhan S, 2016, PROCEDIA ENGINEER, V168, P117, DOI 10.1016/j.proeng.2016.11.161
   Chen CH, 2010, MICROSYST TECHNOL, V16, P1207, DOI 10.1007/s00542-009-0945-8
   Chen L, 2014, ACS APPL MATER INTER, V6, P15897, DOI 10.1021/am503531c
   Chen ZG, 2013, J NANOPART RES, V15, DOI 10.1007/s11051-013-1930-9
   Chen ZB, 2015, MICROCHIM ACTA, V182, P611, DOI 10.1007/s00604-014-1365-8
   Salih FE, 2017, ARAB J CHEM, V10, P596, DOI 10.1016/j.arabjc.2015.08.021
   Filik H, 2009, J HAZARD MATER, V172, P1297, DOI 10.1016/j.jhazmat.2009.07.136
   Gao SS, 2016, RSC ADV, V6, P15808, DOI 10.1039/c5ra22211g
   Gupta B. D., 2009, Journal of Sensors, DOI 10.1155/2009/979761
   GUPTA BD, 1994, FIBER INTEGRATED OPT, V13, P433, DOI 10.1080/01468039408202251
   He YJ, 2015, SENSOR ACTUAT B-CHEM, V206, P212, DOI 10.1016/j.snb.2014.09.061
   Jiang SZ, 2017, J PHYS D APPL PHYS, V50, DOI 10.1088/1361-6463/aa628c
   Kanchana P, 2015, RSC ADV, V5, P68587, DOI 10.1039/c5ra11424a
   Karunasagar D, 1998, J ANAL ATOM SPECTROM, V13, P679, DOI 10.1039/a802132e
   Kopysc E, 2000, ANAL SCI, V16, P1309, DOI 10.2116/analsci.16.1309
   Kumar S, 2014, OPT FIBER TECHNOL, V20, P333, DOI 10.1016/j.yofte.2014.03.004
   Lee JS, 2007, ANGEW CHEM INT EDIT, V46, P4093, DOI 10.1002/anie.200700269
   Lee SJ, 2007, ADV FUNCT MATER, V17, P3441, DOI 10.1002/adfm.200601202
   Lin TJ, 2009, BIOSENS BIOELECTRON, V24, P1213, DOI 10.1016/j.bios.2008.07.013
   Long F, 2011, BIOSENS BIOELECTRON, V26, P4018, DOI 10.1016/j.bios.2011.03.022
   Maity D, 2014, COLLOID SURFACE A, V455, P122, DOI 10.1016/j.colsurfa.2014.04.047
   Mi FL, 2015, PHYS CHEM CHEM PHYS, V17, P21243, DOI 10.1039/c4cp05012f
   Ngah WSW, 2011, CARBOHYD POLYM, V83, P1446, DOI 10.1016/j.carbpol.2010.11.004
   Paul D, 2017, SENSOR ACTUAT B-CHEM, V250, P198, DOI 10.1016/j.snb.2017.04.171
   Paul D, 2016, J PHYS D APPL PHYS, V49, DOI 10.1088/0022-3727/49/30/305104
   Paul W, 2000, STP PHARMA SCI, V10, P5
   Peng XL, 2017, OPTIK, V130, P813, DOI 10.1016/j.ijleo.2016.11.003
   Pillai CKS, 2009, PROG POLYM SCI, V34, P641, DOI 10.1016/j.progpolymsci.2009.04.001
   Pirtarighat S, 2019, J NANOSTRUCTURE CHEM, V9, P1, DOI 10.1007/s40097-018-0291-4
   Raj DR, 2016, OPT COMMUN, V367, P102, DOI 10.1016/j.optcom.2016.01.027
   Rajawat DS, 2012, INT J ELECTROCHEM SC, V7, P11456
   Rajkumar M, 2011, INT J ELECTROCHEM SC, V6, P3164
   Rana M, 2017, CHEM SCI, V8, P1200, DOI 10.1039/c6sc03444f
   Ratnarathorn N, 2015, TALANTA, V132, P613, DOI 10.1016/j.talanta.2014.10.024
   Roy A, 2019, RSC ADV, V9, P2673, DOI 10.1039/c8ra08982e
   Sai VVR, 2009, BIOSENS BIOELECTRON, V24, P2804, DOI 10.1016/j.bios.2009.02.007
   Satija J, 2014, PLASMONICS, V9, P251, DOI 10.1007/s11468-013-9618-7
   Shameli K, 2012, INT J MOL SCI, V13, P6639, DOI 10.3390/ijms13066639
   Shukla GM, 2019, IEEE SENS J, V19, P3224, DOI 10.1109/JSEN.2019.2893270
   Sobahi TRA, 2014, ARAB J CHEM, V7, P741, DOI 10.1016/j.arabjc.2010.12.011
   Srivastava SK, 2012, PLASMONICS, V7, P261, DOI 10.1007/s11468-011-9302-8
   Tagad CK, 2016, OPTIK, V127, P8807, DOI 10.1016/j.ijleo.2016.06.123
   Thatai S, 2016, MICROCHEM J, V124, P104, DOI 10.1016/j.microc.2015.07.006
   Unser S, 2015, SENSORS-BASEL, V15, P15684, DOI 10.3390/s150715684
   Urrutia A, 2015, J SENSORS, V2015, DOI 10.1155/2015/805053
   Verma R, 2015, FOOD CHEM, V166, P568, DOI 10.1016/j.foodchem.2014.06.045
   Yan HT, 2017, PHOTONIC SENS, V7, P372, DOI 10.1007/s13320-017-0450-0
   Zakaria R, 2017, J MOD OPTIC, V64, P1443, DOI 10.1080/09500340.2017.1293858
   Zhang C, 2017, SENSOR ACTUAT B-CHEM, V251, P127, DOI 10.1016/j.snb.2017.05.045
   Zhang L, 2016, J MOL LIQ, V214, P175, DOI 10.1016/j.molliq.2015.12.013
   Zhou ZQ, 2018, SENSOR ACTUAT B-CHEM, V254, P8, DOI 10.1016/j.snb.2017.07.033
   Zhu DR, 2012, BIOSENS BIOELECTRON, V31, P505, DOI 10.1016/j.bios.2011.11.026
   Zohora N, 2017, COLLOID SURFACE A, V532, P451, DOI 10.1016/j.colsurfa.2017.04.036
NR 60
TC 12
Z9 12
U1 1
U2 32
PU IEEE-INST ELECTRICAL ELECTRONICS ENGINEERS INC
PI PISCATAWAY
PA 445 HOES LANE, PISCATAWAY, NJ 08855-4141 USA
SN 0733-8724
EI 1558-2213
J9 J LIGHTWAVE TECHNOL
JI J. Lightwave Technol.
PD APR 1
PY 2020
VL 38
IS 7
BP 2086
EP 2091
DI 10.1109/JLT.2020.2971252
PG 6
WC Engineering, Electrical & Electronic; Optics; Telecommunications
WE Science Citation Index Expanded (SCI-EXPANDED)
SC Engineering; Optics; Telecommunications
GA LH0YK
UT WOS:000528516300061
DA 2023-06-30
ER

PT J
AU Silva, MLS
AF Silva, M. Luisa S.
TI Lectin-based biosensors as analytical tools for clinical oncology
SO CANCER LETTERS
LA English
DT Review
DE Biosensing; Point-of-care analysis; Aberrant glycosylation; Cancer;
   Biomarkers
ID SELF-ASSEMBLED MONOLAYERS; PROSTATE-SPECIFIC ANTIGEN; REACTIVE
   ALPHA-FETOPROTEIN; HIGH-ABUNDANCE PROTEINS; HUMAN PLASMA PROTEOME; HUMAN
   BLOOD-PLASMA; HUMAN SERUM; ELECTROCHEMICAL BIOSENSORS; IMMOBILIZATION
   TECHNIQUES; HEPATOCELLULAR-CARCINOMA
AB The review focus on the use of lectin-based biosensors in the oncology field, and ponders the potentialities of using these devices as analytical tools to monitor the levels of cancer glycobiomarkers in biological fluids, helping in the diagnosis, prognosis and treatment assessment.
   Several examples of lectin-based biosensors directed for cancer biomarkers are described and discussed, and their potential application in the clinic is considered, taking into account their analytical features, advantages and performance in sample analysis.
   Technical and practical aspects in the construction process, which are specific for lectin biosensors, are debated, as well as the requirements in sample collection and processing, and biosensor validation.
   Today's challenges for real implementation of these devices in the clinic are presented, along with the future trends in the field.
C1 [Silva, M. Luisa S.] Autonomous Univ Hidalgo State, Ctr Chem Res, Carr Pachuca Tulancingo Km 4-5, Pachuca 42076, Hidalgo, Mexico.
   [Silva, M. Luisa S.] Univ Porto, Fac Pharm, Dept Chem Sci, LAQV REQUIMTE, Rua Jorge Viterbo Ferreira 228, P-4050313 Porto, Portugal.
C3 Universidad Autonoma del Estado de Hidalgo; Universidade do Porto
RP Silva, MLS (通讯作者)，Univ Autonoma Estado Hidalgo, Ctr Invest Quim, Carr Pachuca Tulancingo Km 4-5, Pachuca 42076, Hidalgo, Mexico.
EM mluisasilva@portugalmail.pt
OI Soares da Silva, Maria Luisa/0000-0002-1170-3962
CR Adkins JN, 2002, MOL CELL PROTEOMICS, V1, P947, DOI 10.1074/mcp.M200066-MCP200
   Altintas Z, 2014, TALANTA, V128, P177, DOI 10.1016/j.talanta.2014.04.060
   An HJ, 2003, ANAL CHEM, V75, P5628, DOI 10.1021/ac034414x
   Anderson NL, 2002, MOL CELL PROTEOMICS, V1, P845, DOI 10.1074/mcp.R200007-MCP200
   Badr HA, 2014, EXPERT REV PROTEOMIC, V11, P227, DOI 10.1586/14789450.2014.897611
   Bahadir EB, 2015, BIOSENS BIOELECTRON, V68, P62, DOI 10.1016/j.bios.2014.12.054
   Banica F.-G., 2012, CHEM SENSORS BIOSENS
   Bast RC, 2005, CLIN CANCER RES, V11, P6103, DOI 10.1158/1078-0432.CCR-04-2213
   Beckman RA, 2015, ADV EXP MED BIOL, V867, P81, DOI 10.1007/978-94-017-7215-0_6
   Bellei E, 2011, AMINO ACIDS, V40, P145, DOI 10.1007/s00726-010-0628-x
   Bertok T, 2013, TALANTA, V108, P11, DOI 10.1016/j.talanta.2013.02.052
   Bertok T, 2013, MICROCHIM ACTA, V180, P1, DOI 10.1007/s00604-012-0876-4
   Bielik AM, 2010, METHODS MOL BIOL, V600, P9, DOI 10.1007/978-1-60761-454-8_2
   Blamey R, 1999, EUR J SURG ONCOL, V25, P3
   Brewer CF, 2002, BBA-GEN SUBJECTS, V1572, P255, DOI 10.1016/S0304-4165(02)00312-4
   Brooks SA, 2008, ANTI-CANCER AGENT ME, V8, P2, DOI 10.2174/187152008783330860
   Caballero D, 2012, ANAL CHIM ACTA, V720, P43, DOI 10.1016/j.aca.2012.01.031
   CAMMANN K, 1977, FRESEN Z ANAL CHEM, V287, P1, DOI 10.1007/BF00539519
   Carlsson A, 2008, EUR J CANCER, V44, P472, DOI 10.1016/j.ejca.2007.11.025
   Chen H, 2009, BIOSENS BIOELECTRON, V24, P3399, DOI 10.1016/j.bios.2009.03.020
   Chen KW, 2013, J PROTEOME RES, V12, P1408, DOI 10.1021/pr3010474
   Chen YY, 2005, ELECTROPHORESIS, V26, P2117, DOI 10.1002/elps.200410381
   Coelho L. Breitenbach Barroso, 2017, EVID-BASED COMPL ALT, V2017, P1
   Cohen JD, 2018, SCIENCE, V359, P926, DOI 10.1126/science.aar3247
   Cohen JD, 2017, P NATL ACAD SCI USA, V114, P10202, DOI 10.1073/pnas.1704961114
   Coulibaly FS, 2017, AIMS MOL SCI, V4, P1, DOI 10.3934/molsci.2017.1.1
   Cunningham S, 2010, ANALYST, V135, P2471, DOI 10.1039/c0an00276c
   D'Orazio P, 2003, CLIN CHIM ACTA, V334, P41, DOI 10.1016/S0009-8981(03)00241-9
   Dai Z, 2006, J AM CHEM SOC, V128, P10018, DOI 10.1021/ja063565p
   Danaei G, 2005, LANCET, V366, P1784, DOI 10.1016/S0140-6736(05)67725-2
   Daniels JS, 2007, ELECTROANAL, V19, P1239, DOI 10.1002/elan.200603855
   Drake PM, 2010, CLIN CHEM, V56, P223, DOI 10.1373/clinchem.2009.136333
   Drucker E, 2013, EPMA J, V4, DOI 10.1186/1878-5085-4-7
   Duffy MJ, 2015, ADV EXP MED BIOL, V867, P27, DOI 10.1007/978-94-017-7215-0_3
   Duffy MJ, 2013, MED PRIN PRACT, V22, P4, DOI 10.1159/000338393
   Echan LA, 2005, PROTEOMICS, V5, P3292, DOI 10.1002/pmic.200401228
   FAULK WP, 1988, CLIN IMMUNOL IMMUNOP, V46, P169, DOI 10.1016/0090-1229(88)90179-1
   Ferreira JA, 2011, ANAL CHEM, V83, P7035, DOI 10.1021/ac200916j
   Foley KJ, 2008, ANALYST, V133, P744, DOI 10.1039/b719321a
   Frederix F, 2003, LANGMUIR, V19, P4351, DOI 10.1021/la026908f
   Fuzery AK, 2013, CLIN PROTEOM, V10, DOI 10.1186/1559-0275-10-13
   Gabius H, 2009, SUGAR CODE FUNDAMENT, V2009, P269
   Goossens N, 2015, TRANSL CANCER RES, V4, P256, DOI 10.3978/j.issn.2218-676X.2015.06.04
   Gutman S, 2006, NAT REV CANCER, V6, P565, DOI 10.1038/nrc1911
   Hakomori S, 1996, CANCER RES, V56, P5309
   Hakomori S, 2002, P NATL ACAD SCI USA, V99, P10231, DOI 10.1073/pnas.172380699
   Hakomori S, 2001, ADV EXP MED BIOL, V491, P369
   Hart JP, 1997, TRAC-TREND ANAL CHEM, V16, P89, DOI 10.1016/S0165-9936(96)00097-0
   Hashim OH, 2017, PEERJ, V5, DOI 10.7717/peerj.3784
   Ideo H, 2015, INT J CANCER, V137, P1652, DOI 10.1002/ijc.29520
   Ingvarsson J, 2008, PROTEOMICS, V8, P2211, DOI 10.1002/pmic.200701167
   Jacobs JM, 2005, J PROTEOME RES, V4, P1073, DOI 10.1021/pr0500657
   Janasek D, 2006, NATURE, V442, P374, DOI 10.1038/nature05059
   Jung KY, 2009, J PROTEOME RES, V8, P643, DOI 10.1021/pr8007495
   Kanai T, 2009, CLIN CHEM LAB MED, V47, P1285, DOI 10.1515/CCLM.2009.277
   Kelly LS, 2007, MOL CELL ENDOCRINOL, V260, P33, DOI 10.1016/j.mce.2006.05.010
   Kim MR, 2007, J CHROMATOGR B, V849, P203, DOI 10.1016/j.jchromb.2006.11.046
   Kim YJ, 1997, GLYCOCONJUGATE J, V14, P569, DOI 10.1023/A:1018580324971
   Kirwan A, 2015, BIOMED RES INT, V2015, DOI 10.1155/2015/490531
   Kissinger PT, 2005, BIOSENS BIOELECTRON, V20, P2512, DOI 10.1016/j.bios.2004.10.004
   Kumada T, 1999, J HEPATOL, V30, P125, DOI 10.1016/S0168-8278(99)80016-6
   Kuzmanov U, 2013, BMC MED, V11, DOI 10.1186/1741-7015-11-31
   La Belle JT, 2007, ANAL CHEM, V79, P6959, DOI 10.1021/ac070651e
   Lebrilla CB, 2009, MOL BIOSYST, V5, P17, DOI 10.1039/b811781k
   Leerapun A, 2007, CLIN GASTROENTEROL H, V5, P394, DOI 10.1016/j.cgh.2006.12.005
   Li JP, 2012, ELECTROANAL, V24, P2213, DOI 10.1002/elan.201200447
   Lin D, 2013, J PROTEOME RES, V12, P5996, DOI 10.1021/pr400877e
   Lin JH, 2005, BIOSENS BIOELECTRON, V20, P1461, DOI 10.1016/j.bios.2004.05.008
   Liu BW, 2013, ANAL CHEM, V85, P10045, DOI 10.1021/ac4024654
   Liu GW, 2014, ANAL CHEM, V86, P8336, DOI 10.1021/ac501837t
   Loris R, 1998, BBA-PROTEIN STRUCT M, V1383, P9, DOI 10.1016/S0167-4838(97)00182-9
   Love JC, 2005, CHEM REV, V105, P1103, DOI 10.1021/cr0300789
   Ludwig JA, 2005, NAT REV CANCER, V5, P845, DOI 10.1038/nrc1739
   LUM G, 1974, AM J CLIN PATHOL, V61, P108
   LUNDBLAD RL, 2005, INT J GASTROENTEROL, V1, P1
   Luo XL, 2014, ANAL CHEM, V86, P5553, DOI 10.1021/ac5010037
   Madera M, 2007, J CHROMATOGR B, V845, P121, DOI 10.1016/j.jchromb.2006.07.067
   Mammen Mathai, 1998, Angew Chem Int Ed Engl, V37, P2754, DOI 10.1002/(SICI)1521-3773(19981102)37:20<2754::AID-ANIE2754>3.0.CO;2-3
   Marella S., 2013, IOSR J PHARM BIOL SC, V8, P25, DOI DOI 10.9790/3008-0842542
   Mascini M, 2008, BIOMARKERS, V13, P637, DOI 10.1080/13547500802645905 
   Masson JF, 2017, ACS SENSORS, V2, P16, DOI 10.1021/acssensors.6b00763
   Mehrotra Parikha, 2016, J Oral Biol Craniofac Res, V6, P153, DOI 10.1016/j.jobcr.2015.12.002
   Merrell Karen, 2004, J Biomol Tech, V15, P238
   Milutinovic B, 2007, ARCH BIOL SCI, V59, P97, DOI 10.2298/ABS0702097M
   Nagaraj VJ, 2010, NANOMEDICINE-UK, V5, P369, DOI [10.2217/nnm.10.11, 10.2217/NNM.10.11]
   NAGATA A, 1991, TUMOR BIOL, V12, P35, DOI 10.1159/000217686
   Nascimento KS, 2012, J MOL RECOGNIT, V25, P527, DOI 10.1002/jmr.2200
   O'Halloran MP, 2001, TALANTA, V55, P605, DOI 10.1016/S0039-9140(01)00469-6
   Ohyama C, 2004, GLYCOBIOLOGY, V14, P671, DOI 10.1093/glycob/cwh071
   Palchetti I, 1997, ANAL CHIM ACTA, V337, P315, DOI 10.1016/S0003-2670(96)00418-7
   Park YM, 2013, SENSOR ACTUAT B-CHEM, V186, P571, DOI 10.1016/j.snb.2013.06.060
   Patel S, 2016, BIOCHEM RES INT, V2016, DOI 10.1155/2016/3130469
   Pihikova D, 2016, PROTEOMICS, V16, P3085, DOI 10.1002/pmic.201500463
   Pihikova D, 2015, OPEN CHEM, V13, P636, DOI 10.1515/chem-2015-0082
   Pilobello KT, 2005, CHEMBIOCHEM, V6, P985, DOI 10.1002/cbic.200400403
   Pinho SS, 2015, NAT REV CANCER, V15, P540, DOI 10.1038/nrc3982
   Polanski M, 2006, BIOMARK INSIGHTS, V1, P1
   Poste G, 2011, NATURE, V469, P156, DOI 10.1038/469156a
   Ferreira AAP, 2010, J ELECTROANAL CHEM, V643, P1, DOI 10.1016/j.jelechem.2010.03.019
   Putzbach W, 2013, SENSORS-BASEL, V13, P4811, DOI 10.3390/s130404811
   Rasooly A, 2006, BIOSENS BIOELECTRON, V21, P1851, DOI 10.1016/j.bios.2006.01.003
   Rennert G, 2007, EUR J CANCER PREV, V16, P165, DOI 10.1097/CEJ.0b013e328011ecf9
   Plata MR, 2010, SENSORS-BASEL, V10, P2511, DOI 10.3390/s100402511
   Rhea Jeanne M, 2011, MLO Med Lab Obs, V43, P10
   Ricos C, 2007, ANN CLIN BIOCHEM, V44, P343, DOI 10.1258/000456307780945633
   Righetti PG, 2006, PROTEOMICS, V6, P3980, DOI 10.1002/pmic.200500904
   Roche S, 2009, J PROTEOMICS, V72, P945, DOI 10.1016/j.jprot.2009.03.008
   Rusling JF, 2010, ANALYST, V135, P2496, DOI 10.1039/c0an00204f
   Sacchettini JC, 2001, BIOCHEMISTRY-US, V40, P3009, DOI 10.1021/bi002544j
   Sanchez-Pomales G, 2011, INT J ELECTROCHEM, V2011, DOI 10.4061/2011/825790
   Santos AFS, 2014, CURR TOP PEPT PROTEI, V15, P41
   Sawyers CL, 2008, NATURE, V452, P548, DOI 10.1038/nature06913
   Schondorf T, 2002, CLIN CHEM, V48, P1360
   SCOUTEN WH, 1995, TRENDS BIOTECHNOL, V13, P178, DOI 10.1016/S0167-7799(00)88935-0
   Selvolini G., 2017, SENSORS, V17, P1
   Sigal GB, 1997, LANGMUIR, V13, P2749, DOI 10.1021/la961024f
   Silva M. L. S., 2016, J GLYCOBIOL, V5, P121
   Silva MLS, 2017, SENSOR ACTUAT B-CHEM, V252, P777, DOI 10.1016/j.snb.2017.06.021
   Silva MLS, 2014, BIOSENS BIOELECTRON, V57, P254, DOI 10.1016/j.bios.2014.02.006
   Skladal P, 1997, ELECTROANAL, V9, P737, DOI 10.1002/elan.1140091002
   Smetana K, 2016, ANTICANCER RES, V36, P5009, DOI 10.21873/anticanres.11069
   Belluzo MS, 2008, SENSORS-BASEL, V8, P1366, DOI 10.3390/s8031366
   Soper SA, 2006, BIOSENS BIOELECTRON, V21, P1932, DOI 10.1016/j.bios.2006.01.006
   Svarovsky SA, 2014, ANAL METHODS-UK, V6, P3918, DOI 10.1039/c3ay42243g
   Szilvas A, 2001, J PHYSIOL-PARIS, V95, P247, DOI 10.1016/S0928-4257(01)00033-X
   Takeya A, 2007, LIFE SCI, V80, P538, DOI 10.1016/j.lfs.2006.10.004
   Thevenot DR, 2001, BIOSENS BIOELECTRON, V16, P121, DOI [10.1016/S0956-5663(01)00115-4, 10.1081/AL-100103209]
   Thiyagarajan N, 2014, ELECTROCHEM COMMUN, V38, P86, DOI 10.1016/j.elecom.2013.11.016
   Thulasiraman V, 2005, ELECTROPHORESIS, V26, P3561, DOI 10.1002/elps.200500147
   Tu CJ, 2005, J PROTEOME RES, V4, P1265, DOI 10.1021/pr0497529
   Turner A. P. F., 1987, BIOSENSORS FUNDAMENT
   Vashi AR, 1997, UROLOGY, V49, P19, DOI 10.1016/S0090-4295(96)00511-0
   Vidal M., 2012, CLIN PROTEONOMICS, V9, P1
   Villanueva J, 2005, J PROTEOME RES, V4, P1060, DOI 10.1021/pr050034b
   Wang J, 2006, BIOSENS BIOELECTRON, V21, P1887, DOI 10.1016/j.bios.2005.10.027
   Wang Y, 2008, SENSORS-BASEL, V8, P2043, DOI 10.3390/s8042043
   Wang ZH, 2006, BIOELECTROCHEMISTRY, V69, P180, DOI 10.1016/j.bioelechem.2006.02.001
   West-Hielsen M, 2005, ANAL CHEM, V77, P5114, DOI 10.1021/ac050253g
   Xiong L, 2002, J CHROMATOGR B, V782, P405, DOI 10.1016/S1570-0232(02)00671-2
   Yang C, 2012, ANALYST, V137, P1205, DOI 10.1039/c2an15894a
   Yang HY, 2013, TALANTA, V111, P62, DOI 10.1016/j.talanta.2013.01.060
   Yang ZP, 2005, PROTEOMICS, V5, P3353, DOI 10.1002/pmic.200401190
   Yang ZP, 2005, J CHROMATOGR A, V1070, P57, DOI 10.1016/j.chroma.2005.02.034
   Yang ZP, 2004, J CHROMATOGR A, V1053, P79, DOI 10.1016/j.chroma.2004.08.150
   Yotsukura S, 2015, CRIT REV ONCOL HEMAT, V93, P103, DOI 10.1016/j.critrevonc.2014.10.002
   ZENG FY, 1995, MOL CELL BIOCHEM, V142, P117, DOI 10.1007/BF00928932
   Zhang FH, 2007, BIOSENS BIOELECTRON, V22, P1419, DOI 10.1016/j.bios.2006.06.021
   Zhang FH, 2006, ELECTROANAL, V18, P217, DOI 10.1002/elan.200503401
   Zhao LZ, 2016, SENSOR ACTUAT B-CHEM, V235, P575, DOI 10.1016/j.snb.2016.05.136
NR 149
TC 16
Z9 17
U1 1
U2 23
PU ELSEVIER IRELAND LTD
PI CLARE
PA ELSEVIER HOUSE, BROOKVALE PLAZA, EAST PARK SHANNON, CO, CLARE, 00000,
   IRELAND
SN 0304-3835
EI 1872-7980
J9 CANCER LETT
JI Cancer Lett.
PY 2018
VL 436
BP 63
EP 74
DI 10.1016/j.canlet.2018.08.005
PG 12
WC Oncology
WE Science Citation Index Expanded (SCI-EXPANDED)
SC Oncology
GA GW6TK
UT WOS:000447095000007
PM 30125611
DA 2023-06-30
ER

PT J
AU abd Manaf, A
   Ghadiry, M
   Soltanian, R
   Ahmad, H
   Lai, CK
AF abd Manaf, Asrulnizam
   Ghadiry, Mahdiar
   Soltanian, Reza
   Ahmad, Harith
   Lai, C. K.
TI Picomole Dopamine Detection Using Optical Chips
SO PLASMONICS
LA English
DT Article
DE Sensing; Dopamine; Optical; Waveguide; Surface plasmon resonance;
   Platinum nanoparticles
ID URIC-ACID; ASCORBIC-ACID; ELECTROCHEMICAL DETERMINATION; GRAPHENE OXIDE;
   QUANTUM DOTS; NANOPARTICLES; FILM; BIOSENSOR; ELECTRODE; SENSOR
AB Precise detection of dopamine is essential in medical applications to diagnose many diseases such as Parkinson's disease. Here, a new optical approach based on surface plasmon resonance (SPR) is presented to detect dopamine down to 50 pM. A four-layer coating structure is developed including SU8 waveguide, platinum, platinum nanoparticles, and plastic in order to reach high sensitivity and selectivity. The device was examined for picomole concentration of dopamine, and extremely high sensitivity and linearity were observed. In addition, the device was configured to operate at high wavelength in range of 1450 to 1600 nm in order to achieve low power loss and high compatibility with normal optic fibers. Furthermore, the system was examined for higher concentrations with lower wavelength to investigate its sensitivity range. In addition, cross sensitivity for other blood substances such as acid ascorbic, glucose, and lysine was investigated and reported.
C1 [abd Manaf, Asrulnizam; Ghadiry, Mahdiar] Univ Sains Malaysia, Collaborat Microelect Design Excellence Ctr CEDEC, Engn Campus, Nibong Tebal 14300, Pulau Pinang, Malaysia.
   [Soltanian, Reza; Ahmad, Harith; Lai, C. K.] Univ Malaya, Photon Res Ctr, Kuala Lumpur 50603, Malaysia.
C3 Universiti Sains Malaysia; Universiti Malaya
RP Ghadiry, M (通讯作者)，Univ Sains Malaysia, Collaborat Microelect Design Excellence Ctr CEDEC, Engn Campus, Nibong Tebal 14300, Pulau Pinang, Malaysia.
EM mahdiar@um.edu.my
RI Manaf, Asrulnizam Abd/D-5018-2011; Lai, Choon Kong/AAZ-1792-2021; Ahmad,
   Harith/A-3387-2009
OI Manaf, Asrulnizam Abd/0000-0002-6198-263X; Lai, Choon
   Kong/0000-0002-1807-859X; Ahmad, Harith/0000-0002-9599-2086
FU University of Malaya [um.c/625/1/HIR/MOHE/sci/29]
FX We would like to acknowledge the full support from the University of
   Malaya through their funding um.c/625/1/HIR/MOHE/sci/29.
CR Castro SSL, 2008, SENSORS-BASEL, V8, P1950, DOI 10.3390/s8031950
   Chandra U, 2009, INT J ELECTROCHEM SC, V4, P1479
   Ghadimi H, 2015, RSC ADV, V5, P39366, DOI 10.1039/c5ra03521j
   Ghadiry M, 2016, SENSORS-BASEL, V16, DOI 10.3390/s16010039
   Guan CL, 2000, TALANTA, V50, P1197, DOI 10.1016/S0039-9140(99)00225-8
   Huang QT, 2014, BIOSENS BIOELECTRON, V52, P277, DOI 10.1016/j.bios.2013.09.003
   Jackowska K, 2013, ANAL BIOANAL CHEM, V405, P3753, DOI 10.1007/s00216-012-6578-2
   Jang YJ, 2005, B KOREAN CHEM SOC, V26, P2041
   Jia D, 2011, TALANTA, V85, P2344, DOI 10.1016/j.talanta.2011.07.067
   Lim WH, 2014, OPT EXPRESS, V22, P11090, DOI 10.1364/OE.22.011090
   Mahmoudian MR, 2012, ELECTROCHIM ACTA, V72, P46, DOI 10.1016/j.electacta.2012.03.144
   Noroozifar M, 2010, TALANTA, V80, P1657, DOI 10.1016/j.talanta.2009.10.005
   Pandikumar A, 2014, RSC ADV, V4, P63296, DOI 10.1039/c4ra13777a
   Ponnusamy VK, 2014, TALANTA, V120, P148, DOI 10.1016/j.talanta.2013.12.003
   Raghu P, 2014, ENZYME MICROB TECH, V57, P8, DOI 10.1016/j.enzmictec.2014.01.002
   Singh S, 2013, SENSOR ACTUAT A-PHYS, V193, P136, DOI 10.1016/j.sna.2013.01.012
   Wang GL, 2014, ELECTROCHEM COMMUN, V41, P47, DOI 10.1016/j.elecom.2014.01.014
   Wang HB, 2015, SENSOR ACTUAT B-CHEM, V220, P146, DOI 10.1016/j.snb.2015.05.055
   Wang P, 2007, TALANTA, V73, P431, DOI 10.1016/j.talanta.2007.04.022
   Xu TQ, 2014, ELECTROCHIM ACTA, V115, P109, DOI 10.1016/j.electacta.2013.10.147
   Yildirim A, 2014, ANAL CHEM, V86, P5508, DOI 10.1021/ac500771q
   Yusoff N, 2015, MICROCHIM ACTA, V182, P2091, DOI 10.1007/s00604-015-1609-2
   Zhou X, 2015, BIOSENS BIOELECTRON, V64, P404, DOI 10.1016/j.bios.2014.09.038
NR 23
TC 11
Z9 11
U1 0
U2 32
PU SPRINGER
PI NEW YORK
PA 233 SPRING ST, NEW YORK, NY 10013 USA
SN 1557-1955
EI 1557-1963
J9 PLASMONICS
JI Plasmonics
PD OCT
PY 2017
VL 12
IS 5
BP 1505
EP 1510
DI 10.1007/s11468-016-0412-1
PG 6
WC Chemistry, Physical; Nanoscience & Nanotechnology; Materials Science,
   Multidisciplinary
WE Science Citation Index Expanded (SCI-EXPANDED)
SC Chemistry; Science & Technology - Other Topics; Materials Science
GA FH0YD
UT WOS:000410865700027
DA 2023-06-30
ER

PT J
AU Khashaba, PY
   Ali, HRH
   El-wekil, MM
AF Khashaba, Pakinaz Y.
   Ali, Hassan Refat H.
   El-wekil, Mohamed M.
TI Development of a novel and cost-effective redox sensor for voltammetric
   determination of pantoprazole sodium during pharmacokinetic studies
SO ROYAL SOCIETY OPEN SCIENCE
LA English
DT Article
DE pantoprazole sodium; pretreated pencil graphite electrode;
   pharmacokinetic study; square wave adsorptive stripping voltammetric
ID GLASSY-CARBON ELECTRODE; ELECTROCHEMICAL DETECTION; STRIPPING
   VOLTAMMETRY; PHARMACEUTICAL FORMULATIONS; CE METHOD; BIOSENSOR; FILM;
   OPTIMIZATION; ENANTIOMERS; VALIDATION
AB A pencil graphite electrode modified with poly (bromocresol green (BCG)) was prepared by electro-polymerization process for the determination of pantoprazole sodium. The surface morphology and structure of poly (BCG) film were characterized by scanning electron microscopy and Fourier transform infrared spectroscopy. The determination of pantoprazole sodium in Britton-Robinson buffer (pH 7.0) was carried out by square wave adsorptive stripping voltammetric technique. Under optimum conditions, the linear response of the peak with concentration of the cited drug was in the range of 6.6-360 x 10(-8)M with limit of detection of 2.2 x 10(-8) M. Moreover, the poly (BCG)-modified electrode has been successfully applied to determine pantoprazole sodium in tablets, vials and during pharmacokinetic studies.
C1 [Khashaba, Pakinaz Y.; Ali, Hassan Refat H.; El-wekil, Mohamed M.] Assiut Univ, Fac Pharm, Dept Pharmaceut Analyt Chem, Assiut, Egypt.
   [Khashaba, Pakinaz Y.] Deraya Univ, Fac Pharm, Dept Pharmaceut Analyt Chem, El Minya, Egypt.
C3 Egyptian Knowledge Bank (EKB); Assiut University; Deraya University
RP El-wekil, MM (通讯作者)，Assiut Univ, Fac Pharm, Dept Pharmaceut Analyt Chem, Assiut, Egypt.
EM mohamed.mohamoud@ymail.com
RI El-wekil, Mohamed/AAC-1374-2020; El-Wekil, Mohamed M./GSM-7765-2022
OI El-Wekil, Mohamed M./0000-0002-1097-1148
CR Altinoz S, 2005, ANAL LETT, V38, P1389, DOI 10.1081/AL-200062195
   Bard AJ, 1980, ELECTROCHEMICAL METH
   BEDIOUI F, 1995, ACCOUNTS CHEM RES, V28, P30, DOI 10.1021/ar00049a005
   Blum D, 1996, ELECTROANAL, V8, P296, DOI 10.1002/elan.1140080317
   Bond AM, 1997, ANAL CHIM ACTA, V345, P67, DOI 10.1016/S0003-2670(97)00102-5
   El-Kommos M.E., 2013, ASIAN J BIOMED PHARM, V3, P31
   El-Kommos M.E., 2014, INT J PHARM PHARM SC, V6, P212
   El-Kommos M. E., 2013, J PLAN CHROMATOGR MO, V27, P217
   Elsied AMH, 2015, INT J ELECTROCHEM SC, V10, P7147
   ENGEL L, 1993, FRESEN J ANAL CHEM, V346, P745, DOI 10.1007/BF00321284
   Erk N, 2003, ANAL BIOCHEM, V323, P48, DOI 10.1016/j.ab.2003.08.023
   Guan J, 2008, J SEP SCI, V31, P288, DOI 10.1002/jssc.200700369
   Guan J, 2014, ELECTROPHORESIS, V35, P2800, DOI 10.1002/elps.201400305
   Guan J, 2012, ELECTROPHORESIS, V33, P1631, DOI 10.1002/elps.201100650
   Hou JY, 2011, CHEM RES CHINESE U, V27, P934
   Jorge SMA, 2010, ELECTROANAL, V22, P625, DOI 10.1002/elan.200900377
   KALCHER K, 1995, ELECTROANAL, V7, P5, DOI 10.1002/elan.1140070103
   Karadeniz H, 2003, J PHARMACEUT BIOMED, V33, P295, DOI 10.1016/S0731-7085(03)00283-8
   Khashaba PY, 2017, ELECTROANAL, V29, P890, DOI 10.1002/elan.201600639
   LAVIRON E, 1979, J ELECTROANAL CHEM, V101, P19, DOI 10.1016/S0022-0728(79)80075-3
   Liu X, 2012, BIOELECTROCHEMISTRY, V86, P38, DOI 10.1016/j.bioelechem.2012.01.008
   Masawat P, 2002, TALANTA, V58, P1221, DOI 10.1016/S0039-9140(02)00424-1
   Mazloum-Ardakani M, 2008, SENSOR ACTUAT B-CHEM, V132, P52, DOI 10.1016/j.snb.2008.01.012
   MCCREERY RL, 1991, ELECTROANALYTICAL CH, V17, P221
   Miller J.C., 1993, ERRORS INSTRUMENTAL, VThird, P119
   Moustafa AAM, 2000, J PHARMACEUT BIOMED, V22, P45, DOI 10.1016/S0731-7085(99)00275-7
   Nambiar S, 2011, BIOSENS BIOELECTRON, V26, P1825, DOI 10.1016/j.bios.2010.09.046
   Nigovic B, 2013, ELECTROCHIM ACTA, V109, P818, DOI 10.1016/j.electacta.2013.07.173
   Ouyang XQ, 2015, J ELECTROANAL CHEM, V748, P1, DOI 10.1016/j.jelechem.2015.04.026
   Park DH, 1999, APPL ENVIRON MICROB, V65, P2912
   Patrick G. L., 2009, INTRO MED CHEM, V25, P653
   Periasamy AP, 2011, BIOSENS BIOELECTRON, V29, P151, DOI 10.1016/j.bios.2011.08.010
   Podlovchenko BI, 2002, RUSS CHEM REV, V71, P837, DOI DOI 10.1070/RC2002V071N10ABEH000672
   Radi A., 2003, Farmaco (Lausanne), V58, P535, DOI 10.1016/S0014-827X(03)00082-X
   Radi A, 2003, J PHARMACEUT BIOMED, V33, P687, DOI 10.1016/S0731-7085(03)00356-X
   Ran G, 2017, RSC ADV, V7, P1847, DOI 10.1039/c6ra25639b
   RICE ME, 1983, J ELECTROANAL CHEM, V143, P89, DOI 10.1016/S0022-0728(83)80256-3
   Sajid M, 2016, TRAC-TREND ANAL CHEM, V76, P15, DOI 10.1016/j.trac.2015.09.006
   Sun W, 2012, ANAL CHIM ACTA, V751, P59, DOI 10.1016/j.aca.2012.09.006
   Tanaka M, 1995, CHIRALITY, V7, P612, DOI 10.1002/chir.530070810
   Wang J, 2001, ANAL CHIM ACTA, V431, P219, DOI 10.1016/S0003-2670(00)01318-0
NR 41
TC 9
Z9 9
U1 0
U2 12
PU ROYAL SOC
PI LONDON
PA 6-9 CARLTON HOUSE TERRACE, LONDON SW1Y 5AG, ENGLAND
SN 2054-5703
J9 ROY SOC OPEN SCI
JI R. Soc. Open Sci.
PD AUG
PY 2017
VL 4
IS 8
AR 170324
DI 10.1098/rsos.170324
PG 13
WC Multidisciplinary Sciences
WE Science Citation Index Expanded (SCI-EXPANDED)
SC Science & Technology - Other Topics
GA FF2ZD
UT WOS:000408764400028
PM 28878983
OA gold, Green Published
DA 2023-06-30
ER

PT J
AU Dou, QL
   Wei, YY
   Gu, YN
   Zheng, H
AF Dou, Qing-Li
   Wei, Yuan-Yuan
   Gu, Ya-Nan
   Zheng, Hong
TI Investigating the Therapeutic Effects of N-Acetylcysteine Decorated
   Poly(L-lactic acid) Nanoparticles on Transfusion Induced Acute Lung
   Injury
SO JOURNAL OF BIOMATERIALS AND TISSUE ENGINEERING
LA English
DT Article
DE N-Acetylcysteine; Acute Lung Injury; Bioimpedence; N-Acetylcysteine
   Decorated Poly(L-lactic acid) Nanoparticles; Biochemical Assays
ID RESPIRATORY-DISTRESS-SYNDROME; IMPEDANCE SENSING ECIS; CELLS; BIOSENSOR;
   MONITOR; CULTURE; MODEL; IL-6
AB This study was conducted to establish the synthesis of N-acetylcysteine loaded poly(L-lactic acid) nanoparticles and its precision delivery to the acute lung injury cells. The cells were characterized by biochemical assays and electrochemical impedance method and it was found that N-acetylcysteine loaded poly(L-lactic acid) nanoparticles showed better results over N-acetylcysteine in the treatment of Acute Lung Injury (ALI). Due to its antioxidant and anti-inflammatory properties, N-acetylcysteine scavenges the peroxide produced during acute lung injury which heals the cell and helps to increase the impedance data in treated sample. Due to slow, sustained, and controlled release of N-acetylcysteine from the nanoparticles, the cells healed rapidly as observed by biochemical and impedimetric assays.
C1 [Dou, Qing-Li; Gu, Ya-Nan] Xinjiang Med Univ, Affiliated Hosp 1, Dept ICU, Xinjiang 830054, Peoples R China.
   [Wei, Yuan-Yuan] Xinjiang Med Univ, Dept Physiol, Xinjiang 830011, Peoples R China.
   [Zheng, Hong] Xinjiang Med Univ, Affiliated Hosp 1, Dept Anesthesiol, Xinjiang 830054, Peoples R China.
C3 Xinjiang Medical University; Xinjiang Medical University; Xinjiang
   Medical University
RP Zheng, H (通讯作者)，Xinjiang Med Univ, Affiliated Hosp 1, Dept Anesthesiol, Xinjiang 830054, Peoples R China.
CR Ahsan FL, 2002, J CONTROL RELEASE, V79, P29, DOI 10.1016/S0168-3659(01)00549-1
   Alkan A, 2006, EUR J EMERG MED, V13, P281, DOI 10.1097/00063110-200610000-00007
   Bakowitz M, 2012, SCAND J TRAUMA RESUS, V20, DOI 10.1186/1757-7241-20-54
   BUNDSCHUH DS, 1995, IN VITRO CELL DEV-AN, V31, P684
   Chen SW, 2012, BIOSENS BIOELECTRON, V33, P196, DOI 10.1016/j.bios.2011.12.052
   Cuzzocrea S, 2001, FASEB J, V15, P1187, DOI 10.1096/fj.00-0526hyp
   De Jong WH, 2008, INT J NANOMED, V3, P133, DOI 10.2147/ijn.s596
   Dushianthan A, 2011, POSTGRAD MED J, V87, P612, DOI 10.1136/pgmj.2011.118398
   Galhardo MA, 2007, MICROSURG, V27, P295, DOI 10.1002/micr.20359
   Galindo-Rodriguez S, 2004, PHARM RES-DORDR, V21, P1428, DOI 10.1023/B:PHAM.0000036917.75634.be
   GIAEVER I, 1984, P NATL ACAD SCI-BIOL, V81, P3761, DOI 10.1073/pnas.81.12.3761
   GIAEVER I, 1992, CHEMTECH, V22, P116
   GIAEVER I, 1993, NATURE, V366, P591, DOI 10.1038/366591a0
   GIAEVER I, 1991, P NATL ACAD SCI USA, V88, P7896, DOI 10.1073/pnas.88.17.7896
   GREEN LC, 1982, ANAL BIOCHEM, V126, P131, DOI 10.1016/0003-2697(82)90118-X
   HOLDINESS MR, 1991, CLIN PHARMACOKINET, V20, P123, DOI 10.2165/00003088-199120020-00004
   Hu JH, 2004, DRUG DEV IND PHARM, V30, P233, DOI 10.1081/DDC-120030422
   Huang XQ, 2004, IEEE SENS J, V4, P576, DOI 10.1109/JSEN.2004.831302
   Ji L, 2010, INHAL TOXICOL, V22, P535, DOI 10.3109/08958370903525183
   Johnson ER, 2010, J AEROSOL MED PULM D, V23, P243, DOI 10.1089/jamp.2009.0775
   Jung T, 2000, EUR J PHARM BIOPHARM, V50, P147, DOI 10.1016/S0939-6411(00)00084-9
   Kao SJ, 2006, CLIN EXP PHARMACOL P, V33, P33, DOI 10.1111/j.1440-1681.2006.04320.x
   Kelher MR, 2009, BLOOD, V113, P2079, DOI 10.1182/blood-2008-09-177857
   Kumari A, 2010, COLLOID SURFACE B, V75, P1, DOI 10.1016/j.colsurfb.2009.09.001
   Laycock H., 2010, British Journal of Medical Practitioners, V3, P324
   Lee JH, 2013, RESUSCITATION, V84, P121, DOI 10.1016/j.resuscitation.2012.05.017
   Logdberg LE, 2009, TRANSFUS MED REV, V23, P13, DOI 10.1016/j.tmrv.2008.09.002
   Looney MR, 2006, J CLIN INVEST, V116, P1615, DOI 10.1172/JCI27238
   Luo BH, 2016, NANOSCALE RES LETT, V11, DOI 10.1186/s11671-016-1421-x
   Mohanraj V. J., 2006, Tropical Journal of Pharmaceutical Research, V5, P561
   Muller J, 2011, BIOSENS BIOELECTRON, V26, P2000, DOI 10.1016/j.bios.2010.08.075
   Muthu MS, 2008, NANOMEDICINE-UK, V3, P305, DOI 10.2217/17435889.3.3.305
   OHKAWA H, 1979, ANAL BIOCHEM, V95, P351, DOI 10.1016/0003-2697(79)90738-3
   Pradhan R, 2014, IEEE SENS J, V14, P1476, DOI 10.1109/JSEN.2013.2296717
   Pradhan R, 2014, RSC ADV, V4, P9432, DOI 10.1039/c3ra45090b
   Pradhan R, 2014, SENSOR ACTUAT B-CHEM, V193, P478, DOI 10.1016/j.snb.2013.12.003
   Pradhan R, 2014, BIOSENS BIOELECTRON, V55, P44, DOI 10.1016/j.bios.2013.11.060
   Pradhan R, 2013, SENSOR LETT, V11, P466, DOI 10.1166/sl.2013.2828
   Saad PF, 2012, ACTA CIR BRAS, V27, P561, DOI 10.1590/S0102-86502012000800008
   Sotoudeh A, 2012, ACTA CIR BRAS, V27, P168, DOI 10.1590/S0102-86502012000200012
   Su KQ, 2014, SENSOR ACTUAT A-PHYS, V220, P144, DOI 10.1016/j.sna.2014.10.005
   Suzuki K, 2009, ADV DRUG DELIVER REV, V61, P287, DOI 10.1016/j.addr.2009.03.002
   Tilg H, 1997, IMMUNOL TODAY, V18, P428, DOI 10.1016/S0167-5699(97)01103-1
   Wegener J, 2000, EXP CELL RES, V259, P158, DOI 10.1006/excr.2000.4919
   Wheeler AP, 2007, LANCET, V369, P1553, DOI 10.1016/S0140-6736(07)60604-7
   Xing Z, 1998, J CLIN INVEST, V101, P311, DOI 10.1172/JCI1368
   Zafarullah M, 2003, CELL MOL LIFE SCI, V60, P6, DOI 10.1007/s000180300001
   Zarchi AAK, 2015, INT J BIOL MACROMOL, V72, P764, DOI 10.1016/j.ijbiomac.2014.09.004
NR 48
TC 11
Z9 11
U1 1
U2 26
PU AMER SCIENTIFIC PUBLISHERS
PI VALENCIA
PA 26650 THE OLD RD, STE 208, VALENCIA, CA 91381-0751 USA
SN 2157-9083
EI 2157-9091
J9 J BIOMATER TISS ENG
JI J. Biomater. Tissue Eng.
PD JAN
PY 2017
VL 7
IS 1
BP 69
EP 76
DI 10.1166/jbt.2017.1540
PG 8
WC Cell & Tissue Engineering
WE Science Citation Index Expanded (SCI-EXPANDED)
SC Cell Biology
GA ED8VC
UT WOS:000389148000009
DA 2023-06-30
ER

PT J
AU Castro, ACH
   Franca, EG
   de Paula, LF
   Soares, MMCN
   Goulart, LR
   Madurro, JM
   Brito-Madurro, AG
AF Honorato Castro, Ana C.
   Franca, Erick G.
   de Paula, Lucas F.
   Soares, Marcia M. C. N.
   Goulart, Luiz R.
   Madurro, Joao M.
   Brito-Madurro, Ana G.
TI Preparation of genosensor for detection of specific DNA sequence of the
   hepatitis B virus
SO APPLIED SURFACE SCIENCE
LA English
DT Article
DE AFM; Biosensor; Hepatitis B; Modified electrode; Polymer
ID CONDUCTING POLYMERS; PIEZOELECTRIC BIOSENSORS; IMMOBILIZATION;
   HYBRIDIZATION; ELECTRODES; SENSORS; INFECTION; INDICATOR; BIOMARKER;
   DISEASE
AB An electrochemical genosensor was constructed for detection of specific DNA sequence of the hepatitis B virus, based on graphite electrodes modified with poly(4-aminophenol) and incorporating a specific oligonucleotide probe. The modified electrode containing the probe was evaluated by differential pulse voltammetry, before and after incubation with the complementary oligonucleotide target. Detection was performed by monitoring oxidizable DNA bases (direct detection) or using ethidium bromide as indicator of the hybridization process (indirect detection). The device showed a detection limit for the oligonucleotide target of 2.61 nmol L-1. Indirect detection using ethidium bromide was promising in discriminating mismatches, which is a very desirable attribute for detection of disease-related point mutations. In addition, it was possible to observe differences between hybridized and non-hybridized surfaces by atomic force microscopy. (C) 2014 Elsevier B.V. All rights reserved.
C1 [Honorato Castro, Ana C.; Franca, Erick G.; Goulart, Luiz R.; Brito-Madurro, Ana G.] Univ Fed Uberlandia, Inst Genet & Biochem, BR-38400 Uberlandia, MG, Brazil.
   [de Paula, Lucas F.; Madurro, Joao M.] Univ Fed Uberlandia, Inst Chem, BR-38400 Uberlandia, MG, Brazil.
   [Soares, Marcia M. C. N.] Adolfo Lutz Inst, Reg Lab Sao Jose do Rio Preto, Sao Jose Dos Campos, Brazil.
C3 Universidade Federal de Uberlandia; Universidade Federal de Uberlandia;
   Instituto Adolfo Lutz
RP Brito-Madurro, AG (通讯作者)，Univ Fed Uberlandia, Inst Genet & Biochem, Av Engenheiro Dinz 1178,CP 593, BR-38400 Uberlandia, MG, Brazil.
EM agbrito@iqufu.ufu.br
RI Honorato, Ana Cristina/O-6709-2019; Goulart, Luiz R/G-7357-2012;
   Madurro, João M/G-4080-2012; Madurro, Ana/AAH-4588-2019
OI Goulart, Luiz R/0000-0002-1803-4861; Madurro, João
   M/0000-0002-2304-4482; Costa Nunes Soares, Marcia
   Maria/0000-0002-2589-0578; Brito-Madurro, Ana Graci/0000-0003-3698-9845;
   Honorato de Castro, Ana Cristina/0000-0003-0930-2112
FU Conselho Nacional de Desenvolvimento Cientifico e Tecnologico (CNPq);
   Fundacao de Amparo a Pesquisa do Estado de Minas Gerais (FAPEMIG);
   Coordenacao de Aperfeicoamento de Pessoal de Nivel Superior (CAPES)
FX The authors are grateful for financial support from Conselho Nacional de
   Desenvolvimento Cientifico e Tecnologico (CNPq), Fundacao de Amparo a
   Pesquisa do Estado de Minas Gerais (FAPEMIG) and Coordenacao de
   Aperfeicoamento de Pessoal de Nivel Superior (CAPES).
CR Afonso AS, 2010, J APPL POLYM SCI, V118, P2921, DOI 10.1002/app.32595
   Ahuja T, 2007, BIOMATERIALS, V28, P791, DOI 10.1016/j.biomaterials.2006.09.046
   Armstrong GL, 2006, ANN INTERN MED, V144, P705, DOI 10.7326/0003-4819-144-10-200605160-00004
   Balvedi RPA, 2014, INT J MOL SCI, V15, P9051, DOI 10.3390/ijms15059051
   Brito-Madurro AG, 2007, J MATER SCI, V42, P3238, DOI 10.1007/s10853-006-0235-0
   Budnikov HC, 2012, TALANTA, V102, P137, DOI 10.1016/j.talanta.2012.07.027
   Chen HL, 2011, EXPERT SYST APPL, V38, P11796, DOI 10.1016/j.eswa.2011.03.066
   Chen ZW, 2009, BIOELECTROCHEMISTRY, V75, P13, DOI 10.1016/j.bioelechem.2008.12.003
   D'Orazio P, 2011, CLIN CHIM ACTA, V412, P1749, DOI 10.1016/j.cca.2011.06.025
   Santos TVD, 2012, MAT SCI ENG C-MATER, V32, P530, DOI 10.1016/j.msec.2011.12.005
   de Castro CM, 2008, J MATER SCI, V43, P475, DOI 10.1007/s10853-007-1880-7
   Dell'Atti D, 2007, CLIN CHIM ACTA, V383, P140, DOI 10.1016/j.cca.2007.05.009
   Dolatabadi JEN, 2011, TRAC-TREND ANAL CHEM, V30, P459, DOI 10.1016/j.trac.2010.11.010
   Elewa U, 2011, NEPHRON CLIN PRACT, V119, pC41, DOI 10.1159/000324652
   Ferreira LF, 2008, POLYM INT, V57, P644, DOI 10.1002/pi.2392
   Ferreira LF, 2011, MATER CHEM PHYS, V129, P46, DOI 10.1016/j.matchemphys.2011.03.053
   Franchis R., 2003, J HEPATOL, V39, P3
   Franco DL, 2008, POLYM ENG SCI, V48, P2043, DOI 10.1002/pen.21044
   Guimard NK, 2007, PROG POLYM SCI, V32, P876, DOI 10.1016/j.progpolymsci.2007.05.012
   Iost RM, 2011, INT J ELECTROCHEM SC, V6, P2965
   Iost Rodrigo Michelin, 2011, Front Biosci (Elite Ed), V3, P663, DOI 10.2741/e278
   Jafri SMR, 2010, CLIN LIVER DIS, V14, P425, DOI 10.1016/j.cld.2010.05.005
   KANE M, 1995, VACCINE, V13, pS47
   La-Scalea MA, 1999, QUIM NOVA, V22, P417
   Lesmana LA, 2006, LIVER INT, V26, P3, DOI 10.1111/j.1478-3231.2006.01370.x
   Liu LM, 2010, BIOSENS BIOELECTRON, V25, P2627, DOI 10.1016/j.bios.2010.04.031
   Liu Y, 2014, J PROTEOMICS, V106, P99, DOI 10.1016/j.jprot.2014.04.021
   Lucarelli F, 2008, ANAL CHIM ACTA, V609, P139, DOI 10.1016/j.aca.2007.12.035
   Coelho NMM, 2012, J SOLID STATE ELECTR, V16, P945, DOI 10.1007/s10008-011-1458-9
   Nakamoto K., 2008, DRUG DNA INTERACTION
   Nambiar S, 2011, BIOSENS BIOELECTRON, V26, P1825, DOI 10.1016/j.bios.2010.09.046
   Nasirizadeh N, 2011, BIOSENS BIOELECTRON, V26, P2638, DOI 10.1016/j.bios.2010.11.026
   Nishikawa T, 2014, J HEPATOL, V60, P1203, DOI 10.1016/j.jhep.2014.02.014
   Niu SY, 2006, J ELECTROANAL CHEM, V597, P111, DOI 10.1016/j.jelechem.2006.09.005
   Niu SY, 2008, SENSOR ACTUAT B-CHEM, V135, P200, DOI 10.1016/j.snb.2008.08.022
   Oliveira RML, 2010, J MATER SCI, V45, P475, DOI 10.1007/s10853-009-3964-z
   Oliveira-Brett AM, 2004, ANAL BIOCHEM, V332, P321, DOI 10.1016/j.ab.2004.06.021
   Peng H, 2009, BIOMATERIALS, V30, P2132, DOI 10.1016/j.biomaterials.2008.12.065
   Sadik OA, 2009, BIOSENS BIOELECTRON, V24, P2749, DOI 10.1016/j.bios.2008.10.003
   Santos O.S., 2012, PLOS ONE, V7
   Scarano S, 2010, BIOSENS BIOELECTRON, V25, P957, DOI 10.1016/j.bios.2009.08.039
   Silva FB, 2008, INT J MOL SCI, V9, P1173, DOI 10.3390/ijms9071173
   Silva TAR, 2008, POLYM ENG SCI, V48, P1963, DOI 10.1002/pen.21026
   Silva TAR, 2009, MAT SCI ENG C-BIO S, V29, P539, DOI 10.1016/j.msec.2008.09.048
   Skladal P, 2004, J VIROL METHODS, V117, P145, DOI 10.1016/j.jviromet.2004.01.005
   Sunbul M, 2014, WORLD J GASTROENTERO, V20, P5427, DOI 10.3748/wjg.v20.i18.5427
   Teles FRR, 2008, TALANTA, V77, P606, DOI 10.1016/j.talanta.2008.07.024
   Trepo C, 1999, J HEPATOL, V31, P80, DOI 10.1016/S0168-8278(99)80379-1
   VIDOTTI M, 2011, J BRAZIL CHEM SOC, V22, P3, DOI DOI 10.1590/S0103-50532011000100002
   Vieira SN, 2006, MACROMOL SYMP, V245, P236, DOI 10.1002/masy.200651333
   Wang J, 1998, ANAL CHIM ACTA, V375, P197, DOI 10.1016/S0003-2670(98)00503-0
   Xie HY, 2011, HEPATOB PANCREAT DIS, V10, P295, DOI 10.1016/S1499-3872(11)60049-0
   Yang MS, 1997, ANAL CHIM ACTA, V346, P259
   Zeng XQ, 2012, ANAL BIOANAL CHEM, V402, P3027, DOI 10.1007/s00216-011-5569-z
   Zhang DD, 2010, BIOSENS BIOELECTRON, V25, P1088, DOI 10.1016/j.bios.2009.09.032
NR 55
TC 32
Z9 32
U1 0
U2 44
PU ELSEVIER
PI AMSTERDAM
PA RADARWEG 29, 1043 NX AMSTERDAM, NETHERLANDS
SN 0169-4332
EI 1873-5584
J9 APPL SURF SCI
JI Appl. Surf. Sci.
PD SEP 30
PY 2014
VL 314
BP 273
EP 279
DI 10.1016/j.apsusc.2014.06.084
PG 7
WC Chemistry, Physical; Materials Science, Coatings & Films; Physics,
   Applied; Physics, Condensed Matter
WE Science Citation Index Expanded (SCI-EXPANDED)
SC Chemistry; Materials Science; Physics
GA AO6LR
UT WOS:000341464100038
OA hybrid
DA 2023-06-30
ER

PT J
AU Shen, GY
   Hu, X
   Zhang, SB
AF Shen, Guangyu
   Hu, Xia
   Zhang, Songbai
TI A signal-enhanced electrochemical immunosensor based on dendrimer
   functionalized-graphene as a label for the detection of
   alpha-l-fetoprotein
SO JOURNAL OF ELECTROANALYTICAL CHEMISTRY
LA English
DT Article
DE Polyamidoamine functionalized-graphene; Signal amplification;
   Amperometric immunosensor
ID SELF-ASSEMBLED MONOLAYERS; AMPEROMETRIC IMMUNOSENSOR; VOLTAMMETRIC
   IMMUNOSENSOR; BIOSENSOR
AB A sensitive amperometric immunosensor based on dendrimer functionalized-graphene as nanocarrier for the detection of alpha-1-fetoprotein was developed. In this strategy, enzyme-labeled antibodies were combined with dendrimer functionalized-graphene. Enhanced sensitivity for the target was achieved by using a dual signal amplification strategy. Dendrimer functionalized-graphene as nanocarrier can load larger amounts of enzyme-labeled antibodies, which results in enhanced signals. Graphene can accelerate electron transfer and amplify signals due to its high electrical conductivity. Amperometric response by chronoamperometry was measured in PBS solution containing 1 mM hydroquinone and 2 mM H2O2. The proposed immunosensor was applied to detect alpha-1-fetoprotein in the range of 1.0-100 ng mL(-1) with a detection limit of 0.45 ng mL(-1). (C) 2014 Elsevier B.V. All rights reserved.
C1 [Shen, Guangyu; Hu, Xia; Zhang, Songbai] Hunan Univ Arts & Sci, Coll Chem & Chem Engn, Changde 415000, Hunan, Peoples R China.
C3 Hunan University of Arts & Science
RP Shen, GY (通讯作者)，Hunan Univ Arts & Sci, Coll Chem & Chem Engn, Changde 415000, Hunan, Peoples R China.
EM sgyrab@yahoo.com.cn
OI Zhang, Songbai/0000-0003-1608-6374
FU National Natural Science Foundation of China [21205039]
FX This Project was supported by the National Natural Science Foundation of
   China (No. 21205039).
CR Ambrosi A, 2010, ANAL CHEM, V82, P1151, DOI 10.1021/ac902492c
   Cao T, 2008, COLLOID SURFACE B, V63, P176, DOI 10.1016/j.colsurfb.2007.11.023
   Dai Z, 2003, ANAL CHEM, V75, P5429, DOI 10.1021/ac034213t
   Day BS, 2011, LANGMUIR, V27, P12434, DOI 10.1021/la202444s
   Giannetto M, 2011, SENSOR ACTUAT B-CHEM, V159, P185, DOI 10.1016/j.snb.2011.06.070
   Giannetto M, 2011, BIOSENS BIOELECTRON, V26, P2232, DOI 10.1016/j.bios.2010.09.040
   Gupta G, 2012, BIOSENS BIOELECTRON, V36, P95, DOI 10.1016/j.bios.2012.03.046
   Huang KJ, 2013, BIOELECTROCHEMISTRY, V90, P18, DOI 10.1016/j.bioelechem.2012.10.005
   Liang RP, 2012, SENSOR ACTUAT B-CHEM, V166, P569, DOI 10.1016/j.snb.2012.03.011
   Liang WB, 2008, ELECTROCHIM ACTA, V53, P2302, DOI 10.1016/j.electacta.2007.09.057
   Liang WB, 2009, CLIN BIOCHEM, V42, P1524, DOI 10.1016/j.clinbiochem.2009.07.009
   Lin JH, 2011, BIOSENS BIOELECTRON, V29, P40, DOI 10.1016/j.bios.2011.07.063
   Lin JH, 2009, ANAL BIOCHEM, V384, P130, DOI 10.1016/j.ab.2008.09.033
   Liu KP, 2011, BIOSENS BIOELECTRON, V26, P3627, DOI 10.1016/j.bios.2011.02.018
   Liu ZM, 2005, SENSOR ACTUAT B-CHEM, V106, P394, DOI 10.1016/j.snb.2004.08.023
   lonescu R. E., 2007, ANAL CHEM, V79, P8662
   Lu HC, 2000, BIOTECHNOL PROGR, V16, P116, DOI 10.1021/bp9901320
   Rusling JF, 2009, BIOELECTROCHEMISTRY, V76, P189, DOI 10.1016/j.bioelechem.2009.03.011
   Sun YH, 2011, CHEM COMMUN, V47, P3840, DOI 10.1039/c0cc05133k
   Tian DY, 2010, BIOSENS BIOELECTRON, V25, P2290, DOI 10.1016/j.bios.2010.03.014
   Xu YY, 2006, ANAL CHIM ACTA, V561, P48, DOI 10.1016/j.aca.2005.12.061
   Yang MH, 2010, BIOSENS BIOELECTRON, V26, P560, DOI 10.1016/j.bios.2010.07.040
   Yang WJ, 2009, EUR J MED CHEM, V44, P862, DOI 10.1016/j.ejmech.2008.04.021
   Yu X, 2006, J AM CHEM SOC, V128, P11199, DOI 10.1021/ja062117e
   Yuan YL, 2013, BIOSENS BIOELECTRON, V42, P474, DOI 10.1016/j.bios.2012.11.003
   Zhong ZY, 2010, BIOSENS BIOELECTRON, V25, P2379, DOI 10.1016/j.bios.2010.03.009
   Zhu Y, 2010, BIOSENS BIOELECTRON, V26, P1002, DOI 10.1016/j.bios.2010.08.023
NR 27
TC 18
Z9 19
U1 1
U2 39
PU ELSEVIER SCIENCE SA
PI LAUSANNE
PA PO BOX 564, 1001 LAUSANNE, SWITZERLAND
SN 1572-6657
EI 1873-2569
J9 J ELECTROANAL CHEM
JI J. Electroanal. Chem.
PD MAR 15
PY 2014
VL 717
BP 172
EP 176
DI 10.1016/j.jelechem.2014.01.010
PG 5
WC Chemistry, Analytical; Electrochemistry
WE Science Citation Index Expanded (SCI-EXPANDED)
SC Chemistry; Electrochemistry
GA AG0NM
UT WOS:000335112200025
DA 2023-06-30
ER

PT J
AU Gonzalez-Macia, L
   Smyth, MR
   Killard, AJ
AF Gonzalez-Macia, Laura
   Smyth, Malcolm R.
   Killard, Anthony J.
TI Evaluation of a silver-based electrocatalyst for the determination of
   hydrogen peroxide formed via enzymatic oxidation
SO TALANTA
LA English
DT Article
DE Silver; Screen-printed electrode; Hydrogen peroxide; Dodecylbenzene
   sulphonic acid; Glucose; Glucose oxidase
ID GLUCOSE-OXIDASE; GOLD NANOPARTICLES; ELECTROCHEMICAL REDUCTION; CARBON
   ELECTRODES; BIOSENSOR; NANOTUBES; CHITOSAN; FILM; IMMOBILIZATION;
   FABRICATION
AB Silver paste electrodes modified with lyotropic phases formed from dodecyl benzenesulphonic acid and KCl were used as the reductant in the determination of the hydrogen peroxide released from the enzymatic reaction of glucose oxidase with glucose and oxygen. The response of the modified electrode to hydrogen peroxide reduction (-0.1 V vs. Ag/AgCl) was shown to suffer from interference resulting from co-localization of enzyme and substrate at the electrode surface. This interference was eradicated by the introduction of a perm-selective membrane in the form of cellulose acetate. This further facilitated immobilization of the enzyme while allowing diffusion of the generated peroxide to the electrode. The resulting configuration was shown to be capable of the analytical determination of glucose. (C) 2012 Elsevier B.V. All rights reserved.
C1 [Gonzalez-Macia, Laura; Killard, Anthony J.] Univ W England, Dept Appl Sci, Bristol BS16 1QY, Avon, England.
   [Smyth, Malcolm R.] Dublin City Univ, Sch Chem Sci, Dublin 9, Ireland.
   [Smyth, Malcolm R.] Dublin City Univ, Natl Ctr Sensor Res, Dublin 9, Ireland.
C3 University of West England; Dublin City University; Dublin City
   University
RP Killard, AJ (通讯作者)，Univ W England, Dept Appl Sci, Coldharbour Lane, Bristol BS16 1QY, Avon, England.
EM tony.killard@uwe.ac.uk
RI Killard, Anthony J/A-8676-2008; Gonzalez-Macia, Laura/K-6630-2016
OI Gonzalez-Macia, Laura/0000-0003-1372-7965; Killard,
   Anthony/0000-0001-6953-3655
FU EU [257372]
FX The authors would like to acknowledge the financial assistance of the
   EU, FP7/2007-2013, under Grant no. 257372.
CR Barsan MM, 2009, BIOELECTROCHEMISTRY, V76, P135, DOI 10.1016/j.bioelechem.2009.03.004
   Cao ZX, 2007, ANAL LETT, V40, P2116, DOI 10.1080/00032710701566909
   Crouch E, 2005, BIOSENS BIOELECTRON, V21, P712, DOI 10.1016/j.bios.2005.01.003
   Fischer S, 2008, MACROMOL SYMP, V262, P89, DOI 10.1002/masy.200850210
   FREW JE, 1987, ANAL CHEM, V59, pA933, DOI 10.1021/ac00142a001
   Gao Q, 2011, BIOELECTROCHEMISTRY, V81, P109, DOI 10.1016/j.bioelechem.2011.04.003
   Ghica ME, 2005, ANAL CHIM ACTA, V532, P145, DOI 10.1016/j.aca.2004.10.058
   Gonzalez-Macia L, 2011, ELECTROCHIM ACTA, V58, P562, DOI 10.1016/j.electacta.2011.09.081
   Gonzalez-Macia L, 2011, ELECTROCHIM ACTA, V56, P4146, DOI 10.1016/j.electacta.2011.01.108
   Horozova E, 2011, INT J ELECTROCHEM, V2011, DOI 10.4061/2011/697698
   Islam AB, 2011, IEEE SENS J, V11, P2798, DOI 10.1109/JSEN.2011.2169053
   Ivekovic D, 2010, ELECTROANAL, V22, P2202, DOI 10.1002/elan.200900622
   KARYAKIN AA, 1995, ANAL CHEM, V67, P2419, DOI 10.1021/ac00110a016
   Kouassi G. K., 2005, J NANOBIOTECHNOL, V3, P1, DOI [10.1186/1477-3155-3-1, DOI 10.1186/1477-3155-3-1]
   Le Barc'H N, 2001, FOOD CHEM, V74, P119, DOI 10.1016/S0308-8146(01)00139-X
   Lee SH, 2006, SENSOR ACTUAT B-CHEM, V117, P236, DOI 10.1016/j.snb.2005.11.028
   LEMIEUX RU, 1966, CAN J CHEMISTRY, V44, P249, DOI 10.1139/v66-037
   Ma S, 2008, J DISPER SCI TECHNOL, V29, P682, DOI 10.1080/01932690701757832
   Mauko L, 2009, ELECTROANAL, V21, P2535, DOI 10.1002/elan.200800569
   Miao Y, 2001, ELECTROANAL, V13, P347, DOI 10.1002/1521-4109(200103)13:4<347::AID-ELAN347>3.0.CO;2-Z
   Norouzi P, 2010, INT J ELECTROCHEM SC, V5, P1213
   Osborne P.G., 1996, CURR SEP, V15, P19
   Pemberton RM, 2009, BIOSENS BIOELECTRON, V24, P1246, DOI 10.1016/j.bios.2008.07.035
   Polan Vojtech, 2011, Enzyme Res, V2010, P324184, DOI 10.4061/2010/324184
   Polsky R, 2006, ANAL CHEM, V78, P2268, DOI 10.1021/ac0519864
   Portaccio M, 2007, ELECTROANAL, V19, P1787, DOI 10.1002/elan.200703934
   Ren XL, 2009, COLLOID SURFACE B, V72, P188, DOI 10.1016/j.colsurfb.2009.04.003
   Ricci F, 2005, BIOSENS BIOELECTRON, V20, P1993, DOI 10.1016/j.bios.2004.09.010
   Scheller F. W., 1992, BIOSENSORS, V1st
   Sun TP, 2010, INT J NANOMED, V5, P343
   Thevenot DR, 2001, BIOSENS BIOELECTRON, V16, P121, DOI [10.1016/S0956-5663(01)00115-4, 10.1081/AL-100103209]
   Wang HJ, 2007, INT J ELECTROCHEM SC, V2, P508
   Wang J, 2001, ELECTROANAL, V13, P983, DOI 10.1002/1521-4109(200108)13:12<983::AID-ELAN983>3.0.CO;2-#
   Wang W, 2010, ELECTROANAL, V22, P2543, DOI 10.1002/elan.201000235
   Welch CM, 2005, ANAL BIOANAL CHEM, V382, P12, DOI 10.1007/s00216-005-3205-5
   WINGARD LB, 1982, DIABETES CARE, V5, P199, DOI 10.2337/diacare.5.3.199
   Wu BY, 2007, BIOSENS BIOELECTRON, V22, P838, DOI 10.1016/j.bios.2006.03.009
   Wu S, 2006, ELECTROCHEM COMMUN, V8, P1197, DOI 10.1016/j.elecom.2006.05.013
   Zafar MN, 2012, ANAL BIOCHEM, V425, P36, DOI 10.1016/j.ab.2012.02.026
   ZHANG Y, 1993, J ELECTROANAL CHEM, V345, P253, DOI 10.1016/0022-0728(93)80483-X
   Zhu LD, 2007, BIOSENS BIOELECTRON, V23, P528, DOI 10.1016/j.bios.2007.07.002
   Zhu LD, 2006, ELECTROANAL, V18, P1842, DOI 10.1002/elan.200603594
   Zuo SH, 2008, ANAL LETT, V41, P1158, DOI 10.1080/00032710802052361
NR 43
TC 10
Z9 10
U1 1
U2 26
PU ELSEVIER
PI AMSTERDAM
PA RADARWEG 29, 1043 NX AMSTERDAM, NETHERLANDS
SN 0039-9140
EI 1873-3573
J9 TALANTA
JI Talanta
PD SEP 15
PY 2012
VL 99
BP 989
EP 996
DI 10.1016/j.talanta.2012.07.082
PG 8
WC Chemistry, Analytical
WE Science Citation Index Expanded (SCI-EXPANDED)
SC Chemistry
GA 020CC
UT WOS:000309785300140
PM 22967653
DA 2023-06-30
ER

PT J
AU Chen, HH
   Zhang, Z
   Cai, DQ
   Zhang, SY
   Zhang, BL
   Tang, JL
   Wu, ZY
AF Chen, Huihui
   Zhang, Zhe
   Cai, Dongqing
   Zhang, Shengyi
   Zhang, Bailin
   Tang, Jilin
   Wu, Zhengyan
TI Attapulgite with poly(methylene blue) composite film-Electrocatalytic
   determination of ascorbic acid
SO SOLID STATE SCIENCES
LA English
DT Article
DE Poly(methylene blue); Attapulgite; Composite film; Electrocatalysis;
   Ascorbic acid
ID HYDROGEN-PEROXIDE BIOSENSOR; CLAY-MODIFIED ELECTRODES; METHYLENE-BLUE;
   GRAPHITE ELECTRODE; ELECTROCHEMICAL PROPERTIES; HORSERADISH-PEROXIDASE;
   NANOTUBE COMPOSITE; CARBON NANOTUBES; URIC-ACID; PALYGORSKITE
AB A conductive composite film consisted of natural nanostructure attapulgite (AT) with poly(methylene blue) (PMB) was constructed on glassy carbon (GC) electrode. The electrode exhibited an effective electrocatalytic activity towards the oxidation of ascorbic acid (AA) and well-defined oxidation peaks were observed in 0.1 M phosphate buffer solutions (PBS, pH 7.0) via cyclic voltammetry. Linear calibration plot was obtained over the range of 1.0 x 10(-5) to 5.0 x 10(-2) M for ascorbic acid with the detection limit value of 1.0 x 10(-6) M. The main interfering factor in biological samples was experimentally excluded. In addition, UV-Vis spectra were applied to reveal the formation of the nano-composite film of PMB-AT. (C) 2011 Elsevier Masson SAS. All rights reserved.
C1 [Zhang, Zhe; Zhang, Bailin; Tang, Jilin] Chinese Acad Sci, Changchun Inst Appl Chem, State Key Lab Electroanalyt Chem, Changchun 130022, Peoples R China.
   [Chen, Huihui; Cai, Dongqing; Wu, Zhengyan] Chinese Acad Sci, Hefei Inst Phys Sci, Key Lab Ion Beam Bioengn, Hefei 230031, Peoples R China.
   [Chen, Huihui; Zhang, Shengyi] Anhui Univ, Sch Chem & Chem Engn, Hefei 230039, Peoples R China.
C3 Chinese Academy of Sciences; Changchun Institute of Applied Chemistry,
   CAS; Chinese Academy of Sciences; Hefei Institutes of Physical Science,
   CAS; Anhui University
RP Tang, JL (通讯作者)，Chinese Acad Sci, Changchun Inst Appl Chem, State Key Lab Electroanalyt Chem, Changchun 130022, Peoples R China.
EM jltang@ciac.jl.cn; zywu@ipp.ac.cn
FU National Natural Science Foundation of China [10975154]
FX The authors acknowledge financial support from the National Natural
   Science Foundation of China (No. 10975154).
CR Arguello J, 2008, ELECTROCHIM ACTA, V54, P560, DOI 10.1016/j.electacta.2008.07.021
   Bradley WF, 1940, AM MINERAL, V25, P405
   Cai DQ, 2009, NANOTECHNOLOGY, V20, DOI 10.1088/0957-4484/20/25/255302
   Cao EH, 1996, J COLLOID INTERF SCI, V179, P143, DOI 10.1006/jcis.1996.0196
   Coleman JN, 1998, PHYS REV B, V58, pR7492, DOI 10.1103/PhysRevB.58.R7492
   Cosnier S, 2008, BIOELECTROCHEMISTRY, V74, P47, DOI 10.1016/j.bioelechem.2008.04.011
   Darder M, 2005, APPL CLAY SCI, V28, P199, DOI 10.1016/j.clay.2004.02.009
   Frost RL, 1998, VIB SPECTROSC, V16, P173, DOI 10.1016/S0924-2031(98)00014-9
   Galan E, 1996, CLAY MINER, V31, P443, DOI 10.1180/claymin.1996.031.4.01
   Ju HX, 1995, ELECTROANAL, V7, P1165, DOI 10.1002/elan.1140071213
   Lai GS, 2008, SENSOR ACTUAT B-CHEM, V129, P497, DOI 10.1016/j.snb.2007.08.041
   Lazarin AM, 2008, SOLID STATE SCI, V10, P1139, DOI 10.1016/j.solidstatesciences.2007.11.023
   Lei CX, 2004, BIOELECTROCHEMISTRY, V65, P33, DOI 10.1016/j.bioelechem.2004.06.002
   Lin XQ, 2000, ELECTROANAL, V12, P306, DOI 10.1002/(SICI)1521-4109(20000301)12:4<306::AID-ELAN306>3.0.CO;2-J
   Liu JC, 1999, SYNTHETIC MET, V107, P159, DOI 10.1016/S0379-6779(99)00146-0
   Liu YC, 2003, CHEM MATER, V15, P320, DOI 10.1021/cm020194c
   Mousty C, 2004, APPL CLAY SCI, V27, P159, DOI 10.1016/j.clay.2004.06.005
   Neaman A, 2004, APPL CLAY SCI, V25, P121, DOI 10.1016/j.clay.2003.08.006
   Pfaffen V, 2010, ELECTROCHIM ACTA, V55, P1766, DOI 10.1016/j.electacta.2009.10.062
   Potgieter JH, 2006, MINER ENG, V19, P463, DOI 10.1016/j.mineng.2005.07.004
   SAGARA T, 1993, J ELECTROANAL CHEM, V349, P159, DOI 10.1016/0022-0728(93)80170-M
   SAGARA T, 1993, LANGMUIR, V9, P831, DOI 10.1021/la00027a037
   Song CJ, 1999, J ELECTROANAL CHEM, V462, P143, DOI 10.1016/S0022-0728(98)00397-0
   Tahhan M, 2003, SMART MATER STRUCT, V12, P626, DOI 10.1088/0964-1726/12/4/313
   Viseras C, 1999, APPL CLAY SCI, V14, P69, DOI 10.1016/S0169-1317(98)00050-7
   Wang BQ, 1999, ANAL CHEM, V71, P1935, DOI 10.1021/ac980940q
   Wang G, 2003, BIOSENS BIOELECTRON, V18, P335, DOI 10.1016/S0956-5663(02)00152-5
   Woo HS, 2001, SYNTHETIC MET, V116, P369, DOI 10.1016/S0379-6779(00)00439-2
   Xu JM, 2007, ELECTROCHIM ACTA, V52, P3601, DOI 10.1016/j.electacta.2006.10.020
   Xu JM, 2007, J COLLOID INTERF SCI, V315, P170, DOI 10.1016/j.jcis.2007.06.059
   Xu JM, 2009, CHINESE J CHEM, V27, P2197, DOI 10.1002/cjoc.200990368
   YE JN, 1988, ANAL CHEM, V60, P2263, DOI 10.1021/ac00171a021
   Yogeswaran U, 2008, SENSOR ACTUAT B-CHEM, V130, P739, DOI 10.1016/j.snb.2007.10.040
   Yogeswaran U, 2007, ELECTROCHIM ACTA, V52, P5985, DOI 10.1016/j.electacta.2007.03.047
   Zeng JX, 2006, J ELECTROANAL CHEM, V595, P152, DOI 10.1016/j.jelechem.2006.07.014
NR 35
TC 9
Z9 10
U1 1
U2 50
PU ELSEVIER SCIENCE BV
PI AMSTERDAM
PA PO BOX 211, 1000 AE AMSTERDAM, NETHERLANDS
SN 1293-2558
J9 SOLID STATE SCI
JI Solid State Sci.
PD MAR
PY 2012
VL 14
IS 3
BP 362
EP 366
DI 10.1016/j.solidstatesciences.2011.12.011
PG 5
WC Chemistry, Inorganic & Nuclear; Chemistry, Physical; Physics, Condensed
   Matter
WE Science Citation Index Expanded (SCI-EXPANDED)
SC Chemistry; Physics
GA 911CI
UT WOS:000301694500012
DA 2023-06-30
ER

PT J
AU Han, NN
   Wang, H
   Li, N
   Zhou, JZ
   Lin, ZH
   Wu, D
   Wan, GJ
AF Han Nan-Nan
   Wang Hui
   Li Na
   Zhou Jian-Zhang
   Lin Zhong-Hua
   Wu Di
   Wan Guo-Jiang
TI Electrochemical Behavior of Redox Proteins on ZnO Nanorod-Modified
   Electrodes Prepared by Electrodeposition
SO ACTA PHYSICO-CHIMICA SINICA
LA Chinese
DT Article
DE ZnO nanorod; Electrodeposition; Redox protein; Cytochrome c
ID CYTOCHROME-C; HORSERADISH-PEROXIDASE; ZINC-OXIDE; BIOSENSOR;
   NANOPARTICLES; CARBON; IMMOBILIZATION; NANOTUBES; CELLS; H2O2
AB We successfully prepared ZnO nanorod-modified Au (ZnO nanorod/Au) electrodes using one-step cathodic electrodeposition. Scanning electron microscopy (SEM) and X-ray diffraction (XRD) were used to characterize the morphology and crystal phase of the ZnO nanorods. The data showed that the ZnO nanorods were wurtzite type crystals with a hexagonal rod shape and a diameter of about 100 nm and that the ZnO nanorods were arranged well on the surface of electrodes. These ZnO nanorod-modified electrodes were able to detect direct electron transfer from cytochrome c (cyt c). Cyclic voltammograms showed that the direct electron transfer of cyt c with heme iron in different valence states was easily achieved by the ZnO nanorod/Au electrode. Data of amperometric responses demonstrated that a linear amperometric response to hydrogen peroxide was observed on the ZnO nanorod/Au electrodes after adsorbing cyt c.
C1 [Zhou Jian-Zhang; Lin Zhong-Hua] Xiamen Univ, State Key Lab Phys Chem Solid Surface, Xiamen 361005, Fujian Province, Peoples R China.
   [Han Nan-Nan; Wang Hui; Li Na; Zhou Jian-Zhang; Lin Zhong-Hua] Xiamen Univ, Dept Chem, Coll Chem Engn, Xiamen 361005, Fujian Province, Peoples R China.
   [Wu Di; Wan Guo-Jiang] SW Jiaotong Univ, Sch Mat Sci & Engn, Chengdu 610031, Peoples R China.
C3 Xiamen University; Xiamen University; Southwest Jiaotong University
RP Zhou, JZ (通讯作者)，Xiamen Univ, State Key Lab Phys Chem Solid Surface, Xiamen 361005, Fujian Province, Peoples R China.
EM jzzhou@xmu.edu.cn; superwgj@263.net
RI Lin, ZH/G-4114-2010; Zhou, JZ/G-4670-2010; Wan, Guojiang/A-6651-2013
OI Wan, Guojiang/0000-0002-1131-4668
FU National Natural Science Foundation of China [20603027, 21021002,
   20973134]; National High Technology Research and Development Program of
   China [2009AA03Z327]
FX The project was supported by the National Natural Science Foundation of
   China (20603027, 21021002, 20973134) and National High Technology
   Research and Development Program of China (2009AA03Z327)
CR Chen SM, 2003, ELECTROCHIM ACTA, V48, P513, DOI 10.1016/S0013-4686(02)00719-3
   Cui JB, 2005, J PHYS CHEM B, V109, P22074, DOI 10.1021/jp054160e
   Feng JJ, 2005, ANAL BIOCHEM, V342, P280, DOI 10.1016/j.ab.2005.04.040
   GHINDILIS AL, 1997, ELECTROANAL, V9, P9
   Guo HG, 2008, ELECTROCHEM COMMUN, V10, P146, DOI 10.1016/j.elecom.2007.11.010
   Huang MH, 2001, SCIENCE, V292, P1897, DOI 10.1126/science.1060367
   Kumar SA, 2008, ANAL LETT, V41, P141, DOI 10.1080/00032710701792612
   Li QC, 2005, CHEM MATER, V17, P1001, DOI 10.1021/cm048144q
   Li YF, 2006, ANAL BIOCHEM, V349, P33, DOI 10.1016/j.ab.2005.11.017
   Liang MS, 2009, ACTA PHYS-CHIM SIN, V25, P457, DOI 10.3866/PKU.WHXB20090311
   Liu JP, 2009, ELECTROCHEM COMMUN, V11, P202, DOI 10.1016/j.elecom.2008.11.009
   Lu XB, 2008, BIOSENS BIOELECTRON, V24, P93, DOI 10.1016/j.bios.2008.03.025
   Ma GX, 2009, ACTA PHYS-CHIM SIN, V25, P2061, DOI 10.3866/PKU.WHXB20091037
   Prakash PA, 2009, SENSORS-BASEL, V9, P1821, DOI 10.3390/s90301821
   Rui Q, 2010, ANAL CHIM ACTA, V670, P57, DOI 10.1016/j.aca.2010.04.065
   Sun DM, 2004, J ELECTROANAL CHEM, V566, P415, DOI 10.1016/j.jelechem.2003.11.055
   Sun H, 2006, NANOTECHNOLOGY, V17, P2271, DOI 10.1088/0957-4484/17/9/033
   SZUCS A, 1992, ELECTROCHIM ACTA, V37, P403, DOI 10.1016/0013-4686(92)87028-X
   Umar A, 2009, ELECTROCHEM COMMUN, V11, P118, DOI 10.1016/j.elecom.2008.10.046
   WANG K, 1988, BIOINOGANIC CHEM, P121
   Willander M, 2009, NANOTECHNOLOGY, V20, DOI 10.1088/0957-4484/20/33/332001
   Zhang FF, 2004, ANAL CHIM ACTA, V519, P155, DOI 10.1016/j.aca.2004.05.070
   Zhang QB, 2010, ELECTROCHIM ACTA, V55, P4889, DOI 10.1016/j.electacta.2010.03.082
   Zhang QF, 2009, ADV MATER, V21, P4087, DOI 10.1002/adma.200803827
   Zhao GC, 2005, ELECTROCHEM COMMUN, V7, P256, DOI 10.1016/j.elecom.2005.01.006
   Zhao ZW, 2010, SENSORS-BASEL, V10, P1216, DOI 10.3390/s100201216
   Zhu XL, 2007, BIOSENS BIOELECTRON, V22, P1600, DOI 10.1016/j.bios.2006.07.007
NR 27
TC 3
Z9 6
U1 0
U2 38
PU PEKING UNIV PRESS
PI BEIJING
PA PEKING UNIV, CHEMISTRY BUILDING, BEIJING 100871, PEOPLES R CHINA
SN 1000-6818
J9 ACTA PHYS-CHIM SIN
JI Acta Phys.-Chim. Sin.
PD FEB
PY 2011
VL 27
IS 2
BP 468
EP 472
DI 10.3866/PKU.WHXB20110210
PG 5
WC Chemistry, Physical
WE Science Citation Index Expanded (SCI-EXPANDED)
SC Chemistry
GA 711NA
UT WOS:000286597200031
OA Bronze
DA 2023-06-30
ER

PT J
AU Chen, YS
   Huang, JH
AF Chen, Yan-Shi
   Huang, Jin-Hua
TI Arrayed CNT-Ni nanocomposites grown directly on Si substrate for
   amperometric detection of ethanol
SO BIOSENSORS & BIOELECTRONICS
LA English
DT Article
DE N-1 nanoparticles; CNT; Ethanol sensor
ID CARBON NANOTUBE ELECTRODE; GLUCOSE-OXIDASE; ELECTROCHEMICAL BIOSENSORS;
   ALKALINE SOLUTION; NICKEL; OXIDATION; NANOPARTICLES; KINETICS;
   DEPOSITION; SENSOR
AB A novel amperometric biosensor utilizing carbon nanotube (CNT)-N-1 nanoparticle hybrid arrays for ethanol detection has been developed The sensor was fabricated by e-beam deposition of thin N-1 film on arrayed multi-walled carbon nanotubes grown directly on Si substrate. As the N-1 film thickness is <= 200 nm, high-resolution SEM and TEM images showed well-dispersed and strongly adhered crystalline N-1 nanoparticles uniformly populated on the sidewalls of CNTs. and the sensitivity of the resultant CNT-N-1 sensor generally increased with increasing nickel thickness The best sensor showed a wide response range of 50-600 mu M, a response time of <10s, and a sensitivity of 14 81 mu A mu M-1 cm(-2) which is similar to 380% higher in comparison with the nanostructured N-1/Pt/T-1 electrodes (C) 2010 Elsevier B V All rights reserved
C1 [Chen, Yan-Shi; Huang, Jin-Hua] Natl Tsing Hua Univ, Dept Mat Sci & Engn, Hsinchu 300, Taiwan.
C3 National Tsing Hua University
RP Huang, JH (通讯作者)，Natl Tsing Hua Univ, Dept Mat Sci & Engn, 101,Sec 2,Kuang Fu Rd, Hsinchu 300, Taiwan.
FU National Science Council of Taiwan [95-2112-M-007-026-MY3]
FX This work has been supported by the National Science Council of Taiwan
   under Grant No. 95-2112-M-007-026-MY3.
CR Arai S, 2004, CARBON, V42, P641, DOI 10.1016/j.carbon.2003.12.084
   CARBONIO RE, 1982, J ELECTROCHEM SOC, V129, P983, DOI 10.1149/1.2124077
   Fang WC, 2007, ELECTROCHEM COMMUN, V9, P239, DOI 10.1016/j.elecom.2006.09.001
   FLEISCHMANN M, 1971, J ELECTROANAL CHEM, V31, P39, DOI 10.1016/S0022-0728(71)80040-2
   Huang JH, 2005, J VAC SCI TECHNOL B, V23, P805, DOI 10.1116/1.1861032
   Jin GP, 2007, J POWER SOURCES, V166, P80, DOI 10.1016/j.jpowsour.2006.12.087
   Katrlik J, 1998, BIOSENS BIOELECTRON, V13, P181, DOI 10.1016/S0956-5663(97)00104-8
   Kim HS, 2005, J PHYS CHEM B, V109, P8983, DOI 10.1021/jp044727b
   Lee CH, 2007, BIOSENS BIOELECTRON, V22, P877, DOI 10.1016/j.bios.2006.03.008
   Liao YY, 2000, ELECTROANAL, V12, P55, DOI 10.1002/(SICI)1521-4109(20000101)12:1<55::AID-ELAN55>3.0.CO;2-X
   Lim SH, 2005, BIOSENS BIOELECTRON, V20, P2341, DOI 10.1016/j.bios.2004.08.005
   Liu Q, 2007, BIOSENS BIOELECTRON, V22, P3203, DOI 10.1016/j.bios.2007.02.013
   LO YL, 1995, J ELECTROCHEM SOC, V142, P445, DOI 10.1149/1.2044058
   Lo YL, 1998, LANGMUIR, V14, P944, DOI 10.1021/la9600255
   Luo XL, 2006, ELECTROANAL, V18, P319, DOI 10.1002/elan.200503415
   Manso J, 2007, J ELECTROANAL CHEM, V603, P1, DOI 10.1016/j.jelechem.2007.02.004
   Nugent JM, 2001, NANO LETT, V1, P87, DOI 10.1021/nl005521z
   Pang CC, 2001, SENSOR ACTUAT B-CHEM, V73, P221, DOI 10.1016/S0925-4005(00)00736-X
   SATTAR MA, 1969, ELECTROCHIM ACTA, V14, P695, DOI 10.1016/0013-4686(69)80025-3
   SCHREBLERGUZMAN RS, 1978, J APPL ELECTROCHEM, V8, P67, DOI 10.1007/BF00615395
   Tang H, 2004, ANAL BIOCHEM, V331, P89, DOI 10.1016/j.ab.2004.05.005
   Vijayakumar AR, 1996, ANAL CHIM ACTA, V327, P223, DOI 10.1016/0003-2670(96)00093-1
   Wang F, 2005, CARBON, V43, P1716, DOI 10.1016/j.carbon.2005.02.015
   Wang J, 2005, ELECTROANAL, V17, P7, DOI 10.1002/elan.200403113
   WANG J, 1992, ELECTROANAL, V4, P539, DOI 10.1002/elan.1140040505
   Weng YC, 2004, BIOSENS BIOELECTRON, V20, P41, DOI 10.1016/j.bios.2004.01.027
   XIE XF, 1992, ANAL CHIM ACTA, V266, P325, DOI 10.1016/0003-2670(92)85059-F
NR 27
TC 35
Z9 35
U1 0
U2 42
PU ELSEVIER ADVANCED TECHNOLOGY
PI OXFORD
PA OXFORD FULFILLMENT CENTRE THE BOULEVARD, LANGFORD LANE, KIDLINGTON,
   OXFORD OX5 1GB, OXON, ENGLAND
SN 0956-5663
EI 1873-4235
J9 BIOSENS BIOELECTRON
JI Biosens. Bioelectron.
PD SEP 15
PY 2010
VL 26
IS 1
BP 207
EP 212
DI 10.1016/j.bios.2010.06.016
PG 6
WC Biophysics; Biotechnology & Applied Microbiology; Chemistry, Analytical;
   Electrochemistry; Nanoscience & Nanotechnology
WE Science Citation Index Expanded (SCI-EXPANDED)
SC Biophysics; Biotechnology & Applied Microbiology; Chemistry;
   Electrochemistry; Science & Technology - Other Topics
GA 659IP
UT WOS:000282560500033
PM 20637593
DA 2023-06-30
ER

PT J
AU Zhang, ZK
   Zhang, L
   Liu, YM
   Hu, CX
   Liu, QJ
AF Zhang, Zhikun
   Zhang, Liu
   Liu, Yumin
   Hu, Cuixia
   Liu, Qingju
TI Sensitive DNA Detection using a Branched DNA as a Sensor Coupled with
   Hybridization Chain Reaction
SO CHEMISTRYSELECT
LA English
DT Article
DE amplification; branched DNA; disease's diagnosis; nucleic acids; sensor
ID NUCLEIC-ACIDS
AB Nucleic acids detection is becoming increasingly vital for disease's diagnosis. A sensitive, convenient and simple detection method provide the possibility of self-diagnosis to prevent the disease's development. Herein, we designed a novel branched DNA nanostructure as probe, which could induce DNA hybridization chain reaction in the presence of target DNA. The strategy as amplifier enhanced the electrochemical signal of target DNA for sensitive nucleic acids detection. In this system, the branched DNA probe possessed more capturing points for Target DNA than previous single-stranded DNA. Target DNA as trigger were used to induce hybridization chain reaction in three dimensions. The limit of detection of this strategy can reach to 1 pM with excellent specificity and selectivity. Meanwhile, the linear working range was from 10 pM to 100 mu M. The biosensor had a great promising in the determination of nucleic acids for disease's diagnosis.
C1 [Zhang, Zhikun; Zhang, Liu; Liu, Yumin; Hu, Cuixia] Hebei Univ Sci & Technol, Sch Chem & Pharmaceut Engn, Shijiazhuang 050018, Peoples R China.
   [Liu, Qingju] Beijing Acad Agr & Forestry Sci, Beijing Res Ctr Agr Stand & Testing, Beijing 100097, Peoples R China.
C3 Hebei University of Science & Technology; Beijing Academy of Agriculture
   & Forestry Sciences (BAAFS)
RP Zhang, ZK (通讯作者)，Hebei Univ Sci & Technol, Sch Chem & Pharmaceut Engn, Shijiazhuang 050018, Peoples R China.; Liu, QJ (通讯作者)，Beijing Acad Agr & Forestry Sci, Beijing Res Ctr Agr Stand & Testing, Beijing 100097, Peoples R China.
EM zhikun.zhang@hebust.edu.cn; liuqj@iqstt.cn
FU Youth Fund of Education Department of Hebei Province; Research Fund for
   Doctoral Programs of Hebei University of Science and Technology; 
   [QN2019230];  [1181267]
FX Acknowledgements We acknowledge financial support from the financial
   support from the Youth Fund of Education Department of Hebei Province
   (No. QN2019230), Research Fund for Doctoral Programs of Hebei University
   of Science and Technology (No. 1181267).
CR Agustin C, 2015, TALANTA, V142, P11
   Al-Shaheri FN, 2021, CANCER TREAT REV, V96, DOI 10.1016/j.ctrv.2021.102193
   Bao BQ, 2018, ANALYST, V143, DOI 10.1039/c8an01024b
   Chen CH, 2015, ANAL CHIM ACTA, V880, P1, DOI 10.1016/j.aca.2015.05.010
   Cheng LX, 2018, ACS APPL MATER INTER, V10, P34869, DOI 10.1021/acsami.8b10252
   Gilboa T, 2020, ANAL CHIM ACTA, V1115, P61, DOI 10.1016/j.aca.2020.03.001
   Hartman MR, 2013, ANGEW CHEM INT EDIT, V52, P8699, DOI 10.1002/anie.201302175
   Huang R, 2018, SENSOR ACTUAT B-CHEM, V264, P169, DOI 10.1016/j.snb.2018.02.134
   Kekedy-Nagy L, 2016, ANAL CHEM, V88, P7984, DOI 10.1021/acs.analchem.6b01020
   Li F, 2018, BIOSENS BIOELECTRON, V117, P562, DOI 10.1016/j.bios.2018.06.053
   Masud MK, 2019, CHEM SOC REV, V48, P5717, DOI 10.1039/c9cs00174c
   Min Z, 2011, CHEM COMMUN, V47, P3478
   Osman DI, 2019, BIOSENS BIOELECTRON, V141, DOI 10.1016/j.bios.2019.111451
   Park JS, 2021, ANAL CHEM, V93, P2351, DOI 10.1021/acs.analchem.0c04221
   Ren R, 2014, BIOSENS BIOELECTRON, V54, P122, DOI 10.1016/j.bios.2013.10.063
   Wang MW, 2019, ANAL CHIM ACTA, V1045, P77, DOI 10.1016/j.aca.2018.08.057
   Widaningrum T, 2017, TALANTA, V167, P14, DOI 10.1016/j.talanta.2017.01.094
   Yin JX, 2019, ANALYST, V144, P7032, DOI 10.1039/c9an01067j
   Zhang CY, 2020, ACS SENSORS, V5, P2977, DOI 10.1021/acssensors.0c01453
   Zhang JH, 2021, TRENDS BIOTECHNOL, V39, P1289, DOI 10.1016/j.tibtech.2021.03.007
   Zhang ZK, 2017, NANOSCALE, V9, P19367, DOI 10.1039/c7nr07337b
NR 21
TC 0
Z9 0
U1 11
U2 11
PU WILEY-V C H VERLAG GMBH
PI WEINHEIM
PA POSTFACH 101161, 69451 WEINHEIM, GERMANY
SN 2365-6549
J9 CHEMISTRYSELECT
JI ChemistrySelect
PD NOV 25
PY 2022
VL 7
IS 44
AR e202201891
DI 10.1002/slct.202201891
PG 6
WC Chemistry, Multidisciplinary
WE Science Citation Index Expanded (SCI-EXPANDED)
SC Chemistry
GA 6L1JF
UT WOS:000887946000001
DA 2023-06-30
ER

PT J
AU Zhao, FY
   Brix, AC
   Lielpetere, A
   Schuhmann, W
   Conzuelo, F
AF Zhao, Fangyuan
   Brix, Ann Cathrin
   Lielpetere, Anna
   Schuhmann, Wolfgang
   Conzuelo, Felipe
TI On the Mediated Electron Transfer of Immobilized Galactose Oxidase for
   Biotechnological Applications
SO CHEMISTRY-A EUROPEAN JOURNAL
LA English
DT Article
DE bio-electrocatalysis; galactose oxidase; glycerol oxidation; modified
   electrodes; redox polymers
ID OXIDATION; GLYCEROL; CONSTRUCTION; CONVERSION; BIOSENSOR; HYDROGELS;
   CASCADE; DESIGN; CARBON; COPPER
AB The use of enzymes as catalysts in chemical synthesis offers advantages in terms of clean and highly selective transformations. Galactose oxidase (GalOx) is a remarkable enzyme with several applications in industrial conversions as it catalyzes the oxidation of primary alcohols. We have investigated the wiring of GalOx with a redox polymer; this enables mediated electron transfer with the electrode surface for its potential application in biotechnological conversions. As a result of electrochemical regeneration of the catalytic center, the formation of harmful H2O2 is minimized during enzymatic catalysis. The introduced bioelectrode was applied to the conversion of bio-renewable platform materials, with glycerol as model substrate. The biocatalytic transformations of glycerol and 5-hydroxymethylfurfural (HMF) were investigated in a circular flow-through setup to assess the possibility of substrate over-oxidation, which is observed for glycerol oxidation but not during HMF conversion.
C1 [Zhao, Fangyuan] China Univ Min & Technol, Sch Chem Engn & Technol, Xuzhou 221116, Jiangsu, Peoples R China.
   [Zhao, Fangyuan; Brix, Ann Cathrin; Lielpetere, Anna; Schuhmann, Wolfgang; Conzuelo, Felipe] Ruhr Univ Bochum, Fac Chem & Biochem, Ctr Electrochem Sci CES, Analyt Chem, Univ Str 150, D-44780 Bochum, Germany.
   [Conzuelo, Felipe] Univ Nova Lisboa, Inst Tecnol Quim & Biol Antonio Xavier, Av Republ, P-2780157 Oeiras, Portugal.
C3 China University of Mining & Technology; Ruhr University Bochum;
   Universidade Nova de Lisboa
RP Schuhmann, W; Conzuelo, F (通讯作者)，Ruhr Univ Bochum, Fac Chem & Biochem, Ctr Electrochem Sci CES, Analyt Chem, Univ Str 150, D-44780 Bochum, Germany.; Conzuelo, F (通讯作者)，Univ Nova Lisboa, Inst Tecnol Quim & Biol Antonio Xavier, Av Republ, P-2780157 Oeiras, Portugal.
EM wolfgang.schuhmann@rub.de; felipe.conzuelo@itqb.unl.pt
RI ; Schuhmann, Wolfgang/S-2626-2016
OI Lielpetere, Anna/0000-0002-4727-0935; Brix, Ann
   Cathrin/0000-0002-5660-989X; Zhao, Fangyuan/0000-0001-7124-8669;
   Schuhmann, Wolfgang/0000-0003-2916-5223
FU Jiangsu Specially Appointed Professor Fund; Deutsche
   Forschungsgemeinschaft (DFG, German Research Foundation) [FOR 2982,
   413163866, 445820469]; European Union's Horizon 2020 research and
   innovation program under the Marie Skodowska-Curie MSCA-ITN [813006];
   Projekt DEAL
FX F.Z. is grateful for financial support from the Jiangsu Specially
   Appointed Professor Fund. The authors are grateful for financial support
   from the Deutsche Forschungsgemeinschaft (DFG, German Research
   Foundation) within the framework of the research unit FOR 2982
   "UNODE-Unusual Anode Reactions" [413163866] and the SPP2240 (e-biotech)
   [445820469]. A.L. received funding from the European Union's Horizon
   2020 research and innovation program under the Marie Skodowska-Curie
   MSCA-ITN "ImplantSens" [813006]. Open Access funding enabled and
   organized by Projekt DEAL.
CR [Anonymous], 2018, ANGEW CHEM, V130, P14436
   [Anonymous], 2018, ANGEW CHEM, V130, P13870
   AOKI A, 1993, J PHYS CHEM-US, V97, P11014, DOI 10.1021/j100144a019
   Birmingham WR, 2018, ACS CATAL, V8, P4025, DOI 10.1021/acscatal.8b00043
   Brix AC, 2021, CHEMELECTROCHEM, V8, P2336, DOI 10.1002/celc.202100739
   Cevik E, 2010, CURR APPL PHYS, V10, P1313, DOI 10.1016/j.cap.2010.03.014
   Choosri W, 2011, WORLD J MICROB BIOT, V27, P1349, DOI 10.1007/s11274-010-0585-2
   Conzuelo F, 2018, ANGEW CHEM INT EDIT, V57, P13681, DOI 10.1002/anie.201808450
   COSNIER S, 1994, ANAL LETT, V27, P1429, DOI 10.1080/00032719408006380
   Dodekatos G, 2018, ACS CATAL, V8, P6301, DOI 10.1021/acscatal.8b01317
   Figueiredo C., 2021, ELECTROCHEM SCI, V263, P6074
   Franke D, 2003, J ORG CHEM, V68, P6828, DOI 10.1021/jo030021m
   Gulce H, 2002, ENZYME MICROB TECH, V30, P41, DOI 10.1016/S0141-0229(01)00452-5
   HALE PD, 1989, SYNTHETIC MET, V28, pC853
   HAMILTON GA, 1978, J AM CHEM SOC, V100, P1899, DOI 10.1021/ja00474a042
   Heller A, 2006, CURR OPIN CHEM BIOL, V10, P664, DOI 10.1016/j.cbpa.2006.09.018
   Huffman MA, 2019, SCIENCE, V366, P1255, DOI 10.1126/science.aay8484
   Kanyong P, 2017, MICROCHIM ACTA, V184, P3663, DOI 10.1007/s00604-017-2465-z
   KELLEHER FM, 1986, J BIOL CHEM, V261, P1045
   KLIBANOV AM, 1982, BIOCHEM BIOPH RES CO, V108, P804, DOI 10.1016/0006-291X(82)90900-7
   Kothe T, 2014, CHEM-EUR J, V20, P11029, DOI 10.1002/chem.201402585
   McKenna SM, 2017, GREEN CHEM, V19, P4660, DOI 10.1039/c7gc01696d
   McKenna SM, 2015, GREEN CHEM, V17, P3271, DOI 10.1039/c5gc00707k
   MIYATA K, 1995, B CHEM SOC JPN, V68, P1921, DOI 10.1246/bcsj.68.1921
   Morales DM, 2022, ACS CATAL, V12, P982, DOI 10.1021/acscatal.1c04150
   Parikka K, 2015, J MOL CATAL B-ENZYM, V120, P47, DOI 10.1016/j.molcatb.2015.06.006
   Paukner R, 2014, PLOS ONE, V9, DOI 10.1371/journal.pone.0100116
   Pedersen AT, 2015, ORG PROCESS RES DEV, V19, P1580, DOI 10.1021/acs.oprd.5b00278
   Petersen A, 1999, BIOORGAN MED CHEM, V7, P2203, DOI 10.1016/S0968-0896(99)00152-2
   Senel M, 2011, SYNTHETIC MET, V161, P440, DOI 10.1016/j.synthmet.2010.12.025
   Sheldon RA, 2021, CHEM SOC REV, V50, P5850, DOI 10.1039/d1cs00015b
   Shleev S, 2005, BIOSENS BIOELECTRON, V20, P2517, DOI 10.1016/j.bios.2004.10.003
   Siebum A, 2006, J MOL CATAL B-ENZYM, V41, P141, DOI 10.1016/j.molcatb.2006.04.003
   Simoska O, 2021, CHEMSUSCHEM, V14, P1674, DOI 10.1002/cssc.202100139
   Stigter ECA, 1996, BIOTECHNOL TECH, V10, P469, DOI 10.1007/BF00159507
   Szabo EE, 1996, BIOSENS BIOELECTRON, V11, P1051, DOI 10.1016/0956-5663(96)87664-0
   Vilim J, 2018, ANGEW CHEM INT EDIT, V57, P14240, DOI 10.1002/anie.201809411
   Wachter RM, 1998, BBA-PROTEIN STRUCT M, V1384, P43, DOI 10.1016/S0167-4838(97)00209-4
   Whittaker JW, 2005, ARCH BIOCHEM BIOPHYS, V433, P227, DOI 10.1016/j.abb.2004.08.034
   Whittaker JW, 2003, CHEM REV, V103, P2347, DOI 10.1021/cr020425z
   Whittaker MM, 1998, BIOCHEMISTRY-US, V37, P8426, DOI 10.1021/bi980328t
   Yamaguchi T, 1995, DENKI KAGAKU, V63, P1179, DOI 10.5796/kogyobutsurikagaku.63.1179
   Zhang SG, 2021, ACS CATAL, V11, P7270, DOI 10.1021/acscatal.1c01037
NR 43
TC 1
Z9 1
U1 6
U2 32
PU WILEY-V C H VERLAG GMBH
PI WEINHEIM
PA POSTFACH 101161, 69451 WEINHEIM, GERMANY
SN 0947-6539
EI 1521-3765
J9 CHEM-EUR J
JI Chem.-Eur. J.
PD MAY 25
PY 2022
VL 28
IS 30
AR e202200868
DI 10.1002/chem.202200868
EA APR 2022
PG 6
WC Chemistry, Multidisciplinary
WE Science Citation Index Expanded (SCI-EXPANDED)
SC Chemistry
GA 1M3WE
UT WOS:000781615400001
PM 35338670
OA Green Published, hybrid
DA 2023-06-30
ER

PT J
AU Palomar, Q
   Gondran, C
   Marks, R
   Cosnier, S
   Holzinger, M
AF Palomar, Quentin
   Gondran, Chantal
   Marks, Robert
   Cosnier, Serge
   Holzinger, Michael
TI Impedimetric quantification of anti-dengue antibodies using functional
   carbon nanotube deposits validated with blood plasma assays
SO ELECTROCHIMICA ACTA
LA English
DT Article
DE Carbon nanotube deposits; Electrochemical impedance spectroscopy; Dengue
   virus antibody; Immunosensor
ID VIRUS NS1 PROTEIN; BIOMARKER; IMMUNOSENSOR; POLYPYRROLE; BIOSENSORS;
   INFECTION; ELECTRODE; DNA
AB A high performance impedimetric immunosensor for the dengue virus antibody detection is presented. The setup profits from the formation of controlled and reproducible carbon nanotube (CNT) deposits on electrodes. Their easy functionalization via electrogeneration of a polypyrrole-NHS (N-hydroxysuccinimido 11-(pyrrol-1-yl) undecanoate) film enables the immobilization of the Dengue Virus 2 NS1 glycoprotein, the receptor unit, on the porous CNT layer via covalent amide coupling to provide the necessary selectivity towards Dengue NS1 antibody. All building steps of this immunosensor and the performance of this system were monitored by impedance spectroscopy and cyclic voltammetry. The resulting impedimetric dengue biosensor was tested in bovine blood plasma in addition to conventional measurements under controlled environment. After optimization, this immunosensor shows a good linearity in a wide concentration range (10(-13)-10(-5) gmL(-1)). (C) 2018 Elsevier Ltd. All rights reserved.
C1 [Palomar, Quentin; Gondran, Chantal; Cosnier, Serge; Holzinger, Michael] Univ Grenoble Alpes, CNRS, DCM UMR 5250, F-38000 Grenoble, France.
   [Marks, Robert] Ben Gurion Univ Negev, POB 653, IL-84105 Beer Sheva, Israel.
C3 Centre National de la Recherche Scientifique (CNRS); CNRS - Institute of
   Chemistry (INC); Communaute Universite Grenoble Alpes; UDICE-French
   Research Universities; Universite Grenoble Alpes (UGA); Ben Gurion
   University
RP Gondran, C; Holzinger, M (通讯作者)，Univ Grenoble Alpes, CNRS, DCM UMR 5250, F-38000 Grenoble, France.
EM chantal.gondran@univ-grenoble-alpes.fr;
   michael.holzinger@univ-grenoble-alpes.fr
RI MARKS, ROBERT/AAS-4746-2020; Cosnier, Serge/AAR-5671-2020
OI Cosnier, Serge/0000-0002-8290-4374; Gondran,
   Chantal/0000-0003-1021-6748; Marks, Robert/0000-0002-9697-3805
FU University Grenoble Alpes; CNRS PICS program France Israel [6344]; LabEx
   ARCANE [ANR-11-LABX-0003-01]
FX We gratefully acknowledge the University Grenoble Alpes (Contrats
   Doctoraux thematiques UJF 2014) for the PhD fellowship funding of
   Quentin Palomar, the CNRS PICS program 6344 France Israel for further
   support. The authors wish also to acknowledge the LabEx ARCANE
   (ANR-11-LABX-0003-01), the Institute Carnot PolyNat at Grenoble, and the
   ICMG Chemistry Nanobio Platform, Grenoble for providing facilities
   (PCN-ICMG).
CR Alcon S, 2002, J CLIN MICROBIOL, V40, P376, DOI 10.1128/JCM.40.02.376-381.2002
   Baur J, 2010, ANAL CHEM, V82, P1066, DOI 10.1021/ac9024329
   Bhatt S, 2013, NATURE, V496, P504, DOI 10.1038/nature12060
   Cecchetto J, 2017, BIOSENS BIOELECTRON, V87, P949, DOI 10.1016/j.bios.2016.08.097
   Cecchetto J, 2015, SENSOR ACTUAT B-CHEM, V213, P150, DOI 10.1016/j.snb.2015.02.068
   Cosnier S., 2014, ENCY APPL ELECTROCHE, P253
   Cosnier S, 2011, CHEM SOC REV, V40, P2146, DOI 10.1039/c0cs00090f
   Darwish NT, 2016, J ELECTROCHEM SOC, V163, pB19, DOI 10.1149/2.0471603jes
   Darwish NT, 2018, SENSOR ACTUAT B-CHEM, V255, P3316, DOI 10.1016/j.snb.2017.09.159
   Datta S, 2010, INDIAN J MED MICROBI, V28, P107, DOI 10.4103/0255-0857.62484
   Fang XQ, 2010, BIOSENS BIOELECTRON, V25, P1137, DOI 10.1016/j.bios.2009.09.037
   Figueiredo A, 2015, SCI REP-UK, V5, DOI 10.1038/srep07865
   Giroud F, 2009, ANAL CHEM, V81, P8405, DOI 10.1021/ac901290m
   Gjenero-Margan I, 2011, EURO SURVEILL, V16
   Holzinger M, 2014, FRONT CHEM, V2, DOI 10.3389/fchem.2014.00063
   Ionescu RE, 2006, ELECTROCHEM COMMUN, V8, P1741, DOI 10.1016/j.elecom.2006.08.009
   La Ruche G, 2010, EUROSURVEILLANCE, V15, P2
   Lim JK, 2017, BMC HEALTH SERV RES, V17, DOI 10.1186/s12913-017-2789-8
   Mehrotra Parikha, 2016, J Oral Biol Craniofac Res, V6, P153, DOI 10.1016/j.jobcr.2015.12.002
   Oliveira N, 2015, SENSORS-BASEL, V15, P15562, DOI 10.3390/s150715562
   Palomar Q, 2017, BIOSENS BIOELECTRON, V97, P177, DOI 10.1016/j.bios.2017.05.052
   Peeling RW, 2010, NAT REV MICROBIOL, pS30, DOI 10.1038/nrmicro2459
   Ramanavicius A, 2006, ELECTROCHIM ACTA, V51, P6025, DOI 10.1016/j.electacta.2005.11.052
   Teles FSRR, 2011, ANAL CHIM ACTA, V687, P28, DOI 10.1016/j.aca.2010.12.011
   Schaffner F, 2014, LANCET INFECT DIS, V14, P1271, DOI 10.1016/S1473-3099(14)70834-5
   Silva MMS, 2014, TALANTA, V128, P505, DOI 10.1016/j.talanta.2014.06.009
   Silva MMS, 2015, J CHEM TECHNOL BIOT, V90, P194, DOI 10.1002/jctb.4305
   Sinawang PD, 2016, BIOSENS BIOELECTRON, V77, P400, DOI 10.1016/j.bios.2015.09.048
   Tricou V, 2010, BMC INFECT DIS, V10, DOI 10.1186/1471-2334-10-142
   Turner APF, 2013, CHEM SOC REV, V42, P3184, DOI 10.1039/c3cs35528d
   Wang J, 2005, ELECTROANAL, V17, P7, DOI 10.1002/elan.200403113
   World Health Organization,, 2012, WHO GLOBAL STRATEGY
NR 32
TC 19
Z9 19
U1 2
U2 41
PU PERGAMON-ELSEVIER SCIENCE LTD
PI OXFORD
PA THE BOULEVARD, LANGFORD LANE, KIDLINGTON, OXFORD OX5 1GB, ENGLAND
SN 0013-4686
EI 1873-3859
J9 ELECTROCHIM ACTA
JI Electrochim. Acta
PD JUN 1
PY 2018
VL 274
BP 84
EP 90
DI 10.1016/j.electacta.2018.04.099
PG 7
WC Electrochemistry
WE Science Citation Index Expanded (SCI-EXPANDED)
SC Electrochemistry
GA GF7OP
UT WOS:000432158000011
DA 2023-06-30
ER

PT J
AU Lv, H
   Li, S
   Liu, YM
   Wang, GK
   Li, X
   Lu, Y
   Wang, JJ
AF Lv, Hua
   Li, Shuang
   Liu, Yumin
   Wang, Gongke
   Li, Xiang
   Lu, Yan
   Wang, Jianji
TI A reversible fluorescent INHIBIT logic gate for determination of silver
   and iodide based on the use of graphene oxide and a silver-selective
   probe DNA
SO MICROCHIMICA ACTA
LA English
DT Article
DE Logic gate; Molecular computing; FAM label; Sensing; DNA; Fluorescence
ID ELECTROCHEMICAL DETECTION; URINARY IODINE; NANOPARTICLES; IONS;
   PLATFORM; SENSOR; CHROMATOGRAPHY; BIOSENSOR; ASSAY; AG+
AB We describe a reversible fluorescent DNA-based INHIBIT logic gate for the determination of silver(I) and iodide ions using graphene oxide (GO) as a signal transducer and Ag(I) and iodide as mechanical activators. The basic performance, optimized conditions, sensitivity and selectivity of the logic gate were investigated and revealed that the method is highly sensitive and selective over potentially interfering ions. The limits of detection for Ag(I) and iodide are 10 nM and 50 nM, respectively. This logic gate was successfully applied to the determination of Ag(I) and iodide in (spiked) tap water and river water. It was also used for the determination of iodide in human urine samples with satisfactory results. Compared to other methods, this INHIBIT logic gate is simple in design and has small background interference.
C1 [Lv, Hua; Li, Shuang; Liu, Yumin; Wang, Gongke; Li, Xiang; Lu, Yan; Wang, Jianji] Henan Normal Univ, Sch Chem & Chem Engn, Collaborat Innovat Ctr Henan Prov Green Mfg Fine, Key Lab Green Chem Media & React,Minist Educ, Xinxiang 453007, Henan, Peoples R China.
C3 Henan Normal University
RP Liu, YM (通讯作者)，Henan Normal Univ, Sch Chem & Chem Engn, Collaborat Innovat Ctr Henan Prov Green Mfg Fine, Key Lab Green Chem Media & React,Minist Educ, Xinxiang 453007, Henan, Peoples R China.
EM ymliu2007@163.com; jwang1955@126.com
RI wang, jian/GVS-0711-2022; Jiang, Yalin/ITV-2565-2023; Wang,
   Gongke/HGF-1593-2022
OI Wang, Gongke/0000-0002-6435-7629; Lv, H/0000-0001-7573-0786; Liu,
   Y/0000-0003-0953-2532; Wang, Jianji/0000-0003-2417-4630
FU National Natural Science Foundation of China [21173071]; key projects of
   science and technology of Henan Educational Committee [14B150049]
FX This work was supported by the National Natural Science Foundation of
   China (21173071) and the key projects of science and technology of Henan
   Educational Committee (Grant No. 14B150049).
CR Below H, 2001, FRESEN J ANAL CHEM, V371, P431, DOI 10.1007/s002160101080
   Cataldi TRI, 2005, ANAL BIOANAL CHEM, V382, P134, DOI 10.1007/s00216-005-3187-3
   Chang CC, 2012, ANAL BIOANAL CHEM, V402, P2827, DOI 10.1007/s00216-012-5720-5
   Dong ZP, 2013, RSC ADV, V3, P2227, DOI 10.1039/c2ra21864j
   Du FK, 2013, MICROCHIM ACTA, V180, P453, DOI 10.1007/s00604-013-0954-2
   Erickson K, 2010, ADV MATER, V22, P4467, DOI 10.1002/adma.201000732
   Genot AJ, 2011, J AM CHEM SOC, V133, P20080, DOI 10.1021/ja208497p
   Guo HY, 2015, NANOSCALE RES LETT, V10, DOI 10.1186/s11671-015-0931-2
   Haldimann M, 1998, CLIN CHEM, V44, P817
   He SJ, 2010, ADV FUNCT MATER, V20, P453, DOI 10.1002/adfm.200901639
   HUMMERS WS, 1958, J AM CHEM SOC, V80, P1339, DOI 10.1021/ja01539a017
   Jang Hongje, 2010, Angew Chem Weinheim Bergstr Ger, V122, P5839, DOI 10.1002/ange.201001332
   Jiang YX, 2014, MICROCHIM ACTA, V181, P1423, DOI 10.1007/s00604-014-1296-4
   Li C, 2014, ANAL CHIM ACTA, V831, P60, DOI 10.1016/j.aca.2014.05.001
   Li DH, 2011, CHEM COMMUN, V47, P5900, DOI 10.1039/c0cc05519k
   Liu HL, 2012, TALANTA, V93, P330, DOI 10.1016/j.talanta.2012.02.044
   Loh KP, 2010, NAT CHEM, V2, P1015, DOI 10.1038/NCHEM.907
   Lu CH, 2009, ANGEW CHEM INT EDIT, V48, P4785, DOI 10.1002/anie.200901479
   Ma BL, 2011, CHEM-EUR J, V17, P14844, DOI 10.1002/chem.201102024
   Mahmoudi E, 2015, CHEM ENG J, V277, P1, DOI 10.1016/j.cej.2015.04.107
   Morales-Narvaez E, 2012, ADV MATER, V24, P3298, DOI 10.1002/adma.201200373
   Ohashi T, 2000, CLIN CHEM, V46, P529
   Qing ZH, 2012, ANAL METHODS-UK, V4, P3320, DOI 10.1039/c2ay25521a
   Ratanawimarnwong N, 2005, TALANTA, V65, P756, DOI 10.1016/j.talanta.2004.08.002
   Singh AK, 2008, TALANTA, V74, P806, DOI 10.1016/j.talanta.2007.07.016
   Tang LH, 2011, ACS NANO, V5, P3817, DOI 10.1021/nn200147n
   Wang FZ, 2013, AUST J CHEM, V66, P113, DOI 10.1071/CH12375
   Wang M, 2012, NANOSCALE, V4, P4087, DOI 10.1039/c2nr30169e
   Wang Y, 2011, TRENDS BIOTECHNOL, V29, P205, DOI 10.1016/j.tibtech.2011.01.008
   Wang Y, 2010, J AM CHEM SOC, V132, P9274, DOI 10.1021/ja103169v
   Wang YX, 2012, J FLUORESC, V22, P925, DOI 10.1007/s10895-011-1031-z
   Wen GQ, 2013, RSC ADV, V3, P1941, DOI 10.1039/c2ra22542e
   Wu M, 2011, LANGMUIR, V27, P2731, DOI 10.1021/la1037926
   Xu YX, 2008, J AM CHEM SOC, V130, P5856, DOI 10.1021/ja800745y
   Yang Q, 2013, ANALYST, V138, P2057, DOI 10.1039/c3an36496h
   Yang Y, 2012, ANAL BIOCHEM, V430, P48, DOI 10.1016/j.ab.2012.07.024
   Zhang CL, 2012, CHEM-EUR J, V18, P8296, DOI 10.1002/chem.201200107
   Zhang J, 2011, ANAL CHEM, V83, P3911, DOI 10.1021/ac200480r
   Zhang M, 2012, CHEM COMMUN, V48, P3647, DOI 10.1039/c2cc17906g
   Zheng H, 2012, CHEM COMMUN, V48, P2243, DOI 10.1039/c2cc17388c
   Zhu X, 2013, BIOSENS BIOELECTRON, V47, P32, DOI 10.1016/j.bios.2013.02.039
   Zimmermann MB, 2005, AM J CLIN NUTR, V81, P840, DOI 10.1093/ajcn/81.4.840
NR 42
TC 19
Z9 19
U1 3
U2 90
PU SPRINGER WIEN
PI WIEN
PA SACHSENPLATZ 4-6, PO BOX 89, A-1201 WIEN, AUSTRIA
SN 0026-3672
EI 1436-5073
J9 MICROCHIM ACTA
JI Microchim. Acta
PD NOV
PY 2015
VL 182
IS 15-16
BP 2513
EP 2520
DI 10.1007/s00604-015-1620-7
PG 8
WC Chemistry, Analytical
WE Science Citation Index Expanded (SCI-EXPANDED)
SC Chemistry
GA CT8BB
UT WOS:000363038800018
DA 2023-06-30
ER

PT J
AU Zheng, HY
   Alsager, OA
   Wood, CS
   Hodgkiss, JM
   Plank, NOV
AF Zheng, Han Yue
   Alsager, Omar A.
   Wood, Cameron S.
   Hodgkiss, Justin M.
   Plank, Natalie O. V.
TI Carbon nanotube field effect transistor aptasensors for estrogen
   detection in liquids
SO JOURNAL OF VACUUM SCIENCE & TECHNOLOGY B
LA English
DT Article
ID MOLECULAR RECOGNITION ELEMENTS; ENDOCRINE DISRUPTING COMPOUNDS;
   LABEL-FREE; ELECTROCHEMICAL APTASENSOR; COLORIMETRIC DETECTION; WATER
   SAMPLES; 17-BETA-ESTRADIOL; PROTEIN; APTAMERS; BIOSENSOR
AB The authors demonstrate a small molecule 17 beta-estradiol (E2) sensor based on aptamer functionalized carbon nanotube network film field effect transistors (CNT FETs). The real time current response for the 35-mer E2 aptamer functionalized CNT FET shows a clear increase in current over the range of 50nM to 1.6 mu M of E2. The E2 response using a longer 75-mer version of the aptamer functionalized CNT FETs, where the aptamer/E2 binding occurs beyond the Debye length, shows no obvious evidence of sensing. The CNT FET sensing platform has been fabricated via a simple surfactant free solution processing route, compatible with further carbon nanotube functionalization to develop a versatile sensing platform. The CNT FET aptasensors are able to perform real time monitoring of E2 levels for selective and quantitative detection of E2 in liquids. (C) 2015 American Vacuum Society.
C1 [Zheng, Han Yue] Victoria Univ Wellington, Sch Chem & Phys Sci, Wellington 6021, New Zealand.
   Victoria Univ Wellington, MacDiarmid Inst Adv Mat & Nanotechnol, Wellington 6021, New Zealand.
C3 Victoria University Wellington; Victoria University Wellington
RP Zheng, HY (通讯作者)，Victoria Univ Wellington, Sch Chem & Phys Sci, Wellington 6021, New Zealand.
EM Natalie.Plank@vuw.ac.nz
RI Hodgkiss, Justin/C-4958-2011; Plank, Natalie/C-4959-2011
OI Plank, Natalie/0000-0002-9798-9657
FU Victoria University of Wellington; Chinese Government; Foundation for
   Research Science and Technology [VICX0911]; Marsden fund [E1728]; King
   Abdulaziz City for Science and Technology; New Zealand Ministry of
   Business, Innovation & Employment (MBIE) [VICX0911] Funding Source: New
   Zealand Ministry of Business, Innovation & Employment (MBIE)
FX H.Z. thanks Victoria University of Wellington and the Chinese Government
   joint Scholarship. N.P. thanks the Foundation for Research Science and
   Technology Project No. VICX0911 and the Marsden fund, Project No. E1728.
   O.A. acknowledges a fellowship from King Abdulaziz City for Science and
   Technology.
CR Alsager OA, 2015, ANAL CHEM, V87, P4201, DOI 10.1021/acs.analchem.5b00335
   Alsager OA, 2014, BIOSENS BIOELECTRON, V57, P262, DOI 10.1016/j.bios.2014.02.004
   Auriol M, 2006, PROCESS BIOCHEM, V41, P525, DOI 10.1016/j.procbio.2005.09.017
   Campbell CG, 2006, CHEMOSPHERE, V65, P1265, DOI 10.1016/j.chemosphere.2006.08.003
   Chang HS, 2009, J HAZARD MATER, V172, P1, DOI 10.1016/j.jhazmat.2009.06.135
   Chen RJ, 2001, J AM CHEM SOC, V123, P3838, DOI 10.1021/ja010172b
   Das BK, 2011, CHEM COMMUN, V47, P3793, DOI 10.1039/c0cc04733c
   ELLINGTON AD, 1990, NATURE, V346, P818, DOI 10.1038/346818a0
   Fan LF, 2014, ENVIRON SCI TECHNOL, V48, P5754, DOI 10.1021/es405685y
   Heller I, 2008, NANO LETT, V8, P591, DOI 10.1021/nl072996i
   Hianik T, 2007, BIOELECTROCHEMISTRY, V70, P127, DOI 10.1016/j.bioelechem.2006.03.012
   Huang KJ, 2014, SENSOR ACTUAT B-CHEM, V201, P579, DOI 10.1016/j.snb.2014.05.055
   Jayasena SD, 1999, CLIN CHEM, V45, P1628
   Ke HY, 2014, ELECTROCHIM ACTA, V137, P146, DOI 10.1016/j.electacta.2014.06.014
   Kim JP, 2008, ANAL BIOCHEM, V381, P193, DOI 10.1016/j.ab.2008.06.040
   Kim YS, 2007, BIOSENS BIOELECTRON, V22, P2525, DOI 10.1016/j.bios.2006.10.004
   Lee JO, 2008, ANAL BIOANAL CHEM, V390, P1023, DOI 10.1007/s00216-007-1643-y
   Lee J, 2011, LAB CHIP, V11, P52, DOI [10.1039/c0lc00259c, 10.1039/c01c00259c]
   Lin ZY, 2012, ANALYST, V137, P819, DOI 10.1039/c1an15856b
   Liu JC, 2014, SCI REP-UK, V4, DOI 10.1038/srep07571
   Long F, 2014, RSC ADV, V4, P2935, DOI 10.1039/c3ra45554h
   Luderer F, 2005, TOP CURR CHEM, V260, P37, DOI 10.1007/128_003
   Maehashi K, 2007, ANAL CHEM, V79, P782, DOI 10.1021/ac060830g
   Nam K, 2012, J MATER CHEM, V22, P23348, DOI 10.1039/c2jm33688j
   Oh J, 2009, CURR APPL PHYS, V9, pE229, DOI 10.1016/j.cap.2009.06.045
   Ohno Y, 2010, J AM CHEM SOC, V132, P18012, DOI 10.1021/ja108127r
   Okuda S, 2012, J PHYS CHEM C, V116, P19490, DOI 10.1021/jp301542w
   OLIPHANT AR, 1989, MOL CELL BIOL, V9, P2944, DOI 10.1128/MCB.9.7.2944
   Olowu RA, 2010, SENSORS-BASEL, V10, P9872, DOI 10.3390/s101109872
   Pacios M, 2012, NANOSCALE, V4, P5917, DOI 10.1039/c2nr31257c
   Peng H, 2009, BIOMATERIALS, V30, P2132, DOI 10.1016/j.biomaterials.2008.12.065
   Plank NOV, 2005, J VAC SCI TECHNOL B, V23, P3178, DOI 10.1116/1.2134713
   Radi AE, 2006, CHEM COMMUN, P3432, DOI 10.1039/b606804a
   So HM, 2005, J AM CHEM SOC, V127, P11906, DOI 10.1021/ja053094r
   Stern E, 2007, NANO LETT, V7, P3405, DOI 10.1021/nl071792z
   Tombelli S, 2005, BIOELECTROCHEMISTRY, V67, P135, DOI 10.1016/j.bioelechem.2004.04.011
   Willner I, 2007, ANGEW CHEM INT EDIT, V46, P6408, DOI 10.1002/anie.200604524
   Yildirim N, 2012, ENVIRON SCI TECHNOL, V46, P3288, DOI 10.1021/es203624w
   Zelada-Guillen GA, 2009, ANGEW CHEM INT EDIT, V48, P7334, DOI 10.1002/anie.200902090
   Zhang JJ, 2014, ANAL METHODS-UK, V6, P6796, DOI 10.1039/c4ay01147c
   Zhu B, 2015, BIOSENS BIOELECTRON, V70, P398, DOI 10.1016/j.bios.2015.03.050
NR 41
TC 32
Z9 32
U1 1
U2 105
PU A V S AMER INST PHYSICS
PI MELVILLE
PA STE 1 NO 1, 2 HUNTINGTON QUADRANGLE, MELVILLE, NY 11747-4502 USA
SN 2166-2746
J9 J VAC SCI TECHNOL B
JI J. Vac. Sci. Technol. B
PD NOV
PY 2015
VL 33
IS 6
AR 06F904
DI 10.1116/1.4935246
PG 8
WC Engineering, Electrical & Electronic; Nanoscience & Nanotechnology;
   Physics, Applied
WE Science Citation Index Expanded (SCI-EXPANDED)
SC Engineering; Science & Technology - Other Topics; Physics
GA CX9WE
UT WOS:000366055600020
DA 2023-06-30
ER

PT J
AU Bocharova, V
   Katz, E
AF Bocharova, Vera
   Katz, Evgeny
TI Switchable electrode interfaces controlled by physical, chemical and
   biological signals
SO CHEMICAL RECORD
LA English
DT Article
DE modified electrode; signal-responsive material; switchable electrode;
   biocomputing; logic gate; biosensor; biofuel cell
ID MAGNETIC NANOPARTICLES ACTS; AMPEROMETRIC TRANSDUCTION; LOGIC GATES;
   BIOFUEL CELLS; FUNCTIONALIZED ELECTRODE; PHOTONIC TRANSDUCTION;
   SURFACE-PROPERTIES; AG-0 NANOCLUSTERS; MOLECULAR LOGIC; SECURITY SYSTEM
AB Electrode interfaces functionalized with various signal-responsive materials have been designed to allow switchable properties of the modified electrodes. External signals of different nature (electrical potential, magnetic field, light, chemical/biochemical inputs) were applied to reversibly activatedeactivate the electrode interfaces upon demand. Multifunctional properties of the modified interfaces have allowed their responses to complex combinations of external signals. Further increase of their complexity has been achieved by integrating the signal-responsive interfaces with unconventional biomolecular computing systems logically processing multiple biochemical signals. This approach has resulted in electrochemical systems controlled by complex variations of biomarkers corresponding to different physiological conditions, thus allowing biological control over electronic systems. The switchable electrodes have been integrated with various smart biosensing and signal-processing systems and have been used to assemble biofuel cells producing power on demand. DOI 10.1002/tcr.201100025
C1 [Bocharova, Vera] Clarkson Univ, Dept Chem & Biomol Sci, Potsdam, NY 13699 USA.
   Clarkson Univ, NanoBio Lab NABLAB, Potsdam, NY 13699 USA.
C3 Clarkson University; Clarkson University
RP Bocharova, V (通讯作者)，Clarkson Univ, Dept Chem & Biomol Sci, Potsdam, NY 13699 USA.
EM vbocharo@clarkson.edu; ekatz@clarkson.edu
FU National Science Foundation [DMR-0706209, CCF-0726698, CCF-1015983]; ONR
   [N00014-08-1-1202]; Semiconductor Research Corporation [2008-RJ-1839G];
   Division of Computing and Communication Foundations; Direct For Computer
   & Info Scie & Enginr [1015983] Funding Source: National Science
   Foundation
FX This research was supported by the National Science Foundation (Grants
   DMR-0706209, CCF-0726698, CCF-1015983), by ONR (Grant N00014-08-1-1202)
   and by the Semiconductor Research Corporation (Award 2008-RJ-1839G).
CR ABRUNA HD, 1988, COORDIN CHEM REV, V86, P135, DOI 10.1016/0010-8545(88)85013-6
   Amir L, 2009, J AM CHEM SOC, V131, P826, DOI 10.1021/ja8076704
   Andreasson J, 2010, CHEM SOC REV, V39, P174, DOI 10.1039/b820280j
   BAIN CD, 1989, J AM CHEM SOC, V111, P321, DOI 10.1021/ja00183a049
   Bard A. J., 2007, ENCY ELECTROCHEMISTR, V10
   Baron R, 2006, ORG BIOMOL CHEM, V4, P989, DOI 10.1039/b518205k
   Baron R, 2006, ANGEW CHEM INT EDIT, V45, P1572, DOI 10.1002/anie.200503314
   Baron R, 2006, CHEM COMMUN, P2147, DOI 10.1039/b518378b
   Baron R, 2006, J PHYS CHEM A, V110, P8548, DOI 10.1021/jp0568327
   Barton SC, 2004, CHEM REV, V104, P4867, DOI 10.1021/cr020719k
   Bocharova V, 2010, CHEM COMMUN, V46, P2088, DOI 10.1039/b927156b
   Browne WR, 2008, J PHYS CHEM C, V112, P1183, DOI 10.1021/jp0766508
   Chegel V, 2001, CHEM COMMUN, P883, DOI 10.1039/b101243f
   Chegel VI, 2002, ADV MATER, V14, P1549, DOI 10.1002/1521-4095(20021104)14:21<1549::AID-ADMA1549>3.0.CO;2-C
   Chen D, 2006, SURF SCI REP, V61, P445, DOI 10.1016/j.surfrep.2006.08.001
   Choi EY, 2007, LANGMUIR, V23, P10389, DOI 10.1021/la7015116
   Combellas C, 2009, LANGMUIR, V25, P5360, DOI 10.1021/la8034177
   Credi A, 2007, ANGEW CHEM INT EDIT, V46, P5472, DOI 10.1002/anie.200700879
   de Silva AP, 2007, NAT NANOTECHNOL, V2, P399, DOI 10.1038/nnano.2007.188
   Diamond D, 1996, CHEM SOC REV, V25, P15, DOI 10.1039/cs9962500015
   Doron A, 1996, J AM CHEM SOC, V118, P8937, DOI 10.1021/ja961814b
   Flood AH, 2004, AUST J CHEM, V57, P301, DOI 10.1071/CH03307
   Gabai R, 2001, J PHYS CHEM B, V105, P8196, DOI 10.1021/jp0111618
   Gooding JJ, 2008, ELECTROANAL, V20, P573, DOI 10.1002/elan.200704124
   Halamek J, 2010, MOL BIOSYST, V6, P2554, DOI 10.1039/c0mb00153h
   Halamek J, 2010, ANALYST, V135, P2249, DOI 10.1039/c0an00270d
   Halamek J, 2010, J PHYS CHEM LETT, V1, P973, DOI 10.1021/jz100157e
   Halamek J, 2010, CHEM COMMUN, V46, P2405, DOI 10.1039/b925484f
   Harris JJ, 2000, LANGMUIR, V16, P2006, DOI 10.1021/la990620h
   Hou KY, 2005, J PHYS CHEM B, V109, P9527, DOI 10.1021/jp044948h
   Jimenez J, 2008, J PHYS CHEM C, V112, P7337, DOI 10.1021/jp800013n
   Katz E, 2006, CHEM COMMUN, P1109, DOI 10.1039/b516224f
   Katz E, 1997, BIOSENS BIOELECTRON, V12, P703, DOI 10.1016/S0956-5663(97)00038-9
   Katz E, 2005, CHEM COMMUN, P5641, DOI 10.1039/b511787a
   Katz E, 2005, CHEM COMMUN, P4089, DOI 10.1039/b505936d
   Katz E, 2005, ANGEW CHEM INT EDIT, V44, P4791, DOI 10.1002/anie.200501126
   Katz E, 2005, J AM CHEM SOC, V127, P4060, DOI 10.1021/ja042910c
   Katz E, 2004, LANGMUIR, V20, P9714, DOI 10.1021/la048476+
   Katz E, 2003, J AM CHEM SOC, V125, P6803, DOI 10.1021/ja034008v
   Katz E, 2002, CHEM-EUR J, V8, P4138, DOI 10.1002/1521-3765(20020916)8:18<4138::AID-CHEM4138>3.0.CO;2-Z
   Katz E., 2002, PHOTOREACTIVE ORGANI, P219
   Katz E., 2011, FINE PARTICLES MED P, P147
   Katz E., 2011, ISR J CHEM
   Katz E, 2006, ELECTROCHEM COMMUN, V8, P879, DOI 10.1016/j.elecom.2006.03.015
   Katz E, 2011, J SOLID STATE ELECTR, V15, P1471, DOI 10.1007/s10008-011-1300-4
   Katz E, 2010, ELECTROANAL, V22, P744, DOI 10.1002/elan.200904648
   Katz E, 2010, CHEM SOC REV, V39, P1835, DOI 10.1039/b806038j
   Katz E, 2009, CHEM-EUR J, V15, P12554, DOI 10.1002/chem.200902367
   Laocharoensuk R, 2007, CHEM COMMUN, P3362, DOI 10.1039/b708313k
   Laocharoensuk R, 2007, J AM CHEM SOC, V129, P7774, DOI 10.1021/ja0729736
   LIONDAGAN M, 1994, J AM CHEM SOC, V116, P7913, DOI 10.1021/ja00096a065
   Liu NG, 2004, NANO LETT, V4, P551, DOI 10.1021/nl0350783
   LIU ZF, 1990, NATURE, V347, P658, DOI 10.1038/347658a0
   Loaiza OA, 2007, ANGEW CHEM INT EDIT, V46, P1508, DOI 10.1002/anie.200604082
   Luzinov I, 2004, PROG POLYM SCI, V29, P635, DOI 10.1016/j.progpolymsci.2004.03.001
   Melnikov D, 2010, J PHYS CHEM B, V114, P12166, DOI 10.1021/jp105912e
   Minko S, 2006, POLYM REV, V46, P397, DOI 10.1080/15583720600945402
   Minko S, 2011, J COMPUT THEOR NANOS, V8, P356, DOI 10.1166/jctn.2011.1699
   Moehlenbrock MJ, 2008, CHEM SOC REV, V37, P1188, DOI 10.1039/b708013c
   Motornov M, 2008, ACS NANO, V2, P41, DOI 10.1021/nn700214f
   Motornov M, 2009, NANOTECHNOLOGY, V20, DOI 10.1088/0957-4484/20/43/434006
   MURRAY RW, 1984, ELECTROANAL CHEM, V13, P191
   MURRAY RW, 1980, ACCOUNTS CHEM RES, V13, P135, DOI 10.1021/ar50149a002
   Niazov T, 2006, P NATL ACAD SCI USA, V103, P17160, DOI 10.1073/pnas.0608319103
   NUZZO RG, 1987, J AM CHEM SOC, V109, P2358, DOI 10.1021/ja00242a020
   Park MK, 2004, J AM CHEM SOC, V126, P13723, DOI 10.1021/ja0484707
   Pischel U, 2007, ANGEW CHEM INT EDIT, V46, P4026, DOI 10.1002/anie.200603990
   Pita M, 2009, ACS APPL MATER INTER, V1, P1166, DOI 10.1021/am900185c
   Pita M, 2009, J MATER SCI-MATER M, V20, P457, DOI 10.1007/s10856-008-3579-y
   Pita M, 2009, ELECTROANAL, V21, P252, DOI 10.1002/elan.200804441
   Privman M, 2011, ACS APPL MATER INTER, V3, P1620, DOI 10.1021/am200165m
   Privman M, 2009, J AM CHEM SOC, V131, P1314, DOI 10.1021/ja8088108
   Privman V, 2010, J PHYS CHEM B, V114, P13601, DOI 10.1021/jp107562p
   Privman V, 2009, J PHYS CHEM B, V113, P5301, DOI 10.1021/jp810743w
   Raitman OA, 2001, ANGEW CHEM INT EDIT, V40, P3649, DOI 10.1002/1521-3773(20011001)40:19<3649::AID-ANIE3649>3.0.CO;2-Z
   Riskin M, 2006, J AM CHEM SOC, V128, P1253, DOI 10.1021/ja0561183
   Riskin M, 2006, LANGMUIR, V22, P10483, DOI 10.1021/la061101z
   Riskin M, 2006, CHEM-EUR J, V12, P8549, DOI 10.1002/chem.200600273
   Rodes A., 2003, HDB FUEL CELLS FUNDA, P191
   Rusling JF, 2003, J COLLOID INTERF SCI, V262, P1, DOI 10.1016/S0021-9797(03)00148-6
   Shipway AN, 2001, STRUCT BOND, V99, P237
   Strack G, 2008, CHEMBIOCHEM, V9, P1260, DOI 10.1002/cbic.200700762
   Strack G, 2008, J AM CHEM SOC, V130, P4234, DOI 10.1021/ja7114713
   Strack G, 2011, CHEM COMMUN, V47, P7662, DOI 10.1039/c1cc11475a
   Szacilowski K, 2008, CHEM REV, V108, P3481, DOI 10.1021/cr068403q
   Tam TK, 2008, J AM CHEM SOC, V130, P10888, DOI 10.1021/ja8043882
   Tam TK, 2008, J PHYS CHEM C, V112, P8438, DOI 10.1021/jp801086w
   Tam TK, 2010, ADV MATER, V22, P1863, DOI 10.1002/adma.200903610
   Tam TK, 2010, LANGMUIR, V26, P4506, DOI 10.1021/la903527p
   Tam TK, 2010, ELECTROANAL, V22, P35, DOI 10.1002/elan.200900442
   Tam TK, 2009, J AM CHEM SOC, V131, P11670, DOI 10.1021/ja9048459
   Tam TK, 2009, BIOELECTROCHEMISTRY, V76, P4, DOI 10.1016/j.bioelechem.2009.03.008
   Tam TK, 2009, SENSOR ACTUAT B-CHEM, V140, P1, DOI 10.1016/j.snb.2009.04.010
   Tokarev I, 2007, J PHYS CHEM B, V111, P12141, DOI 10.1021/jp0757208
   Tokarev I, 2009, ACS APPL MATER INTER, V1, P532, DOI 10.1021/am800251a
   Trinidad P, 1996, ELECTROCHIM ACTA, V41, P493, DOI 10.1016/0013-4686(95)00335-5
   Wang J, 2008, ELECTROANAL, V20, P611, DOI 10.1002/elan.200704120
   Wang J, 2006, J AM CHEM SOC, V128, P4562, DOI 10.1021/ja061070u
   Wang J, 2002, ELECTROCHEM COMMUN, V4, P349, DOI 10.1016/S1388-2481(02)00311-9
   Wang J, 2008, TALANTA, V75, P636, DOI 10.1016/j.talanta.2007.10.023
   Wang J, 2006, ELECTROCHEM COMMUN, V8, P1106, DOI 10.1016/j.elecom.2006.04.019
   Wang J, 2011, ISR J CHEM, V51, P141, DOI 10.1002/ijch.201000069
   Wang J, 2010, ANAL BIOANAL CHEM, V398, P1591, DOI 10.1007/s00216-010-3746-0
   Wang XM, 2009, BIOELECTROCHEMISTRY, V77, P69, DOI 10.1016/j.bioelechem.2009.06.012
   Wesenhagen P, 2008, LANGMUIR, V24, P6334, DOI 10.1021/la703999x
   Willner I, 2006, LANGMUIR, V22, P1409, DOI 10.1021/la052551e
   Willner I, 2000, ANGEW CHEM INT EDIT, V39, P1180, DOI 10.1002/(SICI)1521-3773(20000403)39:7<1180::AID-ANIE1180>3.0.CO;2-E
   Willner I, 2003, ANGEW CHEM INT EDIT, V42, P4576, DOI 10.1002/anie.200201602
   WILLNER I, 1995, J AM CHEM SOC, V117, P6581, DOI 10.1021/ja00129a023
   Willner I, 2001, J ELECTROANAL CHEM, V497, P172, DOI 10.1016/S0022-0728(00)00455-1
   Willner I, 1996, CHEM COMMUN, P623, DOI 10.1039/cc9960000623
   Woods R, 1976, ELECTROANALYTICAL CH, V9, P1
   WRIGHTON MS, 1986, SCIENCE, V231, P32, DOI 10.1126/science.231.4733.32
   Yang DH, 2006, BIOSENS BIOELECTRON, V22, P388, DOI 10.1016/j.bios.2006.06.013
   Zen JM, 2003, ELECTROANAL, V15, P1073, DOI 10.1002/elan.200390130
   Zheng LZ, 2006, COLLOID SURFACE A, V289, P179, DOI 10.1016/j.colsurfa.2006.04.031
   Zhou JA, 2011, TALANTA, V83, P955, DOI 10.1016/j.talanta.2010.10.057
   Zhou J, 2009, J PHYS CHEM B, V113, P16065, DOI 10.1021/jp9079052
NR 118
TC 43
Z9 43
U1 2
U2 76
PU WILEY-V C H VERLAG GMBH
PI WEINHEIM
PA POSTFACH 101161, 69451 WEINHEIM, GERMANY
SN 1527-8999
EI 1528-0691
J9 CHEM REC
JI Chem. Rec.
PD FEB
PY 2012
VL 12
IS 1
SI SI
BP 114
EP 130
DI 10.1002/tcr.201100025
PG 17
WC Chemistry, Multidisciplinary
WE Science Citation Index Expanded (SCI-EXPANDED)
SC Chemistry
GA 895OR
UT WOS:000300506300011
PM 22127790
DA 2023-06-30
ER

PT J
AU Ye, DX
   Xu, YH
   Luo, LQ
   Ding, YP
   Wang, YL
   Liu, XJ
   Xing, LJ
   Peng, JW
AF Ye, Daixin
   Xu, Yanhong
   Luo, Liqiang
   Ding, Yaping
   Wang, Yulong
   Liu, Xiaojuan
   Xing, Lijun
   Peng, Jinwei
TI A novel nonenzymatic hydrogen peroxide sensor based on
   LaNi0.5Ti0.5O3/CoFe2O4 modified electrode
SO COLLOIDS AND SURFACES B-BIOINTERFACES
LA English
DT Article
DE LaNi0.5Ti0.5O3/CoFe2O4; Perovskite-type nanoparticles; Hydrogen
   peroxide; Electrocatalysis; Nonenzymatic
ID MULTIWALLED CARBON NANOTUBES; AU NANOPARTICLES; H2O2; FILM;
   ELECTROCATALYSIS; DECOMPOSITION; DEPOSITION; NANOWIRES; BIOSENSOR;
   OXIDES
AB A novel nonenzymatic hydrogen peroxide (H2O2) sensor based on LaNi0.5Ti0.5O3/CoFe2O4 nanoparticles modified glassy carbon electrode (LNT-CFO/GCE) was proposed. Perovskite-type nanocomposite oxide LaNi0.5Ti0.5O3/CoFe2O4 was synthesized by sol-gel method and characterized by X-ray diffraction and transmission electron microscopy. The electrochemical properties of the modified electrode were studied by cyclic voltammetry and amperometry, which showed an excellent electrocatalytic activity for the oxidation of H2O2. Under the optimum conditions, the linear response was obtained in the range of 0.1 mu M to 8.2 mM, with the correlation coefficient of 0.997. The sensitivity of the modified electrode was calculated to be 3.21 mu A mu M-1 cm(-2) and the detection limit was 23 nM (based on the S/N = 3). (C) 2011 Elsevier B.V. All rights reserved.
C1 [Ye, Daixin; Luo, Liqiang; Ding, Yaping; Wang, Yulong; Liu, Xiaojuan] Shanghai Univ, Dept Chem, Shanghai 200444, Peoples R China.
   [Xu, Yanhong; Ding, Yaping] Shanghai Univ, Sch Mat Sci & Engn, Shanghai Key Lab Modern Met & Mat Proc, Shanghai 200444, Peoples R China.
C3 Shanghai University; Shanghai University
RP Ding, YP (通讯作者)，Shanghai Univ, Dept Chem, Shanghai 200444, Peoples R China.
EM wdingyp@sina.com
FU National Natural Science Foundation of China [20975066, 61171033];
   Nano-Foundation of Science and Techniques Commission of Shanghai
   Municipality [0952nm01500]; Shanghai Municipal Education Commission
   [J50102]
FX This research is supported by the National Natural Science Foundation of
   China (No. 20975066), (No. 61171033) and the Nano-Foundation of Science
   and Techniques Commission of Shanghai Municipality (No. 0952nm01500),
   Leading Academic Discipline Project of Shanghai Municipal Education
   Commission (J50102).
CR Anh DT, 2004, SENSOR ACTUAT B-CHEM, V103, P165, DOI 10.1016/j.snb.2004.04.048
   Asenath-Smith E, 2010, J SOLID STATE CHEM, V183, P1670, DOI 10.1016/j.jssc.2010.05.016
[truncated: 3,500,680 more chars]
