# Supplementary material for: Hotspots and trends of electrochemical biosensor technology: a bibliometric analysis from 2003 to 2023
Source: RSC Adv. 2023 Oct 19;13(44):30704–17. doi: 10.1039/d3ra05889a (PMC10585615; doi:10.1039/d3ra05889a)
Supplement: RA-013-D3RA05889A-s001 [file RA-013-D3RA05889A-s001.zip › data-39.xlsx]

FN Clarivate Analytics Web of Science
VR 1.0
PT J
AU Carvalho, SWMM
   Santana, TBS
   Matos, CRS
   Costa, LP
   Sussuchi, EM
   Gimenez, IE
AF Carvalho, Sanny W. M. M.
   Santana, Tiago B. S.
   Matos, Charlene R. S.
   Costa, Luiz P.
   Sussuchi, Eliana M.
   Gimenez, Iara E.
TI Synthesis of Hydrotalcite-Supported CdTe Semiconductor Nanocrystals for
   Electrochemical Detection of Ciprofloxacin
SO JOURNAL OF THE BRAZILIAN CHEMICAL SOCIETY
LA English
DT Article
DE CdTe; semiconductor nanocrystals; hydrotalcite; ciprofloxacin; cyclic
   voltammetry
ID LAYERED DOUBLE HYDROXIDES; QUANTUM DOTS; VOLTAMMETRIC DETERMINATION;
   SENSITIVE DETECTION; WASTE-WATER; IN-SITU; NANOCOMPOSITES;
   NANOPARTICLES; ELECTRODES; BIOSENSOR
AB In this work, CdTe quantum dots (QDs) were controllably grown onto the surface of layered double hydroxide (LDH) aiming to develop a sensitive and selective method for the electrochemical detection of ciprofloxacin (CPX). Emission and absorption spectroscopy results as well as high-resolution transmission electron microscopy (HRTEM) images evidenced the formation of LDH/QD hybrid material. Unmodified carbon paste electrodes (CPE) as well as CPE chemically modified (MCPE) with native LDH and with the LDH/QD hybrid were prepared for CPX detection, revealing that MCPE-LDH/QD had the highest sensitivity for the detection of ciprofloxacin. Optimum detection conditions included a modifier dosage of 20% in MCPE, Britton-Robinson (BR) buffer (pH 6.0) as analytical medium, 300 s accumulation time and a scanning rate of 20 mV s(-1). Linear current versus concentration curve was observed from 2.5 x 10(-8)-1.2 x 10(-5) mol L-1 (coefficient of determination (R-2) = 0.995), with sensitivity (limit of detection (LOD) = 4.2 x 10(-8) mol L-1; limit of quantification (LOQ) = 1.3 x 10(-7) mol L-1), precision (relative standard deviation (RSD) = 3.0%), accuracy (94.0%) and satisfactory selectivity in the presence of Zn2+, Fe2+, Cu2+, citric acid and ascorbic acid. Tests of CPX determination in commercial 500 mg ciprofloxacin tablets evidenced the applicability of the method.
C1 [Carvalho, Sanny W. M. M.; Matos, Charlene R. S.; Sussuchi, Eliana M.; Gimenez, Iara E.] Univ Fed Sergipe, Programa Posgrad Quim, Av Marechal Rondon S-N, BR-49100000 Sao Cristovao, SE, Brazil.
   [Santana, Tiago B. S.] Univ Fed Sergipe, Dept Farm, Av Marechal Rondon S-N, BR-49100000 Sao Cristovao, SE, Brazil.
   [Costa, Luiz P.] Univ Fed Amazonas UFAM, Programa Posgrad Quim, Av Rodrigo Otavio 6200, BR-69077000 Manaus, Amazonas, Brazil.
C3 Universidade Federal de Sergipe; Universidade Federal de Sergipe;
   Universidade Federal de Amazonas
RP Gimenez, IE (通讯作者)，Univ Fed Sergipe, Programa Posgrad Quim, Av Marechal Rondon S-N, BR-49100000 Sao Cristovao, SE, Brazil.
EM iara.gimenez@gmail.com
RI Sussuchi, Eliana/AAE-5220-2020; de Carvalho, Sanny/CAF-8551-2022; de
   Fátima Gimenez, Iara/V-5535-2019
OI de Fátima Gimenez, Iara/0000-0001-7722-2953; Sussuchi, Eliana
   Midori/0000-0001-9425-0921; Barros Santos de Santana,
   Tiago/0000-0002-5086-2974
FU Fapitec; FINEP; CNPq; CAPES; CNPq [311461/2017-4, 304306/2016-9]
FX The authors are grateful to Brazilian funding agencies Fapitec, FINEP,
   CNPq and CAPES for their financial support. The authors also thank
   LNNano-CNPEM (Campinas, Brazil) for the use of the JEOL JEM-2100F TEM
   microscope. L. P. C. and I. F. G. are grateful to CNPq (grants
   311461/2017-4 and 304306/2016-9).
CR Abdel-Haleem FM, 2017, ELECTROANAL, V29, P1172, DOI 10.1002/elan.201600735
   Beitollahi H, 2015, ELECTROANAL, V27, P524, DOI 10.1002/elan.201400635
   Borse V, 2016, PROC SPIE, V9884, DOI 10.1117/12.2225262
   Chagas LH, 2012, QUIM NOVA, V35, P1112, DOI 10.1590/S0100-40422012000600008
   Dewitte B, 2008, ENVIRON SCI TECHNOL, V42, P4889, DOI 10.1021/es8000689
   Ensafi AA, 2012, ANAL SCI, V28, P705
   Ezelarab HAA, 2018, ARCH PHARM, V351, DOI 10.1002/ardp.201800141
   Fernandez L., 2012, RECENT ADV ELECTROCH, P115
   Fotouhi L, 2010, COLLOID SURFACE B, V81, P110, DOI 10.1016/j.colsurfb.2010.06.030
   Garbellini GS, 2015, ANAL METHODS-UK, V7, P3411, DOI 10.1039/c5ay00625b
   Huang LB, 2014, NANO RES, V7, P228, DOI 10.1007/s12274-013-0390-y
   Huet AC, 2010, TRAC-TREND ANAL CHEM, V29, P1281, DOI 10.1016/j.trac.2010.07.017
   Kawde AN, 2014, ARAB J SCI ENG, V39, P131, DOI 10.1007/s13369-013-0851-3
   Khene S, 2011, POLYHEDRON, V30, P2162, DOI 10.1016/j.poly.2011.06.002
   Larsson DGJ, 2007, J HAZARD MATER, V148, P751, DOI 10.1016/j.jhazmat.2007.07.008
   Li HY, 2013, MATER LETT, V107, P284, DOI 10.1016/j.matlet.2013.06.018
   Li ZX, 2017, J MATER CHEM C, V5, DOI 10.1039/c7tc00100b
   Lim SA, 2016, ANAL SCI, V32, P687, DOI 10.2116/analsci.32.687
   Liu JY, 2017, J MATER CHEM C, V5, P5024, DOI 10.1039/c7tc00935f
   Martins MA, 2012, QUIM NOVA, V35, P1434, DOI 10.1590/S0100-40422012000700026
   Matos CRS, 2017, MICROCHIM ACTA, V184, P1755, DOI 10.1007/s00604-017-2165-8
   Montes RHO, 2014, ELECTROANAL, V26, P432, DOI 10.1002/elan.201300474
   Ontam A, 2012, J MATER CHEM, V22, P20001, DOI 10.1039/c2jm33327a
   Owens RC, 2005, CLIN INFECT DIS, V41, pS144, DOI 10.1086/428055
   Perez-Barrado E, 2016, RSC ADV, V6, P104793, DOI 10.1039/c6ra21225e
   Pham TSH, 2018, ELECTROANAL, V30, P2185, DOI 10.1002/elan.201700738
   Rebelo MM, 2012, QUIM NOVA, V35, P883, DOI 10.1590/S0100-40422012000500004
   Riaz L, 2017, ENVIRON TOXICOL PHAR, V52, P14, DOI 10.1016/j.etap.2017.03.002
   Santos JC, 2016, MICROPOR MESOPOR MAT, V221, P48, DOI 10.1016/j.micromeso.2015.09.024
   Shamsipur M, 2014, ADV MATER RES-SWITZ, V829, P563, DOI 10.4028/www.scientific.net/AMR.829.563
   Shan J, 2016, SENSOR ACTUAT B-CHEM, V237, P75, DOI 10.1016/j.snb.2016.06.066
   Shan J, 2015, J ELECTROANAL CHEM, V738, P123, DOI 10.1016/j.jelechem.2014.11.031
   Sobrova P, 2013, INT J MOL SCI, V14, P13497, DOI 10.3390/ijms140713497
   Stoica G, 2012, NANOSCALE, V4, P5409, DOI 10.1039/c2nr31550e
   Tan YY, 2015, ENVIRON SCI POLLUT R, V22, P609, DOI 10.1007/s11356-014-3351-4
   Tavares W., 2014, ANTIBIOTICOS QUIMIOT, V3ed
   Theiss FL, 2016, APPL SURF SCI, V383, P200, DOI 10.1016/j.apsusc.2016.04.150
   Wang RB, 2009, CHEM COMMUN, P962, DOI 10.1039/b818967f
   Wei RC, 2012, J ENVIRON QUAL, V41, P1481, DOI 10.2134/jeq2012.0014
   Xie AJ, 2015, MATER TECHNOL, V30, P362, DOI 10.1179/1753555715Y.0000000011
   Xie HY, 2011, MATER LETT, V65, P1669, DOI 10.1016/j.matlet.2011.03.001
   Zhang Y, 2012, ENVIRON POLLUT, V166, P48, DOI 10.1016/j.envpol.2012.03.009
   Zhao WW, 2015, ANAL CHEM, V87, P9520, DOI 10.1021/acs.analchem.5b00497
   2017, ELECTROANAL, V29, P1612, DOI DOI 10.1002/ELAN.201600769
NR 44
TC 10
Z9 10
U1 1
U2 27
PU SOC BRASILEIRA QUIMICA
PI SAO PAULO
PA CAIXA POSTAL 26037, 05599-970 SAO PAULO, BRAZIL
SN 0103-5053
EI 1678-4790
J9 J BRAZIL CHEM SOC
JI J. Braz. Chem. Soc.
PD JUN
PY 2019
VL 30
IS 6
BP 1266
EP 1275
DI 10.21577/0103-5053.20190021
PG 10
WC Chemistry, Multidisciplinary
WE Science Citation Index Expanded (SCI-EXPANDED)
SC Chemistry
GA HV7HN
UT WOS:000466152200014
OA gold, Green Submitted
DA 2023-06-30
ER

PT J
AU Hatada, M
   Loew, N
   Inose-Takahashi, Y
   Okuda-Shimazaki, J
   Tsugawa, W
   Mulchandani, A
   Sode, K
AF Hatada, Mika
   Loew, Noya
   Inose-Takahashi, Yuka
   Okuda-Shimazaki, Junko
   Tsugawa, Wakako
   Mulchandani, Ashok
   Sode, Koji
TI Development of a glucose sensor employing quick and easy modification
   method with mediator for altering electron acceptor preference
SO BIOELECTROCHEMISTRY
LA English
DT Article
DE 2.5th generation biosensor; Electrochemical enzyme sensor; Mediator
   modification of enzymes; Glucose dehydrogenase; Glucoside
   3-dehydrogenase; Lactate oxidase
ID CHEMICALLY-MODIFIED ENZYMES; LACTATE BIOSENSORS; METAL-ELECTRODES; BLOOD
   LACTATE; OXIDASE; DEHYDROGENASE; FERROCENE; RELAYS; COMMUNICATION;
   PERFORMANCE
AB Enzyme based electrochemical biosensors are divided into three generations according to their type of electron transfer from the cofactors of the enzymes to the electrodes. Although the 3rd generation sensors using direct electron transfer (DET) type enzymes are ideal, the number of enzyme types which possess DET ability is limited. In this study, we report of a glucose sensor using mediator-modified glucose dehydrogenase (GDH), that was fabricated by a new quick-and-easy method using the pre-functionalized amine reactive phenazine ethosulfate (arPES). Thus mediator-modified GDH obtained the ability to transfer electrons to bulky electron acceptors as well as electrodes. The concentration of glucose was successfully measured using electrodes with immobilized PES-modified GDH, without addition of external electron mediators. Therefore, continuous monitoring systems can be developed based on this "2.5th generation" electron transfer principle utilizing quasi-DET. Furthermore, we successfully modified two other diagnostically relevant enzymes, glucoside 3-dehydrogenase and lactate oxidase, with PES. Therefore, various kinds of diagnostic enzymes can achieve quasi-DET ability simply by modification with arPES, suggesting that continuous monitoring systems based on the 2.5th generation principle can be developed for various target molecules. (C) 2018 Elsevier B.V. All rights reserved.
C1 [Hatada, Mika; Loew, Noya; Tsugawa, Wakako; Sode, Koji] Tokyo Univ Agr & Technol, Dept Biotechnol & Life Sci, Grad Sch Engn, 2-24-16 Naka Cho, Koganei, Tokyo 1848588, Japan.
   [Loew, Noya; Sode, Koji] Univ North Carolina Chapel Hill, Joint Dept Biomed Engn, Chapel Hill, NC 27599 USA.
   [Loew, Noya; Sode, Koji] North Carolina State Univ, Chapel Hill, NC 27599 USA.
   [Inose-Takahashi, Yuka; Okuda-Shimazaki, Junko] Ultizyme Int Ltd, Meguro Ku, 1-13-16 Minami, Tokyo 1520013, Japan.
   [Mulchandani, Ashok] Univ Calif Riverside, Dept Chem & Environm Engn, Riverside, CA 92521 USA.
C3 Tokyo University of Agriculture & Technology; University of North
   Carolina; University of North Carolina Chapel Hill; University of North
   Carolina School of Medicine; North Carolina State University; University
   of California System; University of California Riverside
RP Sode, K (通讯作者)，Univ North Carolina Chapel Hill, Chapel Hill, NC 27599 USA.
EM ksode@email.unc.edu
RI Sode, Koji/P-6461-2019; Sode, Koji/F-6914-2013; Tsugawa,
   Wakako/B-9964-2013; Hatada, Mika/T-1832-2019; Mulchandani,
   Ashok/R-6130-2019
OI Sode, Koji/0000-0002-9833-2091; Sode, Koji/0000-0002-9833-2091; Tsugawa,
   Wakako/0000-0001-6299-5267; Shimazaki, Junko/0000-0001-5802-7124
CR Allen SE, 2008, J VET EMERG CRIT CAR, V18, P123, DOI 10.1111/j.1476-4431.2008.00286.x
   Bakker J, 2013, ANN INTENSIVE CARE, V3, DOI 10.1186/2110-5820-3-12
   BARTLETT PN, 1991, TALANTA, V38, P57, DOI 10.1016/0039-9140(91)80009-O
   BARTLETT PN, 1987, J CHEM SOC CHEM COMM, P1603, DOI 10.1039/c39870001603
   Billat LV, 1996, SPORTS MED, V22, P157, DOI 10.2165/00007256-199622030-00003
   Carolan N, 2007, BIOCONJUGATE CHEM, V18, P524, DOI 10.1021/bc060206a
   Das P, 2016, BIOSENS BIOELECTRON, V79, P386, DOI 10.1016/j.bios.2015.12.055
   DEGANI Y, 1988, J AM CHEM SOC, V110, P2615, DOI 10.1021/ja00216a040
   DEGANI Y, 1987, J PHYS CHEM-US, V91, P1285, DOI 10.1021/j100290a001
   GUILBAULT GG, 1973, ANAL CHIM ACTA, V64, P439, DOI 10.1016/S0003-2670(01)82476-4
   Hiraka K, 2018, BIOSENS BIOELECTRON, V103, P163, DOI 10.1016/j.bios.2017.12.018
   JACOBS I, 1986, SPORTS MED, V3, P10, DOI 10.2165/00007256-198603010-00003
   Katz E, 1999, ANAL CHIM ACTA, V385, P45, DOI 10.1016/S0003-2670(98)00688-6
   Newman JD, 2005, BIOSENS BIOELECTRON, V20, P2435, DOI 10.1016/j.bios.2004.11.012
   Nikolaus N, 2008, MICROCHIM ACTA, V160, P15, DOI 10.1007/s00604-007-0834-8
   Pothukuchy A, 2006, BIOSENS BIOELECTRON, V22, P678, DOI 10.1016/j.bios.2006.02.004
   Rassaei L, 2014, ANAL BIOANAL CHEM, V406, P123, DOI 10.1007/s00216-013-7307-1
   RYABOV AD, 1992, ANGEW CHEM INT EDIT, V31, P789, DOI 10.1002/anie.199207891
   Ryabova ES, 1999, ANGEW CHEM INT EDIT, V38, P804, DOI 10.1002/(SICI)1521-3773(19990315)38:6<804::AID-ANIE804>3.0.CO;2-6
   Sampath S, 1996, ELECTROANAL, V8, P1112, DOI 10.1002/elan.1140081207
   SCHUHMANN W, 1991, J AM CHEM SOC, V113, P1394, DOI 10.1021/ja00004a048
   SCHUHMANN W, 1995, BIOSENS BIOELECTRON, V10, P181, DOI 10.1016/0956-5663(95)96805-9
   Sode K, 2017, BIOSENS BIOELECTRON, V87, P305, DOI 10.1016/j.bios.2016.08.053
   TSAI WC, 1995, ANALYST, V120, P2249, DOI 10.1039/an9952002249
   Tsugawa W, 1998, ENZYME MICROB TECH, V22, P269, DOI 10.1016/S0141-0229(97)00194-4
   VANSCHIE BJ, 1987, J GEN MICROBIOL, V133, P867
   Yamaoka Hideaki, 2007, J Diabetes Sci Technol, V1, P28
   Yamashita Y, 2013, ENZYME MICROB TECH, V52, P123, DOI 10.1016/j.enzmictec.2012.11.002
   YOMO T, 1989, EUR J BIOCHEM, V179, P293, DOI 10.1111/j.1432-1033.1989.tb14554.x
NR 29
TC 41
Z9 42
U1 1
U2 55
PU ELSEVIER SCIENCE SA
PI LAUSANNE
PA PO BOX 564, 1001 LAUSANNE, SWITZERLAND
SN 1567-5394
EI 1878-562X
J9 BIOELECTROCHEMISTRY
JI Bioelectrochemistry
PD JUN
PY 2018
VL 121
BP 185
EP 190
DI 10.1016/j.bioelechem.2018.02.001
PG 6
WC Biochemistry & Molecular Biology; Biology; Biophysics; Electrochemistry
WE Science Citation Index Expanded (SCI-EXPANDED)
SC Biochemistry & Molecular Biology; Life Sciences & Biomedicine - Other
   Topics; Biophysics; Electrochemistry
GA GC6HY
UT WOS:000429891900022
PM 29471242
DA 2023-06-30
ER

PT J
AU Liu, XH
   Liu, XH
   Wei, HW
   Song, GJ
   Guo, HX
   Lu, XQ
AF Liu, Xinhe
   Liu, Xiuhui
   Wei, Hongwei
   Song, Guangjie
   Guo, Huixia
   Lu, Xiaoquan
TI Sensitive detection of superoxide anion released from living cells using
   silver nanoparticles and functionalized multiwalled carbon nanotube
   composite
SO SENSORS AND ACTUATORS B-CHEMICAL
LA English
DT Article
DE Superoxide anion; Non-enzymatic sensor; Functionalized carbon nanotubes;
   Silver nanoparticles; Living cell
ID HYDROGEN-PEROXIDE; MODIFIED ELECTRODE; REACTIVE OXYGEN; IN-VIVO; AG
   NANOPARTICLES; BIOSENSOR; SENSOR; DISPERSION; DISMUTASE; RADICALS
AB Considering the crucial roles of superoxide anion (O-2(center dot-)) in pathological conditions, it is of great urgency to establish a reliable approach for real-time determination of O-2(center dot-). Herein, a sensitive non-enzymatic sensor was constructed based on silver nanoparticles (AgNPs) and sodium dodecyl sulfate functionalized carbon nanotubes (SDS-MWCNTs) composites to measure the release of O-2(center dot-) from living cells. As an analytical and sensing platform, the AgNPs/SDS-MWCNTs modified glassy carbon electrode exhibited excellent electrochemical performance toward O-2(center dot-) with a determination limit as low as 0.0897 nM and wide linear range of 6 orders of magnitude, which was superior to other O-2(center dot-) electrochemical sensors. The excellent performance was attributed to the SDS-MWCNTs composites being used as effective load matrix for the deposition of AgNPs. Importantly, this novel non -enzymatic sensor could be applied to determination of Of-released from living cells, and the amount of flux of O-2(center dot-) increased accordingly with the improving of the concentration of AA, which has the possibility of application in clinical diagnostics to assess oxidative stress of living cells. (C) 2017 Elsevier B.V. All rights reserved.
C1 [Liu, Xinhe; Liu, Xiuhui; Wei, Hongwei; Song, Guangjie; Guo, Huixia; Lu, Xiaoquan] Northwest Normal Univ, Coll Chem & Chem Engn, Key Lab Bioelectrochem & Environm Anal Gans Prov, Lanzhou 730070, Gansu, Peoples R China.
C3 Northwest Normal University - China
RP Lu, XQ (通讯作者)，Northwest Normal Univ, Coll Chem & Chem Engn, Key Lab Bioelectrochem & Environm Anal Gans Prov, Lanzhou 730070, Gansu, Peoples R China.; Liu, XH (通讯作者)，967 Anning East Rd, Lanzhou 730070, Gansu, Peoples R China.
EM liuxh@nwnu.edu.cn; luxq@nwnu.edu.cn
FU National Natural Science Foundation of China [21565021]; Program for
   Chang Jiang Scholars and Innovative Research Team, Ministry of
   Education, China [IRT1283]
FX This work was supported by the National Natural Science Foundation of
   China (Nos. 21565021), and Program for Chang Jiang Scholars and
   Innovative Research Team, Ministry of Education, China (Grant no.
   IRT1283).
CR Amatore C, 2008, CHEMBIOCHEM, V9, P1472, DOI 10.1002/cbic.200700746
   Auchere F, 2002, J BIOL INORG CHEM, V7, P664, DOI 10.1007/s00775-002-0362-2
   Chatterjee S, 2012, BIOSENS BIOELECTRON, V35, P302, DOI 10.1016/j.bios.2012.03.005
   Chen J., 2010, INTRO NANOMATERIALS, P114
   Chen W, 2012, ANAL LETT, V45, P156, DOI 10.1080/00032719.2011.633185
   Cui K, 2008, ELECTROCHEM COMMUN, V10, P663, DOI 10.1016/j.elecom.2008.02.016
   Deng ZF, 2008, ANAL CHEM, V80, P5839, DOI 10.1021/ac800213x
   Derkus B, 2015, TALANTA, V134, P206, DOI 10.1016/j.talanta.2014.11.003
   Dikalov SI, 2014, ANTIOXID REDOX SIGN, V20, P372, DOI 10.1089/ars.2012.4886
   Ganesana M, 2012, FREE RADICAL BIO MED, V53, P2240, DOI 10.1016/j.freeradbiomed.2012.10.540
   Gao C, 2012, NANOSCALE, V4, P1948, DOI 10.1039/c2nr11757f
   Guo SJ, 2007, ELECTROCHIM ACTA, V52, P6186, DOI 10.1016/j.electacta.2007.04.018
   Kaji H, 2009, J CLIN PHARM THER, V34, P197, DOI 10.1111/j.1365-2710.2008.00993.x
   Kim SK, 2012, ELECTROCHIM ACTA, V81, P31, DOI 10.1016/j.electacta.2012.07.070
   Li SF, 2012, APPL SURF SCI, V258, P2802, DOI 10.1016/j.apsusc.2011.10.138
   Li XY, 2013, ELECTROCHIM ACTA, V113, P170, DOI 10.1016/j.electacta.2013.09.049
   Li YY, 2012, COLLOID SURFACE B, V97, P32, DOI 10.1016/j.colsurfb.2012.03.029
   Lin CY, 2010, TALANTA, V82, P340, DOI 10.1016/j.talanta.2010.04.047
   Liu RJ, 2012, SMALL, V8, P1398, DOI 10.1002/smll.201102298
   Liu S, 2012, ANAL CHIM ACTA, V715, P64, DOI 10.1016/j.aca.2011.12.003
   Liu XH, 2013, TALANTA, V105, P63, DOI 10.1016/j.talanta.2012.11.059
   Liu XJ, 2009, BIOSENS BIOELECTRON, V24, P1537, DOI 10.1016/j.bios.2008.06.040
   Liu YL, 2017, BIOSENS BIOELECTRON, V90, P39, DOI 10.1016/j.bios.2016.11.015
   Manning P, 2011, BIOCHEM SOC T, V39, P1288, DOI 10.1042/BST0391288
   Masini E., 2005, FREE RADIC BIOL MED, V39, P520
   Ozel RE, 2014, BIOSENS BIOELECTRON, V52, P397, DOI 10.1016/j.bios.2013.08.054
   Rahman K, 2007, CLIN INTERV AGING, V2, P219
   Richard C, 2003, SCIENCE, V300, P775, DOI 10.1126/science.1080848
   Stolze K, 2000, FREE RADICAL BIO MED, V29, P1005, DOI 10.1016/S0891-5849(00)00401-9
   Tang B., 2002, ACTA A, V58, P2557
   Thandavan K, 2013, SENSOR ACTUAT B-CHEM, V176, P884, DOI 10.1016/j.snb.2012.09.031
   Tunckol M, 2012, CARBON, V50, P4303, DOI 10.1016/j.carbon.2012.05.017
   Uttara B, 2009, CURR NEUROPHARMACOL, V7, P65, DOI 10.2174/157015909787602823
   Vaisman L, 2006, ADV COLLOID INTERFAC, V128, P37, DOI 10.1016/j.cis.2006.11.007
   Wang XH, 2012, ANAL CHIM ACTA, V717, P61, DOI 10.1016/j.aca.2011.12.045
   Welch CM, 2005, ANAL BIOANAL CHEM, V382, P12, DOI 10.1007/s00216-005-3205-5
   Winterbourn CC, 2014, BBA-GEN SUBJECTS, V1840, P730, DOI 10.1016/j.bbagen.2013.05.004
   Yu AM, 2012, ELECTROCHIM ACTA, V74, P111, DOI 10.1016/j.electacta.2012.04.024
   Zhang J, 2007, MATER LETT, V61, P3571, DOI 10.1016/j.matlet.2006.11.138
   Zhang YY, 2014, ANAL CHEM, V86, P9459, DOI 10.1021/ac5009699
   Zhu X, 2016, BIOSENS BIOELECTRON, V79, P449, DOI 10.1016/j.bios.2015.12.061
   Zhu X, 2015, BIOSENS BIOELECTRON, V67, P79, DOI 10.1016/j.bios.2014.07.004
   Zhu XL, 2007, BIOSENS BIOELECTRON, V22, P1600, DOI 10.1016/j.bios.2006.07.007
NR 43
TC 24
Z9 25
U1 1
U2 98
PU ELSEVIER SCIENCE SA
PI LAUSANNE
PA PO BOX 564, 1001 LAUSANNE, SWITZERLAND
EI 0925-4005
J9 SENSOR ACTUAT B-CHEM
JI Sens. Actuator B-Chem.
PD NOV
PY 2017
VL 252
BP 503
EP 510
DI 10.1016/j.snb.2017.06.027
PG 8
WC Chemistry, Analytical; Electrochemistry; Instruments & Instrumentation
WE Science Citation Index Expanded (SCI-EXPANDED)
SC Chemistry; Electrochemistry; Instruments & Instrumentation
GA FE5UT
UT WOS:000408277500059
DA 2023-06-30
ER

PT J
AU Slouka, C
   Wurm, DJ
   Brunauer, G
   Welzl-Wachter, A
   Spadiut, O
   Fleig, J
   Herwig, C
AF Slouka, Christoph
   Wurm, David J.
   Brunauer, Georg
   Welzl-Wachter, Andreas
   Spadiut, Oliver
   Fleig, Jurgen
   Herwig, Christoph
TI A Novel Application for Low Frequency Electrochemical Impedance
   Spectroscopy as an Online Process Monitoring Tool for Viable Cell
   Concentrations
SO SENSORS
LA English
DT Article
DE Escherichia coli; viable cell count; online biomass monitoring;
   impedance spectroscopy
ID FLOW-CYTOMETRY; SALMONELLA-TYPHIMURIUM; BIOMASS; CAPACITANCE; ELECTRODE;
   CULTURE; YEAST; BIOTECHNOLOGY; BIOSENSOR; PROTEINS
AB New approaches in process monitoring during industrial fermentations are not only limited to classical pH, dO(2) and offgas analysis, but use different in situ and online sensors based on different physical principles to determine biomass, product quality, lysis and far more. One of the very important approaches is the in situ accessibility of viable cell concentration (VCC). This knowledge provides increased efficiency in monitoring and controlling strategies during cultivations. Electrochemical impedance spectroscopy-EIS-is used to monitor biomass in a fermentation of E. coli BL21(DE3), producing a recombinant protein using a fed batch-based approach. Increases in the double layer capacitance (C-dl), determined at frequencies below 1 kHz, are proportional to the increase of biomass in the batch and fed batch phase, monitored in offline and online modes for different cultivations. A good correlation of C-dl with cell density is found and in order to get an appropriate verification of this method, different state-of-the-art biomass measurements are performed and compared. Since measurements in this frequency range are largely determined by the double layer region between the electrode and media, rather minor interferences with process parameters (aeration, stirring) are to be expected. It is shown that impedance spectroscopy at low frequencies is a powerful tool for cultivation monitoring.
C1 [Slouka, Christoph; Wurm, David J.; Spadiut, Oliver; Herwig, Christoph] Vienna Univ Technol, Inst Chem Engn, Res Div Biochem Engn, A-1060 Vienna, Austria.
   [Brunauer, Georg] Vienna Univ Technol, Inst Energy Syst & Thermodynam, A-1060 Vienna, Austria.
   [Welzl-Wachter, Andreas; Fleig, Jurgen] Vienna Univ Technol, Inst Chem Technol & Analyt, Res Div Electrochem, A-1060 Vienna, Austria.
   [Slouka, Christoph; Spadiut, Oliver; Herwig, Christoph] Vienna Univ Technol, Inst Chem Engn, Christian Doppler Lab Mech & Physiol Methods Impr, A-1060 Vienna, Austria.
C3 Technische Universitat Wien; Technische Universitat Wien; Technische
   Universitat Wien; Technische Universitat Wien
RP Slouka, C (通讯作者)，Vienna Univ Technol, Inst Chem Engn, Res Div Biochem Engn, A-1060 Vienna, Austria.; Slouka, C (通讯作者)，Vienna Univ Technol, Inst Chem Engn, Christian Doppler Lab Mech & Physiol Methods Impr, A-1060 Vienna, Austria.
EM christoph.slouka@tuwien.ac.at; david.wurm@tuwien.ac.at;
   georg.brunauer@tuwien.ac.at; welzl@tuwien.ac.at;
   oliver.spadiut@tuwien.ac.at; juergen.fleig@tuwien.ac.at;
   christoph.herwig@tuwien.ac.at
RI Fleig, Juergen/U-7573-2019
OI Fleig, Juergen/0000-0002-8401-6717; Herwig,
   Christoph/0000-0003-2314-1458; Brunauer, Georg
   Christoph/0000-0002-5313-0517
CR AKERLUND T, 1995, J BACTERIOL, V177, P6791, DOI 10.1128/jb.177.23.6791-6797.1995
   Bayoudh S, 2008, COLLOID SURFACE A, V318, P291, DOI 10.1016/j.colsurfa.2008.01.005
   Bojinov M, 1999, J ELECTROANAL CHEM, V475, P58, DOI 10.1016/S0022-0728(99)00343-5
   Bot C, 2009, EUR BIOPHYS J BIOPHY, V38, P1049, DOI 10.1007/s00249-009-0507-0
   BUCKHOLZ RG, 1991, BIO-TECHNOL, V9, P1067, DOI 10.1038/nbt1191-1067
   Carvell JP, 2006, CYTOTECHNOLOGY, V50, P35, DOI 10.1007/s10616-005-3974-x
   Cereghino GPL, 1999, CURR OPIN BIOTECH, V10, P422, DOI 10.1016/S0958-1669(99)00004-X
   CLARKE DJ, 1986, TRENDS BIOTECHNOL, V4, P173, DOI 10.1016/0167-7799(86)90241-6
   Dabros M, 2009, BIOPROC BIOSYST ENG, V32, P161, DOI 10.1007/s00449-008-0234-4
   Danaee I, 2009, INT J HYDROGEN ENERG, V34, P859, DOI 10.1016/j.ijhydene.2008.10.067
   Davey HM, 1996, MICROBIOL REV, V60, P641, DOI 10.1128/MMBR.60.4.641-696.1996
   Ehgartner D, 2015, J CHEM TECHNOL BIOT, V90, P262, DOI 10.1002/jctb.4469
   Ferreira AP, 2005, J BIOTECHNOL, V116, P403, DOI 10.1016/j.jbiotec.2004.12.006
   Fleig J, 2002, SOLID STATE IONICS, V150, P181, DOI 10.1016/S0167-2738(02)00274-6
   FRANCESCHETTI DR, 1977, J ELECTROANAL CHEM, V82, P271, DOI 10.1016/S0022-0728(77)80262-3
   Gavrilescu M, 2005, BIOTECHNOL ADV, V23, P471, DOI 10.1016/j.biotechadv.2005.03.004
   Gerngross TU, 2004, NAT BIOTECHNOL, V22, P1409, DOI 10.1038/nbt1028
   Gonzalez JEG, 1998, CORROS SCI, V40, P2141, DOI 10.1016/S0010-938X(98)00100-0
   K'Owino IO, 2005, ELECTROANAL, V17, P2101, DOI 10.1002/elan.200503371
   Kensy F., 2009, MICROB CELL FACT, V8, P1
   Kim YH, 2009, SENSOR ACTUAT B-CHEM, V138, P270, DOI 10.1016/j.snb.2009.01.034
   Kiviharju K, 2008, J IND MICROBIOL BIOT, V35, P657, DOI 10.1007/s10295-008-0346-5
   Konakovsky V, 2015, SENSORS-BASEL, V15, P22128, DOI 10.3390/s150922128
   Langemann T, 2016, APPL MICROBIOL BIOT, V100, P409, DOI 10.1007/s00253-015-7089-9
   Lei KF, 2014, MICROMACHINES-BASEL, V5, P1, DOI 10.3390/mi5010001
   Liu JJ, 2011, MICROELECTRON ENG, V88, P1711, DOI 10.1016/j.mee.2010.12.056
   MISHIMA K, 1991, J FERMENT BIOENG, V72, P291, DOI 10.1016/0922-338X(91)90166-E
   Poortinga AT, 2002, SURF SCI REP, V47, P3, DOI 10.1016/S0167-5729(02)00032-8
   Radke SM, 2004, IEEE SENS J, V4, P434, DOI 10.1109/JSEN.2004.830300
   Sagmeister P, 2013, CHEM ENG SCI, V96, P190, DOI 10.1016/j.ces.2013.02.069
   SCHWAN HP, 1984, IEEE T BIO-MED ENG, V31, P872, DOI 10.1109/TBME.1984.325251
   SCHWAN HP, 1980, P IEEE, V68, P104, DOI 10.1109/PROC.1980.11589
   Soley A, 2005, J BIOTECHNOL, V118, P398, DOI 10.1016/j.jbiotec.2005.05.022
   Veal DA, 2000, J IMMUNOL METHODS, V243, P191, DOI 10.1016/S0022-1759(00)00234-9
   Wu J, 2005, MICROFLUID NANOFLUID, V1, P161, DOI 10.1007/s10404-004-0024-5
   Wurm DJ, 2016, APPL MICROBIOL BIOT, V100, P8721, DOI 10.1007/s00253-016-7620-7
   Yang LJ, 2004, BIOSENS BIOELECTRON, V19, P1139, DOI 10.1016/j.bios.2003.10.009
   Yang LJ, 2003, BIOSENS BIOELECTRON, V19, P495, DOI 10.1016/S0956-5663(03)00229-X
   Yardley YE, 2000, BIOTECHNOL GENET ENG, V17, P3, DOI 10.1080/02648725.2000.10647986
NR 39
TC 16
Z9 18
U1 0
U2 15
PU MDPI
PI BASEL
PA ST ALBAN-ANLAGE 66, CH-4052 BASEL, SWITZERLAND
SN 1424-8220
J9 SENSORS-BASEL
JI Sensors
PD NOV
PY 2016
VL 16
IS 11
AR 1900
DI 10.3390/s16111900
PG 12
WC Chemistry, Analytical; Engineering, Electrical & Electronic; Instruments
   & Instrumentation
WE Science Citation Index Expanded (SCI-EXPANDED)
SC Chemistry; Engineering; Instruments & Instrumentation
GA EE5JB
UT WOS:000389641700133
OA Green Submitted, Green Published, gold
DA 2023-06-30
ER

PT J
AU Liu, LL
   Xiang, GM
   Jiang, DN
   Du, CL
   Liu, C
   Huang, WW
   Pu, XY
AF Liu, Linlin
   Xiang, Guiming
   Jiang, Dongneng
   Du, Chunlan
   Liu, Chang
   Huang, Weiwei
   Pu, Xiaoyun
TI Electrochemical gene sensor for Mycoplasma pneumoniae DNA using dual
   signal amplification via a Pt@Pd nanowire and horse radish peroxidase
SO MICROCHIMICA ACTA
LA English
DT Article
DE Horseradish peroxidase; Enzymemimic; Thionine; Hydrogen peroxide; DNA
   amplification; Cyclic voltammetry; Differential pulse voltammetry; X-ray
   photoelectron spectroscopy; Scanning electron microscope
ID COMMUNITY-ACQUIRED PNEUMONIA; ASSAY; IMMUNOSENSOR; SEMICONDUCTORS;
   NANOPARTICLES; IMMUNOASSAY; REDUCTION; ULTRATHIN; GLUCOSE; PROTEIN
AB A dually amplified DNA biosensor was constructed for the determination of the DNA of Mycoplasma pneumoniae (M. pneu). A gold electrode was modified with 3,4,9,10-perylenetetracarboxylic acid dianhydride (PTCDA; a pi-stacking perylene semiconductor dye with outstanding electronic and optical properties), a layer of gold nanoparticles (nano-Au), and capture DNA. Pt@Pd nanowires served as carriers for the coimmobilization of complementary probe (CP2) and the mediator thionine (Thi). Horseradish peroxidase (HRP) acted as a blocking reagent and signal enhancer. Following base pairing, the modified Pt@Pd nanowires were captured on the surface of the gold electrode. After addition of H2O2, the Pt@Pd nanowires and HRP both catalyzed the reduction of H2O2 and promoted the electron transfer via the mediator Thi, resulting in an amplified electrochemical signal. The electrical signal, best measured at a working voltage of -200 mV (vs a SCE), is logarithmically related to the concentration of the M. pneu DNA in the 0.1 pM to 20 nM concentration range, and the detection limit (at an S/N ratio of 3) is 0.03 pM. The assay is robust, sensitive and specific. Conceivably, it is a cost-effective alternative to the established PCR method for the detection of M. pneu in clinical samples.
C1 [Liu, Linlin; Xiang, Guiming; Jiang, Dongneng; Du, Chunlan; Liu, Chang; Huang, Weiwei; Pu, Xiaoyun] Third Mil Med Univ, Xinqiao Hosp, Dept Clin Lab, Chongqing 400037, Peoples R China.
C3 Army Medical University
RP Pu, XY (通讯作者)，Third Mil Med Univ, Xinqiao Hosp, Dept Clin Lab, Chongqing 400037, Peoples R China.
EM xqyyjyk@foxmail.com
FU National Natural Science Foundation of China [NSFC 81371898, 81472034]
FX The authors are grateful for financial support from the National Natural
   Science Foundation of China (NSFC 81371898 and 81472034). We appreciate
   the constructive comments from all members of our laboratories.
CR Chikkaveeraiah BV, 2012, ACS NANO, V6, P6546, DOI 10.1021/nn3023969
   CLYDE WA, 1993, CLIN INFECT DIS, V17, pS32
   Diaz MH, 2012, DIAGN MICR INFEC DIS, V73, P278, DOI 10.1016/j.diagmicrobio.2012.03.024
   Eremtchenko M, 2003, NATURE, V425, P602, DOI 10.1038/nature01901
   Forrest SR, 1997, CHEM REV, V97, P1793, DOI 10.1021/cr941014o
   Gotoh K, 2013, JPN J INFECT DIS, V66, P539, DOI 10.7883/yoken.66.539
   Gotoh K, 2012, J INFECT CHEMOTHER, V18, P662, DOI 10.1007/s10156-012-0388-5
   Gregg BA, 2001, J AM CHEM SOC, V123, P7959, DOI 10.1021/ja016410k
   Guo SJ, 2013, ANGEW CHEM INT EDIT, V52, P3465, DOI 10.1002/anie.201209871
   Henderson KC, 2014, ANALYST, V139, P6426, DOI 10.1039/c4an01141d
   Jones BA, 2004, ANGEW CHEM INT EDIT, V43, P6363, DOI 10.1002/anie.200461324
   Lei JP, 2012, CHEM SOC REV, V41, P2122, DOI 10.1039/c1cs15274b
   Li XY, 2004, J AM CHEM SOC, V126, P10810, DOI 10.1021/ja047176b
   Li Y, 2014, MICROCHIM ACTA, V181, P679, DOI 10.1007/s00604-014-1179-8
   Li Y, 2015, RSC ADV, V5, P1125, DOI 10.1039/c4ra13080d
   Liu SF, 2013, CHEM COMMUN, V49, P2335, DOI 10.1039/c3cc39082a
   Lodes MJ, 2007, PLOS ONE, V2, DOI 10.1371/journal.pone.0000924
   Lu XX, 2008, ANAL CHIM ACTA, V615, P158, DOI 10.1016/j.aca.2008.03.054
   Ronkainen NJ, 2010, CHEM SOC REV, V39, P1747, DOI 10.1039/b714449k
   Saito R, 2005, J MED MICROBIOL, V54, P1037, DOI 10.1099/jmm.0.46071-0
   Sanchez-Vargas FM, 2008, CLIN MICROBIOL INFEC, V14, P105, DOI 10.1111/j.1469-0691.2007.01834.x
   Singh A, 2013, ANAL CHEM, V85, P4863, DOI 10.1021/ac400573j
   Suginta W, 2013, CHEM REV, V113, P5458, DOI 10.1021/cr300325r
   Tee SY, 2015, NANOSCALE, V7, P11190, DOI 10.1039/c5nr02399h
   Wanekaya AK, 2006, ELECTROANAL, V18, P533, DOI 10.1002/elan.200503449
   Wang Q, 2014, BIOSENS BIOELECTRON, V60, P118, DOI 10.1016/j.bios.2014.03.075
   Xia BY, 2013, J AM CHEM SOC, V135, P9480, DOI 10.1021/ja402955t
   Xu J, 2012, CHEM COMMUN, V48, P3309, DOI 10.1039/c2cc18107j
   Xuan F, 2013, ANAL CHEM, V85, P4586, DOI 10.1021/ac400228q
   Yang MZ, 2014, MATER LETT, V137, P113, DOI 10.1016/j.matlet.2014.08.135
   Zhuo Y, 2014, J ELECTROCHEM SOC, V161, pB26, DOI 10.1149/2.084401jes
NR 31
TC 17
Z9 17
U1 3
U2 70
PU SPRINGER WIEN
PI WIEN
PA SACHSENPLATZ 4-6, PO BOX 89, A-1201 WIEN, AUSTRIA
SN 0026-3672
EI 1436-5073
J9 MICROCHIM ACTA
JI Microchim. Acta
PD JAN
PY 2016
VL 183
IS 1
BP 379
EP 387
DI 10.1007/s00604-015-1656-8
PG 9
WC Chemistry, Analytical
WE Science Citation Index Expanded (SCI-EXPANDED)
SC Chemistry
GA DA3JL
UT WOS:000367692900043
DA 2023-06-30
ER

PT J
AU Liao, LT
   Liao, CC
   Liu, CC
   Yang, TY
   Wang, GC
AF Liao, Li-Ting
   Liao, Chi-Chih
   Liu, Chiu-Ching
   Yang, Ting-Ya
   Wang, Giueng-Chueng
TI Evaluation of an electrochemical biosensor for uric acid measurement in
   human whole blood samples
SO CLINICA CHIMICA ACTA
LA English
DT Article
DE Acetaminophen; Clinical evaluation; Electrochemistry; Finger blood;
   Screen printed electrode; Uric acid
ID ELECTRODES
AB Background: Uric acid measurement has become increasingly important, and electrochemically modified detection method based portable devices hold a dominant position in the market for point of care and self-monitoring of uric acid blood levels. However, there has been a lack of detailed performance evaluation of the electrochemical detection devices that are currently being used in professional health care facilities and for home self-monitoring of uric acid.
   Methods: A commercially available uric acid monitoring system that is chemically modified to reduce interference was evaluated via clinical evaluation for its performance and interference as compared to a centralized laboratory instrument.
   Results: Precision was within +/- 3.1% for 3 levels of control solutions and whole blood samples. A range from 30 to 55% was acceptable for the measurement of hematocrit levels in whole blood samples. There was no interference for the potential substances at their high therapeutic levels. Hemolyzed samples of up to 75 g/l showed no interference with test results obtained by the BeneCheck system, while a -45.9% bias% was obtained during testing of the same samples by a spectrophotometer. Clinical evaluation showed that >95% of tests were within +/- 20% bias% compared to a centralized instrument in hospitals.
   Conclusion: The uric acid monitoring system was suitable for use in monitoring or screening uric acid concentration for home users or professionals. (C) 2014 Elsevier B.V. All rights reserved.
C1 [Liao, Li-Ting; Liao, Chi-Chih; Liu, Chiu-Ching; Yang, Ting-Ya; Wang, Giueng-Chueng] Taipei Med Univ, Wan Fang Hosp, Dept Lab Med, Taipei 116, Taiwan.
C3 Taipei Medical University; Taipei Municipal WanFang Hospital
RP Wang, GC (通讯作者)，Taipei Med Univ, Wan Fang Hosp, Dept Lab Med, 111 Sect 3,Hsing Long Rd, Taipei 116, Taiwan.
EM 96326@w.tmu.edu.tw
FU Department of Laboratory Medicine, Wan Fang Hospital, Taipei Medical
   University; Department of Industrial Technology (Doff), Ministry of
   Economic Affairs (MOEA), Taiwan; SBIR [IZ970860]; ITDP
   [102-EC-17-A-03-I9-0038]
FX The authors thank all volunteers who were enrolled in this study. The
   authors are grateful to BeneCheck for their technical assistance. This
   work was supported by the Department of Laboratory Medicine, Wan Fang
   Hospital, Taipei Medical University; Department of Industrial Technology
   (Doff), Ministry of Economic Affairs (MOEA), Taiwan; SBIR No. IZ970860
   and ITDP No. 102-EC-17-A-03-I9-0038.
CR [Anonymous], 2005, EP7A2 NCCLS CLIN LAB
   [Anonymous], 1986, EP7P NCCLS CLIN LAB
   Bulger HA, 1941, J BIOL CHEM, V140, P427
   Chen LX, 2008, JCR-J CLIN RHEUMATOL, V14, pS55, DOI 10.1097/RHU.0b013e3181896921
   Cicoira M, 2002, AM HEART J, V143, P1107, DOI 10.1067/mhj.2002.122122
   Dai KS, 2005, CLIN BIOCHEM, V38, P278, DOI 10.1016/j.clinbiochem.2004.11.005
   GILMARTIN MAT, 1994, ANALYST, V119, P243, DOI 10.1039/an9941900243
   GILMARTIN MAT, 1995, ANAL PROC, V32, P341, DOI 10.1039/ai9953200341
   Ho M., 1998, CLIN CHEM
   Kuo CS, 2002, J CLIN LAB ANAL, V16, P109, DOI 10.1002/jcla.10030
   LUM G, 1973, CLIN CHEM, V19, P1184
   Roberts J, 2005, SCI DAILY
   Roberts JM, 2005, HYPERTENSION, V46, P1263, DOI 10.1161/01.HYP.0000188703.27002.14
   Rosolowsky ET, 2008, CLIN J AM SOC NEPHRO, V3, P706, DOI 10.2215/CJN.04271007
   Tang H, 2009, J APPL ELECTROCHEM, V39, P2323, DOI 10.1007/s10800-009-9916-0
   Walker UA, 2006, AIDS, V20, P1556, DOI 10.1097/01.aids.0000237374.16068.de
   Zen JM, 1998, ANALYST, V123, P1345, DOI 10.1039/a801532e
   Zhang L, 2008, BIOSENS BIOELECTRON, V24, P690, DOI 10.1016/j.bios.2008.06.025
NR 18
TC 20
Z9 20
U1 2
U2 40
PU ELSEVIER SCIENCE BV
PI AMSTERDAM
PA PO BOX 211, 1000 AE AMSTERDAM, NETHERLANDS
SN 0009-8981
EI 1873-3492
J9 CLIN CHIM ACTA
JI Clin. Chim. Acta
PD SEP 25
PY 2014
VL 436
BP 72
EP 77
DI 10.1016/j.cca.2014.04.033
PG 6
WC Medical Laboratory Technology
WE Science Citation Index Expanded (SCI-EXPANDED)
SC Medical Laboratory Technology
GA AO6LH
UT WOS:000341463100013
PM 24815032
DA 2023-06-30
ER

PT J
AU Wu, D
   Li, R
   Wang, HX
   Liu, SQ
   Wang, H
   Wei, Q
   Du, B
AF Wu, Dan
   Li, Ru
   Wang, Haixia
   Liu, Shiquan
   Wang, Huan
   Wei, Qin
   Du, Bin
TI Hollow mesoporous silica microspheres as sensitive labels for
   immunoassay of prostate-specific antigen
SO ANALYST
LA English
DT Article
ID ENZYME-LINKED IMMUNOASSAY; NANOPOROUS GOLD LEAF; ELECTROCHEMICAL
   IMMUNOSENSOR; SURFACE; NANOPARTICLES; BIOSENSOR; ELECTRODE; SERUM
AB A novel electrochemical immunosensor for sensitive detection of cancer biomarker prostate-specific antigen (PSA) has been reported based on nanoporous gold (NPG) and hollow mesoporous silica microspheres (HSMs). The immunoassay was conducted by following the typical procedure for sandwich-type immunoreaction. Nanoporous gold (NPG) foils were immobilized onto a glassy carbon electrode (GCE) for primary anti-PSA (Ab(1)) anchoring. Making use of the unique properties of NPG, antibodies could be self-assembled onto the support-free NPG via amine-Au affinity with a high loading amount and reserve high immunological activity. HSMs were used as a secondary anti-PSA antibody (Ab(2)) label. For the preparation of the label, mediator thionine (TH) was first conjugated onto amino-functionalized HSMs (NH2-HSMs) via crosslinking with glutaraldehyde, and then the amino group of TH was used to immobilize horseradish peroxidase (HRP) and Ab(2). Due to the large specific surface area of NH2-HSMs, the loading of antibodies as well as mediator and enzyme onto HSMs was substantially increased, which increased the sensitivity of the immunosensor. The immunosensor exhibited a high sensitivity and showed a linear response within the range of 0.01-10 ng mL(-1) PSA, low detection limit (6.00 pg mL(-1)), good reproducibility and stability. Significantly, the new method may be quite promising, with potential broad applications for clinical immunoassays.
C1 [Wu, Dan; Li, Ru; Wang, Huan; Wei, Qin; Du, Bin] Univ Jinan, Key Lab Chem Sensing & Anal Univ Shandong, Sch Chem & Chem Engn, Jinan 250022, Peoples R China.
   [Wang, Haixia; Liu, Shiquan] Univ Jinan, Sch Mat Sci & Engn, Jinan 250022, Peoples R China.
C3 University of Jinan; University of Jinan
RP Wei, Q (通讯作者)，Univ Jinan, Key Lab Chem Sensing & Anal Univ Shandong, Sch Chem & Chem Engn, Jinan 250022, Peoples R China.
EM sdjndxwq@163.com; bindu0720@gmail.com
RI li, he/ISB-4278-2023; Zhang, Li/GWM-7501-2022; Wei, Qin/AAF-3325-2019
OI LIU, Shiquan/0000-0003-0141-1891
FU Natural Science Foundation of China [21075052, 21175057]; Natural
   Science Foundation of Shandong Province [ZR2010BM030, ZR2010BQ019]; Key
   Subject Research Foundation of Shandong Province [XTD1105]; Shandong
   Provincial Education Department [J09LB19]; Special Research and
   Development Environmental Protection Industry of Shandong Province;
   Science and Technology Development Plan Project of Jinan City
   [201004015]
FX This study was supported by the Natural Science Foundation of China (No.
   21075052 and 21175057), the Natural Science Foundation of Shandong
   Province (No. ZR2010BM030, ZR2010BQ019), the Key Subject Research
   Foundation of Shandong Province (XTD1105), the Technology Research
   Project of Shandong Provincial Education Department (J09LB19), Special
   Research and Development Environmental Protection Industry of Shandong
   Province (2010), and the Science and Technology Development Plan Project
   of Jinan City (201004015). All of the authors express their deep thanks.
CR Barnidge DR, 2004, J PROTEOME RES, V3, P644, DOI 10.1021/pr049963d
   Darain F, 2003, BIOSENS BIOELECTRON, V18, P773, DOI 10.1016/S0956-5663(03)00004-6
   Ding Y, 2004, ADV MATER, V16, P1897, DOI 10.1002/adma.200400792
   Escamilla-Gomez V, 2009, BIOSENS BIOELECTRON, V24, P2678, DOI 10.1016/j.bios.2009.01.043
   Grubisha DS, 2003, ANAL CHEM, V75, P5936, DOI 10.1021/ac034356f
   Hu KC, 2008, ANAL CHEM, V80, P9124, DOI 10.1021/ac8017197
   Hu XF, 2010, TALANTA, V80, P1737, DOI 10.1016/j.talanta.2009.10.015
   Jemal A, 2006, CA-CANCER J CLIN, V56, P106, DOI 10.3322/canjclin.56.2.106
   Kerman K, 2007, TALANTA, V71, P1494, DOI 10.1016/j.talanta.2006.07.027
   KHOSRAVI MJ, 1995, CLIN BIOCHEM, V28, P407
   Li H, 2011, BIOSENS BIOELECTRON, V26, P3044, DOI 10.1016/j.bios.2010.12.011
   Li Y, 2011, ANAL CHEM, V83, P240, DOI 10.1021/ac102319g
   Lin YY, 2008, BIOSENS BIOELECTRON, V23, P1659, DOI 10.1016/j.bios.2008.01.037
   Liu S, 2008, J NON-CRYST SOLIDS, V354, P826, DOI 10.1016/j.jnoncrysol.2007.08.026
   Liu Y, 2008, THIN SOLID FILMS, V516, P1803, DOI 10.1016/j.tsf.2007.08.048
   Liu ZN, 2009, ELECTROCHEM COMMUN, V11, P1365, DOI 10.1016/j.elecom.2009.05.004
   Matsumoto K, 1999, CLIN CHIM ACTA, V281, P57, DOI 10.1016/S0009-8981(98)00208-3
   Namgung MO, 2009, ULTRAMICROSCOPY, V109, P907, DOI 10.1016/j.ultramic.2009.03.039
   Polascik TJ, 1999, J UROLOGY, V162, P293, DOI 10.1016/S0022-5347(05)68543-6
   Qiu HJ, 2009, COLLOID SURFACE B, V69, P105, DOI 10.1016/j.colsurfb.2008.11.007
   Qiu HJ, 2008, J PHYS CHEM C, V112, P14781, DOI 10.1021/jp805600k
   Qiu HJ, 2009, J PHYS CHEM C, V113, P2521, DOI 10.1021/jp8090304
   Qu B, 2008, TALANTA, V76, P785, DOI 10.1016/j.talanta.2008.04.026
   Sanchez S, 2008, ANAL CHEM, V80, P6508, DOI 10.1021/ac7025282
   Schmid HP, 2003, EAU UPDATE SERIES, V1, P3, DOI DOI 10.1016/S1570-9124(03)00003-5
   Stoeva SI, 2006, J AM CHEM SOC, V128, P8378, DOI 10.1021/ja0613106
   Su LC, 2010, ANAL CHEM, V82, P3714, DOI 10.1021/ac100071h
   Ulgut B, 2009, APPL SURF SCI, V256, P1304, DOI 10.1016/j.apsusc.2009.10.031
   Wei Q, 2010, BIOSENS BIOELECTRON, V26, P723, DOI 10.1016/j.bios.2010.06.052
   Xu CX, 2007, J AM CHEM SOC, V129, P42, DOI 10.1021/ja0675503
   Yang MH, 2011, SENSOR ACTUAT B-CHEM, V155, P357, DOI 10.1016/j.snb.2010.11.055
   Yang MH, 2010, BIOSENS BIOELECTRON, V26, P560, DOI 10.1016/j.bios.2010.07.040
   Yang MH, 2010, BIOMATERIALS, V31, P3281, DOI 10.1016/j.biomaterials.2010.01.033
   Yu JH, 2011, BIOSENS BIOELECTRON, V26, P1936, DOI 10.1016/j.bios.2010.06.059
   Zhang SS, 2007, TALANTA, V72, P1487, DOI 10.1016/j.talanta.2007.01.063
   Zheng Y, 2008, TALANTA, V77, P809, DOI 10.1016/j.talanta.2008.07.038
   Zhuo Y, 2009, BIOMATERIALS, V30, P2284, DOI 10.1016/j.biomaterials.2009.01.002
NR 37
TC 26
Z9 27
U1 1
U2 61
PU ROYAL SOC CHEMISTRY
PI CAMBRIDGE
PA THOMAS GRAHAM HOUSE, SCIENCE PARK, MILTON RD, CAMBRIDGE CB4 0WF, CAMBS,
   ENGLAND
SN 0003-2654
EI 1364-5528
J9 ANALYST
JI Analyst
PY 2012
VL 137
IS 3
BP 608
EP 613
DI 10.1039/c2an16033a
PG 6
WC Chemistry, Analytical
WE Science Citation Index Expanded (SCI-EXPANDED)
SC Chemistry
GA 874OX
UT WOS:000298969000012
PM 22166957
DA 2023-06-30
ER

PT J
AU Ndamanisha, JC
   Guo, LP
AF Ndamanisha, Jean Chrysostome
   Guo, Liping
TI Electrochemical determination of uric acid at ordered mesoporous carbon
   functionalized with ferrocenecarboxylic acid-modified electrode
SO BIOSENSORS & BIOELECTRONICS
LA English
DT Article
DE mesoporous carbon; ferrocene; uric acid; ascorbic acid; urine sample
ID ASCORBIC-ACID; VOLTAMMETRIC DETECTION; BIOSENSOR; DOPAMINE;
   ELECTROCATALYSIS; MONOLAYER; NANOTUBES
AB Ordered mesoporous carbon (OMC) functionalized with ferrocenecarboxylic acid (Fc) was used to modify the glassy carbon (GC) electrode. The characterization of OMC-Fc shows that, after anchoring ferrocene on the mesoporous, ordered mesostructure of the material (OMC-Fc) remains intact and Fc is electrochemically accessible. The obtained OMC-Fc-modified electrode was used to investigate the electrochemical behavior of uric acid (UA). UA oxidation is catalyzed by this electrode in aqueous buffer solution (pH 7.3) with a decrease of 200 mV in overpotential compared to GC electrode. The detection and determination of UA in the presence of ascorbic acid (AA), the main interferent, were achieved. The voltammetric signals due to UA and AA were well separated with a potential difference of 308 mV, a separation that can allow the simultaneous determination of UA and AA. With amperometric method, at a constant potential of 375 mV, the catalytic current of UA versus its concentration shows a good linearity in the range 60-390 mu M (R = 0.998) with a detection limit of 1.8 mu M (S/N = 3). These results are not influenced by the presence of AA in the sample solution. With good stability and reproducibility, the present OMC-Fc-modified electrode was applied in the determination of UA content in urine sample and satisfactory results were obtained. (c) 2008 Elsevier B.V. All rights reserved.
C1 [Ndamanisha, Jean Chrysostome; Guo, Liping] NE Normal Univ, Fac Chem, Changchun 130024, Peoples R China.
C3 Northeast Normal University - China
RP Guo, LP (通讯作者)，NE Normal Univ, Fac Chem, 5268 Renmin St, Changchun 130024, Peoples R China.
EM guolp078@nenu.edu.cn
CR Akyilmaz E, 2003, TALANTA, V61, P73, DOI 10.1016/S0039-9140(03)00239-X
   Ardakani M. M., 2006, J ELECTROANAL CHEM, V586, P31, DOI DOI 10.1016/J.JELECHEM.2005.09.015
   Brajter-Toth A, 2000, ANAL CHEM, V72, P1576, DOI 10.1021/ac9906680
   Chen ZF, 2007, J ELECTROANAL CHEM, V603, P281, DOI 10.1016/j.jelechem.2007.02.015
   Delacote C, 2006, ELECTROCHIM ACTA, V51, P6373, DOI 10.1016/j.electacta.2006.04.042
   DRYHURST G, 1983, J CHEM EDUC, V60, P315, DOI 10.1021/ed060p315
   Fattakhova-Rohlfing D, 2005, LANGMUIR, V21, P11320, DOI 10.1021/la051616a
   Feng JJ, 2007, BIOSENS BIOELECTRON, V22, P1618, DOI 10.1016/j.bios.2006.07.022
   Fernandez L, 2005, ELECTROCHIM ACTA, V50, P1233, DOI 10.1016/j.electacta.2004.08.016
   Harper H. A., 1977, REV PHYSL CHEM, P406
   He JB, 2007, ANAL CHIM ACTA, V585, P337, DOI 10.1016/j.aca.2007.01.004
   HEPTINSTALL RH, 1966, PATHOLOGY KIDNEY, P495
   Huang XJ, 2006, J PHYS CHEM B, V110, P21850, DOI 10.1021/jp063749q
   Jia NQ, 2007, ELECTROCHEM COMMUN, V9, P233, DOI 10.1016/j.elecom.2006.08.050
   Jiao SF, 2007, ELECTROCHIM ACTA, V52, P5939, DOI 10.1016/j.electacta.2007.03.039
   Joo SH, 2001, NATURE, V412, P169, DOI 10.1038/35084046
   Jun S, 2000, J AM CHEM SOC, V122, P10712, DOI 10.1021/ja002261e
   KRAKOFF IH, 1965, ARTHRITIS RHEUM, V8, P722
   Lin XQ, 2007, BIOELECTROCHEMISTRY, V70, P235, DOI 10.1016/j.bioelechem.2006.02.003
   Lin XQ, 2005, ELECTROCHIM ACTA, V50, P3210, DOI 10.1016/j.electacta.2004.11.057
   Liu A, 2007, BIOSENS BIOELECTRON, V23, P74, DOI 10.1016/j.bios.2007.03.019
   Martinez-Perez D, 2003, ANAL BIOCHEM, V322, P238, DOI 10.1016/j.ab.2003.08.018
   Nassef HM, 2007, ANAL CHIM ACTA, V583, P182, DOI 10.1016/j.aca.2006.10.004
   Perello J, 2005, J CHROMATOGR B, V824, P175, DOI 10.1016/j.jchromb.2005.07.024
   PUIG JG, 1994, PHARM WORLD SCI, V16, P40, DOI 10.1007/BF01880655
   Raj CR, 2003, J ELECTROANAL CHEM, V540, P69
   Roy PR, 2004, J ELECTROANAL CHEM, V561, P75, DOI 10.1016/j.jelechem.2003.07.003
   Safavi A, 2006, ANAL BIOCHEM, V359, P224, DOI 10.1016/j.ab.2006.09.008
   Santhanam KSV, 2005, SENSOR ACTUAT B-CHEM, V106, P766, DOI 10.1016/j.snb.2004.09.034
   SENTHILKUMAR S, 2005, J ELECTROANAL CHEM, V578, P95
   Skoog D. A., 2006, PRINCIPLES INSTRUMEN
   Sun NJ, 2006, ANAL CHEM, V78, P6050, DOI 10.1021/ac060396i
   Tsiafoulis CG, 2005, ELECTROCHEM COMMUN, V7, P781, DOI 10.1016/j.elecom.2005.04.031
   Wu FQ, 2005, ANAL CHIM ACTA, V536, P107, DOI 10.1016/j.aca.2004.12.034
   Zen JM, 2004, ANAL CHEM, V76, P4251, DOI 10.1021/ac0495135
   Zhang Y, 2007, BIOSENS BIOELECTRON, V22, P1791, DOI 10.1016/j.bios.2006.08.038
   Zhao DY, 1998, SCIENCE, V279, P548, DOI 10.1126/science.279.5350.548
   Zhou M, 2007, ANAL CHEM, V79, P5328, DOI 10.1021/ac0703707
   Zhou M, 2007, ANAL CHIM ACTA, V587, P124, DOI 10.1016/j.aca.2007.01.017
NR 39
TC 90
Z9 92
U1 0
U2 59
PU ELSEVIER ADVANCED TECHNOLOGY
PI OXFORD
PA OXFORD FULFILLMENT CENTRE THE BOULEVARD, LANGFORD LANE, KIDLINGTON,
   OXFORD OX5 1GB, OXON, ENGLAND
SN 0956-5663
EI 1873-4235
J9 BIOSENS BIOELECTRON
JI Biosens. Bioelectron.
PD JUN 15
PY 2008
VL 23
IS 11
BP 1680
EP 1685
DI 10.1016/j.bios.2008.01.026
PG 6
WC Biophysics; Biotechnology & Applied Microbiology; Chemistry, Analytical;
   Electrochemistry; Nanoscience & Nanotechnology
WE Science Citation Index Expanded (SCI-EXPANDED)
SC Biophysics; Biotechnology & Applied Microbiology; Chemistry;
   Electrochemistry; Science & Technology - Other Topics
GA 309WV
UT WOS:000256491800015
PM 18339534
DA 2023-06-30
ER

PT J
AU Hasanjani, HRA
   Zarei, K
AF Hasanjani, Hamid Reza Akbari
   Zarei, Kobra
TI DNA/Au-Pt bimetallic nanoparticles/graphene oxide-chitosan composites
   modified pencil graphite electrode used as an electrochemical biosensor
   for sub-picomolar detection of anti-HIV drug zidovudine
SO MICROCHEMICAL JOURNAL
LA English
DT Article
DE Deoxyribonucleic acid; Zidovudine; Graphen oxide; Chitosan; Au-Pt
   bimetallic nanoparticles
AB Zidovudine (ZDV) has been widely employed in the human immunodeficiency virus type 1 (HIV-1) infection treatment. The short half-life, side effects of high doses, and adverse effects of ZDV necessitate the existence of a fast, simple, and reliable analysis method. In this work, a modified pencil graphite electrode was made using deoxyribonucleic acid/Au-Pt bimetallic nanoparticles/graphene oxide-chitosan (DNA/Au-Pt BNPs/GO-chit/PGE) for the determination of ZDV. Initially, the bare PGE was immersed in the GO-chit solution to create the graphene oxide-chitosan/pencil graphite electrode (GO-chit/PGE). Subsequently, electrodeposition of Au-Pt bimetallic nanoparticles (Au-Pt BNPs) was accomplished on the surface of GO-chit/PGE modified electrode by cyclic voltammetry (CV). Ultimately, DNA was immobilized on the Au-Pt BNPs/GO-chit/PGE applying a constant potential 0.5 V. The electrochemical response of ZDV upon the DNA/Au-Pt BNPs/GO-chit/PGE was measured by applying differential pulse voltammetry (DPV). In the optimum conditions, the proposed sensor displayed a wide linear dynamic range from 0.01 pM to 10.0 nM, a detection limit of 0.003 pM, and high selectivity and well reproducibility. Furthermore, the DNA/Au-Pt BNPs/GO-chit/PGE was successfully utilized to determine ZDV in human serum samples.
C1 [Hasanjani, Hamid Reza Akbari; Zarei, Kobra] Damghan Univ, Sch Chem, Damghan, Iran.
RP Zarei, K (通讯作者)，Damghan Univ, Sch Chem, Damghan, Iran.
EM zarei@du.ac.ir
FU Research Council of Damghan University; Bakhtar Bioshimi Co
FX The authors acknowledge the Research Council of Damghan University for
   the partial support of this work and also from Bakhtar Bioshimi Co
   (BBpharmaco) for the preparation of ZDV.
CR Azadmehr F, 2020, ARAB J CHEM, V13, P1890, DOI 10.1016/j.arabjc.2018.02.004
   BARONE GC, 1991, ANAL CHIM ACTA, V248, P399, DOI 10.1016/S0003-2670(00)84657-7
   Dai H, 2010, BIOSENS BIOELECTRON, V25, P1414, DOI 10.1016/j.bios.2009.10.042
   De Clercq E, 2009, MED RES REV, V29, P611, DOI 10.1002/med.20153
   Eteya MM, 2019, MICROCHEM J, V144, P254, DOI 10.1016/j.microc.2018.09.009
   Fang YX, 2015, SENSOR ACTUAT B-CHEM, V221, P265, DOI 10.1016/j.snb.2015.06.098
   Gao XH, 2019, SENSOR ACTUAT B-CHEM, V285, P201, DOI 10.1016/j.snb.2019.01.057
   Gao XH, 2018, NEW J CHEM, V42, P14796, DOI 10.1039/c8nj02904k
   Guo SJ, 2010, ADV MATER, V22, P1269, DOI 10.1002/adma.200903379
   Han DL, 2011, CARBOHYD POLYM, V83, P653, DOI 10.1016/j.carbpol.2010.08.038
   Hasanjani HRA, 2018, CHEM PAP, V72, P1935, DOI 10.1007/s11696-018-0428-4
   Hasanjani HRA, 2019, BIOSENS BIOELECTRON, V128, P1, DOI 10.1016/j.bios.2018.12.039
   He LH, 2014, APPL SURF SCI, V314, P510, DOI 10.1016/j.apsusc.2014.07.033
   Huang HY, 2015, BIOSENS BIOELECTRON, V68, P442, DOI 10.1016/j.bios.2015.01.039
   Jin H, 2018, ANAL CHIM ACTA, V1025, P154, DOI 10.1016/j.aca.2018.03.036
   KAWCZYNSKI W, 1991, BIOELECTROCH BIOENER, V26, P441, DOI 10.1016/0302-4598(91)85006-N
   Le Saux T, 2008, J CHROMATOGR B, V865, P81, DOI 10.1016/j.jchromb.2008.02.008
   Leandro KC, 2010, ANAL LETT, V43, P1951, DOI 10.1080/00032711003687021
   Li D, 2007, CHEM COMMUN, P3544, DOI 10.1039/b704731b
   Li N, 2008, ELECTROCHIM ACTA, V54, P235, DOI 10.1016/j.electacta.2008.08.015
   Li YJ, 2010, CARBON, V48, P1124, DOI 10.1016/j.carbon.2009.11.034
   Peckova K, 2009, ELECTROANAL, V21, P1750, DOI 10.1002/elan.200904660
   Rafati Amir Abbas, 2014, Mater Sci Eng C Mater Biol Appl, V39, P105, DOI 10.1016/j.msec.2014.02.037
   Ramachandran G, 2006, J CHROMATOGR B, V843, P339, DOI 10.1016/j.jchromb.2006.06.014
   Raviolo MA, 2008, COLLOID SURFACE B, V61, P188, DOI 10.1016/j.colsurfb.2007.08.004
   Su FB, 2005, CHEM MATER, V17, P3960, DOI 10.1021/cm0502222
   Tiwari P, 2015, RSC ADV, V5, P90089, DOI 10.1039/c5ra15908c
   Uslu B, 2002, ANAL CHIM ACTA, V466, P175, DOI 10.1016/S0003-2670(02)00545-7
   Vacek J, 2004, ELECTROANAL, V16, P224, DOI 10.1002/elan.200302787
   Xu LH, 2009, MAT SCI ENG C-BIO S, V29, P1306, DOI 10.1016/j.msec.2008.10.031
   Xu SC, 2017, INT J ELECTROCHEM SC, V12, P3443, DOI 10.20964/2017.04.16
   Yue HY, 2020, MAT SCI ENG C-MATER, V108, DOI 10.1016/j.msec.2019.110490
   Zarei K, 2017, ECOTOX ENVIRON SAFE, V144, P171, DOI 10.1016/j.ecoenv.2017.06.030
   Zhao G, 2019, NANOMATERIALS-BASEL, V9, DOI 10.3390/nano9010041
   Zhu H, 2010, INT J HYDROGEN ENERG, V35, P3125, DOI 10.1016/j.ijhydene.2009.09.045
NR 35
TC 10
Z9 10
U1 2
U2 45
PU ELSEVIER
PI AMSTERDAM
PA RADARWEG 29, 1043 NX AMSTERDAM, NETHERLANDS
SN 0026-265X
EI 1095-9149
J9 MICROCHEM J
JI Microchem J.
PD MAY
PY 2021
VL 164
AR 106005
DI 10.1016/j.microc.2021.106005
EA FEB 2021
PG 6
WC Chemistry, Analytical
WE Science Citation Index Expanded (SCI-EXPANDED)
SC Chemistry
GA RF8IY
UT WOS:000635083200001
DA 2023-06-30
ER

PT J
AU Yalcinkaya, S
   Cakmak, D
AF Yalcinkaya, Suleyman
   Cakmak, Didem
TI Immobilization of Co (II)-(N,N '-bis(salicylidene)-2-aminobenzylamine)
   on Poly(pyrrole-co-o-anisidine)/Chitosan Composite Films: Application to
   Electrocatalytic Oxidation of Catechol
SO ELECTROANALYSIS
LA English
DT Article
DE Composite; chitosan immobilization; Schiff base complex; catechol;
   oxidation
ID N2O2 SCHIFF-BASE; ELECTROCHEMICAL SYNTHESIS; GOLD NANOPARTICLES;
   GLUCOSE-OXIDASE; BIOSENSOR; SENSOR; ELECTROPOLYMERIZATION; HYDROQUINONE;
   ELECTRODE; CU(II)
AB In this study, poly (pyrrole-co-o-anisidine)/chitosan composite (Cs) films were prepared by cyclic voltammetry technique on platinum electrode using different pyrrole and o-anisidine mole ratios. Immobilization process was accomplished in Co-II-(N,N '-bis(salicylidene)-2-aminobenzylamine)(CoL) dissolved 0.15 M acetonitrile-LiClO4 solution by cyclic voltammetry technique at 0.2-2.0 V potential range. Three electrode methods were applied in all electrochemical studies. After immobilization process, the characterizations of the electro catalytic surfaces (Cs-CoL-Pt) were carried out by cyclic voltammetry and SEM images. The SEM images clearly indicated that the [CoL] complex is immobilized onto composite films. The electrocatalytic activity of the modified electrodes on the catechol was investigated using buffer solutions of different pH values. The results of catalytic studies revealed that, pH=10 buffer solution was the optimal solution and 1 : 1 Cs-CoL-Pt electrode was the best electrode for catechol oxidation. In square wave voltammetry measurements using this electrode, two linear working ranges were determined. The linear response ranges for catechol determination were found as 3.0 mu M-6.0 mu M and 16 mu M-80 mu M for the first and the second linear working ranges, respectively, with 1.1 mu M detection limit.
C1 [Yalcinkaya, Suleyman; Cakmak, Didem] Mustafa Kemal Univ, Fac Arts & Sci, Dept Chem, TR-31040 Antakya, Turkey.
C3 Mustafa Kemal University
RP Yalcinkaya, S (通讯作者)，Mustafa Kemal Univ, Fac Arts & Sci, Dept Chem, TR-31040 Antakya, Turkey.
EM suleyman1444@hotmail.com
FU Scientific and Technological Research Council of Turkey (TUBITAK)
   [112T523]
FX Authors thank for the financial support provided for the realization of
   this study, the Scientific and Technological Research Council of Turkey
   (TUBITAK) (Project No: 112T523). In addition, the authors thank Prof.
   Dr. Cahit DEMETGUL for CoII-(N, N'-bis(salicylidene)-2-aminobenzylamine)
   complex.
CR Asadi M, 2010, CENT EUR J CHEM, V8, P291, DOI 10.2478/s11532-009-0147-3
   Baghayeri M, 2014, MAT SCI ENG C-MATER, V39, P213, DOI 10.1016/j.msec.2014.03.012
   Ball V, 2018, CATAL TODAY, V301, P196, DOI 10.1016/j.cattod.2017.01.031
   Cakmak D, 2020, ELECTROANAL, V32, P1559, DOI 10.1002/elan.202000053
   Chen CX, 2009, ELECTROCHIM ACTA, V54, P2575, DOI 10.1016/j.electacta.2008.10.069
   Dakshayini BS, 2019, MICROCHEM J, V147, P7, DOI 10.1016/j.microc.2019.02.061
   Deletioglu D, 2011, MATER CHEM PHYS, V128, P500, DOI 10.1016/j.matchemphys.2011.03.050
   Della Pina C, 2011, CATAL TODAY, V160, P11, DOI 10.1016/j.cattod.2010.05.023
   Ekanayake EMIM, 2008, SENSOR ACTUAT B-CHEM, V132, P166, DOI 10.1016/j.snb.2008.01.042
   Erady V, 2019, MICROCHEM J, V146, P73, DOI 10.1016/j.microc.2018.12.023
   Hallaj R, 2013, APPL SURF SCI, V276, P512, DOI 10.1016/j.apsusc.2013.03.125
   Han HS, 2014, SENSOR ACTUAT B-CHEM, V194, P460, DOI 10.1016/j.snb.2014.01.006
   Hong ZQ, 2013, ELECTROCHIM ACTA, V109, P671, DOI 10.1016/j.electacta.2013.07.177
   Hu D. D., 2001, CARBOHYD POLYM, P45385
   Kang XH, 2009, BIOSENS BIOELECTRON, V25, P901, DOI 10.1016/j.bios.2009.09.004
   Khudaish EA, 2014, THIN SOLID FILMS, V564, P390, DOI 10.1016/j.tsf.2014.05.056
   Luo XL, 2004, ANAL BIOCHEM, V334, P284, DOI 10.1016/j.ab.2004.07.005
   Manasa G, 2019, COLLOID SURFACE B, V184, DOI 10.1016/j.colsurfb.2019.110529
   Manasa G, 2019, ELECTROANAL, V31, P1363, DOI 10.1002/elan.201900143
   Manasa G, 2018, COLLOID SURFACE B, V170, P144, DOI 10.1016/j.colsurfb.2018.06.002
   Meghdadi S, 2014, J IRAN CHEM SOC, V11, P985, DOI 10.1007/s13738-013-0365-7
   Ramya R, 2012, SENSOR ACTUAT B-CHEM, V173, P40, DOI 10.1016/j.snb.2012.05.034
   Revenga-Parra M, 2008, SENSOR ACTUAT B-CHEM, V130, P730, DOI 10.1016/j.snb.2007.10.038
   Rios R, 2010, J COORD CHEM, V63, P1283, DOI 10.1080/00958971003802091
   Saghatforoush L, 2011, ELECTROCHIM ACTA, V56, P1051, DOI 10.1016/j.electacta.2010.10.031
   Senel M, 2012, CURR APPL PHYS, V12, P1118, DOI 10.1016/j.cap.2012.02.004
   Shetti NP, 2019, COLLOID SURFACE B, V177, P407, DOI 10.1016/j.colsurfb.2019.02.022
   Shikandar DB, 2018, ECS J SOLID STATE SC, V7, pQ3215, DOI 10.1149/2.0321807jss
   Singh S, 2013, SENSOR ACTUAT B-CHEM, V182, P161, DOI 10.1016/j.snb.2013.02.111
   Tan YY, 2010, BIOSENS BIOELECTRON, V25, P1681, DOI 10.1016/j.bios.2009.12.007
   Wu ZP, 2013, ELECTROCHIM ACTA, V98, P104, DOI 10.1016/j.electacta.2013.03.038
   Yalcinkaya S, 2010, CARBOHYD POLYM, V79, P908, DOI 10.1016/j.carbpol.2009.10.022
   Yalcinkaya Suleyman, 2016, HACETTEPE JOURNAL OF BIOLOGY AND CHEMISTRY, V44, P425, DOI 10.15671/HJBC.2016.123
   Yalcinkaya S, 2017, J MOL STRUCT, V1135, P32, DOI 10.1016/j.molstruc.2017.01.040
   Yavuz AG, 2010, CARBOHYD POLYM, V81, P712, DOI 10.1016/j.carbpol.2010.03.045
NR 35
TC 1
Z9 1
U1 1
U2 19
PU WILEY-V C H VERLAG GMBH
PI WEINHEIM
PA POSTFACH 101161, 69451 WEINHEIM, GERMANY
SN 1040-0397
EI 1521-4109
J9 ELECTROANAL
JI Electroanalysis
PD MAR
PY 2021
VL 33
IS 3
BP 755
EP 765
DI 10.1002/elan.202060243
EA DEC 2020
PG 11
WC Chemistry, Analytical; Electrochemistry
WE Science Citation Index Expanded (SCI-EXPANDED)
SC Chemistry; Electrochemistry
GA QR4KI
UT WOS:000602672500001
DA 2023-06-30
ER

PT J
AU Zumpano, R
   Lambertini, L
   Tortolini, C
   Bollella, P
   Favero, G
   Antiochia, R
   Mazzei, F
AF Zumpano, Rosaceleste
   Lambertini, Laura
   Tortolini, Cristina
   Bollella, Paolo
   Favero, Gabriele
   Antiochia, Riccarda
   Mazzei, Franco
TI A glucose/oxygen enzymatic fuel cell exceeding 1.5 V based on glucose
   dehydrogenase immobilized onto polyMethylene blue-carbon nanotubes
   modified double-sided screen printed electrodes: Proof-of-concept in
   human serum and saliva
SO JOURNAL OF POWER SOURCES
LA English
DT Article
DE Enzymatic fuel cell (EFC); FAD-Glucose dehydrogenase (FADGDH); Bilirubin
   oxidase (BOx); Double-sided screen printed electrodes (dsSPE); EFC
   connected in series
ID METHYLENE-BLUE; BIOFUEL CELLS; ELECTROCHEMICAL POLYMERIZATION;
   CELLOBIOSE DEHYDROGENASE; RECENT PROGRESS; OXIDASE; BIOSENSOR;
   OXIDATION; REDUCTION; NADH
AB Herein we report on a new hybrid enzymatic fuel cell (EFC) based on mediated/direct electron transfer, which is assembled by considering two different configurations: i) two normal screen printed electrodes (SPEs) in one electrochemical cell and ii) two double-sided SPEs each one comprising both bioanode and biocathode, connected in series.
   After a deep electrodes characterization, they are assembled according to the first configuration obtaining a maximal power output of 25.8 +/- 0.7 mu W cm(-2) at a cell voltage of 0.57 V and an open circuit voltage (OCV) of 0.78 V. Moreover, the EFC performance are substantially improved by using the second configuration (EFCs connected in series) obtaining a maximal power output of 59.6 +/- 1.9 mu W cm(-2) at a cell voltage of 1.16 V and an open circuit voltage (OCV) of 1.58 V. Finally, the last EFC configuration is tested in human saliva and serum showing good performance in terms of OCV and maximal power output as proof-of-concept to power implantable bioelectronics (e.g., pacemaker) or develop self-powered glucose biosensors.
C1 [Zumpano, Rosaceleste; Lambertini, Laura; Tortolini, Cristina; Favero, Gabriele; Antiochia, Riccarda; Mazzei, Franco] Sapienza Univ Rome, Dept Chem & Drug Technol, I-00185 Rome, Italy.
   [Bollella, Paolo] Clarkson Univ, Dept Chem & Biomol Sci, Potsdam, NY 13699 USA.
C3 Sapienza University Rome; Clarkson University
RP Bollella, P (通讯作者)，Clarkson Univ, Dept Chem & Biomol Sci, Potsdam, NY 13699 USA.
EM pbollell@clarkson.edu
RI Favero, Gabriele/I-5596-2012; Zumpano, Rosaceleste RZ/D-5615-2018;
   Mazzei, Franco/N-6596-2015
OI Favero, Gabriele/0000-0001-6650-7216; Mazzei,
   Franco/0000-0003-0034-2337; BOLLELLA, PAOLO/0000-0001-9049-6406;
   Zumpano, Rosaceleste/0000-0002-7607-0705
FU Italian MIUR (Ministero dell'Istruzione, dell'Universita e della
   Ricerca) -Dipartimenti di Eccellenza
FX This work was funded by the Italian MIUR (Ministero dell'Istruzione,
   dell'Universita e della Ricerca) -Dipartimenti di Eccellenza -L.
   232/2016. The authors would like to acknowledge Dr. Francesco Mura to
   help in SEM pictures handling of modified electrodes (Centro di ricerca
   per le nanotecnologie applicate all'ingegneria, CNIS, Sapienza
   University of Rome).
CR Aisenberg S., 1974, BLOOD GLUCOSE LEVEL
   Bartlett PN, 2018, J ELECTROANAL CHEM, V819, P26, DOI 10.1016/j.jelechem.2017.06.021
   Barton SC, 2004, CHEM REV, V104, P4867, DOI 10.1021/cr020719k
   BIRSS VI, 1988, CAN J CHEM, V66, P86, DOI 10.1139/v88-013
   Blanford CF, 2007, CHEM COMMUN, P1710, DOI 10.1039/b703114a
   Bollella P, 2018, ACS CATAL, V8, P10279, DOI 10.1021/acscatal.8b02729
   Bollella P, 2018, CURR OPIN ELECTROCHE, V10, P157, DOI 10.1016/j.coelec.2018.06.003
   Bollella P, 2018, SENSORS-BASEL, V18, DOI 10.3390/s18051319
   Bollella P, 2017, APPL MATER TODAY, V9, P319, DOI 10.1016/j.apmt.2017.08.009
   Bollella P, 2018, SENSOR ACTUAT B-CHEM, V256, P921, DOI 10.1016/j.snb.2017.10.025
   Bollella P, 2017, SENSORS-BASEL, V17, DOI 10.3390/s17081912
   Brett CMA, 1999, ANAL CHIM ACTA, V385, P119, DOI 10.1016/S0003-2670(98)00808-3
   Brocato S, 2012, ELECTROCHIM ACTA, V61, P44, DOI 10.1016/j.electacta.2011.11.074
   Cadet M, 2016, BIOSENS BIOELECTRON, V83, P60, DOI 10.1016/j.bios.2016.04.016
   CASS AEG, 1984, ANAL CHEM, V56, P667, DOI 10.1021/ac00268a018
   Castorena-Gonzalez JA, 2013, ELECTROANAL, V25, P1579, DOI 10.1002/elan.201300136
   DCOSTA EJ, 1986, BIOSENSORS, V2, P71, DOI 10.1016/0265-928X(86)80011-6
   Falk M, 2012, ELECTROCHIM ACTA, V82, P191, DOI 10.1016/j.electacta.2011.12.133
   Fapyane D, 2013, PHYS CHEM CHEM PHYS, V15, P9508, DOI 10.1039/c3cp51864g
   Ferri Stefano, 2011, J Diabetes Sci Technol, V5, P1068
   Fusco G, 2018, BIOSENS BIOELECTRON, V112, P8, DOI 10.1016/j.bios.2018.04.014
   Fusco G, 2017, ELECTROCHIM ACTA, V248, P64, DOI 10.1016/j.electacta.2017.07.105
   Garcia SO, 2014, J ELECTROCHEM SOC, V161, pH523, DOI 10.1149/2.0561409jes
   Gorton L, 1999, ANAL CHIM ACTA, V400, P91, DOI 10.1016/S0003-2670(99)00610-8
   Gutierrez-Sanchez C, 2012, J AM CHEM SOC, V134, P17212, DOI 10.1021/ja307308j
   Heller A, 2005, AICHE J, V51, P1054, DOI 10.1002/aic.10489
   Henson BS, 2010, METHODS MOL BIOL, V666, P21, DOI 10.1007/978-1-60761-820-1_2
   Ivanov I, 2010, ENERGIES, V3, P803, DOI 10.3390/en3040803
   KARYAKIN AA, 1994, ELECTROANAL, V6, P821, DOI 10.1002/elan.1140061003
   Karyakin AA, 1999, ELECTROANAL, V11, P149, DOI 10.1002/(SICI)1521-4109(199903)11:3<149::AID-ELAN149>3.0.CO;2-G
   KARYAKIN AA, 1993, BIOELECTROCH BIOENER, V32, P35, DOI 10.1016/0302-4598(93)80018-P
   Kavanagh P, 2013, PHYS CHEM CHEM PHYS, V15, P4859, DOI 10.1039/c3cp44617d
   Kertesz V, 2001, ELECTROANAL, V13, P1425
   Kerzenmacher S, 2008, J POWER SOURCES, V182, P1, DOI 10.1016/j.jpowsour.2008.03.031
   Lalaoui N, 2013, CHEM COMMUN, V49, P9281, DOI 10.1039/c3cc44994g
   Le Goff A, 2015, CELL MOL LIFE SCI, V72, P941, DOI 10.1007/s00018-014-1828-4
   Leech D, 2012, ELECTROCHIM ACTA, V84, P223, DOI 10.1016/j.electacta.2012.02.087
   Liu JC, 1999, SYNTHETIC MET, V107, P159, DOI 10.1016/S0379-6779(99)00146-0
   MacVittie K, 2013, ENERG ENVIRON SCI, V6, P81, DOI 10.1039/c2ee23209j
   MARCUS RA, 1985, BIOCHIM BIOPHYS ACTA, V811, P265, DOI 10.1016/0304-4173(85)90014-X
   Milton RD, 2015, BIOELECTROCHEMISTRY, V106, P56, DOI 10.1016/j.bioelechem.2015.04.005
   Minteer SD, 2007, CURR OPIN BIOTECH, V18, P228, DOI 10.1016/j.copbio.2007.03.007
   Monosik R, 2012, ENZYME MICROB TECH, V50, P227, DOI 10.1016/j.enzmictec.2012.01.004
   Ortiz R, 2014, CHEMELECTROCHEM, V1, P1948, DOI 10.1002/celc.201402197
   Pankratov D, 2016, ANGEW CHEM INT EDIT, V55, P15434, DOI 10.1002/anie.201607144
   Pankratov D, 2014, CHEMELECTROCHEM, V1, P1798, DOI 10.1002/celc.201402158
   Pankratov D, 2014, CHEMELECTROCHEM, V1, P343, DOI 10.1002/celc.201300142
   Pessoa CA, 1997, ELECTROANAL, V9, P800, DOI 10.1002/elan.1140091014
   Rasmussen M, 2016, BIOSENS BIOELECTRON, V76, P91, DOI 10.1016/j.bios.2015.06.029
   Reuillard B, 2013, PHYS CHEM CHEM PHYS, V15, P4892, DOI 10.1039/c3cp50767j
   Rusling J.F., 2001, HDB SURFACES INTERFA, P33
   Satish B N V S, 2014, J Int Oral Health, V6, P114
   Shleev S, 2005, BIOSENS BIOELECTRON, V20, P2517, DOI 10.1016/j.bios.2004.10.003
   Shleev S, 2017, CHEMPLUSCHEM, V82, P522, DOI 10.1002/cplu.201600536
   Silber A, 1996, BIOSENS BIOELECTRON, V11, P215, DOI 10.1016/0956-5663(96)88408-9
   Silverstein TP, 2012, J CHEM EDUC, V89, P1159, DOI 10.1021/ed1007712
   Sizer IW, 1943, ADV ENZYMOL REL S BI, V3, P35
   Tasca F, 2013, SENSOR ACTUAT B-CHEM, V177, P64, DOI 10.1016/j.snb.2012.10.114
   Tasca F, 2011, ANALYST, V136, P2033, DOI 10.1039/c0an00311e
   Tortolini C, 2016, SENSOR ACTUAT B-CHEM, V224, P552, DOI 10.1016/j.snb.2015.10.095
   Tsujimura S, 2006, BIOSCI BIOTECH BIOCH, V70, P654, DOI 10.1271/bbb.70.654
   Tsujimura S, 2005, J ELECTROANAL CHEM, V576, P113, DOI 10.1016/j.jelechem.2004.09.031
   Villarrubia CWN, 2014, J ELECTROCHEM SOC, V161, pH3020, DOI 10.1149/2.0051413jes
   Villarrubia CWN, 2014, ELECTROCHEM COMMUN, V45, P44, DOI 10.1016/j.elecom.2014.05.010
   Villarrubia CWN, 2011, ACS APPL MATER INTER, V3, P2402, DOI 10.1021/am2003137
   WANG J, 1994, ANALYST, V119, P763, DOI 10.1039/an9941900763
   Wilson GS, 2016, BIOSENS BIOELECTRON, V82, pVII, DOI 10.1016/j.bios.2016.04.083
   WILSON R, 1992, BIOSENS BIOELECTRON, V7, P165, DOI 10.1016/0956-5663(92)87013-F
   YAHIRO AT, 1964, BIOCHIM BIOPHYS ACTA, V88, P375, DOI 10.1016/0926-6577(64)90192-5
   Yehezkeli O, 2011, ACS NANO, V5, P2385, DOI 10.1021/nn200313t
   Zafar MN, 2012, ANAL BIOANAL CHEM, V402, P2069, DOI 10.1007/s00216-011-5650-7
NR 71
TC 12
Z9 12
U1 3
U2 50
PU ELSEVIER
PI AMSTERDAM
PA RADARWEG 29, 1043 NX AMSTERDAM, NETHERLANDS
SN 0378-7753
EI 1873-2755
J9 J POWER SOURCES
JI J. Power Sources
PD NOV 15
PY 2020
VL 476
AR 228615
DI 10.1016/j.jpowsour.2020.228615
PG 9
WC Chemistry, Physical; Electrochemistry; Energy & Fuels; Materials
   Science, Multidisciplinary
WE Science Citation Index Expanded (SCI-EXPANDED)
SC Chemistry; Electrochemistry; Energy & Fuels; Materials Science
GA OH3PW
UT WOS:000582482700012
DA 2023-06-30
ER

PT J
AU Wang, YH
   Ning, G
   Bi, H
   Wu, YH
   Liu, GQ
   Zhao, YL
AF Wang, Yonghong
   Ning, Ge
   Bi, Hao
   Wu, Yaohui
   Liu, Gaoqiang
   Zhao, Yunlin
TI A novel ratiometric electrochemical assay for ochratoxin A coupling Au
   nanoparticles decorated MoS2 nanosheets with aptamer
SO ELECTROCHIMICA ACTA
LA English
DT Article
DE MoS2 nanosheets; Host-guest recognition; Aptamer; Ochratoxin A;
   Electrochemical
ID UNMODIFIED GOLD NANOPARTICLES; LINKED-IMMUNOSORBENT-ASSAY;
   LIQUID-CHROMATOGRAPHY; SELECTIVE DETECTION; AMPLIFICATION STRATEGY;
   HIGH-PERFORMANCE; COCOA BEANS; APTASENSOR; FLUORESCENCE; BIOSENSOR
AB A novel aptamer sensor for ratiometric ochratoxin A (OTA) detection was constructed based on the host-guest competition mode. Firstly, the aptamer modified with methylene blue (MB) at its terminal was fixed on the surface of the gold electrode via the host-guest recognition with beta-cyclodextrin (beta-CD). Then the MoS2 nanosheets/Au NPs nanocomposites were used for the signal amplification. When OTA was present, the configuration of MB-aptamer transformed from vertical linear to G-quadruplex, thus making itself unable to get close to the electrode surface and causing a decrease in the redox current of the MB-aptamer. Whereas the free ferrocenecarboxylic acid could recognize and occupy the vacant site and produce signals in the current, resulting in the "ratiometric" effect. Consequently, on the basis of the "dual-signal" principle, a highly sensitive detection of OTA was made, indicating that the OTA concentration had a linear response to the signal of sensor between 0.1 nM and 50 nM, and as low as 0.06 nM OTA had been detected. Overall, this method for OTA detection was constructed easily with high sensitivity and specificity, providing a significant platform for highly efficient detection of OTA in biological samples. (C) 2018 Elsevier Ltd. All rights reserved.
C1 [Wang, Yonghong; Bi, Hao; Wu, Yaohui; Liu, Gaoqiang; Zhao, Yunlin] Cent South Univ Forestry & Technol, Coll Life Sci & Technol, Hunan Prov Key Lab Forestry Biotechnol, Changsha 410004, Hunan, Peoples R China.
   [Ning, Ge] Hunan Univ Chinese Med, Int Educ Inst, Changsha 410208, Hunan, Peoples R China.
C3 Central South University of Forestry & Technology; Hunan University of
   Chinese Medicine
RP Liu, GQ; Zhao, YL (通讯作者)，Cent South Univ Forestry & Technol, Coll Life Sci & Technol, Hunan Prov Key Lab Forestry Biotechnol, Changsha 410004, Hunan, Peoples R China.
EM bionano@163.com
RI Liu, Gao-Qiang/HJH-7103-2023
OI Liu, Gao-Qiang/0000-0001-9620-1752; hao, bi/0000-0002-8037-1279
FU Hunan Provincial Natural Science Foundation of China [2018JJ3869];
   National Natural Science Foundation of China [21305164, 31772374];
   Research Foundation of Education Bureau of Hunan Province, China
   [16A227]; National Key R & D Programs of Intergovernmental International
   Science and Technology Cooperation [2017YFE0108100]
FX This work was supported in part by the Hunan Provincial Natural Science
   Foundation of China (2018JJ3869), National Natural Science Foundation of
   China (21305164, 31772374), Research Foundation of Education Bureau of
   Hunan Province, China (16A227) and National Key R & D Programs of
   Intergovernmental International Science and Technology Cooperation
   (2017YFE0108100).
CR Asadi M, 2018, MYCOTOXIN RES, V34, P15, DOI 10.1007/s12550-017-0294-x
   Assaf H, 2004, TOXICOL SCI, V79, P335, DOI 10.1093/toxsci/kfh123
   Creppy EE, 2004, TOXICOLOGY, V201, P115, DOI 10.1016/j.tox.2004.04.008
   Cui L, 2018, BIOSENS BIOELECTRON, V102, P87, DOI 10.1016/j.bios.2017.11.025
   Cui L, 2017, ANALYST, V142, P1562, DOI 10.1039/c7an00342k
   Dall'Asta C, 2010, FOOD CHEM, V120, P978, DOI 10.1016/j.foodchem.2009.11.036
   De Santis B, 2017, TOXINS, V9, DOI 10.3390/toxins9050169
   Gillibert R, 2018, ANALYST, V143, P339, DOI [10.1039/c7an01730h, 10.1039/C7AN01730H]
   Huang X, 2013, NAT COMMUN, V4, DOI 10.1038/ncomms2472
   Huang X, 2013, CHEM SOC REV, V42, P1934, DOI 10.1039/c2cs35387c
   Jodra A, 2015, SENSOR ACTUAT B-CHEM, V221, P777, DOI 10.1016/j.snb.2015.07.007
   Lin CY, 2018, ANAL CHIM ACTA, V1002, P90, DOI 10.1016/j.aca.2017.11.061
   Lv L, 2018, FOOD CHEM, V249, P45, DOI 10.1016/j.foodchem.2017.12.087
   Lv L, 2016, FOOD CONTROL, V60, P296, DOI 10.1016/j.foodcont.2015.08.002
   MAYURA K, 1984, APPL ENVIRON MICROB, V48, P1186, DOI 10.1128/AEM.48.6.1186-1188.1984
   Mishra RK, 2015, ANAL CHIM ACTA, V889, P106, DOI 10.1016/j.aca.2015.06.052
   Mishra RK, 2016, FOOD CHEM, V192, P799, DOI 10.1016/j.foodchem.2015.07.080
   Pfohl-Leszkowicz A, 2007, MOL NUTR FOOD RES, V51, P61, DOI 10.1002/mnfr.200600137
   Qian J, 2018, ANAL CHIM ACTA, V1019, P119, DOI 10.1016/j.aca.2018.02.063
   Radisavljevic B, 2011, NAT NANOTECHNOL, V6, P147, DOI 10.1038/NNANO.2010.279
   Rivas L, 2015, ANAL CHEM, V87, P5167, DOI 10.1021/acs.analchem.5b00890
   Robinson AL, 2017, FOOD CHEM, V214, P47, DOI 10.1016/j.foodchem.2016.07.011
   Shi H, 2011, P NATL ACAD SCI USA, V108, P3900, DOI 10.1073/pnas.1016197108
   Shi L, 2018, BIOSENS BIOELECTRON, V102, P41, DOI 10.1016/j.bios.2017.11.012
   Shi L, 2017, BIOSENS BIOELECTRON, V89, P871, DOI 10.1016/j.bios.2016.09.104
   Shi Y, 2015, J AM CHEM SOC, V137, P7365, DOI 10.1021/jacs.5b01732
   Soleas GJ, 2001, J AGR FOOD CHEM, V49, P2733, DOI 10.1021/jf0100651
   Sun AL, 2017, BIOSENS BIOELECTRON, V89, P659, DOI 10.1016/j.bios.2015.12.032
   Tittlemier SA, 2011, FOOD ADDIT CONTAM A, V28, P775, DOI 10.1080/19440049.2011.559278
   Ventura M, 2003, J AGR FOOD CHEM, V51, P7564, DOI 10.1021/jf034856+
   Viegas S, 2018, MYCOTOXIN RES, V34, P85, DOI 10.1007/s12550-017-0302-1
   Wang CQ, 2015, BIOSENS BIOELECTRON, V68, P783, DOI 10.1016/j.bios.2015.02.008
   Wang LL, 2017, BIOSENS BIOELECTRON, V92, P390, DOI 10.1016/j.bios.2016.10.089
   Wang QL, 2016, BIOSENS BIOELECTRON, V79, P561, DOI 10.1016/j.bios.2015.12.098
   Wang YH, 2017, BIOSENS BIOELECTRON, V87, P459, DOI 10.1016/j.bios.2016.08.102
   Wang YH, 2016, BIOSENS BIOELECTRON, V77, P914, DOI 10.1016/j.bios.2015.10.071
   Wang YJ, 2018, FOOD CONTROL, V88, P181, DOI 10.1016/j.foodcont.2018.01.013
   Yang C, 2011, BIOSENS BIOELECTRON, V26, P2724, DOI 10.1016/j.bios.2010.09.032
   Yin JJ, 2012, NANOSCALE, V4, P110, DOI 10.1039/c1nr11265a
   Yin XT, 2017, ANAL SCI, V33, P659, DOI 10.2116/analsci.33.659
   Yin Y, 2017, RSC ADV, V7, P45053, DOI 10.1039/c7ra07817j
   Yu P, 2015, SCI REP-UK, V5, DOI 10.1038/srep16015
   Yuwen LH, 2014, NANOSCALE, V6, P5762, DOI 10.1039/c3nr06084e
   Zhang HF, 2018, ELECTROCHEM COMMUN, V88, P75, DOI 10.1016/j.elecom.2018.01.020
   Zhang X, 2015, TOXICON, V106, P89, DOI 10.1016/j.toxicon.2015.09.028
NR 45
TC 30
Z9 33
U1 9
U2 219
PU PERGAMON-ELSEVIER SCIENCE LTD
PI OXFORD
PA THE BOULEVARD, LANGFORD LANE, KIDLINGTON, OXFORD OX5 1GB, ENGLAND
SN 0013-4686
EI 1873-3859
J9 ELECTROCHIM ACTA
JI Electrochim. Acta
PD SEP 20
PY 2018
VL 285
BP 120
EP 127
DI 10.1016/j.electacta.2018.07.195
PG 8
WC Electrochemistry
WE Science Citation Index Expanded (SCI-EXPANDED)
SC Electrochemistry
GA GU2WH
UT WOS:000445131700014
DA 2023-06-30
ER

PT J
AU Baytak, AK
   Duzmen, S
   Teker, T
   Aslanoglu, M
AF Baytak, Aysegul Kutluay
   Duzmen, Sehriban
   Teker, Tugce
   Aslanoglu, Mehmet
TI A novel composite electrode based on tungsten oxide nanoparticles and
   carbon nanotubes for the electrochemical determination of paracetamol
SO MATERIALS SCIENCE & ENGINEERING C-MATERIALS FOR BIOLOGICAL APPLICATIONS
LA English
DT Article
DE Tungsten oxide nanoparticles; Paracetamol; Carbon nanotubes; Sensor;
   Materials
ID SIMULTANEOUS VOLTAMMETRIC DETERMINATION; SENSITIVE DETECTION; PASTE
   ELECTRODE; ASCORBIC-ACID; ACETAMINOPHEN; SENSOR; HEMOGLOBIN; BIOSENSOR;
   DOPAMINE; BEHAVIOR
AB An electrochemical sensor was prepared by the modification of a glassy carbon electrode (GCE) with a composite of nanoparticles of tungsten oxide (WO3) and carbon nanotubes (CNTs) for the quantification of paracetamol (PR). Energy dispersive X-ray analysis (EDX) and scanning electron microscopy (SEM) were performed for the characterization of the nanocomposite layer. Compared with a bare GCE and a GCE modified with CNTs, the proposed electrode (WO(3)NPs/CNTs/GCE) exhibited a well-defined redox couple for PR and a marked enhancement of the current response. The experimental results also showed that ascorbic acid (AA) did not interfere with the selective determination of PR. The proposed electrode was used for the determination of PR in 0.1 M phosphate buffer solution (PBS) at pH 7.0 using square wave voltammetry (SWV). The peak current increased linearly with the concentration of PR in the range of 1.0 x 10(-9)-2.0 x 10(-7) M. The detection limit (LOD) was 5.54 x 10(-11) M (based on 3 S-b/m). The proposed voltammetric sensor provided long-time stability, improved voltammetric behavior and good reproducibility for PR. The selective, accurate and precise determination of PR makes the proposed electrode of great interest for monitoring its therapeutic use. (C) 2015 Elsevier B.V. All rights reserved.
C1 [Baytak, Aysegul Kutluay; Duzmen, Sehriban; Teker, Tugce; Aslanoglu, Mehmet] Harran Univ, Dept Chem, TR-63510 Sanliurfa, Turkey.
C3 Harran University
RP Aslanoglu, M (通讯作者)，Harran Univ, Dept Chem, TR-63510 Sanliurfa, Turkey.
EM maslanoglu@harran.edu.kr
RI Aslanoglu, Mehmet/ABF-3877-2020; baytak, aysegul kutluay/ABF-3266-2020
FU University of Harran [14018]
FX The financial support from the University of Harran is appreciated
   (Project no. 14018).
CR Al-Zoubi N, 2002, J PHARMACEUT BIOMED, V29, P459, DOI 10.1016/S0731-7085(02)00098-5
   Alothman ZA, 2010, SENSOR ACTUAT B-CHEM, V146, P314, DOI 10.1016/j.snb.2010.02.024
   Babaei A, 2010, ELECTROANAL, V22, P1743, DOI 10.1002/elan.200900578
   Baghayeri M, 2015, BIOSENS BIOELECTRON, V74, P190, DOI 10.1016/j.bios.2015.06.016
   Baghayeri M, 2015, RSC ADV, V5, P18267, DOI 10.1039/c4ra15888a
   Baghayeri M, 2015, MICROCHIM ACTA, V182, P771, DOI 10.1007/s00604-014-1387-2
   Baghayeri M, 2014, MAT SCI ENG C-MATER, V44, P175, DOI 10.1016/j.msec.2014.08.023
   Baghayeri M, 2014, SENSOR ACTUAT B-CHEM, V202, P1200, DOI 10.1016/j.snb.2014.06.019
   Baghayeri M, 2014, BIOSENS BIOELECTRON, V55, P259, DOI 10.1016/j.bios.2013.12.033
   Baghayeri M, 2013, ELECTROCHIM ACTA, V108, P22, DOI 10.1016/j.electacta.2013.06.069
   Baghayeri M, 2013, SENSOR ACTUAT B-CHEM, V188, P227, DOI 10.1016/j.snb.2013.07.028
   Baghayeri M, 2013, J ELECTROANAL CHEM, V697, P53, DOI 10.1016/j.jelechem.2013.03.011
   Chen X, 2012, SENSOR ACTUAT B-CHEM, V161, P648, DOI 10.1016/j.snb.2011.10.085
   Easwaramoorthy D, 2001, ANAL CHIM ACTA, V439, P95, DOI 10.1016/S0003-2670(01)00968-0
   Ensafi AA, 2011, SENSOR ACTUAT B-CHEM, V155, P464, DOI 10.1016/j.snb.2010.12.048
   Fan Y, 2011, COLLOID SURFACE B, V85, P289, DOI 10.1016/j.colsurfb.2011.02.041
   Fanjul-Bolado P, 2009, ANAL CHIM ACTA, V638, P133, DOI 10.1016/j.aca.2009.02.019
   Gholivand MB, 2012, J ELECTROANAL CHEM, V676, P53, DOI 10.1016/j.jelechem.2012.05.001
   Ghorbani-Bidkorbeh F, 2010, ELECTROCHIM ACTA, V55, P2752, DOI 10.1016/j.electacta.2009.12.052
   Goyal R.N., 2006, ELECTROCHIM ACTA, V51
   Habibi B, 2011, ANAL BIOCHEM, V411, P167, DOI 10.1016/j.ab.2011.01.005
   Hanaee J., 1997, PHARM ACTA HELV, V72, P239, DOI DOI 10.1016/S0031-6865(97)00011-3
   Kachoosangi RT, 2008, ANAL CHIM ACTA, V618, P54, DOI 10.1016/j.aca.2008.04.053
   Kang XH, 2010, TALANTA, V81, P754, DOI 10.1016/j.talanta.2010.01.009
   Kumar SA, 2008, TALANTA, V76, P997, DOI 10.1016/j.talanta.2008.04.057
   Kutluay A, 2014, ANAL CHIM ACTA, V839, P59, DOI 10.1016/j.aca.2014.05.018
   Kutluay A, 2013, SENSOR ACTUAT B-CHEM, V185, P398, DOI 10.1016/j.snb.2013.05.025
   Li MQ, 2007, ELECTROCHIM ACTA, V52, P3250, DOI 10.1016/j.electacta.2006.10.001
   Liu AL, 2012, ELECTROCHIM ACTA, V63, P161, DOI 10.1016/j.electacta.2011.12.067
   Lu TL, 2011, SENSOR ACTUAT B-CHEM, V153, P439, DOI 10.1016/j.snb.2010.11.013
   Manjunatha R, 2011, ELECTROCHIM ACTA, V56, P6619, DOI 10.1016/j.electacta.2011.05.018
   Martin FL, 1998, DRUG CHEM TOXICOL, V21, P477, DOI 10.3109/01480549809002217
   Mazloum-Ardakani M, 2010, SENSOR ACTUAT B-CHEM, V151, P243, DOI 10.1016/j.snb.2010.09.011
   Ravisankar S, 1998, TALANTA, V46, P1577, DOI 10.1016/S0039-9140(98)00043-5
   Razmi H, 2010, ELECTROCHIM ACTA, V55, P8731, DOI 10.1016/j.electacta.2010.07.081
   Sanghavi BJ, 2011, ANAL CHIM ACTA, V706, P246, DOI 10.1016/j.aca.2011.08.040
   Sanghavi BJ, 2010, ELECTROCHIM ACTA, V55, P8638, DOI 10.1016/j.electacta.2010.07.093
   Shahrokhian S, 2010, ELECTROCHIM ACTA, V55, P666, DOI 10.1016/j.electacta.2009.08.065
   ShangGuan XD, 2008, ANAL BIOANAL CHEM, V391, P1049, DOI 10.1007/s00216-008-2096-7
   Silva MLS, 2006, ANAL CHIM ACTA, V573, P383, DOI 10.1016/j.aca.2006.02.003
   Song JC, 2011, SENSOR ACTUAT B-CHEM, V155, P220, DOI 10.1016/j.snb.2010.11.051
   Su WY, 2010, ELECTROANAL, V22, P707, DOI 10.1002/elan.200900455
   Sun D, 2007, MICROCHIM ACTA, V158, P131, DOI 10.1007/s00604-006-0691-x
   Tavana T, 2012, J MOL LIQ, V168, P69, DOI 10.1016/j.molliq.2012.01.009
   Thomas T, 2013, COLLOID SURFACE B, V101, P91, DOI 10.1016/j.colsurfb.2012.06.020
   Wan QJ, 2009, J APPL ELECTROCHEM, V39, P785, DOI 10.1007/s10800-008-9721-1
   Wang SF, 2007, SENSOR ACTUAT B-CHEM, V123, P495, DOI 10.1016/j.snb.2006.09.031
   Zhao SL, 2006, ANAL CHIM ACTA, V559, P195, DOI 10.1016/j.aca.2005.11.071
NR 48
TC 20
Z9 20
U1 0
U2 91
PU ELSEVIER
PI AMSTERDAM
PA RADARWEG 29, 1043 NX AMSTERDAM, NETHERLANDS
SN 0928-4931
EI 1873-0191
J9 MAT SCI ENG C-MATER
JI Mater. Sci. Eng. C-Mater. Biol. Appl.
PD DEC 1
PY 2015
VL 57
BP 164
EP 170
DI 10.1016/j.msec.2015.07.060
PG 7
WC Materials Science, Biomaterials
WE Science Citation Index Expanded (SCI-EXPANDED)
SC Materials Science
GA CS0VD
UT WOS:000361779400019
PM 26354251
DA 2023-06-30
ER

PT J
AU Zhang, LQ
   Wei, M
   Gao, CY
   Wei, W
   Zhang, YJ
   Liu, SQ
AF Zhang, Linqun
   Wei, Min
   Gao, Chunyan
   Wei, Wei
   Zhang, Yuanjian
   Liu, Songqin
TI Label-free electrochemical detection of methyltransferase activity and
   inhibitor screening based on endonuclease HpaII and the deposition of
   polyaniline
SO BIOSENSORS & BIOELECTRONICS
LA English
DT Article
DE Methylation; Methyltransferase activity; Polyaniline; DNAzyme;
   Electrochemistry
ID ROLLING CIRCLE AMPLIFICATION; DNA METHYLATION DETECTION; SIGNAL
   AMPLIFICATION; GRAPHENE OXIDE; ASSAY; DNAZYME; BIOSENSOR; PLATFORM;
   NANOSTRUCTURES; DEMETHYLATION
AB Detection of DNA methylation and methyltransferase (MTase) activity are important in determining human cancer because aberrant methylation was linked to cancer initiation and progression. In this work, we proposed an electrochemical method for sensitive detection of DNA methylation and MTase activity based on methylation sensitive restriction endonudease HpaIl and the deposition of polyaniline (PANI) catalyzed by HRP-mimicking DNAzyme. In the presence of methylated DNA, HRP-mimicking DNAzyme catalyzed the polymerization of aniline on the dsDNA template, producing huge DPV current. In the presence of non-methylated DNA, dsDNA are cleaved and digested by HpalI and exonuclease III, as a result, no PANI are deposited. This method can be used to determine DNA methylation at the site of CpG. It exhibits a wide linear response toward M.SssI MTase activity in the range of 0.5-0.6 U mL(-1) with the detection limit of 0.12 U mL(-1). G-rich DNA forms HRP mimicking DNAzyme, which avoids complex labeling procedures and is robust. The method is simple, reliable, sensitive and specific, which has been successfully applied in human serum samples and been used to screen the inhibitors. Thus, the proposed method may be a potential and powerful tool for clinical diagnosis and drug development in the future. (C) 2015 Elsevier B.V. All rights reserved.
C1 [Zhang, Linqun; Gao, Chunyan; Wei, Wei; Zhang, Yuanjian; Liu, Songqin] Southeast Univ, Sch Chem & Chem Engn, Jiangsu Prov Hitech Key Lab Biomed Res, Nanjing 211189, Jiangsu, Peoples R China.
   [Wei, Min] Henan Univ Technol, Coll Food Sci & Technol, Zhengzhou 450001, Peoples R China.
   [Zhang, Linqun] Nanjing Normal Univ, Analyt & Testing Ctr, Nanjing 210023, Jiangsu, Peoples R China.
C3 Southeast University - China; Henan University of Technology; Nanjing
   Normal University
RP Wei, W (通讯作者)，Southeast Univ, Sch Chem & Chem Engn, Jiangsu Prov Hitech Key Lab Biomed Res, Nanjing 211189, Jiangsu, Peoples R China.
EM wei_wei98@163.com
RI Liu, Songqin/O-2680-2013; Wei, Min/GSI-8510-2022; Zhang,
   Yuanjian/A-5483-2008
OI Liu, Songqin/0000-0002-4686-5291; Zhang, Yuanjian/0000-0003-2932-4159
FU National Natural Science Foundation of China [21205014, 21475020,
   21375014, 21175021]; Social Development Project of Suzhou [ZXY2012027]
FX The project was supported by National Natural Science Foundation of
   China (Grant nos. 21205014, 21475020, 21375014, and 21175021) and the
   Social Development Project of Suzhou (ZXY2012027).
CR AMANO K, 1994, SYNTHETIC MET, V62, P229, DOI 10.1016/0379-6779(94)90210-0
   Bi S, 2013, CHEM COMMUN, V49, P6906, DOI 10.1039/c3cc43353f
   Bird AP, 1999, CELL, V99, P451, DOI 10.1016/S0092-8674(00)81532-9
   Cao AP, 2012, ANAL CHEM, V84, P6199, DOI 10.1021/ac301186j
   Duan XR, 2010, ACCOUNTS CHEM RES, V43, P260, DOI 10.1021/ar9001813
   Fan Y, 2007, J AM CHEM SOC, V129, P5437, DOI 10.1021/ja067477g
   Feng XM, 2006, LANGMUIR, V22, P4384, DOI 10.1021/la053403r
   Fini L, 2007, J NUTR, V137, P2622, DOI 10.1093/jn/137.12.2622
   Frigola J, 2006, NAT GENET, V38, P540, DOI 10.1038/ng1781
   He XX, 2011, BIOSENS BIOELECTRON, V28, P298, DOI 10.1016/j.bios.2011.07.035
   Hosseini M, 2010, J MATER SCI, V45, P2365, DOI 10.1007/s10853-009-4202-4
   Hou T, 2014, SENSOR ACTUAT B-CHEM, V190, P384, DOI 10.1016/j.snb.2013.09.001
   Ibn Sina A, 2014, ANAL CHEM, V86, P10179, DOI 10.1021/ac502214z
   Jaganathan H, 2011, ANALYST, V136, P2441, DOI 10.1039/c1an15146k
   Kurita R, 2012, ANAL CHEM, V84, P7533, DOI 10.1021/ac301702y
   Lee GE, 2010, J BIOL CHEM, V285, P37630, DOI 10.1074/jbc.M110.148536
   Lee WJ, 2006, CARCINOGENESIS, V27, P269, DOI 10.1093/carcin/bgi206
   Li D, 2007, J AM CHEM SOC, V129, P5804, DOI 10.1021/ja070180d
   Li T, 2010, J AM CHEM SOC, V132, P13156, DOI 10.1021/ja105849m
   Li W, 2010, ANAL CHEM, V82, P1935, DOI 10.1021/ac902670c
   Li W, 2012, ANAL CHEM, V84, P7583, DOI 10.1021/ac301990f
   Liu SN, 2011, CHEM COMMUN, V47, P2844, DOI 10.1039/c0cc05153e
   Liu T, 2010, ANAL CHEM, V82, P229, DOI 10.1021/ac902198v
   Luo M, 2012, CHEM COMMUN, V48, P1126, DOI 10.1039/c2cc16868e
   Mao XH, 2013, ACS APPL MATER INTER, V5, P2604, DOI 10.1021/am3033052
   Muren NB, 2013, J AM CHEM SOC, V135, P16632, DOI 10.1021/ja4085918
   Park YW, 2010, CHEM SOC REV, V39, P2352, DOI 10.1039/c005384h
   Quach QH, 2014, ANALYST, V139, P2674, DOI 10.1039/c3an02129g
   Robertson KD, 2000, NAT REV GENET, V1, P11, DOI 10.1038/35049533
   Robertson KD, 2005, NAT REV GENET, V6, P597, DOI 10.1038/nrg1655
   Ronen M, 2014, LAB CHIP, V14, P2354, DOI 10.1039/c4lc00150h
   Stains CI, 2006, J AM CHEM SOC, V128, P9761, DOI 10.1021/ja060681j
   Tang N, 2011, ANALYST, V136, P781, DOI 10.1039/c0an00379d
   Tang WW, 2014, TALANTA, V127, P262, DOI 10.1016/j.talanta.2014.03.069
   Wang M, 2012, ANAL CHEM, V84, P9072, DOI 10.1021/ac301620m
   Wang Y, 2014, ANAL CHEM, V86, P4371, DOI 10.1021/ac500195u
   Wang ZG, 2014, ACCOUNTS CHEM RES, V47, P1654, DOI 10.1021/ar400305g
   Wang ZG, 2013, ACS NANO, V7, P1591, DOI 10.1021/nn305424e
   Wei XF, 2014, ANAL CHEM, V86, P3563, DOI 10.1021/ac500101t
   Wilson J., 2010, SENSOR ACTUAT B-CHEM, V171-172, P216
   Wu HW, 2012, CHEM COMMUN, V48, P6280, DOI 10.1039/c2cc32397d
   Xiao Y, 2004, J AM CHEM SOC, V126, P7430, DOI 10.1021/ja031875r
   Yin HS, 2015, BIOSENS BIOELECTRON, V66, P266, DOI 10.1016/j.bios.2014.11.026
   Yin HS, 2013, BIOSENS BIOELECTRON, V41, P492, DOI 10.1016/j.bios.2012.09.010
   Zhang H, 2014, CHEM COMMUN, V50, P2932, DOI 10.1039/c3cc49719d
   Zhang JY, 2014, ANAL CHEM, V86, P346, DOI 10.1021/ac402720g
   Zhao YX, 2014, BIOSENS BIOELECTRON, V54, P565, DOI 10.1016/j.bios.2013.11.055
   Zhao YX, 2013, BIOSENS BIOELECTRON, V42, P56, DOI 10.1016/j.bios.2012.10.022
   Zhou YL, 2014, ANAL CHIM ACTA, V840, P28, DOI 10.1016/j.aca.2014.06.020
   Zhou YL, 2014, BIOSENS BIOELECTRON, V53, P263, DOI 10.1016/j.bios.2013.09.065
NR 50
TC 36
Z9 37
U1 5
U2 282
PU ELSEVIER ADVANCED TECHNOLOGY
PI OXFORD
PA OXFORD FULFILLMENT CENTRE THE BOULEVARD, LANGFORD LANE, KIDLINGTON,
   OXFORD OX5 1GB, OXON, ENGLAND
SN 0956-5663
EI 1873-4235
J9 BIOSENS BIOELECTRON
JI Biosens. Bioelectron.
PD NOV 15
PY 2015
VL 73
BP 188
EP 194
DI 10.1016/j.bios.2015.05.066
PG 7
WC Biophysics; Biotechnology & Applied Microbiology; Chemistry, Analytical;
   Electrochemistry; Nanoscience & Nanotechnology
WE Science Citation Index Expanded (SCI-EXPANDED)
SC Biophysics; Biotechnology & Applied Microbiology; Chemistry;
   Electrochemistry; Science & Technology - Other Topics
GA CO0EW
UT WOS:000358823900026
PM 26070170
DA 2023-06-30
ER

PT J
AU Chang, LC
   Wu, HN
   Lin, CY
   Lai, YH
   Hu, CW
   Ho, KC
AF Chang, Li-Chi
   Wu, Huan-Nung
   Lin, Chia-Yu
   Lai, Yi-Hsuan
   Hu, Chih-Wei
   Ho, Kuo-Chuan
TI One-pot synthesis of poly (3,4-ethylenedioxythiophene)-Pt nanoparticle
   composite and its application to electrochemical H2O2 sensor
SO NANOSCALE RESEARCH LETTERS
LA English
DT Article
DE H2O2 electrochemical sensors; Photochemical assisted deposition; Poly
   (3,4-ethylenedioxythiophene); Pt nanoparticles
ID SENSITIZED SOLAR-CELLS; HYDROGEN-PEROXIDE; MODIFIED ELECTRODES;
   ASCORBIC-ACID; PLATINUM NANOPARTICLES; NANOTUBES; BIOSENSOR; FILM;
   POLY(3,4-ETHYLENEDIOXYTHIOPHENE); ELECTROCATALYSIS
AB Poly(3,4-ethylenedioxythiophene)-Pt nanoparticle composite was synthesized in one-pot fashion using a photo-assisted chemical method, and its electrocatalytic properties toward hydrogen peroxide (H2O2) was investigated. Under UV irradiation, the rates of the oxidative polymerization of EDOT monomer along with the reduction of Pt4+ ions were accelerated. In addition, the morphology of PtNPs was also greatly influenced by the UV irradiation; the size of PtNPs was reduced under UV irradiation, which can be attributed to the faster nucleation rate. The immobilized PtNPs showed excellent electrocatalytic activities towards the electroreduction of hydrogen peroxide. The resultant amperometric sensor showed enhanced sensitivity for the detection of H2O2 as compared to that without PtNPs, i.e., only with a layer of PEDOT. Amperometric determination of H2O2 at -0.55 V gave a limit of detection of 1.6 mu M (S / N = 3) and a sensitivity of 19.29 mA cm(-2) M-1 up to 6 mM, with a response time (steady state, t(95)) of 30 to 40 s. Energy dispersive X-ray analysis, transmission electron microscopic image, cyclic voltammetry (CV), and scanning electron microscopic images were utilized to characterize the modified electrode. Sensing properties of the modified electrode were studied both by CV and amperometric analysis.
C1 [Chang, Li-Chi; Wu, Huan-Nung; Lin, Chia-Yu; Lai, Yi-Hsuan; Hu, Chih-Wei; Ho, Kuo-Chuan] Natl Taiwan Univ, Dept Chem Engn, Taipei 10617, Taiwan.
   [Ho, Kuo-Chuan] Natl Taiwan Univ, Inst Polymer Sci & Engn, Taipei 10617, Taiwan.
C3 National Taiwan University; National Taiwan University
RP Ho, KC (通讯作者)，Natl Taiwan Univ, Dept Chem Engn, Taipei 10617, Taiwan.
EM kcho@ntu.edu.tw
RI Hu, Chih-Wei/H-8099-2018; Lin, Chia-Yu/F-2844-2012; Lai,
   Yi-Hsuan/L-7638-2014
OI Hu, Chih-Wei/0000-0001-9200-4444; Lin, Chia-Yu/0000-0001-9591-9260; Lai,
   Yi-Hsuan/0000-0003-1979-4720; HO, KUO-CHUAN/0000-0001-7501-1271
FU National Research Council of Taiwan [NSC 99-2221-E-002-183]
FX This work was sponsored by the National Research Council of Taiwan under
   grant number NSC 99-2221-E-002-183.
CR Abbas ME, 2010, FOOD CHEM, V120, P327, DOI 10.1016/j.foodchem.2009.10.024
   Bello A, 2007, SENSOR ACTUAT B-CHEM, V121, P430, DOI 10.1016/j.snb.2006.04.066
   Darder M, 1999, ANAL CHEM, V71, P5530, DOI 10.1021/ac990759x
   Drillet JF, 2007, J APPL ELECTROCHEM, V37, P1219, DOI 10.1007/s10800-007-9393-2
   Evans SAG, 2002, ANAL CHEM, V74, P1322, DOI 10.1021/ac011052p
   Hong WJ, 2008, ELECTROCHEM COMMUN, V10, P1555, DOI 10.1016/j.elecom.2008.08.007
   Hrapovic S, 2004, ANAL CHEM, V76, P1083, DOI 10.1021/ac035143t
   HURDIS EC, 1954, ANAL CHEM, V26, P320, DOI 10.1021/ac60086a016
   HUTCHINS RS, 1995, ANAL CHEM, V67, P1654, DOI 10.1021/ac00106a002
   Ji SJ, 2011, BIOSENS BIOELECTRON, V26, P2067, DOI 10.1016/j.bios.2010.09.003
   Jiang Y, 2007, SENSOR ACTUAT B-CHEM, V124, P529, DOI 10.1016/j.snb.2007.01.016
   Karam P, 2008, ANAL CHEM, V80, P5441, DOI 10.1021/ac702358d
   Kinyanjui JM, 2006, ELECTROCHIM ACTA, V51, P2825, DOI 10.1016/j.electacta.2005.08.013
   Kumar SS, 2007, LANGMUIR, V23, P3401, DOI 10.1021/la063150h
   Kuo CW, 2006, J POWER SOURCES, V160, P65, DOI 10.1016/j.jpowsour.2006.01.100
   Lin CY, 2010, TALANTA, V82, P340, DOI 10.1016/j.talanta.2010.04.047
   Lin CY, 2009, SENSOR ACTUAT B-CHEM, V140, P51, DOI 10.1016/j.snb.2009.04.047
   Liu R, 2008, J AM CHEM SOC, V130, P2942, DOI 10.1021/ja7112382
   Lota K, 2004, J PHYS CHEM SOLIDS, V65, P295, DOI 10.1016/j.jpcs.2003.10.051
   MATSUBARA C, 1992, ANALYST, V117, P1781, DOI 10.1039/an9921701781
   Moulder J. F., 1992, HDB XRAY PHOTOELECTR, P235
   NAKASHIMA K, 1991, ANAL SCI, V7, P709, DOI 10.2116/analsci.7.709
   Paltras S, 2009, LANGMUIR, V25, P1732
   Ricci F, 2005, BIOSENS BIOELECTRON, V21, P389, DOI 10.1016/j.bios.2004.12.001
   Saito Y, 2004, ELECTROCHEM COMMUN, V6, P71, DOI 10.1016/j.elecom.2003.10.016
   Somasundrum M, 1996, ANAL CHIM ACTA, V319, P59, DOI 10.1016/0003-2670(95)00473-4
   Vasantha VS, 2006, ELECTROCHIM ACTA, V52, P665, DOI 10.1016/j.electacta.2006.05.052
   Vasantha VS, 2006, J ELECTROANAL CHEM, V592, P77, DOI 10.1016/j.jelechem.2006.04.026
   Wang J, 1993, ANALYST, V118, P227
   Wang Y, 2008, MICROCHIM ACTA, V160, P253, DOI 10.1007/s00604-007-0844-6
   Xia JB, 2008, J AM CHEM SOC, V130, P1258, DOI 10.1021/ja075704o
   Yang MH, 2006, BIOSENS BIOELECTRON, V21, P1125, DOI 10.1016/j.bios.2005.04.009
   Yang MH, 2006, BIOMATERIALS, V27, P5944, DOI 10.1016/j.biomaterials.2006.08.014
   You TY, 2003, ANAL CHEM, V75, P2080, DOI 10.1021/ac026337w
NR 34
TC 28
Z9 28
U1 4
U2 75
PU SPRINGER
PI NEW YORK
PA 233 SPRING ST, NEW YORK, NY 10013 USA
SN 1931-7573
J9 NANOSCALE RES LETT
JI Nanoscale Res. Lett.
PD JUN 20
PY 2012
VL 7
AR 319
DI 10.1186/1556-276X-7-319
PG 8
WC Nanoscience & Nanotechnology; Materials Science, Multidisciplinary;
   Physics, Applied
WE Science Citation Index Expanded (SCI-EXPANDED)
SC Science & Technology - Other Topics; Materials Science; Physics
GA 026BY
UT WOS:000310247200001
PM 22716478
OA Green Published, gold
DA 2023-06-30
ER

PT J
AU Sajjadi, S
   Ghourchian, H
   Rafiee-Pour, HA
   Rahimi, P
AF Sajjadi, Sharareh
   Ghourchian, Hedayatollah
   Rafiee-Pour, Hossain-Ali
   Rahimi, Parvaneh
TI Accelerating the electron transfer of choline oxidase using
   ionic-liquid/NH2-MWCNTs nano-composite
SO JOURNAL OF THE IRANIAN CHEMICAL SOCIETY
LA English
DT Article
DE Choline oxidase; Direct electron transfer; Amine functionalized
   multi-walled carbon nanotubes; Room temperature ionic-liquid; Choline
ID LAYER-BY-LAYER; FUNCTIONALIZED CARBON NANOTUBE; MODIFIED
   PLATINUM-ELECTRODE; TEMPERATURE IONIC LIQUIDS; AMPEROMETRIC BIOSENSOR;
   GLUCOSE-OXIDASE; ELECTROCHEMICAL SENSORS; NANOPARTICLES; FILM;
   ACETYLCHOLINE
AB A nano-composite consisting of amine functionalized multi-walled carbon nanotubes and a room temperature ionic liquid (1-butyl-3-methylimidazolium tetrafluoroborate) was prepared and used for modification of glassy carbon electrode. By immobilizing choline oxidase (ChOx) on the modified electrode, the enzyme direct electron transfer has been achieved. The modified electrode exhibited a pair of well-defined cyclic voltammetric peaks at a formal potential of -0.395 V versus Ag/AgCl in 0.2 M phosphate buffer solution at pH 7.0. This peak was characteristic of ChOx-FAD/FADH(2) redox couple. The electrochemical parameters such as charge transfer coefficient (alpha) and apparent heterogeneous electron transfer rate constant (k (s)) were estimated to be 0.36 and 2.74 s(-1), respectively. When the enzyme electrode was examined for the detection of choline, a relatively high sensitivity (2.59 mu A mM(-1)) was obtained. Under the optimized experimental conditions, choline was detected in the concentration range from 6.9 x 10(-3) to 6.7 x 10(-1) mM with a detection limit of 2.7 mu M. The peak currents of ChOx were reasonably stable and retained 90% of its initial current after a period of 2 months.
C1 [Sajjadi, Sharareh; Ghourchian, Hedayatollah; Rafiee-Pour, Hossain-Ali] Univ Tehran, Inst Biochem & Biophys, Lab Microanal, Tehran, Iran.
   [Rahimi, Parvaneh] Univ Tehran, Ctr Excellence Electrochem, Fac Chem, Tehran, Iran.
C3 University of Tehran; University of Tehran
RP Ghourchian, H (通讯作者)，Univ Tehran, Inst Biochem & Biophys, Lab Microanal, Tehran, Iran.
EM Hadi@ibb.ut.ac.ir
RI Rafiee-Pour, Hossain-Ali/N-7687-2018; Rahimi, Parvaneh/L-6921-2019;
   Kouchesfehani, Seyedeh Sharareh Sajjadi/U-7955-2019
OI Rafiee-Pour, Hossain-Ali/0000-0002-0799-6547; Kouchesfehani, Seyedeh
   Sharareh Sajjadi/0000-0002-1974-8487; Rahimi,
   Parvaneh/0000-0002-8858-5407
FU Research Council of the University of Tehran; Iran National Science
   Foundation (INSF)
FX Financial supports provided by the Research Council of the University of
   Tehran and Iran National Science Foundation (INSF) are gratefully
   appreciated.
CR Ahammad AJS, 2009, SENSORS-BASEL, V9, P2289, DOI 10.3390/s90402289
   Bai YH, 2007, ELECTROCHEM COMMUN, V9, P2611, DOI 10.1016/j.elecom.2007.08.013
   Bard A. J., 2001, ELECTROCHEMICAL METH
   Britto PJ, 1999, ADV MATER, V11, P154, DOI 10.1002/(SICI)1521-4095(199902)11:2<154::AID-ADMA154>3.0.CO;2-B
   Buzzeo MC, 2004, ANAL CHEM, V76, P4583, DOI 10.1021/ac040042w
   Cai CX, 2004, ANAL BIOCHEM, V332, P75, DOI 10.1016/j.ab.2004.05.057
   CAMPANELLA L, 1989, ANAL LETT, V22, P1389
   Davis JJ, 1997, J ELECTROANAL CHEM, V440, P279, DOI 10.1016/S0022-0728(97)80067-8
   Du P, 2007, ELECTROCHIM ACTA, V52, P6534, DOI 10.1016/j.electacta.2007.04.092
   Feher E, 2007, BIOCHEM SOC T, V35, P1624, DOI 10.1042/BST0351624
   Freire RS, 2003, J BRAZIL CHEM SOC, V14, P230, DOI 10.1590/S0103-50532003000200008
   Fukushima T, 2007, CHEM-EUR J, V13, P5048, DOI 10.1002/chem.200700554
   Gao RF, 2009, ELECTROCHEM COMMUN, V11, P608, DOI 10.1016/j.elecom.2008.12.060
   Guerrieri A, 2006, BIOSENS BIOELECTRON, V21, P1710, DOI 10.1016/j.bios.2005.08.005
   Hsieh BC, 2007, J PHARMACEUT BIOMED, V45, P673, DOI 10.1016/j.jpba.2007.01.031
   Kang XH, 2009, TALANTA, V78, P120, DOI 10.1016/j.talanta.2008.10.063
   Klinger M, 2003, INT J DEV NEUROSCI, V21, P357, DOI 10.1016/j.ijdevneu.2003.08.001
   LAVIRON E, 1979, J ELECTROANAL CHEM, V101, P19, DOI 10.1016/S0022-0728(79)80075-3
   Leger C, 2008, CHEM REV, V108, P2379, DOI 10.1021/cr0680742
   Li J, 1996, ANAL CHIM ACTA, V335, P137, DOI 10.1016/S0003-2670(96)00337-6
   Liu XH, 2010, COLLOID SURFACE B, V79, P27, DOI 10.1016/j.colsurfb.2010.03.009
   Lu XB, 2006, BIOMATERIALS, V27, P5740, DOI 10.1016/j.biomaterials.2006.07.026
   Ma HY, 2000, LANGMUIR, V16, P4969, DOI 10.1021/la991296t
   Merz A., 1990, ELECTROCHEMISTRY
   Park S, 2003, CURR OPIN BIOTECH, V14, P432, DOI 10.1016/S0958-1669(03)00100-9
   Pinto PCAG, 2008, ANAL SCI, V24, P1231, DOI 10.2116/analsci.24.1231
   Poole CF, 2004, J CHROMATOGR A, V1037, P49, DOI 10.1016/j.chroma.2003.10.127
   Qu FL, 2005, ANAL BIOCHEM, V344, P108, DOI 10.1016/j.ab.2005.06.007
   Quaye O, 2008, BIOCHEMISTRY-US, V47, P243, DOI 10.1021/bi7017943
   Rahimi P, 2010, BIOSENS BIOELECTRON, V25, P1301, DOI 10.1016/j.bios.2009.10.020
   Rappathy D, 2009, ELECTROCHEM COMMUN, V11, P397, DOI 10.1016/j.elecom.2008.11.048
   Razola SS, 2003, BIOSENS BIOELECTRON, V18, P185, DOI 10.1016/S0956-5663(02)00186-0
   Ren ML, 2009, ELECTROCHIM ACTA, V54, P7248, DOI 10.1016/j.electacta.2009.07.036
   Salimi A, 2007, BIOSENS BIOELECTRON, V22, P3146, DOI 10.1016/j.bios.2007.02.002
   Sen S, 2004, BIOSENS BIOELECTRON, V19, P1261, DOI 10.1016/j.bios.2003.11.011
   Shi H, 2006, TALANTA, V70, P852, DOI 10.1016/j.talanta.2006.02.012
   Shimomura T, 2009, TALANTA, V78, P217, DOI 10.1016/j.talanta.2008.11.008
   Song Z, 2006, SENSOR ACTUAT B-CHEM, V115, P626, DOI 10.1016/j.snb.2005.10.030
   Sun YY, 2006, BIOMATERIALS, V27, P4042, DOI 10.1016/j.biomaterials.2006.03.014
   Ulbert O, 2005, BIOCATAL BIOTRANSFOR, V23, P177, DOI 10.1080/10242420500192940
   Valcarcel M, 2007, ANAL CHEM, V79, P4788, DOI 10.1021/ac070196m
   Valentini L, 2004, CARBON, V42, P323, DOI 10.1016/j.carbon.2003.10.039
   Viticoli M, 2006, MAT SCI ENG C-BIO S, V26, P947, DOI 10.1016/j.msec.2005.09.080
   Wang J, 2005, ELECTROANAL, V17, P7, DOI 10.1002/elan.200403113
   Wang J, 2003, ANAL CHEM, V75, P2075, DOI 10.1021/ac030007+
   Wang J, 2008, CHEM REV, V108, P814, DOI 10.1021/cr068123a
   Wei D, 2008, ANAL CHIM ACTA, V607, P126, DOI 10.1016/j.aca.2007.12.011
   Wei W, 2009, MICROCHIM ACTA, V164, P167, DOI 10.1007/s00604-008-0053-y
   Wu YH, 2007, MICROCHIM ACTA, V159, P1, DOI 10.1007/s00604-007-0749-4
   Xiang CL, 2008, ELECTROCHEM COMMUN, V10, P38, DOI 10.1016/j.elecom.2007.10.030
   Xiao H, 2008, SENSOR LETT, V6, P209, DOI 10.1166/sl.2008.017
   Yan YM, 2005, LANGMUIR, V21, P6560, DOI 10.1021/la050043z
   Yang MH, 2005, ANAL CHIM ACTA, V530, P205, DOI 10.1016/j.aca.2004.09.010
   Yang MH, 2004, ANAL BIOCHEM, V334, P127, DOI 10.1016/j.ab.2004.07.009
   Zhao Q, 2005, FRONT BIOSCI, V10, P326, DOI 10.2741/1530
   Zhao YD, 2002, SENSOR ACTUAT B-CHEM, V87, P168, DOI 10.1016/S0925-4005(02)00232-0
NR 56
TC 18
Z9 18
U1 0
U2 32
PU SPRINGER
PI NEW YORK
PA 233 SPRING ST, NEW YORK, NY 10013 USA
SN 1735-207X
EI 1735-2428
J9 J IRAN CHEM SOC
JI J. Iran Chem. Soc.
PD APR
PY 2012
VL 9
IS 2
SI SI
BP 111
EP 119
DI 10.1007/s13738-011-0044-5
PG 9
WC Chemistry, Multidisciplinary
WE Science Citation Index Expanded (SCI-EXPANDED)
SC Chemistry
GA 912FQ
UT WOS:000301780500002
DA 2023-06-30
ER

PT J
AU Chitravathi, S
   Swamy, BEK
   Mamatha, GP
   Sherigara, BS
AF Chitravathi, S.
   Swamy, B. E. Kumara
   Mamatha, G. P.
   Sherigara, B. S.
TI Electrochemical behavior of poly (naphthol green B)-film modified carbon
   paste electrode and its application for the determination of dopamine
   and uric acid
SO JOURNAL OF ELECTROANALYTICAL CHEMISTRY
LA English
DT Article
DE Dopamine; Uric acid; Naphthol green B; Carbon paste electrode; Cyclic
   voltammetry; Differential pulse voltammetry
ID SIMULTANEOUS VOLTAMMETRIC DETERMINATION; ASCORBIC-ACID; ELECTROCATALYTIC
   OXIDATION; METHYLENE-BLUE; FILM; NADH; PEROXIDASE; BIOSENSOR; SENSOR; PH
AB A polymerized film of naphthol green B was prepared on the surface of a carbon paste electrode in Britton-Robinson (B-R) buffer solution by electropolymerization technique. Electrochemical investigation of the resulting film was studied by cyclic voltammetric method. Several factors affecting the electrocatalytic activity of the hybrid material such as, effect of pH, scan rate and concentration were studied. The results suggested that the modified electrode exhibited enhanced sensitivity and selectivity towards the oxidation of dopamine (DA) and uric acid (UA). Well defined and separated oxidation peaks were observed by cyclic voltammetry and differential pulse voltammetry. Linear calibration plots for the oxidation of DA and UA were obtained in the range of 5 x 10(-6) M to 2.7 x 10(-4) M for DA and 12.5 x 10(-6) M to 7.5 x 10(-4) for UA, with a correlation co-efficient of 0.991 and 0.995, respectively. Detection limits of DA and UA were found to be 0.25 +/- 0.05 mu M and 5 +/- 0.04 mu M, respectively. The analytical performance of this sensor has been evaluated for detection of DA and UA in real samples. (C) 2011 Elsevier B.V. All rights reserved.
C1 [Chitravathi, S.; Swamy, B. E. Kumara; Sherigara, B. S.] Kuvempu Univ, Dept PG Studies & Res Ind Chem, Shankaraghatta 577451, Karnataka, India.
   [Mamatha, G. P.] Kuvempu Univ, Dept Pharmaceut Chem, Kadur, Karnataka, India.
C3 Kuvempu University; Kuvempu University
RP Swamy, BEK (通讯作者)，Kuvempu Univ, Dept PG Studies & Res Ind Chem, Shankaraghatta 577451, Karnataka, India.
EM kumaraswamy21@yahoo.com
RI SWAMY, B E KUMARA/AAF-3663-2019
OI Swamy, Dr.B.E.Kumara/0000-0002-2433-0739; G P,
   Mamatha/0000-0002-7671-7118
CR Alarcon-Angeles G, 2008, ELECTROCHIM ACTA, V53, P3013, DOI 10.1016/j.electacta.2007.11.016
   Arguello J, 2008, ELECTROCHIM ACTA, V54, P560, DOI 10.1016/j.electacta.2008.07.021
   BALZANI V, 1970, PHOTOCHEMISTRY COORD, P161
   Beitollahi H, 2009, J SOLID STATE ELECTR, V13, P353, DOI 10.1007/s10008-008-0553-z
   Cai CX, 1998, MICROCHEM J, V58, P197, DOI 10.1006/mchj.1997.1549
   Chandra U, 2010, ELECTROCHIM ACTA, V55, P7166, DOI 10.1016/j.electacta.2010.06.091
   Corona-Avendano S, 2009, J ELECTROCHEM SOC, V156, pJ375, DOI 10.1149/1.3223664
   Corona-Avendano S, 2010, J APPL ELECTROCHEM, V40, P463, DOI 10.1007/s10800-009-0017-x
   Damier P, 1999, BRAIN, V122, P1437, DOI 10.1093/brain/122.8.1437
   Didem D., 2010, CURR ANAL CHEM, V6, P203
   Ensafi AA, 2010, ANAL LETT, V43, P1976, DOI 10.1080/00032711003687062
   Ghita M, 2004, ELECTROCHIM ACTA, V49, P4743, DOI 10.1016/j.electacta.2004.05.030
   Gurr E., 2012, SYNTHETIC DYES BIOL
   Hegde RN, 2009, TALANTA, V79, P361, DOI 10.1016/j.talanta.2009.03.064
   HEINZ A, 1995, NERVENARZT, V66, P662
   HORVATH O, 1992, CHARGE TRANSFER PHOT, P218
   Hou SR, 2008, ANAL BIOCHEM, V381, P179, DOI 10.1016/j.ab.2008.03.055
   KARIMISHERVEDAN.R, 2006, SENSOR ACTUAT B-CHEM, V115, P614
   Karyakin AA, 1995, J ELECTROANAL CHEM, V399, P179, DOI 10.1016/0022-0728(95)04300-4
   KARYAKIN AA, 1993, BIOELECTROCH BIOENER, V32, P35, DOI 10.1016/0302-4598(93)80018-P
   Kooshki M, 2007, ANAL CHIM ACTA, V587, P110, DOI 10.1016/j.aca.2007.01.015
   Kunkely H, 2003, Z NATURFORSCH B, V58, P922, DOI 10.1515/znb-2003-0914
   Li NB, 2008, J SOLID STATE ELECTR, V12, P693, DOI 10.1007/s10008-007-0410-5
   Liu AL, 2008, BIOSENS BIOELECTRON, V23, P1488, DOI 10.1016/j.bios.2008.01.001
   Liu CY, 2005, CHINESE CHEM LETT, V16, P237
   Manesh KM, 2008, TALANTA, V75, P1307, DOI 10.1016/j.talanta.2008.01.038
   Martin C, 1998, CHEM BRIT, V34, P40
   Mo JW, 2001, ANAL CHEM, V73, P1196, DOI 10.1021/ac0010882
   Mohadesi A, 2007, SENSOR ACTUAT B-CHEM, V123, P733, DOI 10.1016/j.snb.2006.10.016
   ONEILL RD, 1994, ANALYST, V119, P767, DOI 10.1039/an9941900767
   Popa E, 2000, ANAL CHEM, V72, P1724, DOI 10.1021/ac990862m
   Ramesh P, 2004, ELECTROANAL, V16, P866, DOI 10.1002/elan.200302890
   Shahrokhian S, 2007, SENSOR ACTUAT B-CHEM, V121, P530, DOI 10.1016/j.snb.2006.04.088
   SHARP M, 1979, J ELECTROANAL CHEM, V95, P123, DOI 10.1016/S0022-0728(79)80227-2
   Sima J, 1997, COORDIN CHEM REV, V160, P161, DOI 10.1016/S0010-8545(96)01321-5
   Su WY, 2008, ELECTROCHEM COMMUN, V10, P899, DOI 10.1016/j.elecom.2008.04.013
   Wang BQ, 1999, ANAL CHEM, V71, P1935, DOI 10.1021/ac980940q
   WIGHTMAN RM, 1988, ANAL CHEM, V60, pA769, DOI 10.1021/ac00164a001
   Wu SG, 2008, BIOSENS BIOELECTRON, V23, P1776, DOI 10.1016/j.bios.2008.02.012
   Xiao YH, 2007, ANAL BIOCHEM, V371, P229, DOI 10.1016/j.ab.2007.07.025
   Yao H, 2007, ELECTROCHIM ACTA, V52, P6165, DOI 10.1016/j.electacta.2007.04.013
   Zen JM, 1998, ANALYST, V123, P1345, DOI 10.1039/a801532e
   Zen JM, 1996, ANAL CHEM, V68, P2635, DOI 10.1021/ac960090j
   Zhang L, 2008, BIOSENS BIOELECTRON, V24, P690, DOI 10.1016/j.bios.2008.06.025
   Zhao Q, 2004, CHINESE CHEM LETT, V15, P208
   Zheng W, 2008, BIOSENS BIOELECTRON, V23, P1562, DOI 10.1016/j.bios.2008.01.002
   Zhu M, 2000, J ELECTROANAL CHEM, V480, P255, DOI 10.1016/S0022-0728(99)00442-8
NR 47
TC 56
Z9 58
U1 0
U2 29
PU ELSEVIER SCIENCE SA
PI LAUSANNE
PA PO BOX 564, 1001 LAUSANNE, SWITZERLAND
SN 1572-6657
EI 1873-2569
J9 J ELECTROANAL CHEM
JI J. Electroanal. Chem.
PD FEB 15
PY 2012
VL 667
BP 66
EP 75
DI 10.1016/j.jelechem.2011.11.017
PG 10
WC Chemistry, Analytical; Electrochemistry
WE Science Citation Index Expanded (SCI-EXPANDED)
SC Chemistry; Electrochemistry
GA 904TJ
UT WOS:000301220500011
DA 2023-06-30
ER

PT J
AU Song, ZJ
   Yuan, R
   Chai, YQ
   Wang, JF
   Che, X
AF Song, Zhongju
   Yuan, Ruo
   Chai, Yaqin
   Wang, Jinfen
   Che, Xin
TI Dual amplification strategy for the fabrication of highly sensitive
   amperometric immunosensor based on nanocomposite functionalized
   interface
SO SENSORS AND ACTUATORS B-CHEMICAL
LA English
DT Article
DE Amperometric immunosensor; Chitosan-iron oxide nanocomposite (CS-Fe3O4);
   Deposited gold nanocrystals (DpAu); Gold colloidal nanoparticles (GNPs);
   Prussian blue; alpha-1-Fetoprotein (AFP)
ID PRUSSIAN-BLUE; ELECTRON-TRANSFER; GLUCOSE-OXIDASE; POROUS GOLD;
   BIOSENSOR; SENSOR; FILM
AB An effective electrochemical signal amplification strategy based on bilayer enzyme membrane modification and redox probe immobilization was proposed to construct an amperometric immunosensor. At first, porous deposited gold nanocrystals (DpAu) film was performed on bare glass carbon electrode by electrochemical reduction of gold chloride tetrahydrate (HAuCl4) solution and then Prussian blue (PB) was electrodeposited on the surface of DpAu film, which acted not only as redox probe but also as the first amplification membrane layer. Following that, gold colloidal nanoparticles doped chitosan-iron oxide nanocomposite was coated on the surface of PB/DpAu film to avoid the leakage of PB and assemble antibody biomolecules. Finally, horseradish peroxidase (HRP) as the second enzyme membrane was employed to block the possible remaining active sites and avoid the nonspecific adsorption. With the excellent electrocatalytic properties of PB and HRP to the reduction of hydrogen peroxide (H2O2), the dual amplification of antigen-antibody interaction and the enhanced sensitivity could be achieved. Under the optimal conditions, the linear range of the proposed immunosensor for the determination of alpha-1-fetoprotein (AFP) was from 0.05 to 300 ng/mL with a detection limit of 0.02 ng/mL (S/N = 3). Moreover, the immunosensor exhibited good selectivity, stability, reproducibility and regeneration. (C) 2010 Elsevier B.V. All rights reserved.
C1 [Song, Zhongju; Yuan, Ruo; Chai, Yaqin; Wang, Jinfen; Che, Xin] Southwest Univ, Coll Chem & Engn, Minist Educ, Key Lab Luminescence & Real Time Anal, Chongqing 400715, Peoples R China.
C3 Southwest University - China
RP Yuan, R (通讯作者)，Southwest Univ, Coll Chem & Engn, Minist Educ, Key Lab Luminescence & Real Time Anal, Chongqing 400715, Peoples R China.
EM Yuanruo@swu.edu.cn
RI Zhang, Yong/H-1774-2012
OI Zhang, Yong/0000-0002-5831-637X
FU National Natural Science Foundation of China [20675064]; Ministry of
   Education of China [708073]; Natural Science Foundation of Chongqing
   City [CSTC-2009BA1003]; High Technology Project Foundation of Southwest
   University [XSGX 02]
FX This work was financially supported by the National Natural Science
   Foundation of China (No. 20675064), the Ministry of Education of China
   (Project 708073), the Natural Science Foundation of Chongqing City (No.
   CSTC-2009BA1003), and High Technology Project Foundation of Southwest
   University (XSGX 02).
CR Bonroy K, 2004, ANAL CHEM, V76, P4299, DOI 10.1021/ac049893u
   Campas M, 2007, BIOSENS BIOELECTRON, V22, P1034, DOI 10.1016/j.bios.2006.04.025
   Chen J, 2005, BIOSENS BIOELECTRON, V21, P330, DOI 10.1016/j.bios.2004.10.023
   Chen ZP, 2005, ANAL CHIM ACTA, V553, P190, DOI 10.1016/j.aca.2005.08.014
   Cui RJ, 2008, BIOSENS BIOELECTRON, V23, P1666, DOI 10.1016/j.bios.2008.01.034
   Das J, 2006, J AM CHEM SOC, V128, P16022, DOI 10.1021/ja0672167
   ENUSTUN BV, 1963, J AM CHEM SOC, V85, P3317, DOI 10.1021/ja00904a001
   Faraggi D, 2000, UROL ONCOL, V5, P211, DOI 10.1016/S1078-1439(00)00075-2
   Faulkner LR., 1980, ELECTROCHEMICAL METH
   Hianik T, 1999, SENSOR ACTUAT B-CHEM, V57, P201, DOI 10.1016/S0925-4005(99)00081-7
   JEFFREY T, 2007, BIOSENS BIOELECTRON, V23, P428
   Kaushik A, 2008, ELECTROCHEM COMMUN, V10, P1364, DOI 10.1016/j.elecom.2008.07.007
   Kaushika A, 2008, BIOSENS BIOELECTRON, V24, P676, DOI 10.1016/j.bios.2008.06.032
   Kim DK, 2003, CHEM MATER, V15, P1617, DOI 10.1021/cm021349j
   Li J, 1996, ANAL CHIM ACTA, V335, P137, DOI 10.1016/S0003-2670(96)00337-6
   Lin JH, 2007, ANAL BIOCHEM, V360, P288, DOI 10.1016/j.ab.2006.10.030
   Lin MS, 2005, ELECTROANAL, V17, P2068, DOI 10.1002/elan.200503335
   Liu SQ, 2003, BIOSENS BIOELECTRON, V19, P177, DOI 10.1016/S0956-5663(03)00172-6
   Luppa PB, 2001, CLIN CHIM ACTA, V314, P1, DOI 10.1016/S0009-8981(01)00629-5
   Razumiene J, 2000, ELECTROCHEM COMMUN, V2, P307, DOI 10.1016/S1388-2481(00)00024-2
   Ricci F, 2005, BIOSENS BIOELECTRON, V21, P389, DOI 10.1016/j.bios.2004.12.001
   Ricci F, 2003, ANAL CHIM ACTA, V485, P111, DOI 10.1016/S0003-2670(03)00403-3
   Sanz VC, 2005, ANAL CHIM ACTA, V528, P1, DOI 10.1016/j.aca.2004.10.007
   Tang DP, 2007, BIOSENS BIOELECTRON, V22, P1116, DOI 10.1016/j.bios.2006.04.031
   Wang SF, 2007, ANAL BIOANAL CHEM, V387, P703, DOI 10.1007/s00216-006-0976-2
   Xue MH, 2006, ELECTROCHEM COMMUN, V8, P1468, DOI 10.1016/j.elecom.2006.07.019
   Yu H, 2004, ANAL BIOCHEM, V331, P98, DOI 10.1016/j.ab.2004.03.042
   Yuan YR, 2007, ELECTROANAL, V19, P1402, DOI 10.1002/elan.200603868
   Zhuo Y, 2005, ELECTROCHEM COMMUN, V7, P355, DOI 10.1016/j.elecom.2005.02.001
NR 29
TC 21
Z9 23
U1 0
U2 39
PU ELSEVIER SCIENCE SA
PI LAUSANNE
PA PO BOX 564, 1001 LAUSANNE, SWITZERLAND
EI 0925-4005
J9 SENSOR ACTUAT B-CHEM
JI Sens. Actuator B-Chem.
PD MAR 19
PY 2010
VL 145
IS 2
BP 817
EP 825
DI 10.1016/j.snb.2010.01.061
PG 9
WC Chemistry, Analytical; Electrochemistry; Instruments & Instrumentation
WE Science Citation Index Expanded (SCI-EXPANDED)
SC Chemistry; Electrochemistry; Instruments & Instrumentation
GA 582IH
UT WOS:000276589900032
DA 2023-06-30
ER

PT J
AU Zhao, W
   Wang, HC
   Qin, X
   Wang, XS
   Zhao, ZX
   Miao, ZY
   Chen, LL
   Shan, MM
   Fang, YX
   Chen, Q
AF Zhao, Wei
   Wang, Huicai
   Qin, Xia
   Wang, Xinsheng
   Zhao, Zixia
   Miao, Zhiying
   Chen, Lili
   Shan, Miaomiao
   Fang, Yuxin
   Chen, Qiang
TI A novel nonenzymatic hydrogen peroxide sensor based on multi-wall carbon
   nanotube/silver nanoparticle nanohybrids modified gold electrode
SO TALANTA
LA English
DT Article
DE Sensor; Silver nanoparticles; Multi-wall carbon nanotubes; Hydrogen
   peroxide
ID LARGE-SCALE SYNTHESIS; HORSERADISH-PEROXIDASE; DIRECT ELECTROCHEMISTRY;
   SILVER NANOPARTICLES; GLUCOSE-OXIDASE; H2O2; REDUCTION; BIOSENSOR; DNA;
   AG
AB A novel strategy to fabricate hydrogen peroxide (H2O2) sensor was developed based on multi-wall carbon nanotube/silver nanoparticle nanohybrids (MWCNT/Ag nanohybrids) modified gold electrode. The process to synthesize MWCNT/Ag nanohybrids was facile and efficient. In the presence of carboxyl groups functionalized multi-wall carbon nanotubes (MWCNTs), silver nanoparticles (Ag NPs) were in situ generated from AgNO3 aqueous solution and readily attached to the MWCNTs convex surfaces at room temperature, without any additional reducing reagent or irradiation treatment. The formation of MWCNT/Ag nanohybrids product was observed by transmission electron microscope (TEM), and the electrochemical properties of MWCNT/Ag nanohybrids modified gold electrode were characterized by electrochemical measurements. The results showed that this sensor had a favorable catalytic ability for the reduction of H2O2. The resulted sensor could detect H2O2 in a linear range of 0.05-17 mM with a detection limit of 5 x 10(-7) M at a signal-to-noise ratio of 3. The sensitivity was calculated as 1.42 mu A/mM at a potential of -0.2 V. Additionally, it exhibited good reproducibility, long-term stability and negligible interference of ascorbic acid (AA), uric acid (UA), and acetaminophen (AP). Crown Copyright (C) 2009 Published by Elsevier B.V. All rights reserved.
C1 [Zhao, Wei; Wang, Huicai; Qin, Xia; Wang, Xinsheng; Miao, Zhiying; Chen, Lili; Shan, Miaomiao; Fang, Yuxin; Chen, Qiang] Nankai Univ, Coll Life Sci, Minist Educ, Key Lab Bioact Mat, Tianjin 300071, Peoples R China.
C3 Nankai University
RP Chen, Q (通讯作者)，Nankai Univ, Coll Life Sci, Minist Educ, Key Lab Bioact Mat, Tianjin 300071, Peoples R China.
EM qiangchen@nankai.edu.cn
RI Zhao, Zi-Xia/AAM-8065-2021; chen, lijuan/HSE-1019-2023; ZHAO,
   WEI/C-9711-2017; Wang, Xinsheng/B-2147-2010; chen, qiang/GWZ-7308-2022;
   chen, qiang/HGU-5418-2022
OI Zhao, Zi-Xia/0000-0003-1099-3387; Wang, Xinsheng/0000-0001-5338-8166; 
FU National Natural Science Foundation of China [30772746, 30870665];
   Natural Science Foundation of Tianjin [08JCZDJC20600]
FX The financial supports from National Natural Science Foundation of China
   (Grant Nos. 30772746 and 30870665), and Natural Science Foundation of
   Tianjin (Grant No. 08JCZDJC20600) are well acknowledged.
CR Andersson M, 2005, LANGMUIR, V21, P11387, DOI 10.1021/la050937j
   Bale SS, 2007, ADV MATER, V19, P3167, DOI 10.1002/adma.200701981
   Bartlett PN, 1998, ANAL CHEM, V70, P3685, DOI 10.1021/ac971088a
   Cui K, 2008, ELECTROCHEM COMMUN, V10, P663, DOI 10.1016/j.elecom.2008.02.016
   Darder M, 1999, ANAL CHEM, V71, P5530, DOI 10.1021/ac990759x
   Flatgen G, 1999, ELECTROCHIM ACTA, V44, P4499, DOI 10.1016/S0013-4686(99)00184-X
   Gao C, 2006, NANOTECHNOLOGY, V17, P2882, DOI 10.1088/0957-4484/17/12/010
   GARGUILO MG, 1993, ANAL CHEM, V65, P523, DOI 10.1021/ac00053a007
   Hanaoka S, 2001, ANAL CHIM ACTA, V426, P57, DOI 10.1016/S0003-2670(00)01181-8
   HONDA M, 1986, ELECTROCHIM ACTA, V31, P377, DOI 10.1016/0013-4686(86)80093-7
   Im SH, 2005, ANGEW CHEM INT EDIT, V44, P2154, DOI 10.1002/anie.200462208
   JIANG Y, 1993, PHYTOCHEMISTRY, V33, P29
   Kumar A, 2002, NANOTECHNOLOGY, V13, P597, DOI 10.1088/0957-4484/13/5/310
   Li J, 1996, ANAL CHIM ACTA, V335, P137, DOI 10.1016/S0003-2670(96)00337-6
   Lin DH, 2008, J NANOMATER, V2008, DOI 10.1155/2008/473791
   Lin JH, 2009, SENSOR ACTUAT B-CHEM, V137, P768, DOI 10.1016/j.snb.2009.01.033
   Liu GD, 2006, ELECTROCHEM COMMUN, V8, P251, DOI 10.1016/j.elecom.2005.11.015
   Liu Y, 2005, MATER RES BULL, V40, P1796, DOI 10.1016/j.materresbull.2005.05.005
   Masullo M, 1996, BIOTECHNOL APPL BIOC, V23, P47
   MATSUBARA C, 1992, ANALYST, V117, P1781, DOI 10.1039/an9921701781
   Moghaddam MJ, 2004, NANO LETT, V4, P89, DOI 10.1021/nl034915y
   Ng KH, 2000, LANGMUIR, V16, P4016, DOI 10.1021/la9914716
   Prakash PA, 2009, TALANTA, V78, P1414, DOI 10.1016/j.talanta.2009.02.033
   Ren CB, 2005, ANAL BIOANAL CHEM, V381, P1179, DOI 10.1007/s00216-004-3032-0
   Rivas GA, 2007, TALANTA, V74, P291, DOI 10.1016/j.talanta.2007.10.013
   SELLERS RM, 1980, ANALYST, V105, P950, DOI 10.1039/an9800500950
   Shang L, 2008, CHEM COMMUN, P1088, DOI 10.1039/b717728c
   Shie JW, 2009, TALANTA, V78, P896, DOI 10.1016/j.talanta.2008.12.063
   Sljukic B, 2005, J IRAN CHEM SOC, V2, P1, DOI 10.1007/BF03245775
   Tsai YC, 2009, ELECTROCHEM COMMUN, V11, P542, DOI 10.1016/j.elecom.2008.12.046
   Wang JX, 2002, ANAL CHEM, V74, P1993, DOI 10.1021/ac010978u
   Welch CM, 2005, ANAL BIOANAL CHEM, V382, P12, DOI 10.1007/s00216-005-3205-5
   Wildgoose GG, 2006, SMALL, V2, P182, DOI 10.1002/smll.200500324
   Wu BY, 2007, BIOSENS BIOELECTRON, V22, P2854, DOI 10.1016/j.bios.2006.11.028
   Xia YN, 2003, ADV MATER, V15, P353, DOI 10.1002/adma.200390087
   Xiao Y, 1999, ANAL CHIM ACTA, V391, P299, DOI 10.1016/S0003-2670(99)00254-8
   Xu J, 1996, J ELECTROANAL CHEM, V410, P235, DOI 10.1016/0022-0728(96)04545-7
   Zhang ZP, 2003, J MATER CHEM, V13, P641, DOI 10.1039/b212428a
   Zhu XF, 2009, NANOTECHNOLOGY, V20, DOI 10.1088/0957-4484/20/47/475303
NR 39
TC 292
Z9 298
U1 5
U2 103
PU ELSEVIER
PI AMSTERDAM
PA RADARWEG 29, 1043 NX AMSTERDAM, NETHERLANDS
SN 0039-9140
EI 1873-3573
J9 TALANTA
JI Talanta
PD DEC 15
PY 2009
VL 80
IS 2
BP 1029
EP 1033
DI 10.1016/j.talanta.2009.07.055
PG 5
WC Chemistry, Analytical
WE Science Citation Index Expanded (SCI-EXPANDED)
SC Chemistry
GA 518OI
UT WOS:000271701900096
PM 19836592
DA 2023-06-30
ER

PT J
AU Ben Halima, H
   Bellagambi, FG
   Alcacer, A
   Pfeiffer, N
   Heuberger, A
   Hangouet, M
   Zine, N
   Bausells, J
   Elaissari, A
   Errachid, A
AF Ben Halima, Hamdi
   Bellagambi, Francesca G.
   Alcacer, Albert
   Pfeiffer, Norman
   Heuberger, Albert
   Hangouet, Marie
   Zine, Nadia
   Bausells, Joan
   Elaissari, Abdelhamid
   Errachid, Abdelhamid
TI A silicon nitride ISFET based immunosensor for tumor necrosis
   factor-alpha detection in saliva. A promising tool for heart failure
   monitoring
SO ANALYTICA CHIMICA ACTA
LA English
DT Article
DE Biosensor; ImmunoFET; Tumor necrosis factor-alpha; Saliva analysis;
   Electrochemical impedance spectroscopy; Heart failure
ID TNF-ALPHA
AB According to the European statistics, approximately 26 million patients worldwide suffer from heart failure (HF), and this number seems to be steadily increasing. Inflammation plays a central role in the development of HF, and the pro-inflammatory cytokine Tumor necrosis factor-alpha (TNF-alpha) represents inflammation gold-standard biomarker. Early detection plays a crucial role for the prognosis and treat-ment of HF. An Ion Sensitive Field Effect Transistor (ISFET) based on silicon nitride transducer and bio-functionalized with anti-TNF-alpha antibody for label-free detection of salivary TNF-alpha is proposed. Electrochemical impedance spectroscopy (EIS) was used for TNF-alpha detection. Our ImmunoFET offered a detection limit of 1 pg mL(-1), with an analytical reproducibility expressed by a coefficient of variance (CV) resulted < 10% for the analysis of saliva samples, and an analyte recovery of 94 +/- 6%. In addition, it demonstrated high selectivity when compared to other HF biomarkers such as Inteleukin-10, N-terminal pro B-type natriuretic peptide, and Cortisol. Finally, ImmunoFET accuracy in determining the unknown concentration of TNF-alpha was successfully tested in saliva samples by performing standard addition method. The proposed ImmunoFET showed great promise as a complementary tool for biomedical application for HF monitoring by a non-invasive, rapid and accurate assessment of TNF-alpha. (C) 2021 Published by Elsevier B.V.
C1 [Ben Halima, Hamdi; Bellagambi, Francesca G.; Zine, Nadia; Elaissari, Abdelhamid; Errachid, Abdelhamid] Claude Bernard Lyon 1 Univ, Inst Analyt Sci ISA, UMR 5280, F-69100 Lyon, France.
   [Alcacer, Albert; Bausells, Joan] CSIC, Inst Microelect Barcelona IMB CNM, Campus UAB, Barcelona 08193, Spain.
   [Pfeiffer, Norman] Fraunhofer Inst Integrated Circuits, Fraunhofer IIS, Wolfsmantel 33, D-91058 Erlangen, Germany.
   [Heuberger, Albert] Friedrich Alexander Univ Erlangen Nurnberg FAU, Informat Technol, Wolfsmantel 33, D-91058 Erlangen, Germany.
   [Hangouet, Marie] French Natl Ctr Sci Res CNRS, UMR 5280, Inst Analyt Sci ISA, F-69100 Lyon, France.
C3 Centre National de la Recherche Scientifique (CNRS); CNRS - Institute of
   Chemistry (INC); UDICE-French Research Universities; Universite Claude
   Bernard Lyon 1; Autonomous University of Barcelona; Consejo Superior de
   Investigaciones Cientificas (CSIC); CSIC - Instituto de Microelectronica
   de Barcelona (IMB-CNM); Fraunhofer Gesellschaft; University of Erlangen
   Nuremberg; University of Erlangen Nuremberg; Centre National de la
   Recherche Scientifique (CNRS); CNRS - Institute of Chemistry (INC)
RP Bellagambi, FG; Errachid, A (通讯作者)，Claude Bernard Lyon 1 Univ, Inst Analyt Sci ISA, UMR 5280, F-69100 Lyon, France.
EM francesca.bellagambi@univ-lyon1.fr;
   abdelhamid.errachid-el-salhi@univ-lyon1.fr
RI Bausells, Joan/K-1808-2014; Elaissari, Abdelhamid/M-3312-2017
OI Bausells, Joan/0000-0003-3706-4975; Elaissari,
   Abdelhamid/0000-0002-2151-9894; Ben Halima, Hamdi/0000-0001-8308-1755;
   Alcacer, Albert/0000-0002-8956-451X; Bellagambi,
   Francesca/0000-0002-1608-8858; Pfeiffer, Norman/0000-0002-6839-3002
FU European Union [768686]
FX The authors acknowledge the financial support of the European Union's
   Horizon 2020 research and innovation programme, Project NMBP~13e2017
   KardiaTool (Grant agreement No. 768686).
CR [Anonymous], 2019, TUMOUR NECROSIS FACT, DOI DOI 10.12688/F1000RESEARCH.17023.1
   Barhoumi L, 2019, SENSORS-BASEL, V19, DOI 10.3390/s19030692
   Barhoumi L, 2018, SENSOR ACTUAT B-CHEM, V266, P477, DOI 10.1016/j.snb.2018.03.135
   Bellagambi FG, 2018, MICROCHEM J, V136, P177, DOI 10.1016/j.microc.2017.04.033
   Bellagambi FG, 2020, TRAC-TREND ANAL CHEM, V124, DOI 10.1016/j.trac.2019.115781
   Bellagambi FG, 2017, SENSOR ACTUAT B-CHEM, V251, P1026, DOI 10.1016/j.snb.2017.05.169
   Ben Halima H, 2019, 2019 20TH INTERNATIONAL CONFERENCE ON SOLID-STATE SENSORS, ACTUATORS AND MICROSYSTEMS & EUROSENSORS XXXIII (TRANSDUCERS & EUROSENSORS XXXIII), P1067, DOI 10.1109/TRANSDUCERS.2019.8808561
   Biagini D, 2020, TALANTA, V216, DOI 10.1016/j.talanta.2020.120979
   Biagini D, 2020, TALANTA, V206, DOI 10.1016/j.talanta.2019.120236
   Braunwald E, 2008, NEW ENGL J MED, V358, P2148, DOI 10.1056/NEJMra0800239
   Caballero D, 2009, SMALL, V5, P1531, DOI 10.1002/smll.200801735
   Ghimenti S, 2020, SCI REP-UK, V10, DOI 10.1038/s41598-020-64112-2
   Gumus P, 2014, J PERIODONTOL, V85, P270, DOI 10.1902/jop.2013.130117
   Gupta V.B., 2011, CHRON YOUNG SCI, V2, P21, DOI [10.4103/2229-5186.79345, DOI 10.4103/2229-5186.79345]
   Inamdar AA, 2016, J CLIN MED, V5, DOI 10.3390/jcm5070062
   Kleiner G, 2013, MEDIAT INFLAMM, V2013, DOI 10.1155/2013/434010
   Lee M, 2012, SENSOR ACTUAT B-CHEM, V175, P201, DOI 10.1016/j.snb.2012.04.090
   Lesyuk W, 2018, BMC CARDIOVASC DISOR, V18, DOI 10.1186/s12872-018-0815-3
   Lomonaco T, 2018, MICROCHEM J, V136, P255, DOI 10.1016/j.microc.2017.02.032
   Longo A, 2016, PROCEDIA ENGINEER, V168, P97, DOI 10.1016/j.proeng.2016.11.156
   Page MJ, 2018, SCI REP-UK, V8, DOI 10.1038/s41598-018-20220-8
   Puimege L, 2014, CYTOKINE GROWTH F R, V25, P285, DOI 10.1016/j.cytogfr.2014.03.004
   Riehle C, 2019, HERZ, V44, P96, DOI 10.1007/s00059-019-4785-8
   Rosamond W, 2008, CIRCULATION, V117, pE25, DOI 10.1161/CIRCULATIONAHA.107.187998
   Schumacher SM, 2018, CURR CARDIOL REP, V20, DOI 10.1007/s11886-018-1067-7
   Segiet OA, 2019, ANATOL J CARDIOL, V22, P287, DOI 10.14744/AnatolJCardiol.2019.32748
   Shafie AA, 2018, HEART FAIL REV, V23, P131, DOI 10.1007/s10741-017-9661-0
   Shirazi LF, 2017, CURR ATHEROSCLER REP, V19, DOI 10.1007/s11883-017-0660-3
   Tripoliti EE, 2017, COMPUT STRUCT BIOTEC, V15, P26, DOI 10.1016/j.csbj.2016.11.001
   Virani SS, 2020, CIRCULATION, V141, pE139, DOI 10.1161/CIR.0000000000000757
   Vozgirdaite D, 2021, CHEMOSENSORS, V9, DOI 10.3390/chemosensors9020026
   Yndestad Arne, 2007, Curr Cardiol Rep, V9, P236, DOI 10.1007/BF02938356
NR 32
TC 16
Z9 17
U1 5
U2 49
PU ELSEVIER
PI AMSTERDAM
PA RADARWEG 29, 1043 NX AMSTERDAM, NETHERLANDS
SN 0003-2670
EI 1873-4324
J9 ANAL CHIM ACTA
JI Anal. Chim. Acta
PD MAY 29
PY 2021
VL 1161
AR 338468
DI 10.1016/j.aca.2021.338468
EA APR 2021
PG 6
WC Chemistry, Analytical
WE Science Citation Index Expanded (SCI-EXPANDED)
SC Chemistry
GA RO5GS
UT WOS:000641072200001
PM 33896556
OA Green Submitted
DA 2023-06-30
ER

PT J
AU Yang, S
   Zhao, JH
   Tricard, S
   Yu, LX
   Fang, J
AF Yang, Sen
   Zhao, Jihua
   Tricard, Simon
   Yu, Laxian
   Fang, Jian
TI A sensitive and selective electrochemical sensor based on N, P-Doped
   molybdenum Carbide@Carbon/Prussian blue/graphite felt composite
   electrode for the detection of dopamine
SO ANALYTICA CHIMICA ACTA
LA English
DT Article
DE Molybdenum carbide; Prussian blue; Dopamine; Graphite felt
ID PRUSSIAN BLUE NANOPARTICLES; ONE-POT SYNTHESIS; GOLD NANOPARTICLES;
   ASCORBIC-ACID; URIC-ACID; BIOSENSOR; NANOSTRUCTURES; NANOCOMPOSITE;
   METAL; ELECTROCATALYSTS
AB In this paper, a composite electrode of N,P-doped Mo2C@C/Prussian blue (PB)/graphite felt (N,P-Mo2C@C/PB/GF) was prepared by a simple method and used for sensitive and effective detection of dopamine (DA). N,P-doped Mo2C nanospheres were prepared by using phosphomolybdic acid (PMo12) as an initiator to promote the polymerization of polypyrrole. Such nanospheres were used to accelerate the deposition process of PB from K-3[Fe(CN)(6)] and FeCl3 in solution. The N,P-Mo2C@C/PB nanohybrid was then anchored to GF in order to obtain the electrochemical sensor. Two linear ranges were extrapolated for dopamine detection: from 0.18 to 30 mu mol L-1 with a sensitivity of 0.268 mu A mu mol(-1), and from 30 to 280 mu mol L-1 with a sensitivity of 0.045 mu A mu mol(-1). The device showed a detection limit as low as 0.011 mu mol L-1, an excellent selectivity to DA over common interfering analytes, and a favorable long-time stability. Finally, the sensor was used for quantitative analysis of DA in the 10-fold dilution of human serum (10%) and exhibited a satisfactory recovery. (C) 2019 Elsevier B.V. All rights reserved.
C1 [Yang, Sen; Zhao, Jihua; Yu, Laxian; Fang, Jian] Lanzhou Univ, Sch Chem & Chem Engn, Lanzhou 730000, Gansu, Peoples R China.
   [Tricard, Simon] Univ Toulouse, CNRS, INSA, Lab Phys & Chim Nanoobjets, 135 Ave Rangueil, F-31077 Toulouse, France.
C3 Lanzhou University; Centre National de la Recherche Scientifique (CNRS);
   Universite de Toulouse; Universite Toulouse III - Paul Sabatier;
   Universite Federale Toulouse Midi-Pyrenees (ComUE); Institut National
   des Sciences Appliquees de Toulouse
RP Zhao, JH; Fang, J (通讯作者)，Lanzhou Univ, Sch Chem & Chem Engn, Lanzhou 730000, Gansu, Peoples R China.
EM zhaojihua@lzu.edu.cn; fangj@lzu.edu.cn
FU National Natural Science Foundation of China [21773097, 21403098]
FX Financial support was provided by the National Natural Science
   Foundation of China (Projects 21773097 and 21403098).
CR Alarcon-Angeles G, 2008, CARBON, V46, P898, DOI 10.1016/j.carbon.2008.02.025
   Chen YY, 2016, ACS NANO, V10, P8851, DOI 10.1021/acsnano.6b04725
   Chu H, 2018, NANOSCALE, V10, P14697, DOI 10.1039/c8nr04184a
   Colin-Orozco E, 2012, ELECTROCHIM ACTA, V85, P307, DOI 10.1016/j.electacta.2012.08.081
   Cui L, 2012, SENSOR ACTUAT B-CHEM, V161, P641, DOI 10.1016/j.snb.2011.10.083
   dos Santos PL, 2018, SENSOR ACTUAT B-CHEM, V255, P2437, DOI 10.1016/j.snb.2017.09.036
   Fabregat G, 2017, APPL SURF SCI, V399, P638, DOI 10.1016/j.apsusc.2016.12.137
   Gao QS, 2009, CHEM MATER, V21, P5560, DOI 10.1021/cm9014578
   Gerber SJ, 2018, MATER CHEM PHYS, V203, P73, DOI 10.1016/j.matchemphys.2017.09.029
   Guo WL, 2014, CARBON, V79, P636, DOI 10.1016/j.carbon.2014.08.043
   Habibi B, 2011, ELECTROCHIM ACTA, V56, P2888, DOI 10.1016/j.electacta.2010.12.079
   Han LJ, 2013, BIOSENS BIOELECTRON, V43, P120, DOI 10.1016/j.bios.2012.12.003
   He MP, 2013, POLYM COMPOSITE, V34, P819, DOI 10.1002/pc.22481
   Iswarya CN, 2017, MAT SCI ENG C-MATER, V75, P393, DOI 10.1016/j.msec.2016.11.102
   Jin E, 2010, ELECTROCHIM ACTA, V55, P7230, DOI 10.1016/j.electacta.2010.07.029
   Kong B, 2015, CHEM SOC REV, V44, P7997, DOI 10.1039/c5cs00397k
   Kulesza PJ, 2001, ELECTROCHIM ACTA, V46, P4371, DOI 10.1016/S0013-4686(01)00681-8
   Kumar SS, 2007, CHEM MATER, V19, P4722, DOI 10.1021/cm0711820
   LAVIRON E, 1979, J ELECTROANAL CHEM, V101, P19, DOI 10.1016/S0022-0728(79)80075-3
   Li GL, 2015, CARBON, V90, P44, DOI 10.1016/j.carbon.2015.03.066
   Li JC, 2015, ANAL LETT, V48, P2786, DOI 10.1080/00032719.2015.1052141
   Li LL, 2011, ANAL CHEM, V83, P661, DOI 10.1021/ac102623r
   Liu MZ, 2018, ACS SUSTAIN CHEM ENG, V6, P14356, DOI 10.1021/acssuschemeng.8b03026
   Liu XW, 2010, COLLOID SURFACE B, V81, P508, DOI 10.1016/j.colsurfb.2010.07.049
   Miao M, 2017, CHEM-EUR J, V23, P10947, DOI 10.1002/chem.201701064
   Moretti G, 2018, J RAMAN SPECTROSC, V49, P1198, DOI 10.1002/jrs.5366
   Naccarato A, 2014, ANAL CHIM ACTA, V810, P17, DOI 10.1016/j.aca.2013.11.058
   Njagi J, 2010, ANAL CHEM, V82, P989, DOI 10.1021/ac9022605
   Ozcan A, 2017, TALANTA, V165, P489, DOI 10.1016/j.talanta.2017.01.007
   Pandey PC, 2013, ELECTROCHIM ACTA, V109, P536, DOI 10.1016/j.electacta.2013.07.142
   Premaratne G, 2017, ANAL CHIM ACTA, V970, P23, DOI 10.1016/j.aca.2017.03.032
   Qin C, 2013, SENSOR ACTUAT B-CHEM, V181, P375, DOI 10.1016/j.snb.2013.01.052
   Qiu JD, 2007, LANGMUIR, V23, P2133, DOI 10.1021/la062788q
   Ricci F, 2005, BIOSENS BIOELECTRON, V21, P389, DOI 10.1016/j.bios.2004.12.001
   Roychoudhury A, 2018, ANAL SCI, V34, P1163, DOI 10.2116/analsci.17P377
   Salamon J, 2015, BIOSENS BIOELECTRON, V64, P269, DOI 10.1016/j.bios.2014.08.085
   Salazar P, 2012, COLLOID SURFACE B, V92, P180, DOI 10.1016/j.colsurfb.2011.11.047
   Shen QM, 2014, J ELECTROANAL CHEM, V712, P132, DOI 10.1016/j.jelechem.2013.11.008
   Singh V, 2015, ANAL CHEM, V87, P2648, DOI 10.1021/acs.analchem.5b00016
   Stoyanova A, 2011, ELECTROCHIM ACTA, V56, P3693, DOI 10.1016/j.electacta.2010.09.054
   Su HC, 2012, ANAL METHODS-UK, V4, P3981, DOI 10.1039/c2ay25794g
   Swamy BEK, 2007, ANALYST, V132, P876, DOI 10.1039/b705552h
   Tang LJ, 2015, BIOSENS BIOELECTRON, V71, P7, DOI 10.1016/j.bios.2015.04.013
   Thirurnalairajan S, 2013, CRYST GROWTH DES, V13, P291, DOI 10.1021/cg3014305
   Vilian ATE, 2016, BIOSENS BIOELECTRON, V86, P122, DOI 10.1016/j.bios.2016.06.022
   Walgama C, 2016, ELECTROANAL, V28, P2791, DOI 10.1002/elan.201600271
   Wang C, 2010, ELECTROANAL, V22, P1867, DOI 10.1002/elan.201000058
   Wang L, 2016, BIOSENS BIOELECTRON, V77, P1112, DOI 10.1016/j.bios.2015.10.088
   Wang L, 2015, SENSOR ACTUAT B-CHEM, V214, P70, DOI 10.1016/j.snb.2015.03.009
   Wang MH, 2019, CHEM ENG J, V365, P351, DOI 10.1016/j.cej.2019.02.067
   Wang XY, 2009, BIOSENS BIOELECTRON, V24, P1527, DOI 10.1016/j.bios.2008.09.025
   Wang Y, 2009, ELECTROCHEM COMMUN, V11, P889, DOI 10.1016/j.elecom.2009.02.013
   Xu GY, 2018, BIOSENS BIOELECTRON, V107, P184, DOI 10.1016/j.bios.2018.02.031
   Ye XY, 2005, ANAL CHEM, V77, P5407, DOI 10.1021/ac050390d
   Yu HW, 2017, ANAL BIOCHEM, V519, P92, DOI 10.1016/j.ab.2016.12.001
   Yuan QL, 2018, BIOSENS BIOELECTRON, V111, P117, DOI 10.1016/j.bios.2018.04.006
   Zhao JH, 2017, SENSOR ACTUAT B-CHEM, V251, P706, DOI 10.1016/j.snb.2017.05.042
NR 57
TC 46
Z9 47
U1 8
U2 205
PU ELSEVIER
PI AMSTERDAM
PA RADARWEG 29, 1043 NX AMSTERDAM, NETHERLANDS
SN 0003-2670
EI 1873-4324
J9 ANAL CHIM ACTA
JI Anal. Chim. Acta
PD JAN 15
PY 2020
VL 1094
BP 80
EP 89
DI 10.1016/j.aca.2019.09.077
PG 10
WC Chemistry, Analytical
WE Science Citation Index Expanded (SCI-EXPANDED)
SC Chemistry
GA JP0WY
UT WOS:000497995900009
PM 31761050
DA 2023-06-30
ER

PT J
AU Keteklahijani, YZ
   Sharif, F
   Roberts, EPL
   Sundararaj, U
AF Keteklahijani, Yalda Zamani
   Sharif, Farbod
   Roberts, Edward P. L.
   Sundararaj, Uttandaraman
TI Enhanced Sensitivity of Dopamine Biosensors: An Electrochemical Approach
   Based on Nanocomposite Electrodes Comprising Polyaniline, Nitrogen-Doped
   Graphene, and DNA-Functionalized Carbon Nanotubes
SO JOURNAL OF THE ELECTROCHEMICAL SOCIETY
LA English
DT Article
ID ASCORBIC-ACID; URIC-ACID; ELECTROCATALYTIC OXIDATION; VOLTAMMETRIC
   DETECTION; LIQUID-CHROMATOGRAPHY; SELECTIVE DETECTION; RECENT PROGRESS;
   COMPOSITE; BRAIN; POLYPYRROLE
AB A new, highly-exfoliated nitrogen-doped graphene is electrochemically synthesized, which enhances the catalytic activity of poly(anilineboronic acid) nanocomposite electrodes for dopamine detection in the presence of excess ascorbic acid. The sensing approach is made up of poly(anilineboronic acid) nanocomposites electrodeposited on the surface of a glassy carbon electrode via insitu electrochemical polymerization of anilineboronic acid monomers using cyclic voltammetry. A thin layer of DNA-functionalized carbon nanotubes, and nitrogen-doped graphene is coated on the electrode surface prior to electro-polymerization. During the electropolymerization the pi-pi stacking and electrostatic interactions between DNA-coated carbon nanostructures and monomers anchors anilineboronic acid monomers on the electrode surface. This molecular anchoring increases electrodeposition of the respective nanocomposites on electrode; thus, greatly enhances the density of boronic acid receptors for dopamine binding. The coordinate covalent bonds between nitrogen atoms of graphene and boron atoms of anilineboronic acid monomers further increase the density of boronic acid groups for target analyte detection. The developed highly-sensitive and highly-selective biosensor is capable of dopamine detection in a wide linear range from 0.02-1 mu M, along with a detection limit of 14nM, which is a very significant step forward for dopamine detection and paves the way for molecular diagnosis of neurological illnesses such as Parkinson's disease. (C) The Author(s) 2019. Published by ECS.
C1 [Keteklahijani, Yalda Zamani; Sharif, Farbod; Roberts, Edward P. L.; Sundararaj, Uttandaraman] Univ Calgary, Dept Chem & Petr Engn, Calgary, AB T2N 1N4, Canada.
C3 University of Calgary
RP Sundararaj, U (通讯作者)，Univ Calgary, Dept Chem & Petr Engn, Calgary, AB T2N 1N4, Canada.
EM u.sundararaj@ucalgary.ca
RI Roberts, Edward/AFM-9762-2022
OI Roberts, Edward/0000-0003-2634-0647
FU Natural Sciences and Engineering Research Council of Canada
   [05503-2015]; Alberta Innovates Technology Futures
FX Cryo-SEM images were obtained with the help of Dr. Chris DeBuhr in the
   Instrumentation Facility for Analytical Electron Microscopy at
   University of Calgary. This work was supported by Natural Sciences and
   Engineering Research Council of Canada Discovery Grant 05503-2015, and
   Alberta Innovates Technology Futures. There are no conflicts to declare.
CR Ali SR, 2007, ANAL CHEM, V79, P2583, DOI 10.1021/ac062068o
   Ambrosi A, 2014, CHEM REV, V114, P7150, DOI 10.1021/cr500023c
   Arrigan DWM, 2004, CHEM COMMUN, P732, DOI 10.1039/b316493d
   Balasubramanian K, 2006, ANAL BIOANAL CHEM, V385, P452, DOI 10.1007/s00216-006-0314-8
   Bard AJ, 1980, ELECTROCHEMICAL METH
   Bartlett PN, 1996, J CHEM SOC FARADAY T, V92, P4137, DOI 10.1039/ft9969204137
   Bjorklund A, 2007, TRENDS NEUROSCI, V30, P194, DOI 10.1016/j.tins.2007.03.006
   Cambre JN, 2011, POLYMER, V52, P4631, DOI 10.1016/j.polymer.2011.07.057
   CARLSSON A, 1957, NATURE, V180, P1200, DOI 10.1038/1801200a0
   Carrera V, 2007, J CHROMATOGR B, V847, P88, DOI 10.1016/j.jchromb.2006.09.032
   Chen SM, 2006, J ELECTROANAL CHEM, V587, P226, DOI 10.1016/j.jelechem.2005.11.019
   Cheng HM, 2012, ELECTROCHIM ACTA, V63, P83, DOI 10.1016/j.electacta.2011.12.083
   Demuru S, 2017, J ELECTROCHEM SOC, V164, pG129, DOI 10.1149/2.1461714jes
   Devi NR, 2018, J ELECTROCHEM SOC, V165, pG3112, DOI 10.1149/2.0191812jes
   Fabre B, 2003, CHEM COMMUN, P2982, DOI 10.1039/b311198a
   Gao F, 2013, SENSOR ACTUAT B-CHEM, V186, P380, DOI 10.1016/j.snb.2013.06.020
   Georgakilas V, 2012, CHEM REV, V112, P6156, DOI 10.1021/cr3000412
   Ghodsi J, 2015, J ELECTROCHEM SOC, V162, pB69, DOI 10.1149/2.0491504jes
   Heien MLAV, 2005, P NATL ACAD SCI USA, V102, P10023, DOI 10.1073/pnas.0504657102
   Hepel M, 1998, J ELECTROCHEM SOC, V145, P124, DOI 10.1149/1.1838224
   Hornykiewicz O, 2006, J NEURAL TRANSM-SUPP, P9
   Huang QT, 2014, BIOSENS BIOELECTRON, V52, P277, DOI 10.1016/j.bios.2013.09.003
   Jankovic J, 2008, J NEUROL NEUROSUR PS, V79, P368, DOI 10.1136/jnnp.2007.131045
   Jarczewska M, 2016, J ELECTROCHEM SOC, V163, pB26, DOI 10.1149/2.0501603jes
   JUSTICE JB, 1993, J NEUROSCI METH, V48, P263, DOI 10.1016/0165-0270(93)90097-B
   Kang XH, 2009, BIOSENS BIOELECTRON, V25, P901, DOI 10.1016/j.bios.2009.09.004
   Keteklahijani YZ, 2017, CHEMISTRYSELECT, V2, P10271, DOI 10.1002/slct.201701929
   Lai LF, 2012, ENERG ENVIRON SCI, V5, P7936, DOI 10.1039/c2ee21802j
   LANE RF, 1976, ANAL CHEM, V48, P1287, DOI 10.1021/ac50003a009
   Li FH, 2010, TALANTA, V81, P1063, DOI 10.1016/j.talanta.2010.01.061
   Li SM, 2013, CARBON, V59, P418, DOI 10.1016/j.carbon.2013.03.035
   Li YY, 2012, COLLOID SURFACE B, V97, P32, DOI 10.1016/j.colsurfb.2012.03.029
   Li YH, 2011, COLLOID SURFACE B, V88, P402, DOI 10.1016/j.colsurfb.2011.07.021
   Liu W, 1999, J AM CHEM SOC, V121, P71, DOI 10.1021/ja982270b
   Liu W, 1999, J AM CHEM SOC, V121, P11345, DOI 10.1021/ja9926156
   Ma YF, 2004, J AM CHEM SOC, V126, P7097, DOI 10.1021/ja039621t
   Ma YF, 2006, J PHYS CHEM B, V110, P16359, DOI 10.1021/jp0614897
   MARTIN CR, 1994, SCIENCE, V266, P1961, DOI 10.1126/science.266.5193.1961
   Moghadam MR, 2011, ANAL BIOCHEM, V410, P289, DOI 10.1016/j.ab.2010.11.007
   Nicolas M, 2000, EUR J ORG CHEM, V2000, P1703
   Njagi J, 2010, ANAL CHEM, V82, P989, DOI 10.1021/ac9022605
   Park YN, 1999, ANAL CHEM, V71, P4997, DOI 10.1021/ac990659r
   Parkinson J, 2002, J NEUROPSYCH CLIN N, V14, P223, DOI 10.1176/appi.neuropsych.14.2.223
   PAUL EW, 1985, J PHYS CHEM-US, V89, P1441, DOI 10.1021/j100254a028
   Peng H, 2009, BIOMATERIALS, V30, P2132, DOI 10.1016/j.biomaterials.2008.12.065
   Qian T, 2013, BIOSENS BIOELECTRON, V50, P157, DOI 10.1016/j.bios.2013.06.027
   Reddy ALM, 2010, ACS NANO, V4, P6337, DOI 10.1021/nn101926g
   Sapurina I. Y., 2012, NEW POLYM SPECIAL AP
   SASA S, 1977, ANAL CHEM, V49, P354, DOI 10.1021/ac50011a008
   Sharif F., 2019, CARBON UNPUB
   Sheng ZH, 2012, BIOSENS BIOELECTRON, V34, P125, DOI 10.1016/j.bios.2012.01.030
   Shoji E, 2002, J AM CHEM SOC, V124, P12486, DOI 10.1021/ja0267371
   Shrestha BK, 2017, SCI REP-UK, V7, DOI 10.1038/s41598-017-16541-9
   Shrestha BK, 2017, BIOSENS BIOELECTRON, V94, P686, DOI 10.1016/j.bios.2017.03.072
   Shrestha BK, 2016, J COLLOID INTERF SCI, V482, P39, DOI 10.1016/j.jcis.2016.07.067
   Stankovich S, 2006, NATURE, V442, P282, DOI 10.1038/nature04969
   Stefan-van Staden RI, 2017, J ELECTROCHEM SOC, V164, pB561, DOI 10.1149/2.1961712jes
   Stefan-van Staden RI, 2012, J ELECTROCHEM SOC, V159, pB839, DOI 10.1149/2.058212jes
   Strawbridge SM, 2000, CHEM COMMUN, P2393, DOI 10.1039/b007187k
   Sundararaj U., 2019, HIGHLY STABLE SENSIT
   TSE DCS, 1976, J MED CHEM, V19, P37, DOI 10.1021/jm00223a008
   VanDersarl JJ, 2015, ADV FUNCT MATER, V25, P78, DOI 10.1002/adfm.201402934
   VANDYKE LS, 1990, LANGMUIR, V6, P1118, DOI 10.1021/la00096a016
   Venton W.R.M., 2003, PSYCHOANALYTICAL ELE
   Vinoth V, 2015, SENSOR ACTUAT B-CHEM, V210, P731, DOI 10.1016/j.snb.2015.01.040
   Vuorensola K, 2003, J CHROMATOGR B, V788, P277, DOI 10.1016/S1570-0232(02)01037-1
   Wang HB, 2012, ACS CATAL, V2, P781, DOI 10.1021/cs200652y
   Wang WT, 2014, BIOSENS BIOELECTRON, V58, P153, DOI 10.1016/j.bios.2014.02.055
   Wang X, 2013, J ELECTROANAL CHEM, V695, P10, DOI 10.1016/j.jelechem.2013.02.021
   Wang ZP, 2011, ANALYST, V136, P4903, DOI 10.1039/c1an15630f
   Weng J, 2005, ADV FUNCT MATER, V15, P639, DOI 10.1002/adfm.200400049
   Wiench P, 2018, SENSOR ACTUAT B-CHEM, V257, P143, DOI 10.1016/j.snb.2017.10.106
   WIGHTMAN RM, 1988, ANAL CHEM, V60, pA769, DOI 10.1021/ac00164a001
   Wu L, 2012, BIOSENS BIOELECTRON, V34, P57, DOI 10.1016/j.bios.2012.01.007
   Xing Z, 2016, SCI REP-UK, V6, DOI 10.1038/srep26146
   Xu GY, 2018, BIOSENS BIOELECTRON, V107, P184, DOI 10.1016/j.bios.2018.02.031
   Yadav SK, 2014, J ELECTROCHEM SOC, V161, pH41, DOI 10.1149/2.083401jes
   Yang YJ, 2014, BIOSENS BIOELECTRON, V56, P300, DOI 10.1016/j.bios.2014.01.037
   Yassin MA, 2019, J IND ENG CHEM, V73, P106, DOI 10.1016/j.jiec.2019.01.011
   YUE J, 1991, J AM CHEM SOC, V113, P2665, DOI 10.1021/ja00007a046
   Zestos AG, 2018, J ELECTROCHEM SOC, V165, pG3071, DOI 10.1149/2.0111812jes
   Zhang A, 2007, CHEM REV, V107, P274, DOI 10.1021/cr050263h
   Zheng M, 2003, SCIENCE, V302, P1545, DOI 10.1126/science.1091911
   Zhou GZ, 2018, J ELECTROCHEM SOC, V165, pG11, DOI 10.1149/2.1031802jes
NR 84
TC 22
Z9 22
U1 1
U2 22
PU ELECTROCHEMICAL SOC INC
PI PENNINGTON
PA 65 SOUTH MAIN STREET, PENNINGTON, NJ 08534 USA
SN 0013-4651
EI 1945-7111
J9 J ELECTROCHEM SOC
JI J. Electrochem. Soc.
PD OCT 25
PY 2019
VL 166
IS 15
BP B1415
EP B1425
DI 10.1149/2.0361915jes
PG 11
WC Electrochemistry; Materials Science, Coatings & Films
WE Science Citation Index Expanded (SCI-EXPANDED)
SC Electrochemistry; Materials Science
GA JI2HW
UT WOS:000493285700002
DA 2023-06-30
ER

PT J
AU Pierini, GD
   Robledo, SN
   Zon, MA
   Di Nezio, MS
   Granero, AM
   Fernandez, H
AF Dario Pierini, Gaston
   Noel Robledo, Sebastian
   Alicia Zon, Maria
   Susana Di Nezio, Maria
   Marcelo Granero, Adrian
   Fernandez, Hector
TI Development of an electroanalytical method to control quality in fish
   samples based on an edge plane pyrolytic graphite electrode.
   Simultaneous determination of hypoxanthine, xanthine and uric acid
SO MICROCHEMICAL JOURNAL
LA English
DT Article; Proceedings Paper
CT 4th Uruguayan Conference on Analytical Chemistry
CY SEP 25-28, 2016
CL Montevideo, URUGUAY
DE Hypoxanthine; Xanthine; Uric acid; Experimental design; Edge plane
   pyrolytic graphite electrode; Fish samples
ID GLASSY-CARBON ELECTRODES; ELECTROCHEMICAL PRETREATMENT; CHEMOMETRIC
   TOOLS; PASTE ELECTRODE; SENSOR; OPTIMIZATION; BIOSENSOR; NANOTUBES;
   REMOVAL; INOSINE
AB A simple, rapid and non-expensive method is proposed to determine hypoxanthine (Hx), xanthine (Xa) and uric acid (UA) in untreated fish samples based on an edge plane pyrolytic graphite electrode (EPPGE). The square wave voltammetry was the electrochemical technique used. In addition, the experimental design and multi-response assays were used to optimize the pretreatment of the working electrode. Therefore, the EPPGE is used in the simultaneous determination of these analytes for the first time. The optimal accumulation conditions of the analytes on the surface of the working electrode were obtained through a composite central design. The linear range was from 0.1 to 50 M for Hx and Xa, and from 0.1 to 25.0 mu M for UA. The limits of detection (LOD) were 0.08, 0.06 and 0.03 mu M for Hx, Xa and UA, respectively. Recovery assays were made in order to validate the proposed method. Recovery percentages were between 90 and 110%. Therefore, the method is a good, simple and fast option for the simultaneous determination of Hx, Xa and UA in fish samples, allowing to perform a control quality of samples. (C) 2017 Elsevier B.V. All rights reserved.
C1 [Dario Pierini, Gaston; Alicia Zon, Maria; Marcelo Granero, Adrian; Fernandez, Hector] Univ Nacl Rio Cuarto, Fac Ciencias Exactas Fis Quim & Nat, Dept Quim, Grp Electroanalit GEANA, Agencia Postal 3, RA-5800 Rio Cuarto, Argentina.
   [Noel Robledo, Sebastian] Univ Nacl Rio Cuarto, Fac Ingn, Dept Tecnol Quim, Grp Electroanalit GEANA, Agencia Postal 3, RA-5800 Rio Cuarto, Argentina.
   [Susana Di Nezio, Maria] Univ Nacl Sur, Dept Quim, INQUISUR, Bahia Blanca, Buenos Aires, Argentina.
C3 Universidad Nacional Rio Cuarto; Universidad Nacional Rio Cuarto;
   National University of the South
RP Granero, AM; Fernandez, H (通讯作者)，Univ Nacl Rio Cuarto, Fac Ciencias Exactas Fis Quim & Nat, Dept Quim, Grp Electroanalit GEANA, Agencia Postal 3, RA-5800 Rio Cuarto, Argentina.
EM gpierini@exa.unrc.edu.ar; srobledo@ing.unrc.edu.ar;
   azon@exa.unrc.edu.ar; sdinezio@criba.edu.ar; agranero@exa.unrc.edu.ar;
   hfernandez@exa.unrc.edu.ar
OI Pierini, Gaston/0000-0002-1865-1632
FU Agencia Nacional de Promocion Cientifica y Tecnologica FONCYT [PICT
   2266/2014]; Consejo Nacional de Investigaciones Cientificas y Tecnicas
   CONICET [PIP 112-201101-00184]; Secretaria de Ciencia y Tecnica (SECyT)
   from Universidad Nacional de Rio Cuarto [331/16]; CONICET
FX Financial support from Agencia Nacional de Promocion Cientifica y
   Tecnologica FONCYT (PICT 2266/2014), Consejo Nacional de Investigaciones
   Cientificas y Tecnicas CONICET (PIP 112-201101-00184) and Secretaria de
   Ciencia y Tecnica (SECyT) (PPI 2016-2018, Res. 331/16) from Universidad
   Nacional de Rio Cuarto is gratefully acknowledged. G. D. Pierini thanks
   to CONICET for a postdoctoral fellowship. The authors also thank to
   4<SUP>to</SUP> CUQA (4th Uruguayan Conference on Analytical Chemistry)
   for the distinction of the present paper.
CR Albelda JAV, 2017, BIOSENS BIOELECTRON, V89, P518, DOI 10.1016/j.bios.2016.03.041
   BEILBY AL, 1995, ANAL CHEM, V67, P976, DOI 10.1021/ac00101a027
   Bezerra MA, 2008, TALANTA, V76, P965, DOI 10.1016/j.talanta.2008.05.019
   Bory C, 1996, J CHROMATOGR A, V730, P329, DOI 10.1016/0021-9673(95)01086-6
   Cayuela G, 1998, ANALYST, V123, P371, DOI 10.1039/a707190f
   Cela-Perez MC, 2015, TALANTA, V135, P58, DOI 10.1016/j.talanta.2014.12.037
   Cooper N, 2006, J CHROMATOGR B, V837, P1, DOI 10.1016/j.jchromb.2006.02.060
   DERRINGER G, 1980, J QUAL TECHNOL, V12, P214, DOI 10.1080/00224065.1980.11980968
   Dervisevic M, 2015, FOOD CONTROL, V57, P402, DOI 10.1016/j.foodcont.2015.05.001
   Dervisevic M, 2015, FOOD CHEM, V181, P277, DOI 10.1016/j.foodchem.2015.02.104
   ENGSTROM RC, 1982, ANAL CHEM, V54, P2310, DOI 10.1021/ac00250a038
   Farthing D, 2007, J CHROMATOGR B, V854, P158, DOI 10.1016/j.jchromb.2007.04.013
   Hudari FF, 2016, ELECTROANAL, V28, P1085, DOI 10.1002/elan.201501043
   Hudari FF, 2013, J ELECTROANAL CHEM, V696, P52, DOI 10.1016/j.jelechem.2013.01.033
   Ibrahim H, 2016, SENSOR ACTUAT B-CHEM, V232, P125, DOI 10.1016/j.snb.2016.03.133
   JURGEN D, 1992, J ELECTROANAL CHEM, V333, P177, DOI 10.1016/0022-0728(92)80390-P
   Kachoosangi RT, 2006, ELECTROANAL, V18, P741, DOI 10.1002/elan.200603470
   Kiema GK, 2003, J ELECTROANAL CHEM, V540, P7, DOI 10.1016/S0022-0728(02)01264-0
   Kumar AS, 2011, ANAL METHODS-UK, V3, P2088, DOI 10.1039/c1ay05065f
   Kumar AS, 2010, J ELECTROANAL CHEM, V642, P135, DOI 10.1016/j.jelechem.2010.02.031
   Lan DX, 2015, J ELECTROANAL CHEM, V757, P107, DOI 10.1016/j.jelechem.2015.09.018
   Lavanya N, 2016, MAT SCI ENG C-MATER, V65, P278, DOI 10.1016/j.msec.2016.04.033
   Lawal AT, 2012, TALANTA, V100, P217, DOI 10.1016/j.talanta.2012.07.085
   Lowe ER, 2005, ELECTROANAL, V17, P1627, DOI 10.1002/elan.200503267
   Luo A, 2015, J ELECTROANAL CHEM, V756, P22, DOI 10.1016/j.jelechem.2015.08.008
   Mazzali M., 2000, AM J HYPERTENS, V13, pS36
   Miller J.C., 2002, ESTADISTICA QUIMIOME
   MULCHANDANI A, 1989, ANAL CHIM ACTA, V221, P215, DOI 10.1016/S0003-2670(00)81958-3
   Nakatani H. S., 2005, American Journal of Biochemistry and Biotechnology, V1, P85
   NOEL M, 1986, SURF COAT TECH, V28, P161, DOI 10.1016/0257-8972(86)90055-1
   Ojani R, 2013, SENSOR ACTUAT B-CHEM, V188, P621, DOI 10.1016/j.snb.2013.07.015
   Olivieri AC, 2015, ANAL CHIM ACTA, V868, P10, DOI 10.1016/j.aca.2015.01.017
   Pierini GD, 2016, MICROCHEM J, V125, P266, DOI 10.1016/j.microc.2015.11.038
   Pizzichini M, 1998, ADV EXP MED BIOL, V431, P797
   Raj MA, 2013, ANAL CHIM ACTA, V771, P14, DOI 10.1016/j.aca.2013.02.017
   Tarley CRT, 2009, MICROCHEM J, V92, P58, DOI 10.1016/j.microc.2009.02.002
   VETTORAZZI N, 1994, J BRAZIL CHEM SOC, V5, P155, DOI 10.5935/0103-5053.19940027
   Wang Y, 2011, COLLOID SURFACE B, V88, P614, DOI 10.1016/j.colsurfb.2011.07.051
   Wang Y, 2010, SENSOR ACTUAT B-CHEM, V150, P43, DOI 10.1016/j.snb.2010.07.044
   Wang ZH, 2008, SENSOR ACTUAT B-CHEM, V131, P411, DOI 10.1016/j.snb.2007.11.056
   Wantz F, 2005, ELECTROANAL, V17, P655, DOI 10.1002/elan.200403148
   Yamamoto T, 2005, CLIN CHIM ACTA, V356, P35, DOI 10.1016/j.cccn.2005.01.024
   Zen JM, 2002, SENSOR ACTUAT B-CHEM, V84, P237, DOI 10.1016/S0925-4005(02)00031-X
   Zhang FY, 2012, TALANTA, V93, P320, DOI 10.1016/j.talanta.2012.02.041
NR 44
TC 33
Z9 33
U1 4
U2 38
PU ELSEVIER SCIENCE BV
PI AMSTERDAM
PA PO BOX 211, 1000 AE AMSTERDAM, NETHERLANDS
SN 0026-265X
EI 1095-9149
J9 MICROCHEM J
JI Microchem J.
PD MAY
PY 2018
VL 138
BP 58
EP 64
DI 10.1016/j.microc.2017.12.025
PG 7
WC Chemistry, Analytical
WE Science Citation Index Expanded (SCI-EXPANDED); Conference Proceedings Citation Index - Science (CPCI-S)
SC Chemistry
GA GA1UN
UT WOS:000428103000007
DA 2023-06-30
ER

PT J
AU Chen, W
   Liu, YY
   Zhang, Y
   Fang, JH
   Xu, PC
   Xu, JQ
   Li, XX
   Liu, CC
   Wen, WJ
AF Chen, Wei
   Liu, Yingying
   Zhang, Yuan
   Fang, Jianhui
   Xu, Pengcheng
   Xu, Jiaqiang
   Li, Xinxin
   Liu, Chung-Chiun
   Wen, Weijia
TI Highly effective and specific way for the trace analysis of carbaryl
   insecticides based on Au42Rh58 alloy nanocrystals
SO JOURNAL OF MATERIALS CHEMISTRY A
LA English
DT Article
ID ELECTROCHEMICAL SENSORS; CARBAMATE PESTICIDES; FACILE FABRICATION;
   GAS-CHROMATOGRAPHY; SENSING PLATFORM; RESIDUE ANALYSIS; NANOPARTICLES;
   BIOSENSOR; GOLD; ORGANOPHOSPHORUS
AB The exploitation of AuxRh1-x alloy nanocrystals for specifically and directly identifying carbamate pesticides is reported for the first time and could be easily further developed to meet the specific needs of emergency intoxication cases. In this study, AuxRh1-x alloy nanocrystals with a tunable composition were synthesized and then employed for the electrocatalytic oxidation of carbamate pesticides. Compared with other AuxRh1-x samples and monometallic analogues, the Au42Rh58 sample with an optimized composition showed advances in terms of its electrocatalytic activity. According to electrochemical assessments, we discovered that the Au42Rh58 sample had specific responses to carbaryl. Typical common existing substances including glucide, amino acids, metal ions, and OP pesticides showed no interference in carbaryl determination. Moreover, Au42Rh58 nanocrystals displayed a considerable response towards 1 nM carbaryl without the assistance of acetylcholinesterase (AChE), cholinesterase (ChE) or other biochemical recognition elements. The observed high-efficiency detection was driven by electrocatalyzing the hydrolysis product of carbaryl in a strong alkaline solution. Au42Rh58 alloy nanocrystals with high catalytic activity and good selectivity are promising sensing materials for the detection of trace levels of carbaryl. Furthermore, Au42Rh58 alloy nanocrystals with uniform shape and narrow size distribution could be used in micro/nanoelectrode fabrication technology such as in screen-printing or ink-jetting or in the further design and implementation of real-time identification systems.
C1 [Chen, Wei; Zhang, Yuan; Wen, Weijia] Shanghai Univ, Mat Genome Inst, Shanghai 200444, Peoples R China.
   [Chen, Wei; Zhang, Yuan; Wen, Weijia] Shanghai Univ, Sch Mat & Sci Engn, Shanghai 200444, Peoples R China.
   [Liu, Yingying; Fang, Jianhui; Xu, Jiaqiang] Shanghai Univ, Dept Chem, Shanghai 200444, Peoples R China.
   [Xu, Pengcheng; Li, Xinxin] Chinese Acad Sci, Shanghai Inst Microsyst & Informat Technol, State Key Lab Transducer Technol, Shanghai 200050, Peoples R China.
   [Liu, Chung-Chiun] Case Western Reserve Univ, Dept Chem Engn, Cleveland, OH 44106 USA.
C3 Shanghai University; Shanghai University; Shanghai University; Chinese
   Academy of Sciences; Shanghai Institute of Microsystem & Information
   Technology, CAS; Case Western Reserve University
RP Zhang, Y; Wen, WJ (通讯作者)，Shanghai Univ, Mat Genome Inst, Shanghai 200444, Peoples R China.; Zhang, Y; Wen, WJ (通讯作者)，Shanghai Univ, Sch Mat & Sci Engn, Shanghai 200444, Peoples R China.
EM zhangyuan@shu.edu.cn; phwen@ust.hk
RI LIU, YING/GZL-7252-2022; xu, jia/GSD-6347-2022; Xu,
   Pengcheng/J-1429-2012; liu, ying/GXF-4294-2022
OI Xu, Pengcheng/0000-0001-8651-208X; Zhang, Yuan/0000-0002-0011-1785
FU MOST of China [2016YFA0200803]; NSF of China [91323304, 61604163,
   61527818]; NSF of Shanghai [15ZR1447300]; Shanghai Municipal Science and
   Technology Commission [14DZ2261200, 15DZ2260300]
FX This research is supported by MOST of China (2016YFA0200803), NSF of
   China (91323304, 61604163, 61527818), NSF of Shanghai (15ZR1447300) and
   Shanghai Municipal Science and Technology Commission (14DZ2261200,
   15DZ2260300). Y. Zhang developed the specific and direct identifying
   carbamate pesticides approach. Y. Zhang and W. Wen undertook the
   experimental design and interpretation of the findings. W. Chen and Y.
   Liu carried out the experiments. J. Fang, P. Xu, J. Xu, X. Li and C. C.
   Liu provided advice on experimental detection. Y. Zhang wrote the paper.
CR Adenier A, 2004, LANGMUIR, V20, P8243, DOI 10.1021/la049194c
   Aragay G, 2012, CHEM REV, V112, P5317, DOI 10.1021/cr300020c
   Balamurugan J, 2016, BIOSENS BIOELECTRON, V83, P68, DOI 10.1016/j.bios.2016.04.040
   Brittain MK, 2016, INT J TOXICOL, V35, P344, DOI 10.1177/1091581816638086
   Cai SF, 2013, ACS CATAL, V3, P608, DOI 10.1021/cs300689w
   Carabias-Martinez R, 2005, J SEP SCI, V28, P2130, DOI 10.1002/jssc.200400047
   Chen AC, 2013, CHEM SOC REV, V42, P5425, DOI 10.1039/c3cs35518g
   Chen C, 2014, SCIENCE, V343, P1339, DOI 10.1126/science.1249061
   Chen Y, 2016, J AGR FOOD CHEM, V64, P6125, DOI 10.1021/acs.jafc.6b00746
   Du D, 2011, ANAL CHEM, V83, P3770, DOI 10.1021/ac200217d
   Garcia S, 2014, ACS NANO, V8, P11512, DOI 10.1021/nn504746u
   Grimalt S, 2016, J CHROMATOGR A, V1433, P1, DOI 10.1016/j.chroma.2015.12.076
   Hawker D, 2015, J CHEM EDUC, V92, P1531, DOI 10.1021/acs.jchemed.5b00097
   Hoffman RS, 2009, HUM EXP TOXICOL, V28, P599, DOI 10.1177/0960327109107044
   Jiang ZW, 2015, CHEM SOC REV, V44, P4264, DOI 10.1039/c4cs00387j
   Jyothi B, 2001, J ENVIRON BIOL, V22, P233
   Karnsa-ard S, 2013, CURR ANAL CHEM, V9, P150, DOI 10.2174/157341113804486536
   Kunde L, 2004, J AGR FOOD CHEM, V52, P5404, DOI 10.1021/jf049441i
   Lei CY, 2015, ANAL CHEM, V87, P1974, DOI 10.1021/ac504390e
   Li GH, 2015, SMALL, V11, P731, DOI 10.1002/smll.201400830
   Li YP, 2017, SENSOR ACTUAT B-CHEM, V238, P945, DOI 10.1016/j.snb.2016.07.152
   Lin YH, 2014, ADV MATER, V26, P4200, DOI 10.1002/adma.201400238
   Liu DB, 2012, ANAL CHEM, V84, P4185, DOI 10.1021/ac300545p
   Liu YL, 2016, ANGEW CHEM INT EDIT, V55, P4537, DOI 10.1002/anie.201601276
   Lopez-Fernandez O, 2015, ANAL BIOANAL CHEM, V407, P7101, DOI 10.1007/s00216-015-8870-4
   March C, 2015, BIOSENS BIOELECTRON, V65, P1, DOI 10.1016/j.bios.2014.10.001
   Moraes FC, 2009, TALANTA, V79, P1406, DOI 10.1016/j.talanta.2009.06.013
   Neurock M, 2003, J CATAL, V216, P73, DOI 10.1016/S0021-9517(02)00115-X
   Perez-Lopez J. A., 1994, J ANAL CHEM+, V350, P620
   Qin YH, 2016, J CHROMATOGR A, V1462, P19, DOI 10.1016/j.chroma.2016.07.073
   Relyea RA, 2003, ECOL APPL, V13, P1515, DOI 10.1890/02-5298
   Song YH, 2016, J HAZARD MATER, V304, P103, DOI 10.1016/j.jhazmat.2015.10.058
   Stamenkovic VR, 2007, NAT MATER, V6, P241, DOI 10.1038/nmat1840
   Tan SN, 2012, ANAL CHEM, V84, P10071, DOI 10.1021/ac302537r
   Tao Y, 2015, CHEM SOC REV, V44, P8636, DOI 10.1039/c5cs00607d
   Tripathi PK, 2002, B ENVIRON CONTAM TOX, V68, P606, DOI 10.1007/s001280297
   VONTOR T, 1973, COLLECT CZECH CHEM C, V38, P516, DOI 10.1135/cccc19730516
   Wang BX, 2016, CHEM COMMUN, V52, P5049, DOI 10.1039/c5cc10491b
   Wang DS, 2011, ADV MATER, V23, P1044, DOI 10.1002/adma.201003695
   Wang J, 2008, ANAL CHEM, V80, P997, DOI 10.1021/ac701790z
   Wang L, 2015, J MATER CHEM A, V3, P608, DOI 10.1039/c4ta04724a
   Wang Y, 2011, J MATER CHEM, V21, P5319, DOI 10.1039/c0jm03441j
   Wille T, 2013, CHEM-BIOL INTERACT, V206, P569, DOI 10.1016/j.cbi.2013.08.004
   Wu LN, 2013, NANOSCALE, V5, P5274, DOI 10.1039/c3nr00571b
   Xu PC, 2014, SMALL, V10, P2404, DOI 10.1002/smll.201303633
   Yan N, 2010, COORDIN CHEM REV, V254, P1179, DOI 10.1016/j.ccr.2010.02.015
   Yang L, 2014, BIOSENS BIOELECTRON, V52, P105, DOI 10.1016/j.bios.2013.08.038
   Ye C, 2016, BIOSENS BIOELECTRON, V79, P34, DOI 10.1016/j.bios.2015.11.096
   Zhang YY, 2015, BIOSENS BIOELECTRON, V67, P287, DOI 10.1016/j.bios.2014.08.036
   Zhu CZ, 2015, ANAL CHEM, V87, P230, DOI 10.1021/ac5039863
NR 50
TC 18
Z9 19
U1 4
U2 110
PU ROYAL SOC CHEMISTRY
PI CAMBRIDGE
PA THOMAS GRAHAM HOUSE, SCIENCE PARK, MILTON RD, CAMBRIDGE CB4 0WF, CAMBS,
   ENGLAND
SN 2050-7488
EI 2050-7496
J9 J MATER CHEM A
JI J. Mater. Chem. A
PD APR 21
PY 2017
VL 5
IS 15
BP 7064
EP 7071
DI 10.1039/c7ta01197k
PG 8
WC Chemistry, Physical; Energy & Fuels; Materials Science,
   Multidisciplinary
WE Science Citation Index Expanded (SCI-EXPANDED)
SC Chemistry; Energy & Fuels; Materials Science
GA ER6BL
UT WOS:000398889600031
DA 2023-06-30
ER

PT J
AU Hu, Q
   Zhou, BJ
   Dang, PY
   Li, LZ
   Kong, JM
   Zhang, XJ
AF Hu, Qiong
   Zhou, Baojing
   Dang, Pengyun
   Li, Lianzhi
   Kong, Jinming
   Zhang, Xueji
TI Facile colorimetric assay of alkaline phosphatase activity using
   Fe(II)-phenanthroline reporter
SO ANALYTICA CHIMICA ACTA
LA English
DT Article
DE Alkaline phosphatase; Colorimetric; Density functional theory;
   Electrochemical; Bathophenanthroline disulfonate; Metal-to-ligand
   charge-transfer
ID ELECTROCHEMICAL DETECTION; IN-VITRO; NANOPARTICLES; COMPLEXES;
   BIOSENSOR; ACID; DNA; PHENANTHROLINE; AMPLIFICATION; SUBSTRATE
AB We report a versatile approach for the colorimetric assay of alkaline phosphatase (ALP) activity based on the distinctive metal-to-ligand charge-transfer (MLCT) absorption properties of Fe(II)-phenanthroline reporter. In the presence of ALP, the applied substrate ascorbic acid 2-phosphate is enzymatically hydrolyzed to produce ascorbic acid, which then reduces Fe3+ to Fe2+. The complexation of Fe2+ with the bathophenanthroline disulfonate (BPS) ligand generates a blood-red Fe(BPS)(3)(4-) reporter, which is characterized by an intense MLCT absorption band at 535 nm in the visible range. Under optimal conditions, the spectral output exhibits a good quantitative relationship with ALP activity over the range of 0-220 mU mL(-1) with a detection limit of 0.94 mU mL(-1). Moreover, the activity of ALP can also be conveniently judged through naked-eye observations. Results indicate that it is highly selective and can be applied to the screening of ALP inhibitors. In addition, it has been successfully employed to detect the endogenous ALP level of undiluted human serum samples, with a detection limit of 1.05 mU mL(-1) being achieved. This approach avoids any elaborately designed substrates and holds considerable simplicity and flexibility for reporter design. This study broadens the horizon of the applications of phenanthroline-based transition metal complexes. Furthermore, an
C1 [Hu, Qiong; Kong, Jinming; Zhang, Xueji] Nanjing Univ Sci & Technol, Sch Environm & Biol Engn, Nanjing 210094, Jiangsu, Peoples R China.
   [Zhou, Baojing; Dang, Pengyun] Nanjing Univ Sci & Technol, Sch Chem Engn, Nanjing 210094, Jiangsu, Peoples R China.
   [Li, Lianzhi] Liaocheng Univ, Sch Chem & Chem Engn, Liaocheng, Peoples R China.
   [Zhang, Xueji] Univ S Florida, Coll Arts & Sci, Dept Chem, East Fowler Ave, Tampa, FL 33620 USA.
C3 Nanjing University of Science & Technology; Nanjing University of
   Science & Technology; Liaocheng University; State University System of
   Florida; University of South Florida
RP Kong, JM; Zhang, XJ (通讯作者)，Nanjing Univ Sci & Technol, Sch Environm & Biol Engn, Nanjing 210094, Jiangsu, Peoples R China.
EM j.kong@njust.edu.cn; xueji@usf.edu
RI hu, qiong/P-8012-2017; 李, 连之/AFS-3203-2022; Li, Lianzhi/S-5439-2019;
   zhang, xueji/B-1904-2010; zhang, xueji/ABE-6497-2020
OI hu, qiong/0000-0001-6360-1813; zhang, xueji/0000-0002-0035-3821; Kong,
   Jinming/0000-0001-5721-6513
FU National Natural Science Foundation of China [21575066]
FX This work was supported by the National Natural Science Foundation of
   China [21575066].
CR Accorsi G, 2009, CHEM SOC REV, V38, P1690, DOI 10.1039/b806408n
   AKIYAMA A, 1985, ANAL CHEM, V57, P1518, DOI 10.1021/ac00285a006
   Aliyan A, 2016, J AM CHEM SOC, V138, P8686, DOI 10.1021/jacs.6b04411
   Anzenbacher P, 2002, J AM CHEM SOC, V124, P6232, DOI 10.1021/ja0259180
   ARNOLD MA, 1990, ANAL CHEM, V62, P1457, DOI 10.1021/ac00213a021
   BABSON AL, 1966, CLIN CHEM, V12, P482
   Ballesta-Claver J, 2011, TALANTA, V86, P178, DOI 10.1016/j.talanta.2011.08.057
   Bencini A, 2010, COORDIN CHEM REV, V254, P2096, DOI 10.1016/j.ccr.2010.04.008
   Blair D., 1961, TALANTA LONDON, V7, P163
   BOWERS GN, 1975, CLIN CHEM, V21, P1988
   BOWERS GN, 1966, CLIN CHEM, V12, P70
   BURGESS J, 1977, J INORG NUCL CHEM, V39, P1705, DOI 10.1016/0022-1902(77)80131-0
   CHEN YWD, 1981, J ELECTROCHEM SOC, V128, P1460, DOI 10.1149/1.2127663
   Choi Y, 2007, ANGEW CHEM INT EDIT, V46, P707, DOI 10.1002/anie.200603735
   Cook NP, 2012, J AM CHEM SOC, V134, P20776, DOI 10.1021/ja3100287
   CORNISH CJ, 1970, AM J CLIN PATHOL, V53, P68
   Fanjul-Bolado P, 2007, ANAL CHEM, V79, P5272, DOI 10.1021/ac070624o
   Gao ZQ, 2014, ACS APPL MATER INTER, V6, P18243, DOI 10.1021/am505342r
   Hayat A, 2014, BIOSENS BIOELECTRON, V56, P334, DOI 10.1016/j.bios.2014.01.003
   Hayat A, 2013, ANAL CHEM, V85, P10028, DOI 10.1021/ac4020963
   Hu Q, 2015, ANALYST, V140, P4154, DOI 10.1039/c5an00566c
   IBANEZ JG, 1988, J CHEM EDUC, V65, P173, DOI 10.1021/ed065p173
   Jia L, 2010, CHEM COMMUN, V46, P7166, DOI 10.1039/c0cc01244k
   Jia Y, 2015, CHEM-ASIAN J, V10, P2444, DOI 10.1002/asia.201500280
   Jiang H, 2012, ANAL CHEM, V84, P6986, DOI 10.1021/ac300983t
   Jiao HP, 2014, ACS APPL MATER INTER, V6, P1979, DOI 10.1021/am405020b
   Jin LY, 2015, ANAL CHEM, V87, P10429, DOI 10.1021/acs.analchem.5b02728
   KAPLAN MM, 1972, NEW ENGL J MED, V286, P200, DOI 10.1056/NEJM197201272860407
   Khnayzer RS, 2013, J AM CHEM SOC, V135, P14068, DOI 10.1021/ja407816f
   Levine GN, 1996, CIRCULATION, V93, P1107, DOI 10.1161/01.CIR.93.6.1107
   Li CM, 2013, BIOSENS BIOELECTRON, V43, P366, DOI 10.1016/j.bios.2012.12.015
   Li XM, 2010, ANAL CHIM ACTA, V673, P133, DOI 10.1016/j.aca.2010.05.034
   Liu XH, 2012, ANGEW CHEM INT EDIT, V51, P10261, DOI 10.1002/anie.201204962
   Lohiya GS, 2006, J NATL MED ASSOC, V98, P1188
   McComb R.B., 2013, ALKALINE PHOSPHATASE
   Millan Jose Luis, 2006, Purinergic Signal, V2, P335, DOI 10.1007/s11302-005-5435-6
   Peng J, 2015, ANAL CHIM ACTA, V878, P87, DOI 10.1016/j.aca.2015.03.052
   Qian ZS, 2015, BIOSENS BIOELECTRON, V68, P675, DOI 10.1016/j.bios.2015.01.068
   Qian ZS, 2015, ANAL CHEM, V87, P2966, DOI 10.1021/ac504519b
   Reineke S, 2009, NATURE, V459, P234, DOI 10.1038/nature08003
   Rizvi MA, 2011, J CHEM EDUC, V88, P220, DOI 10.1021/ed100339g
   Ruan CM, 2006, ANAL CHEM, V78, P3379, DOI 10.1021/ac0522106
   Schreml S, 2011, P NATL ACAD SCI USA, V108, P2432, DOI 10.1073/pnas.1006945108
   Segal M, 2007, NAT MATER, V6, P374, DOI 10.1038/nmat1885
   Storhoff JJ, 1998, J AM CHEM SOC, V120, P1959, DOI 10.1021/ja972332i
   TABATABAI M. A., 1969, Soil Biology and Biochemistry, V1, P301, DOI 10.1016/0038-0717(69)90012-1
   Tan H, 2010, ANGEW CHEM INT EDIT, V49, P8608, DOI 10.1002/anie.201004272
   TANG HT, 1988, ANAL CHIM ACTA, V214, P187, DOI 10.1016/S0003-2670(00)80440-7
   Tiranti V, 2009, NAT MED, V15, P200, DOI 10.1038/nm.1907
   Tromp M, 2013, J PHYS CHEM B, V117, P7381, DOI 10.1021/jp4020355
   Vallee F, 2010, J AM CHEM SOC, V132, P1514, DOI 10.1021/ja910687u
   Wei H, 2008, ANAL CHEM, V80, P7051, DOI 10.1021/ac801144t
   Wickramasinghe LD, 2015, J AM CHEM SOC, V137, P13260, DOI 10.1021/jacs.5b08856
   WOLF PL, 1994, J CLIN LAB ANAL, V8, P172, DOI 10.1002/jcla.1860080311
   Woodward GE, 1932, J BIOL CHEM, V97, P465
   Xia N, 2015, ANAL CHIM ACTA, V878, P95, DOI 10.1016/j.aca.2015.04.018
   Yang JJ, 2016, BIOSENS BIOELECTRON, V77, P549, DOI 10.1016/j.bios.2015.10.003
   Zhao WA, 2007, CHEM COMMUN, P3729, DOI 10.1039/b705335e
NR 58
TC 52
Z9 54
U1 2
U2 147
PU ELSEVIER
PI AMSTERDAM
PA RADARWEG 29, 1043 NX AMSTERDAM, NETHERLANDS
SN 0003-2670
EI 1873-4324
J9 ANAL CHIM ACTA
JI Anal. Chim. Acta
PD JAN 15
PY 2017
VL 950
BP 170
EP 177
DI 10.1016/j.aca.2016.11.012
PG 8
WC Chemistry, Analytical
WE Science Citation Index Expanded (SCI-EXPANDED)
SC Chemistry
GA EF9CY
UT WOS:000390629500019
PM 27916122
DA 2023-06-30
ER

PT J
AU Derikvandi, Z
   Abbasi, AR
   Roushani, M
   Derikvand, Z
   Azadbakht, A
AF Derikvandi, Zeinab
   Abbasi, Amir Reza
   Roushani, Mahmoud
   Derikvand, Zohreh
   Azadbakht, Azadeh
TI Design of ultrasensitive bisphenol A-aptamer based on platinum
   nanoparticles loading to polyethyleneimine-functionalized carbon
   nanotubes
SO ANALYTICAL BIOCHEMISTRY
LA English
DT Article
DE Aptasensor; Polyethyleneimine; Bisphenol A; Platinum nanoparticles
ID FORMED GOLD NANOPARTICLES; ELECTROCHEMICAL SENSOR; SENSITIVE DETECTION;
   SENSING PLATFORM; BIOSENSOR; ELECTRODE; APTASENSOR; CHROMATOGRAPHY;
   HYBRID; ASSAY
AB Here, a highly sensitive electrochemical aptasensor based on a novel signal amplification strategy for the determination of bisphenol A (BPA) was developed. Construction of the aptasensor began with the deposition of highly dispersed platinum nanoparticles (PtNPs)/acid-oxidized carbon nanotubes (CNTs-COOH) functionalized with polyethyleneimine (PEI) at the surface of glassy carbon (PtNPs/PEI/CNTs-COOH/GC) electrode. After immobilizing the amine-capped capture probe (ssDNA1) through the covalent amide bonds formed by the carboxyl groups on the nanotubes and the amino groups on the oligo-nucleotides, we employed a designed complementary BPA-aptamer (ssDNA2) as a detection probe to hybridize with the ssDNA1. By adding BPA as a target, the aptamer specifically bound to BPA and its end folded into a BPA-binding junction. Because of steric/conformational restrictions caused by aptamer-BPA complex formation at the surface of modified electrode, the interfacial electron transfer of [Fe(CN)(6)](3-/4-) a probe was blocked. Sensitive quantitative detection of BPA was carried out by monitoring the decrease of differential pulse voltammetric responses of [Fe(CN)(6)](3-/4-) peak current with increasing BPA concentrations. The newly developed aptasensor embraced a number of attractive features such as ease of fabrication, low detection limit, excellent selectivity, good stability and a wide linear range with respect to BPA. (C) 2016 Elsevier Inc. All rights reserved.
C1 [Derikvandi, Zeinab; Abbasi, Amir Reza; Derikvand, Zohreh; Azadbakht, Azadeh] Islamic Azad Univ, Khorramabad Branch, Dept Chem, Khorramabad, Iran.
   [Roushani, Mahmoud] Ilam Univ, Dept Chem, Ilam, Iran.
C3 Islamic Azad University; Ilam University
RP Azadbakht, A (通讯作者)，Islamic Azad Univ, Khorramabad Branch, Dept Chem, Khorramabad, Iran.
EM azadbakht.a@gmail.com
RI azadbakht, azadeh/AAO-5895-2021; Derikvand, Zohreh/AAO-2876-2021
CR Azadbakht A, 2015, MAT SCI ENG C-MATER, V48, P270, DOI 10.1016/j.msec.2014.12.034
   Azadbakht A, 2014, ELECTROCHIM ACTA, V133, P82, DOI 10.1016/j.electacta.2014.04.046
   Cirillo T, 2015, J AGR FOOD CHEM, V63, P3303, DOI 10.1021/jf505563k
   Clark SL, 2002, ELECTROPHORESIS, V23, P1335, DOI 10.1002/1522-2683(200205)23:9<1335::AID-ELPS1335>3.0.CO;2-E
   Deng CY, 2009, ANAL CHEM, V81, P739, DOI 10.1021/ac800958a
   Fan H, 2012, BIOSENS BIOELECTRON, V35, P33, DOI 10.1016/j.bios.2012.01.027
   Feng Y, 2009, TALANTA, V80, P803, DOI 10.1016/j.talanta.2009.07.070
   Gallart-Ayala H, 2011, ANAL CHIM ACTA, V683, P227, DOI 10.1016/j.aca.2010.10.034
   Gatidou G, 2007, J CHROMATOGR A, V1138, P32, DOI 10.1016/j.chroma.2006.10.037
   Hansen JA, 2006, J AM CHEM SOC, V128, P2228, DOI 10.1021/ja060005h
   Ho MY, 2012, ANAL CHEM, V84, P4245, DOI 10.1021/ac300606n
   Kim YS, 2007, BIOSENS BIOELECTRON, V22, P2525, DOI 10.1016/j.bios.2006.10.004
   Kuang H, 2014, ACS APPL MATER INTER, V6, P364, DOI 10.1021/am4043678
   Lee SJ, 2008, ANAL CHEM, V80, P2867, DOI 10.1021/ac800050a
   Li J, 2009, TALANTA, V79, P935, DOI 10.1016/j.talanta.2009.05.029
   Li Y, 2011, ELECTROCHIM ACTA, V56, P6715, DOI 10.1016/j.electacta.2011.05.066
   Marchesini GR, 2005, ANAL CHIM ACTA, V528, P37, DOI 10.1016/j.aca.2004.06.066
   Marks HL, 2014, ANAL CHEM, V86, P11614, DOI 10.1021/ac502541v
   Ohkuma H, 2002, ANALYST, V127, P93, DOI 10.1039/b103515k
   Rezaee M, 2009, J CHROMATOGR A, V1216, P1511, DOI 10.1016/j.chroma.2008.12.091
   Sassolas A, 2009, ELECTROANAL, V21, P1237, DOI 10.1002/elan.200804554
   Segner H, 2003, ECOTOX ENVIRON SAFE, V54, P302, DOI 10.1016/S0147-6513(02)00039-8
   Shen MW, 2009, J PHYS CHEM C, V113, P3150, DOI 10.1021/jp809323e
   Shen RY, 2015, J APPL ELECTROCHEM, V45, P343, DOI 10.1007/s10800-015-0792-5
   Sun JJ, 2010, ELECTROCHIM ACTA, V55, P3041, DOI 10.1016/j.electacta.2009.12.103
   Wang D, 2016, ACS APPL MAT INTERFA
   Wang FG, 2009, ANAL CHIM ACTA, V638, P23, DOI 10.1016/j.aca.2009.02.013
   Wang JY, 2016, TALANTA, V147, P103, DOI 10.1016/j.talanta.2015.09.035
   Wang W, 2015, IONICS, V21, P885, DOI 10.1007/s11581-014-1217-x
   Wen Y, 2006, J CHROMATOGR A, V1133, P21, DOI 10.1016/j.chroma.2006.08.049
   Wu C, 2014, ELECTROCHIM ACTA, V115, P434, DOI 10.1016/j.electacta.2013.10.188
   Yi SC, 2011, MATER RES BULL, V46, P2433, DOI 10.1016/j.materresbull.2011.08.025
   Yin HS, 2011, FOOD CHEM, V125, P1097, DOI 10.1016/j.foodchem.2010.09.098
   Zhang X, 2015, J ELECTROANAL CHEM, V742, P97, DOI 10.1016/j.jelechem.2015.02.006
   Zhao MM, 2012, BIOSENS BIOELECTRON, V34, P106, DOI 10.1016/j.bios.2012.01.025
   Zhou M, 2012, ELECTROANAL, V24, P197, DOI 10.1002/elan.201100631
   Zhu YY, 2015, ACS APPL MATER INTER, V7, P7492, DOI 10.1021/acsami.5b00199
NR 37
TC 26
Z9 26
U1 2
U2 125
PU ACADEMIC PRESS INC ELSEVIER SCIENCE
PI SAN DIEGO
PA 525 B ST, STE 1900, SAN DIEGO, CA 92101-4495 USA
SN 0003-2697
EI 1096-0309
J9 ANAL BIOCHEM
JI Anal. Biochem.
PD NOV 1
PY 2016
VL 512
BP 47
EP 57
DI 10.1016/j.ab.2016.06.007
PG 11
WC Biochemical Research Methods; Biochemistry & Molecular Biology;
   Chemistry, Analytical
WE Science Citation Index Expanded (SCI-EXPANDED)
SC Biochemistry & Molecular Biology; Chemistry
GA DW1OU
UT WOS:000383413300006
PM 27307183
DA 2023-06-30
ER

PT J
AU Shu, HH
   Cao, LL
   Chang, G
   He, HP
   Zhang, YT
   He, YB
AF Shu, Honghui
   Cao, Leilei
   Chang, Gang
   He, Hanping
   Zhang, Yuting
   He, Yunbin
TI Direct Electrodeposition of Gold Nanostructures onto Glassy Carbon
   Electrodes for Non-enzymatic Detection of Glucose
SO ELECTROCHIMICA ACTA
LA English
DT Article
DE Electrodeposition; Dendrite-like gold nanostructures; Glassy carbon
   electrode; Glucose oxidation; Non-enzymatic glucose sensor
ID TIN OXIDE SURFACES; ELECTROCHEMICAL DEPOSITION; PLATINUM NANOPARTICLES;
   GROWTH; BIOSENSOR; ARRAYS; MICROSTRUCTURES; NANORODS; HYBRID; SENSOR
AB Dendrite-like gold nanostructures (DGNs) were directly electrodeposited onto the surface of a glassy carbon electrode (GCE) via the potentiostatic method without any templates, surfactants, or stabilizers. The effects of the deposition time, potential and the concentration of precursor solution on the evolution of the nanostructure and on the electrocatalytic activity of the DGNs were systematically investigated using scanning electron microscopy (SEM), transmission electron microscopy (TEM) and electrochemical methods including cyclic voltammetry, linear voltammetry and chronoamperometry. The results confirmed that DGNs have good electrocatalytic activity towards the electro-oxidation of glucose in a neutral phosphate buffer solution (PBS, pH 7.4). A non-enzymatic glucose sensor fabricated with the DGNs as an electrocatalyst showed a quick response (less than 2 s), a low detection limit (0.05 mM), a wide and valuable linear range (0.1 - 25 mM), a high sensitivity (190.7 mu A cm(-2) mM(-1)) and good repeatability and stability. In addition, the commonly interfering species, such as ascorbic acid (AA), uric acid (UA), and 4-acetaminophen (AP), did not cause obvious interference because of the use of a low detection potential (0.15 V vs. Ag/AgCl). This work demonstrates a simple and an effective sensing platform for the non-enzymatic detection of glucose. (C) 2014 Elsevier Ltd. All rights reserved.
C1 [Shu, Honghui; Cao, Leilei; Chang, Gang; Zhang, Yuting; He, Yunbin] Hubei Univ, Hubei Collaborat Innovat Ctr Adv Organ Chem Mat, Key Lab Green Preparat & Applicat Funct Mat, Fac Mat Sci & Engn,Minist Educ, Wuhan 430062, Peoples R China.
   [He, Hanping] Hubei Univ, Coll Chem & Chem Engn, Wuhan 430062, Hubei, Peoples R China.
C3 Hubei University; Hubei University
RP Chang, G (通讯作者)，Hubei Univ, Hubei Collaborat Innovat Ctr Adv Organ Chem Mat, Key Lab Green Preparat & Applicat Funct Mat, Fac Mat Sci & Engn,Minist Educ, Wuhan 430062, Peoples R China.
EM gchanghubei@gmail.com; ybhe@hubu.edu.cn
RI ZHANG, YUTING/HOH-4131-2023; He, Yunbin/A-9391-2008
OI He, Yunbin/0000-0002-7179-4392
FU National Natural Science Foundation of China [51102085, 61274010,
   21002024]; Program for New Century Excellent Talents in University,
   Ministry of Education of China [NCET-09-0135]; Natural Science
   Foundation of Hubei Province [2011CDB057]; science foundation from Hubei
   Provincial Department of Education [Q20111002]
FX This work was financially supported by the National Natural Science
   Foundation of China (No. 51102085, 61274010, 21002024), Program for New
   Century Excellent Talents in University, Ministry of Education of China
   (NCET-09-0135), Natural Science Foundation of Hubei Province,
   (No.2011CDB057) and the science foundation from Hubei Provincial
   Department of Education (No.Q20111002), which are gratefully
   acknowledged.
CR Aziz MA, 2013, J NANOPART RES, V15, DOI 10.1007/s11051-013-1618-1
   Ballarin B, 2008, ELECTROCHIM ACTA, V53, P8034, DOI 10.1016/j.electacta.2008.06.020
   Ben Aoun S, 2004, J ELECTROANAL CHEM, V567, P175, DOI 10.1016/j.jelechem.2003.12.022
   Burke LD, 1998, GOLD BULL, V31, P39, DOI 10.1007/BF03214760
   Chang G, 2006, J PHYS CHEM B, V110, P1860, DOI 10.1021/jp056262a
   Chang G, 2005, J PHYS CHEM B, V109, P1204, DOI 10.1021/jp046652h
   Chang G, 2014, APPL SURF SCI, V288, P524, DOI 10.1016/j.apsusc.2013.10.064
   Chen XM, 2010, BIOSENS BIOELECTRON, V25, P1803, DOI 10.1016/j.bios.2009.12.035
   Cheng TM, 2010, ACS APPL MATER INTER, V2, P2773, DOI 10.1021/am100432a
   Cheng WL, 2002, LANGMUIR, V18, P9947, DOI 10.1021/la026022b
   Cherevko S, 2009, SENSOR ACTUAT B-CHEM, V142, P216, DOI 10.1016/j.snb.2009.07.023
   Guo SJ, 2010, ACS NANO, V4, P3959, DOI 10.1021/nn100852h
   Hrapovic S, 2004, ANAL CHEM, V76, P1083, DOI 10.1021/ac035143t
   Hu YJ, 2010, ELECTROCHIM ACTA, V56, P491, DOI 10.1016/j.electacta.2010.09.021
   Jena BK, 2006, CHEM-EUR J, V12, P2702, DOI 10.1002/chem.200501051
   Kannan P, 2010, J PHYS CHEM C, V114, P21114, DOI 10.1021/jp107390e
   Kohma T, 2007, ELECTROCHEM COMMUN, V9, P1012, DOI 10.1016/j.elecom.2006.12.015
   Kurniawan F, 2006, ELECTROANAL, V18, P1937, DOI 10.1002/elan.200603607
   Lee YJ, 2011, SENSOR ACTUAT B-CHEM, V155, P134, DOI 10.1016/j.snb.2010.11.037
   Li CL, 2010, BIOSENS BIOELECTRON, V26, P903, DOI 10.1016/j.bios.2010.07.007
   Li JJ, 2011, MICROCHIM ACTA, V172, P163, DOI 10.1007/s00604-010-0485-z
   Li Y, 2007, ELECTROCHEM COMMUN, V9, P981, DOI 10.1016/j.elecom.2006.11.035
   Ma YT, 2009, BIOSENS BIOELECTRON, V24, P1480, DOI 10.1016/j.bios.2008.10.007
   Meng L, 2009, ANAL CHEM, V81, P7271, DOI 10.1021/ac901005p
   Monosik R, 2012, ENZYME MICROB TECH, V50, P227, DOI 10.1016/j.enzmictec.2012.01.004
   Park S, 2003, ANAL CHEM, V75, P3046, DOI 10.1021/ac0263465
   Qiu JD, 2012, CHEM-EUR J, V18, P7950, DOI 10.1002/chem.201200258
   Rakhi RB, 2009, J PHYS CHEM B, V113, P3190, DOI 10.1021/jp810235v
   Ryu J, 2010, BIOSENS BIOELECTRON, V26, P602, DOI 10.1016/j.bios.2010.07.021
   Saha S, 2009, BIOSENS BIOELECTRON, V24, P2040, DOI 10.1016/j.bios.2008.10.032
   SCHARIFKER B, 1985, J ELECTROANAL CHEM, V185, P93, DOI 10.1016/0368-1874(85)85843-3
   SCHARIFKER B, 1983, ELECTROCHIM ACTA, V28, P879, DOI 10.1016/0013-4686(83)85163-9
   Shan D, 2007, BIOSENS BIOELECTRON, V22, P1612, DOI 10.1016/j.bios.2006.07.019
   Song YY, 2005, CHEM-EUR J, V11, P2177, DOI 10.1002/chem.200400981
   Tominaga M, 2005, ELECTROCHEM COMMUN, V7, P189, DOI 10.1016/j.elecom.2004.12.006
   TRASATTI S, 1991, PURE APPL CHEM, V63, P711, DOI 10.1351/pac199163050711
   Umar AA, 2005, CRYST GROWTH DES, V5, P599, DOI 10.1021/cg049711p
   Wang CH, 2006, SURF SCI, V600, pL38, DOI 10.1016/j.susc.2005.12.013
   Wang Y, 2007, TALANTA, V72, P1134, DOI 10.1016/j.talanta.2007.01.026
   Wen ZH, 2009, J PHYS CHEM C, V113, P13482, DOI 10.1021/jp902830z
   Wu GH, 2013, TALANTA, V105, P379, DOI 10.1016/j.talanta.2012.10.066
   Ye WC, 2012, INT J HYDROGEN ENERG, V37, P4088, DOI 10.1016/j.ijhydene.2011.11.132
   Ye WC, 2010, J PHYS CHEM C, V114, P15617, DOI 10.1021/jp105929b
   Yuan JH, 2005, ADV FUNCT MATER, V15, P803, DOI 10.1002/adfm.200400321
   Zhang JD, 2005, ANAL CHIM ACTA, V540, P299, DOI 10.1016/j.aca.2005.03.054
   Zhang JD, 2004, ELECTROCHEM COMMUN, V6, P683, DOI 10.1016/j.elecom.2004.05.006
   Zhang P, 2012, MICROCHIM ACTA, V176, P411, DOI 10.1007/s00604-011-0733-x
   Zhang X.Y., 2006, FUTURE MED, V1, P219
NR 48
TC 104
Z9 105
U1 1
U2 164
PU PERGAMON-ELSEVIER SCIENCE LTD
PI OXFORD
PA THE BOULEVARD, LANGFORD LANE, KIDLINGTON, OXFORD OX5 1GB, ENGLAND
SN 0013-4686
EI 1873-3859
J9 ELECTROCHIM ACTA
JI Electrochim. Acta
PD JUN 20
PY 2014
VL 132
BP 524
EP 532
DI 10.1016/j.electacta.2014.04.031
PG 9
WC Electrochemistry
WE Science Citation Index Expanded (SCI-EXPANDED)
SC Electrochemistry
GA AI8XF
UT WOS:000337209600069
DA 2023-06-30
ER

PT J
AU Gholivand, MB
   Shamsipur, M
   Amini, N
AF Gholivand, Mohammad. Bagher.
   Shamsipur, Mojtaba.
   Amini, Nader.
TI Nonenzymatic L-lysine amino acid detection using titanium oxide
   nanoparticles/multi wall carbon nanotube composite electrodes
SO ELECTROCHIMICA ACTA
LA English
DT Article
DE Lysine; Titanium oxide nanoparticles; Multi wall carbon nanotube cyclic
   voltammetry; Differential puls voltammetry
ID AMPEROMETRIC BIOSENSOR; SENSING PROPERTIES; ENZYME ELECTRODE; SENSOR;
   FILMS; CHROMATOGRAPHY; ADSORPTION; SNO2
AB For the first time, a nonenzymatic electrochemical sensor for the detection of lysine was proposed based on immobilizing Multi wall carbon nanotube (MWCNT) and Titanium oxide nanoparticles (TiO(2)NPs) on glassy carbon (GC) electrode. Scaning electron microscopy (SEM) and electrochemical impedance spectroscopy (EIS) were used to confirm the successful stepwise assembly procedure of the sensor. The electrocatalytical behaviors of the sensor were also investigated by cyclic voltammetry (CV) and differential pulse voltammetry (DPV). The results showed that MWCNT-TiO(2)NPs exhibited a remarkable electrocatalytic activity for the oxidation of lysine. Under optimal conditions, the DPV response of the sensor was proportional to the lysine concentration in the range of 500 to 5500 nanomolar with a detection limit and sensitivity of 390 nM and 0.1795 mu A mu M-1. This electrode show many advantages such as simple preparation without using any enzyme special electron transfer mediator or specific reagent, excellent catalytic activity at physiological pH values and antifouling property toward lysine and its oxidation product. Furthermore, the selectivity of the proposed sensor was tested in the presence of some amino acids and the response of the sensor was encountered with interferences of proline and tryptophan at equimolar concentrations. (C) 2014 Elsevier Ltd. All rights reserved.
C1 [Gholivand, Mohammad. Bagher.; Shamsipur, Mojtaba.; Amini, Nader.] Razi Univ, Dept Analyt Chem, Kermanshah, Iran.
C3 Razi University
RP Gholivand, MB (通讯作者)，Razi Univ, Dept Analyt Chem, Kermanshah, Iran.
EM mbgholivand@yahoo.com; mshamsipur@yahoo.com
RI shamsipur, Mojtaba/ABE-9519-2020; Gholivand, Mohammad
   bagher/AAT-2549-2021; Gholivand, Mohammad Bagher/E-1117-2018
OI Gholivand, Mohammad bagher/0000-0003-4415-9999; 
CR ANTONIADOU S, 1989, SYNTHETIC MET, V30, P295, DOI 10.1016/0379-6779(89)90652-8
   Arduini F, 2010, ELECTROCHEM COMMUN, V12, P346, DOI 10.1016/j.elecom.2009.12.028
   Bittencourt C, 2006, SENSOR ACTUAT B-CHEM, V115, P33, DOI 10.1016/j.snb.2005.07.067
   Carpenter K. J., 1973, Nutrition Abstracts and Reviews, V43, P423
   Chen GF, 2012, BIORESOURCES, V7, P298
   Chen YJ, 2006, NANOTECHNOLOGY, V17, P3012, DOI 10.1088/0957-4484/17/12/033
   Collinson MM, 2002, J ELECTROANAL CHEM, V519, P65, DOI 10.1016/S0022-0728(01)00723-9
   Guerrieri A, 2007, SENSOR ACTUAT B-CHEM, V126, P424, DOI 10.1016/j.snb.2007.03.025
   JONES BN, 1983, J CHROMATOGR, V266, P471, DOI 10.1016/S0021-9673(01)90918-5
   Kelly SC, 2000, ANAL CHIM ACTA, V412, P111, DOI 10.1016/S0003-2670(00)00767-4
   LAVAGNINI MG, 1993, TALANTA, V40, P1301, DOI 10.1016/0039-9140(93)80202-3
   Li GJ, 1998, MATER LETT, V34, P99, DOI 10.1016/S0167-577X(97)00142-0
   Li QW, 2001, ELECTROANAL, V13, P359, DOI 10.1002/1521-4109(200104)13:5<359::AID-ELAN359>3.0.CO;2-J
   Lunte S.M., 1997, ENCY ANAL SCI, V1, P81
   Marconi E, 1996, ANAL LETT, V29, P1125, DOI 10.1080/00032719608001463
   Marquette CA, 2003, BIOSENS BIOELECTRON, V19, P433, DOI 10.1016/S0956-5663(03)00225-2
   MOORE S, 1958, ANAL CHEM, V30, P1185, DOI 10.1021/ac60139a005
   Pang XY, 2009, SENSOR ACTUAT B-CHEM, V137, P134, DOI 10.1016/j.snb.2008.09.051
   ROMETTE JL, 1983, BIOTECHNOL BIOENG, V25, P2557, DOI 10.1002/bit.260251106
   Salimi A, 2002, ANALYST, V127, P1649, DOI 10.1039/b209194a
   Saurina J, 1999, BIOSENS BIOELECTRON, V14, P211, DOI 10.1016/S0956-5663(98)00119-5
   Shamsipur M, 2007, ELECTROANAL, V19, P1661, DOI 10.1002/elan.200703902
   Shi J, 2011, NANOTECHNOLOGY, V22, DOI 10.1088/0957-4484/22/35/355502
   SIEGLER K, 1994, J CHEM TECHNOL BIOT, V59, P279, DOI 10.1002/jctb.280590311
   SIMONIAN AL, 1994, ANAL LETT, V27, P2849, DOI 10.1080/00032719408000296
   THIO AP, 1989, J ASSOC OFF ANA CHEM, V72, P609
   Topoglidis E, 2000, FARADAY DISCUSS, V116, P35, DOI 10.1039/b003313h
   VRBOVA E, 1992, ANAL CHIM ACTA, V270, P131, DOI 10.1016/0003-2670(92)80099-S
   Wang SF, 2007, SENSOR ACTUAT B-CHEM, V123, P495, DOI 10.1016/j.snb.2006.09.031
   Wei BY, 2004, SENSOR ACTUAT B-CHEM, V101, P81, DOI 10.1016/j.snb.2004.02.028
   WHITE WC, 1978, ANAL CHEM, V50, P1481, DOI 10.1021/ac50033a025
   Xu JQ, 2000, SENSOR ACTUAT B-CHEM, V66, P277, DOI 10.1016/S0925-4005(00)00381-6
   Yao JK, 2005, J CHIN CHEM SOC-TAIP, V52, P363, DOI 10.1002/jccs.200500054
   Yu MF, 2000, PHYS REV LETT, V84, P5552, DOI 10.1103/PhysRevLett.84.5552
NR 34
TC 18
Z9 18
U1 1
U2 36
PU PERGAMON-ELSEVIER SCIENCE LTD
PI OXFORD
PA THE BOULEVARD, LANGFORD LANE, KIDLINGTON, OXFORD OX5 1GB, ENGLAND
SN 0013-4686
EI 1873-3859
J9 ELECTROCHIM ACTA
JI Electrochim. Acta
PD MAR 20
PY 2014
VL 123
BP 569
EP 575
DI 10.1016/j.electacta.2013.12.190
PG 7
WC Electrochemistry
WE Science Citation Index Expanded (SCI-EXPANDED)
SC Electrochemistry
GA AF7MI
UT WOS:000334898800073
DA 2023-06-30
ER

PT J
AU Jalit, Y
   Gutierrez, FA
   Dubacheva, G
   Goyer, C
   Coche-Guerente, L
   Defrancq, E
   Labbe, P
   Rivas, GA
   Rodriguez, MC
AF Jalit, Yamile
   Gutierrez, Fabiana A.
   Dubacheva, Galina
   Goyer, Cedric
   Coche-Guerente, Liliane
   Defrancq, Eric
   Labbe, Pierre
   Rivas, Gustavo A.
   Rodriguez, Marcela C.
TI Characterization of a modified gold platform for the development of a
   label-free anti-thrombin aptasensor
SO BIOSENSORS & BIOELECTRONICS
LA English
DT Article
DE Thrombin binding aptamer; Aptasensor; Optical aptasensor; Thrombin
   biosensor; Protein detection; SPR sensing
ID SURFACE-PLASMON RESONANCE; SELF-ASSEMBLED MONOLAYERS; ELECTROCHEMICAL
   DETECTION; IMPEDANCE SPECTROSCOPY; COLORIMETRIC DETECTION; AU(111)
   ELECTRODES; DNA HYBRIDIZATION; APTAMER; NANOPARTICLES; MOLECULES
AB This work reports the characterization of a modified gold surface as a platform for the development of a label free aptasensor for thrombin detection. The biorecognition platform was obtained by the self-assembly of 4-mercaptobenzoic acid onto a gold surface, covalent attachment of streptavidin and further immobilization of the biotinylated anti-thrombin aptamer. The biosensing platform was characterized by cyclic voltammetry, electrochemical impedance spectroscopy, surface plasmon resonance (SPR) and quartz crystal microbalance with dissipation monitoring.
   The biorecognition event aptamer-thrombin was detected from changes in the SPR angle produced as a consequence of the molecular interaction between the aptasensor and the target protein. The biosensing platform demonstrated to be highly selective for human thrombin even in the presence of large excess of bovine thrombin, bovine serum albumin, cytochrome C, lysozyme and myoglobin. The relationship between the changes in the SPR angle and thrombin concentration was linear up to 0.19 mu mol L-1 (R-2=0.992) while the detection limit was of 12.0 nmol L-1 (240 fmol in the sample). This new sensing approach represents an interesting and promising alternative for the SPR-based quantification of thrombin. (C) 2012 Elsevier B.V. All rights reserved.
C1 [Jalit, Yamile; Gutierrez, Fabiana A.; Rivas, Gustavo A.; Rodriguez, Marcela C.] Univ Nacl Cordoba, Fac Ciencias Quim, Dept Quim Fis, Inst Invest Fis Quim Cordoba INFIQC,CONICET, RA-5000 Cordoba, Argentina.
   [Dubacheva, Galina; Goyer, Cedric; Coche-Guerente, Liliane; Defrancq, Eric; Labbe, Pierre] Univ Grenoble 1, DCM, ICMG FR 2607, UMR CNRS 5250, F-38041 Grenoble 9, France.
C3 Consejo Nacional de Investigaciones Cientificas y Tecnicas (CONICET);
   National University of Cordoba; UDICE-French Research Universities;
   Communaute Universite Grenoble Alpes; Universite Grenoble Alpes (UGA)
RP Rodriguez, MC (通讯作者)，Univ Nacl Cordoba, Fac Ciencias Quim, Dept Quim Fis, Inst Invest Fis Quim Cordoba INFIQC,CONICET, Ciudad Univ, RA-5000 Cordoba, Argentina.
EM marcela.rodriguez@fcq.unc.edu.ar
RI Rodriguez, Marcela C/GOK-1802-2022; Guerente, Liliane/F-8361-2017;
   Defrancq, Eric/M-7368-2016; Dubacheva, Galina V./K-7079-2014; Defrancq,
   Eric/D-8910-2011
OI Guerente, Liliane/0000-0003-0028-6670; Defrancq,
   Eric/0000-0002-3911-6241; Dubacheva, Galina V./0000-0003-1417-5381;
   Defrancq, Eric/0000-0002-3911-6241
FU CONICET; SECyT-UNC; ANPCyT [PICT-2010 1549]; MINCyT-Cordoba; ECOS
   [SUD-A08E04]; CONICET fellowship
FX The authors thank CONICET, SECyT-UNC, ANPCyT (PICT-2010 1549),
   MINCyT-Cordoba and ECOS SUD-A08E04 for the financial support. Y.J.
   acknowledges the CONICET fellowship. The authors also want to thank to
   Ms. M.S. Vitali from Laboratorio de Hemoderivados (Universidad Nacional
   de Cordoba) for providing bovine thrombin.
CR BOCK LC, 1992, NATURE, V355, P564, DOI 10.1038/355564a0
   Cai H, 2006, SENSOR ACTUAT B-CHEM, V114, P433, DOI 10.1016/j.snb.2005.06.017
   Chen Q, 2010, BIOSENS BIOELECTRON, V26, P575, DOI 10.1016/j.bios.2010.07.034
   Chen Y, 2012, PHOTONIC SENS, V2, P37, DOI 10.1007/s13320-011-0051-2
   ELLINGTON AD, 1990, NATURE, V346, P818, DOI 10.1038/346818a0
   Feng J, 2012, NANO LETT, V12, P602, DOI 10.1021/nl203325s
   Fernandez F, 2012, BIOSENS BIOELECTRON, V34, P151, DOI 10.1016/j.bios.2012.01.036
   Goringer HU, 2012, TRENDS PARASITOL, V28, P106, DOI 10.1016/j.pt.2011.12.005
   Gopinath SCB, 2008, THROMB RES, V122, P838, DOI 10.1016/j.thromres.2007.10.022
   Gronewold TMA, 2005, BIOSENS BIOELECTRON, V20, P2044, DOI 10.1016/j.bios.2004.09.007
   Guo LH, 2012, BIOSENS BIOELECTRON, V31, P567, DOI 10.1016/j.bios.2011.10.047
   Henseleit A, 2011, ENG LIFE SCI, V11, P573, DOI 10.1002/elsc.201100036
   Hianik T, 2007, BIOELECTROCHEMISTRY, V70, P127, DOI 10.1016/j.bioelechem.2006.03.012
   Iliuk AB, 2011, ANAL CHEM, V83, P4440, DOI 10.1021/ac201057w
   James W, 2000, ENCY ANAL CHEM, P4848
   Jung A, 2007, SENSOR ACTUAT B-CHEM, V124, P46, DOI 10.1016/j.snb.2006.11.040
   Katz E, 2003, ELECTROANAL, V15, P913, DOI 10.1002/elan.200390114
   Lau PS, 2011, CURR ORG CHEM, V15, P557
   Lee S, 2012, BIOSENS BIOELECTRON, V35, P291, DOI 10.1016/j.bios.2012.03.003
   Li XX, 2008, BIOSENS BIOELECTRON, V23, P1624, DOI 10.1016/j.bios.2008.01.029
   Liang GH, 2011, ANAL CHIM ACTA, V689, P243, DOI 10.1016/j.aca.2011.01.046
   Liu XM, 2004, FEBS LETT, V562, P125, DOI 10.1016/S0014-5793(04)00197-8
   Liu Y, 2012, ANAL CHEM, V84, P3179, DOI 10.1021/ac203142n
   Love JC, 2005, CHEM REV, V105, P1103, DOI 10.1021/cr0300789
   Meini N, 2012, SENSOR ACTUAT B-CHEM, V166, P715, DOI 10.1016/j.snb.2012.03.046
   Nam EJ, 2012, ANALYST, V137, P2011, DOI 10.1039/c2an15994e
   NUZZO RG, 1990, J AM CHEM SOC, V112, P558, DOI 10.1021/ja00158a012
   Ostatna V, 2008, ANAL BIOANAL CHEM, V391, P1861, DOI 10.1007/s00216-008-2133-6
   Sassolas A, 2011, BIOSENS BIOELECTRON, V26, P3725, DOI 10.1016/j.bios.2011.02.031
   SAUERBREY G, 1959, Z PHYS, V155, P206, DOI 10.1007/BF01337937
   Sawaguchi T, 2000, ELECTROCHIM ACTA, V45, P2861, DOI 10.1016/S0013-4686(00)00360-1
   Shevchenko Y, 2011, ANAL CHEM, V83, P7027, DOI 10.1021/ac201641n
   Soontornworajit B, 2011, ANAL BIOANAL CHEM, V399, P1591, DOI 10.1007/s00216-010-4559-x
   Strehlitz Beate, 2012, Bioanal Rev, V4, P1
   Su XD, 2005, LANGMUIR, V21, P348, DOI 10.1021/la047997u
   Tang J, 2012, ANAL CHIM ACTA, V720, P1, DOI 10.1016/j.aca.2011.12.070
   Tang QJ, 2007, J COLLOID INTERF SCI, V315, P99, DOI 10.1016/j.jcis.2007.06.040
   Taniguchi I, 2003, ELECTROCHEM COMMUN, V5, P857, DOI 10.1016/j.elecom.2003.08.006
   Tasset DM, 1997, J MOL BIOL, V272, P688, DOI 10.1006/jmbi.1997.1275
   TSIANG M, 1995, J BIOL CHEM, V270, P16854, DOI 10.1074/jbc.270.28.16854
   TUERK C, 1990, SCIENCE, V249, P505, DOI 10.1126/science.2200121
   Wang C., 2012, BIOSENS BIOELECTRON, V26, P437
   Wang HH, 2011, PHYSCS PROC, V14, DOI 10.1016/j.phpro.2011.05.003
   Wang YH, 2011, ANAL CHEM, V83, P8130, DOI 10.1021/ac201631b
   Wu YG, 2012, CHEM COMMUN, V48, P4459, DOI 10.1039/c2cc30384a
   Yang N, 2007, BIOSENS BIOELECTRON, V22, P2700, DOI 10.1016/j.bios.2006.11.012
   Zhang ZX, 2010, SENSOR ACTUAT B-CHEM, V147, P428, DOI 10.1016/j.snb.2010.02.013
   Zheng DM, 2012, ANAL CHEM, V84, P3554, DOI 10.1021/ac300690r
   Zhou MY, 2012, BIOSENS BIOELECTRON, V35, P489, DOI 10.1016/j.bios.2012.03.013
   Zhu D, 2012, ANAL CHIM ACTA, V711, P91, DOI 10.1016/j.aca.2011.10.053
NR 50
TC 30
Z9 30
U1 3
U2 274
PU ELSEVIER ADVANCED TECHNOLOGY
PI OXFORD
PA OXFORD FULFILLMENT CENTRE THE BOULEVARD, LANGFORD LANE, KIDLINGTON,
   OXFORD OX5 1GB, OXON, ENGLAND
SN 0956-5663
J9 BIOSENS BIOELECTRON
JI Biosens. Bioelectron.
PD MAR 15
PY 2013
VL 41
BP 424
EP 429
DI 10.1016/j.bios.2012.08.061
PG 6
WC Biophysics; Biotechnology & Applied Microbiology; Chemistry, Analytical;
   Electrochemistry; Nanoscience & Nanotechnology
WE Science Citation Index Expanded (SCI-EXPANDED)
SC Biophysics; Biotechnology & Applied Microbiology; Chemistry;
   Electrochemistry; Science & Technology - Other Topics
GA 079SA
UT WOS:000314191300062
PM 23017682
DA 2023-06-30
ER

PT J
AU Kamyabi, MA
   Moharramnezhad, M
AF Kamyabi, Mohammad Ali
   Moharramnezhad, Mohsen
TI Nickel foam decorated with ZnO nanocrystals using mesoporous silica
   templates for ultrasensitive electrogenerated chemiluminescence
   determination of diazinon
SO MICROCHEMICAL JOURNAL
LA English
DT Article
DE Nickel foam; Zinc oxide nanocrystals; Electrochemiluminescence; Silica
   template; Diazinon
ID MOLECULARLY IMPRINTED POLYMER; NI FOAM; ELECTROCHEMILUMINESCENCE
   BIOSENSOR; ORGANOPHOSPHOROUS PESTICIDES; ELECTROCHEMICAL SENSOR;
   NANOWIRE ARRAYS; QUANTUM DOTS; THIN-FILMS; ELECTRODE; NANOSTRUCTURES
AB Herein we report a highly sensitive and novel diazinon pesticide sensor based on the cathodic electrogenerated chemiluminescence (ECL) of ZnO in the presence of peroxydisulfate for the first time. The proposed modified electrode was fabricated by decoration of the nickel foam electrode with zinc oxide nanocrystals. The silica templates were used as a morphology-controlling agent for modification of the Ni-foam electrode surface with zinc oxide nanocrystals. The physical morphology of the ZnO/Ni-foam electrode was carried out by electrochemical impedance spectroscopy, X-Ray diffraction analysis, field emission scanning electron microscopy and energy-dispersive X-ray analysis. The ultra-sensitive ECL method was successfully used for ultra-trace determination of diazinon. A good linear relationship was found between the ECL intensity and diazinon concentration within 3.0 x 10(-14) M to 8.0 x 10(-9) M, with a low detection limit (signal to noise ratio of 3) of 1.2 x 10(-15) M. The proposed cathodic ECL sensor exhibited superior performance toward the accurate determination of diazinon with good reproducibility and stability. These satisfactory results provided a promising potential in determination of diazinon in real samples and it was successfully used to detect diazinon in water and fruits samples and satisfactory recoveries were obtained.
C1 [Kamyabi, Mohammad Ali; Moharramnezhad, Mohsen] Univ Zanjan, Coll Sci, Dept Chem, POB 19395-4697, Zanjan, Iran.
C3 University Zanjan
RP Kamyabi, MA (通讯作者)，Univ Zanjan, Coll Sci, Dept Chem, POB 19395-4697, Zanjan, Iran.
EM kamyabi@znu.ac.ir
FU Research Council of the University of Zanjan
FX The authors express their deepest appreciation to the Research Council
   of the University of Zanjan for support of this work.
CR Abu-Qare AW, 2001, J CHROMATOGR SCI, V39, P200, DOI 10.1093/chromsci/39.5.200
   Acero JL, 2008, WATER RES, V42, P3198, DOI 10.1016/j.watres.2008.03.016
   Ahmad R, 2013, BIOSENS BIOELECTRON, V45, P281, DOI 10.1016/j.bios.2013.01.021
   Akyuz D, 2019, SENSOR ACTUAT B-CHEM, V283, P848, DOI 10.1016/j.snb.2018.11.155
   [Anonymous], 2009, MRS ONLINE P LIB, DOI DOI 10.1557/PROC-1214-U04-09
   Arvand M, 2013, J ANAL CHEM+, V68, P429, DOI 10.1134/S1061934813050043
   Aysal P, 2007, J ENVIRON SCI HEAL B, V42, P481, DOI 10.1080/19312450701392490
   Bagheri N, 2019, SENSOR ACTUAT B-CHEM, V284, P220, DOI 10.1016/j.snb.2018.12.147
   Chen LC, 2011, ELECTROCHIM ACTA, V56, P1387, DOI 10.1016/j.electacta.2010.10.050
   Cheng CM, 2012, ANAL CHEM, V84, P4754, DOI 10.1021/ac300205w
   Dai H, 2010, BIOSENS BIOELECTRON, V25, P1414, DOI 10.1016/j.bios.2009.10.042
   FARRAN A, 1988, ANAL CHIM ACTA, V212, P123, DOI 10.1016/S0003-2670(00)84134-3
   Fu SW, 2014, NANO, V9, DOI 10.1142/S1793292014500489
   Gebreegzi YT, 2000, J AGR FOOD CHEM, V48, P5165, DOI 10.1021/jf0004863
   Ghodsi J, 2017, J ELECTROANAL CHEM, V807, P1, DOI 10.1016/j.jelechem.2017.11.003
   Guo LX, 2018, BIOSENS BIOELECTRON, V99, P368, DOI 10.1016/j.bios.2017.08.003
   Guziejewski D, 2012, ENVIRON MONIT ASSESS, V184, P6575, DOI 10.1007/s10661-011-2442-7
   HAAPAKKA KE, 1982, ANAL CHIM ACTA, V139, P229, DOI 10.1016/S0003-2670(01)94000-0
   Haiduc I, 2001, J ORGANOMET CHEM, V623, P29, DOI 10.1016/S0022-328X(00)00677-X
   He JH, 2005, J AM CHEM SOC, V127, P16376, DOI 10.1021/ja0559193
   Hunter RE, 2010, J AGR FOOD CHEM, V58, P1396, DOI 10.1021/jf9028859
   Jafari MT, 2014, ANAL CHIM ACTA, V814, P69, DOI 10.1016/j.aca.2014.01.037
   Jiang D, 2015, ACS APPL MATER INTER, V7, P3093, DOI 10.1021/am507163z
   Jonidi-Jafari A, 2015, J TAIWAN INST CHEM E, V50, P100, DOI 10.1016/j.jtice.2014.12.020
   Kamyabi MA, 2017, J TAIWAN INST CHEM E, V81, P21, DOI 10.1016/j.jtice.2017.10.022
   Khadem M, 2017, ELECTROANAL, V29, P708, DOI 10.1002/elan.201600293
   Koo IS, 2009, CAN J CHEM, V87, P433, DOI 10.1139/V08-178
   Kung CW, 2014, SENSOR ACTUAT B-CHEM, V204, P159, DOI 10.1016/j.snb.2014.07.102
   Li SH, 2019, MICROCHEM J, V148, P397, DOI 10.1016/j.microc.2019.05.025
   Li XJ, 2010, J CHROMATOGR SCI, V48, P183, DOI 10.1093/chromsci/48.3.183
   Luo Q, 2016, CATAL SCI TECHNOL, V6, P1157, DOI 10.1039/c5cy01427a
   Ly SY, 2008, MICROCHIM ACTA, V163, P283, DOI 10.1007/s00604-008-0012-7
   Miao SS, 2016, TALANTA, V158, P142, DOI 10.1016/j.talanta.2016.05.030
   Motaharian A, 2016, ANAL BIOANAL CHEM, V408, P6769, DOI 10.1007/s00216-016-9802-7
   Nascimento MM, 2018, MICROCHEM J, V139, P424, DOI 10.1016/j.microc.2018.03.023
   Oh YM, 2007, NANO LETT, V7, P3681, DOI 10.1021/nl071959o
   Ong BS, 2007, J AM CHEM SOC, V129, P2750, DOI 10.1021/ja068876e
   Richter MM, 2004, CHEM REV, V104, P3003, DOI 10.1021/cr020373d
   Satnami ML, 2018, SENSOR ACTUAT B-CHEM, V267, P155, DOI 10.1016/j.snb.2018.03.181
   TOKEL NE, 1972, J AM CHEM SOC, V94, P2862, DOI 10.1021/ja00763a056
   Umar A, 2016, CERAM INT, V42, P13215, DOI 10.1016/j.ceramint.2016.05.114
   Vargas-Bernal R., 2012, PESTICIDES ADV CHEM, P329, DOI [10.5772/46227, DOI 10.5772/46227]
   Walcarius A, 2007, NAT MATER, V6, P602, DOI 10.1038/nmat1951
   Walcarius A, 2010, ANAL BIOANAL CHEM, V396, P261, DOI 10.1007/s00216-009-3069-1
   Wang BX, 2017, ELECTROCHIM ACTA, V224, P194, DOI 10.1016/j.electacta.2016.12.077
   Wang DH, 2003, ADV MATER, V15, P130, DOI 10.1002/adma.200390025
   Wang DH, 2006, CHEM MATER, V18, P4231, DOI 10.1021/cm052216b
   Wang GL, 2011, J POWER SOURCES, V196, P5756, DOI 10.1016/j.jpowsour.2011.02.049
   Wang L, 2013, CRYSTENGCOMM, V15, P8444, DOI 10.1039/c3ce41316k
   Wang L, 2013, PHYS CHEM CHEM PHYS, V15, P9058, DOI 10.1039/c3cp51240a
   Wang PY, 2019, J AGR FOOD CHEM, V67, P4071, DOI 10.1021/acs.jafc.8b07201
   Wang YZ, 2016, SENSOR ACTUAT B-CHEM, V230, P449, DOI 10.1016/j.snb.2016.02.026
   Wu LK, 2014, ELECTROCHIM ACTA, V116, P158, DOI 10.1016/j.electacta.2013.11.010
   Xu GB, 2000, ELECTROANAL, V12, P583, DOI 10.1002/(SICI)1521-4109(200005)12:8<583::AID-ELAN583>3.3.CO;2-C
   Yan KY, 2013, J AM CHEM SOC, V135, P9531, DOI 10.1021/ja403756s
   Yan ZY, 2017, ELECTROCHIM ACTA, V251, P235, DOI 10.1016/j.electacta.2017.08.102
   Yang Y, 2018, MICROCHEM J, V142, P62, DOI 10.1016/j.microc.2018.06.016
   Yao W, 2008, ELECTROCHIM ACTA, V54, P733, DOI 10.1016/j.electacta.2008.06.067
   Yin JH, 2019, MICROCHEM J, V145, P295, DOI 10.1016/j.microc.2018.09.030
   Zhang K, 2010, ANAL CHEM, V82, P9579, DOI 10.1021/ac102531z
   Zhang Q, 1999, J AGR FOOD CHEM, V47, P1760, DOI 10.1021/jf981004e
   Zhao WW, 2015, ANAL CHEM, V87, P9520, DOI 10.1021/acs.analchem.5b00497
NR 62
TC 15
Z9 16
U1 0
U2 54
PU ELSEVIER
PI AMSTERDAM
PA RADARWEG 29, 1043 NX AMSTERDAM, NETHERLANDS
SN 0026-265X
EI 1095-9149
J9 MICROCHEM J
JI Microchem J.
PD MAY
PY 2020
VL 154
AR 104540
DI 10.1016/j.microc.2019.104540
PG 9
WC Chemistry, Analytical
WE Science Citation Index Expanded (SCI-EXPANDED)
SC Chemistry
GA LF4CH
UT WOS:000527366200015
DA 2023-06-30
ER

PT J
AU Asad, M
   Zulfiqar, A
   Raza, R
   Yang, MH
   Hayat, A
   Akhtar, N
AF Asad, Muhammad
   Zulfiqar, Anam
   Raza, Rizwan
   Yang, Minghui
   Hayat, Akhtar
   Akhtar, Naeem
TI Orange Peel Derived C-dots Decorated CuO Nanorods for the Selective
   Monitoring of Dopamine from Deboned Chicken
SO ELECTROANALYSIS
LA English
DT Article
DE orange peel; C-dots; lead pencil electrode; electrocatalytic activity;
   dopamine
ID GRAPHENE OXIDE; SENSITIVE DETERMINATION; ELECTRODE; SENSOR; PERFORMANCE;
   BIOSENSOR; FABRICATION; NANOSHEETS; COMPOSITE; GLUCOSE
AB A novel electrode based on orange peel derived C-dots decorated CuO nanorods (CR@C-dot) modified lead pencil (LP) electrode has been fabricated for highly sensitive and selective monitoring of dopamine (DA). Prior to the functionalization with C-dot, electrochemical efficacy of CR was evaluated and compared with CuO nano-needles (CN) and nano-spheres (CS). The morphology, surface area and composition of synthesized nanoparticles was confirmed through field emission scanning electron microscopy (FE-SEM), N-2-adsorption-desorption isotherm, X-ray diffraction (XRD), Raman spectroscopy and X-ray photoelectron spectroscopy (XPS). Our results indicated that CR has high electrocatalytic activity compared to CN and CS by expositing greater fraction of catalytic active sites, large surface area and short diffusion pathways. The electrochemical efficacy of CR is further enhanced by decorating with orange peel derived C-dots, which surprisingly lead to the integrations of surface-active sites with current collectors with minimum resistance by acting as an electron transport mediator and providing more surface defects. The developed CR@C-dot sensor enables highly sensitive and selective recognition of DA detection (0.0007 mu M), over good linear range (5-2250 mu M) with rapid response time. the developed CR@C-dot sensor was successfully used to monitor the DA from deboned chicken, thus suggesting reliability of the developed electrode.
C1 [Asad, Muhammad; Hayat, Akhtar; Akhtar, Naeem] COMSATS Univ Islamabad, IRCBM, Lahore Campus,1 1-5 KM Def Rd Off Raiwand Rd, Lahore 54000, Punjab, Pakistan.
   [Asad, Muhammad; Raza, Rizwan] COMSATS Univ Islamabad, Dept Phys, Lahore Campus, Lahore 54000, Pakistan.
   [Asad, Muhammad; Raza, Rizwan] COMSATS Univ Islamabad, Lahore Campus, Lahore, Pakistan.
   [Zulfiqar, Anam] Bahauddin Zakariya Univ, Dept Biochem, Multan, Pakistan.
   [Yang, Minghui] Chinese Acad Sci, NIMTE, Solid State Funct Mat Res Lab, Ningbo 315201, Peoples R China.
C3 COMSATS University Islamabad (CUI); COMSATS University Islamabad (CUI);
   COMSATS University Islamabad (CUI); Bahauddin Zakariya University;
   Chinese Academy of Sciences
RP Hayat, A; Akhtar, N (通讯作者)，COMSATS Univ Islamabad, IRCBM, Lahore Campus,1 1-5 KM Def Rd Off Raiwand Rd, Lahore 54000, Punjab, Pakistan.
EM akhtarhayat@cuilahore.edu.pk; naeemkhan@cuilahore.edu.pk
RI Hayat, Akhtar/AAI-7518-2020; Raza, Rizwan/B-4526-2012
OI Raza, Rizwan/0000-0003-0599-3630; , Naeem/0000-0001-9382-5869
CR Abbas W, 2019, SENSOR ACTUAT B-CHEM, V282, P617, DOI 10.1016/j.snb.2018.11.114
   Akhtar N, 2017, J MATER CHEM B, V5, P7985, DOI 10.1039/c7tb01803g
   Akhtar N, 2015, ADV HEALTHC MATER, V4, P2110, DOI 10.1002/adhm.201500369
   Aparna TK, 2018, J ALLOY COMPD, V741, P1130, DOI 10.1016/j.jallcom.2018.01.205
   Saenz HSC, 2018, MICROCHIM ACTA, V185, DOI 10.1007/s00604-018-2898-z
   Devaraj M, 2016, J MOL LIQ, V221, P930, DOI 10.1016/j.molliq.2016.06.028
   Emran MY, 2018, SENSOR ACTUAT B-CHEM, V259, P114, DOI 10.1016/j.snb.2017.11.156
   Emran MY, 2018, BIOSENS BIOELECTRON, V100, P122, DOI 10.1016/j.bios.2017.08.050
   Emran MY, 2017, MICROCHIM ACTA, V184, P4553, DOI 10.1007/s00604-017-2498-3
   Fuentes S, 2010, J CHIL CHEM SOC, V55, P147, DOI 10.4067/S0717-97072010000100034
   Gao DQ, 2010, NANOSCALE RES LETT, V5, P769, DOI 10.1007/s11671-010-9555-8
   Garcia-Cruz L, 2017, C-J CARBON RES, V3, DOI 10.3390/c3040036
   Genc R, 2017, SCI REP-UK, V7, DOI 10.1038/s41598-017-11347-1
   Hows MEP, 2004, J NEUROSCI METH, V138, P123, DOI 10.1016/j.jneumeth.2004.03.021
   Hsu MS, 2012, ACS APPL MATER INTER, V4, P5570, DOI 10.1021/am301452b
   Huang QT, 2015, RSC ADV, V5, P54102, DOI 10.1039/c5ra05433h
   Josephine DSR, 2017, MICROCHIM ACTA, V184, P781, DOI 10.1007/s00604-016-2015-0
   Li BB, 2015, BIOSENS BIOELECTRON, V67, P121, DOI 10.1016/j.bios.2014.07.053
   Li Y, 2016, MICROCHIM ACTA, V183, P2517, DOI 10.1007/s00604-016-1897-1
   Liu BD, 2016, TALANTA, V146, P114, DOI 10.1016/j.talanta.2015.08.034
   Liu MM, 2013, BIOSENS BIOELECTRON, V45, P206, DOI 10.1016/j.bios.2013.02.010
   Mondal P, 2013, RSC ADV, V3, P5615, DOI 10.1039/c3ra23280h
   Palanisamy S, 2013, MICROCHIM ACTA, V180, P1037, DOI 10.1007/s00604-013-1028-1
   Qian T, 2014, SENSOR ACTUAT B-CHEM, V193, P759, DOI 10.1016/j.snb.2013.12.055
   Raj M, 2017, SENSOR ACTUAT B-CHEM, V239, P993, DOI 10.1016/j.snb.2016.08.083
   Reddy S, 2012, ELECTROCHIM ACTA, V61, P78, DOI 10.1016/j.electacta.2011.11.091
   SASA S, 1977, ANAL CHEM, V49, P354, DOI 10.1021/ac50011a008
   SKOTLAND T, 1980, BIOCHIM BIOPHYS ACTA, V630, P30, DOI 10.1016/0304-4165(80)90134-8
   Sundar S, 2018, NANOMATERIALS-BASEL, V8, DOI 10.3390/nano8100823
   Wallenborg SR, 1999, ANAL CHEM, V71, P544, DOI 10.1021/ac980737v
   Wang YJ, 2017, NEW J CHEM, V41, P1591, DOI 10.1039/c6nj03338e
   Won MS, 2005, ELECTROANAL, V17, P2231, DOI 10.1002/elan.200503369
   Zhang QL, 2015, MICROCHIM ACTA, V182, P589, DOI 10.1007/s00604-014-1363-x
   Zhang YZ, 2004, MICROCHIM ACTA, V147, P225, DOI 10.1007/s00604-004-0235-1
NR 34
TC 16
Z9 16
U1 2
U2 20
PU WILEY-V C H VERLAG GMBH
PI WEINHEIM
PA POSTFACH 101161, 69451 WEINHEIM, GERMANY
SN 1040-0397
EI 1521-4109
J9 ELECTROANAL
JI Electroanalysis
PD JAN
PY 2020
VL 32
IS 1
BP 11
EP 18
DI 10.1002/elan.201900468
PG 8
WC Chemistry, Analytical; Electrochemistry
WE Science Citation Index Expanded (SCI-EXPANDED)
SC Chemistry; Electrochemistry
GA KD7JK
UT WOS:000508039900003
DA 2023-06-30
ER

PT J
AU Kim, KY
   Chang, H
   Lee, WD
   Cai, YF
   Chen, YJ
AF Kim, Kun-Yong
   Chang, Ho
   Lee, Win-Der
   Cai, Yi-Fan
   Chen, You-Jia
TI The Influence of Blood Glucose Meter Resistance Variation on the
   Performance of a Biosensor with a Gold-Coated Circuit Board
SO JOURNAL OF SENSORS
LA English
DT Article
ID FABRICATION
AB In this study, a novel gold-coated test strip for blood glucose measurement has been designed. Such gold-coated test strip is feasible for mass production to achieve economies of scale. Cyclic voltammetry was applied to test strips to undergo electrochemical reaction under a potential range of +/- 0.4V. Glucose oxidase (GOD) was added into K-3[Fe(CN)(6)]. When glucose oxidase undergoes electrochemical reaction, the medium, K-3[Fe(CN)(6)], will act as an electron acceptor, causing the electrodes on the test strip to generate a pair of clear anodic and reductive peaks. The maximum of the anodic and reductive peaks can be used as reference to adjust the resistance of the blood glucose meter. The experimental results show that by adjusting the resistance of the blood glucose meter, the accuracy of blood glucose meter reading can be tuned and blood glucose reading can be stabilized. Therefore, when the resistance of the blood glucose meter is at 2.4K, the standard deviation (STD) and coefficient of variation (CV) of the test strip are lower than those of the test strips measured at resistances of 2.2K and 2.6K. It has been proved in this study that adjusting the resistance of the blood glucose meter can optimize the chemical reaction on gold-coated test strips as well as its reading. This method can also be applied to tune the accuracy of readings for test strips coated with other materials.
C1 [Kim, Kun-Yong; Chang, Ho] Natl Taipei Univ Technol, Grad Inst Mfg Technol, Taipei 10608, Taiwan.
   [Lee, Win-Der; Cai, Yi-Fan; Chen, You-Jia] Lee Ming Inst Technol, Dept Elect Engn, New Taipei 24305, Taiwan.
C3 National Taipei University of Technology
RP Chang, H (通讯作者)，Natl Taipei Univ Technol, Grad Inst Mfg Technol, Taipei 10608, Taiwan.; Lee, WD (通讯作者)，Lee Ming Inst Technol, Dept Elect Engn, New Taipei 24305, Taiwan.
EM f10381@ntut.edu.tw; leewd@mail.lit.edu.tw
CR Al-Taee AM, 2016, I C DEV ESYST ENG, P45, DOI 10.1109/DeSE.2016.10
   Bandodkar AJ, 2018, BIOSENS BIOELECTRON, V101, P181, DOI 10.1016/j.bios.2017.10.019
   Bishop Daniel K, 2010, J Diabetes Sci Technol, V4, P299
   Gong CC, 2017, ELECTROCHIM ACTA, V235, P488, DOI 10.1016/j.electacta.2017.03.144
   Gu M, 2010, SENSOR ACTUAT B-CHEM, V148, P486, DOI 10.1016/j.snb.2010.05.057
   Hsu CT, 2009, ANAL CHEM, V81, P515, DOI 10.1021/ac8019619
   ISO, 2013, IN VITR DIAGN TEST S
   Jawaheer S, 2003, BIOSENS BIOELECTRON, V18, P1429, DOI 10.1016/S0956-5663(03)00073-3
   Lan T, 2016, BIOTECHNOL ADV, V34, P331, DOI 10.1016/j.biotechadv.2016.03.002
   Liang B, 2015, ELECTROCHEM COMMUN, V50, P1, DOI 10.1016/j.elecom.2014.10.016
   Lu SY, 2017, APPL SURF SCI, V422, P900, DOI 10.1016/j.apsusc.2017.06.103
   Mani V, 2013, BIOSENS BIOELECTRON, V41, P309, DOI 10.1016/j.bios.2012.08.045
   Nordson Asymtek I. N. C, 2009, AX X 1000 SER DISP S
   Nordson Asymtek INC, 2014, DISP JET SER DJ 9000
   Nouira W, 2013, MAT SCI ENG C-MATER, V33, P298, DOI 10.1016/j.msec.2012.08.043
   Rafighi P, 2016, SENSOR ACTUAT B-CHEM, V232, P454, DOI 10.1016/j.snb.2016.03.147
   Ramanavicius A, 2017, J ELECTROCHEM SOC, V164, pG45, DOI 10.1149/2.0691704jes
   Soni A, 2015, BIOSENS BIOELECTRON, V67, P763, DOI 10.1016/j.bios.2014.09.042
   Yang PQ, 2017, BIOSENS BIOELECTRON, V92, P709, DOI 10.1016/j.bios.2016.10.013
NR 19
TC 8
Z9 8
U1 0
U2 3
PU HINDAWI LTD
PI LONDON
PA ADAM HOUSE, 3RD FLR, 1 FITZROY SQ, LONDON, W1T 5HF, ENGLAND
SN 1687-725X
EI 1687-7268
J9 J SENSORS
JI J. Sens.
PY 2019
VL 2019
AR 5948182
DI 10.1155/2019/5948182
PG 8
WC Engineering, Electrical & Electronic; Instruments & Instrumentation
WE Science Citation Index Expanded (SCI-EXPANDED)
SC Engineering; Instruments & Instrumentation
GA HN5XG
UT WOS:000460258200001
OA gold, Green Published
DA 2023-06-30
ER

PT J
AU Karimian, N
   Moretto, LM
   Ugo, P
AF Karimian, Najmeh
   Moretto, Ligia M.
   Ugo, Paolo
TI Nanobiosensing with Arrays and Ensembles of Nanoelectrodes
SO SENSORS
LA English
DT Review
DE nanoelectrode; ensemble; array; voltammetry; biosensor;
   bioelectroanalysis
ID ELECTROCHEMICAL CHARACTERIZATION; ELECTROLESS DEPOSITION; TEMPLATE
   SYNTHESIS; CARBON NANOTUBES; VOLTAMMETRIC DETERMINATION; ULTRASENSITIVE
   DETECTION; MICROELECTRODE ARRAYS; ENZYMATIC REACTIVITY; TRACE
   CONCENTRATIONS; CYCLIC VOLTAMMETRY
AB Since the first reports dating back to the mid-1990s, ensembles and arrays of nanoelectrodes (NEEs and NEAs, respectively) have gained an important role as advanced electroanalytical tools thank to their unique characteristics which include, among others, dramatically improved signal/noise ratios, enhanced mass transport and suitability for extreme miniaturization. From the year 2000 onward, these properties have been exploited to develop electrochemical biosensors in which the surfaces of NEEs/NEAs have been functionalized with biorecognition layers using immobilization modes able to take the maximum advantage from the special morphology and composite nature of their surface. This paper presents an updated overview of this field. It consists of two parts. In the first, we discuss nanofabrication methods and the principles of functioning of NEEs/NEAs, focusing, in particular, on those features which are important for the development of highly sensitive and miniaturized biosensors. In the second part, we review literature references dealing the bioanalytical and biosensing applications of sensors based on biofunctionalized arrays/ensembles of nanoelectrodes, focusing our attention on the most recent advances, published in the last five years. The goal of this review is both to furnish fundamental knowledge to researchers starting their activity in this field and provide critical information on recent achievements which can stimulate new ideas for future developments to experienced scientists.
C1 [Karimian, Najmeh; Moretto, Ligia M.; Ugo, Paolo] Univ Ca Foscari Venice, Dept Mol Sci & Nanosyst, Via Torino 155 Mestre, I-30172 Venice, Italy.
C3 Universita Ca Foscari Venezia
RP Ugo, P (通讯作者)，Univ Ca Foscari Venice, Dept Mol Sci & Nanosyst, Via Torino 155 Mestre, I-30172 Venice, Italy.
EM najmeh.karimian@unive.it; moretto@unive.it; ugo@unive.it
RI Ugo, Paolo/B-9378-2014; Karimian, Najmeh/HGT-9405-2022; Moretto, Ligia
   M/E-9940-2010
OI Ugo, Paolo/0000-0003-4803-4755; Moretto, Ligia M/0000-0002-4127-6957;
   Karimian, Najmeh/0000-0001-7414-7070
CR Albonetti C, 2008, NANOTECHNOLOGY, V19, DOI 10.1088/0957-4484/19/43/435303
   Amatore C, 2009, ANAL CHEM, V81, P4397, DOI 10.1021/ac9003419
   AMATORE C, 1983, J ELECTROANAL CHEM, V147, P39, DOI 10.1016/S0022-0728(83)80055-2
   Arrigan DWM, 2004, ANALYST, V129, P1157, DOI 10.1039/b415395m
   Arumugam PU, 2009, BIOSENS BIOELECTRON, V24, P2818, DOI 10.1016/j.bios.2009.02.009
   Bard A. J., 2000, ELECTROCHEMICAL METH
   Bercu B, 2004, NUCL INSTRUM METH B, V225, P497, DOI 10.1016/j.nimb.2004.06.011
   Bograchev DA, 2015, RUSS J ELECTROCHEM+, V51, P799, DOI 10.1134/S1023193515090049
   Bograchev DA, 2013, ELECTROCHIM ACTA, V112, P279, DOI 10.1016/j.electacta.2013.08.171
   Bograchev DA, 2013, ELECTROCHIM ACTA, V96, P1, DOI 10.1016/j.electacta.2013.02.079
   Bottari F, 2014, BIOSENS BIOELECTRON, V52, P403, DOI 10.1016/j.bios.2013.09.025
   Brunetti B, 2000, J ELECTROANAL CHEM, V491, P166, DOI 10.1016/S0022-0728(00)00169-8
   Cao LX, 2008, ELECTROCHIM ACTA, V53, P8144, DOI 10.1016/j.electacta.2008.06.016
   Cao LX, 2009, ELECTROANAL, V21, P1183, DOI 10.1002/elan.200804526
   Chen SL, 2014, PHYS CHEM CHEM PHYS, V16, P635, DOI 10.1039/c3cp53773k
   CHENG IF, 1989, ANAL CHEM, V61, P762, DOI 10.1021/ac00182a024
   Chiriac H, 2003, SENSOR ACTUAT A-PHYS, V106, P348, DOI 10.1016/S0924-4247(03)00200-0
   Davies TJ, 2005, J ELECTROANAL CHEM, V585, P63, DOI 10.1016/j.jelechem.2005.07.022
   Dawson K, 2014, ELECTROCHIM ACTA, V115, P239, DOI 10.1016/j.electacta.2013.10.144
   De Leo M, 2007, CHEM MATER, V19, P5955, DOI 10.1021/cm071703j
   De Leo M, 2007, ELECTROANAL, V19, P227, DOI 10.1002/elan.200603724
   de Oliveira RAG, 2013, ELECTROANAL, V25, P2507, DOI 10.1002/elan.201300322
   Dickey MD, 2008, NANO LETT, V8, P4568, DOI 10.1021/nl8028174
   Dickinson EJF, 2009, J PHYS CHEM C, V113, P17585, DOI 10.1021/jp906404h
   Dincer C, 2012, ELECTROCHEM COMMUN, V24, P123, DOI 10.1016/j.elecom.2012.08.005
   Dincer C, 2015, ELECTROCHIM ACTA, V185, P101, DOI 10.1016/j.electacta.2015.10.113
   Dryfe RAW, 2003, J AM CHEM SOC, V125, P13014, DOI 10.1021/ja037599y
   Errachid A, 2008, MAT SCI ENG C-BIO S, V28, P777, DOI 10.1016/j.msec.2007.10.077
   Fayazfar H, 2015, J MATER ENG PERFORM, V24, P2005, DOI 10.1007/s11665-015-1453-x
   Fruk L, 2007, CHEM-EUR J, V13, P5223, DOI 10.1002/chem.200601793
   Gambirasi A, 2011, ELECTROCHIM ACTA, V56, P8582, DOI 10.1016/j.electacta.2011.07.045
   Gasparac R, 2004, J AM CHEM SOC, V126, P12270, DOI 10.1021/ja0458221
   Gholizadeh A, 2012, ANAL CHEM, V84, P5932, DOI 10.1021/ac300463x
   Gilliam RJ, 2006, APPL ELECTROCHEM, V37, P233
   Godino N, 2009, J PHYS CHEM C, V113, P11119, DOI 10.1021/jp9031354
   Greef R., 1985, INSTRUMENTAL METHODS
   Guo JD, 2009, ANAL CHEM, V81, P130, DOI 10.1021/ac801592j
   Habtamu HB, 2015, ANAL CHEM, V87, P12080, DOI 10.1021/acs.analchem.5b02801
   Habtamu HB, 2015, ELECTROANAL, V27, P2187, DOI 10.1002/elan.201500115
   Hees J, 2013, CHEM-EUR J, V19, P11287, DOI 10.1002/chem.201301763
   Hees J, 2011, ACS NANO, V5, P3339, DOI 10.1021/nn2005409
   Heim M, 2012, ADV FUNCT MATER, V22, P538, DOI 10.1002/adfm.201101918
   Henstridge MC, 2012, CHEM REC, V12, P63, DOI 10.1002/tcr.201100032
   Hernandez-Rivera M, 2016, BIOMATERIALS, V101, P229, DOI 10.1016/j.biomaterials.2016.05.045
   Hu HF, 2015, RSC ADV, V5, P55209, DOI 10.1039/c5ra06300k
   Huang XJ, 2009, SMALL, V5, P776, DOI 10.1002/smll.200801593
   Hulteen JC, 1996, J CHEM SOC FARADAY T, V92, P4029, DOI 10.1039/ft9969204029
   Hulteen JC, 1998, J AM CHEM SOC, V120, P6603, DOI 10.1021/ja980045o
   Jirage KB, 1999, ANAL CHEM, V71, P4913, DOI 10.1021/ac990615i
   Jirage KB, 1997, SCIENCE, V278, P655, DOI 10.1126/science.278.5338.655
   Kobayashi Y, 1999, ANAL CHEM, V71, P3665, DOI 10.1021/ac990223b
   Konishi Y, 2003, J ELECTROANAL CHEM, V559, P149, DOI 10.1016/S0022-0728(03)00157-8
   Krishnamoorthy K, 2005, ANAL CHEM, V77, P5068, DOI 10.1021/ac050604r
   Lanyon YH, 2007, ANAL CHEM, V79, P3048, DOI 10.1021/ac061878x
   Lee HJ, 2001, J ELECTROANAL CHEM, V502, P138, DOI 10.1016/S0022-0728(01)00343-6
   Lee J, 2016, NANOSCALE RES LETT, V11, DOI 10.1186/s11671-016-1504-8
   Li CY, 2014, ELECTROCHEM COMMUN, V42, P1, DOI 10.1016/j.elecom.2014.01.020
   Liu Y, 2016, ANAL CHEM, V88, P6689, DOI 10.1021/acs.analchem.6b00513
   Losilia N. S., 2008, NANOTECHNOLOGY, V19
   Losilla NS, 2009, NANOTECHNOLOGY, V20, DOI 10.1088/0957-4484/20/47/475304
   Lu JS, 2014, ANAL CHEM, V86, P8003, DOI 10.1021/ac502234x
   Malhotra R, 2010, LANGMUIR, V26, P15050, DOI 10.1021/la102306z
   Malhotra R, 2010, ANAL CHEM, V82, P3118, DOI 10.1021/ac902802b
   Mardegan A, 2012, ELECTROCHEM COMMUN, V24, P28, DOI 10.1016/j.elecom.2012.08.012
   Mardegan A, 2012, ELECTROANAL, V24, P798, DOI 10.1002/elan.201100555
   Mardegan A., 2014, J NANOSCI NANOTECHNO, V15, P1
   Martin CR, 1999, ELECTROANAL CHEM, V21, P1
   MENON VP, 1995, ANAL CHEM, V67, P1920, DOI 10.1021/ac00109a003
   Mohamed NM, 2016, DIAM RELAT MATER, V65, P59, DOI 10.1016/j.diamond.2016.01.026
   Mollamahale YB, 2013, ELECTROCHIM ACTA, V106, P288, DOI 10.1016/j.electacta.2013.05.084
   Moon JM, 2014, BIOSENS BIOELECTRON, V57, P157, DOI 10.1016/j.bios.2014.02.016
   Moretto L, 2009, HDB ELECTROCHEMICAL, V1, P87
   Moretto LM, 2011, NANOTECHNOLOGY, V22, DOI 10.1088/0957-4484/22/18/185305
   Moretto LM, 2004, TALANTA, V62, P1055, DOI 10.1016/j.talanta.2003.10.024
   Motoyama M, 2005, J ELECTROANAL CHEM, V584, P84, DOI 10.1016/j.jelechem.2005.07.023
   Mucelli SP, 2008, BIOSENS BIOELECTRON, V23, P1900, DOI 10.1016/j.bios.2008.02.027
   NICHOLSON RS, 1965, ANAL CHEM, V37, P1351, DOI 10.1021/ac60230a016
   Ongaro M, 2016, CHEMELECTROCHEM, V3, P450, DOI 10.1002/celc.201500355
   Ongaro M, 2013, ANAL BIOANAL CHEM, V405, P3715, DOI 10.1007/s00216-012-6552-z
   Ongaro M, 2012, ELECTROCHIM ACTA, V78, P539, DOI 10.1016/j.electacta.2012.06.077
   Paunovic M, 2000, MODERN ELECTROPLATIN, V4
   PENNER RM, 1987, ANAL CHEM, V59, P2625, DOI 10.1021/ac00148a020
   Pereira FC, 2006, ANAL CHIM ACTA, V575, P16, DOI 10.1016/j.aca.2006.05.056
   Periyakaruppan A, 2013, ANAL CHEM, V85, P3858, DOI 10.1021/ac302801z
   Philippe L, 2007, J PHYS CHEM C, V111, P5229, DOI 10.1021/jp0677997
   Piraux L, 1997, NUCL INSTRUM METH B, V131, P357, DOI 10.1016/S0168-583X(97)00363-7
   Pirota KR, 2004, J ALLOY COMPD, V369, P18, DOI 10.1016/j.jallcom.2003.09.040
   Platt M, 2004, ELECTROCHIM ACTA, V49, P3937, DOI 10.1016/j.electacta.2004.02.050
   POSSIN GE, 1970, REV SCI INSTRUM, V41, P772, DOI 10.1063/1.1684640
   Prieto AL, 2001, J AM CHEM SOC, V123, P7160, DOI 10.1021/ja015989j
   Routkevitch D, 1996, J PHYS CHEM-US, V100, P14037, DOI 10.1021/jp952910m
   Sajid MI, 2016, INT J PHARMACEUT, V501, P278, DOI 10.1016/j.ijpharm.2016.01.064
   Sandison ME, 2006, LAB CHIP, V6, P1020, DOI 10.1039/b516598a
   Schonenberger C, 1997, J PHYS CHEM B, V101, P5497, DOI 10.1021/jp963938g
   Selvam AP, 2015, NANOMEDICINE-UK, V10, P2527, DOI 10.2217/NNM.15.100
   Sentic M, 2016, ANAL BIOANAL CHEM, V408, P7085, DOI 10.1007/s00216-016-9504-1
   Silvestrini M, 2011, ELECTROCHIM ACTA, V56, P7718, DOI 10.1016/j.electacta.2011.06.034
   Silvestrini M, 2015, J NANOSCI NANOTECHNO, V15, P3437, DOI 10.1166/jnn.2015.10214
   Silvestrini M, 2013, BIOSENS BIOELECTRON, V40, P265, DOI 10.1016/j.bios.2012.07.041
   Sliusarenko O, 2015, CHEMELECTROCHEM, V2, P1279, DOI 10.1002/celc.201500222
   Sliusarenko O, 2015, ELECTROANAL, V27, P980, DOI 10.1002/elan.201400593
   Stortini AM, 2015, SENSOR ACTUAT B-CHEM, V207, P186, DOI 10.1016/j.snb.2014.09.109
   Sultana R, 2014, ELECTROCHIM ACTA, V126, P98, DOI 10.1016/j.electacta.2013.12.026
   Tai YL, 2004, CHEM MATER, V16, P338, DOI 10.1021/cm030430z
   Tilmaciu CM, 2015, FRONT CHEM, V3, DOI 10.3389/fchem.2015.00059
   Ugo P, 2003, J ELECTROANAL CHEM, V560, P51, DOI 10.1016/j.jelechem.2003.06.007
   Ugo P, 1996, ANAL CHEM, V68, P4160, DOI 10.1021/ac960580b
   Ugo P, 2002, CHEMPHYSCHEM, V3, P917, DOI 10.1002/1439-7641(20021115)3:11<917::AID-CPHC917>3.0.CO;2-U
   Ugo P., 2009, ENCY ELECTROCHEMICAL, V2, P92
   Ugo P., 2015, ELECT NANOELECTRODES
   UGO P, 2003, SENSORS UPDATE, V12, P121
   Ugo P, 2010, INT J ENVIRON AN CH, V90, P747, DOI 10.1080/03067310902962569
   Ugo P, 2010, ELECTROCHIM ACTA, V55, P2865, DOI 10.1016/j.electacta.2009.12.059
   Virgilio F, 2013, MICROELECTRON ENG, V111, P320, DOI 10.1016/j.mee.2013.02.026
   Viswanathan S, 2012, ANAL CHIM ACTA, V726, P79, DOI 10.1016/j.aca.2012.03.025
   Viswanathan S, 2012, BIOSENS BIOELECTRON, V33, P179, DOI 10.1016/j.bios.2011.12.049
   Volgin VM, 2012, RUSS J ELECTROCHEM+, V48, P565, DOI 10.1134/S1023193512060146
   Wang YL, 2012, NANOSCALE, V4, P6025, DOI 10.1039/c2nr31256e
   WILLIAMS WD, 1984, REV SCI INSTRUM, V55, P410, DOI 10.1063/1.1137752
   Xiang Y, 2010, NANO LETT, V10, P1341, DOI 10.1021/nl904207n
   Xiao L, 2008, SENSOR ACTUAT B-CHEM, V133, P118, DOI 10.1016/j.snb.2008.02.003
   Yan YB, 2015, CHEM SOC REV, V44, P3295, DOI 10.1039/c4cs00492b
   Yang NJ, 2016, CARBON, V99, P90, DOI 10.1016/j.carbon.2015.11.061
   Yu CY, 2009, CRYST GROWTH DES, V9, P3840, DOI 10.1021/cg9004888
   Yu JC, 2014, ANAL CHEM, V86, P8129, DOI 10.1021/ac501135u
   Yu JC, 2014, BIOSENS BIOELECTRON, V55, P307, DOI 10.1016/j.bios.2013.12.042
   Yu SF, 2003, NANO LETT, V3, P815, DOI 10.1021/nl0340576
   Zamuner M, 2008, EUR J NANOMED, V1, P33, DOI 10.3884/0001.8
   Zhang YQ, 2016, ELECTROCHIM ACTA, V212, P25, DOI 10.1016/j.electacta.2016.06.126
   Zoski C.G., 2007, HDB ELECTROCHEMISTRY, P678
   Zoski CG, 2007, ANAL CHEM, V79, P1474, DOI 10.1021/ac0619534
NR 131
TC 21
Z9 21
U1 5
U2 69
PU MDPI
PI BASEL
PA ST ALBAN-ANLAGE 66, CH-4052 BASEL, SWITZERLAND
EI 1424-8220
J9 SENSORS-BASEL
JI Sensors
PD JAN
PY 2017
VL 17
IS 1
AR 65
DI 10.3390/s17010065
PG 26
WC Chemistry, Analytical; Engineering, Electrical & Electronic; Instruments
   & Instrumentation
WE Science Citation Index Expanded (SCI-EXPANDED)
SC Chemistry; Engineering; Instruments & Instrumentation
GA EJ2DV
UT WOS:000393021000065
PM 28042840
OA gold, Green Submitted, Green Published
DA 2023-06-30
ER

PT J
AU Paraiso, LF
   de Paula, LF
   Franco, DL
   Madurro, JM
   Brito-Madurro, AG
AF Paraiso, Lara F.
   de Paula, Lucas F.
   Franco, Diego L.
   Madurro, Joao M.
   Brito-Madurro, Ana G.
TI Bioelectrochemical Detection of Alanine Aminotransferase for Molecular
   Diagnostic of the Liver Disease
SO INTERNATIONAL JOURNAL OF ELECTROCHEMICAL SCIENCE
LA English
DT Article
DE alanine aminotransferase; bioelectrode; modified electrode; pyruvate
   oxidase; poly(4-aminophenol)
ID C VIRUS-INFECTION; GLUTAMATE PYRUVATE TRANSAMINASE; SELF-ASSEMBLED
   MONOLAYERS; ELECTROCHEMICAL BIOSENSOR; METABOLIC SYNDROME; OXIDASE;
   SERUM; ELECTRODES; POLY(4-AMINOPHENOL); IMMOBILIZATION
AB This paper reports a new bioelectrode for detection of alanine aminotransferase (ALT), a biomarker of hepatic disorders, using pyruvate oxidase immobilized onto graphite electrode modified with poly(4-aminophenol) and 4-aminoantypirine as electrochemical indicator. Assays through cyclic voltammetry and morphological analysis by atomic force microscopy indicated that the enzyme was successfully incorporated onto the graphite electrode modified with poly(4-aminophenol). The biocatalytic process used on the bioelectrode to evaluate ALT by voltammetry was based on the fact that the target alanine aminotransferase, in presence of L-alanine and alpha-ketoglutarate, produces pyruvate, which is a substrate for the enzyme pyruvate oxidase (PyO) incorporated onto the modified electrode. The H2O2 produced from the reaction pyruvate/PyO oxidizes chemically 4-aminoantypirine (4-APP), leading to a decrease in oxidation current of this compound. This decrease is associated with the consumption of 4-APP by competitive chemical reaction with H2O2, decreasing the availability of 4-APP to oxidation in the electrode, showing that the 4-APP oxidized electrochemically is inversely proportional to the amount of ALT. The bioelectrode showed attractive characteristics such as short response time (about 200 s), low detection limit to ALT (2.68x10(-5) U/L) and good stability after storage (97% of response after 30 days), indicating to be a promising approach for diagnosis of hepatic diseases.
C1 [Paraiso, Lara F.; Brito-Madurro, Ana G.] Univ Fed Uberlandia, Inst Genet & Biochem, BR-38400 Uberlandia, MG, Brazil.
   [de Paula, Lucas F.; Franco, Diego L.; Madurro, Joao M.] Univ Fed Uberlandia, Inst Chem, BR-38400 Uberlandia, MG, Brazil.
C3 Universidade Federal de Uberlandia; Universidade Federal de Uberlandia
RP Paraiso, LF (通讯作者)，Univ Fed Uberlandia, Inst Genet & Biochem, Av Engenheiro Dinz 1178,CP 593, BR-38400 Uberlandia, MG, Brazil.
EM agbrito@iqufu.ufu.br
RI Franco, Diego Leoni/H-1660-2012; Madurro, João M/G-4080-2012; Madurro,
   Ana/AAH-4588-2019
OI Franco, Diego Leoni/0000-0003-4675-971X; Madurro, João
   M/0000-0002-2304-4482; Brito-Madurro, Ana Graci/0000-0003-3698-9845
FU Conselho Nacional de Desenvolvimento Cientifico e Tecnologico (CNPq);
   Fundacao de Amparo a Pesquisa do Estado de Minas Gerais (FAPEMIG);
   Coordenacao de Aperfeicoamento de Pessoal de Nivel Superior (CAPES)
FX The authors are grateful for the financial support from Conselho
   Nacional de Desenvolvimento Cientifico e Tecnologico (CNPq), Fundacao de
   Amparo a Pesquisa do Estado de Minas Gerais (FAPEMIG) and Coordenacao de
   Aperfeicoamento de Pessoal de Nivel Superior (CAPES).
CR ADOLPH L, 1982, ENZYME DIAGNOSIS DIS
   Afonso AS, 2010, J APPL POLYM SCI, V118, P2921, DOI 10.1002/app.32595
   Bergmeyer H., 1980, CLIN CHIM ACTA, V105, P147, DOI [DOI 10.1016/0009-8981(80)90105-9, 10.1016/0009-8981(80)90105-9]
   Brito-Madurro AG, 2007, J MATER SCI, V42, P3238, DOI 10.1007/s10853-006-0235-0
   Chang KS, 2007, BIOSENS BIOELECTRON, V22, P2914, DOI 10.1016/j.bios.2006.12.001
   Santos TVD, 2012, MAT SCI ENG C-MATER, V32, P530, DOI 10.1016/j.msec.2011.12.005
   Dufour DR, 2000, CLIN CHEM, V46, P2027
   Franco DL, 2008, POLYM ENG SCI, V48, P2043, DOI 10.1002/pen.21044
   Gibson TD, 1999, ANALUSIS, V27, P630, DOI 10.1051/analusis:1999270630
   Goessling W, 2008, GASTROENTEROLOGY, V135, P1935, DOI 10.1053/j.gastro.2008.09.018
   He YN, 1997, ANAL CHIM ACTA, V353, P319, DOI 10.1016/S0003-2670(97)87792-6
   Hu XY, 2010, CHEM ENG J, V161, P68, DOI 10.1016/j.cej.2010.04.025
   Huang XJ, 2006, SENSORS-BASEL, V6, P756, DOI 10.3390/s6070756
   Jamal M, 2009, BIOSENS BIOELECTRON, V24, P2926, DOI 10.1016/j.bios.2009.02.032
   Janek RP, 1998, LANGMUIR, V14, P3011, DOI 10.1021/la970980+
   Jung K., 1998, CLIN CHIM ACTA, V115, P1105
   KARMEN A, 1955, J CLIN INVEST, V34, P126, DOI 10.1172/JCI103055
   Kuroda H, 2010, HEPATO-GASTROENTEROL, V57, P1203
   Li G, 2005, BIOSENS BIOELECTRON, V20, P2140, DOI 10.1016/j.bios.2004.09.005
   Liang TJ, 2013, NEW ENGL J MED, V368, P1907, DOI 10.1056/NEJMra1213651
   Oh SY, 2006, METABOLISM, V55, P1604, DOI 10.1016/j.metabol.2006.07.021
   Oldenziel WH, 2005, ANAL CHEM, V77, P5520, DOI 10.1021/ac0580013
   Pan ST, 1996, TALANTA, V43, P1157, DOI 10.1016/0039-9140(95)01854-9
   Plaxco KW, 2011, TRENDS BIOTECHNOL, V29, P1, DOI 10.1016/j.tibtech.2010.10.005
   Poynard Thierry, 2011, Curr Hepat Rep, V10, P87, DOI 10.1007/s11901-011-0096-0
   REITMAN S, 1957, AM J CLIN PATHOL, V28, P56, DOI 10.1093/ajcp/28.1.56
   RIETZ B, 1975, ANAL CHIM ACTA, V77, P191, DOI 10.1016/S0003-2670(01)95170-0
   Rubio-Retama J, 2005, TALANTA, V68, P99, DOI 10.1016/j.talanta.2005.04.042
   Saely CH, 2008, CLIN CHIM ACTA, V397, P82, DOI 10.1016/j.cca.2008.07.024
   Saxena U, 2011, BIOSENS BIOELECTRON, V26, P3037, DOI 10.1016/j.bios.2010.12.009
   SEDEWITZ B, 1984, J BACTERIOL, V160, P273, DOI 10.1128/JB.160.1.273-278.1984
   Song MJ, 2007, J BIOSCI BIOENG, V103, P32, DOI 10.1263/jbb.103.32
   Steichen M, 2008, ELECTROCHIM ACTA, V53, P6202, DOI 10.1016/j.electacta.2008.02.064
   Suman S, 2005, SENSOR ACTUAT B-CHEM, V107, P768, DOI 10.1016/j.snb.2004.12.016
   Vezali E, 2010, CLIN THER, V32, P2117, DOI 10.1016/S0149-2918(11)00022-1
   Vieira SN, 2006, MACROMOL SYMP, V245, P236, DOI 10.1002/masy.200651333
   Wang CC, 2008, TZU CHI MED J, V20, P275, DOI 10.1016/S1016-3190(08)60050-6
   WROBLEWSKI F, 1958, ADV CLIN CHEM, V1, P313, DOI 10.1016/S0065-2423(08)60362-5
   Xuan GS, 2003, BIOSENS BIOELECTRON, V19, P365, DOI 10.1016/S0956-5663(03)00194-5
   YE BC, 1995, J BIOTECHNOL, V42, P45, DOI 10.1016/0168-1656(95)00058-X
   Zhu AP, 2010, ANAL BIOCHEM, V396, P146, DOI 10.1016/j.ab.2009.09.017
NR 41
TC 11
Z9 12
U1 0
U2 34
PU ESG
PI BELGRADE
PA BORIVOJA STEVANOVICA 25-7, BELGRADE, 11000, SERBIA
SN 1452-3981
J9 INT J ELECTROCHEM SC
JI Int. J. Electrochem. Sci.
PD MAR
PY 2014
VL 9
IS 3
BP 1286
EP 1297
PG 12
WC Electrochemistry
WE Science Citation Index Expanded (SCI-EXPANDED)
SC Electrochemistry
GA AA6FM
UT WOS:000331194200020
DA 2023-06-30
ER

PT J
AU Keihan, AH
   Sajjadi, S
AF Keihan, A. H.
   Sajjadi, S.
TI Improvement of the electrochemical and electrocatalytic behavior of
   Prussian blue/carbon nanotubes composite via ionic liquid treatment
SO ELECTROCHIMICA ACTA
LA English
DT Article; Proceedings Paper
CT 9th International Symposium on Electrochemical Micro and Nanosystem
   Technology (EMNT)
CY AUG 15-17, 2012
CL Linz, AUSTRIA
DE Ionic liquid; Carbon nanotubes; Prussian blue; Hydrogen peroxide
ID WALLED CARBON NANOTUBES; BLUE MODIFIED ELECTRODES; HYDROGEN-PEROXIDE;
   HYBRID COMPOSITES; BIOSENSOR; FABRICATION; GLUCOSE; NANOPARTICLES;
   FILMS; IMMOBILIZATION
AB This paper reports the greatly improved electrochemical properties of Prussian blue/carbon nanotubes (PB/CNTs) modified glassy carbon electrode via a room temperature ionic liquid (RTIL) treatment. Firstly, the GC electrodes were modified with nanocomposites of RTIL/CNTs. Then, the PB nanopartides were electrodeposited onto the modified electrode surface. Compared with the PB/CNTs/GC, the PB/RTIL/CNTs/GC electrodes showed higher PB surface concentration value of 2.42 x 10(-9) mol cm(-2), indicating that PB deposition efficiency was improved by 1.8 fold. The apparent diffusion coefficient for K+ displayed value of 5.77 x 10(-11) cm(2) s(-1), which was one order of magnitude higher than that in the absence of RTIL. PB/RTIL/CNTs/GC modified electrodes showed higher electron transfer rate of 2.44s(-1) (2.35 times as much as that of PB/CNTs/GC electrodes). RTIL modified electrodes also displayed high sensitivity toward H2O2 reduction (185.90 mu A mM(-1) cm(-2)) with low detection limit of 0.49 mu M. The RTIL modified electrodes stored dry at room temperature preserved almost 100% of their initial currents over a period of 1 month, a useful property for commercial applications. (C) 2013 Elsevier Ltd. All rights reserved.
C1 [Keihan, A. H.] Baqiyatallah Univ Med Sci, Nanobiotechnol Res Ctr, Tehran, Iran.
   [Keihan, A. H.] Univ Tehran, Inst Biochem & Biophys, Tehran, Iran.
   [Sajjadi, S.] Islamic Azad Univ, Roudehen Branch, Fac Sci, Dept Biol, Roudehen, Iran.
C3 Baqiyatallah University of Medical Sciences (BMSU); University of
   Tehran; Islamic Azad University
RP Sajjadi, S (通讯作者)，Islamic Azad Univ, Roudehen Branch, Fac Sci, Dept Biol, Roudehen, Iran.
EM sajjadi@ibb.ut.ac.ir
RI Keihan, Amir Homayoun/C-9011-2019; Kouchesfehani, Seyedeh Sharareh
   Sajjadi/U-7955-2019
OI Keihan, Amir Homayoun/0000-0002-1622-2754; Kouchesfehani, Seyedeh
   Sharareh Sajjadi/0000-0002-1974-8487
CR Adekunle AS, 2012, COLLOID SURFACE B, V95, P186, DOI 10.1016/j.colsurfb.2012.02.043
   Adekunle AS, 2010, ELECTROANAL, V22, P2519, DOI 10.1002/elan.201000289
   Ahammad AJS, 2009, SENSORS-BASEL, V9, P2289, DOI 10.3390/s90402289
   Baughman RH, 2002, SCIENCE, V297, P787, DOI 10.1126/science.1060928
   Buzzeo MC, 2004, ANAL CHEM, V76, P4583, DOI 10.1021/ac040042w
   Che X, 2011, COLLOID SURFACE B, V84, P454, DOI 10.1016/j.colsurfb.2011.01.041
   Chiu JY, 2009, BIOSENS BIOELECTRON, V24, P2015, DOI 10.1016/j.bios.2008.10.010
   Du P, 2007, ELECTROCHIM ACTA, V52, P6534, DOI 10.1016/j.electacta.2007.04.092
   Farah AM, 2012, INT J ELECTROCHEM SC, V7, P4302
   Fu GL, 2012, TALANTA, V97, P438, DOI 10.1016/j.talanta.2012.04.059
   Fu GL, 2011, BIOSENS BIOELECTRON, V26, P3973, DOI 10.1016/j.bios.2011.03.007
   Han SF, 2007, IND ENG CHEM RES, V46, P6847, DOI 10.1021/ie061511i
   ITAYA K, 1984, J AM CHEM SOC, V106, P3423, DOI 10.1021/ja00324a007
   KANEKO M, 1985, J ELECTROANAL CHEM, V194, P165, DOI 10.1016/0022-0728(85)87016-9
   Karyakin AA, 1998, J ELECTROANAL CHEM, V456, P97, DOI 10.1016/S0022-0728(98)00202-2
   Karyakin AA, 2001, ELECTROANAL, V13, P813, DOI 10.1002/1521-4109(200106)13:10<813::AID-ELAN813>3.0.CO;2-Z
   Karyakin AA, 2000, ANAL CHEM, V72, P1720, DOI 10.1021/ac990801o
   KARYAKIN AA, 1995, ANAL CHEM, V67, P2419, DOI 10.1021/ac00110a016
   LAVIRON E, 1979, J ELECTROANAL CHEM, V101, P19, DOI 10.1016/S0022-0728(79)80075-3
   Li FH, 2008, J ELECTROANAL CHEM, V616, P1, DOI 10.1016/j.jelechem.2007.12.020
   Li N, 2012, MATER CHEM PHYS, V133, P726, DOI 10.1016/j.matchemphys.2012.01.074
   Li ZF, 2007, J ELECTROANAL CHEM, V603, P59, DOI 10.1016/j.jelechem.2007.01.021
   MORTIMER RJ, 1991, J ELECTROCHEM SOC, V138, P633, DOI 10.1149/1.2085647
   Nowall WB, 1997, ELECTROANAL, V9, P102, DOI 10.1002/elan.1140090203
   Opallo M, 2011, J ELECTROANAL CHEM, V656, P2, DOI 10.1016/j.jelechem.2011.01.008
   Ou CF, 2008, J ELECTROANAL CHEM, V624, P287, DOI 10.1016/j.jelechem.2008.09.017
   Pournaghi-Azar MH, 2004, J SOLID STATE ELECTR, V8, P550, DOI 10.1007/s10008-004-0496-y
   Qian L, 2006, COLLOID SURFACE A, V278, P123, DOI 10.1016/j.colsurfa.2005.12.008
   Ricci F, 2005, BIOSENS BIOELECTRON, V21, P389, DOI 10.1016/j.bios.2004.12.001
   Salazar P, 2012, COLLOID SURFACE B, V92, P180, DOI 10.1016/j.colsurfb.2011.11.047
   Tunckol M, 2012, CARBON, V50, P4303, DOI 10.1016/j.carbon.2012.05.017
   Vairavapandian D, 2008, ANAL CHIM ACTA, V626, P119, DOI 10.1016/j.aca.2008.07.052
   Wang J., 2006, ANAL ELECTROCHEMISTR, P201
   Yang HC, 2011, ELECTROCHIM ACTA, V56, P1973, DOI 10.1016/j.electacta.2010.12.003
   Zhang J, 2009, SENSOR ACTUAT B-CHEM, V143, P373, DOI 10.1016/j.snb.2009.08.018
   Zhang L, 2007, J ELECTROANAL CHEM, V603, P243, DOI 10.1016/j.jelechem.2007.02.021
   Zhang L, 2009, ELECTROANAL, V21, P1835, DOI 10.1002/elan.200904620
   Zhang W, 2009, ELECTROANAL, V21, P2325, DOI 10.1002/elan.200904690
   ZHANG Y., 2012, SENSOR ACTUAT B-CHEM, V176, P978
   Zhou PH, 2002, NANO LETT, V2, P845, DOI 10.1021/nl0256154
   Zou YJ, 2007, TALANTA, V72, P437, DOI 10.1016/j.talanta.2006.11.001
   Zou YJ, 2007, BIOSENS BIOELECTRON, V22, P2669, DOI 10.1016/j.bios.2006.10.035
NR 42
TC 32
Z9 32
U1 1
U2 26
PU PERGAMON-ELSEVIER SCIENCE LTD
PI OXFORD
PA THE BOULEVARD, LANGFORD LANE, KIDLINGTON, OXFORD OX5 1GB, ENGLAND
SN 0013-4686
EI 1873-3859
J9 ELECTROCHIM ACTA
JI Electrochim. Acta
PD DEC 15
PY 2013
VL 113
BP 803
EP 809
DI 10.1016/j.electacta.2013.07.063
PG 7
WC Electrochemistry
WE Science Citation Index Expanded (SCI-EXPANDED); Conference Proceedings Citation Index - Science (CPCI-S)
SC Electrochemistry
GA 300VG
UT WOS:000330491500103
DA 2023-06-30
ER

PT J
AU Petrlova, J
   Krizkova, S
   Zitka, O
   Hubalek, J
   Prusa, R
   Adam, V
   Wang, J
   Beklova, M
   Sures, B
   Kizek, R
AF Petrlova, Jitka
   Krizkova, Sona
   Zitka, Ondrej
   Hubalek, Jaromir
   Prusa, Richard
   Adam, Vojtech
   Wang, Joseph
   Beklova, Miroslava
   Sures, Bernd
   Kizek, Rene
TI Utilizing a chronopotentiometric sensor technique for metallothionein
   determination in fish tissues and their host parasites
SO SENSORS AND ACTUATORS B-CHEMICAL
LA English
DT Article; Proceedings Paper
CT 20th European Conference on Solid-State Transducers
CY SEP 17-20, 2006
CL Goteborg, SWEDEN
DE metallothionem; sensor; electrochemical detection; peak H; perch (Perca
   fluviatilis); parasites; Acanthocephalus lucii and Acanthocephalus
   anguillae; heavy metals
ID CURRENT STRIPPING CHRONOPOTENTIOMETRY; MERCURY SATURATION ASSAY; CYCLIC
   VOLTAMMETRY; METAL-IONS; ELECTROCHEMICAL DETERMINATION; CARBON
   ELECTRODES; LEAD ACCUMULATION; HEAVY-METALS; ICP-MS; MT-I
AB Metallothionein (MT) are a class of intracellular proteins possessing cysteme-rich and heavy metal-binding properties. They can be utilized as biomarkers for the detection and assessment of heavy metals in environmental pollution. This paper addresses the development of a sensor technique suitable for the determination of MT in the tissue samples of perches and their parasites. The work suggest a heavy metal biosensor based on interaction of heavy metals (lead(H), cadmium(H), copper(II) and silver(l)) with MT using adsorptive transfer stripping (AdTS) technique in combination with chronopotentiometric stripping analysis. The samples were investigated with various heavy metals (lead(H), cadmium(H), copper(H) and silver(l)), prior to sensor applications to understand the interaction between MT and the metals. The results obtained from this experiment clearly show that cadmium(II) had the highest affinity for MT followed by silver(l), copper(H) and lead(H). Based on these results, we attempted to quantify MT content with respect to content of a heavy metal in the samples of interest. The highest re-evaluated concentration of MT (495 ng/g of fresh weight) was determined in samples of Acanthocephalus anguillae. (c) 2007 Elsevier B.V. All rights reserved.
C1 Mendel Univ Brno, Dept Chem & Biochem, CZ-61300 Brno, Czech Republic.
   Mendel Univ Brno, Dept Anim Nutr & Forage Prod, CZ-61300 Brno, Czech Republic.
   Brno Univ Technol, Dept Microelect, CZ-60200 Brno, Czech Republic.
   Charles Univ Prague, Fac Med 2, Dept Clin Biochem & Pathobiochem, CZ-15006 Prague 5, Czech Republic.
   Arizona State Univ, Dept Chem & Mat Engn, Tempe, AZ 85287 USA.
   Arizona State Univ, Dept Chem, Tempe, AZ 85287 USA.
   Univ Vet & Pharmaceut Sci, Dept Vet Ecol & Environm Protect, CZ-61242 Brno, Czech Republic.
   Univ Duisburg Essen, D-45117 Essen, Germany.
C3 Mendel University in Brno; Mendel University in Brno; Brno University of
   Technology; Charles University Prague; Arizona State University; Arizona
   State University-Tempe; Arizona State University; Arizona State
   University-Tempe; University of Veterinary Sciences Brno; University of
   Duisburg Essen
RP Kizek, R (通讯作者)，Mendel Univ Brno, Dept Chem & Biochem, Zemedelska 1, CZ-61300 Brno, Czech Republic.
EM kizek@sci.muni.cz
RI Zitka, Ondrej/E-1107-2012; Kizek, Rene/D-7748-2012; Zitka,
   Ondrej/L-5588-2019; Sures, Bernd/B-6652-2013; Hubalek,
   Jaromir/D-7753-2012; Krizkova, Sona/E-9617-2012; Adam,
   Vojtech/D-7686-2012; BEKLOVA, Miroslava/F-5477-2012; Wang,
   Joseph/C-6175-2011
OI Zitka, Ondrej/0000-0001-7607-5058; Zitka, Ondrej/0000-0001-7607-5058;
   Hubalek, Jaromir/0000-0002-7496-2558; Krizkova,
   Sona/0000-0002-0479-8369; Adam, Vojtech/0000-0002-8527-286X; Kizek,
   Rene/0000-0002-0467-6169; Sures, Bernd/0000-0001-6865-6186
CR Adam V, 2005, ELECTROANAL, V17, P1649, DOI 10.1002/elan.200403264
   Adam V, 2005, CHEM LISTY, V99, P353
   Amiard JC, 2006, AQUAT TOXICOL, V76, P160, DOI 10.1016/j.aquatox.2005.08.015
   Aschner M, 1997, TOXICOL APPL PHARM, V142, P229, DOI 10.1006/taap.1996.8054
   *AUT EL INST, 1997, ECO CHEM BV
   BRATTEY J, 1988, J PARASITOL, V74, P72, DOI 10.2307/3282480
   Chu MM, 2006, FRONT BIOSCI-LANDMRK, V11, P2113, DOI 10.2741/1954
   Dabrio M, 2002, J INORG BIOCHEM, V88, P123, DOI 10.1016/S0162-0134(01)00374-9
   Dorcak V, 2006, BIOELECTROCHEMISTRY, V68, P14, DOI 10.1016/j.bioelechem.2005.03.004
   DUTTON MD, 1993, ENVIRON TOXICOL CHEM, V12, P1193, DOI 10.1002/etc.5620120707
   El Hourch M, 2003, ELECTROCHIM ACTA, V48, P4083, DOI 10.1016/S0013-4686(03)00566-8
   El Hourch M, 2004, ANAL BIOANAL CHEM, V378, P776, DOI 10.1007/s00216-003-2344-9
   Erk M, 2000, CELL MOL BIOL, V46, P269
   Erk M, 2002, TALANTA, V57, P1211, DOI 10.1016/S0039-9140(02)00239-4
   Guevara-Ortiz JM, 2005, EXP MOL PATHOL, V79, P33, DOI 10.1016/j.yexmp.2005.02.005
   HAMER DH, 1986, ANNU REV BIOCHEM, V55, P913, DOI 10.1146/annurev.bi.55.070186.004405
   Harlyk C, 1997, ELECTROANAL, V9, P608, DOI 10.1002/elan.1140090806
   Harlyk C, 1998, J ELECTROANAL CHEM, V446, P139, DOI 10.1016/S0022-0728(97)00633-5
   Harlyk C, 1998, J ELECTROANAL CHEM, V451, P267, DOI 10.1016/S0022-0728(98)00072-2
   Harlyk C, 1998, J ELECTROANAL CHEM, V458, P199, DOI 10.1016/S0022-0728(98)00344-1
   HEYROVSKY J., 1930, COLLECTION TRAV CHIM TCHECOSLOVAQUE, V2, P370
   HOGSTRAND C, 1992, ANAL BIOCHEM, V200, P388, DOI 10.1016/0003-2697(92)90484-O
   Infante HG, 2004, J ANAL ATOM SPECTROM, V19, P159, DOI 10.1039/b308032n
   Jia G, 2004, WORLD J GASTROENTERO, V10, P91
   Ju HX, 2000, J ELECTROANAL CHEM, V484, P150, DOI 10.1016/S0022-0728(00)00071-1
   KAGI JHR, 1988, BIOCHEMISTRY-US, V27, P8509, DOI 10.1021/bi00423a001
   Kalman J, 2006, MAR ENVIRON RES, V62, pS390
   Kameo S, 2005, ANAL BIOANAL CHEM, V381, P1514, DOI 10.1007/s00216-005-3157-9
   Kizek R, 2004, CHEM LISTY, V98, P166
   Kizek R, 2001, ANAL CHEM, V73, P4801, DOI 10.1021/ac010126u
   Klaverkamp JF, 2000, AQUAT TOXICOL, V50, P13, DOI 10.1016/S0166-445X(99)00098-3
   Lobinski R, 2006, MASS SPECTROM REV, V25, P255, DOI 10.1002/mas.20069
   MARGOSHES M, 1957, J AM CHEM SOC, V79, P4813, DOI 10.1021/ja01574a064
   Masarik M, 2004, ELECTROANAL, V16, P1172, DOI 10.1002/elan.200403009
   Mateo MCM, 2003, RENAL FAILURE, V25, P719, DOI 10.1081/JDI-120024287
   Mizzen CA, 1996, J BIOCHEM BIOPH METH, V32, P77, DOI 10.1016/0165-022X(95)00044-R
   Mourgaud Y, 2002, BIOMARKERS, V7, P479, DOI 10.1080/1354750021000034528
   Nieto O, 1996, BIOELECTROCH BIOENER, V40, P215, DOI 10.1016/0302-4598(96)01913-7
   Nischwitz V, 2003, ANAL BIOANAL CHEM, V375, P145, DOI 10.1007/s00216-002-1594-2
   OLAFSON RW, 1991, METHOD ENZYMOL, V205, P205
   OLAFSON RW, 1979, ANAL BIOCHEM, V100, P343, DOI 10.1016/0003-2697(79)90239-2
   Palecek E, 2004, ANAL CHEM, V76, P5930, DOI 10.1021/ac049474x
   PALMITER RD, 1992, P NATL ACAD SCI USA, V89, P6333, DOI 10.1073/pnas.89.14.6333
   Petrlova J, 2006, ELECTROCHIM ACTA, V51, P5169, DOI 10.1016/j.electacta.2006.03.077
   Petrlova J, 2006, ELECTROCHIM ACTA, V51, P5112, DOI 10.1016/j.electacta.2006.03.078
   Prange A, 2002, ANAL BIOANAL CHEM, V373, P441, DOI 10.1007/s00216-002-1350-7
   Prusa R, 2006, CLIN CHEM, V52, pA174
   Prusa R, 2005, CLIN CHEM, V51, pA56
   Prusa R, 2004, CLIN CHEM, V50, pA28
   Serrano N, 2006, ELECTROANAL, V18, P169, DOI 10.1002/elan.200503390
   Serrano N, 2006, J ELECTROANAL CHEM, V591, P105, DOI 10.1016/j.jelechem.2006.03.038
   Sestakova I, 2005, BIOINORG CHEM APPL, V3, P43, DOI 10.1155/BCA.2005.43
   Sestakova I, 2000, ELECTROANAL, V12, P100, DOI 10.1002/(SICI)1521-4109(200002)12:2<100::AID-ELAN100>3.0.CO;2-M
   Sestakova I, 2000, CELL MOL BIOL, V46, P257
   Singer C, 2005, AQUAT TOXICOL, V75, P65, DOI 10.1016/j.aquatox.2005.07.004
   Song FY, 2001, LANGMUIR, V17, P4081, DOI 10.1021/la001679n
   Strouhal M, 2003, BIOELECTROCHEMISTRY, V60, P29, DOI 10.1016/S1567-5394(03)00043-4
   Sures B, 2000, PARASITOLOGY, V121, P427, DOI 10.1017/S003118209900654X
   Sures B, 1997, PARASITOL RES, V83, P618, DOI 10.1007/s004360050307
   Sures B, 2002, ECOTOXICOLOGY, V11, P365, DOI 10.1023/A:1020561406624
   Sures B, 2001, INT J PARASITOL, V31, P669, DOI 10.1016/S0020-7519(01)00173-4
   Swierzcek S, 2004, BIOMARKERS, V9, P331, DOI 10.1080/13547500400018281
   Szpunar J, 2002, ANAL BIOANAL CHEM, V373, P404, DOI 10.1007/s00216-002-1282-2
   THOMPSON JAJ, 1984, MAR ENVIRON RES, V11, P137, DOI 10.1016/0141-1136(84)90027-8
   Tomschik M, 1998, ELECTROANAL, V10, P403, DOI 10.1002/(SICI)1521-4109(199805)10:6<403::AID-ELAN403>3.0.CO;2-2
   Tomschik M, 2000, ELECTROANAL, V12, P274, DOI 10.1002/(SICI)1521-4109(20000301)12:4<274::AID-ELAN274>3.3.CO;2-V
   Trnkova L, 2002, BIOELECTROCHEMISTRY, V56, P57, DOI 10.1016/S1567-5394(02)00048-8
   Vacek J, 2004, BIOELECTROCHEMISTRY, V63, P347, DOI 10.1016/j.bioelechem.2003.08.007
   Williams HH, 1994, PARASITIC WORMS FISH
   Wu CM, 2004, BIOSENS BIOELECTRON, V20, P864, DOI 10.1016/j.bios.2004.03.026
   Yang ML, 2006, TALANTA, V69, P1162, DOI 10.1016/j.talanta.2005.12.041
NR 71
TC 51
Z9 52
U1 1
U2 37
PU ELSEVIER SCIENCE SA
PI LAUSANNE
PA PO BOX 564, 1001 LAUSANNE, SWITZERLAND
SN 0925-4005
J9 SENSOR ACTUAT B-CHEM
JI Sens. Actuator B-Chem.
PD OCT 20
PY 2007
VL 127
IS 1
BP 112
EP 119
DI 10.1016/j.snb.2007.07.025
PG 8
WC Chemistry, Analytical; Electrochemistry; Instruments & Instrumentation
WE Science Citation Index Expanded (SCI-EXPANDED); Conference Proceedings Citation Index - Science (CPCI-S)
SC Chemistry; Electrochemistry; Instruments & Instrumentation
GA 227XL
UT WOS:000250691100018
DA 2023-06-30
ER

PT J
AU Wang, SF
   Chen, T
   Zhang, ZL
   Pang, DW
   Wong, KY
AF Wang, Sheng-Fu
   Chen, Ting
   Zhang, Zhi-Ling
   Pang, Dai-Wen
   Wong, Kwok-Yin
TI Effects of hydrophilic room-temperature ionic liquid
   1-butyl-3-methylimidazolium tetrafluoroborate on direct electrochemistry
   and bioelectrocatalysis of heme proteins entrapped in agarose hydrogel
   films
SO ELECTROCHEMISTRY COMMUNICATIONS
LA English
DT Article
DE hydrophilic room-temperature ionic liquid; heme proteins; direct
   electrochemistry; bioelectrocatalysis; agarose hydrogel
ID ELECTROCATALYSIS; BIOCATALYSIS; BIOSENSOR; CATALYSIS; ELECTRODE; SILICA;
   WATER
AB The effects of 1-butyl-3-methylimidazolium tetrafluoroborate ([bmim][13174]) on direct electrochemistry and bioelectrocatalysis of hemoglobin (Hb), myoglobin (Mb), and catalase (Cat) entrapped in agarose hydrogel films were investigatdd. A small amount of water in [bmim][BF4] is necessary to maintain the electrochemical activities of these heme proteins. The direct electron transfer between heme proteins and glassy carbon electrode (GC) is a surface-confined quasi-reversible process, corresponding to heme Fe(III) + e -> heme Fe(II). Several electrochemical parameters of these processes, such as the charge-transfer coefficient (a) and the apparent electron transfer rate constant (k(s)), were calculated by nonlinear regression analysis of square wave voltammetry (SWV) experimental data. Furthermore, highly electrocatalytic activities of the heme protein-agarose films toward hydrogen peroxide (H2O2) were observed, indicating that heme proteins entrapped in agarose films retained their bioelectrocatalytic activities in [bmim][BF4] solution. The apparent Michaelis-Menten constant (K-m(app)) of Mb for H2O2 was evaluated to be 5.93 x 10(-4) mol L-1. The catalytic reduction peak current is directly proportional to the concentration of H2O2 between 1.28 x 10(-6) mol L-1 and 7.08 x 10(-4) mol L-1. Experiments for Hb and Cat received similar results. (C) 2007 Elsevier B.V. All rights reserved.
C1 Wuhan Univ, Coll Chem & Mol Sci, Wuhan 430072, Peoples R China.
   Hubei Univ, Coll Chem & Chem Engn, Wuhan 430062, Peoples R China.
   Hong Kong Polytech Univ, Dept Appl Biol & Chem Technol, Kowloon, Hong Kong, Peoples R China.
C3 Wuhan University; Hubei University; Hong Kong Polytechnic University
RP Pang, DW (通讯作者)，Wuhan Univ, Coll Chem & Mol Sci, Wuhan 430072, Peoples R China.
EM dwpang@whu.edu.cn
RI Wong, Kwok-Yin/O-5948-2014; Zhang, Zhi-Ling/B-3135-2010; Zhang,
   Zhi-ling/AAE-5928-2019
OI Wong, Kwok-Yin/0000-0003-4984-7109; Zhang, Zhi-Ling/0000-0001-7807-2264;
   Zhang, Zhi-ling/0000-0001-7807-2264
CR Aravinda CL, 2004, CHEM COMMUN, P2754, DOI 10.1039/b409861g
   Bard AJ, 1980, ELECTROCHEMICAL METH
   Buzzeo MC, 2004, ANAL CHEM, V76, P4583, DOI 10.1021/ac040042w
   Cammarata L, 2001, PHYS CHEM CHEM PHYS, V3, P5192, DOI 10.1039/b106900d
   Carda-Broch S, 2003, ANAL BIOANAL CHEM, V375, P191, DOI 10.1007/s00216-002-1684-1
   Compton DL, 2003, J ELECTROANAL CHEM, V553, P187, DOI 10.1016/S0022-0728(03)00324-3
   Compton DL, 2002, J ELECTROANAL CHEM, V520, P71, DOI 10.1016/S0022-0728(01)00747-1
   DENG Q, 1995, ANAL CHEM, V67, P1357, DOI 10.1021/ac00104a009
   Dupont J, 2002, CHEM REV, V102, P3667, DOI 10.1021/cr010338r
   El Abedin SZ, 2004, ELECTROCHEM COMMUN, V6, P422, DOI 10.1016/j.elecom.2004.02.013
   Gaillon L, 2001, CHEM COMMUN, P1458, DOI 10.1039/b102526k
   Hanke CG, 2003, J PHYS CHEM B, V107, P10873, DOI 10.1021/jp034221d
   KAMIN RA, 1980, ANAL CHEM, V52, P1198, DOI 10.1021/ac50058a010
   Laszlo JA, 2001, BIOTECHNOL BIOENG, V75, P181, DOI 10.1002/bit.1177
   Lewandowski A, 2004, J PHYS CHEM SOLIDS, V65, P281, DOI 10.1016/j.jpcs.2003.09.009
   Li ZY, 2004, J PHYS CHEM B, V108, P17512, DOI 10.1021/jp047252x
   Liu HH, 2004, BIOSENS BIOELECTRON, V20, P294, DOI 10.1016/j.bios.2004.01.015
   MURRAY RW, 1984, ELECTROANAL CHEM, V13, P191
   ODEA JJ, 1993, ANAL CHEM, V65, P3090, DOI 10.1021/ac00069a024
   Park S, 2003, CURR OPIN BIOTECH, V14, P432, DOI 10.1016/S0958-1669(03)00100-9
   Sheldon R, 2001, CHEM COMMUN, P2399, DOI 10.1039/b107270f
   van Rantwijk F, 2003, TRENDS BIOTECHNOL, V21, P131, DOI 10.1016/S0167-7799(03)00008-8
   Wang BQ, 2000, TALANTA, V51, P565, DOI 10.1016/S0039-9140(99)00315-X
   Wang QL, 2004, BIOSENS BIOELECTRON, V19, P1269, DOI 10.1016/j.bios.2003.11.012
   Wang SF, 2005, LANGMUIR, V21, P9260, DOI 10.1021/la050947k
   Wasserscheid P, 2000, ANGEW CHEM INT EDIT, V39, P3772, DOI 10.1002/1521-3773(20001103)39:21<3772::AID-ANIE3772>3.0.CO;2-5
   Wasserscheid P, 2001, CHEM COMMUN, P1186, DOI 10.1039/b101400p
   Zhang Z, 2002, ANAL CHEM, V74, P163, DOI 10.1021/ac010701u
   Zhang Z, 1997, BIOPHYS CHEM, V63, P133, DOI 10.1016/S0301-4622(96)02216-8
   Zhao F, 2004, ANAL CHEM, V76, P4960, DOI 10.1021/ac0494026
   Zhao Q, 2005, FRONT BIOSCI, V10, P326, DOI 10.2741/1530
   Zhou Y, 2004, NANO LETT, V4, P477, DOI 10.1021/nl025861f
   Zhou YL, 2002, LANGMUIR, V18, P211, DOI 10.1021/la010834a
NR 33
TC 107
Z9 111
U1 0
U2 50
PU ELSEVIER SCIENCE INC
PI NEW YORK
PA STE 800, 230 PARK AVE, NEW YORK, NY 10169 USA
SN 1388-2481
EI 1873-1902
J9 ELECTROCHEM COMMUN
JI Electrochem. Commun.
PD JUL
PY 2007
VL 9
IS 7
BP 1709
EP 1714
DI 10.1016/j.elecom.2007.03.018
PG 6
WC Electrochemistry
WE Science Citation Index Expanded (SCI-EXPANDED)
SC Electrochemistry
GA 190VT
UT WOS:000248089400054
DA 2023-06-30
ER

PT J
AU Florez, A
   Murga, E
   de Zarate, IO
   Jaureguibeitia, A
   Artetxe, A
   Sierra, B
AF Florez, Arantzazu
   Murga, Elena
   Ortiz de Zarate, Itziar
   Jaureguibeitia, Arrate
   Artetxe, Arkaitz
   Sierra, Basilio
TI Measurement Time Reduction by Means of Mathematical Modeling of Enzyme
   Mediated RedOx Reaction in Food Samples Biosensors
SO SENSORS
LA English
DT Article
DE chemical and biological sensors; mathematical modeling; optimization;
   kinetic modeling; parameter estimation
ID PARAMETER EXTRACTION; WIRELESS; GLUCOSE
AB The possibility of measuring in real time the different types of analytes present in food is becoming a requirement in food industry. In this context, biosensors are presented as an alternative to traditional analytical methodologies due to their specificity, high sensitivity and ability to work in real time. It has been observed that the behavior of the analysis curves of the biosensors follow a trend that is reproducible among all the measurements and that is specific to the reaction that occurs in the electrochemical cell and the analyte being analyzed. Kinetic reaction modeling is a widely used method to model processes that occur within the sensors, and this leads to the idea that a mathematical approximation can mimic the electrochemical reaction that takes place while the analysis of the sample is ongoing. For this purpose, a novel mathematical model is proposed to approximate the enzymatic reaction within the biosensor in real time, so the output of the measurement can be estimated in advance. The proposed model is based on adjusting an exponential decay model to the response of the biosensors using a nonlinear least-square method to minimize the error. The obtained results show that our proposed approach is capable of reducing about 40% the required measurement time in the sample analysis phase, while keeping the error rate low enough to meet the accuracy standards of the food industry.
C1 [Florez, Arantzazu; Artetxe, Arkaitz] Vicomtech Fdn, Basque Res & Technol Alliance BRTA, Mikeletegi 57, Donostia San Sebastian 20009, Spain.
   [Florez, Arantzazu; Sierra, Basilio] Univ Basque Country UPV EHU, Dept Comp Sci & Artificial Intelligence, Donostia San Sebastian 20018, Spain.
   [Murga, Elena; Ortiz de Zarate, Itziar; Jaureguibeitia, Arrate] Biolan Microbiosensors SL, Parque Tecnol Bizkaia, Laida Bidea 409, Zamudio 48170, Spain.
C3 University of Basque Country
RP Florez, A (通讯作者)，Vicomtech Fdn, Basque Res & Technol Alliance BRTA, Mikeletegi 57, Donostia San Sebastian 20009, Spain.; Florez, A (通讯作者)，Univ Basque Country UPV EHU, Dept Comp Sci & Artificial Intelligence, Donostia San Sebastian 20018, Spain.
EM aflorez@vicomtech.org; emurga@biolanmb.com; iortizdezarate@biolanmb.com;
   ajaureguibeitia@biolanmb.com; aartetxe@vicomtech.org; b.sierra@ehu.eus
RI ; Artetxe, Arkaitz/T-6201-2017; Sierra, Basilio/L-3160-2014
OI Jauregibeitia, Arrate/0000-0002-9646-308X; Artetxe,
   Arkaitz/0000-0003-0594-7941; Sierra, Basilio/0000-0001-8062-9332
CR Allaire, 2020, P ASME 2020 DES ENG, VVol. 9
   Amine A., 2019, ENCY ANAL SCI, P85, DOI [DOI 10.1016/B978-0-12-409547-2.14204-0, 10.1016/B978-0-12-409547-2.14204-0]
   Artigues M, 2017, SENSORS-BASEL, V17, DOI 10.3390/s17112620
   Caicedo N, 2019, SENSOR ACTUAT B-CHEM, V297, DOI 10.1016/j.snb.2019.05.079
   Chi FF, 2019, SENSOR ACTUAT B-CHEM, V296, DOI 10.1016/j.snb.2019.126640
   Chou JS, 2016, APPL ENERG, V177, P751, DOI 10.1016/j.apenergy.2016.05.074
   Chugh S, 2018, 2018 3RD INTERNATIONAL CONFERENCE FOR CONVERGENCE IN TECHNOLOGY (I2CT)
   Cryer JD, 1986, TIME SERIES ANAL
   Cui X, 2010, NEUROIMAGE, V49, P3039, DOI 10.1016/j.neuroimage.2009.11.050
   da Silva DC, 2020, FOOD RES INT, V136, DOI 10.1016/j.foodres.2020.109609
   Dodevska T, 2019, ACTA CHIM SLOV, V66, P762, DOI 10.17344/acsi.2019.5261
   Domanskyi S, 2017, EMERGENCE COMPLEX CO, V23, P61, DOI 10.1007/978-3-319-33921-4_3
   Gao TT, 2020, TRENDS FOOD SCI TECH, V99, P311, DOI 10.1016/j.tifs.2020.02.019
   Ismail I., 2017, INT J BIOSENS BIOELE, V3, P265, DOI [10.15406/ijbsbe.2017.03.00062, DOI 10.15406/IJBSBE.2017.03.00062]
   Jouha W, 2018, IEEE T POWER ELECTR, V33, P9130, DOI 10.1109/TPEL.2018.2822939
   Mallick SP, 2017, SOL ENERGY, V153, P360, DOI 10.1016/j.solener.2017.05.076
   Martynko E, 2020, BIOSENSORS-BASEL, V10, DOI 10.3390/bios10080100
   Milici S, 2018, IEEE SENS J, V18, P2145, DOI 10.1109/JSEN.2018.2791400
   Parthasarathy P., 2018, Informatics in Medicine Unlocked, V12, P143, DOI 10.1016/j.imu.2018.03.001
   Pinzon JD, 2019, INT J ELEC POWER, V108, P402, DOI 10.1016/j.ijepes.2019.01.022
   Pisoschi AM, 2020, MICROCHEM J, V155, DOI 10.1016/j.microc.2020.104681
   Qureshi S, 2020, CHAOS, V30, DOI 10.1063/1.5121845
   Shih SY, 2019, MACH LEARN, V108, P1421, DOI 10.1007/s10994-019-05815-0
   Surya T., 2019, INT J CURR MICROBIOL, V8, P2035, DOI [10.20546/ijcmas.2019.803.242., DOI 10.20546/IJCMAS.2019.803.242]
   Tohidi-Hosseini SM, 2016, J NAT GAS SCI ENG, V29, P506, DOI 10.1016/j.jngse.2016.01.010
   Vasilescu A, 2019, CHEMOSENSORS, V7, DOI 10.3390/chemosensors7040066
   Xu K, 2020, SENSOR ACTUAT B-CHEM, V319, DOI 10.1016/j.snb.2020.128221
NR 27
TC 1
Z9 1
U1 1
U2 5
PU MDPI
PI BASEL
PA ST ALBAN-ANLAGE 66, CH-4052 BASEL, SWITZERLAND
EI 1424-8220
J9 SENSORS-BASEL
JI Sensors
PD MAY
PY 2021
VL 21
IS 9
AR 2990
DI 10.3390/s21092990
PG 20
WC Chemistry, Analytical; Engineering, Electrical & Electronic; Instruments
   & Instrumentation
WE Science Citation Index Expanded (SCI-EXPANDED)
SC Chemistry; Engineering; Instruments & Instrumentation
GA SC6PU
UT WOS:000650791200001
PM 33923203
OA Green Published, gold
DA 2023-06-30
ER

PT J
AU Assaifan, AK
   Al Habis, N
   Ahmad, I
   Alshehri, NA
   Alharbi, HF
AF Assaifan, Abdulaziz K.
   Habis, Nuha Al
   Ahmad, Iftikhar
   Alshehri, Naif Ahmed
   Alharbi, Hamad F.
TI Scaling-up medical technologies using flexographic printing
SO TALANTA
LA English
DT Review
DE Flexographic printing; Point-of-care; Biosensors; Biotechnology
ID GOLD NANOPARTICLES; GLUCOSE BIOSENSOR; ELECTROCHEMICAL BIOSENSORS;
   MICROFLUIDIC DEVICES; AU ELECTRODE; THIN-FILMS; PAPER; OXIDASE; ROLL;
   ARRAYS
AB Medical technologies, such as point-of-care devices and biological and chemical assays which rely on functional materials deposited on top of substrates, are in great demand due to an increase in the prevalence of diseases worldwide. A significant number of these medical technologies are still in their infancy with respect to commercialization because of the high cost, material and complexity of the conventionally available fabrication techniques. As a result, medical technologies, in broad terms, require low cost and mass production fabrication methods in order to overcome the commercialization challenges. Recently, researchers have explored the flexographic printing technique which is widely employed for food packaging and newspaper production. This technique has proved cost-effective, facile, rapid and industrially compatible fabrication technique of functional materials for various applications. In this review, we provide an account of the attempts of flexographic printing made to scale up functional materials on surfaces for biomedical applications. Firstly, we offer justification for demanding high-throughput fabrication techniques. We then present the facile working principle of the flexographic printing and its use in different medical applications, for example chronic disease monitoring devices, colorimetric sensors, electrochemical sensors, assays and drugs. Finally, we discuss challenges of the fabrication technique. The main purpose of this review is to give insights into the usefulness of flexographic printing to the health care industry.
C1 [Assaifan, Abdulaziz K.; Alharbi, Hamad F.] King Saud Univ, Mech Engn Dept, Riyadh, Saudi Arabia.
   [Habis, Nuha Al; Ahmad, Iftikhar; Alharbi, Hamad F.] King Saud Univ, Ctr Excellence Res Engn Mat, Riyadh, Saudi Arabia.
   [Alshehri, Naif Ahmed] Albaha Univ, Coll Sci, Phys Dept, Albaha, Saudi Arabia.
C3 King Saud University; King Saud University; Al Baha University
RP Assaifan, AK (通讯作者)，King Saud Univ, Mech Engn Dept, Riyadh, Saudi Arabia.; Al Habis, N (通讯作者)，King Saud Univ, Ctr Excellence Res Engn Mat, Riyadh, Saudi Arabia.
EM aassaifan@ksu.edu.sa; nalhabis@ksu.edu.sa
RI Assaifan`, Abdulaziz/GYJ-0503-2022; Ahmad, iftikhar/I-6826-2015;
   Alshehri, Naif/HJP-9158-2023
OI Alshehri, Naif/0000-0001-9556-4850; Al Habis, Nuha/0000-0002-4734-8763
FU DRI - MOE Postdoctoral Fellowship Program PFP; Deanship of Scientific
   Research, King Saud University
FX The authors extend their appreciation to DRI - MOE Postdoctoral
   Fellowship Program PFP for funding this research work through (PFP) and
   also acknowledge the Deanship of Scientific Research, King Saud
   University for their support.
CR Assaifan AK, 2016, ACS APPL MATER INTER, V8, P33802, DOI 10.1021/acsami.6b11640
   Benson J, 2015, NANOSCALE RES LETT, V10, DOI 10.1186/s11671-015-0835-1
   Carrilho E, 2009, ANAL CHEM, V81, P5990, DOI 10.1021/ac900847g
   Cash KJ, 2010, TRENDS MOL MED, V16, P584, DOI 10.1016/j.molmed.2010.08.002
   Chou JC, 2010, MICROELECTRON RELIAB, V50, P753, DOI 10.1016/j.microrel.2010.01.025
   Das P, 2016, BIOSENS BIOELECTRON, V79, P386, DOI 10.1016/j.bios.2015.12.055
   De Silva MN, 2004, BIOMED MICRODEVICES, V6, P219, DOI 10.1023/B:BMMD.0000042051.09807.8c
   Deganello D, 2010, THIN SOLID FILMS, V518, P6113, DOI 10.1016/j.tsf.2010.05.125
   Delaney JT, 2009, SOFT MATTER, V5, P4866, DOI 10.1039/b909878j
   Dietrich JA, 2010, ANNU REV BIOCHEM, V79, P563, DOI 10.1146/annurev-biochem-062608-095938
   Donlan RM, 2002, CLIN MICROBIOL REV, V15, P167, DOI 10.1128/CMR.15.2.167-193.2002
   DUEL LA, 1983, J ADHESION, V16, P49, DOI 10.1080/00218468308074904
   Dungchai W, 2010, ANAL CHIM ACTA, V674, P227, DOI 10.1016/j.aca.2010.06.019
   Fenton EM, 2009, ACS APPL MATER INTER, V1, P124, DOI 10.1021/am800043z
   Fischer T, 2013, J APPL POLYM SCI, V129, P2112, DOI 10.1002/app.38924
   Frimat JP, 2009, ANAL BIOANAL CHEM, V395, P601, DOI 10.1007/s00216-009-2824-7
   Fung CM, 2017, SENSOR ACTUAT B-CHEM, V247, P807, DOI 10.1016/j.snb.2017.03.105
   Grieshaber D, 2008, SENSORS-BASEL, V8, P1400, DOI 10.3390/s8031400
   Hammond JL, 2016, ESSAYS BIOCHEM, V60, P69, DOI 10.1042/EBC20150008
   Heller A, 2008, CHEM REV, V108, P2482, DOI 10.1021/cr068069y
   Himmelhaus M, 2000, SENSOR ACTUAT B-CHEM, V63, P24, DOI 10.1016/S0925-4005(99)00393-7
   Hoekstra DC, 2019, ACS APPL MATER INTER, V11, P7423, DOI 10.1021/acsami.8b21464
   Hosel M, 2012, J MATER CHEM, V22, P15683, DOI 10.1039/c2jm32977h
   Hsu CW, 2016, SENSOR ACTUAT B-CHEM, V230, P559, DOI 10.1016/j.snb.2016.02.109
   Huang ZJ, 2018, SENSORS-BASEL, V18, DOI 10.3390/s18082525
   Huebler AC, 2007, ORG ELECTRON, V8, P480, DOI 10.1016/j.orgel.2007.02.009
   Hubler A, 2011, ADV ENERGY MATER, V1, P1018, DOI 10.1002/aenm.201100394
   Jacobs M, 2014, JALA-J LAB AUTOM, V19, P546, DOI 10.1177/2211068214538971
   Jacobs M, 2014, BIOSENS BIOELECTRON, V55, P7, DOI 10.1016/j.bios.2013.11.022
   Janssen EM, 2013, INT J PHARMACEUT, V441, P818, DOI 10.1016/j.ijpharm.2012.12.023
   Jiang Y, 2010, ANGEW CHEM INT EDIT, V49, P4800, DOI 10.1002/anie.201001057
   Juvonen H, 2013, ACTA BIOMATER, V9, P6704, DOI 10.1016/j.actbio.2013.01.033
   Karimi KG, 2018, J CHIN CHEM SOC-TAIP, V65, P1379, DOI 10.1002/jccs.201800031
   Khan S, 2015, IEEE SENS J, V15, P3164, DOI 10.1109/JSEN.2014.2375203
   Kopola P, 2009, THIN SOLID FILMS, V517, P5757, DOI 10.1016/j.tsf.2009.03.209
   Krebs FC, 2009, SOL ENERG MAT SOL C, V93, P394, DOI 10.1016/j.solmat.2008.10.004
   Kwon J, 2013, NANOSCALE RES LETT, V8, DOI 10.1186/1556-276X-8-489
   Lee GJ, 2017, KOREAN J OPT PHOTONI, V28, P9, DOI 10.3807/KJOP.2017.28.1.009
   Lee SY, 2010, P NATL ACAD SCI USA, V107, P12086, DOI 10.1073/pnas.1002849107
   Li X., 2020, BIO, V22
   Li X, 2008, ANAL CHEM, V80, P9131, DOI 10.1021/ac801729t
   Li YL, 2018, APPL SURF SCI, V427, P328, DOI 10.1016/j.apsusc.2017.08.230
   Lipani L, 2018, NAT NANOTECHNOL, V13, P504, DOI 10.1038/s41565-018-0112-4
   Liu HC, 2013, NANOTECHNOLOGY, V24, DOI 10.1088/0957-4484/24/21/215101
   Lloyd JS, 2015, NANOTECHNOLOGY, V26, DOI 10.1088/0957-4484/26/26/265303
   Lloyd JS, 2013, NANOTECHNOLOGY, V24, DOI 10.1088/0957-4484/24/19/195602
   Luo XL, 2013, ANAL CHEM, V85, P4129, DOI 10.1021/ac4002657
   Maattanen A, 2014, AMB EXPRESS, V4, DOI 10.1186/s13568-014-0032-0
   Maattanen A, 2011, SENSOR ACTUAT B-CHEM, V160, P1404, DOI 10.1016/j.snb.2011.09.086
   Makela T, 2005, SYNTHETIC MET, V153, P285, DOI 10.1016/j.synthmet.2005.07.140
   Martinez AW, 2008, ANAL CHEM, V80, P3699, DOI 10.1021/ac800112r
   Martinez AW, 2007, ANGEW CHEM INT EDIT, V46, P1318, DOI 10.1002/anie.200603817
   Martinez AW, 2010, ANAL CHEM, V82, P3, DOI 10.1021/ac9013989
   Nagaraj VJ, 2010, NANOMEDICINE-UK, V5, P369, DOI [10.2217/nnm.10.11, 10.2217/NNM.10.11]
   Namera A, 2011, FORENSIC TOXICOL, V29, P1, DOI 10.1007/s11419-010-0107-9
   Oliver NS, 2009, DIABETIC MED, V26, P197, DOI 10.1111/j.1464-5491.2008.02642.x
   Olkkonen J, 2010, ANAL CHEM, V82, P10246, DOI 10.1021/ac1027066
   Ortiz GB, 2018, YALE J BIOL MED, V91, P203
   Park J, 2016, INT J PRECIS ENG MAN, V17, P537, DOI 10.1007/s12541-016-0067-z
   Park KH, 2017, CHEM ENG J, V328, P988, DOI 10.1016/j.cej.2017.07.112
   Pejcic B, 2006, ELECTROCHIM ACTA, V51, P6217, DOI 10.1016/j.electacta.2006.04.025
   Phillips CO, 2012, LANGMUIR, V28, P9878, DOI 10.1021/la300867m
   Pradhan D, 2010, ACS APPL MATER INTER, V2, P2409, DOI 10.1021/am100413u
   Qiu CC, 2012, ELECTROCHIM ACTA, V67, P140, DOI 10.1016/j.electacta.2012.02.011
   RABA J, 1995, CRIT REV ANAL CHEM, V25, P1, DOI 10.1080/10408349508050556
   Radke SA, 2005, BIOSENS BIOELECTRON, V20, P1662, DOI 10.1016/j.bios.2004.07.021
   Ridhuan NS, 2018, SCI REP-UK, V8, DOI 10.1038/s41598-018-32127-5
   Rodbard D, 2017, DIABETES TECHNOL THE, V19, pS25, DOI 10.1089/dia.2017.0035
   Same S, 2018, CRESCENT J MED BIOL, V5, P1
   Selvam AP, 2012, IEEE ENG MED BIO, P3251, DOI 10.1109/EMBC.2012.6346658
   Shanmugam NR, 2016, SCI REP-UK, V6, DOI 10.1038/srep33423
   Singh SK, 2007, APPL PHYS LETT, V91, DOI 10.1063/1.2784968
   Sondergaard R, 2012, MATER TODAY, V15, P36, DOI 10.1016/S1369-7021(12)70019-6
   Song MJ, 2006, JPN J APPL PHYS 1, V45, P7197, DOI 10.1143/JJAP.45.7197
   Stewart Thomas N., 2009, Biotechnology Journal, V4, P206, DOI 10.1002/biot.200800234
   Tanak Ambalika Sanjeev, 2019, Anal Chim Acta X, V3, P100029, DOI 10.1016/j.acax.2019.100029
   Thibert S, 2012, 2012 38TH IEEE PHOTOVOLTAIC SPECIALISTS CONFERENCE (PVSC), P2266, DOI 10.1109/PVSC.2012.6318049
   Thomas JH, 2004, ANAL BIOCHEM, V328, P113, DOI 10.1016/j.ab.2004.02.020
   Vestergaard M, 2007, SENSORS-BASEL, V7, P3442, DOI 10.3390/s7123442
   Wang ZQ, 2014, J POWER SOURCES, V268, P246, DOI 10.1016/j.jpowsour.2014.06.032
   Wu BY, 2007, BIOSENS BIOELECTRON, V22, P838, DOI 10.1016/j.bios.2006.03.009
   Zhang SX, 2005, BIOELECTROCHEMISTRY, V67, P15, DOI 10.1016/j.bioelechem.2004.12.002
   Zhang SX, 2005, SENSOR ACTUAT B-CHEM, V109, P367, DOI 10.1016/j.snb.2005.01.003
   Zhang XY, 2016, 2016 IEEE INFORMATION TECHNOLOGY, NETWORKING, ELECTRONIC AND AUTOMATION CONTROL CONFERENCE (ITNEC), P16, DOI 10.1109/ITNEC.2016.7560310
   Zhang YW, 2009, J ELECTROANAL CHEM, V627, P9, DOI 10.1016/j.jelechem.2008.12.010
   Zhao YG, 2015, MICROCHIM ACTA, V182, P605, DOI 10.1007/s00604-014-1364-9
   Zhao ZW, 2007, BIOSENS BIOELECTRON, V23, P135, DOI 10.1016/j.bios.2007.03.014
NR 87
TC 8
Z9 8
U1 2
U2 18
PU ELSEVIER
PI AMSTERDAM
PA RADARWEG 29, 1043 NX AMSTERDAM, NETHERLANDS
SN 0039-9140
EI 1873-3573
J9 TALANTA
JI Talanta
PD NOV 1
PY 2020
VL 219
AR 121236
DI 10.1016/j.talanta.2020.121236
PG 9
WC Chemistry, Analytical
WE Science Citation Index Expanded (SCI-EXPANDED)
SC Chemistry
GA NN4GU
UT WOS:000568748700004
PM 32887127
DA 2023-06-30
ER

PT J
AU Islam, MS
   Sazawa, K
   Hata, N
   Sugawara, K
   Kuramitz, H
AF Islam, Md. Saiful
   Sazawa, Kazuto
   Hata, Noriko
   Sugawara, Kazuharu
   Kuramitz, Hideki
TI Determination of heavy metal toxicity by using a micro-droplet
   hydrodynamic voltammetry for microalgal bioassay based on alkaline
   phosphatase
SO CHEMOSPHERE
LA English
DT Article
DE Microalgal bioassay; Chlamydomonas reinhardtii; Alkaline phosphatase;
   Hydrodynamic voltammetry; Droplet; Rotating disk electrode
ID CHLAMYDOMONAS-REINHARDTI; AMPEROMETRIC DETECTION; CONDUCTOMETRIC
   BIOSENSOR; SYNCHRONOUS CULTURES; VIBRIO-FISCHERI; WATER; ALGAL;
   INHIBITION; PHYTOPLANKTON; SUBSTRATE
AB We developed an electrochemical microalgal bioassay for the determination of heavy metal toxicity in water on the basis of the alkaline phosphatase (ALP) enzyme inhibition of Chlamydomonas reinhardtii. Five heavy metals were chosen as toxicants: Hg, Cd, Pb, Zn, and Cu. The induced ALP activity of C reinhardtii was inhibited using the phosphate starvation method, and the results were evaluated by measuring the electrochemical oxidation of p-aminophenol (PAP) following the enzymatic conversion of p-aminophenyl phosphate (PAPP) as a substrate. The rapid determination,of enzymatic activity was achieved using hydrodynamic voltammetry in a 50 mu L. micro-droplet with a rotating disk electrode (RDE). Enzymatic activity over a PAPP substrate is affected by heavy metal ions, and this phenomenon decreases the chronoamperometric current signal. The concentrations of Hg, Cd, Pb, Zn, and Cu in which the ALP activity was half that of the control (EC50) were found to be 0.017, 0.021, 0.27, 1.30, and 136 respectively. The RDE system was demonstrated to be capable of detecting enzymatic activity by using a small amount of regent, a reaction time of only 60 s, and a detection limit of 5.4 x 10(-7) U. (C) 2017 Elsevier Ltd. All rights reserved.
C1 [Islam, Md. Saiful; Sazawa, Kazuto; Hata, Noriko; Kuramitz, Hideki] Toyama Univ, Grad Sch Sci & Engn Res, Dept Environm Biol & Chem, Gofuku 3190, Toyama 9308555, Japan.
   [Sugawara, Kazuharu] Maebashi Inst Technol, Maebashi, Gunma 3710816, Japan.
C3 University of Toyama
RP Kuramitz, H (通讯作者)，Toyama Univ, Grad Sch Sci & Engn Res, Dept Environm Biol & Chem, Gofuku 3190, Toyama 9308555, Japan.
EM kuramitz@sci.u-toyama.ac.jp
RI Kuramitz, Hideki/AAH-3091-2020
OI Kuramitz, Hideki/0000-0002-9102-3667; Sazawa,
   Kazuto/0000-0002-6559-5987; ISLAM, MD SAIFUL/0000-0003-1774-7162
FU Grants-in-Aid for Scientific Research [16K05820, 16H02976] Funding
   Source: KAKEN
CR [Anonymous], 1989, CHLAMYDOMONAS SOURCE
   Berezhetskyy AL, 2008, IRBM, V29, P136, DOI 10.1016/j.rbmret.2007.12.007
   Blaise Christian, 1998, Water Quality Research Journal of Canada, V33, P133
   Choi CJ, 2012, WATER RES, V46, P2615, DOI 10.1016/j.watres.2012.02.027
   Chotpantarat Srilert, 2011, American Journal of Environmental Sciences, V7, P57, DOI 10.3844/ajessp.2011.65.72
   Chotpantarat S, 2011, J ENVIRON SCI, V23, P640, DOI 10.1016/S1001-0742(10)60417-2
   Chouteau C, 2005, BIOSENS BIOELECTRON, V21, P273, DOI 10.1016/j.bios.2004.09.032
   COPELAND WH, 1985, CLIN CHEM, V31, P185
   Durrieu C, 2003, J APPL PHYCOL, V15, P289, DOI 10.1023/A:1025165727616
   Durrieu C, 2002, ECOTOX ENVIRON SAFE, V51, P206, DOI 10.1006/eesa.2001.2140
   Fanjul-Bolado P, 2006, ANAL BIOANAL CHEM, V385, P1202, DOI 10.1007/s00216-006-0367-8
   Ferro Y, 2012, SENSORS-BASEL, V12, P16879, DOI 10.3390/s121216879
   Franklin NM, 2001, ARCH ENVIRON CON TOX, V40, P469
   Franklin NM, 2001, ENVIRON TOXICOL CHEM, V20, P160, DOI [10.1002/etc.5620200118, 10.1897/1551-5028(2001)020&lt;0160:DOFCBA&gt;2.0.CO;2]
   GAYET JC, 1993, BIOSENS BIOELECTRON, V8, P177, DOI 10.1016/0956-5663(93)85030-R
   Gissi F, 2015, ENVIRON TOXICOL CHEM, V34, P1578, DOI 10.1002/etc.2949
   Harris EH, 2001, ANNU REV PLANT PHYS, V52, P363, DOI 10.1146/annurev.arplant.52.1.363
   Huang BQ, 1999, MAR POLLUT BULL, V39, P205, DOI 10.1016/S0025-326X(99)00006-5
   ISO, 2012, 8692 ISO
   Jurado E, 2012, B ENVIRON CONTAM TOX, V88, P290, DOI 10.1007/s00128-011-0479-5
   Kamtekar SD, 1995, MAT SCI ENG C-BIOMIM, V3, P79, DOI 10.1016/0928-4931(95)00095-X
   Koncki R, 2006, ANAL CHIM ACTA, V577, P134, DOI 10.1016/j.aca.2006.05.100
   Kruskopf MM, 2004, HYDROBIOLOGIA, V513, P59, DOI 10.1023/B:hydr.0000018166.15764.b0
   Kuramitz H, 2012, SENSORS-BASEL, V12, P17414, DOI 10.3390/s121217414
   Kuramitz H, 2012, ANAL METHODS-UK, V4, P1783, DOI 10.1039/c2ay05738g
   Labry C, 2005, J EXP MAR BIOL ECOL, V318, P213, DOI 10.1016/j.jembe.2004.12.017
   Levich V., 1962, PHYSICOCHEMICAL HYDR
   Liang CP, 2011, J HAZARD MATER, V186, P622, DOI 10.1016/j.jhazmat.2010.11.042
   LIEN T, 1973, EXP CELL RES, V78, P79, DOI 10.1016/0014-4827(73)90040-2
   LIEN T, 1973, PHYSIOL PLANTARUM, V28, P291, DOI 10.1111/j.1399-3054.1973.tb01191.x
   LIEN T, 1972, BIOCHIM BIOPHYS ACTA, V287, P154, DOI 10.1016/0005-2787(72)90338-3
   LOPPES R, 1973, GENETICS, V75, P593
   LOPPES R, 1976, J BACTERIOL, V128, P114, DOI 10.1128/JB.128.1.114-116.1976
   Alvarado-Gamez AL, 2014, SENSORS-BASEL, V14, P3756, DOI 10.3390/s140203756
   Ma XYY, 2014, SCI TOTAL ENVIRON, V468, P1, DOI 10.1016/j.scitotenv.2013.08.028
   Marugan J, 2012, J HAZARD MATER, V213, P117, DOI 10.1016/j.jhazmat.2012.01.075
   MATAGNE RF, 1976, J BACTERIOL, V126, P937, DOI 10.1128/JB.126.2.937-950.1976
   OECD (Organisation for Economic Co-operation and Development), 1984, GUID TEST CHEM 201 A, P246
   Park J, 2013, BIOORG MED CHEM LETT, V23, P2332, DOI 10.1016/j.bmcl.2013.02.063
   PATNI NJ, 1977, J BACTERIOL, V130, P205, DOI 10.1128/JB.130.1.205-211.1977
   Peterson SM, 1996, B ENVIRON CONTAM TOX, V56, P750, DOI 10.1007/s001289900110
   Pinheiro C, 2013, HYDROBIOLOGIA, V705, P27, DOI 10.1007/s10750-012-1372-x
   Prado R, 2015, ECOTOX ENVIRON SAFE, V114, P117, DOI 10.1016/j.ecoenv.2015.01.021
   Rashed MN, 2010, J HAZARD MATER, V178, P739, DOI 10.1016/j.jhazmat.2010.01.147
   Rattan RK, 2005, AGR ECOSYST ENVIRON, V109, P310, DOI 10.1016/j.agee.2005.02.025
   SALTZMAN S, 1985, PESTIC SCI, V16, P457, DOI 10.1002/ps.2780160503
   Sazawa K, 2015, SENSORS-BASEL, V15, P5331, DOI 10.3390/s150305331
   Sazawa K, 2013, TOXICOL ENVIRON CHEM, V95, P472, DOI 10.1080/02772248.2013.775290
   Shitanda I, 2009, ELECTROCHIM ACTA, V54, P4933, DOI 10.1016/j.electacta.2009.04.005
   SLABBERT JL, 1984, WATER SA, V10, P1
   Smolders R, 2004, ENVIRON POLLUT, V132, P231, DOI 10.1016/j.envpol.2004.04.019
   Szydlowska D, 2006, SENSOR ACTUAT B-CHEM, V113, P787, DOI 10.1016/j.snb.2005.07.041
   Taboada-Castro M, 2012, COMMUN SOIL SCI PLAN, V43, P81, DOI 10.1080/00103624.2012.631421
   TANG HT, 1988, ANAL CHIM ACTA, V214, P187, DOI 10.1016/S0003-2670(00)80440-7
   Tekaya N, 2013, BIOELECTROCHEMISTRY, V90, P24, DOI 10.1016/j.bioelechem.2012.10.001
   Teo SiokChin, 2014, Annual Research & Review in Biology, V4, P2663
   USEPA, 2002, EPA821R02E013
   van der Grinten E, 2010, CHEMOSPHERE, V80, P1, DOI 10.1016/j.chemosphere.2010.04.011
   Vazquez JA, 2014, CHEMOSPHERE, V112, P56, DOI 10.1016/j.chemosphere.2014.03.008
   Wijayawardhana CA, 1999, ANAL CHIM ACTA, V399, P3, DOI 10.1016/S0003-2670(99)00570-X
   Wijayawardhana CA, 1999, J ELECTROANAL CHEM, V468, P2, DOI 10.1016/S0022-0728(99)00115-1
   Yoshioka Y., 2001, J ENV TOXICOL, V4, P113
   Zhang JK, 2000, ANAL CHIM ACTA, V408, P241, DOI 10.1016/S0003-2670(99)00844-2
   Zhu B, 2011, ECOTOX ENVIRON SAFE, V74, P2193, DOI 10.1016/j.ecoenv.2011.07.033
NR 64
TC 11
Z9 12
U1 2
U2 70
PU PERGAMON-ELSEVIER SCIENCE LTD
PI OXFORD
PA THE BOULEVARD, LANGFORD LANE, KIDLINGTON, OXFORD OX5 1GB, ENGLAND
SN 0045-6535
EI 1879-1298
J9 CHEMOSPHERE
JI Chemosphere
PD DEC
PY 2017
VL 188
BP 337
EP 344
DI 10.1016/j.chemosphere.2017.09.008
PG 8
WC Environmental Sciences
WE Science Citation Index Expanded (SCI-EXPANDED)
SC Environmental Sciences & Ecology
GA FK3II
UT WOS:000413378400037
PM 28888859
DA 2023-06-30
ER

PT J
AU Serrano-De la Rosa, LE
   Moreno, A
   Pacio, M
AF Serrano-De la Rosa, Laura E.
   Moreno, Abel
   Pacio, Mauricio
TI Electro-Infiltration of Cytochrome C into a Porous Silicon Network, and
   Its Effect on Nucleation and Protein Crystallization-Studies of the
   Electrical Properties of Porous Silicon Layer-Protein Systems for
   Applications in Electron-Transfer Biomolecular Devices
SO CRYSTALS
LA English
DT Article
DE cytochrome C nucleation and crystallization; protein infiltration;
   porous silicon; electrical properties; silanes; electron-transfer
   biomolecular devices; I-V characteristics
ID SELF-ASSEMBLED MONOLAYERS; TRANSPORT; IMMOBILIZATION; BIOSENSOR;
   SURFACE; DESIGN
AB In this work, we report the electrical properties of cytochrome C (Cyt C) inside porous silicon (PSi). We first used two techniques of protein infiltration: classic sitting drop and electrochemical migration methods. The electrochemically assisted cell, used for the infiltration by electro-migration, improved the Cyt C nucleation and the crystallization behavior due to the PSi. We were able to carry out the crystallization thanks to the previous infiltration of proteins inside the Si pores network. We then continued the protein crystal growth through a vapor diffusion set-up. Secondly, we applied both forward and reverse bias currents only to the infiltrated Cyt C. Finally, the electrical characteristics were compared to the control (the protein molecules of which were not infiltrated) and to the samples without protein infiltration. The linker used in the sitting drop method influenced the electrical properties, which showed a modification in the current density. The simple drop method showed a current density of similar to 42 A/cm(2); when employing the electrochemical cell technique, the current density was similar to 318 A/cm(2); for the crystallized structures, it was similar to 0.908 A/cm(2).
C1 [Serrano-De la Rosa, Laura E.; Pacio, Mauricio] Univ Autonoma Puebla, Inst Ciencias CIDS Benemerita, Ed 130 C, Puebla 72570, Mexico.
   [Moreno, Abel] Univ Nacl Autonoma Mexico, Inst Quim, Circuito Exterior CU, Mexico City 04510, DF, Mexico.
C3 Benemerita Universidad Autonoma de Puebla; Universidad Nacional Autonoma
   de Mexico
RP Pacio, M (通讯作者)，Univ Autonoma Puebla, Inst Ciencias CIDS Benemerita, Ed 130 C, Puebla 72570, Mexico.
EM lauralesd@gmail.com; carcamo@unam.mx; mauriciopcmx@yahoo.com.mx
RI Moreno, Abel/K-6801-2019; Serrano de la Rosa, Laura
   Elvira/AAU-9932-2020; Moreno, Abel/AAW-1993-2021
OI Serrano de la Rosa, Laura Elvira/0000-0002-7730-8869; Moreno,
   Abel/0000-0002-5810-078X; Pacio, Mauricio/0000-0002-4053-9962
FU DGAPA-UNAM within PAPIIT [IT200215]; CONACYT [271582]
FX The authors acknowledge the support of DGAPA-UNAM within the PAPIIT
   program, for the project IT200215-" Estudios biofisicos y estructurales
   del mecanismo de agregacion/desagregacion de macromoleculas biologicas.
   Aplicaciones a nano-biomedicina y al desarrollo de dispositivos
   moleculares fotovoltaicos". Laura E. Serrano-De la Rosa. Thanks to
   CONACYT for the PhD grant 271582.
CR Amdursky N, 2015, ADV SCI, V2, DOI 10.1002/advs.201400026
   Amdursky N, 2014, P NATL ACAD SCI USA, V111, P5556, DOI 10.1073/pnas.1319351111
   Amdursky N, 2013, J AM CHEM SOC, V135, P6300, DOI 10.1021/ja4015474
   Anglin EJ, 2008, ADV DRUG DELIVER REV, V60, P1266, DOI 10.1016/j.addr.2008.03.017
   Cakc T., 2015, MAT SCI ENG B, V193, P61, DOI 10.1016/j.mseb.2014.11.003
   de Groot MT, 2007, LANGMUIR, V23, P729, DOI 10.1021/la062308v
   Eltayyan A., 2015, INT J ADV RES PHYS S, V2, P11
   Kim D, 2013, BIOMICROFLUIDICS, V7, DOI 10.1063/1.4816934
   Ksenofontova OI, 2014, TECH PHYS+, V59, P66, DOI 10.1134/S1063784214010083
   Marquez J, 2014, ELECTROCHIM ACTA, V140, P550, DOI 10.1016/j.electacta.2014.05.065
   Mirkin N, 2008, PROTEINS, V70, P83, DOI 10.1002/prot.21452
   Neamen D., 2012, SEMICONDUCTOR PHYS D, P337
   Pareja-Rivera C, 2017, CRYST GROWTH DES, V17, P135, DOI 10.1021/acs.cgd.6b01362
   Perez Y, 2008, CRYST GROWTH DES, V8, P2493, DOI 10.1021/cg800135s
   Piwonski I, 2005, APPL SURF SCI, V242, P147, DOI 10.1016/j.apsusc.2004.08.009
   Rabinal MK, 2016, APPL SURF SCI, V382, P41, DOI 10.1016/j.apsusc.2016.04.121
   Ron I, 2010, J AM CHEM SOC, V132, P4131, DOI 10.1021/ja907328r
   Sailor M., 2012, POROUS SILICON PRACT, P134
   SANISHVILI RG, 1994, ACTA CRYSTALLOGR D, V50, P687, DOI 10.1107/S0907444994002568
   Sun L, 2014, CHEM SOC REV, V43, P7378, DOI 10.1039/c4cs00143e
   Vikulov VA, 2000, J PHYS D APPL PHYS, V33, P1957, DOI 10.1088/0022-3727/33/16/304
   Williams EH, 2012, APPL SURF SCI, V258, P6056, DOI 10.1016/j.apsusc.2012.02.137
   Xiang LM, 2017, NAT COMMUN, V8, DOI 10.1038/ncomms14471
NR 23
TC 0
Z9 0
U1 1
U2 8
PU MDPI AG
PI BASEL
PA ST ALBAN-ANLAGE 66, CH-4052 BASEL, SWITZERLAND
SN 2073-4352
J9 CRYSTALS
JI Crystals
PD JUL
PY 2017
VL 7
IS 7
AR 194
DI 10.3390/cryst7070194
PG 14
WC Crystallography; Materials Science, Multidisciplinary
WE Science Citation Index Expanded (SCI-EXPANDED)
SC Crystallography; Materials Science
GA FD3PZ
UT WOS:000407446200012
OA gold, Green Submitted
DA 2023-06-30
ER

PT J
AU Kaur, N
   Thakur, H
   Kumar, R
   Prabhakar, N
AF Kaur, Navpreet
   Thakur, Himkusha
   Kumar, Rajesh
   Prabhakar, Nirmal
TI An electrochemical sensor modified with
   poly(3,4-ethylenedioxythiophene)-wrapped multi-walled carbon nanotubes
   for enzyme inhibition-based determination of organophosphates
SO MICROCHIMICA ACTA
LA English
DT Article
DE Conducting polymer; Enzyme inhibition; Electropolymerization;
   Differential pulse voltammetry; Field emission-scanning electron
   microscopy; Electrochemical impedance spectroscopy; 2-pyridine aldoxime
   methiodide
ID ACETYLCHOLINESTERASE BIOSENSOR; GOLD NANOPARTICLES; AMPEROMETRIC
   DETECTION; SENSITIVE DETECTION; PESTICIDES; PEDOT; IMMOBILIZATION;
   ELECTRODE; FILM; NANOCOMPOSITES
AB We report on an acetylcholinesterase (AChE) based sensor for the determination of organophosphates (OPs). A nanocomposite consisting of poly(3,4-ethylenedioxythiophene) (PEDOT; a conducting polymer) and functionalized multi-walled carbon nanotubes (f-MWCNTs) was used as a host matrix for covalent immobilization of AChE. The unique properties of PEDOT and f-MWCNTs proved to be highly efficient for retaining the activity and stability of AChE. The effects of pH value of the phosphate buffer, concentration of enzyme, substrate concentration and incubation time were optimized using chlorpyrifos-methyl as a model OP as it exerts a strong inhibitory effect on AChE. Differential pulse voltammetry (DPV) analysis performed at +0.15 V revealed a linear relation of current in respect to chlorpyrifos-methyl concentration range (0.001 to 50 ppb) with 0.001 ppb as a detection limit. The sensor can be regenerated to 97% of its activity by applying 2-pyridine aldoxime methiodide (2-PAM) as a regenerating agent. It can be re-used up to six times and stored up to one month. The sensor was applied to the determination of chlorpyrifos-methyl in spiked lettuce where it gave recoveries ranging between 95 and 97%.
C1 [Kaur, Navpreet; Thakur, Himkusha; Prabhakar, Nirmal] Panjab Univ, Dept Biochem, Chandigarh 160014, India.
   [Kumar, Rajesh] Panjab Univ, Dept Phys, Chandigarh 160014, India.
C3 Panjab University; Panjab University
RP Prabhakar, N (通讯作者)，Panjab Univ, Dept Biochem, Chandigarh 160014, India.
EM nirmalprabhakar@pu.ac.in
OI Kaur, Navpreet/0000-0003-1514-9580; Kumar, Rajesh/0000-0003-1962-3243
FU University Grants Commission (UGC) - Start UP Grant, Basic Scientific
   Research Fellowship (UGC-BSRF); Special Assistance Programme (UGC-SAP);
   Department of Biotechnology (DBT) [BT/PR5503/MED/29/642/2012]; Promotion
   of University Research and Scientific Excellence Programme of Department
   of Science and Technology (DST)
FX Financial support received under University Grants Commission (UGC) -
   Start UP Grant, Basic Scientific Research Fellowship (UGC-BSRF) and
   Special Assistance Programme (UGC-SAP) is highly acknowledged. We are
   also thankful to Department of Biotechnology (DBT) sponsored project
   number-BT/PR5503/MED/29/642/2012 and Promotion of University Research
   and Scientific Excellence Programme of Department of Science and
   Technology (DST-Purse II) for the financial support.
CR Abdollahi M, 2004, MED SCI MONITOR, V10, pRA141
   Aktar W., 2009, INTERDISCIPL TOXICOL, V2, P1
   Arduini F, 2006, ANAL CHIM ACTA, V580, P155, DOI 10.1016/j.aca.2006.07.052
   Arduini F, 2015, MICROCHIM ACTA, V182, P643, DOI 10.1007/s00604-014-1370-y
   Arduini F, 2010, MICROCHIM ACTA, V170, P193, DOI 10.1007/s00604-010-0317-1
   Balasubramanian K, 2005, SMALL, V1, P180, DOI 10.1002/smll.200400118
   Ben Oujji N, 2014, FOOD CONTROL, V46, P75, DOI 10.1016/j.foodcont.2014.05.006
   Bohunicky B, 2011, NANOTECHNOL SCI APPL, V4, P1, DOI 10.2147/NSA.S13465
   Chauhan N, 2012, ELECTROCHIM ACTA, V67, P79, DOI 10.1016/j.electacta.2012.02.012
   Chen J, 1998, SCIENCE, V282, P95, DOI 10.1126/science.282.5386.95
   Choudhary N, 2008, J ENVIRON BIOL, V29, P259
   Du D, 2007, BIOSENS BIOELECTRON, V23, P130, DOI 10.1016/j.bios.2007.03.008
   Du D, 2007, BIOSENS BIOELECTRON, V23, P285, DOI 10.1016/j.bios.2007.05.002
   Istamboulie G, 2010, TALANTA, V82, P957, DOI 10.1016/j.talanta.2010.05.070
   Jeyapragasam T, 2014, SENSOR ACTUAT B-CHEM, V191, P681, DOI 10.1016/j.snb.2013.10.054
   Kanik FE, 2013, INT J BIOL MACROMOL, V59, P111, DOI 10.1016/j.ijbiomac.2013.04.028
   Kapka-Skrzypczak L, 2011, ANN AGR ENV MED, V18, P294
   Kaur B, 2015, NEW J CHEM, V39, P6899, DOI 10.1039/c5nj01049g
   Kaur N, 2015, INT J ENVIRON AN CH, V95, P1134, DOI 10.1080/03067319.2015.1085526
   Kerr R, 2015, ELECTROCHIM ACTA, V154, P142, DOI 10.1016/j.electacta.2014.12.048
   Lin KC, 2010, BIOSENS BIOELECTRON, V26, P608, DOI 10.1016/j.bios.2010.07.019
   Liu T, 2011, SENSOR ACTUAT B-CHEM, V160, P1255, DOI 10.1016/j.snb.2011.09.059
   Liu Y, 2014, FOOD CONTROL, V36, P49, DOI 10.1016/j.foodcont.2013.08.005
   Mathur RB, 2008, COMPOS SCI TECHNOL, V68, P1608, DOI 10.1016/j.compscitech.2008.02.020
   Norouzi P, 2010, INT J ELECTROCHEM SC, V5, P1434
   Pifferi V, 2013, ELECTROCHIM ACTA, V98, P199, DOI 10.1016/j.electacta.2013.03.048
   Radhakrishnan S, 2013, BIOSENS BIOELECTRON, V47, P133, DOI 10.1016/j.bios.2013.02.049
   Rassaei L, 2011, TRAC-TREND ANAL CHEM, V30, P1704, DOI 10.1016/j.trac.2011.05.009
   Sassolas A., 2012, J ANAL CHEM+, V3, P210, DOI [DOI 10.4236/AJAC.2012.33030, 10.4236/ajac.2012.33030]
   Somboonsub B, 2010, POLYMER, V51, P4472, DOI 10.1016/j.polymer.2010.08.008
   Sun X, 2013, SENS T, V149, P149
   Wahab R, 2014, J MATER SCI, V49, P4288, DOI 10.1007/s10853-014-8124-4
   Wang K, 2011, ANAL CHIM ACTA, V695, P84, DOI 10.1016/j.aca.2011.03.042
   Wei M, 2014, MICROCHIM ACTA, V181, P121, DOI 10.1007/s00604-013-1078-4
   Xia N, 2015, J ELECTROANAL CHEM, V746, P68, DOI 10.1016/j.jelechem.2015.03.030
   Xiao YM, 2012, J MATER CHEM, V22, P19919, DOI 10.1039/c2jm34425d
   Xu GY, 2013, SENSOR ACTUAT B-CHEM, V188, P405, DOI 10.1016/j.snb.2013.07.038
   Xu GY, 2013, SENSOR ACTUAT B-CHEM, V176, P69, DOI 10.1016/j.snb.2012.09.001
   Yan JX, 2013, PESTIC BIOCHEM PHYS, V105, P197, DOI 10.1016/j.pestbp.2013.02.003
   Yanez-Sedeno P, 2010, TRAC-TREND ANAL CHEM, V29, P939, DOI 10.1016/j.trac.2010.06.006
   Zamfir LG, 2011, BIOSENS BIOELECTRON, V26, P3692, DOI 10.1016/j.bios.2011.02.001
   Zhao HY, 2015, BIOSENS BIOELECTRON, V65, P23, DOI 10.1016/j.bios.2014.10.007
NR 42
TC 33
Z9 33
U1 2
U2 78
PU SPRINGER WIEN
PI WIEN
PA SACHSENPLATZ 4-6, PO BOX 89, A-1201 WIEN, AUSTRIA
SN 0026-3672
EI 1436-5073
J9 MICROCHIM ACTA
JI Microchim. Acta
PD JUL
PY 2016
VL 183
IS 7
BP 2307
EP 2315
DI 10.1007/s00604-016-1871-y
PG 9
WC Chemistry, Analytical
WE Science Citation Index Expanded (SCI-EXPANDED)
SC Chemistry
GA DP5YM
UT WOS:000378574100026
DA 2023-06-30
ER

PT J
AU Huang, KJ
   Liu, YJ
   Zhang, JZ
AF Huang, Ke-Jing
   Liu, Yu-Jie
   Zhang, Ji-Zong
TI Aptamer-based electrochemical assay of 17 beta-estradiol using a glassy
   carbon electrode modified with copper sulfide nanosheets and gold
   nanoparticles, and applying enzyme-based signal amplification
SO MICROCHIMICA ACTA
LA English
DT Article
DE Copper sulfide nanosheet; Au nanoparticles; 17 beta-estradiol; Glucose
   oxidase; Signal amplification
ID CUS THIN-FILMS; HORSERADISH-PEROXIDASE; LAYERED MOS2-GRAPHENE;
   BIOSENSOR; GRAPHENE; NANOCOMPOSITE; COMPOSITES; NANOTUBES; ESTRADIOL;
   IMMOBILIZATION
AB We have developed an electrochemical method for the determination of 17 beta-estradiol. A glassy carbon electrode was modified with a composite made from copper sulfide nanosheets, gold nanoparticles, and glucose oxidase. The copper sulfide nanosheet was prepared by a single-step hydrothermal process, and its properties were characterized by X-ray powder diffraction, X-ray photoelectron spectroscopy, scanning electron microscopy and transmission electron microscopy. Finally, an estradiol-specific aptamer was assembled on the electrode. The copper sulfide nanosheet on the electrode surface acts as a relatively good electrical conductor. Glucose oxidase acts as an indicator, and the dual modification of glucose oxidase and gold nanoparticles for signal amplification. The determination of 17 beta-estradiol was performed by differential pulse voltammetry of glucose oxidase because the signal measured at typically -0.43 V depends on the concentration of 17 beta-estradiol because addition of 17 beta-estradiol at electrode hinders electron transfer. A linear relationship exists between the peak current and the logarithm of concentration of 17 beta-estradiol in the 0.5 pM to 5 nM range, with a 60 f. detection limit (at 3 sigma/S). The method displays good selectivity over bisphenol A, 1-aminoanthraquinone and naphthalene even if present in 100-fold concentrations.
C1 [Huang, Ke-Jing; Liu, Yu-Jie; Zhang, Ji-Zong] Xinyang Normal Univ, Coll Chem & Chem Engn, Xinyang 464000, Peoples R China.
   [Huang, Ke-Jing] Hunan Univ, Coll Chem & Chem Engn, State Key Lab Chemo Biosensing & Chemometr, Changsha 410082, Hunan, Peoples R China.
C3 Xinyang Normal University; Hunan University
RP Huang, KJ (通讯作者)，Xinyang Normal Univ, Coll Chem & Chem Engn, Xinyang 464000, Peoples R China.
EM kejinghuang11@163.com
RI huang, ke-jing/ABG-4776-2021
FU National Natural Science Foundation of China [U1304214]; State Key
   Laboratory of Chemo/biosensing and Chemometrics [2013013]
FX This work was supported by the National Natural Science Foundation of
   China (U1304214) and the State Key Laboratory of Chemo/biosensing and
   Chemometrics (No. 2013013).
CR Bollero A, 2012, THIN SOLID FILMS, V520, P4184, DOI 10.1016/j.tsf.2011.04.140
   Chaudhary GR, 2014, CHEM ENG J, V243, P217, DOI 10.1016/j.cej.2014.01.012
   Dong HF, 2012, BIOSENS BIOELECTRON, V33, P228, DOI 10.1016/j.bios.2012.01.006
   Feng QL, 2014, SENSOR ACTUAT B-CHEM, V192, P1, DOI 10.1016/j.snb.2013.10.087
   Guenther K, 2002, ENVIRON SCI TECHNOL, V36, P1676, DOI 10.1021/es010199v
   Guneri E, 2012, J ALLOY COMPD, V516, P20, DOI 10.1016/j.jallcom.2011.11.054
   Hai H, 2014, MICROCHIM ACTA, V181, P893, DOI 10.1007/s00604-014-1177-x
   Huang KJ, 2014, SENSOR ACTUAT B-CHEM, V201, P579, DOI 10.1016/j.snb.2014.05.055
   Huang KJ, 2014, BIOSENS BIOELECTRON, V55, P195, DOI 10.1016/j.bios.2013.11.061
   Huang KJ, 2014, SENSOR ACTUAT B-CHEM, V191, P828, DOI 10.1016/j.snb.2013.10.072
   Huang KJ, 2013, SENSOR ACTUAT B-CHEM, V178, P671, DOI 10.1016/j.snb.2013.01.028
   Huy GD, 2011, BIOPROC BIOSYST ENG, V34, P189, DOI 10.1007/s00449-010-0460-4
   Janegitz BC, 2014, MAT SCI ENG C-MATER, V37, P14, DOI 10.1016/j.msec.2013.12.026
   Jayasena SD, 1999, CLIN CHEM, V45, P1628
   Kalanur SS, 2013, ELECTROCHIM ACTA, V103, P91, DOI 10.1016/j.electacta.2013.04.041
   Li J, 2013, BIOSENS BIOELECTRON, V41, P698, DOI 10.1016/j.bios.2012.09.059
   Li Q, 2012, ELECTROCHIM ACTA, V59, P548, DOI 10.1016/j.electacta.2011.11.017
   Lin XQ, 2006, BIOSENS BIOELECTRON, V22, P253, DOI 10.1016/j.bios.2006.01.005
   Lin ZY, 2012, ANALYST, V137, P819, DOI 10.1039/c1an15856b
   Liu B, 2012, MICROCHIM ACTA, V178, P163, DOI 10.1007/s00604-012-0822-5
   Luo P, 2014, BIOSENS BIOELECTRON, V54, P217, DOI 10.1016/j.bios.2013.11.013
   Noppe H, 2008, ANAL CHIM ACTA, V611, P1, DOI 10.1016/j.aca.2008.01.066
   Ocana C, 2014, MICROCHIM ACTA, V181, P355, DOI 10.1007/s00604-013-1126-0
   Olowu RA, 2010, SENSORS-BASEL, V10, P9872, DOI 10.3390/s101109872
   Pan GX, 2013, ELECTROCHEM COMMUN, V34, P146, DOI 10.1016/j.elecom.2013.06.004
   Qian L, 2013, SENSOR ACTUAT B-CHEM, V176, P952, DOI 10.1016/j.snb.2012.09.076
   Salci B, 2002, J PHARMACEUT BIOMED, V28, P753, DOI 10.1016/S0731-7085(01)00676-8
   Song HY, 2014, BIOSENS BIOELECTRON, V56, P137, DOI 10.1016/j.bios.2014.01.014
   Song JC, 2008, J APPL ELECTROCHEM, V38, P833, DOI 10.1007/s10800-008-9520-8
   Stanczyk FZ, 2013, CONTRACEPTION, V87, P706, DOI 10.1016/j.contraception.2012.12.011
   Wang GX, 2013, ELECTROCHEM COMMUN, V35, P146, DOI 10.1016/j.elecom.2013.08.021
   Wang TY, 2013, ANAL CHEM, V85, P10289, DOI 10.1021/ac402114c
   Wang YR, 2012, ELECTROCHIM ACTA, V80, P264, DOI 10.1016/j.electacta.2012.07.004
   Xue F, 2013, MICROCHIM ACTA, V180, P109, DOI 10.1007/s00604-012-0909-z
   Yang CY, 2014, SENSOR ACTUAT B-CHEM, V197, P149, DOI 10.1016/j.snb.2014.02.036
   Ying GG, 2002, ENVIRON INT, V28, P545, DOI 10.1016/S0160-4120(02)00075-2
   Zhu ZH, 2011, BIOSENS BIOELECTRON, V26, P2119, DOI 10.1016/j.bios.2010.09.017
   Zhu ZH, 2010, BIOSENS BIOELECTRON, V25, P2313, DOI 10.1016/j.bios.2010.03.019
NR 38
TC 31
Z9 33
U1 2
U2 126
PU SPRINGER WIEN
PI WIEN
PA SACHSENPLATZ 4-6, PO BOX 89, A-1201 WIEN, AUSTRIA
SN 0026-3672
EI 1436-5073
J9 MICROCHIM ACTA
JI Microchim. Acta
PD JAN
PY 2015
VL 182
IS 1-2
BP 409
EP 417
DI 10.1007/s00604-014-1352-0
PG 9
WC Chemistry, Analytical
WE Science Citation Index Expanded (SCI-EXPANDED)
SC Chemistry
GA AX8LD
UT WOS:000347160100045
DA 2023-06-30
ER

PT J
AU Vreeland, RF
   Laude, ND
   Lambert, SM
   Heien, ML
AF Vreeland, Richard F.
   Laude, Nicholas D.
   Lambert, Sean M.
   Heien, Michael L.
TI Microwave-Plasma Dry-Etch for Fabrication of Conducting Polymer
   Microelectrodes
SO ANALYTICAL CHEMISTRY
LA English
DT Article
ID ORGANIC SOLAR-CELLS; PEDOT/PSS; ELECTRODES; FILM; LITHOGRAPHY;
   BIOSENSOR; OXYGEN; ARRAYS
AB An inexpensive dry etch technology based on a low-pressure microwave plasma generated in a countertop microwave oven is characterized for the patterning of a conductive polymer microelectrode. The etch process is described, and the microwave-generated plasma is characterized by emission spectroscopy. The plasma is generated with an atmospheric mixture of mostly nitrogen and oxygen. A 10 mu m wide band microelectrode composed of PEDOT:Tosylate, an optically transparent conductive polymer, is fabricated on a plastic substrate. Conductive polymer etch rates are approximately 280-300 nm/minute. A patterned microelectrode is characterized by atomic force microscopy. The horizontal distance of a 10-90% height of a plasmaetched 150 nm thick electrode was measured to be 360 +/- 200 nm (n = 5). Electrodes are further characterized using steady-state cyclic voltammetry, and they have an electroactive area congruent with their geometric area. Finally, a complete device is assembled and used as a separation platform for biogenic amines. A microwave-etched 250 mu m PEDOT:PSS electrode is employed for end-channel electrochemical detection on this microchip, where an electrophoretic separation of dopamine and catechol and a micellar electrokinetic chromatography separation of dopamine and serotonin are performed. Both mass and concentration LODs are comparable to other electrochemical detectors in an end-channel configuration. With the added advantages of easy processing, robustness, optical transparency, and low cost, We expect microwave-etched polymer films to be a viable alternative to traditional electrodes.
C1 [Vreeland, Richard F.; Laude, Nicholas D.; Lambert, Sean M.; Heien, Michael L.] Univ Arizona, Dept Chem & Biochem, Tucson, AZ 85721 USA.
C3 University of Arizona
RP Heien, ML (通讯作者)，Univ Arizona, Dept Chem & Biochem, 1306 East Univ Blvd, Tucson, AZ 85721 USA.
EM mheien@arizona.edu
RI Heien, Michael L/A-4731-2009
OI Heien, Michael L/0000-0001-5164-9596
FU University of Arizona
FX The authors thank Dr. Brooke Beam Massani, Paul Lee, Omid Mandavi, and
   Dr. Chris Baker for fruitful discussion, technical expertise, and
   lithography materials. Additionally, we thank the University of Arizona
   for funding this work.
CR Akkerman H. B., 2006, NATURE, V441, P69
   Andersen KB, 2013, ORG ELECTRON, V14, P1370, DOI 10.1016/j.orgel.2013.02.033
   Ballarin B, 2004, SYNTHETIC MET, V146, P201, DOI 10.1016/j.synthmet.2004.07.006
   Barr MC, 2012, APPL PHYS LETT, V100, DOI 10.1063/1.4709481
   Barret M, 2008, ORG ELECTRON, V9, P1093, DOI 10.1016/j.orgel.2008.08.018
   Blau A, 2011, BIOMATERIALS, V32, P1778, DOI 10.1016/j.biomaterials.2010.11.014
   Bozkurt A, 2011, SENSOR ACTUAT A-PHYS, V169, P89, DOI 10.1016/j.sna.2011.05.015
   Chao JJ, 2010, NANOTECHNOLOGY, V21, DOI 10.1088/0957-4484/21/28/285203
   Chiu JY, 2009, BIOSENS BIOELECTRON, V24, P2015, DOI 10.1016/j.bios.2008.10.010
   Cho CK, 2011, SOL ENERG MAT SOL C, V95, P3269, DOI 10.1016/j.solmat.2011.07.009
   Collazos-Castro JE, 2010, BIOMATERIALS, V31, P9244, DOI 10.1016/j.biomaterials.2010.08.057
   Cui XY, 2003, SENSOR ACTUAT B-CHEM, V89, P92, DOI 10.1016/S0925-4005(02)00448-3
   Ely F, 2011, SYNTHETIC MET, V161, P2129, DOI 10.1016/j.synthmet.2011.08.014
   Eom SH, 2010, ORG ELECTRON, V11, P1516, DOI 10.1016/j.orgel.2010.06.007
   Eom SH, 2009, ORG ELECTRON, V10, P536, DOI 10.1016/j.orgel.2009.01.015
   Fischer DJ, 2009, ELECTROPHORESIS, V30, P3324, DOI 10.1002/elps.200900317
   Ginn BT, 2003, LANGMUIR, V19, P8117, DOI 10.1021/La034138h
   Hau SK, 2008, APPL PHYS LETT, V93, DOI 10.1063/1.3028094
   HEIDENREICH JE, 1987, J VAC SCI TECHNOL B, V5, P347, DOI 10.1116/1.583900
   Hendricks JL, 2008, HEARING RES, V242, P117, DOI 10.1016/j.heares.2008.06.003
   Hopwood J, 2005, J PHYS D APPL PHYS, V38, P1698, DOI 10.1088/0022-3727/38/11/009
   Jung YS, 2008, NANO LETT, V8, P3776, DOI 10.1021/nl802099k
   Kim DH, 2010, ACTA BIOMATER, V6, P57, DOI 10.1016/j.actbio.2009.07.034
   Kim WH, 2002, APPL PHYS LETT, V80, P3844, DOI 10.1063/1.1480100
   Kim YH, 2011, ADV FUNCT MATER, V21, P1076, DOI 10.1002/adfm.201002290
   Kirchmeyer S, 2005, J MATER CHEM, V15, P2077, DOI 10.1039/b417803n
   Larsen ST, 2012, ANALYST, V137, P5057, DOI 10.1039/c2an35953g
   Larsen ST, 2012, ANALYST, V137, P1831, DOI 10.1039/c2an16288a
   Laude ND, 2012, ANAL CHEM, V84, P8422, DOI 10.1021/ac302169y
   Lim JY, 2005, SYNTHETIC MET, V155, P595, DOI 10.1016/j.synthmet.2005.09.040
   Lin KC, 2010, BIOSENS BIOELECTRON, V26, P608, DOI 10.1016/j.bios.2010.07.019
   LIN TH, 1988, IEEE T PLASMA SCI, V16, P631, DOI 10.1109/27.16551
   Lu Y, 2012, BIOMATERIALS, V33, P378, DOI 10.1016/j.biomaterials.2011.09.083
   Na SI, 2009, J MATER CHEM, V19, P9045, DOI 10.1039/b915756e
   Noguer T, 2010, TALANTA, V82, P957
   OGATA T, 1999, HITACHI REV, V48, P344
   Park J, 2008, SENSOR ACTUAT B-CHEM, V133, P244, DOI 10.1016/j.snb.2008.02.029
   PELLETIER J, 1988, APPL PHYS LETT, V53, P1914, DOI 10.1063/1.100343
   Plesse C, 2011, SMART MATER STRUCT, V20, DOI 10.1088/0964-1726/20/12/124002
   Steirer KX, 2009, THIN SOLID FILMS, V517, P2781, DOI 10.1016/j.tsf.2008.10.124
   Taylor PC, 2009, ADV MATER, V21, P2314, DOI 10.1002/adma.200803291
   Thompson BC, 2010, MACROMOL RAPID COMM, V31, P1293, DOI 10.1002/marc.201000064
   Trevisan R, 2011, ADV ENERGY MATER, V1, P781, DOI 10.1002/aenm.201100324
   Wilson P, 2012, ORG ELECTRON, V13, P409, DOI 10.1016/j.orgel.2011.11.011
   Winther-Jensen B, 2004, MACROMOLECULES, V37, P4538, DOI 10.1021/ma049864l
   Xiong ZT, 2012, ORG ELECTRON, V13, P1532, DOI 10.1016/j.orgel.2012.05.005
   Yan H, 2011, POLYM J, V43, P662, DOI 10.1038/pj.2011.32
   Yip HL, 2008, ADV MATER, V20, P2376, DOI 10.1002/adma.200703050
NR 48
TC 12
Z9 12
U1 1
U2 58
PU AMER CHEMICAL SOC
PI WASHINGTON
PA 1155 16TH ST, NW, WASHINGTON, DC 20036 USA
SN 0003-2700
EI 1520-6882
J9 ANAL CHEM
JI Anal. Chem.
PD FEB 4
PY 2014
VL 86
IS 3
BP 1385
EP 1390
DI 10.1021/ac403363a
PG 6
WC Chemistry, Analytical
WE Science Citation Index Expanded (SCI-EXPANDED)
SC Chemistry
GA AA3TI
UT WOS:000331014800014
PM 24417474
DA 2023-06-30
ER

PT J
AU Zhang, LP
   Liu, L
   Xia, N
AF Zhang, Liping
   Liu, Lin
   Xia, Ning
TI Electrochemical Sensing of Alkaline Phosphatase Activity Based on
   Difference of Surface Charge of Electrode
SO INTERNATIONAL JOURNAL OF ELECTROCHEMICAL SCIENCE
LA English
DT Article
DE Dephosphorylation; Alkaline phosphatase; Activity; Electrochemistry;
   Inhibitors
ID SELF-ASSEMBLED MONOLAYERS; DNA-MODIFIED SURFACES; COLORIMETRIC ASSAY;
   GOLD NANOPARTICLES; AMPLIFICATION; QUANTITATION; LEVAMISOLE; BIOSENSOR;
   KINETICS; BINDING
AB Alkaline phosphatase (ALP) is commonly used in clinical assays as a biomarker for the diagnosis of many diseases. ALP inhibitors have been considered as promising drugs for curing the diseases caused by ALP-overexpression. In this work, we reported an electrochemical strategy for probing of ALP activity and screening of potential ALP inhibitors based on the difference of interfacial features of electrode. Specifically, in the absence of ALP, phosphorylated peptides (Cys-Pro-pTyr-NH2 denoted as CPPY) were immobilized onto the gold electrode to form the negatively charged self-assembled monolayers (SAMs), which facilitated the access of the positively charged [Ru(NH3)(6)](3+) probes to the electrode surface. As a result, a couple of adsorption post-wave from [Ru(NH3)(6)](3+) was observed. When the electrode was incubated with CPPY and ALP together, the phosphate group in CPpY would be removed by ALP. Consequently, no apparent post-wave was observed on the modified electrode. The magnitude of the decrease in the post-current was related to ALP concentration and its activity. To demonstrate the feasibility of the method for screening the potential ALP inhibitors, levamisole, a well-known ALP inhibitor, was tested. The results indicated that the method is suitable for probing ALP activity and screening ALP inhibitors in laboratory research.
C1 [Zhang, Liping; Liu, Lin; Xia, Ning] Anyang Normal Univ, Coll Chem & Chem Engn, Anyang 455000, Henan, Peoples R China.
C3 Anyang Normal University
RP Zhang, LP (通讯作者)，Anyang Normal Univ, Coll Chem & Chem Engn, Anyang 455000, Henan, Peoples R China.
EM liulin82414@yahoo.com.cn
RI Zhang, Li/GWM-7501-2022
FU National Natural Science Foundation of China [21205003]
FX Partial support of this work by the National Natural Science Foundation
   of China (21205003) is gratefully acknowledged.
CR Choi Y, 2007, ANGEW CHEM INT EDIT, V46, P707, DOI 10.1002/anie.200603735
   GAREN A, 1960, BIOCHIM BIOPHYS ACTA, V38, P470, DOI 10.1016/0006-3002(60)91282-8
   Gasparac R, 2004, J AM CHEM SOC, V126, P12270, DOI 10.1021/ja0458221
   Ge BX, 2007, J ELECTROANAL CHEM, V602, P156, DOI 10.1016/j.jelechem.2006.12.008
   HARRIS H, 1990, CLIN CHIM ACTA, V186, P133, DOI 10.1016/0009-8981(90)90031-M
   Ino K, 2012, ANAL CHEM, V84, P7593, DOI 10.1021/ac301429n
   Jiang H, 2012, ANAL CHEM, V84, P6986, DOI 10.1021/ac300983t
   Kerman K, 2007, ANAL CHIM ACTA, V588, P26, DOI 10.1016/j.aca.2007.02.001
   Li CM, 2013, BIOSENS BIOELECTRON, V43, P366, DOI 10.1016/j.bios.2012.12.015
   Li LN, 2009, BIOORGAN MED CHEM, V17, P7290, DOI 10.1016/j.bmc.2009.08.048
   Liu L, 2013, ELECTROCHIM ACTA, V89, P616, DOI 10.1016/j.electacta.2012.11.049
   Love JC, 2005, CHEM REV, V105, P1103, DOI 10.1021/cr0300789
   Martic S, 2012, J AM CHEM SOC, V134, P17036, DOI 10.1021/ja302586q
   Miao P, 2011, BIOSENS BIOELECTRON, V27, P178, DOI 10.1016/j.bios.2011.06.047
   Murata T, 2009, BIOSENS BIOELECTRON, V25, P913, DOI 10.1016/j.bios.2009.09.001
   Ruan CM, 2006, ANAL CHEM, V78, P3379, DOI 10.1021/ac0522106
   RUNGE LA, 1979, ANN RHEUM DIS, V38, P122, DOI 10.1136/ard.38.2.122
   Santiago LM, 2010, ANALYST, V135, P1276, DOI 10.1039/c0an00001a
   Steichen M, 2007, BIOSENS BIOELECTRON, V22, P2237, DOI 10.1016/j.bios.2006.10.041
   Su L, 2004, ANAL CHEM, V76, P5953, DOI 10.1021/ac0494331
   VANBELLE H, 1976, CLIN CHEM, V22, P972
   Walter A, 2011, ANAL CHIM ACTA, V689, P29, DOI 10.1016/j.aca.2011.01.014
   Wei H, 2008, ANAL CHEM, V80, P7051, DOI 10.1021/ac801144t
   Wilke N, 2002, J ELECTROANAL CHEM, V537, P67, DOI 10.1016/S0022-0728(02)01249-4
   Xia N, 2013, BIOSENS BIOELECTRON, V43, P155, DOI 10.1016/j.bios.2012.12.020
   Ximenes VE, 1999, ANAL CHIM ACTA, V402, P99, DOI 10.1016/S0003-2670(99)00550-4
   Yang H, 2009, ANGEW CHEM INT EDIT, V48, P8461, DOI 10.1002/anie.200902577
   Yu HZ, 2003, ANAL CHEM, V75, P3902, DOI 10.1021/ac034318w
   Zhang J, 2006, J AM CHEM SOC, V128, P8575, DOI 10.1021/ja061521a
   Zhang S., 2008, ANAL CHEM, V80
   Zhu XJ, 2007, CLIN CHIM ACTA, V377, P150, DOI 10.1016/j.cca.2006.09.015
NR 31
TC 9
Z9 9
U1 2
U2 36
PU ESG
PI BELGRADE
PA BORIVOJA STEVANOVICA 25-7, BELGRADE, 11000, SERBIA
SN 1452-3981
J9 INT J ELECTROCHEM SC
JI Int. J. Electrochem. Sci.
PD JUN
PY 2013
VL 8
IS 6
BP 8311
EP 8319
PG 9
WC Electrochemistry
WE Science Citation Index Expanded (SCI-EXPANDED)
SC Electrochemistry
GA 206TP
UT WOS:000323546100071
DA 2023-06-30
ER

PT J
AU Hong, CL
   Yuan, R
   Chai, YQ
   Zhuo, Y
   Yang, X
AF Hong, Chenglin
   Yuan, Ruo
   Chai, Yaqin
   Zhuo, Ying
   Yang, Xia
TI A strategy for signal amplification using an amperometric enzyme
   immunosensor based on HRP modified platinum nanoparticles
SO JOURNAL OF ELECTROANALYTICAL CHEMISTRY
LA English
DT Article
DE Sandwich-type amperometric; immunosensor; Avidin-biotin immobilization;
   Multi-walled carbon nanotubes; Pt nanoparticles; alpha-1-Fetoprotein
ID MODIFIED CARBON NANOTUBES; ELECTROCHEMICAL IMMUNOSENSOR;
   HORSERADISH-PEROXIDASE; FILM; LIPOSOMES; BIOSENSOR; ELECTRODE; ANTIBODY;
   BIOTIN; LAYER
AB A novel sandwich-type electrochemical enzyme immunosensor for sensitive detection of alpha-1-fetoprotein (AFP) using a signal amplification strategy based on the enzyme and the catalytic activity of Pt nanoparticles (PtNPs) is investigated in this work. Sensitivity was greatly amplified by the detection mode which was based on dual signal amplification: (1) secondary antibody labeled HRP-functionalized PtNPs were introduced on the electrode surface through biotin-avidin interactions: (2) the biotin-labeled HRP was further attached to HRP-functionalized PtNPs to assemble a dense HRP film, which resulted in significant enhancement of the current response. The adjusted (but not random) orientation of anti-AFP on the nanohybrid film of gold nanoparticles/multi-walled carbon nanotubes (AuNP/MWNT) was accomplished using an avidin-biotin immobilization technique. The nanohybrid film AuNP/MWNT can improve the response of the immunosensors due to its higher exposed surface area, high catalytic activity which facilitates electron transfer and excellent biocompatibility. The performance of the amperometric immunosensor was evaluated and optimized for best performance. The detection limit for AFP was found to be 0.08 ng/mL at S/N = 3 and the detection concentration were in the range between 0.25 and 100 ng/mL. (C) 2011 Elsevier B.V. All rights reserved.
C1 [Hong, Chenglin; Yuan, Ruo; Chai, Yaqin; Zhuo, Ying; Yang, Xia] Southwest Univ, Key Lab Luminescence & Real Time Anal, Minist Educ, Coll Chem & Chem Engn, Chongqing 400715, Peoples R China.
   [Hong, Chenglin] Shihezi Univ, Coll Chem & Chem Engn, Shihezi 832002, Xingjiang, Peoples R China.
C3 Southwest University - China; Shihezi University
RP Yuan, R (通讯作者)，Southwest Univ, Key Lab Luminescence & Real Time Anal, Minist Educ, Coll Chem & Chem Engn, Chongqing 400715, Peoples R China.
EM yuanruo@swu.edu.cn
FU National Natural Science Foundation of China [21065009]; Ministry of
   Education of China [210251]; NSF of Chongqing City [CSTC-2004BB4149,
   2005BB4100]; Key Laboratory of MOE on Luminescence and Real-Time
   Analysis (CSTC) [2006CA8006]; Scientific Research Foundation for
   high-level talents, Shihezi University, China [RCZX200930]
FX This work was supported by the National Natural Science Foundation of
   China (21065009), the Key Project of the Ministry of Education of China
   (210251), the NSF of Chongqing City (CSTC-2004BB4149, 2005BB4100), Key
   Laboratory of MOE on Luminescence and Real-Time Analysis (CSTC,
   2006CA8006), Scientific Research Foundation for high-level talents,
   Shihezi University (RCZX200930), China. We thank Dr. N. Heldman and Dr.
   N. Nueraji for their kindly eliminated many of grammar and writing
   errors.
CR Alfonta L, 2001, ANAL CHEM, V73, P91, DOI 10.1021/ac000819v
   Anzai J, 1999, LANGMUIR, V15, P221, DOI 10.1021/la980743m
   Darain F, 2003, BIOSENS BIOELECTRON, V18, P773, DOI 10.1016/S0956-5663(03)00004-6
   Das J, 2007, ANAL CHEM, V79, P2790, DOI 10.1021/ac062291l
   Dontha N, 1997, ANAL CHEM, V69, P2619, DOI 10.1021/ac9702094
   GRABAR KC, 1995, ANAL CHEM, V67, P735, DOI 10.1021/ac00100a008
   Jiang LQ, 2003, CARBON, V41, P2923, DOI 10.1016/S0008-6223(03)00339-7
   Karam P, 2008, ANAL CHEM, V80, P5441, DOI 10.1021/ac702358d
   Konry T, 2003, ANAL CHEM, V75, P2633, DOI 10.1021/ac026444q
   Lin CC, 2008, BIOSENS BIOELECTRON, V24, P178, DOI 10.1016/j.bios.2008.03.035
   Liu GD, 2001, ANAL CHEM, V73, P3219, DOI 10.1021/ac0101048
   Mani V, 2009, ACS NANO, V3, P585, DOI 10.1021/nn800863w
   Pividori MI, 2007, THIN SOLID FILMS, V516, P284, DOI 10.1016/j.tsf.2007.06.063
   Rao VK, 2005, ANAL CHIM ACTA, V531, P173, DOI 10.1016/j.aca.2004.10.015
   Veetil JV, 2007, BIOTECHNOL PROGR, V23, P517, DOI 10.1021/bp0602395
   Vianello F, 2007, BIOSENS BIOELECTRON, V22, P2694, DOI 10.1016/j.bios.2006.11.007
   Viswanathan S, 2009, BIOSENS BIOELECTRON, V24, P1984, DOI 10.1016/j.bios.2008.10.006
   Wang J, 1998, ANAL CHEM, V70, P1682, DOI 10.1021/ac971298n
   Wilson MS, 2005, ANAL CHEM, V77, P1496, DOI 10.1021/ac0485278
   Xiao L, 2008, ANAL CHIM ACTA, V620, P44, DOI 10.1016/j.aca.2008.05.015
   Yang J, 2006, BIOPHYS CHEM, V120, P87, DOI 10.1016/j.bpc.2005.10.011
   You TY, 2003, ANAL CHEM, V75, P2080, DOI 10.1021/ac026337w
   Zacco E, 2006, BIOSENS BIOELECTRON, V21, P1291, DOI 10.1016/j.bios.2005.05.016
   Zhang HL, 2008, ANAL BIOANAL CHEM, V390, P971, DOI 10.1007/s00216-007-1748-3
NR 24
TC 20
Z9 20
U1 3
U2 55
PU ELSEVIER SCIENCE SA
PI LAUSANNE
PA PO BOX 564, 1001 LAUSANNE, SWITZERLAND
SN 1572-6657
EI 1873-2569
J9 J ELECTROANAL CHEM
JI J. Electroanal. Chem.
PD JAN 1
PY 2012
VL 664
BP 20
EP 25
DI 10.1016/j.jelechem.2011.10.009
PG 6
WC Chemistry, Analytical; Electrochemistry
WE Science Citation Index Expanded (SCI-EXPANDED)
SC Chemistry; Electrochemistry
GA 899KZ
UT WOS:000300816100004
DA 2023-06-30
ER

PT J
AU Krishnan, SK
   Singh, E
   Singh, P
   Meyyappan, M
   Nalwa, HS
AF Krishnan, Siva Kumar
   Singh, Eric
   Singh, Pragya
   Meyyappan, Meyya
   Nalwa, Hari Singh
TI A review on graphene-based nanocomposites for electrochemical and
   fluorescent biosensors
SO RSC ADVANCES
LA English
DT Review
ID NITROGEN-DOPED GRAPHENE; DIRECT ELECTRON-TRANSFER; HIGHLY SENSITIVE
   DETECTION; GLASSY-CARBON ELECTRODE; LIQUID-FUNCTIONALIZED GRAPHENE;
   SIGNAL AMPLIFICATION STRATEGY; HYBRIDIZATION CHAIN-REACTION; FLAVIN
   ADENINE-DINUCLEOTIDE; NAFION-MODIFIED ELECTRODE; METAL-ORGANIC FRAMEWORK
AB Biosensors with high sensitivity, selectivity and a low limit of detection, reaching nano/picomolar concentrations of biomolecules, are important to the medical sciences and healthcare industry for evaluating physiological and metabolic parameters. Over the last decade, different nanomaterials have been exploited to design highly efficient biosensors for the detection of analyte biomolecules. The discovery of graphene has spectacularly accelerated research on fabricating low-cost electrode materials because of its unique physical properties, including high specific surface area, high carrier mobility, high electrical conductivity, flexibility, and optical transparency. Graphene and its oxygenated derivatives, including graphene oxide (GO) and reduced graphene oxide (rGO), are becoming an important class of nanomaterials in the field of biosensors. The presence of oxygenated functional groups makes GO nanosheets strongly hydrophilic, facilitating chemical functionalization. Graphene, GO and rGO nanosheets can be easily combined with various types of inorganic nanoparticles, including metals, metal oxides, semiconducting nanoparticles, quantum dots, organic polymers and biomolecules, to create a diverse range of graphene-based nanocomposites with enhanced sensitivity for biosensor applications. This review summarizes the advances in two-dimensional (2D) and three-dimensional (3D) graphene-based nanocomposites as emerging electrochemical and fluorescent biosensing platforms for the detection of a wide range of biomolecules with enhanced sensitivity, selectivity and a low limit of detection. The biofunctionalization and nanocomposite formation processes of graphene-based materials and their unique properties, surface functionalization, enzyme immobilization strategies, covalent immobilization, physical adsorption, biointeractions and direct electron transfer (DET) processes are discussed in connection with the design and fabrication of biosensors. The enzymatic and nonenzymatic reactions on graphene-based nanocomposite surfaces for glucose- and cholesterol-related electrochemical biosensors are analyzed. This review covers a very broad range of graphene-based electrochemical and fluorescent biosensors for the detection of glucose, cholesterol, hydrogen peroxide (H2O2), nucleic acids (DNA/RNA), genes, enzymes, cofactors nicotinamide adenine dinucleotide (NADH) and adenosine triphosphate (ATP), dopamine (DA), ascorbic acid (AA), uric acid (UA), cancer biomarkers, pathogenic microorganisms, food toxins, toxic heavy metal ions, mycotoxins, and pesticides. The sensitivity and selectivity of graphene-based electrochemical and fluorescent biosensors are also examined with respect to interfering analytes present in biological systems. Finally, the future outlook for the development of graphene based biosensing technology is outlined.
C1 [Krishnan, Siva Kumar] Benemerita Univ Autonoma Puebla, Inst Fis, CONACYT, Apdo Postal J-48, Puebla 72570, Mexico.
   [Singh, Eric] Stanford Univ, Dept Comp Sci, Stanford, CA 94305 USA.
   [Singh, Pragya] Natl Chiao Tung Univ, Dept Elect Engn & Comp Sci, Hsinchu 30010, Taiwan.
   [Meyyappan, Meyya] NASA, Ames Res Ctr, Ctr Nanotechnol, Mountain View, CA 94035 USA.
   [Nalwa, Hari Singh] Adv Technol Res, 26650 Old Rd, Valencia, CA 91381 USA.
C3 Benemerita Universidad Autonoma de Puebla; Stanford University; National
   Yang Ming Chiao Tung University; National Aeronautics & Space
   Administration (NASA); NASA Ames Research Center
RP Meyyappan, M (通讯作者)，NASA, Ames Res Ctr, Ctr Nanotechnol, Mountain View, CA 94035 USA.; Nalwa, HS (通讯作者)，Adv Technol Res, 26650 Old Rd, Valencia, CA 91381 USA.
EM m.meyyappan@nasa.gov; nalwa@mindspring.com
RI Singh, Pragya/AAK-4318-2021
OI Singh, Eric/0000-0001-7344-4495; Krishnan, Siva
   Kumar/0000-0002-9672-9335; Nalwa, Hari Singh/0000-0002-8867-918X
CR Abdelhamid HN, 2013, J MATER CHEM B, V1, P3950, DOI 10.1039/c3tb20413h
   Abraham S, 2015, J ELECTROANAL CHEM, V757, P65, DOI 10.1016/j.jelechem.2015.09.016
   Afkhami A, 2015, TALANTA, V131, P548, DOI 10.1016/j.talanta.2014.08.004
   Afsahi S, 2018, BIOSENS BIOELECTRON, V100, P85, DOI 10.1016/j.bios.2017.08.051
   Agnihotri N, 2015, BIOSENS BIOELECTRON, V63, P212, DOI 10.1016/j.bios.2014.07.037
   Ahmadalinezhad A, 2011, BIOSENS BIOELECTRON, V26, P4508, DOI 10.1016/j.bios.2011.05.011
   Akkaya B, 2018, ACS SUSTAIN CHEM ENG, V6, P3805, DOI 10.1021/acssuschemeng.7b04164
   Aktar W., 2009, INTERDISCIPL TOXICOL, V2, P1
   Al-Sagur H, 2017, BIOSENS BIOELECTRON, V92, P638, DOI 10.1016/j.bios.2016.10.038
   Alexander S, 2017, EUR POLYM J, V86, P106, DOI 10.1016/j.eurpolymj.2016.11.024
   Ali MA, 2017, RSC ADV, V7, P35982, DOI 10.1039/c7ra05491b
   Ali MA, 2016, ACS APPL MATER INTER, V8, P20570, DOI 10.1021/acsami.6b05648
   Alizadeh T, 2014, SENSOR ACTUAT B-CHEM, V198, P438, DOI 10.1016/j.snb.2014.03.049
   Alocilja EC, 2003, BIOSENS BIOELECTRON, V18, P841, DOI 10.1016/S0956-5663(03)00009-5
   Alonso-Cristobal P, 2015, ACS APPL MATER INTER, V7, P12422, DOI 10.1021/am507591u
   Ambrosi A, 2010, CHEM-ASIAN J, V5, P266, DOI 10.1002/asia.200900544
   Amiri M, 2018, ACS SENSORS, V3, P1069, DOI 10.1021/acssensors.8b00239
   Ananthanarayanan A, 2014, ADV FUNCT MATER, V24, P3021, DOI 10.1002/adfm.201303441
   [Anonymous], 2005, AMERICAN, pA15
   Aragay G, 2011, CHEM REV, V111, P3433, DOI 10.1021/cr100383r
   Arvand M, 2018, BIOSENS BIOELECTRON, V102, P70, DOI 10.1016/j.bios.2017.11.002
   Atkinson AJ, 2001, CLIN PHARMACOL THER, V69, P89, DOI 10.1067/mcp.2000.113989
   Avdoshenko SM, 2013, NANO LETT, V13, P1969, DOI 10.1021/nl304735k
   Avouris P, 2012, MATER TODAY, V15, P86, DOI 10.1016/S1369-7021(12)70044-5
   Azimzadeh M, 2016, BIOSENS BIOELECTRON, V77, P99, DOI 10.1016/j.bios.2015.09.020
   Babu KJ, 2018, ACS SUSTAIN CHEM ENG, V6, P1909, DOI 10.1021/acssuschemeng.7b03314
   Bacon M, 2014, PART PART SYST CHAR, V31, P415, DOI 10.1002/ppsc.201300252
   Bagheri H, 2015, ANAL CHIM ACTA, V870, P56, DOI 10.1016/j.aca.2015.03.004
   Bai YF, 2014, ANAL CHEM, V86, P4910, DOI 10.1021/ac501143e
   Bai ZX, 2018, LANGMUIR, V34, P2235, DOI 10.1021/acs.langmuir.7b02626
   Balamurugan J, 2016, BIOSENS BIOELECTRON, V83, P68, DOI 10.1016/j.bios.2016.04.040
   Balandin AA, 2008, NANO LETT, V8, P902, DOI 10.1021/nl0731872
   Balasubramanian P, 2017, J ELECTROANAL CHEM, V807, P128, DOI 10.1016/j.jelechem.2017.11.042
   Bansod B, 2017, BIOSENS BIOELECTRON, V94, P443, DOI 10.1016/j.bios.2017.03.031
   Bao J, 2015, J AGR FOOD CHEM, V63, P10319, DOI 10.1021/acs.jafc.5b03971
   dos Santos MB, 2013, BIOSENS BIOELECTRON, V45, P174, DOI 10.1016/j.bios.2013.01.009
   Begum H, 2017, ACS OMEGA, V2, P3043, DOI 10.1021/acsomega.7b00331
   Benvidi A, 2014, BIOSENS BIOELECTRON, V58, P145, DOI 10.1016/j.bios.2014.01.053
   Benyidi A, 2015, ANAL BIOCHEM, V484, P24, DOI 10.1016/j.ab.2015.05.009
   Bereza-Malcolm LT, 2015, ACS SYNTH BIOL, V4, P535, DOI 10.1021/sb500286r
   Bharath G, 2015, J MATER CHEM B, V3, P1360, DOI 10.1039/c4tb01651c
   Bhatnagar D, 2016, BIOSENS BIOELECTRON, V79, P495, DOI 10.1016/j.bios.2015.12.083
   Bian SY, 2017, SENSOR ACTUAT B-CHEM, V242, P231, DOI 10.1016/j.snb.2016.11.044
   Biswas S, 2015, ELECTROANAL, V27, P1253, DOI 10.1002/elan.201400617
   Bollella P, 2017, BIOSENS BIOELECTRON, V89, P152, DOI 10.1016/j.bios.2016.03.068
   Breaker R R, 1994, Chem Biol, V1, P223, DOI 10.1016/1074-5521(94)90014-0
   Cai CX, 2004, ANAL BIOCHEM, V332, P75, DOI 10.1016/j.ab.2004.05.057
   Cai WH, 2016, SENSOR ACTUAT B-CHEM, V224, P225, DOI 10.1016/j.snb.2015.09.079
   Cakrolu B., 2017, ELECTROANAL, V29, P2719
   Cao JT, 2018, BIOSENS BIOELECTRON, V99, P92, DOI 10.1016/j.bios.2017.07.050
   Cao SR, 2013, TALANTA, V109, P167, DOI 10.1016/j.talanta.2013.02.002
   Cao SR, 2013, BIOSENS BIOELECTRON, V42, P532, DOI 10.1016/j.bios.2012.10.048
   Cardoso AR, 2016, BIOSENS BIOELECTRON, V80, P621, DOI 10.1016/j.bios.2016.02.035
   Cate DM, 2015, ANAL CHEM, V87, P19, DOI 10.1021/ac503968p
   Cervenka J, 2015, NANOSCALE, V7, P1471, DOI 10.1039/c4nr05390g
   Chand R, 2018, SENSOR ACTUAT B-CHEM, V261, P31, DOI 10.1016/j.snb.2018.01.140
   Chang G, 2015, ELECTROCHIM ACTA, V157, P149, DOI 10.1016/j.electacta.2015.01.085
   Chang HC, 2011, ANALYST, V136, P2735, DOI 10.1039/c1an15197e
   Chao MY, 2014, FOOD ANAL METHOD, V7, P1729, DOI 10.1007/s12161-014-9813-y
   Chee WK, 2015, RSC ADV, V5, P68014, DOI 10.1039/c5ra07989f
   Chekin F, 2018, SENSOR ACTUAT B-CHEM, V262, P991, DOI 10.1016/j.snb.2018.02.065
   Chen AC, 2013, CHEM SOC REV, V42, P5425, DOI 10.1039/c3cs35518g
   Chen C, 2013, RSC ADV, V3, P4473, DOI 10.1039/c2ra22351a
   Chen CM, 2009, ADV MATER, V21, P3007, DOI 10.1002/adma.200803726
   Chen D, 2012, CHEM REV, V112, P6027, DOI 10.1021/cr300115g
   Chen DD, 2018, SENSOR ACTUAT B-CHEM, V255, P1500, DOI 10.1016/j.snb.2017.08.156
   Chen H, 2008, ADV MATER, V20, P3557, DOI 10.1002/adma.200800757
   Chen JL, 2011, ANAL CHEM, V83, P8787, DOI 10.1021/ac2023537
   Chen LX, 2015, ANALYST, V140, P3183, DOI 10.1039/c4an02200a
   Chen L, 2016, ACS APPL MATER INTER, V8, P11255, DOI 10.1021/acsami.6b01030
   Chen M, 2018, SENSOR ACTUAT B-CHEM, V255, P2910, DOI 10.1016/j.snb.2017.09.111
   Chen M, 2016, BIOSENS BIOELECTRON, V85, P684, DOI 10.1016/j.bios.2016.05.051
   Chen SH, 2013, MICROCHIM ACTA, V180, P15, DOI 10.1007/s00604-012-0904-4
   Chen SQ, 2018, SENSOR ACTUAT B-CHEM, V262, P860, DOI 10.1016/j.snb.2018.02.093
   Chen W, 2012, ANALYST, V137, P49, DOI 10.1039/c1an15738h
   Chen X, 2013, BIOSENS BIOELECTRON, V50, P356, DOI 10.1016/j.bios.2013.06.054
   Chen YX, 2018, BIOSENS BIOELECTRON, V99, P612, DOI 10.1016/j.bios.2017.08.036
   Cheng C, 2017, CHEM REV, V117, P1826, DOI 10.1021/acs.chemrev.6b00520
   Cheng CF, 2018, ANAL CHEM, V90, P1983, DOI 10.1021/acs.analchem.7b04070
   Cheng RM, 2018, J PHYS CHEM C, V122, P13314, DOI 10.1021/acs.jpcc.7b09256
   Chikkaveeraiah BV, 2012, ACS NANO, V6, P6546, DOI 10.1021/nn3023969
   Choi SJ, 2016, NPG ASIA MATER, V8, DOI 10.1038/am.2016.150
   Choi YE, 2010, SENSORS-BASEL, V10, P428, DOI 10.3390/s100100428
   Chou SS, 2012, J AM CHEM SOC, V134, P16725, DOI 10.1021/ja306767y
   Chowdhury AD, 2016, ACS APPL MATER INTER, V8, P21002, DOI 10.1021/acsami.6b06266
   Chua CK, 2014, CHEM SOC REV, V43, P291, DOI 10.1039/c3cs60303b
   Chung C, 2013, ACCOUNTS CHEM RES, V46, P2211, DOI 10.1021/ar300159f
   CLARK LC, 1962, ANN NY ACAD SCI, V102, P29, DOI 10.1111/j.1749-6632.1962.tb13623.x
   Claussen JC, 2012, ADV FUNCT MATER, V22, P3399, DOI 10.1002/adfm.201200551
   Cobley CM, 2011, CHEM SOC REV, V40, P44, DOI 10.1039/b821763g
   Colovic MB, 2013, CURR NEUROPHARMACOL, V11, P315, DOI 10.2174/1570159X11311030006
   Compton OC, 2010, SMALL, V6, P711, DOI 10.1002/smll.200901934
   Cong HP, 2014, CHEM SOC REV, V43, P7295, DOI 10.1039/c4cs00181h
   Cui HF, 2018, BIOSENS BIOELECTRON, V99, P223, DOI 10.1016/j.bios.2017.07.068
   Cui M, 2013, ELECTROCHIM ACTA, V98, P48, DOI 10.1016/j.electacta.2013.03.040
   Cui X, 2015, BIOSENS BIOELECTRON, V63, P506, DOI 10.1016/j.bios.2014.07.085
   Dasgupta NP, 2014, ADV MATER, V26, P2137, DOI 10.1002/adma.201305929
   de Oliveira RAG, 2017, ACS APPL MATER INTER, V9, P27433, DOI 10.1021/acsami.7b03350
   de Silva AP, 1997, CHEM REV, V97, P1515, DOI 10.1021/cr960386p
   De Wael K, 2012, ANAL CHEM, V84, P4921, DOI 10.1021/ac3005428
   Deardorff WJ, 2015, DRUG AGING, V32, P537, DOI 10.1007/s40266-015-0273-x
   Deepalakshmi T, 2018, ACS APPL MATER INTER, V10, P35847, DOI 10.1021/acsami.8b15069
   Deka MJ, 2016, J PHYS CHEM C, V120, P4121, DOI 10.1021/acs.jpcc.5b12403
   Devadoss A, 2014, ACS APPL MATER INTER, V6, P4864, DOI 10.1021/am4058925
   Devaramani S, 2017, ELECTROANAL, V29, P1410, DOI 10.1002/elan.201600627
   Devasenathipathy R, 2015, ENZYME MICROB TECH, V78, P40, DOI 10.1016/j.enzmictec.2015.06.006
   Dey RS, 2014, BIOSENS BIOELECTRON, V62, P357, DOI 10.1016/j.bios.2014.06.063
   Dey RS, 2013, RSC ADV, V3, P25858, DOI 10.1039/c3ra43773f
   Dey RS, 2013, ACS APPL MATER INTER, V5, P4791, DOI 10.1021/am400280u
   Dey RS, 2010, J PHYS CHEM C, V114, P21427, DOI 10.1021/jp105895a
   Dhara K, 2015, J ELECTROANAL CHEM, V743, P1, DOI 10.1016/j.jelechem.2015.02.005
   Dhara K, 2014, SENSOR ACTUAT B-CHEM, V195, P197, DOI 10.1016/j.snb.2014.01.044
   Dinesh B, 2014, RSC ADV, V4, P28229, DOI 10.1039/c4ra02789b
   Dinshaw IJ, 2017, J ELECTROANAL CHEM, V806, P88, DOI 10.1016/j.jelechem.2017.10.054
   Dong SQ, 2017, TALANTA, V173, P94, DOI 10.1016/j.talanta.2017.05.045
   Dong XC, 2012, ACS NANO, V6, P3206, DOI 10.1021/nn300097q
   Dong XC, 2012, J MATER CHEM, V22, P17044, DOI 10.1039/c2jm33286h
   Dontschuk N, 2015, NAT COMMUN, V6, DOI 10.1038/ncomms7563
   Dreyer DR, 2010, CHEM SOC REV, V39, P228, DOI 10.1039/b917103g
   Du XJ, 2017, BIOSENS BIOELECTRON, V89, P681, DOI 10.1016/j.bios.2015.11.054
   Du Y, 2017, ANAL CHEM, V89, P189, DOI 10.1021/acs.analchem.6b04190
   Dutta D, 2014, ANAL CHEM, V86, P5914, DOI 10.1021/ac5007365
   Dye C, 2014, PHILOS T R SOC B, V369, DOI 10.1098/rstb.2013.0426
   Eissa S, 2017, BIOSENS BIOELECTRON, V91, P169, DOI 10.1016/j.bios.2016.12.020
   Eksin E, 2018, ELECTROANAL, V30, P551, DOI 10.1002/elan.201700663
   Ema M, 2017, REGUL TOXICOL PHARM, V85, P7, DOI 10.1016/j.yrtph.2017.01.011
   Ensafi AA, 2017, SENSOR ACTUAT B-CHEM, V245, P980, DOI 10.1016/j.snb.2017.01.186
   Erickson K, 2010, ADV MATER, V22, P4467, DOI 10.1002/adma.201000732
   Facure MHM, 2017, TALANTA, V167, P59, DOI 10.1016/j.talanta.2017.02.005
   Fadel TR, 2016, ACS SENSORS, V1, P207, DOI 10.1021/acssensors.5b00279
   FALAT L, 1982, ANAL CHEM, V54, P2108, DOI 10.1021/ac00249a046
   Fan XJ, 2018, SENSOR ACTUAT B-CHEM, V255, P1582, DOI 10.1016/j.snb.2017.08.183
   Fang BY, 2018, BIOSENS BIOELECTRON, V100, P41, DOI 10.1016/j.bios.2017.08.057
   Fang LX, 2015, J ELECTROANAL CHEM, V746, P1, DOI 10.1016/j.jelechem.2015.03.026
   Fang XN, 2017, ANAL CHEM, V89, P11758, DOI 10.1021/acs.analchem.7b03336
   Fang YX, 2015, SENSOR ACTUAT B-CHEM, V221, P265, DOI 10.1016/j.snb.2015.06.098
   Farka Z, 2017, CHEM REV, V117, P9973, DOI 10.1021/acs.chemrev.7b00037
   Fei JF, 2016, MICROCHIM ACTA, V183, P757, DOI 10.1007/s00604-015-1721-3
   Feng JH, 2017, BIOSENS BIOELECTRON, V91, P441, DOI 10.1016/j.bios.2016.12.070
   Feng QM, 2018, BIOSENS BIOELECTRON, V108, P97, DOI 10.1016/j.bios.2018.02.050
   Feng TT, 2016, J MATER CHEM B, V4, P990, DOI 10.1039/c5tb02480c
   Filip J, 2014, ELECTROCHIM ACTA, V136, P340, DOI 10.1016/j.electacta.2014.05.119
   Fu FL, 2011, J ENVIRON MANAGE, V92, P407, DOI 10.1016/j.jenvman.2010.11.011
   Fu S, 2015, ELECTROCHIM ACTA, V152, P146, DOI 10.1016/j.electacta.2014.11.115
   Furukawa K, 2016, ACS SENSORS, V1, P710, DOI 10.1021/acssensors.6b00191
   Gaddes D, 2017, ACS SENSORS, V2, P796, DOI 10.1021/acssensors.7b00161
   Gai PP, 2014, BIOSENS BIOELECTRON, V62, P170, DOI 10.1016/j.bios.2014.06.043
   Ganganboina AB, 2018, ACS APPL MATER INTER, V10, P614, DOI 10.1021/acsami.7b15120
   Gao F, 2013, SENSOR ACTUAT B-CHEM, V186, P380, DOI 10.1016/j.snb.2013.06.020
   Gao FL, 2018, RSC ADV, V8, P28161, DOI 10.1039/c8ra05193c
   Gao HC, 2015, BIOSENS BIOELECTRON, V65, P404, DOI 10.1016/j.bios.2014.10.067
   Gao HC, 2011, ACS APPL MATER INTER, V3, P3049, DOI 10.1021/am200563f
   Gao L, 2014, BIOSENS BIOELECTRON, V60, P22, DOI 10.1016/j.bios.2014.03.039
   Gao LF, 2017, J MATER CHEM C, V5, P7753, DOI 10.1039/c7tc01658a
   Gao M, 2017, ACS SENSORS, V2, P1382, DOI 10.1021/acssensors.7b00551
   Gao NN, 2017, ANAL CHIM ACTA, V951, P58, DOI 10.1016/j.aca.2016.11.033
   Gao W, 2014, TALANTA, V120, P484, DOI 10.1016/j.talanta.2013.12.012
   Ge J, 2014, CHEM COMMUN, V50, P11879, DOI 10.1039/c4cc05309e
   Geim AK, 2007, NAT MATER, V6, P183, DOI 10.1038/nmat1849
   Georgakilas V, 2016, CHEM REV, V116, P5464, DOI 10.1021/acs.chemrev.5b00620
   Georgakilas V, 2015, CHEM REV, V115, P4744, DOI 10.1021/cr500304f
   Georgakilas V, 2012, CHEM REV, V112, P6156, DOI 10.1021/cr3000412
   Gevaerd A, 2018, BIOSENS BIOELECTRON, V112, P108, DOI 10.1016/j.bios.2018.04.044
   Gholivand MB, 2014, BIOSENS BIOELECTRON, V53, P472, DOI 10.1016/j.bios.2013.09.074
   Gode C, 2017, J COLLOID INTERF SCI, V508, P525, DOI 10.1016/j.jcis.2017.08.086
   Gong QJ, 2017, BIOSENS BIOELECTRON, V89, P565, DOI 10.1016/j.bios.2016.02.045
   Gong QJ, 2015, ANAL METHODS-UK, V7, P2554, DOI 10.1039/c5ay00111k
   Gong XZ, 2016, CHEM MATER, V28, P8082, DOI 10.1021/acs.chemmater.6b01447
   Gong XZ, 2014, RSC ADV, V4, P24653, DOI 10.1039/c4ra02247e
   Gopalan AI, 2017, BIOSENS BIOELECTRON, V89, P352, DOI 10.1016/j.bios.2016.07.017
   Goran JM, 2013, ANAL CHEM, V85, P1571, DOI 10.1021/ac3028036
   Govindhan M, 2015, BIOSENS BIOELECTRON, V66, P474, DOI 10.1016/j.bios.2014.12.012
   Gowthaman NSK, 2017, ACS SUSTAIN CHEM ENG, V5, P1648, DOI 10.1021/acssuschemeng.6b02390
   Grutzendler J, 2001, DRUGS, V61, P41, DOI 10.2165/00003495-200161010-00005
   Gubala V, 2012, ANAL CHEM, V84, P487, DOI 10.1021/ac2030199
   Gui WY, 2018, MICROCHIM ACTA, V185, DOI 10.1007/s00604-017-2598-0
   Guler M, 2019, J ELECTROANAL CHEM, V834, P49, DOI 10.1016/j.jelechem.2018.12.052
   Guler M, 2017, ELECTROANAL, V29, P2507, DOI 10.1002/elan.201700417
   Gumpu MB, 2017, TALANTA, V162, P574, DOI 10.1016/j.talanta.2016.10.076
   Gunnell D, 2007, BMC PUBLIC HEALTH, V7, DOI 10.1186/1471-2458-7-357
   Guo JX, 2015, NANOSCALE, V7, P1290, DOI 10.1039/c4nr05325g
   Guo RH, 2015, ACS APPL MATER INTER, V7, P23958, DOI 10.1021/acsami.5b06523
   Guo SJ, 2010, ACS NANO, V4, P3959, DOI 10.1021/nn100852h
   Guo YJ, 2012, J MATER CHEM, V22, P13166, DOI 10.1039/c2jm31997g
   Guo Z, 2017, J COLLOID INTERF SCI, V490, P11, DOI 10.1016/j.jcis.2016.11.006
   Gupta Sanju, 2017, Nano-Structures & Nano-Objects, V10, P131, DOI 10.1016/j.nanoso.2017.03.013
   Halder A, 2017, BIOSENS BIOELECTRON, V87, P764, DOI 10.1016/j.bios.2016.09.030
   Han SY, 2017, BIOSENS BIOELECTRON, V89, P422, DOI 10.1016/j.bios.2016.04.092
   Han TH, 2012, NAT PHOTONICS, V6, P105, DOI [10.1038/NPHOTON.2011.318, 10.1038/nphoton.2011.318]
   Han XW, 2013, ANAL BIOCHEM, V443, P117, DOI 10.1016/j.ab.2013.08.027
   Hao LG, 2017, INT J ELECTROCHEM SC, V12, P3040, DOI 10.20964/2017.04.66
   Hartshorn CM, 2018, ACS NANO, V12, P24, DOI 10.1021/acsnano.7b05108
   Hassani S, 2017, ARCH TOXICOL, V91, P109, DOI 10.1007/s00204-016-1875-8
   He YP, 2013, ANAL METHODS-UK, V5, P767, DOI 10.1039/c2ay26213d
   He Y, 2013, ACS APPL MATER INTER, V5, P11336, DOI 10.1021/am404138x
   Heerema SJ, 2016, NAT NANOTECHNOL, V11, P127, DOI [10.1038/nnano.2015.307, 10.1038/NNANO.2015.307]
   Heidari R, 2019, BIOSENS BIOELECTRON, V126, P7, DOI 10.1016/j.bios.2018.10.031
   Heller A, 2008, CHEM REV, V108, P2482, DOI 10.1021/cr068069y
   Hernandez Y, 2008, NAT NANOTECHNOL, V3, P563, DOI 10.1038/nnano.2008.215
   Hoa LT, 2015, SENSOR ACTUAT B-CHEM, V210, P618, DOI 10.1016/j.snb.2015.01.020
   Holland JT, 2011, J AM CHEM SOC, V133, P19262, DOI 10.1021/ja2071237
   Hondred JA, 2018, ACS APPL MATER INTER, V10, P11125, DOI 10.1021/acsami.7b19763
   Hong C, 2016, ANAL CHEM, V88, P2999, DOI 10.1021/acs.analchem.6b00046
   Hong YN, 2012, J AM CHEM SOC, V134, P1680, DOI 10.1021/ja208720a
   Hossain MF, 2014, ELECTROANAL, V26, P940, DOI 10.1002/elan.201400018
   Hossain MF, 2016, SCI REP-UK, V6, DOI 10.1038/srep21009
   Hou BJ, 2018, J COLLOID INTERF SCI, V510, P103, DOI 10.1016/j.jcis.2017.09.052
   Hou SF, 2010, J PHYS CHEM C, V114, P14915, DOI 10.1021/jp1020593
   Hsu YW, 2012, ELECTROCHIM ACTA, V82, P152, DOI 10.1016/j.electacta.2012.03.094
   Hu CG, 2016, ACS NANO, V10, P1325, DOI 10.1021/acsnano.5b06710
   Hu TX, 2016, BIOSENS BIOELECTRON, V77, P451, DOI 10.1016/j.bios.2015.09.068
   Hu YJ, 2014, J ELECTROANAL CHEM, V726, P55, DOI 10.1016/j.jelechem.2014.05.012
   Huan J, 2015, BIOSENS BIOELECTRON, V73, P221, DOI 10.1016/j.bios.2015.06.004
   Huang HY, 2015, BIOSENS BIOELECTRON, V68, P442, DOI 10.1016/j.bios.2015.01.039
   Huang JH, 2014, ANAL CHEM, V86, P3209, DOI 10.1021/ac500192r
   Huang JY, 2018, BIOSENS BIOELECTRON, V99, P28, DOI 10.1016/j.bios.2017.07.036
   Huang LJ, 2015, ANAL METHODS-UK, V7, P7474, DOI 10.1039/c5ay01169h
   Huang XL, 2017, ACS NANO, V11, P5238, DOI 10.1021/acsnano.7b02618
   Huang XM, 2018, J NANOSCI NANOTECHNO, V18, P8118, DOI 10.1166/jnn.2018.16295
   Huang Y, 2018, BIOSENS BIOELECTRON, V102, P560, DOI 10.1016/j.bios.2017.11.037
   Huang Y, 2015, BIOSENS BIOELECTRON, V63, P178, DOI 10.1016/j.bios.2014.07.036
   Hui N, 2017, J ELECTROANAL CHEM, V798, P9, DOI 10.1016/j.jelechem.2017.05.021
   HUMMERS WS, 1958, J AM CHEM SOC, V80, P1339, DOI 10.1021/ja01539a017
   Hung SY, 2017, J BIOMED SCI, V24, DOI 10.1186/s12929-017-0355-7
   Hunt EA, 2015, ANNU REV ANAL CHEM, V8, P217, DOI 10.1146/annurev-anchem-071114-040343
   Huo DQ, 2014, SENSOR ACTUAT B-CHEM, V199, P410, DOI 10.1016/j.snb.2014.04.016
   Hwa KY, 2014, BIOSENS BIOELECTRON, V62, P127, DOI 10.1016/j.bios.2014.06.023
   Iannazzo D, 2017, INT J PHARMACEUT, V518, P185, DOI 10.1016/j.ijpharm.2016.12.060
   IANNIELLO RM, 1982, ANAL CHEM, V54, P1098, DOI 10.1021/ac00244a019
   Imran H, 2018, SENSOR ACTUAT B-CHEM, V260, P841, DOI 10.1016/j.snb.2018.01.103
   Ismail NS, 2014, ELECTROCHIM ACTA, V146, P98, DOI 10.1016/j.electacta.2014.08.123
   Istrate OM, 2016, SENSOR ACTUAT B-CHEM, V223, P697, DOI 10.1016/j.snb.2015.09.142
   Jaffrezic-Renault N., 2001, SENSORS-BASEL, V1, P60, DOI [10.3390/S10100060, DOI 10.3390/S10100060]
   Jamaluddin RZAR, 2018, ELECTROANAL, V30, P250, DOI 10.1002/elan.201700612
   Jang HD, 2015, BIOSENS BIOELECTRON, V63, P546, DOI 10.1016/j.bios.2014.08.008
   Jayakumar K, 2018, ACS APPL MATER INTER, V10, P21541, DOI 10.1021/acsami.8b03236
   Jayanthi VSPKSA, 2017, BIOSENS BIOELECTRON, V91, P15, DOI 10.1016/j.bios.2016.12.014
   Jeyapragasam T, 2017, INT J ELECTROCHEM SC, V12, P4768, DOI 10.20964/2017.06.77
   Jha SK, 2014, ELECTROCHIM ACTA, V120, P308, DOI 10.1016/j.electacta.2013.12.051
   Jia F, 2014, MICROCHIM ACTA, V181, P967, DOI 10.1007/s00604-014-1195-8
   Jia XL, 2014, BIOSENS BIOELECTRON, V53, P160, DOI 10.1016/j.bios.2013.09.050
   Jiang D, 2014, BIOSENS BIOELECTRON, V54, P273, DOI 10.1016/j.bios.2013.11.005
   Jiang JL, 2018, ACS APPL MATER INTER, V10, P9129, DOI 10.1021/acsami.7b18039
   Jiang JJ, 2014, NANOSCALE, V6, P11303, DOI 10.1039/c4nr01774a
   Jiang L, 2014, ANAL CHIM ACTA, V806, P128, DOI 10.1016/j.aca.2013.11.003
   Jiang T, 2018, SENSOR ACTUAT B-CHEM, V261, P115, DOI 10.1016/j.snb.2017.10.163
   Jiang XC, 2013, ANALYST, V138, P3388, DOI 10.1039/c3an00056g
   Jijie R, 2018, SENSOR ACTUAT B-CHEM, V260, P255, DOI 10.1016/j.snb.2017.12.169
   Jin B, 2014, BIOSENS BIOELECTRON, V55, P464, DOI 10.1016/j.bios.2013.12.025
   Jin D, 2018, ANAL CHEM, V90, P14402, DOI 10.1021/acs.analchem.8b03959
   Jin LH, 2017, ACS APPL MATER INTER, V9, P10027, DOI 10.1021/acsami.7b01616
   Jin LL, 2012, ACS NANO, V6, P4864, DOI 10.1021/nn300217z
   Jothi L, 2018, MATER RES BULL, V98, P300, DOI 10.1016/j.materresbull.2017.10.020
   Ju J, 2015, ANAL CHEM, V87, P1903, DOI 10.1021/ac5041555
   Ju LL, 2016, ELECTROANAL, V28, P2543, DOI 10.1002/elan.201600100
   Jung JH, 2010, ANGEW CHEM INT EDIT, V49, P5708, DOI 10.1002/anie.201001428
   Justino CIL, 2010, TRAC-TREND ANAL CHEM, V29, P1172, DOI 10.1016/j.trac.2010.07.008
   Kang XH, 2009, BIOSENS BIOELECTRON, V25, P901, DOI 10.1016/j.bios.2009.09.004
   Karikalan N, 2017, SCI REP-UK, V7, DOI 10.1038/s41598-017-02479-5
   Karimi A, 2015, NANOSCALE, V7, P6909, DOI 10.1039/c4nr07586b
   Karimi S, 2012, ANAL METHODS-UK, V4, P3225, DOI 10.1039/c2ay25826a
   Karimian N, 2019, NEW J CHEM, V43, P2600, DOI 10.1039/c8nj06208k
   Karthikeyan C, 2017, ACS SUSTAIN CHEM ENG, V5, P4897, DOI 10.1021/acssuschemeng.7b00314
   Karuppiah C, 2014, SENSOR ACTUAT B-CHEM, V196, P450, DOI 10.1016/j.snb.2014.02.034
   Kasry A, 2012, J PHYS CHEM C, V116, P2858, DOI 10.1021/jp207972f
   Kaur H, 2017, BIOSENS BIOELECTRON, V98, P486, DOI 10.1016/j.bios.2017.07.004
   Kaur N, 2019, MICROCHEM J, V144, P102, DOI 10.1016/j.microc.2018.08.064
   Kelley SO, 2014, NAT NANOTECHNOL, V9, P969, DOI [10.1038/nnano.2014.261, 10.1038/NNANO.2014.261]
   Khan MS, 2019, ANAL BIOCHEM, V566, P50, DOI 10.1016/j.ab.2018.11.010
   Khan U., 2017, ADV MATER, V29, P2
   Khatayevich D, 2014, SMALL, V10, P1505, DOI 10.1002/smll.201302188
   Khater M, 2017, BIOSENS BIOELECTRON, V93, P72, DOI 10.1016/j.bios.2016.09.091
   Kilic T, 2018, BIOSENS BIOELECTRON, V99, P525, DOI 10.1016/j.bios.2017.08.007
   Kim J, 2017, ANAL CHEM, V89, P232, DOI 10.1021/acs.analchem.6b04248
   Kim KS, 2015, BIOSENS BIOELECTRON, V71, P214, DOI 10.1016/j.bios.2015.04.042
   Nguyen KT, 2014, NANOSCALE, V6, P6245, DOI 10.1039/c4nr00612g
   Kim YR, 2010, BIOSENS BIOELECTRON, V25, P2366, DOI 10.1016/j.bios.2010.02.031
   Koh EH, 2018, ACS APPL MATER INTER, V10, P10388, DOI 10.1021/acsami.8b01470
   Komathi S, 2016, BIOSENS BIOELECTRON, V84, P64, DOI 10.1016/j.bios.2015.11.042
   Kotlowski C, 2018, SENSOR ACTUAT B-CHEM, V256, P564, DOI 10.1016/j.snb.2017.10.093
   Krittayavathananon A, 2017, ANAL CHEM, V89, P13283, DOI 10.1021/acs.analchem.7b03329
   Kubendhiran S, 2018, J COLLOID INTERF SCI, V509, P153, DOI 10.1016/j.jcis.2017.08.087
   Kuchler A, 2016, NAT NANOTECHNOL, V11, P409, DOI 10.1038/nnano.2016.54
   Kumar N, 2017, SENSOR ACTUAT B-CHEM, V243, P658, DOI 10.1016/j.snb.2016.12.025
   Kumar P, 2014, ANAL METHODS-UK, V6, P4095, DOI 10.1039/c3ay42189a
   Kumar S, 2016, BIOSENS BIOELECTRON, V78, P497, DOI 10.1016/j.bios.2015.11.084
   Kumar V, 2017, CHEM ENG J, V315, P210, DOI 10.1016/j.cej.2017.01.008
   Kumar V, 2014, RSC ADV, V4, P2267, DOI 10.1039/c3ra41986j
   Kwok RTK, 2015, CHEM SOC REV, V44, P4228, DOI 10.1039/c4cs00325j
   Lakshmi GBVS, 2016, NANOTECHNOLOGY, V27, DOI 10.1088/0957-4484/27/34/345101
   Lan LY, 2017, ACS APPL MATER INTER, V9, P23287, DOI 10.1021/acsami.7b03937
   LAVIRON E, 1979, J ELECTROANAL CHEM, V101, P19, DOI 10.1016/S0022-0728(79)80075-3
   Lawal AT, 2018, BIOSENS BIOELECTRON, V106, P149, DOI 10.1016/j.bios.2018.01.030
   Hoa LT, 2016, SENSOR ACTUAT B-CHEM, V223, P76, DOI 10.1016/j.snb.2015.09.009
   Lee JH, 2018, ADV MATER, V30, DOI 10.1002/adma.201802762
   Lee JH, 2013, J PHYS CHEM C, V117, P13435, DOI 10.1021/jp402403f
   Lee SX, 2017, BIOSENS BIOELECTRON, V89, P673, DOI 10.1016/j.bios.2015.12.030
   Lee YJ, 2010, BIOSENS BIOELECTRON, V26, P1353, DOI 10.1016/j.bios.2010.07.048
   Lei W, 2014, J MATER CHEM B, V2, P4324, DOI 10.1039/c4tb00313f
   Li B, 2015, BIOSENS BIOELECTRON, V72, P313, DOI 10.1016/j.bios.2015.05.034
   Li DP, 2016, NANOSCALE, V8, P19491, DOI 10.1039/c6nr07249f
   Li LS, 2010, J PHYS CHEM LETT, V1, P2572, DOI 10.1021/jz100862f
   Li LL, 2018, MICROCHIM ACTA, V185, DOI 10.1007/s00604-018-2884-5
   Li M, 2014, BIOSENS BIOELECTRON, V56, P223, DOI 10.1016/j.bios.2014.01.030
   Li M, 2014, SENSOR ACTUAT B-CHEM, V192, P261, DOI 10.1016/j.snb.2013.10.140
   Li M, 2013, ACS SUSTAIN CHEM ENG, V1, P713, DOI 10.1021/sc400019a
   Li M, 2013, BIOSENS BIOELECTRON, V43, P69, DOI 10.1016/j.bios.2012.11.039
   Li M, 2013, BIOSENS BIOELECTRON, V41, P889, DOI 10.1016/j.bios.2012.09.060
   Li MD, 2017, BIOSENS BIOELECTRON, V87, P752, DOI 10.1016/j.bios.2016.08.076
   Li N, 2016, ACS NANO, V10, P3622, DOI 10.1021/acsnano.5b08103
   Li QZ, 2013, IND ENG CHEM RES, V52, P6343, DOI 10.1021/ie400558u
   Li RY, 2018, BIOSENS BIOELECTRON, V119, P156, DOI 10.1016/j.bios.2018.07.060
   Li S, 2015, J APPL POLYM SCI, V132, DOI 10.1002/app.42409
   Li SM, 2015, J MATER CHEM C, V3, P9444, DOI 10.1039/c5tc01564b
   Li SM, 2013, CARBON, V59, P418, DOI 10.1016/j.carbon.2013.03.035
   Li SH, 2019, RSC ADV, V9, P2997, DOI 10.1039/c8ra09511f
   Li SH, 2014, ANAL CHEM, V86, P10201, DOI 10.1021/ac503183y
   Li W, 2016, TALANTA, V148, P116, DOI 10.1016/j.talanta.2015.10.078
   Li WY, 2018, ANAL CHIM ACTA, V1022, P131, DOI 10.1016/j.aca.2018.03.018
   Li XL, 2008, SCIENCE, V319, P1229, DOI 10.1126/science.1150878
   Li X, 2014, ANAL CHEM, V86, P298, DOI 10.1021/ac403629t
   Li Y, 2012, J AM CHEM SOC, V134, P15, DOI 10.1021/ja206030c
   Li YP, 2017, RSC ADV, V7, P53570, DOI 10.1039/c7ra08226f
   Li YP, 2017, SENSOR ACTUAT B-CHEM, V238, P945, DOI 10.1016/j.snb.2016.07.152
   Li YP, 2016, CHINESE J CHEM, V34, P82, DOI 10.1002/cjoc.201500747
   Li ZJ, 2015, SENSOR ACTUAT B-CHEM, V208, P505, DOI 10.1016/j.snb.2014.11.054
   Li ZB, 2018, TALANTA, V181, P346, DOI 10.1016/j.talanta.2018.01.039
   Li ZL, 2015, BIOSENS BIOELECTRON, V69, P287, DOI 10.1016/j.bios.2015.02.031
   Li Z, 2013, SENSOR ACTUAT B-CHEM, V181, P280, DOI 10.1016/j.snb.2013.01.072
   Lian QW, 2014, ANAL CHIM ACTA, V823, P32, DOI 10.1016/j.aca.2014.03.032
   Liang B, 2015, ELECTROCHEM COMMUN, V50, P1, DOI 10.1016/j.elecom.2014.10.016
   Liang B, 2014, NANOSCALE, V6, P4264, DOI 10.1039/c3nr06057h
   Liang B, 2013, BIOSENS BIOELECTRON, V43, P131, DOI 10.1016/j.bios.2012.11.040
   Lin DJ, 2012, ANAL CHEM, V84, P3662, DOI 10.1021/ac3001435
   Lin DM, 2018, MATER TODAY CHEM, V7, P76, DOI 10.1016/j.mtchem.2018.02.001
   Lin WY, 2016, NANO LETT, V16, P5737, DOI 10.1021/acs.nanolett.6b02430
   Lin YH, 2004, NANO LETT, V4, P191, DOI 10.1021/nl0347233
   Lipani L, 2018, NAT NANOTECHNOL, V13, P504, DOI 10.1038/s41565-018-0112-4
   Liu AL, 2013, ANAL CHIM ACTA, V767, P50, DOI 10.1016/j.aca.2012.12.049
   Liu C, 2014, ANALYST, V139, P5460, DOI 10.1039/c4an00976b
   Liu DK, 2018, ANAL BIOANAL CHEM, V410, P4285, DOI 10.1007/s00216-018-1076-9
   Liu F, 2013, BIOSENS BIOELECTRON, V50, P387, DOI 10.1016/j.bios.2013.06.055
   Liu H, 2017, BIOSENS BIOELECTRON, V87, P473, DOI 10.1016/j.bios.2016.08.089
   Liu J, 2015, BIOSENS BIOELECTRON, V74, P71, DOI 10.1016/j.bios.2015.06.042
   Liu JT, 2016, ANAL METHODS-UK, V8, P1084, DOI 10.1039/c5ay02672e
   Liu JW, 2016, ACS APPL MATER INTER, V8, P33439, DOI 10.1021/acsami.6b11207
   Liu JB, 2010, J AM CHEM SOC, V132, P7279, DOI 10.1021/ja100938r
   Liu JQ, 2013, ANALYST, V138, P2567, DOI 10.1039/c3an36929c
   Liu JY, 2014, ACS APPL MATER INTER, V6, P19997, DOI 10.1021/am505547f
   Liu MC, 2019, TALANTA, V194, P266, DOI 10.1016/j.talanta.2018.10.035
   Liu M, 2014, ACS NANO, V8, P5564, DOI 10.1021/nn5007418
   Liu M, 2011, CHEM COMMUN, V47, P7749, DOI 10.1039/c1cc12006a
   Liu M, 2011, BIOSENS BIOELECTRON, V26, P4111, DOI 10.1016/j.bios.2011.04.006
   Liu MM, 2013, BIOSENS BIOELECTRON, V45, P206, DOI 10.1016/j.bios.2013.02.010
   Liu N, 2008, ADV FUNCT MATER, V18, P1518, DOI 10.1002/adfm.200700797
   Liu Q, 2015, J ELECTROANAL CHEM, V740, P8, DOI 10.1016/j.jelechem.2014.12.037
   Liu QJ, 2014, CHEM REV, V114, P6423, DOI 10.1021/cr2003129
   Liu R, 2017, SENSOR ACTUAT B-CHEM, V241, P644, DOI 10.1016/j.snb.2016.10.096
   Liu S, 2016, ACS APPL MATER INTER, V8, P3258, DOI 10.1021/acsami.5b11001
   Liu XF, 2014, BIOSENS BIOELECTRON, V57, P232, DOI 10.1016/j.bios.2014.02.017
   Liu XQ, 2013, J AM CHEM SOC, V135, P11832, DOI 10.1021/ja403485r
   Liu XT, 2018, ANAL CHIM ACTA, V1028, P45, DOI 10.1016/j.aca.2018.04.038
   Liu Y, 2018, TALANTA, V183, P339, DOI 10.1016/j.talanta.2018.01.063
   Liu YD, 2017, BIOSENS BIOELECTRON, V87, P101, DOI 10.1016/j.bios.2016.08.015
   Liu Y, 2010, LANGMUIR, V26, P6158, DOI 10.1021/la100886x
   Liu YJ, 2014, MAT SCI ENG C-MATER, V35, P253, DOI 10.1016/j.msec.2013.10.036
   Liu YG, 2016, RSC ADV, V6, P18654, DOI 10.1039/c6ra02680j
   Liu YX, 2012, CHEM SOC REV, V41, P2283, DOI 10.1039/c1cs15270j
   Liu ZG, 2015, TALANTA, V137, P87, DOI 10.1016/j.talanta.2015.01.037
   Lu J, 2011, NAT NANOTECHNOL, V6, P247, DOI 10.1038/nnano.2011.30
   Lu J, 2008, ACS NANO, V2, P1825, DOI 10.1021/nn800244k
   Lu LL, 2018, ACS NANO, V12, P12673, DOI 10.1021/acsnano.8b07564
   Lu ZS, 2015, MICROCHIM ACTA, V182, P571, DOI 10.1007/s00604-014-1360-0
   Luo J, 2012, ANAL CHIM ACTA, V709, P47, DOI 10.1016/j.aca.2011.10.025
   Ma GR, 2016, ELECTROCHIM ACTA, V220, P545, DOI 10.1016/j.electacta.2016.10.163
   Maduraiveeran G, 2018, BIOSENS BIOELECTRON, V103, P113, DOI 10.1016/j.bios.2017.12.031
   Mahmoudian MR, 2014, SENSOR ACTUAT B-CHEM, V201, P526, DOI 10.1016/j.snb.2014.05.030
   Maji SK, 2014, ACS APPL MATER INTER, V6, P13648, DOI 10.1021/am503110s
   Malhotra BD, 2003, SENSOR ACTUAT B-CHEM, V91, P117, DOI 10.1016/S0925-4005(03)00075-3
   Manivel P, 2013, RSC ADV, V3, P14428, DOI 10.1039/c3ra42322k
   Manjunatha R, 2012, TALANTA, V99, P302, DOI 10.1016/j.talanta.2012.05.056
   Manoj D, 2018, BIOSENS BIOELECTRON, V103, P104, DOI 10.1016/j.bios.2017.12.030
   Mao H., 2016, RSC ADV, V6
   Mao HY, 2013, CHEM REV, V113, P3407, DOI 10.1021/cr300335p
   Mao XW, 2014, NANO TODAY, V9, P405, DOI 10.1016/j.nantod.2014.06.011
   Mao XW, 2013, ACS APPL MATER INTER, V5, P592, DOI 10.1021/am3026807
   Mathur A, 2018, INT J BIOL MACROMOL, V112, P364, DOI 10.1016/j.ijbiomac.2018.01.143
   Mazaheri M, 2017, SENSOR ACTUAT B-CHEM, V251, P462, DOI 10.1016/j.snb.2017.05.062
   Mazloum-Ardakani M, 2018, BIOELECTROCHEMISTRY, V121, P38, DOI 10.1016/j.bioelechem.2017.12.010
   McAllister MJ, 2007, CHEM MATER, V19, P4396, DOI 10.1021/cm0630800
   Mei J, 2018, ACS APPL MATER INTER, V10, P12217, DOI 10.1021/acsami.7b14343
   Mercante LA, 2017, APPL SURF SCI, V407, P162, DOI 10.1016/j.apsusc.2017.02.156
   Meyer JC, 2007, NATURE, V446, P60, DOI 10.1038/nature05545
   Min SK, 2011, NAT NANOTECHNOL, V6, P162, DOI 10.1038/NNANO.2010.283
   Mitra R, 2017, ACS SUSTAIN CHEM ENG, V5, P604, DOI 10.1021/acssuschemeng.6b01971
   Mohammad-Rezaei R, 2012, ELECTROANAL, V24, P2094, DOI 10.1002/elan.201200286
   Morozov SV, 2008, PHYS REV LETT, V100, DOI 10.1103/PhysRevLett.100.016602
   Muain M. F. A., 2018, BIOELECTROCHEMISTRY, V122, P199
   Muguruma H, 2017, ACS CATAL, V7, P725, DOI 10.1021/acscatal.6b02470
   Muniandy S, 2017, ANAL BIOANAL CHEM, V409, P6893, DOI 10.1007/s00216-017-0654-6
   Muralikrishna S, 2014, ANAL METHODS-UK, V6, P8698, DOI [10.1039/c4ay01945h, 10.1039/C4AY01945H]
   Muthukumaran P, 2016, RSC ADV, V6, P96467, DOI 10.1039/c6ra19921f
   Mutyala S, 2016, J ELECTROANAL CHEM, V775, P329, DOI 10.1016/j.jelechem.2016.06.011
   Myung S, 2011, ADV MATER, V23, P2221, DOI 10.1002/adma.201100014
   Nair RR, 2008, SCIENCE, V320, P1308, DOI 10.1126/science.1156965
   Nalwa H. S., 2000, HDB NANOSTRUCTURED M, V1
   Nalwa HS, 2004, ENCY NANOSCIENCE NAN, V10
   Nandini S, 2016, BIOELECTROCHEMISTRY, V110, P79, DOI 10.1016/j.bioelechem.2016.03.006
   Narakathu BB, 2011, SENSOR ACTUAT B-CHEM, V158, P69, DOI 10.1016/j.snb.2011.05.040
   Nardecchia S, 2013, CHEM SOC REV, V42, P794, DOI 10.1039/c2cs35353a
   Nasir MZM, 2017, ACS NANO, V11, P5774, DOI 10.1021/acsnano.7b01364
   Navakul K, 2017, NANOMED-NANOTECHNOL, V13, P549, DOI 10.1016/j.nano.2016.08.009
   Nayak P, 2014, RSC ADV, V4, P41670, DOI 10.1039/c4ra05353b
   Nemati F, 2018, ANAL METHODS-UK, V10, P1760, DOI [10.1039/c7ay02850d, 10.1039/C7AY02850D]
   Nery EW, 2016, ANAL CHEM, V88, P11271, DOI 10.1021/acs.analchem.6b03151
   Newman JD, 2005, BIOSENS BIOELECTRON, V20, P2435, DOI 10.1016/j.bios.2004.11.012
   Anh TN, 2018, ACS APPL NANO MATER, V1, P2153, DOI 10.1021/acsanm.8b00210
   Ning LY, 2017, IND ENG CHEM RES, V56, P4327, DOI 10.1021/acs.iecr.6b04964
   Niu XF, 2018, SENSOR ACTUAT B-CHEM, V255, P1577, DOI 10.1016/j.snb.2017.08.167
   Niu XL, 2017, J ELECTROANAL CHEM, V806, P116, DOI 10.1016/j.jelechem.2017.10.049
   Novoselov KS, 2004, SCIENCE, V306, P666, DOI 10.1126/science.1102896
   Osikoya AO, 2017, BIOSENS BIOELECTRON, V89, P496, DOI 10.1016/j.bios.2016.03.063
   Ou XW, 2019, BIOSENS BIOELECTRON, V124, P199, DOI 10.1016/j.bios.2018.10.009
   Pakapongpan S, 2017, MAT SCI ENG C-MATER, V76, P398, DOI 10.1016/j.msec.2017.03.031
   Pal M, 2017, ANAL BIOCHEM, V536, P51, DOI 10.1016/j.ab.2017.08.001
   Palanisamy S., 2015, RSC ADV, V5
   Palanisamy S, 2015, ELECTROANAL, V27, P2412, DOI 10.1002/elan.201500150
   Palanisamy S, 2014, ANAL METHODS-UK, V6, P8368, DOI 10.1039/c4ay01805b
   Palanisamy S, 2014, COLLOID SURFACE B, V114, P164, DOI 10.1016/j.colsurfb.2013.10.006
   Palanisamy S, 2014, MAT SCI ENG C-MATER, V34, P207, DOI 10.1016/j.msec.2013.09.011
   Palanisamy S, 2012, INT J ELECTROCHEM SC, V7, P2153
   Pan DY, 2010, ADV MATER, V22, P734, DOI 10.1002/adma.200902825
   Pan LH, 2017, BIOSENS BIOELECTRON, V89, P598, DOI 10.1016/j.bios.2016.01.077
   Pandey A, 2017, BIOSENS BIOELECTRON, V91, P225, DOI 10.1016/j.bios.2016.12.041
   Pandey CM, 2017, SENSOR ACTUAT B-CHEM, V238, P1060, DOI 10.1016/j.snb.2016.07.121
   Pang S, 2015, SENSOR ACTUAT B-CHEM, V208, P415, DOI 10.1016/j.snb.2014.11.030
   Park S, 2006, ANAL CHIM ACTA, V556, P46, DOI 10.1016/j.aca.2005.05.080
   Park S, 2009, NAT NANOTECHNOL, V4, P217, DOI [10.1038/nnano.2009.58, 10.1038/NNANO.2009.58]
   Parlak O, 2013, BIOSENS BIOELECTRON, V49, P53, DOI 10.1016/j.bios.2013.04.004
   Pasinszki T, 2017, SENSORS-BASEL, V17, DOI 10.3390/s17081919
   Paulitz TC, 2001, ANNU REV PHYTOPATHOL, V39, P103, DOI 10.1146/annurev.phyto.39.1.103
   Pavlidis IV, 2014, TRENDS BIOTECHNOL, V32, P312, DOI 10.1016/j.tibtech.2014.04.004
   Pei H, 2012, J AM CHEM SOC, V134, P13843, DOI [10.1021/Ja305814u, 10.1021/ja305814u]
   Peng D, 2018, ACS SENSORS, V3, P1040, DOI 10.1021/acssensors.8b00203
   Peng HY, 2018, ANAL CHEM, V90, P190, DOI 10.1021/acs.analchem.7b04926
   Peng HP, 2015, SENSOR ACTUAT B-CHEM, V207, P269, DOI 10.1016/j.snb.2014.10.059
   Periasamy AP, 2009, SENSORS-BASEL, V9, P4034, DOI 10.3390/s90604034
   Loan PTK, 2018, BIOSENS BIOELECTRON, V99, P85, DOI 10.1016/j.bios.2017.07.045
   Piao Y, 2014, SENSOR ACTUAT B-CHEM, V194, P454, DOI 10.1016/j.snb.2013.12.045
   Ping JF, 2012, BIOSENS BIOELECTRON, V34, P70, DOI 10.1016/j.bios.2012.01.016
   Pourbeyram S, 2016, J FOOD DRUG ANAL, V24, P894, DOI 10.1016/j.jfda.2016.02.010
   Pramanik K, 2018, ELECTROANAL, V30, P2719, DOI 10.1002/elan.201800318
   Premkumar T, 2012, PROG POLYM SCI, V37, P515, DOI 10.1016/j.progpolymsci.2011.08.003
   Priya T, 2017, INT J BIOL MACROMOL, V104, P672, DOI 10.1016/j.ijbiomac.2017.06.082
   Qi M, 2016, RSC ADV, V6, P39180, DOI 10.1039/c6ra04975c
   Qi SP, 2015, ELECTROCHIM ACTA, V161, P395, DOI 10.1016/j.electacta.2015.02.116
   Qi YM, 2017, ELECTROANAL, V29, P2083, DOI 10.1002/elan.201700142
   Qian L, 2014, RSC ADV, V4, P38273, DOI 10.1039/c4ra07707e
   Qian ZS, 2015, BIOSENS BIOELECTRON, V68, P225, DOI 10.1016/j.bios.2014.12.057
   Qiu HJ, 2017, BIOSENS BIOELECTRON, V89, P85, DOI 10.1016/j.bios.2015.12.029
   Qiu L, 2018, ACS NANO, V12, P5085, DOI 10.1021/acsnano.8b03792
   QUINN DM, 1987, CHEM REV, V87, P955, DOI 10.1021/cr00081a005
   Radhakrishnan S, 2015, RSC ADV, V5, P12937, DOI 10.1039/c4ra12841a
   Rafighi P, 2016, SENSOR ACTUAT B-CHEM, V232, P454, DOI 10.1016/j.snb.2016.03.147
   Ramakrishnan S, 2015, ANAL METHODS-UK, V7, P779, DOI [10.1039/c4ay02487g, 10.1039/C4AY02487G]
   Rao HB, 2017, NEW J CHEM, V41, P3667, DOI 10.1039/c7nj00077d
   Rasheed PA, 2017, BIOSENS BIOELECTRON, V97, P226, DOI 10.1016/j.bios.2017.06.001
   Rauf S, 2018, ANAL BIOCHEM, V545, P13, DOI 10.1016/j.ab.2018.01.007
   Ravenna Y, 2015, ANAL CHEM, V87, P9567, DOI 10.1021/acs.analchem.5b02949
   Razmi H, 2013, BIOSENS BIOELECTRON, V41, P498, DOI 10.1016/j.bios.2012.09.009
   Reina A, 2009, NANO LETT, V9, P30, DOI 10.1021/nl801827v
   Ren X, 2017, ACS APPL MATER INTER, V9, P37637, DOI 10.1021/acsami.7b13416
   Rengaraj A, 2015, J MATER CHEM B, V3, P6301, DOI 10.1039/c5tb00908a
   Reta N, 2018, ACS APPL MATER INTER, V10, P6055, DOI 10.1021/acsami.7b13943
   Rodriguez-Mozaz S, 2005, TALANTA, V65, P291, DOI 10.1016/j.talanta.2004.07.006
   Rong GX, 2017, ACS SENSORS, V2, P327, DOI 10.1021/acssensors.6b00834
   Rotariu L, 2016, TRAC-TREND ANAL CHEM, V79, P80, DOI 10.1016/j.trac.2015.12.017
   Ruecha N, 2015, ANAL CHIM ACTA, V874, P40, DOI 10.1016/j.aca.2015.02.064
   Ruecha N, 2014, BIOSENS BIOELECTRON, V52, P13, DOI 10.1016/j.bios.2013.08.018
   Rusling JF, 2010, ANALYST, V135, P2496, DOI 10.1039/c0an00204f
   Rusling JF, 2003, J COLLOID INTERF SCI, V262, P1, DOI 10.1016/S0021-9797(03)00148-6
   Sadak O, 2017, BIOSENS BIOELECTRON, V89, P430, DOI 10.1016/j.bios.2016.04.073
   Sadeghi AS, 2018, TALANTA, V182, P193, DOI 10.1016/j.talanta.2018.01.083
   Sadeghi H, 2014, J PHYS CHEM B, V118, P6908, DOI 10.1021/jp5034917
   Sadhukhan M, 2014, RSC ADV, V4, P4998, DOI 10.1039/c3ra46050a
   Saeed AA, 2017, BIOELECTROCHEMISTRY, V118, P91, DOI 10.1016/j.bioelechem.2017.07.002
   Saidur MR, 2017, BIOSENS BIOELECTRON, V90, P125, DOI 10.1016/j.bios.2016.11.039
   Salehnia F, 2017, J FLUORESC, V27, P331, DOI 10.1007/s10895-016-1962-5
   Samuei S, 2017, ANAL BIOCHEM, V521, P31, DOI 10.1016/j.ab.2017.01.005
   Sandil D, 2018, J ALLOY COMPD, V763, P102, DOI 10.1016/j.jallcom.2018.04.293
   Sangamithirai D, 2015, MAT SCI ENG C-MATER, V55, P579, DOI 10.1016/j.msec.2015.05.066
   Sapsford KE, 2013, CHEM REV, V113, P1904, DOI 10.1021/cr300143v
   Savitt JM, 2006, J CLIN INVEST, V116, P1744, DOI 10.1172/JCI29178
   Saxena U, 2016, BIOSENS BIOELECTRON, V75, P196, DOI 10.1016/j.bios.2015.08.042
   Schmidt AC, 2013, ACS NANO, V7, P7864, DOI 10.1021/nn402857u
   Schroeder A, 2012, NAT REV CANCER, V12, P39, DOI 10.1038/nrc3180
   Schwierz F, 2010, NAT NANOTECHNOL, V5, P487, DOI [10.1038/NNANO.2010.89, 10.1038/nnano.2010.89]
   Mascagni DBT, 2016, MAT SCI ENG C-MATER, V68, P739, DOI 10.1016/j.msec.2016.06.001
   Tig GA, 2017, TALANTA, V175, P382, DOI 10.1016/j.talanta.2017.07.073
   Zhang J, 2015, ENERGY STORAGE MATER, V1, P112, DOI 10.1016/j.ensm.2015.08.006
   [Anonymous], 2016, RSC ADV
   Iwamoto H, 2015, SCI ADV, V1, DOI 10.1126/sciadv.1400244
   Seenivasan R, 2015, ACS APPL MATER INTER, V7, P15935, DOI 10.1021/acsami.5b03904
   Sekretaryova AN, 2014, ANAL CHEM, V86, P9540, DOI 10.1021/ac501699p
   Serafin V, 2019, SENSOR ACTUAT B-CHEM, V284, P711, DOI 10.1016/j.snb.2019.01.012
   Shahrokhian S, 2018, SENSOR ACTUAT B-CHEM, V266, P160, DOI 10.1016/j.snb.2018.03.120
   Shahzad F, 2017, SENSOR ACTUAT B-CHEM, V241, P716, DOI 10.1016/j.snb.2016.10.144
   Shams N, 2016, J APPL ELECTROCHEM, V46, P655, DOI 10.1007/s10800-016-0950-4
   Shan CS, 2010, BIOSENS BIOELECTRON, V25, P1070, DOI 10.1016/j.bios.2009.09.024
   Shan CS, 2009, ANAL CHEM, V81, P2378, DOI 10.1021/ac802193c
   Shang L, 2015, ACS APPL MATER INTER, V7, P122, DOI 10.1021/am507149y
   Shang Z, 2018, ACS APPL MATER INTER, V10, P17756, DOI 10.1021/acsami.8b05428
   Sharafeldin M, 2017, BIOSENS BIOELECTRON, V91, P359, DOI 10.1016/j.bios.2016.12.052
   Shareena TPD, 2018, NANO-MICRO LETT, V10, DOI 10.1007/s40820-018-0206-4
   Sharma V, 2017, SENSOR ACTUAT B-CHEM, V240, P338, DOI 10.1016/j.snb.2016.08.169
   Shen JL, 2018, ACS SENSORS, V3, P2218, DOI 10.1021/acssensors.8b00650
   Sheng LF, 2011, BIOSENS BIOELECTRON, V26, P3494, DOI 10.1016/j.bios.2011.01.032
   Sheng QL, 2016, NEW J CHEM, V40, P6658, DOI 10.1039/c6nj01264g
   Sheng ZH, 2012, BIOSENS BIOELECTRON, V34, P125, DOI 10.1016/j.bios.2012.01.030
   Shi JY, 2015, BIOSENS BIOELECTRON, V67, P595, DOI 10.1016/j.bios.2014.09.059
   Shi XH, 2014, ACS APPL MATER INTER, V6, P2568, DOI 10.1021/am405012k
   Shi ZL, 2016, ANALYST, V141, P2727, DOI 10.1039/c6an00233a
   Shieh YT, 2015, J ELECTROANAL CHEM, V736, P132, DOI 10.1016/j.jelechem.2014.11.008
   Shuai HL, 2017, SENSOR ACTUAT B-CHEM, V243, P403, DOI 10.1016/j.snb.2016.12.001
   Shukla S, 2018, BIOSENS BIOELECTRON, V109, P139, DOI 10.1016/j.bios.2018.03.010
   Si P, 2013, J MATER CHEM B, V1, P110, DOI 10.1039/c2tb00073c
   Si P, 2011, ANALYST, V136, P5134, DOI 10.1039/c1an15772h
   Silva NFD, 2018, BIOSENS BIOELECTRON, V99, P667, DOI 10.1016/j.bios.2017.08.019
   Singh A, 2013, SENSOR ACTUAT B-CHEM, V185, P675, DOI 10.1016/j.snb.2013.05.014
   Singh E., 2019, NANOMATERIAL BASED F
   Singh E, 2019, ACS APPL MATER INTER, V11, P11061, DOI 10.1021/acsami.8b19859
   Singh E, 2017, ACS APPL MATER INTER, V9, P34544, DOI 10.1021/acsami.7b07063
   Singh E, 2017, RSC ADV, V7, P28234, DOI 10.1039/c7ra03599c
   Singh E, 2017, ACS APPL MATER INTER, V9, P3223, DOI 10.1021/acsami.6b13582
   Singh E, 2015, SCI ADV MATER, V7, P1863, DOI 10.1166/sam.2015.2438
   Singh E, 2015, J NANOSCI NANOTECHNO, V15, P6237, DOI 10.1166/jnn.2015.11654
   Singh J, 2013, PROCESS BIOCHEM, V48, P1724, DOI 10.1016/j.procbio.2013.07.025
   Singh N, 2017, ACS APPL MATER INTER, V9, P33576, DOI 10.1021/acsami.7b07590
   Singh R, 2017, RSC ADV, V7, P48597, DOI 10.1039/c7ra07191d
   Singh SK, 2012, ACS NANO, V6, P2731, DOI 10.1021/nn300172t
   Singh S, 2007, J NANOSCI NANOTECHNO, V7, P3048, DOI 10.1166/jnn.2007.922
   Singh VK, 2018, BIOSENS BIOELECTRON, V105, P173, DOI 10.1016/j.bios.2018.01.014
   Siraj N, 2016, ANAL CHEM, V88, P170, DOI 10.1021/acs.analchem.5b04109
   Song C, 2014, BIOSENS BIOELECTRON, V58, P68, DOI 10.1016/j.bios.2014.02.031
   Song J, 2013, ACS APPL MATER INTER, V5, P12928, DOI 10.1021/am403508f
   Song YJ, 2010, ADV MATER, V22, P2206, DOI 10.1002/adma.200903783
   Sookhakian M, 2017, SENSOR ACTUAT B-CHEM, V241, P1, DOI 10.1016/j.snb.2016.10.053
   Sreeprasad TS, 2013, SMALL, V9, P341, DOI 10.1002/smll.201202196
   Srivastava RK, 2012, ACS NANO, V6, P168, DOI 10.1021/nn203210s
   Srivastava S, 2016, RSC ADV, V6, P56518, DOI 10.1039/c6ra04469g
   Srivastava S, 2015, RSC ADV, V5, P5406, DOI 10.1039/c4ra12713g
   Srivastava S, 2013, NANOSCALE, V5, P3043, DOI 10.1039/c3nr32242d
   Stoller MD, 2008, NANO LETT, V8, P3498, DOI 10.1021/nl802558y
   Su S, 2018, GREEN ENERGY ENVIRON, V3, P97, DOI 10.1016/j.gee.2017.08.005
   Subrahmanyam KS, 2009, J PHYS CHEM C, V113, P4257, DOI 10.1021/jp900791y
   Subramanian P, 2014, J MATER CHEM A, V2, P5525, DOI 10.1039/c4ta00123k
   Sun AL, 2017, BIOSENS BIOELECTRON, V89, P659, DOI 10.1016/j.bios.2015.12.032
   Sun CL, 2015, J NANOMATER, V2015, DOI 10.1155/2015/861061
   Sun CL, 2011, ACS NANO, V5, P7788, DOI 10.1021/nn2015908
   Sun CL, 2011, BIOSENS BIOELECTRON, V26, P3450, DOI 10.1016/j.bios.2011.01.023
   Sun HJ, 2013, MATER TODAY, V16, P433, DOI 10.1016/j.mattod.2013.10.020
   Sun HJ, 2013, CHEM-EUR J, V19, P13362, DOI 10.1002/chem.201302268
   Sun SK, 2018, ACCOUNTS CHEM RES, V51, P1131, DOI 10.1021/acs.accounts.7b00619
   Sun W, 2013, ELECTROCHEM COMMUN, V26, P113, DOI 10.1016/j.elecom.2012.09.032
   Sun YM, 2015, BIOSENS BIOELECTRON, V68, P358, DOI 10.1016/j.bios.2015.01.017
   Sun YJ, 2017, ACS APPL MATER INTER, V9, P34715, DOI 10.1021/acsami.7b11758
   Sun YJ, 2017, ANAL CHEM, V89, P3761, DOI 10.1021/acs.analchem.7b00248
   Sutter PW, 2008, NAT MATER, V7, P406, DOI 10.1038/nmat2166
   Suzuki N, 2016, ACS NANO, V10, P1744, DOI 10.1021/acsnano.5b06369
   Swierczewska M, 2012, CHEM SOC REV, V41, P2641, DOI 10.1039/c1cs15238f
   Tabrizi MA, 2019, MICROCHIM ACTA, V186, DOI 10.1007/s00604-018-3159-x
   Tabrizi MA, 2014, SENSOR ACTUAT B-CHEM, V202, P475, DOI 10.1016/j.snb.2014.05.099
   Tabrizi MA, 2014, ELECTROANAL, V26, P171, DOI 10.1002/elan.201300370
   Tamura T, 2014, ACS CHEM BIOL, V9, P2708, DOI 10.1021/cb500661v
   Tan CL, 2017, CHEM REV, V117, P6225, DOI 10.1021/acs.chemrev.6b00558
   Tan XC, 2015, SENSOR ACTUAT B-CHEM, V220, P216, DOI 10.1016/j.snb.2015.05.048
   Tang SR, 2016, ELECTROCHIM ACTA, V187, P286, DOI 10.1016/j.electacta.2015.11.040
   Tee SY, 2017, MAT SCI ENG C-MATER, V70, P1018, DOI 10.1016/j.msec.2016.04.009
   Tehrani F, 2016, SCI REP-UK, V6, DOI 10.1038/srep27975
   Teixeira S, 2014, SENSOR ACTUAT B-CHEM, V190, P723, DOI 10.1016/j.snb.2013.09.019
   Terse-Thakoor T, 2015, LANGMUIR, V31, P13054, DOI 10.1021/acs.langmuir.5b03273
   Teymourian H, 2014, ELECTROCHIM ACTA, V143, P196, DOI 10.1016/j.electacta.2014.08.007
   Teymourian H, 2014, ELECTROANAL, V26, P129, DOI 10.1002/elan.201300496
   Teymourian H, 2013, BIOSENS BIOELECTRON, V49, P1, DOI 10.1016/j.bios.2013.04.034
   Thakur B, 2018, BIOSENS BIOELECTRON, V110, P16, DOI 10.1016/j.bios.2018.03.014
   Thakur MS, 2013, J FOOD SCI TECH MYS, V50, P625, DOI 10.1007/s13197-012-0783-z
   Thirumalraj B, 2015, RSC ADV, V5, P77651, DOI 10.1039/c5ra12018g
   Tian CY, 2019, TALANTA, V191, P103, DOI 10.1016/j.talanta.2018.08.050
   Tian F, 2017, BIOSENS BIOELECTRON, V89, P123, DOI 10.1016/j.bios.2016.06.046
   Tian JY, 2018, ANAL CHIM ACTA, V1000, P265, DOI 10.1016/j.aca.2017.08.018
   Tian K, 2014, MAT SCI ENG C-MATER, V41, P100, DOI 10.1016/j.msec.2014.04.013
   Tian L, 2018, SENSOR ACTUAT B-CHEM, V260, P676, DOI 10.1016/j.snb.2018.01.092
   Tian XQ, 2012, TALANTA, V93, P79, DOI 10.1016/j.talanta.2012.01.047
   Tian Y, 2015, ELECTROCHIM ACTA, V156, P244, DOI 10.1016/j.electacta.2015.01.016
   Tiwari I., 2016, SENSOR ACTUAT B-CHEM, V206, P276
   Tiwari I, 2015, RSC ADV, V5, P67115, DOI 10.1039/c5ra07298k
   Tiwari JN, 2016, ACS NANO, V10, P46, DOI 10.1021/acsnano.5b05690
   Tomita S, 2017, SENSORS-BASEL, V17, DOI 10.3390/s17102194
   Tong CY, 2018, ANAL CHEM, V90, P2655, DOI 10.1021/acs.analchem.7b04429
   Tougu V., 2001, Current Medicinal Chemistry - Central Nervous System Agents, V1, P155, DOI 10.2174/1568015013358536
   Thanh TD, 2016, BIOSENS BIOELECTRON, V81, P259, DOI 10.1016/j.bios.2016.02.070
   Traversi F, 2013, NAT NANOTECHNOL, V8, P939, DOI [10.1038/NNANO.2013.240, 10.1038/nnano.2013.240]
   Tsujimura S, 2014, J AM CHEM SOC, V136, P14432, DOI 10.1021/ja5053736
   Tu YQ, 2013, ANAL CHEM, V85, P2536, DOI 10.1021/ac303772m
   Tuteja SK, 2017, J MATER CHEM B, V5, P6930, DOI 10.1039/c7tb01382e
   Unnikrishnan B, 2013, BIOSENS BIOELECTRON, V39, P70, DOI 10.1016/j.bios.2012.06.045
   Valipour A, 2017, BIOSENS BIOELECTRON, V89, P946, DOI 10.1016/j.bios.2016.09.086
   Vargas AJ, 2016, NAT REV CANCER, V16, P525, DOI 10.1038/nrc.2016.56
   Vasilescu A, 2016, TRAC-TREND ANAL CHEM, V79, P60, DOI 10.1016/j.trac.2015.11.024
   Velasco-Garcia MN, 2003, BIOSYST ENG, V84, P1, DOI 10.1016/S1537-5110(02)00236-2
   Velusamy V, 2019, TALANTA, V192, P471, DOI 10.1016/j.talanta.2018.09.055
   Velusamy V, 2017, SENSOR ACTUAT B-CHEM, V252, P175, DOI 10.1016/j.snb.2017.05.041
   Venu M, 2018, ACS OMEGA, V3, P14597, DOI 10.1021/acsomega.8b02129
   Vijayaraj K, 2016, ANAL METHODS-UK, V8, P6974, DOI 10.1039/c6ay02032a
   Vilela D, 2016, NANO LETT, V16, P2860, DOI 10.1021/acs.nanolett.6b00768
   Vilian ATE, 2014, RSC ADV, V4, P55867, DOI 10.1039/c4ra09011j
   Vilian ATE, 2014, IND ENG CHEM RES, V53, P15582, DOI 10.1021/ie502430d
   Vilian ATE, 2014, RSC ADV, V4, P30358, DOI 10.1039/c4ra04350b
   Vinoth V, 2016, ANAL METHODS-UK, V8, P4379, DOI 10.1039/c6ay00335d
   Viswanathan S, 2009, BIOSENS BIOELECTRON, V24, P2772, DOI 10.1016/j.bios.2009.01.044
   Wang CY, 2014, ACS APPL MATER INTER, V6, P9768, DOI 10.1021/am502142d
   Wang C, 2016, J MATER SCI-MATER EL, V27, P9370, DOI 10.1007/s10854-016-4979-2
   Wang CX, 2018, SENSOR ACTUAT B-CHEM, V258, P672, DOI 10.1016/j.snb.2017.11.098
   Wang D, 2015, BIOSENS BIOELECTRON, V63, P185, DOI 10.1016/j.bios.2014.06.070
   Wang FX, 2014, SENSOR ACTUAT B-CHEM, V190, P516, DOI 10.1016/j.snb.2013.09.009
   Wang GC, 2014, SENSOR ACTUAT B-CHEM, V190, P730, DOI 10.1016/j.snb.2013.09.042
   Wang GN, 2017, SCI REP-UK, V7, DOI 10.1038/s41598-017-02766-1
   Wang H, 2017, BIOSENS BIOELECTRON, V87, P745, DOI 10.1016/j.bios.2016.09.014
   Wang JM, 2015, SENSOR ACTUAT B-CHEM, V220, P1186, DOI 10.1016/j.snb.2015.06.044
   Wang J, 2015, ANAL BIOCHEM, V469, P71, DOI 10.1016/j.ab.2014.09.023
   Wang JD, 2018, BIOSENS BIOELECTRON, V100, P1, DOI 10.1016/j.bios.2017.07.077
   Wang J, 2008, ELECTROCHEMICAL SENSORS, BIOSENSORS AND THEIR BIOMEDICAL APPLICATIONS, P57, DOI 10.1016/B978-012373738-0.50005-2
   Wang J, 2016, SENSOR ACTUAT B-CHEM, V230, P690, DOI 10.1016/j.snb.2016.02.117
   Wang L, 2015, ACS APPL MATER INTER, V7, P18441, DOI 10.1021/acsami.5b04553
   Wang L, 2015, J MATER CHEM A, V3, P608, DOI 10.1039/c4ta04724a
   Wang L, 2017, BIOSENS BIOELECTRON, V89, P136, DOI 10.1016/j.bios.2016.06.011
   Wang M, 2016, ACS NANO, V10, P7231, DOI 10.1021/acsnano.6b03349
   Wang MK, 2018, ANAL CHIM ACTA, V1012, P66, DOI 10.1016/j.aca.2018.01.029
   Wang N, 2016, BIOSENS BIOELECTRON, V79, P320, DOI 10.1016/j.bios.2015.12.056
   Wang Q, 2015, MICROCHIM ACTA, V182, P671, DOI 10.1007/s00604-014-1371-x
   Wang Q, 2014, ELECTROANAL, V26, P156, DOI 10.1002/elan.201300356
   Wang Q, 2015, RSC ADV, V5, P15861, DOI 10.1039/c4ra14132f
   Wang QQ, 2017, ACS APPL MATER INTER, V9, P7465, DOI 10.1021/acsami.6b16034
   Wang QY, 2012, RSC ADV, V2, P6245, DOI 10.1039/c2ra20425h
   Wang QB, 2013, CHEM COMMUN, V49, P916, DOI 10.1039/c2cc37664d
   Wang R, 2018, SENSOR ACTUAT B-CHEM, V254, P1174, DOI 10.1016/j.snb.2017.08.009
   Wang S, 2017, ANAL CHEM, V89, P1704, DOI 10.1021/acs.analchem.6b03913
   Wang W, 2017, BIOSENS BIOELECTRON, V91, P183, DOI 10.1016/j.bios.2016.12.017
   Wang XD, 2017, SCI REP-UK, V7, DOI 10.1038/s41598-017-07646-2
   Wang XL, 2013, ELECTROCHIM ACTA, V112, P774, DOI 10.1016/j.electacta.2013.09.036
   Wang X, 2013, J ELECTROANAL CHEM, V695, P10, DOI 10.1016/j.jelechem.2013.02.021
   Wang XW, 2014, CHEM SOC REV, V43, P7067, DOI 10.1039/c4cs00141a
   Wang XW, 2012, CHEM COMMUN, V48, P6490, DOI 10.1039/c2cc32674d
   Wang Y, 2018, MATER RES BULL, V101, P340, DOI 10.1016/j.materresbull.2018.01.035
   Wang YH, 2018, J MATER CHEM B, V6, P2134, DOI 10.1039/c8tb00061a
   Wang YJ, 2015, ACS APPL MATER INTER, V7, P18872, DOI 10.1021/acsami.5b05857
   Wang Y, 2010, ACS NANO, V4, P1790, DOI 10.1021/nn100315s
   Wang ZJ, 2009, J PHYS CHEM C, V113, P14071, DOI 10.1021/jp906348x
   Wang ZY, 2017, CHEM REV, V117, P7910, DOI 10.1021/acs.chemrev.7b00027
   Wen J, 2016, SENSOR ACTUAT B-CHEM, V227, P655, DOI 10.1016/j.snb.2016.01.036
   Wen YQ, 2011, CHEM COMMUN, V47, P6278, DOI 10.1039/c1cc11486g
   Wen YQ, 2010, CHEM COMMUN, V46, P2596, DOI 10.1039/b924832c
   Weng XX, 2013, TALANTA, V117, P359, DOI 10.1016/j.talanta.2013.09.023
   Whitesides GM, 2006, NATURE, V442, P368, DOI 10.1038/nature05058
   Williams G, 2008, ACS NANO, V2, P1487, DOI 10.1021/nn800251f
   Wilson GS, 2016, BIOSENS BIOELECTRON, V82, pVII, DOI 10.1016/j.bios.2016.04.083
   Wooten M, 2014, ANAL CHEM, V86, P752, DOI 10.1021/ac403250w
   Wu AQ, 2015, RSC ADV, V5, P90983, DOI 10.1039/c5ra16233e
   Wu BY, 2016, NANOMATERIALS-BASEL, V6, DOI 10.3390/nano6110220
   Wu GH, 2013, TALANTA, V105, P379, DOI 10.1016/j.talanta.2012.10.066
   Wu H, 2017, SENSOR ACTUAT B-CHEM, V251, P842, DOI 10.1016/j.snb.2017.05.128
   Wu L, 2017, NPG ASIA MATER, V9, DOI 10.1038/am.2017.11
   Wu L, 2015, CHEM SOC REV, V44, P2963, DOI 10.1039/c4cs00370e
   Wu LH, 2015, SENSOR ACTUAT B-CHEM, V206, P495, DOI 10.1016/j.snb.2014.09.098
   Wu MY, 2015, ACS APPL MATER INTER, V7, P21089, DOI 10.1021/acsami.5b06299
   Wu Q, 2016, ANAL METHODS-UK, V8, P1806, DOI 10.1039/c6ay00158k
   Wu SD, 2017, APPL SURF SCI, V401, P262, DOI 10.1016/j.apsusc.2017.01.024
   Wu SJ, 2012, ANAL CHEM, V84, P6263, DOI 10.1021/ac301534w
   Wu S, 2013, SENSOR ACTUAT B-CHEM, V177, P724, DOI 10.1016/j.snb.2012.11.069
   Wu S, 2011, ANAL CHIM ACTA, V699, P170, DOI 10.1016/j.aca.2011.05.032
   Wu SY, 2016, RSC ADV, V6, P59487, DOI 10.1039/c6ra06073k
   Wu XP, 2014, ELECTROCHIM ACTA, V129, P441, DOI 10.1016/j.electacta.2014.02.103
   Wu YF, 2013, ANAL CHEM, V85, P8661, DOI 10.1021/ac401445a
   Wu ZS, 2009, ACS NANO, V3, P411, DOI 10.1021/nn900020u
   Xi Q, 2012, LANGMUIR, V28, P9885, DOI 10.1021/la301440k
   Xi Q, 2016, ANALYST, V141, P96, DOI 10.1039/c5an02255j
   Xiang Q, 2018, RSC ADV, V8, P1820, DOI 10.1039/c7ra11945c
   Xiao F, 2013, BIOSENS BIOELECTRON, V41, P417, DOI 10.1016/j.bios.2012.08.062
   Xiao F, 2012, ADV FUNCT MATER, V22, P2487, DOI 10.1002/adfm.201200191
   Xiao F, 2012, ACS NANO, V6, P100, DOI 10.1021/nn202930m
   Xiao TF, 2017, ANAL CHEM, V89, P300, DOI 10.1021/acs.analchem.6b04308
   Xiao Y, 2003, SCIENCE, V299, P1877, DOI 10.1126/science.1080664
   Xing XJ, 2016, BIOSENS BIOELECTRON, V78, P431, DOI 10.1016/j.bios.2015.11.076
   Xu FG, 2011, ELECTROCHEM COMMUN, V13, P1131, DOI 10.1016/j.elecom.2011.07.017
   Xu JT, 2014, ACS NANO, V8, P10920, DOI 10.1021/nn5047585
   Xu L, 2015, ANAL METHODS-UK, V7, P5649, DOI 10.1039/c5ay01164g
   Xu L, 2016, SENSOR ACTUAT B-CHEM, V230, P54, DOI 10.1016/j.snb.2015.12.043
   Xu SC, 2019, INT J ELECTROCHEM SC, V14, P1248, DOI 10.20964/2019.02.44
   Xu SC, 2017, INT J ELECTROCHEM SC, V12, P3443, DOI 10.20964/2017.04.16
   Xu XJ, 2011, CHEM COMMUN, V47, P12385, DOI 10.1039/c1cc15735c
   Xu YW, 2018, ELECTROANAL, V30, P194, DOI 10.1002/elan.201700637
   Xu YX, 2008, J AM CHEM SOC, V130, P5856, DOI 10.1021/ja800745y
   Xuan X, 2018, BIOSENS BIOELECTRON, V109, P75, DOI 10.1016/j.bios.2018.02.054
   Xue SY, 2016, BIOSENS BIOELECTRON, V86, P958, DOI 10.1016/j.bios.2016.07.111
   Yan H, 2017, ANAL CHEM, V89, P10137, DOI 10.1021/acs.analchem.7b03138
   Yan XY, 2018, ANAL METHODS-UK, V10, P381, DOI 10.1039/c7ay02290e
   Yan X, 2015, ANAL METHODS-UK, V7, P10243, DOI 10.1039/c5ay02298c
   Yan X, 2018, TRAC-TREND ANAL CHEM, V103, P1, DOI 10.1016/j.trac.2018.03.004
   Yan X, 2016, ACS APPL MATER INTER, V8, P21990, DOI 10.1021/acsami.6b05465
   Yan YT, 2015, ANAL CHIM ACTA, V853, P258, DOI 10.1016/j.aca.2014.10.021
   Yang JH, 2012, ELECTROCHIM ACTA, V81, P37, DOI 10.1016/j.electacta.2012.07.038
   Yang J, 2018, SENSOR ACTUAT B-CHEM, V255, P2339, DOI 10.1016/j.snb.2017.09.046
   Yang J, 2017, SENSOR ACTUAT B-CHEM, V242, P728, DOI 10.1016/j.snb.2016.11.122
   Yang K, 2013, SMALL, V9, P1492, DOI 10.1002/smll.201201417
   Yang L, 2012, ACS APPL MATER INTER, V4, P6450, DOI 10.1021/am302268t
   Yang L, 2008, BIOTECHNOL ADV, V26, P135, DOI 10.1016/j.biotechadv.2007.10.003
   Yang LM, 2018, ACS APPL MATER INTER, V10, P6982, DOI 10.1021/acsami.7b19284
   Yang LQ, 2017, ANAL METHODS-UK, V9, P618, DOI 10.1039/c6ay03006h
   Yang L, 2016, ANALYST, V141, P270, DOI 10.1039/c5an01843a
   Yang L, 2013, TALANTA, V113, P135, DOI 10.1016/j.talanta.2013.03.025
   Yang L, 2013, ANAL BIOCHEM, V437, P144, DOI 10.1016/j.ab.2013.03.004
   Yang SL, 2017, SENSOR ACTUAT B-CHEM, V238, P588, DOI 10.1016/j.snb.2016.07.105
   Yang SL, 2015, J ELECTROANAL CHEM, V755, P15, DOI 10.1016/j.jelechem.2015.07.021
   Yang T, 2018, ACS APPL MATER INTER, V10, P4540, DOI 10.1021/acsami.7b18212
   Yang T, 2013, ACS APPL MATER INTER, V5, P10889, DOI 10.1021/am403090y
   Yang T, 2013, ACS APPL MATER INTER, V5, P3495, DOI 10.1021/am400370s
   Yang YJ, 2014, BIOSENS BIOELECTRON, V56, P300, DOI 10.1016/j.bios.2014.01.037
   Yang YQ, 2014, ANALYST, V139, P3055, DOI 10.1039/c4an00068d
   Yang YY, 2017, BIOSENS BIOELECTRON, V90, P31, DOI 10.1016/j.bios.2016.11.029
   Yang ZJ, 2017, BIOSENS BIOELECTRON, V89, P312, DOI 10.1016/j.bios.2016.09.026
   Yang ZY, 2016, ANAL METHODS-UK, V8, P1527, DOI 10.1039/c5ay03258j
   Yang ZY, 2015, NEW J CHEM, V39, P9358, DOI 10.1039/c5nj01621e
   Ye WW, 2017, MATERIALS, V10, DOI 10.3390/ma10060603
   Ye YX, 2014, PHYS CHEM CHEM PHYS, V16, P8801, DOI 10.1039/c4cp00554f
   Ye YK, 2018, CARBON, V129, P730, DOI 10.1016/j.carbon.2017.12.060
   Yehezkeli O, 2011, ACS NANO, V5, P2385, DOI 10.1021/nn200313t
   Yin PT, 2015, CHEM REV, V115, P2483, DOI 10.1021/cr500537t
   Yin PT, 2013, PHYS CHEM CHEM PHYS, V15, P12785, DOI 10.1039/c3cp51901e
   Yin YF, 2017, J PHYS CHEM LETT, V8, P3087, DOI 10.1021/acs.jpclett.7b01283
   Yoon HJ, 2016, ADV MATER, V28, P4891, DOI 10.1002/adma.201600658
   Yoon HJ, 2013, NAT NANOTECHNOL, V8, P735, DOI 10.1038/nnano.2013.194
   Yu B, 2013, RSC ADV, V3, P14303, DOI 10.1039/c3ra41755g
   Yu CM, 2013, CHEM COMMUN, V49, P6492, DOI 10.1039/c3cc42377h
   Yu SM, 2018, TALANTA, V184, P244, DOI 10.1016/j.talanta.2018.03.011
   Yu YY, 2014, BIOSENS BIOELECTRON, V52, P147, DOI 10.1016/j.bios.2013.08.043
   Yu ZN, 2016, ACS APPL MATER INTER, V8, P30398, DOI 10.1021/acsami.6b08760
   Yuan BQ, 2013, ELECTROCHIM ACTA, V88, P708, DOI 10.1016/j.electacta.2012.10.102
   Yuan F, 2015, RSC ADV, V5, P58895, DOI 10.1039/c5ra04025f
   Yuan M, 2014, SENSOR ACTUAT B-CHEM, V190, P707, DOI 10.1016/j.snb.2013.09.054
   Yue HY, 2014, ACS NANO, V8, P1639, DOI 10.1021/nn405961p
   Yusoff N, 2017, BIOSENS BIOELECTRON, V87, P1020, DOI 10.1016/j.bios.2016.09.045
   Zaidi SA, 2016, TALANTA, V149, P30, DOI 10.1016/j.talanta.2015.11.033
   Zaleska-Medynska A, 2016, ADV COLLOID INTERFAC, V229, P80, DOI 10.1016/j.cis.2015.12.008
   Zan XL, 2016, CHEM-EUR J, V22, P5204, DOI 10.1002/chem.201504454
   Zhan BB, 2014, APPL PHYS LETT, V104, DOI 10.1063/1.4884418
   Zhan BB, 2014, NANOSCALE, V6, P7424, DOI 10.1039/c4nr01611d
   Zhang B, 2016, ADV DRUG DELIVER REV, V105, P145, DOI 10.1016/j.addr.2016.08.009
   Zhang CP, 2017, J AGR FOOD CHEM, V65, P3065, DOI 10.1021/acs.jafc.7b00166
   Zhang GJ, 2018, MICROCHIM ACTA, V185, DOI 10.1007/s00604-018-2686-9
   Zhang H, 2018, NANO LETT, V18, P7383, DOI 10.1021/acs.nanolett.8b03724
   Zhang HJ, 2013, ANAL METHODS-UK, V5, P3591, DOI 10.1039/c3ay40572a
   Zhang HF, 2015, RSC ADV, V5, P4343, DOI 10.1039/c4ra09779c
   Zhang H, 2017, BIOSENS BIOELECTRON, V89, P96, DOI 10.1016/j.bios.2016.07.030
   Zhang H, 2015, ACS APPL MATER INTER, V7, P16152, DOI 10.1021/acsami.5b04773
   Zhang JL, 2010, LANGMUIR, V26, P6083, DOI 10.1021/la904014z
   Zhang J, 2018, RSC ADV, V8, P32009, DOI 10.1039/c8ra06498a
   Zhang KY, 2018, RSC ADV, V8, P16146, DOI 10.1039/c8ra02453g
   Zhang L, 2001, ANALYST, V126, P1760, DOI 10.1039/b104886b
   Zhang L, 2012, NANOSCALE, V4, P4674, DOI 10.1039/c2nr30976a
   Zhang M, 2017, SENSOR ACTUAT B-CHEM, V252, P991, DOI 10.1016/j.snb.2017.04.159
   Zhang M, 2013, APPL PHYS LETT, V102, DOI 10.1063/1.4807921
   Zhang MH, 2013, ANAL BIOCHEM, V436, P69, DOI 10.1016/j.ab.2013.01.022
   Zhang MH, 2012, RSC ADV, V2, P4639, DOI 10.1039/c2ra20374j
   Zhang MN, 2012, ACCOUNTS CHEM RES, V45, P533, DOI 10.1021/ar200196h
   Zhang MW, 2016, BIOELECTROCHEMISTRY, V109, P87, DOI 10.1016/j.bioelechem.2016.02.002
   Zhang PP, 2015, J MATER CHEM B, V3, P2487, DOI 10.1039/c4tb02092h
   Zhang PP, 2013, J MATER CHEM B, V1, P6525, DOI 10.1039/c3tb21270j
   Zhang Q, 2018, ACS OMEGA, V3, P3420, DOI 10.1021/acsomega.7b01197
   Zhang RZ, 2017, BIOSENS BIOELECTRON, V89, P249, DOI 10.1016/j.bios.2016.01.080
   Zhang TT, 2017, ACS APPL MATER INTER, V9, P37991, DOI 10.1021/acsami.7b14029
   Zhang WY, 2014, TRAC-TREND ANAL CHEM, V54, P1, DOI 10.1016/j.trac.2013.10.007
   Zhang WJ, 2015, SCI REP-UK, V5, DOI 10.1038/srep11129
   Zhang XH, 2015, ANAL CHIM ACTA, V858, P49, DOI 10.1016/j.aca.2014.12.007
   Zhang XH, 2014, BIOSENS BIOELECTRON, V52, P281, DOI 10.1016/j.bios.2013.07.022
   Zhang X, 2016, SENSOR ACTUAT B-CHEM, V227, P488, DOI 10.1016/j.snb.2015.12.073
   Zhang Y, 2017, ACS APPL MATER INTER, V9, P38201, DOI 10.1021/acsami.7b08781
   Zhang Y, 2015, ANAL CHEM, V87, P989, DOI 10.1021/ac503472p
   Zhang Y, 2015, RSC ADV, V5, P39037, DOI 10.1039/c5ra04246a
   Zhang Y, 2016, CHEM REC, V16, P273, DOI 10.1002/tcr.201500236
   Zhang YY, 2014, ANAL CHEM, V86, P9459, DOI 10.1021/ac5009699
   Zhang YZ, 2012, ELECTROCHIM ACTA, V71, P239, DOI 10.1016/j.electacta.2012.03.136
   Zhang ZH, 2016, SENSOR ACTUAT B-CHEM, V225, P453, DOI 10.1016/j.snb.2015.11.091
   Zhang ZP, 2012, ENERG ENVIRON SCI, V5, P8869, DOI 10.1039/c2ee22982j
   Zhao HY, 2015, BIOSENS BIOELECTRON, V65, P23, DOI 10.1016/j.bios.2014.10.007
   Zhao L, 2015, ACS APPL MATER INTER, V7, P5177, DOI 10.1021/am507593p
   Zhao M, 2015, ANAL CHEM, V87, P2615, DOI 10.1021/acs.analchem.5b00012
   Zhao X, 2015, RSC ADV, V5, P39587, DOI 10.1039/c5ra06984j
   Zhao XN, 2015, NANOSCALE, V7, P5080, DOI 10.1039/c5nr00084j
   Zhao XH, 2011, ANAL CHEM, V83, P5062, DOI 10.1021/ac200843x
   Zhao Y., 2007, NANOTOXICOLOGY INTER
   Zhao YN, 2017, SENSOR ACTUAT B-CHEM, V244, P1037, DOI 10.1016/j.snb.2017.01.029
   Zhao Y, 2016, SCI REP-UK, V6, DOI 10.1038/srep32327
   Zhao ZQ, 2012, CHEM COMMUN, V48, P2180, DOI 10.1039/c1cc16735a
   Zheng JB, 2011, J MATER CHEM, V21, P12873, DOI 10.1039/c1jm11707f
   Zheng YY, 2016, ANAL METHODS-UK, V8, P5288, DOI [10.1039/C6AY01346E, 10.1039/c6ay01346e]
   Zheng YY, 2015, SENSOR ACTUAT B-CHEM, V210, P389, DOI 10.1016/j.snb.2015.01.003
   Zheng YH, 2015, RSC ADV, V5, P15425, DOI 10.1039/c4ra15872e
   Zhong LJ, 2013, ELECTROCHIM ACTA, V89, P222, DOI 10.1016/j.electacta.2012.10.161
   Zhou M, 2009, ANAL CHEM, V81, P5603, DOI 10.1021/ac900136z
   Zhou Q, 2016, ANAL CHEM, V88, P9830, DOI 10.1021/acs.analchem.6b02945
   Zhou Q, 2013, BIOSENS BIOELECTRON, V49, P25, DOI 10.1016/j.bios.2013.04.037
   Zhou QZ, 2018, RSC ADV, V8, P25955, DOI 10.1039/c8ra04721a
   Zhou SF, 2018, J ALLOY COMPD, V747, P447, DOI 10.1016/j.jallcom.2018.03.037
   Zhu CZ, 2015, ANAL CHEM, V87, P230, DOI 10.1021/ac5039863
   Zhu HH, 2015, SENSOR ACTUAT B-CHEM, V206, P592, DOI 10.1016/j.snb.2014.10.009
   Zhu L, 2014, ELECTROCHIM ACTA, V115, P471, DOI 10.1016/j.electacta.2013.10.209
   Zhu N, 2013, ADV FUNCT MATER, V23, P5297, DOI 10.1002/adfm.201300605
   Zhu Q, 2017, J ELECTROANAL CHEM, V799, P459, DOI 10.1016/j.jelechem.2017.07.004
   Zhu Q, 2017, SENSOR ACTUAT B-CHEM, V243, P121, DOI 10.1016/j.snb.2016.11.135
   Zhu Q, 2017, SENSOR ACTUAT B-CHEM, V238, P1316, DOI 10.1016/j.snb.2016.09.116
   Zhu X, 2013, BIOSENS BIOELECTRON, V47, P32, DOI 10.1016/j.bios.2013.02.039
   Zhu XW, 2017, ANAL CHEM, V89, P12054, DOI 10.1021/acs.analchem.7b02499
   Zhu YW, 2010, ADV MATER, V22, P3906, DOI 10.1002/adma.201001068
   Zhu Y, 2017, J ELECTROANAL CHEM, V796, P75, DOI 10.1016/j.jelechem.2017.04.017
   Zhu Y, 2017, SENSOR ACTUAT B-CHEM, V243, P1, DOI 10.1016/j.snb.2016.11.108
   Zhu ZG, 2012, SENSORS-BASEL, V12, P5996, DOI 10.3390/s120505996
   Zhuang XM, 2016, RSC ADV, V6, P92541, DOI 10.1039/c6ra14970g
   Zoldak G, 2004, J BIOL CHEM, V279, P47601, DOI 10.1074/jbc.M406883200
   Zor E, 2015, ACS APPL MATER INTER, V7, P20272, DOI 10.1021/acsami.5b05838
   Zor E, 2014, RSC ADV, V4, P12457, DOI 10.1039/c4ra00578c
   Zou HL, 2015, SENSOR ACTUAT B-CHEM, V207, P535, DOI 10.1016/j.snb.2014.10.121
   Zou J, 2019, MICROCHEM J, V145, P693, DOI 10.1016/j.microc.2018.11.040
   Zou W, 2018, MICROCHEM J, V141, P466, DOI 10.1016/j.microc.2018.06.004
NR 833
TC 384
Z9 386
U1 78
U2 553
PU ROYAL SOC CHEMISTRY
PI CAMBRIDGE
PA THOMAS GRAHAM HOUSE, SCIENCE PARK, MILTON RD, CAMBRIDGE CB4 0WF, CAMBS,
   ENGLAND
EI 2046-2069
J9 RSC ADV
JI RSC Adv.
PY 2019
VL 9
IS 16
BP 8778
EP 8881
DI 10.1039/c8ra09577a
PG 104
WC Chemistry, Multidisciplinary
WE Science Citation Index Expanded (SCI-EXPANDED)
SC Chemistry
GA HS5ZJ
UT WOS:000463949500009
PM 35517682
OA gold, Green Published
HC Y
HP N
DA 2023-06-30
ER

PT J
AU Alhazmi, HA
   Ahsan, W
   Taha, MME
   Albratty, M
   Najmi, A
   Farasani, A
   Abdulhaq, AA
   Darwish, IA
AF Alhazmi, Hassan A.
   Ahsan, Waquar
   Taha, Manal M. E.
   Albratty, Mohammed
   Najmi, Asim
   Farasani, Abdullah
   Abdulhaq, Ahmed A.
   Darwish, Ibrahim A.
TI Development of screen- printed carbon electrode-based immunosensors for
   the electrochemical detection of dengue virus antigen
SO JOURNAL OF KING SAUD UNIVERSITY SCIENCE
LA English
DT Article
DE Dengue; DENV antigen; Immunosensor; SPCE; Electrochemical; Diagnosis
ID NS1 ANTIGEN; DIAGNOSIS; INFECTION
AB Objective: This study describes the development of a cost-effective and sensitive immunosensor for rapid detection of the dengue virus (DENV) antigen in human plasma.Methods: Screen-printed carbon electrodes (SPCEs) were used to fabricate the immunosensor by immobilizing the DENV antibodies to its surface using 1-ethyl-3-(3-dimethylamino propyl)carbodiimide hydrochloride/N-hydroxysulfosuccinimide (EDC/s-NHS) as linker. The detection of the antigen-antibody interaction was achieved by linear sweep voltammetry (LSV) using potentiostat instrument and a sensor connector. The developed method was validated as per the ICH guidelines for linearity, sensitivity and accuracy.Results: The developed immunosensors showed excellent sensitivities in detecting the DENV antigens in both phosphate buffer saline (PBS) maintained at pH 7.4 as well as diluted human plasma. The limit of detection (LOD) values obtained in PBS was 0.11 nM; whereas in human plasma, it was calculated to be 0.16 nM. Good linearity was obtained for both PBS and human plasma over a wide range of concentrations showing promising applications of the immunosensor in both qualitative and quantitative detection of dengue virus antigen. Also, the developed immunosensor was able to detect the dengue antigen in 5 min showing rapid detection. Conclusion: A sensitive, reliable and cost-effective biosensor was developed which was able to detect the dengue virus antigen selectively and rapidly.
C1 [Alhazmi, Hassan A.; Ahsan, Waquar; Albratty, Mohammed; Najmi, Asim] Jazan Univ, Coll Pharm, Dept Pharmaceut Chem & Pharmacognosy, POB 114, Jazan, Saudi Arabia.
   [Alhazmi, Hassan A.; Taha, Manal M. E.] Jazan Univ, Subst Abuse & Toxicol Res Ctr, POB 114, Jazan, Saudi Arabia.
   [Farasani, Abdullah] Jazan Univ, Med Res Ctr, Biomed Res Unit, Jazan 45142, Saudi Arabia.
   [Farasani, Abdullah; Abdulhaq, Ahmed A.] Jazan Univ, Coll Appl Med Sci, Dept Med Lab Technol, Jazan 45142, Saudi Arabia.
   [Darwish, Ibrahim A.] King Saud Univ, Coll Pharm, Dept Pharmaceut Chem, Riyadh 11451, Saudi Arabia.
C3 Jazan University; Jazan University; Jazan University; Jazan University;
   King Saud University
RP Ahsan, W (通讯作者)，Jazan Univ, Coll Pharm, Dept Pharmaceut Chem & Pharmacognosy, POB 114, Jazan, Saudi Arabia.
EM wmohammad@jazanu.edu.sa
RI Najmi, Asim/AAH-2815-2021; Najmi, Asim/ISU-1711-2023
OI Najmi, Asim/0000-0002-7529-5523; Najmi, Asim/0000-0002-7529-5523
FU Deputyship for Research & Innovation, Ministry of Education in Saudi
   Arabia [ISP22-12]
FX Funding This work was funded by the Deputyship for Research &
   Innovation, Ministry of Education in Saudi Arabia (Project no. ISP22-12)
   .
CR Ameku WA, 2022, BIOSENSORS-BASEL, V12, DOI 10.3390/bios12050272
   Anusha JR, 2019, BIOSENS BIOELECTRON, V142, DOI 10.1016/j.bios.2019.111511
   Bachour B, 2021, TALANTA, V233, DOI 10.1016/j.talanta.2021.122527
   Baniukevic J, 2013, SENSOR ACTUAT B-CHEM, V189, P217, DOI 10.1016/j.snb.2013.03.126
   Basurko C, 2018, AM J TROP MED HYG, V98, P1826, DOI 10.4269/ajtmh.16-0794
   Bhatt S, 2013, NATURE, V496, P504, DOI 10.1038/nature12060
   Cavalcanti IT, 2012, BIOCHEM ENG J, V67, P225, DOI 10.1016/j.bej.2012.06.016
   Chamnanchanunt S, 2021, AM J CASE REP, V22, DOI 10.12659/AJCR.928865
   Dias ACMS, 2013, BIOSENS BIOELECTRON, V44, P216, DOI 10.1016/j.bios.2012.12.033
   Fortunati S, 2022, SENSORS-BASEL, V22, DOI 10.3390/s22145463
   Goharshadi E.K., 2022, COORDIN CHEM REV, V464, DOI [10.1016/j.ccr.2022.214559214559, DOI 10.1016/J.CCR.2022.214559214559]
   Habib MB, 2021, AFR HEALTH SCI, V21, P1117, DOI 10.4314/ahs.v21i3.20
   Kassim FM, 2011, SE ASIAN J TROP MED, V42, P562
   Lai SC, 2022, FRONT IMMUNOL, V13, DOI 10.3389/fimmu.2022.852452
   Linares EM, 2013, BIOSENS BIOELECTRON, V41, P180, DOI 10.1016/j.bios.2012.08.005
   Ma JT, 2022, ANAL CHEM, V94, P8704, DOI 10.1021/acs.analchem.2c01087
   Mahajan R, 2021, J VECTOR DIS, V58, P159, DOI 10.4103/0972-9062.321747
   Matheus S, 2016, EMERG INFECT DIS, V22, P1691, DOI 10.3201/eid2209.160725
   Messina JP, 2019, NAT MICROBIOL, V4, P1508, DOI 10.1038/s41564-019-0476-8
   Morales I, 2021, PLOS NEGLECT TROP D, V15, DOI 10.1371/journal.pntd.0009336
   Nguyen NM, 2019, INT J MOL SCI, V20, DOI 10.3390/ijms20143464
   Parkash O, 2015, VIRUSES-BASEL, V7, P5410, DOI 10.3390/v7102877
   Pereira SS, 2021, INT J INFECT DIS, V112, P202, DOI 10.1016/j.ijid.2021.09.009
   Polli F, 2023, TALANTA, V251, DOI 10.1016/j.talanta.2022.123755
   Prince HE, 2011, CLIN VACCINE IMMUNOL, V18, P2183, DOI 10.1128/CVI.05425-11
   Qu SH, 2020, VIRUSES-BASEL, V12, DOI 10.3390/v12060647
   Sanjaya KC, 2020, ANAL CHIM ACTA, V1107, P85, DOI 10.1016/j.aca.2020.02.007
   Sher M, 2021, TRAC-TREND ANAL CHEM, V143, DOI 10.1016/j.trac.2021.116374
   Stephen S, 2014, INDIAN J PATHOL MICR, V57, P81, DOI 10.4103/0377-4929.130905
   Taleat Z, 2014, MICROCHIM ACTA, V181, P865, DOI 10.1007/s00604-014-1181-1
   Tran L, 2021, SCI REP-UK, V11, DOI 10.1038/s41598-021-94172-x
   Watthanaworawit W, 2011, T ROY SOC TROP MED H, V105, P32, DOI 10.1016/j.trstmh.2010.09.007
   WHO, 2009, WHO TECH REP SER, V958, P1
   Wu LA, 2022, ANAL CHIM ACTA, V1221, DOI 10.1016/j.aca.2022.340120
   Yow KS, 2021, PLOS ONE, V16, DOI 10.1371/journal.pone.0249602
   Yunus MH, 2022, NANOMATERIALS-BASEL, V12, DOI 10.3390/nano12152551
   Zhang XC, 2017, VIRUSES-BASEL, V9, DOI 10.3390/v9110338
NR 37
TC 0
Z9 0
U1 1
U2 1
PU ELSEVIER
PI AMSTERDAM
PA RADARWEG 29, 1043 NX AMSTERDAM, NETHERLANDS
SN 1018-3647
EI 2213-686X
J9 J KING SAUD UNIV SCI
JI J. King Saud Univ. Sci.
PD APR
PY 2023
VL 35
IS 3
AR 102568
DI 10.1016/j.jksus.2023.102568
EA JAN 2023
PG 8
WC Multidisciplinary Sciences
WE Science Citation Index Expanded (SCI-EXPANDED)
SC Science & Technology - Other Topics
GA H7XC3
UT WOS:000998036800001
OA gold
DA 2023-06-30
ER

PT J
AU Pereira, SO
   Santos, NF
   Carvalho, AF
   Fernandes, AJS
   Costa, FM
AF Pereira, Sonia O.
   Santos, Nuno F.
   Carvalho, Alexandre F.
   Fernandes, Antonio J. S.
   Costa, Florinda M.
TI Electrochemical Response of Glucose Oxidase Adsorbed on Laser-Induced
   Graphene
SO NANOMATERIALS
LA English
DT Article
DE Laser-Induced Graphene (LIG); electron transfer; Glucose Oxidase (GOx);
   flavin adenine dinucleotide (FAD); cyclic voltammetry
ID FLAVIN ADENINE-DINUCLEOTIDE; DIRECT ELECTRON-TRANSFER;
   ASPERGILLUS-NIGER; CARBON NANOTUBE; AMPEROMETRIC DETERMINATION;
   CRYSTAL-STRUCTURE; GLASSY-CARBON; FAD; FERROCENE; BIOSENSOR
AB Carbon-based electrodes have demonstrated great promise as electrochemical transducers in the development of biosensors. More recently, laser-induced graphene (LIG), a graphene derivative, appears as a great candidate due to its superior electron transfer characteristics, high surface area and simplicity in its synthesis. The continuous interest in the development of cost-effective, more stable and reliable biosensors for glucose detection make them the most studied and explored within the academic and industry community. In this work, the electrochemistry of glucose oxidase (GOx) adsorbed on LIG electrodes is studied in detail. In addition to the well-known electroactivity of free flavin adenine dinucleotide (FAD), the cofactor of GOx, at the expected half-wave potential of -0.490 V vs. Ag/AgCl (1 M KCl), a new well-defined redox pair at 0.155 V is observed and shown to be related to LIG/GOx interaction. A systematic study was undertaken in order to understand the origin of this activity, including scan rate and pH dependence, along with glucose detection tests. Two protons and two electrons are involved in this reaction, which is shown to be sensitive to the concentration of glucose, restraining its origin to the electron transfer from FAD in the active site of GOx to the electrode via direct or mediated by quinone derivatives acting as mediators.
C1 [Pereira, Sonia O.; Santos, Nuno F.; Carvalho, Alexandre F.; Fernandes, Antonio J. S.; Costa, Florinda M.] Univ Aveiro, Dept Phys, I3N, P-3810193 Aveiro, Portugal.
C3 Universidade de Aveiro
RP Pereira, SO (通讯作者)，Univ Aveiro, Dept Phys, I3N, P-3810193 Aveiro, Portugal.
EM sonia.pereira@ua.pt; nfsantos@ua.pt; alexandre.carvalho@ua.pt;
   toze2@ua.pt; flor@ua.pt
RI Fernandes, Antonio JS/J-6761-2013; Carvalho, Alexandre
   Faia/AAC-5869-2019; Santos, Nuno/P-2556-2016; Costa,
   Florinda/J-4345-2013
OI Fernandes, Antonio JS/0000-0002-4376-5594; Carvalho, Alexandre
   Faia/0000-0002-7138-828X; Santos, Nuno/0000-0001-9685-7479; Pereira,
   Sonia/0000-0002-4174-7253; Costa, Florinda/0000-0001-8729-714X
FU national funds through the FCT/MEC [UIDB/50025/2020, UIDP/50025/2020];
   FEDER funds through the COMPETE 2020 Programme; National Funds through
   FCT-Portuguese Foundation for Science and Technology
   [POCI-01-0145-FEDER-028755]; i3N for the BPD [BPD/UI96/5808/2017,
   BPD/UI96/5177/2020]; PhD grant DAEPHYS-FCT [PD/BD/114063/2015]
FX The authors acknowledge financial support of the project i3N,
   UIDB/50025/2020 & UIDP/50025/2020, financed by national funds through
   the FCT/MEC, as well as financially supported by FEDER funds through the
   COMPETE 2020 Programme and National Funds through FCT-Portuguese
   Foundation for Science and Technology under project
   POCI-01-0145-FEDER-028755. S. O. Pereira and N. F. Santos thanks i3N for
   the BPD grants (BPD/UI96/5808/2017 and BPD/UI96/5177/2020,
   respectively). A. F. Carvalho acknowledges the PhD grant DAEPHYS-FCT
   PD/BD/114063/2015.
CR Alwarappan S, 2012, ANAL LETT, V45, P746, DOI 10.1080/00032719.2011.653900
   Ambrosi A, 2014, CHEM REV, V114, P7150, DOI 10.1021/cr500023c
   Ban K, 2001, ELECTROCHEM COMMUN, V3, P649, DOI 10.1016/S1388-2481(01)00236-3
   Bartlett PN, 2018, J ELECTROANAL CHEM, V819, P26, DOI 10.1016/j.jelechem.2017.06.021
   Bartlett PN, 1997, ANAL CHEM, V69, P734, DOI 10.1021/ac960533j
   Bauer M, 2021, ANAL BIOANAL CHEM, V413, P763, DOI 10.1007/s00216-020-02939-4
   Blanchard PY, 2019, CHEMELECTROCHEM, V6, P5242, DOI 10.1002/celc.201901666
   Cardoso AR, 2019, BIOSENS BIOELECTRON, V124, P167, DOI 10.1016/j.bios.2018.10.015
   Carvalho AF, 2018, ADV FUNCT MATER, V28, DOI 10.1002/adfm.201805271
   CASS AEG, 1984, ANAL CHEM, V56, P667, DOI 10.1021/ac00268a018
   CLARK LC, 1962, ANN NY ACAD SCI, V102, P29, DOI 10.1111/j.1749-6632.1962.tb13623.x
   Cobb SJ, 2019, J AM CHEM SOC, V141, P1035, DOI 10.1021/jacs.8b11518
   Eckmann A, 2012, NANO LETT, V12, P3925, DOI 10.1021/nl300901a
   Fenzl C, 2017, ACS SENSORS, V2, P616, DOI 10.1021/acssensors.7b00066
   Ferrari AC, 2013, NAT NANOTECHNOL, V8, P235, DOI 10.1038/nnano.2013.46
   Gao JR, 2021, SENSORS-BASEL, V21, DOI 10.3390/s21082818
   Goran JM, 2013, LANGMUIR, V29, P13605, DOI 10.1021/la403020y
   Goran JM, 2013, ANAL CHEM, V85, P1571, DOI 10.1021/ac3028036
   GORTON L, 1980, J ELECTROANAL CHEM, V113, P151, DOI 10.1016/S0022-0728(80)80518-3
   HECHT HJ, 1993, BIOSENS BIOELECTRON, V8, P197, DOI 10.1016/0956-5663(93)85033-K
   HECHT HJ, 1993, J MOL BIOL, V229, P153, DOI 10.1006/jmbi.1993.1015
   Holland JT, 2011, J AM CHEM SOC, V133, P19262, DOI 10.1021/ja2071237
   Huang X, 2011, SMALL, V7, P1876, DOI 10.1002/smll.201002009
   KAMAL MM, 1991, J ELECTROANAL CHEM, V318, P349, DOI 10.1016/0022-0728(91)85316-H
   Krikstopaitis K, 2004, ELECTROCHEM COMMUN, V6, P331, DOI 10.1016/j.elecom.2004.01.011
   KSENZHEK OS, 1983, BIOELECTROCH BIOENER, V11, P105, DOI 10.1016/0302-4598(83)80086-5
   Lahcen AA, 2020, BIOSENS BIOELECTRON, V168, DOI 10.1016/j.bios.2020.112565
   Lawal AT, 2018, BIOSENS BIOELECTRON, V106, P149, DOI 10.1016/j.bios.2018.01.030
   Lee JH, 2019, NANOMATERIALS-BASEL, V9, DOI 10.3390/nano9020297
   Leskovac V, 2005, INT J BIOCHEM CELL B, V37, P731, DOI 10.1016/j.biocel.2004.10.014
   Liang B, 2015, ELECTROCHEM COMMUN, V50, P1, DOI 10.1016/j.elecom.2014.10.016
   Lin J, 2014, NAT COMMUN, V5, DOI 10.1038/ncomms6714
   Liu JQ, 2004, J PHYS CHEM B, V108, P8460, DOI 10.1021/jp037494h
   Lu L, 2018, BIOSENS BIOELECTRON, V110, P180, DOI 10.1016/j.bios.2018.03.060
   Lu ZW, 2021, J HAZARD MATER, V402, DOI [10.1016/j.hazmat.2020.123774, 10.1016/j.jhazmat.2020.123774]
   Mamleyev ER, 2019, NPJ FLEX ELECTRON, V3, DOI 10.1038/s41528-018-0047-8
   Mano N, 2019, BIOELECTROCHEMISTRY, V128, P218, DOI 10.1016/j.bioelechem.2019.04.015
   Marques AC, 2020, ACS APPL NANO MATER, V3, P2795, DOI 10.1021/acsanm.0c00117
   Murthy ASN, 1997, P INDIAN AS-CHEM SCI, V109, P295
   Nayak P, 2016, ADV ELECTRON MATER, V2, DOI 10.1002/aelm.201600185
   Poletti F, 2020, J PHYS-MATER, V3, DOI 10.1088/2515-7639/ab5e51
   Rao R, 2011, ACS NANO, V5, P1594, DOI 10.1021/nn1031017
   Santos NF, 2021, ADV MATER TECHNOL-US, V6, DOI 10.1002/admt.202100007
   Sehit E, 2020, BIOSENS BIOELECTRON, V159, DOI 10.1016/j.bios.2020.112165
   SHINOHARA H, 1991, BIOELECTROCH BIOENER, V26, P307, DOI 10.1016/0302-4598(91)80032-X
   Suzuki N, 2020, INT J MOL SCI, V21, DOI 10.3390/ijms21031137
   Tehrani F, 2016, SCI REP-UK, V6, DOI 10.1038/srep27975
   Tehrani F, 2015, PLOS ONE, V10, DOI 10.1371/journal.pone.0145036
   Teymourian H, 2020, CHEM SOC REV, V49, P7671, DOI 10.1039/d0cs00304b
   Tiwari JN, 2016, ACS NANO, V10, P46, DOI 10.1021/acsnano.5b05690
   Vogt S, 2014, ANAL CHEM, V86, P7530, DOI 10.1021/ac501289x
   Wang WR, 2019, J ELECTROCHEM SOC, V166, pB505, DOI 10.1149/2.1231906jes
   Wang Y, 2012, MICROCHIM ACTA, V176, P271, DOI 10.1007/s00604-011-0722-0
   Wang Y, 2010, ACS NANO, V4, P1790, DOI 10.1021/nn100315s
   Wei H, 2008, CHEM BIODIVERS, V5, P1622, DOI 10.1002/cbdv.200890150
   Wilson GS, 2016, BIOSENS BIOELECTRON, V82, pVII, DOI 10.1016/j.bios.2016.04.083
   Wooten M, 2014, ANAL CHEM, V86, P752, DOI 10.1021/ac403250w
   Xiao Y, 2003, SCIENCE, V299, P1877, DOI 10.1126/science.1080664
   Xu GY, 2018, BIOSENS BIOELECTRON, V107, P184, DOI 10.1016/j.bios.2018.02.031
   Ye RQ, 2019, ADV MATER, V31, DOI 10.1002/adma.201803621
   Yoon H, 2020, SENSOR ACTUAT B-CHEM, V311, DOI 10.1016/j.snb.2020.127866
   Yue QK, 1999, BIOCHEMISTRY-US, V38, P4277, DOI 10.1021/bi982497j
   Zayats M, 2002, J AM CHEM SOC, V124, P2120, DOI 10.1021/ja025503e
   Zheng LZ, 2010, ANALYST, V135, P1339, DOI 10.1039/b925505b
NR 64
TC 9
Z9 9
U1 15
U2 50
PU MDPI
PI BASEL
PA ST ALBAN-ANLAGE 66, CH-4052 BASEL, SWITZERLAND
EI 2079-4991
J9 NANOMATERIALS-BASEL
JI Nanomaterials
PD AUG
PY 2021
VL 11
IS 8
AR 1893
DI 10.3390/nano11081893
PG 18
WC Chemistry, Multidisciplinary; Nanoscience & Nanotechnology; Materials
   Science, Multidisciplinary; Physics, Applied
WE Science Citation Index Expanded (SCI-EXPANDED)
SC Chemistry; Science & Technology - Other Topics; Materials Science;
   Physics
GA UH6MK
UT WOS:000690042200001
PM 34443722
OA Green Published, gold
DA 2023-06-30
ER

PT J
AU Kuntamung, K
   Sangthong, P
   Jakmunee, J
   Ounnunkad, K
AF Kuntamung, Kulrisa
   Sangthong, Padchanee
   Jakmunee, Jaroon
   Ounnunkad, Kontad
TI A label-free immunosensor for the detection of a new lung cancer
   biomarker, GM2 activator protein, using a phosphomolybdic
   acid/polyethyleneimine coated gold nanoparticle composite
SO ANALYST
LA English
DT Article
ID FREE ELECTROCHEMICAL IMMUNOSENSOR; REDUCED GRAPHENE OXIDE; MODIFIED
   ELECTRODE; ELECTROCATALYTIC REDUCTION; ACID; IMMUNOASSAY; GENOSENSOR;
   SYSTEM; CARBON; DNA
AB In this work, we report, for the first time, the construction of a label-free electrochemical immunosensor for highly sensitive detection of a new lung cancer biomarker, GM2 activator protein (GM2AP). A polyethyleneimine-coated gold nanoparticle (PEI-AuNP) and phosphomolybdic acid (PMA) modified electrode is developed as a novel redox platform for GM2AP detection. A PEI-AuNP film-modified screen-printed carbon electrode, as a signal amplifier support, was successfully fabricated for the adsorption of PMA redox molecules and is used for signal amplification. Under the optimized conditions, GM2AP detection is based on a decrease in the current response of PMA redox probes proportionally relative to an amount of the immunocomplex. Our sensor exhibits two linear ranges of 0.005-25 and 25-400 ng mL(-1) with a limit of detection (LOD) of 0.51 pg mL(-1). The immunosensor is successfully applied for the determination of GM2AP in both human urine and serum samples. The proposed sensor offers the advantages of simple fabrication, low cost, rapid analysis, satisfactory stability, high selectivity and sensitivity, and good reproducibility. The LOD of the biosensor is approximately 2863 and 1804 fold lower than the clinically relevant levels in human urine and serum, respectively. Our strategy can be used as an alternative non-invasive clinical analysis method for lung cancer screening.
C1 [Kuntamung, Kulrisa; Sangthong, Padchanee; Jakmunee, Jaroon; Ounnunkad, Kontad] Chiang Mai Univ, Fac Sci, Dept Chem, Chiang Mai 50200, Thailand.
   [Kuntamung, Kulrisa] Chiang Mai Univ, Grad Sch, Chiang Mai 50200, Thailand.
   [Sangthong, Padchanee; Jakmunee, Jaroon; Ounnunkad, Kontad] Chiang Mai Univ, Fac Sci, Ctr Excellence Innovat Chem, Chiang Mai 50200, Thailand.
   [Jakmunee, Jaroon; Ounnunkad, Kontad] Chiang Mai Univ, Res Ctr Chem Dev Wealth Promoting Prod Northern R, Chiang Mai 50200, Thailand.
   [Jakmunee, Jaroon; Ounnunkad, Kontad] Chiang Mai Univ, Ctr Excellence Mat Sci & Technol, Chiang Mai 50200, Thailand.
C3 Chiang Mai University; Chiang Mai University; Chiang Mai University;
   Chiang Mai University; Chiang Mai University
RP Ounnunkad, K (通讯作者)，Chiang Mai Univ, Fac Sci, Dept Chem, Chiang Mai 50200, Thailand.; Ounnunkad, K (通讯作者)，Chiang Mai Univ, Fac Sci, Ctr Excellence Innovat Chem, Chiang Mai 50200, Thailand.; Ounnunkad, K (通讯作者)，Chiang Mai Univ, Res Ctr Chem Dev Wealth Promoting Prod Northern R, Chiang Mai 50200, Thailand.; Ounnunkad, K (通讯作者)，Chiang Mai Univ, Ctr Excellence Mat Sci & Technol, Chiang Mai 50200, Thailand.
EM suriyacmu@yahoo.com
RI Sangthong, Padchanee/AAZ-8000-2021; Jakmunee, Jaroon/F-5032-2015;
   Ounnunkad, Kontad/O-9185-2018
OI Ounnunkad, Kontad/0000-0001-7965-7715
FU Chiang Mai University (CMU); CMU Mid-Career Research Fellowship program;
   Science Achievement Scholarship of Thailand (SAST); Program Management
   Unit for Human Resources & Institutional Development, Research and
   Invitation, NXPO [Frontier Global Partnership for Strengthening
   Cutting-edge Technology and Innovations in Materials Science]
FX This work was supported by the Chiang Mai University (CMU) and CMU
   Mid-Career Research Fellowship program. K. K. would like to thank an
   award of the Science Achievement Scholarship of Thailand (SAST). The
   authors gratefully acknowledge the Graduate School (CMU), Research
   Center on Chemistry for the Development of Health Promoting Products
   from the Northern Resources, the Center of Excellence for Innovation in
   Chemistry (PERCH-CIC), the Center of Excellence in Materials Science and
   Technology, and the Department of Chemistry, Faculty of Science, CMU.
   The authors acknowledge the financial support from the Program
   Management Unit for Human Resources & Institutional Development,
   Research and Invitation, NXPO [Frontier Global Partnership for
   Strengthening Cutting-edge Technology and Innovations in Materials
   Science].
CR Altintas Z, 2013, SENSOR ACTUAT B-CHEM, V188, P988, DOI 10.1016/j.snb.2013.07.078
   Aobchey P., 2013, J PROTEOMICS BIOINF, V6, P264
   Bai ZY, 2017, SENSOR ACTUAT B-CHEM, V243, P361, DOI 10.1016/j.snb.2016.11.159
   Chen J, 2013, PHYS CHEM CHEM PHYS, V15, P5664, DOI 10.1039/c3cp43638a
   Chen JC, 2017, J ELECTROANAL CHEM, V784, P41, DOI 10.1016/j.jelechem.2016.12.003
   Ding L, 2014, J ELECTROANAL CHEM, V727, P69, DOI 10.1016/j.jelechem.2014.06.001
   Fan Y, 2019, BIOSENS BIOELECTRON, V135, P1, DOI 10.1016/j.bios.2019.03.063
   Gao YS, 2016, ANAL BIOCHEM, V500, P80, DOI 10.1016/j.ab.2016.02.010
   Gao YS, 2015, RSC ADV, V5, P86910, DOI 10.1039/c5ra16618g
   Hassan SS, 2013, ANAL CHIM ACTA, V803, P41, DOI 10.1016/j.aca.2013.04.036
   Huang ZJ, 2017, INT J NANOMED, V12, P3049, DOI 10.2147/IJN.S131805
   Kanwal M, 2017, ONCOL LETT, V13, P535, DOI 10.3892/ol.2016.5518
   Kurzatkowska K, 2015, ANAL CHEM, V87, P9702, DOI 10.1021/acs.analchem.5b01988
   Liu L, 2015, SENSOR ACTUAT B-CHEM, V211, P170, DOI 10.1016/j.snb.2015.01.069
   Malecka K, 2015, BIOSENS BIOELECTRON, V65, P427, DOI 10.1016/j.bios.2014.10.069
   Potprommanee L, 2015, J THORAC ONCOL, V10, P102, DOI 10.1097/JTO.0000000000000357
[truncated: 3,508,113 more chars]
