# Supplementary material for: Hotspots and trends of electrochemical biosensor technology: a bibliometric analysis from 2003 to 2023
Source: RSC Adv. 2023 Oct 19;13(44):30704–17. doi: 10.1039/d3ra05889a (PMC10585615; doi:10.1039/d3ra05889a)
Supplement: RA-013-D3RA05889A-s001 [file RA-013-D3RA05889A-s001.zip › data-4.xlsx]

FN Clarivate Analytics Web of Science
VR 1.0
PT J
AU Dong, HF
   Zhu, Z
   Ju, HX
   Yan, F
AF Dong, Haifeng
   Zhu, Zhu
   Ju, Huangxian
   Yan, Feng
TI Triplex signal amplification for electrochemical DNA biosensing by
   coupling probe-gold nanoparticles-graphene modified electrode with
   enzyme functionalized carbon sphere as tracer
SO BIOSENSORS & BIOELECTRONICS
LA English
DT Article
DE DNA biosensor; Electrochemical biosensing; Sequence analysis of DNA;
   Electrochemically reduced graphene; Signal amplification; Carbon sphere
ID ROLLING CIRCLE AMPLIFICATION; B-VIRUS DNA; FEMTOMOLAR DNA;
   HYBRIDIZATION; OXIDE; NANOSHEETS; NANOTUBES; CAPTURE
AB An ultrasensitive electrochemical DNA biosensor was constructed by assembling probe labeled gold nanoparticles (ssDNA-AuNP) on electrochemically reduced graphene oxide (ERGO) modified electrode with thiol group tagged (GT) DNA strand (d(GT)(29)SH) and coupling with horseradish peroxidase (HRP) functionalized carbon sphere (CNS) as tracer. The heteronanostructure formed on the biosensor surface appeared relatively good conductor for accelerating the electron transfer, while the HRP tagged CNS provided dual signal amplification for electrochemical biosensing. The triplex signal amplification strategy produced an ultrasensitive electrochemical detection of DNA down to attomolar level (5 aM) with a linear range of 5 orders of magnitude (from 1 x 10(-17) M to 1 x 10(-13) M), and appeared high selectivity to differentiate single-base mismatched and three-base mismatched sequences of DNA. The proposed approach provided a simple and reliable method for DNA detection with high sensitivity and specificity, indicating promising application in bioanalysis and biomedicine. (C) 2012 Elsevier B.V. All rights reserved.
C1 [Dong, Haifeng; Zhu, Zhu; Ju, Huangxian] Nanjing Univ, Dept Chem, State Key Lab Analyt Chem Life Sci, Nanjing 210093, Jiangsu, Peoples R China.
   [Yan, Feng] Jiangsu Inst Canc Prevent & Cure, Nanjing 210009, Peoples R China.
C3 Nanjing University
RP Ju, HX (通讯作者)，Nanjing Univ, Dept Chem, State Key Lab Analyt Chem Life Sci, Nanjing 210093, Jiangsu, Peoples R China.
EM hxju@nju.edu.cn; yanfeng2007@sohu.com
RI Ju, Huangxian/B-2265-2010
OI Ju, Huangxian/0000-0002-6741-5302
FU National Basic Research Program of China [2010CB732400]; National
   Natural Science Foundation of China [20875044, 21075055, 21135002];
   Department of Health of Jiangsu Province
FX This work was funded by National Basic Research Program of China
   (2010CB732400), National Natural Science Foundation of China (20875044,
   21075055 and 21135002) and the Program for Leading Medical Talents from
   Department of Health of Jiangsu Province.
CR Alwarappan S, 2009, J PHYS CHEM C, V113, P8853, DOI 10.1021/jp9010313
   Bi S, 2010, CHEM COMMUN, V46, P5509, DOI 10.1039/c0cc00127a
   Cheng W, 2008, ANAL CHEM, V80, P3867, DOI 10.1021/ac800199t
   Dong HF, 2010, ANAL CHEM, V82, P5511, DOI 10.1021/ac100852z
   Dong HF, 2010, ADV FUNCT MATER, V20, P1173, DOI 10.1002/adfm.200901721
   Dong XC, 2008, ADV MATER, V20, P2389, DOI 10.1002/adma.200702798
   Du D, 2010, ANAL CHEM, V82, P2989, DOI 10.1021/ac100036p
   Gao WC, 2011, CHEM COMMUN, V47, P5220, DOI 10.1039/c1cc10840a
   Guo HL, 2009, ACS NANO, V3, P2653, DOI 10.1021/nn900227d
   Ju HX, 2003, ANAL BIOCHEM, V313, P255, DOI 10.1016/S0003-2697(02)00625-5
   Kang XH, 2009, BIOSENS BIOELECTRON, V25, P901, DOI 10.1016/j.bios.2009.09.004
   Li JS, 2010, ANAL CHEM, V82, P2811, DOI 10.1021/ac100336n
   Li XL, 2008, SCIENCE, V319, P1229, DOI 10.1126/science.1150878
   Liu G, 2008, J AM CHEM SOC, V130, P6820, DOI 10.1021/ja800554t
   Liu JB, 2010, J MATER CHEM, V20, P900, DOI 10.1039/b917752c
   Liu J, 2006, NAT PROTOC, V1, P246, DOI 10.1038/nprot.2006.38
   Mahmoudian L, 2008, ANAL CHEM, V80, P2483, DOI 10.1021/ac702289j
   Munge B, 2005, ANAL CHEM, V77, P4662, DOI 10.1021/ac050132g
   Pinijsuwan S, 2008, ANAL CHEM, V80, P6779, DOI 10.1021/ac800566d
   Rijiravanich P, 2008, ANAL CHEM, V80, P3904, DOI 10.1021/ac701867m
   Saghatelian A, 2003, J AM CHEM SOC, V125, P344, DOI 10.1021/ja027885u
   Sassolas A, 2008, CHEM REV, V108, P109, DOI 10.1021/cr0684467
   Shao YY, 2010, J MATER CHEM, V20, P743, DOI 10.1039/b917975e
   Shin Y, 2008, J PHYS CHEM C, V112, P14236, DOI 10.1021/jp801343y
   Song SP, 2009, ANGEW CHEM INT EDIT, V48, P8670, DOI 10.1002/anie.200901887
   Stankovich S, 2006, NATURE, V442, P282, DOI 10.1038/nature04969
   Sun XM, 2004, ANGEW CHEM INT EDIT, V43, P597, DOI 10.1002/anie.200352386
   Tan E, 2005, ANAL CHEM, V77, P7984, DOI 10.1021/ac051364i
   Taton TA, 2000, SCIENCE, V289, P1757, DOI 10.1126/science.289.5485.1757
   Wang JX, 2008, ANAL CHEM, V80, P769, DOI 10.1021/ac0714112
   Wang Y, 2009, ANAL CHEM, V81, P9710, DOI 10.1021/ac901935a
   Wang ZJ, 2009, J PHYS CHEM C, V113, P14071, DOI 10.1021/jp906348x
   Ye YK, 2003, BIOSENS BIOELECTRON, V18, P1501, DOI 10.1016/S0956-5663(03)00121-0
   Zheng M., 2003, NAT MATER, V33, P8
   Zhou M, 2009, ANAL CHEM, V81, P5603, DOI 10.1021/ac900136z
NR 35
TC 76
Z9 77
U1 3
U2 153
PU ELSEVIER ADVANCED TECHNOLOGY
PI OXFORD
PA OXFORD FULFILLMENT CENTRE THE BOULEVARD, LANGFORD LANE, KIDLINGTON,
   OXFORD OX5 1GB, OXON, ENGLAND
SN 0956-5663
J9 BIOSENS BIOELECTRON
JI Biosens. Bioelectron.
PD MAR 15
PY 2012
VL 33
IS 1
BP 228
EP 232
DI 10.1016/j.bios.2012.01.006
PG 5
WC Biophysics; Biotechnology & Applied Microbiology; Chemistry, Analytical;
   Electrochemistry; Nanoscience & Nanotechnology
WE Science Citation Index Expanded (SCI-EXPANDED)
SC Biophysics; Biotechnology & Applied Microbiology; Chemistry;
   Electrochemistry; Science & Technology - Other Topics
GA 911EJ
UT WOS:000301699800036
PM 22305443
DA 2023-06-30
ER

PT J
AU Deng, JJ
   Toh, CS
AF Deng, Jiajia
   Toh, Chee-Seng
TI Impedimetric DNA Biosensor Based on a Nanoporous Alumina Membrane for
   the Detection of the Specific Oligonucleotide Sequence of Dengue Virus
SO SENSORS
LA English
DT Article
DE biosensor; impedance; membrane; nanochannel; nanopore; dengue;
   infectious disease
ID SURFACE-PLASMON RESONANCE; ELECTROCHEMICAL DETECTION; HYBRIDIZATION;
   SPECTROSCOPY
AB A novel and integrated membrane sensing platform for DNA detection is developed based on an anodic aluminum oxide (AAO) membrane. Platinum electrodes (similar to 50-100 nm thick) are coated directly on both sides of the alumina membrane to eliminate the solution resistance outside the nanopores. The electrochemical impedance technique is employed to monitor the impedance changes within the nanopores upon DNA binding. Pore resistance (R-p) linearly increases in response towards the increasing concentration of the target DNA in the range of 1 x 10(-12) to 1 x 10(-6) M. Moreover, the biosensor selectively differentiates the complementary sequence from single base mismatched (MM-1) strands and non-complementary strands. This study reveals a simple, selective and sensitive method to fabricate a label-free DNA biosensor.
C1 [Deng, Jiajia; Toh, Chee-Seng] Nanyang Technol Univ, Sch Phys & Math Sci, Div Chem & Biol Chem, Singapore 637371, Singapore.
C3 Nanyang Technological University & National Institute of Education (NIE)
   Singapore; Nanyang Technological University
RP Toh, CS (通讯作者)，Nanyang Technol Univ, Sch Phys & Math Sci, Div Chem & Biol Chem, 21 Nanyang Link, Singapore 637371, Singapore.
EM deng0047@e.ntu.edu.sg; cstoh@ntu.edu.sg
FU NTU
FX This work was financially supported by NTU research grant and JJD thanks
   NTU for Ph.D. research scholarship.
CR Bian GW, 2010, PLOS PATHOG, V6, DOI 10.1371/journal.ppat.1000833
   Binh TTN, 2012, BIOELECTROCHEMISTRY, V88, P15, DOI 10.1016/j.bioelechem.2012.04.006
   Cai H, 2002, ANAL CHIM ACTA, V469, P165, DOI 10.1016/S0003-2670(02)00670-0
   Conceicao TM, 2010, J VIROL METHODS, V163, P1, DOI 10.1016/j.jviromet.2009.10.001
   de la Escosura-Muniz A, 2012, ACS NANO, V6, P7556, DOI 10.1021/nn301368z
   de la Escosura-Muniz A, 2010, CHEM COMMUN, V46, P9007, DOI 10.1039/c0cc02683b
   Ito T, 2007, BIOSENS BIOELECTRON, V22, P1816, DOI 10.1016/j.bios.2006.08.008
   Kick A, 2010, BIOSENS BIOELECTRON, V26, P1543, DOI 10.1016/j.bios.2010.07.108
   Li SH, 2010, COLLOID SURFACE A, V364, P158, DOI 10.1016/j.colsurfa.2010.05.016
   Li SJ, 2010, ACS NANO, V4, P6417, DOI 10.1021/nn101050r
   Rai V, 2012, PLOS ONE, V7, DOI 10.1371/journal.pone.0042346
   Rai V, 2012, TALANTA, V98, P112, DOI 10.1016/j.talanta.2012.06.055
   Santos A, 2013, TRAC-TREND ANAL CHEM, V44, P25, DOI 10.1016/j.trac.2012.11.007
   Souza E, 2011, SENSORS-BASEL, V11, P5616, DOI 10.3390/s110605616
   Su XD, 2005, BIOSENS BIOELECTRON, V21, P719, DOI 10.1016/j.bios.2005.01.006
   Takmakov P, 2006, ANALYST, V131, P1248, DOI 10.1039/b608084g
   Touahir L, 2010, BIOSENS BIOELECTRON, V25, P2579, DOI 10.1016/j.bios.2010.04.026
   Vaughn DW, 1999, AM J TROP MED HYG, V60, P693, DOI 10.4269/ajtmh.1999.60.693
   Vlassiouk I, 2005, LANGMUIR, V21, P4776, DOI 10.1021/la0471644
   Vlassiouk I, 2004, LANGMUIR, V20, P9913, DOI 10.1021/la047959a
   Wang LJ, 2009, TALANTA, V78, P647, DOI 10.1016/j.talanta.2008.12.001
   Wang Q, 2007, SENSOR ACTUAT B-CHEM, V123, P227, DOI 10.1016/j.snb.2006.08.012
   Wang X, 2009, ACS NANO, V3, P1004, DOI 10.1021/nn900113x
   Wilson M. E., 2002, Dengue Bulletin, V26, P44
   Wu ZS, 2006, ANAL BIOCHEM, V353, P22, DOI 10.1016/j.ab.2006.01.018
NR 25
TC 61
Z9 62
U1 3
U2 116
PU MDPI
PI BASEL
PA ST ALBAN-ANLAGE 66, CH-4052 BASEL, SWITZERLAND
SN 1424-8220
J9 SENSORS-BASEL
JI Sensors
PD JUN
PY 2013
VL 13
IS 6
BP 7774
EP 7785
DI 10.3390/s130607774
PG 12
WC Chemistry, Analytical; Engineering, Electrical & Electronic; Instruments
   & Instrumentation
WE Science Citation Index Expanded (SCI-EXPANDED)
SC Chemistry; Engineering; Instruments & Instrumentation
GA 169GK
UT WOS:000320767600048
PM 23774989
OA Green Published, gold
DA 2023-06-30
ER

PT J
AU Celebanska, A
   Jedraszko, J
   Lesniewski, A
   Jubete, E
   Opallo, M
AF Celebanska, Anna
   Jedraszko, Justyna
   Lesniewski, Adam
   Jubete, Elena
   Opallo, Marcin
TI Stripe-shaped Electrochemical Biosensor for Organophosphate Pesticide
SO ELECTROANALYSIS
LA English
DT Article
DE biosensors; carbon; enzyme catalysis; organophosphate; SECM
ID ACETYLCHOLINESTERASE; ELECTRODE; NANOPARTICLES; FILM; THIOCHOLINE;
   NANOTUBES; IMMOBILIZATION; OXIDATION
AB Detection of organophosphate pesticides is indispensable to improve the quality of the water and therefore required by the European Union law. Here, we propose a novel architecture of a pesticide biosensor where the enzyme and the electrode are placed into neighboring zones in the stripe form. This separation permits to use the optimal conditions for their immobilization resulting in undisrupted mechanical stability of the biosensor. The enzyme, acetylcholinesterase, generates thiocholine which is further oxidized at the carbon nanoparticles film electrode, exhibiting high electrocatalytic activity. The whole device was tested as a biosensor for malaoxon employing a wild or recombinant acetylcholinesterase. The latter allowed for incubation time decrease down to 10 minutes and lowered the detection limit to 0.25 nM. Moreover, the encapsulated enzyme activity was visualised by a scanning electrochemical microscopy.
C1 [Celebanska, Anna; Jedraszko, Justyna; Lesniewski, Adam; Opallo, Marcin] Polish Acad Sci, Inst Phys Chem, 44-52 Kasprzaka, PL-01224 Warsaw, Poland.
   [Jedraszko, Justyna] Polish Acad Sci, Nencki Inst Expt Biol, 3 Pasteur, PL-02093 Warsaw, Poland.
   [Jubete, Elena] Parque Tecnol Gipuzkoa, Sensors Unit, CIDETEC, Nanomed Inst, Paseo Miramon 196, Donostia San Sebastian 2014, Spain.
C3 Polish Academy of Sciences; Institute of Physical Chemistry of the
   Polish Academy of Sciences; Polish Academy of Sciences; Nencki Institute
   of Experimental Biology of the Polish Academy of Sciences
RP Celebanska, A; Opallo, M (通讯作者)，Polish Acad Sci, Inst Phys Chem, 44-52 Kasprzaka, PL-01224 Warsaw, Poland.
EM annacelebanska@gmail.com; mopallo@ichf.edu.pl
RI Kalisz, Justyna/AAP-6638-2020
OI Kalisz, Justyna/0000-0002-4188-5074; Jubete, Elena/0000-0003-0598-2325;
   Opallo, Marcin/0000-0001-5872-7059; Celebanska, Anna/0000-0001-8266-1571
FU grant-Disposable biosensor for organophosphate detection in drinking
   water BIOPHOSENS [NCBiR/ERA-NET MATERA+/02/2011]; Foundation for Polish
   Science under the FOCUS [FG 3/2010]
FX This research was supported by the grant-Disposable biosensor for
   organophosphate detection in drinking water BIOPHOSENS Nr NCBiR/ERA-NET
   MATERA+/02/2011. Access to AFM was funded by the Foundation for Polish
   Science under the FOCUS Grants no FG 3/2010. The work of Dr. Janusz
   Malinowski (Institute of Chemical Engineering PAS, Gliwice, Poland) on
   the porosimetry experiment is gratefully acknowledged.
CR Andreescu S, 2006, BIOMOL ENG, V23, P1, DOI 10.1016/j.bioeng.2006.01.001
   Anitha K, 2004, BIOSENS BIOELECTRON, V20, P848, DOI 10.1016/j.bios.2004.03.024
   Arduini F., 2014, BIOSENS BASED APTAME
   Arduini F, 2006, ANAL CHIM ACTA, V580, P155, DOI 10.1016/j.aca.2006.07.052
   Arduini F, 2015, MICROCHIM ACTA, V182, P643, DOI 10.1007/s00604-014-1370-y
   Arduini F, 2011, ELECTROCHIM ACTA, V56, P4209, DOI 10.1016/j.electacta.2011.01.094
   Ariga K, 2007, PHYS CHEM CHEM PHYS, V9, P2319, DOI 10.1039/b700410a
   Bard A.J., 2012, SCANNING ELECTROCHEM, V2nd
   Celebanska A, 2015, ELECTROCHIM ACTA, V176, P249, DOI 10.1016/j.electacta.2015.06.143
   Celebanska A, 2014, ELECTROCHIM ACTA, V144, P136, DOI 10.1016/j.electacta.2014.08.002
   Celebanska A, 2011, BIOSENS BIOELECTRON, V26, P4417, DOI 10.1016/j.bios.2011.04.054
   Costa LG, 2006, CLIN CHIM ACTA, V366, P1, DOI 10.1016/j.cca.2005.10.008
   Dhull V, 2013, BIOCHEM RES INT, V2013, DOI 10.1155/2013/731501
   Dolan T, 2013, ENVIRON SCI TECHNOL, V47, P4999, DOI 10.1021/es304955g
   Doong RA, 2001, ANAL CHIM ACTA, V434, P239, DOI 10.1016/S0003-2670(01)00853-4
   Du D, 2007, BIOSENS BIOELECTRON, V23, P130, DOI 10.1016/j.bios.2007.03.008
   Dvir H, 2010, CHEM-BIOL INTERACT, V187, P10, DOI 10.1016/j.cbi.2010.01.042
   Elersek T., 2011, PESTICIDES IMPACTS P
   ELLMAN GL, 1959, ARCH BIOCHEM BIOPHYS, V82, P70, DOI 10.1016/0003-9861(59)90090-6
   ELLMAN GL, 1961, BIOCHEM PHARMACOL, V7, P88, DOI 10.1016/0006-2952(61)90145-9
   Galezowska A, 2008, SENSOR MATER, V20, P299
   Goicolea M. A., 2011, PESTICIDES
   Gyurcsanyi RE, 2004, BIOELECTROCHEMISTRY, V63, P207, DOI 10.1016/j.bioelechem.2003.12.011
   HORROCKS BR, 1993, ANAL CHEM, V65, P3605, DOI 10.1021/ac00072a013
   Istamboulie G, 2010, TALANTA, V82, P957, DOI 10.1016/j.talanta.2010.05.070
   Ivanov AN, 2011, TALANTA, V85, P216, DOI 10.1016/j.talanta.2011.03.045
   Jeuken L.J.C., 2016, BIOPHOTOELECTROCHEMI
   Jokanovic M, 2006, EUR J PHARMACOL, V553, P10, DOI 10.1016/j.ejphar.2006.09.054
   Joshi KA, 2005, ELECTROANAL, V17, P54, DOI 10.1002/elan.200403118
   Jubete Elena, 2009, Journal of Sensors, DOI 10.1155/2009/842575
   Jubete E, 2011, ELECTROCHIM ACTA, V56, P3988, DOI 10.1016/j.electacta.2011.01.123
   Lesniewski A, 2009, ELECTROCHEM COMMUN, V11, P1305, DOI 10.1016/j.elecom.2009.04.034
   Li XH, 2006, ELECTROANAL, V18, P2163, DOI 10.1002/elan.200603615
   Liu GD, 2005, ELECTROCHEM COMMUN, V7, P1163, DOI 10.1016/j.elecom.2005.08.025
   Nekrassova O, 2002, ELECTROANAL, V14, P1464, DOI 10.1002/1521-4109(200211)14:21<1464::AID-ELAN1464>3.0.CO;2-O
   Pohanka M, 2016, INT J ELECTROCHEM SC, V11, P7440, DOI 10.20964/2016.09.16
   Rotariu L, 2010, SENSOR ACTUAT B-CHEM, V150, P73, DOI 10.1016/j.snb.2010.07.040
   ROUQUEROL J, 1994, PURE APPL CHEM, V66, P1739, DOI 10.1351/pac199466081739
   Shiku H, 1997, J ELECTROANAL CHEM, V438, P187, DOI 10.1016/S0022-0728(96)04979-0
   Stoytcheva M., 2011, PESTIC PESTIC ANAL
   Stoytcheva M., 2011, PESTIC MOD WORLD TRE
   Stoytcheva M., 2014, MOD ELECTROCHEM METH
   Vermillion-Salsbury RL, 1999, INT J ENVIRON AN CH, V73, P179, DOI 10.1080/03067319908032662
   Wittstock G, 1997, ANAL CHEM, V69, P5059, DOI 10.1021/ac970504o
   Worek F, 2002, ARCH TOXICOL, V76, P523, DOI 10.1007/s00204-002-0375-1
   Yunker PJ, 2011, NATURE, V476, P308, DOI 10.1038/nature10344
   Zhang L, 2012, ELECTROANAL, V24, P1745, DOI 10.1002/elan.201200265
   Zloczewska A, 2014, BIOSENS BIOELECTRON, V54, P455, DOI 10.1016/j.bios.2013.11.033
NR 48
TC 5
Z9 5
U1 0
U2 24
PU WILEY-V C H VERLAG GMBH
PI WEINHEIM
PA POSTFACH 101161, 69451 WEINHEIM, GERMANY
SN 1040-0397
EI 1521-4109
J9 ELECTROANAL
JI Electroanalysis
PD NOV
PY 2018
VL 30
IS 11
BP 2731
EP 2737
DI 10.1002/elan.201800406
PG 7
WC Chemistry, Analytical; Electrochemistry
WE Science Citation Index Expanded (SCI-EXPANDED)
SC Chemistry; Electrochemistry
GA HA3KE
UT WOS:000450148200026
DA 2023-06-30
ER

PT J
AU Srivastava, RK
   Srivastava, S
   Narayanan, TN
   Mahlotra, BD
   Vajtai, R
   Ajayan, PM
   Srivastava, A
AF Srivastava, Rajesh K.
   Srivastava, Saurabh
   Narayanan, Tharangattu N.
   Mahlotra, Bansi D.
   Vajtai, Robert
   Ajayan, Pulickel M.
   Srivastava, Anchal
TI Functionalized Multilayered Graphene Platform for Urea Sensor
SO ACS NANO
LA English
DT Article
DE MWCNTs; graphene; biosensor; electron microscopy; X-ray photoelectron
   spectroscopy
ID CARBON NANOTUBE FILTERS; RAMAN-SPECTROSCOPY; FILMS; BIOSENSOR; GRAPHITE;
   SINGLE; SHEETS; OXIDE; ELECTROCHEMISTRY; NANORIBBONS
AB Multilayered graphene (MLG) Is an interesting material for electrochemical sensing and biosensing because of its very large 2D electrical conductivity and large surface area. We propose a less toxic, reproducible, and easy method for producing functionalized multilayer graphene from multiwalled carbon nanotubes (MWCNTs) in mass scale using only concentrated H2SO4/HNO3. Electron microscopy results show the MLG formation, whereas FTIR and XPS data suggest its carboxylic and hydroxyl-functionalized nature. We utilize this functionalized MLG for the fabrication of a novel amperometric urea biosensor. This biosensor shows linearity of 10-100 mg dL(-1), sensitivity of 5.43 mu A mg(-1) dL cm(-2), lower detection limit of 3.9 mg dL(-1), and response time of 10 s. Our results suggest that MLG Is a promising material for electrochemical biosensing applications.
C1 [Srivastava, Rajesh K.; Srivastava, Saurabh; Srivastava, Anchal] Banaras Hindu Univ, Dept Phys, Varanasi 221005, Uttar Pradesh, India.
   [Srivastava, Rajesh K.; Narayanan, Tharangattu N.; Vajtai, Robert; Ajayan, Pulickel M.] Rice Univ, Dept Mech Engn & Mat Sci, Houston, TX 77005 USA.
   [Srivastava, Saurabh; Mahlotra, Bansi D.] Natl Phys Lab, Biomed Instrumentat Sect, Dept Sci, New Delhi 110012, India.
   [Srivastava, Saurabh; Mahlotra, Bansi D.] Natl Phys Lab, Biomed Instrumentat Sect, Technol Ctr Biomol Elect, New Delhi 110012, India.
   [Mahlotra, Bansi D.] Chungnam Natl Univ, Ctr NanoBioengn & Spin Tron, Taejon 305764, South Korea.
   [Mahlotra, Bansi D.] Delhi Technol Univ, Dept Biotechnol, Delhi 11042, India.
C3 Banaras Hindu University (BHU); Rice University; Council of Scientific &
   Industrial Research (CSIR) - India; CSIR - National Physical Laboratory
   (NPL); Council of Scientific & Industrial Research (CSIR) - India; CSIR
   - National Physical Laboratory (NPL); Chungnam National University;
   Delhi Technological University
RP Srivastava, A (通讯作者)，Banaras Hindu Univ, Dept Phys, Varanasi 221005, Uttar Pradesh, India.
EM anchalbhu@gmail.com
RI Vajtai, Robert/B-1029-2008
OI Vajtai, Robert/0000-0002-3942-8827
FU CSIR [SRF: 9/13(0170)/2008-EMRI]; CSIR New Delhi, India [SRF:
   31/001(0302)/2008-EMRI]
FX R.K.S. and S.S. acknowledges CSIR (SRF: 9/13(0170)/2008-EMRI) and CSIR
   (SRF: 31/001(0302)/2008-EMRI) New Delhi, India, for the financial
   support. AS. acknowledges the DST, New Delhi, India, and CAS Department
   of Physics, Banaras Hindu University, India. We are very much thankful
   to Dr. Li. Song, Shinshu University, Japan, for helping in AFM analysis,
   and to Akshay Mathkar (graduate student), DMEMS, Rice University,
   Houston, Texas, for help in the FTIR measurements. The authors highly
   appreciate the help of Dr. Ana Laura Elia Arriaga, The Pennsylvania
   State University, for helping in SEM characterization. B.D.M. thanks the
   Ministry of Education, Science and Technology (R32-20026) of Korea for
   the opportunity for his visit to the Chungnam National University as
   visiting Professor during August 2011 under the World Class University
   Project.
CR Ahuja T, 2011, MAT SCI ENG C-MATER, V31, P90, DOI 10.1016/j.msec.2010.08.001
   Ambrosi A, 2010, PHYS CHEM CHEM PHYS, V12, P8944, DOI 10.1039/c0cp00213e
   Ambrosi A, 2010, CHEM-ASIAN J, V5, P266, DOI 10.1002/asia.200900544
   Arya SK, 2009, BIOSENS BIOELECTRON, V24, P2810, DOI 10.1016/j.bios.2009.02.008
   Awasthi K, 2005, J NANOSCI NANOTECHNO, V5, P1616, DOI 10.1166/jnn.2005.407
   Berger C, 2006, SCIENCE, V312, P1191, DOI 10.1126/science.1125925
   Bunch JS, 2007, SCIENCE, V315, P490, DOI 10.1126/science.1136836
   Cano-Marquez AG, 2009, NANO LETT, V9, P1527, DOI 10.1021/nl803585s
   Castro Neto AH, 2009, REV MOD PHYS, V81, P109, DOI 10.1103/RevModPhys.81.109
   Choucair M, 2009, NAT NANOTECHNOL, V4, P30, DOI [10.1038/nnano.2008.365, 10.1038/NNANO.2008.365]
   Ci L, 2010, NAT MATER, V9, P430, DOI [10.1038/nmat2711, 10.1038/NMAT2711]
   Dhand C, 2007, ANAL CHIM ACTA, V602, P244, DOI 10.1016/j.aca.2007.09.028
   Dhawan G, 2009, BIOCHEM ENG J, V44, P42, DOI 10.1016/j.bej.2008.07.004
   Dresselhaus MS, 2005, PHYS REP, V409, P47, DOI 10.1016/j.physrep.2004.10.006
   Fan SS, 2003, NANOTECHNOLOGY, V14, P1118, DOI 10.1088/0957-4484/14/10/309
   Ferrari AC, 2006, PHYS REV LETT, V97, DOI 10.1103/PhysRevLett.97.187401
   Fowler JD, 2009, ACS NANO, V3, P301, DOI 10.1021/nn800593m
   Gilje S, 2007, NANO LETT, V7, P3394, DOI 10.1021/nl0717715
   Goh MS, 2010, ELECTROCHEM COMMUN, V12, P1375, DOI 10.1016/j.elecom.2010.07.024
   Goh MS, 2010, CHEM-ASIAN J, V5, P2355, DOI 10.1002/asia.201000437
   Gomez H, 2011, J POWER SOURCES, V196, P4102, DOI 10.1016/j.jpowsour.2010.11.002
   Goswami S, 2011, CARBON, V49, P2245, DOI 10.1016/j.carbon.2011.01.055
   Han MY, 2007, PHYS REV LETT, V98, DOI 10.1103/PhysRevLett.98.206805
   Heise HM, 2011, J RAMAN SPECTROSC, V42, P294, DOI 10.1002/jrs.2723
   Heise HM, 2009, J RAMAN SPECTROSC, V40, P344, DOI 10.1002/jrs.2120
   HUMMERS WS, 1958, J AM CHEM SOC, V80, P1339, DOI 10.1021/ja01539a017
   ISETT LC, 1976, SURF SCI, V58, P397, DOI 10.1016/0039-6028(76)90478-7
   Jiao LY, 2009, NATURE, V458, P877, DOI 10.1038/nature07919
   Johnson JL, 2010, ADV MATER, V22, P4877, DOI 10.1002/adma.201001798
   Kamat PV, 2010, J PHYS CHEM LETT, V1, P520, DOI 10.1021/jz900265j
   Kosynkin DV, 2009, NATURE, V458, P872, DOI 10.1038/nature07872
   Lee C, 2008, SCIENCE, V321, P385, DOI 10.1126/science.1157996
   Li XL, 2008, SCIENCE, V319, P1229, DOI 10.1126/science.1150878
   Liang MH, 2009, J MATER CHEM, V19, P5871, DOI 10.1039/b901551e
   Luo YC, 2004, BIOSENS BIOELECTRON, V20, P15, DOI 10.1016/j.bios.2003.11.028
   Novoselov KS, 2005, NATURE, V438, P197, DOI 10.1038/nature04233
   Novoselov KS, 2004, SCIENCE, V306, P666, DOI 10.1126/science.1102896
   Pumera M, 2010, TRAC-TREND ANAL CHEM, V29, P954, DOI 10.1016/j.trac.2010.05.011
   Pumera M, 2009, CHEM REC, V9, P211, DOI 10.1002/tcr.200900008
   Pumera M, 2009, CHEM-EUR J, V15, P4970, DOI 10.1002/chem.200900421
   Rajesh, 2005, BIOMATERIALS, V26, P3683, DOI 10.1016/j.biomaterials.2004.09.024
   Reddy ALM, 2010, ACS NANO, V4, P6337, DOI 10.1021/nn101926g
   Rollings E, 2006, J PHYS CHEM SOLIDS, V67, P2172, DOI 10.1016/j.jpcs.2006.05.010
   Schniepp HC, 2006, J PHYS CHEM B, V110, P8535, DOI 10.1021/jp060936f
   Shao YY, 2010, ELECTROANAL, V22, P1027, DOI 10.1002/elan.200900571
   Solanki PR, 2008, APPL PHYS LETT, V93, DOI 10.1063/1.2980448
   Srivastava A, 2004, NAT MATER, V3, P610, DOI 10.1038/nmat1192
   Srivastava A, 2010, CHEM MATER, V22, P3457, DOI 10.1021/cm101027c
   Westervelt RM, 2008, SCIENCE, V320, P324, DOI 10.1126/science.1156936
   Xu Z, 2004, BIOSENS BIOELECTRON, V20, P579, DOI 10.1016/j.bios.2004.03.001
   Yang D, 2009, CARBON, V47, P145, DOI 10.1016/j.carbon.2008.09.045
   Yang WR, 2010, ANGEW CHEM INT EDIT, V49, P2114, DOI 10.1002/anie.200903463
   Yoo JJ, 2011, NANO LETT, V11, P1423, DOI 10.1021/nl200225J
   Zhang YB, 2005, NATURE, V438, P201, DOI 10.1038/nature04235
   Zhao XL, 2002, APPL PHYS LETT, V81, P2550, DOI 10.1063/1.1502196
NR 55
TC 138
Z9 141
U1 3
U2 153
PU AMER CHEMICAL SOC
PI WASHINGTON
PA 1155 16TH ST, NW, WASHINGTON, DC 20036 USA
SN 1936-0851
EI 1936-086X
J9 ACS NANO
JI ACS Nano
PD JAN
PY 2012
VL 6
IS 1
BP 168
EP 175
DI 10.1021/nn203210s
PG 8
WC Chemistry, Multidisciplinary; Chemistry, Physical; Nanoscience &
   Nanotechnology; Materials Science, Multidisciplinary
WE Science Citation Index Expanded (SCI-EXPANDED)
SC Chemistry; Science & Technology - Other Topics; Materials Science
GA 879YH
UT WOS:000299368300021
PM 22117758
DA 2023-06-30
ER

PT J
AU Zhang, L
   Wang, Y
   Wang, YQ
   Guo, ML
   Li, ZY
   Jin, XB
   Du, HZ
AF Zhang, Lin
   Wang, Yu
   Wang, Yuqiao
   Guo, Meiling
   Li, Zhouyuan
   Jin, Xianbo
   Du, Hongzhi
TI Electrochemical H2O2 sensor based on a Au nanoflower-graphene composite
   for anticancer drug evaluation
SO TALANTA
LA English
DT Article
DE Hydrogen peroxide; Electrochemical biosensor; Shape-controlled gold
   nanostructures; Drug evaluation
ID CANCER-CELLS; QUANTIFICATION; AUTOPHAGY; ROS
AB Reliable H2O2 sensors for in situ cellular monitoring under drug stimulation can be developed as a powerful and versatile tool for drug evaluation. Herein, a novel electrochemical biosensor capable of detecting and quantifying H2O2 was fabricated by graphene and shape-controlled gold nanostructures. With the help of polyelectrolytes, gold exhibited hierarchical flower-like nanostructures. This kind of nanozyme material exhibited a prominent electrochemical response for H2O2. Electrocatalytic activity for H2O2 reduction with high sensitivity (5.07LOZENGE10-4 mA mu mol L-1 cm-2) and good detection capability (the lowest detection limit is 4.5 mu mol L-1 (S/N = 3)) were achieved. This electrochemical biosensor was successfully used to measure the concentration of H2O2 released from HepG2 hepatoma cells. Ascorbic acid (AA) and Camellia nitidissima Chi saponins (CNCS) were selected as model drugs, and their anticancer activities were compared by in situ monitoring of H2O2. Interestingly, the electrochemical sensor showed remarkable sensitivity, accuracy, and rapidity compared with the traditional enzymatic detection kit. In brief, the as-synthesized nanostructured H2O2 sensors can be applied to assess the antitumor properties of candidate drugs and inspire developments for personalized health care monitoring and cancer treatment.
C1 [Zhang, Lin; Wang, Yu; Wang, Yuqiao; Guo, Meiling; Li, Zhouyuan; Du, Hongzhi] Hubei Univ Chinese Med, Pharm Fac, Wuhan 430065, Peoples R China.
   [Jin, Xianbo] Wuhan Univ, Coll Chem & Mol Sci, Wuhan 430072, Peoples R China.
C3 Hubei University of Chinese Medicine; Wuhan University
RP Zhang, L; Du, HZ (通讯作者)，Hubei Univ Chinese Med, Pharm Fac, Wuhan 430065, Peoples R China.; Jin, XB (通讯作者)，Wuhan Univ, Coll Chem & Mol Sci, Wuhan 430072, Peoples R China.
EM 3162@hbtcm.edu.cn; xbjin@whu.edu.cn; 3163dhz@hbtcm.edu.cn
RI Jin, Xianbo/A-9109-2012
OI Jin, Xianbo/0000-0002-3095-8979
FU National Natural Science Foundation of China [81903845]; Young Elite
   Scientists Spon- sorship Program by CAST [2021-QNRC2-B16]
FX This work was financially supported by the National Natural Science
   Foundation of China (No. 81903845) and Young Elite Scientists Spon-
   sorship Program by CAST (2021-QNRC2-B16) .
CR Agudo J, 2016, IMMUNITY, V44, P520, DOI 10.1016/j.immuni.2016.02.027
   Bao J, 2021, ACS APPL NANO MATER, V4, P9449, DOI 10.1021/acsanm.1c01924
   Berbec S, 2018, SENSOR ACTUAT B-CHEM, V258, P745, DOI 10.1016/j.snb.2017.11.163
   Bollella P, 2017, BIOSENS BIOELECTRON, V89, P152, DOI 10.1016/j.bios.2016.03.068
   Cao MY, 2021, ANAL CHEM, V93, P12257, DOI 10.1021/acs.analchem.1c01790
   Chakravarti S., CANCER RES, V8
   Chen YW, 2021, FRONT ONCOL, V11, DOI 10.3389/fonc.2021.727130
   Cheung EC, 2022, NAT REV CANCER, V22, P280, DOI 10.1038/s41568-021-00435-0
   Chu BY, 2020, ADV FUNCT MATER, V30, DOI 10.1002/adfm.202005918
   Coverdale JPC, 2018, J MED CHEM, V61, P9246, DOI 10.1021/acs.jmedchem.8b00958
   Dong JY, 2023, TALANTA, V257, DOI 10.1016/j.talanta.2023.124384
   El-Kenawi A, 2017, CANCER CELL, V32, P727, DOI 10.1016/j.ccell.2017.11.015
   Eloul S, 2016, J PHYS CHEM LETT, V7, P4317, DOI 10.1021/acs.jpclett.6b02275
   Gao LZ, 2007, NAT NANOTECHNOL, V2, P577, DOI 10.1038/nnano.2007.260
   Halim CE, 2019, PHARMACOL RES, V147, DOI 10.1016/j.phrs.2019.104327
   Harris IS, 2020, TRENDS CELL BIOL, V30, P440, DOI 10.1016/j.tcb.2020.03.002
   He X, 2019, ONCOTARGETS THER, V12, P10811, DOI 10.2147/OTT.S220453
   He ZL, 2021, J MATER CHEM B, V9, P6326, DOI 10.1039/d1tb00728a
   Hyafil F, 2022, J NUCL CARDIOL, V29, P226, DOI 10.1007/s12350-020-02254-6
   Ivanova AS, 2019, FOOD CHEM, V283, P431, DOI 10.1016/j.foodchem.2019.01.051
   Kim K, 2010, J PHYS CHEM C, V114, P9917, DOI 10.1021/jp1020627
   Lankone RS, 2020, TALANTA, V218, DOI 10.1016/j.talanta.2020.121148
   Lee S, 2020, CHEMOSENSORS, V8, DOI 10.3390/chemosensors8030063
   Li J, 2012, ANAL METHODS-UK, V4, P1725, DOI 10.1039/c2ay05926f
   Lu J, 2020, SENSOR ACTUAT B-CHEM, V311, DOI 10.1016/j.snb.2020.127909
   Lyu Q, 2019, ANAL CHEM, V91, P13521, DOI 10.1021/acs.analchem.9b02610
   Martinez-Outschoorn UE, 2017, NAT REV CLIN ONCOL, V14, P11, DOI 10.1038/nrclinonc.2016.60
   Miller H.I., 2001, NAT MED, V7, P148, DOI [DOI 10.1038/84570, 10.1038/84570]
   Muller M, 2019, MOLECULES, V24, DOI 10.3390/molecules24112141
   Ngamaroonchote A, 2020, MICROCHIM ACTA, V187, DOI 10.1007/s00604-020-04542-x
   Ngo B, 2019, NAT REV CANCER, V19, P271, DOI 10.1038/s41568-019-0135-7
   Parvez S, 2018, CHEM REV, V118, P8798, DOI 10.1021/acs.chemrev.7b00698
   Patella B, 2021, SENSOR ACTUAT B-CHEM, V327, DOI 10.1016/j.snb.2020.128901
   Patella B, 2022, MICROMACHINES-BASEL, V13, DOI 10.3390/mi13101762
   Sabzehzari Mohammad, 2020, Biotechnol Adv, V43, P107569, DOI 10.1016/j.biotechadv.2020.107569
   Schoenfeld JD, 2017, CANCER CELL, V31, P487, DOI 10.1016/j.ccell.2017.02.018
   Su S, 2016, SMALL, V12, P3794, DOI 10.1002/smll.201601066
   Sun R, 2021, MATER TODAY NANO, V14, DOI 10.1016/j.mtnano.2021.100115
   Tantawi O, 2019, SCI TOTAL ENVIRON, V654, P107, DOI 10.1016/j.scitotenv.2018.10.372
   Wang DY, 2019, CHEM COMMUN, V55, P2425, DOI 10.1039/c8cc08420c
   Wang GY, 2022, CHIN J NAT MEDICINES, V20, P9, DOI 10.1016/S1875-5364(21)60118-8
   Wang Y, 2021, CHEM-ASIAN J, V16, P3419, DOI 10.1002/asia.202100926
   Wang ZL, 2022, FRONT NUTR, V9, DOI 10.3389/fnut.2022.1014414
   Yang DT, 2019, MICROMACHINES-BASEL, V10, DOI 10.3390/mi10040268
   Ye S, 2020, CHEM SCI, V11, P11989, DOI 10.1039/d0sc04888g
   Ye S, 2020, ANGEW CHEM INT EDIT, V59, P14326, DOI 10.1002/anie.202005429
   Zhang JH, 2019, ANALYST, V144, P3643, DOI 10.1039/c9an00385a
   Zhang XX, 2019, ELECTROCHIM ACTA, V300, P380, DOI 10.1016/j.electacta.2019.01.084
   Zhao AS, 2020, SENSOR ACTUAT B-CHEM, V310, DOI 10.1016/j.snb.2020.127861
   Zhao S, 2021, BIOSENS BIOELECTRON, V179, DOI 10.1016/j.bios.2021.113052
NR 50
TC 0
Z9 0
U1 4
U2 4
PU ELSEVIER
PI AMSTERDAM
PA RADARWEG 29, 1043 NX AMSTERDAM, NETHERLANDS
SN 0039-9140
EI 1873-3573
J9 TALANTA
JI Talanta
PD AUG 15
PY 2023
VL 261
AR 124600
DI 10.1016/j.talanta.2023.124600
EA MAY 2023
PG 9
WC Chemistry, Analytical
WE Science Citation Index Expanded (SCI-EXPANDED)
SC Chemistry
GA I8RX2
UT WOS:001005412200001
PM 37216890
DA 2023-06-30
ER

PT J
AU Ma, XY
   Qian, K
   Ejeromedoghene, O
   Kandawa-Schulz, M
   Song, W
   Wang, YH
AF Ma, Xiangyu
   Qian, Kun
   Ejeromedoghene, Onome
   Kandawa-Schulz, Martha
   Song, Wei
   Wang, Yihong
TI p-Co-BDC/AuNPs-based multiple signal amplification for ultra-sensitive
   electrochemical determination of miRNAs
SO ANALYTICA CHIMICA ACTA
LA English
DT Article
DE Co-BDC; Electrochemical; MicroRNAs; Signalamplification; Strand
   displacementamplification
ID ELECTROCATALYTIC DETECTION; ULTRASENSITIVE DETECTION; BIOSENSOR;
   DISPLACEMENT
AB In this work, we report AuNPs-decorated pyrolyzed Co-BDC nanosheets (p-Co-BDC/AuNPs) as high-performance electrocatalyst for developing an electrochemical platform. p-Co-BDC/AuNPs as a new electrocatalyst showed superior electrocatalytic activity towards the electrochemical oxidation of methylene blue (MB). Besides, magnetic p-Co-BDC/AuNPs can be well immobilized on the magnetic glassy carbon electrode without further assistance. The oxidation of MB can be reduced by ascorbic acid. Inspired by this phenomenon, an electrochemical biosensor was constructed based on multiple signal amplification for the diagnosis of miRNAs. Firstly, p-Co-BDC/AuNPs enhanced the electrochemical oxidation of MB. Then, strand displacement amplification reaction can form lots of double helix structure DNA to embed more MB molecules. Finally, ascorbic acid in the electrolyte was utilized to reduce the oxidation of MB and improve the electrochemical signal of MB electro-oxidation. The linear detection range for the detection of miRNAs is 100 aM to 10 nM, and the limit of detection is 86 aM. Furthermore, the constructed biosensor also displayed satisfactory selectivity, good reproducibility, and excellent re-covery in the detection of real samples. We are convinced that our proposed multiple signal amplification strategy will provide more promising methods for the diagnosis of cancer. (c) 2021 Elsevier B.V. All rights reserved.
C1 [Ma, Xiangyu; Qian, Kun; Ejeromedoghene, Onome; Wang, Yihong] Southeast Univ, Sch Chem & Chem Engn, Nanjing 211189, Peoples R China.
   [Kandawa-Schulz, Martha; Song, Wei] Univ Namibia, Dept Chem & Biochem, Windhoek, Namibia.
C3 Southeast University - China; University of Namibia
RP Wang, YH (通讯作者)，Southeast Univ, Sch Chem & Chem Engn, Nanjing 211189, Peoples R China.
EM yihongwang@seu.edu.cn
RI Wang, Yihong/AAU-9600-2021; Ejeromedoghene, Onome/AAN-9250-2020
OI Wang, Yihong/0000-0001-8407-061X; Ejeromedoghene,
   Onome/0000-0002-5487-3267; Ma, Xiangyu/0000-0001-6444-600X
FU National Natural Science Foundations of China [81571812]; Priority
   Academic Program Development of Jiangsu Higher Education Institutions
   [1107047002]
FX This investigation was financially supported by the National Natural
   Science Foundations of China (No. 81571812) and A Project Funded by the
   Priority Academic Program Development of Jiangsu Higher Education
   Institutions (1107047002) .
CR Bao T, 2020, ACS APPL MATER INTER, V12, P2087, DOI 10.1021/acsami.9b18805
   Buk V, 2017, MAT SCI ENG C-MATER, V74, P307, DOI 10.1016/j.msec.2016.12.003
   Chen F, 2019, SENSOR ACTUAT B-CHEM, V297, DOI 10.1016/j.snb.2019.126751
   Chen TJ, 2019, BIOSENS BIOELECTRON, V124, P115, DOI 10.1016/j.bios.2018.09.101
   Choi HS, 2020, J TAIWAN INST CHEM E, V113, P1, DOI 10.1016/j.jtice.2020.07.021
   Gao AR, 2017, BIOSENS BIOELECTRON, V91, P482, DOI 10.1016/j.bios.2016.12.072
   Guo J, 2018, BIOSENS BIOELECTRON, V105, P103, DOI 10.1016/j.bios.2018.01.036
   Islam MN, 2018, BIOSENS BIOELECTRON, V101, P275, DOI 10.1016/j.bios.2017.09.027
   Jin GH, 2018, SENSOR ACTUAT B-CHEM, V274, P201, DOI 10.1016/j.snb.2018.07.160
   Kim SH, 2019, BIOSENS BIOELECTRON, V123, P160, DOI 10.1016/j.bios.2018.08.021
   Korshoj LE, 2015, ANAL CHEM, V87, P2560, DOI 10.1021/acs.analchem.5b00197
   Kumar THV, 2018, J ELECTROCHEM SOC, V165, pB848, DOI 10.1149/2.0641816jes
   Lau J, 2019, CHEM MATER, V31, P8977, DOI 10.1021/acs.chemmater.9b03141
   Li WW, 2018, MICROCHIM ACTA, V185, DOI 10.1007/s00604-017-2663-8
   Liu P, 2020, ACS APPL MATER INTER, V12, P45648, DOI 10.1021/acsami.0c14621
   Ma XY, 2020, ELECTROCHIM ACTA, V362, DOI 10.1016/j.electacta.2020.137168
   Meng TJ, 2020, ANAL CHIM ACTA, V1138, P59, DOI 10.1016/j.aca.2020.09.022
   Miles DO, 2013, ELECTROCHEM COMMUN, V27, P9, DOI 10.1016/j.elecom.2012.10.039
   Mutahir S, 2020, APPL MATER TODAY, V21, DOI 10.1016/j.apmt.2020.100813
   Okawa Y, 2018, J ELECTROANAL CHEM, V828, P144, DOI 10.1016/j.jelechem.2018.09.044
   Ouyang Y, 2019, J MATER CHEM A, V7, P3228, DOI 10.1039/c8ta11426a
   Peng XR, 2016, J SOLID STATE ELECTR, V20, P439, DOI 10.1007/s10008-015-3062-x
   Perera GS, 2018, J COLLOID INTERF SCI, V511, P335, DOI 10.1016/j.jcis.2017.10.014
   Rohaizad N, 2017, ACS APPL MATER INTER, V9, P40697, DOI 10.1021/acsami.7b13090
   Shahzad F, 2019, J IND ENG CHEM, V79, P338, DOI 10.1016/j.jiec.2019.03.061
   Shin JH, 2020, NANO CONVERG, V7, DOI 10.1186/s40580-020-00249-0
   Thenmozhi K, 2017, MAT SCI ENG C-MATER, V70, P223, DOI 10.1016/j.msec.2016.08.075
   Uzak D, 2020, ELECTROANAL, V32, P510, DOI 10.1002/elan.201900599
   Wang L, 2019, BIOSENS BIOELECTRON, V124, P53, DOI 10.1016/j.bios.2018.09.098
   Wang ZP, 2019, TALANTA, V197, P356, DOI 10.1016/j.talanta.2019.01.052
   Xiong EH, 2015, ANAL CHEM, V87, P7291, DOI 10.1021/acs.analchem.5b01402
   Yadav DK, 2016, ELECTROCHIM ACTA, V219, P482, DOI 10.1016/j.electacta.2016.10.009
   Yang YH, 2018, BIOSENS BIOELECTRON, V122, P175, DOI 10.1016/j.bios.2018.09.062
   Ye YK, 2018, CARBON, V129, P730, DOI 10.1016/j.carbon.2017.12.060
   Ye YL, 2020, TRAC-TREND ANAL CHEM, V122, DOI 10.1016/j.trac.2019.115718
   Yi FY, 2017, SMALL METHODS, V1, DOI 10.1002/smtd.201700187
   Zhang XB, 2014, MATER LETT, V135, P39, DOI 10.1016/j.matlet.2014.07.123
   Zheng TT, 2014, J AM CHEM SOC, V136, P2288, DOI 10.1021/ja500169y
   Zhou YX, 2020, SENSOR ACTUAT B-CHEM, V324, DOI 10.1016/j.snb.2020.128724
NR 39
TC 3
Z9 3
U1 5
U2 63
PU ELSEVIER
PI AMSTERDAM
PA RADARWEG 29, 1043 NX AMSTERDAM, NETHERLANDS
SN 0003-2670
EI 1873-4324
J9 ANAL CHIM ACTA
JI Anal. Chim. Acta
PD OCT 23
PY 2021
VL 1183
AR 338979
DI 10.1016/j.aca.2021.338979
EA AUG 2021
PG 9
WC Chemistry, Analytical
WE Science Citation Index Expanded (SCI-EXPANDED)
SC Chemistry
GA UL0DJ
UT WOS:000692331500019
PM 34627529
DA 2023-06-30
ER

PT J
AU Sun, XL
   Zhang, BJ
   Chen, WX
AF Sun, Xiaolu
   Zhang, Bingjian
   Chen, Weixiang
TI Electrochemical immunosensors based on different Au modified dendritic
   mesoporous silica nanoparticles tag for simultaneous detection of eggs
   and milk proteinaceous binders used in ancient wall paintings
SO MICROCHEMICAL JOURNAL
LA English
DT Article
DE Electrochemical biosensor; Simultaneous detection; DMSNs/Au
   nanoparticles; Wall paintings; Proteinaceous binders
ID IDENTIFICATION; BIOSENSOR; ENSEMBLE; YOLK
AB In this study, a label-free and double signal Au modified dendritic mesoporous silica nanoparticles (DMSNs/Au) tag modified electrochemical immunosensor were developed and applied for simultaneously detecting ovalbumin from egg white and casein from milk that are likely to exist in ancient wall paintings. This sensing strategy was designed by introducing two different signals tag based on Au modified DMSNs with porous structure to distinguish corresponding electrochemical signals. The DMSNs with porous structure not only adsorb more electrochemical redox probes, but also immobilize more antibodies, which significantly improved sensitivity of biosensor. Under optimal experiment conditions, the fabricated immunosensor demonstrated excellent performance in the analysis of ovalbumin and casein, with a detection limit of 0.59 ng center dot mL(-1) and 0.36 ng center dot mL(-1), respectively. Finally, the designed sensors were successfully applied to analyze real archaeological samples for evaluating the presence of egg-based, milk-based, or mixed binders in the samples. The proposed immunosensor provides a novel protocol for the analysis and detection of cultural relic materials.
C1 [Sun, Xiaolu; Chen, Weixiang] Zhejiang Univ, Dept Chem, Hangzhou, Peoples R China.
   [Zhang, Bingjian] Zhejiang Univ, Dept Cultural Heritage & Museol, Hangzhou, Peoples R China.
   [Zhang, Bingjian] Zhejiang Univ, Dept Cultural Heritage & Museol, 148 Tianmushan Rd, Hangzhou, Zhejiang, Peoples R China.
C3 Zhejiang University; Zhejiang University; Zhejiang University
RP Zhang, BJ (通讯作者)，Zhejiang Univ, Dept Cultural Heritage & Museol, 148 Tianmushan Rd, Hangzhou, Zhejiang, Peoples R China.
EM zhangbiji@zju.edu.cn
FU Conservation Science and Tech-nology Project of Zhejiang Provincial
   Administration of Cultural Heri-tage [2021008]
FX Acknowledgement This work was supported by the Conservation Science and
   Tech-nology Project of Zhejiang Provincial Administration of Cultural
   Heri-tage (2021008) .
CR Bottari F, 2014, BIOSENS BIOELECTRON, V52, P403, DOI 10.1016/j.bios.2013.09.025
   Cartechini L, 2016, TOPICS CURR CHEM, V374, DOI 10.1007/s41061-015-0006-y
   Catto C, 2017, MICROCHEM J, V134, P362, DOI 10.1016/j.microc.2017.07.004
   Chambery A, 2009, ANAL BIOANAL CHEM, V395, P2281, DOI 10.1007/s00216-009-3183-0
   Chang JF, 2019, ANAL CHEM, V91, P3604, DOI 10.1021/acs.analchem.8b05599
   Chen EX, 2020, ANAL LETT, V53, P1455, DOI 10.1080/00032719.2019.1709197
   Daniilia S, 2007, J ARCHAEOL SCI, V34, P1971, DOI 10.1016/j.jas.2007.01.016
   Domenech-Carbo MT, 2008, ANAL CHIM ACTA, V621, P109, DOI 10.1016/j.aca.2008.05.056
   Gaetani C, 2019, ELECTROCHIM ACTA, V312, P72, DOI 10.1016/j.electacta.2019.04.118
   He YJ, 2022, ANAL LETT, V55, P555, DOI 10.1080/00032719.2021.1948049
   Huo XL, 2019, ELECTROCHEM COMMUN, V98, P33, DOI 10.1016/j.elecom.2018.11.014
   Hwang HJ, 2017, BIOSENS BIOELECTRON, V87, P164, DOI 10.1016/j.bios.2016.08.031
   Lee HY, 2015, ANAL METHODS-UK, V7, P187, DOI 10.1039/c4ay01919a
   Levy IK, 2021, J CULT HERIT, V48, P227, DOI 10.1016/j.culher.2020.11.005
   Li J, 2019, BIOSENS BIOELECTRON, V145, DOI 10.1016/j.bios.2019.111709
   Mackie M, 2018, ANGEW CHEM INT EDIT, V57, P7369, DOI 10.1002/anie.201713020
   Manfredi M, 2017, ANAL CHEM, V89, P3310, DOI 10.1021/acs.analchem.6b03722
   Palmieri M, 2013, ANAL BIOANAL CHEM, V405, P6365, DOI 10.1007/s00216-013-7045-4
   Palmieri M, 2011, ANAL BIOANAL CHEM, V399, P3011, DOI 10.1007/s00216-010-4308-1
   Qiao Y, 2020, NEW J CHEM, V44, P1107, DOI 10.1039/c9nj05499e
   Saleem W, 2016, BIOSENS BIOELECTRON, V86, P522, DOI 10.1016/j.bios.2016.07.009
   Scarano S, 2016, BIOSENS BIOELECTRON, V85, P83, DOI 10.1016/j.bios.2016.04.093
   Wang H, 2013, BIOSENS BIOELECTRON, V49, P14, DOI 10.1016/j.bios.2013.04.041
   Wang YB, 2021, J MATER SCI, V56, P14659, DOI 10.1007/s10853-021-06049-z
   Wu M, 2019, MICROSC MICROANAL, V25, P822, DOI 10.1017/S1431927619000461
   Yu TX, 2022, SENSOR ACTUAT B-CHEM, V367, DOI 10.1016/j.snb.2022.132056
   Zalaffi MS, 2020, J ELECTROCHEM SOC, V167, DOI 10.1149/1945-7111/ab67ac
   Zhao LH, 2018, BIOSENS BIOELECTRON, V101, P304, DOI 10.1016/j.bios.2017.10.041
   Zhu XX, 2018, SENSOR ACTUAT B-CHEM, V255, P598, DOI 10.1016/j.snb.2017.08.090
NR 29
TC 0
Z9 0
U1 0
U2 0
PU ELSEVIER
PI AMSTERDAM
PA RADARWEG 29, 1043 NX AMSTERDAM, NETHERLANDS
SN 0026-265X
EI 1095-9149
J9 MICROCHEM J
JI Microchem J.
PD AUG
PY 2023
VL 191
AR 108814
DI 10.1016/j.microc.2023.108814
EA MAY 2023
PG 9
WC Chemistry, Analytical
WE Science Citation Index Expanded (SCI-EXPANDED)
SC Chemistry
GA H7PP0
UT WOS:000997841100001
DA 2023-06-30
ER

PT J
AU Zhang, DC
   Yan, YR
   Que, HY
   Yang, TT
   Cheng, XX
   Ding, SJ
   Zhang, XM
   Cheng, W
AF Zhang, Decai
   Yan, Yurong
   Que, Haiying
   Yang, Tiantian
   Cheng, Xiaoxue
   Ding, Shijia
   Zhang, Xiuming
   Cheng, Wei
TI CRISPR/Cas12a-Mediated Interfacial Cleaving of Hairpin DNA Reporter for
   Electrochemical Nucleic Acid Sensing
SO ACS SENSORS
LA English
DT Article
DE CRISPR/Cas12a; DNase; electrochemical biosensor; hairpin DNA; nucleic
   acid testing
ID ISOTHERMAL AMPLIFICATION; CPF1
AB A rapid and sensitive isothermal method is crucial for point-of-care (POC) nucleic acid testing. Recently, RNA-guided CRISPR/Cas12a proteins were discovered to exhibit target-triggered nonspecific single-stranded deoxyribonuclease (ssDNase) activity. Herein, the ssDNase cleavage capacity of the CRISPR/Cas12a system for interfacial hairpin DNA (hpDNA) and linear DNA was investigated in detailed. A novel electrochemical DNA biosensor was then developed via target-induced Cas12a cleaving interfacial hpDNA. In this strategy, the RNA-guided target DNA binding activates the robust Cas12a ssDNase activity. The immobilized hpDNA electrochemical reporters with a low surface coverage and incompact morphological structure present accessible substrates for highly efficient Cas12a cleavage, leading to a highly sensitive electrochemical DNA biosensor. Under the optimal conditions, as low as 30 pM target DNA was detected in about 60 min with 3.5 orders of magnitude dynamic range from 50 pM to 100 nM. Furthermore, the practical application ability of the established sensing method for detecting the target in complex matrices was also demonstrated. The proposed strategy enables rapid and sensitive DNA determination, providing a potential tool for POC molecular diagnostics.
C1 [Zhang, Decai; Yang, Tiantian; Cheng, Xiaoxue; Cheng, Wei] Chongqing Med Univ, Affiliated Hosp 1, Ctr Clin Mol Med Detect, Chongqing 400016, Peoples R China.
   [Zhang, Decai; Zhang, Xiuming] Shenzhen Univ, Affiliated Hosp 3, Dept Lab Diag, Shenzhen 518000, Peoples R China.
   [Yan, Yurong; Que, Haiying; Ding, Shijia] Chongqing Med Univ, Coll Lab Med, Minist Educ, Key Lab Clin Lab Diagnost, Chongqing 400016, Peoples R China.
C3 Chongqing Medical University; Shenzhen University; Chongqing Medical
   University
RP Cheng, W (通讯作者)，Chongqing Med Univ, Affiliated Hosp 1, Ctr Clin Mol Med Detect, Chongqing 400016, Peoples R China.; Zhang, XM (通讯作者)，Shenzhen Univ, Affiliated Hosp 3, Dept Lab Diag, Shenzhen 518000, Peoples R China.
EM zxm0760@163.com; chengwei@hospital.cqmu.edu.cn
RI Cheng, Wei/M-8264-2016; OZSOZ, Mehmet/AAE-4145-2020
OI Cheng, Wei/0000-0002-1921-9761; 
FU National Natural Science Foundation of China [81873972, 81873980];
   Chongqing Science Fund for Distinguished Young Scholars
   [cstc2019jcyjjqX0028]; Training Program for Advanced Young Medical
   Personnel of Chongqing [2017HBRC003]
FX This work was funded by the National Natural Science Foundation of China
   (81873972 and 81873980), The Chongqing Science Fund for Distinguished
   Young Scholars (cstc2019jcyjjqX0028), and the Training Program for
   Advanced Young Medical Personnel of Chongqing (2017HBRC003).
CR Batista AC, 2018, J MICROBIOL METH, V152, P98, DOI 10.1016/j.mimet.2018.07.024
   Chen JS, 2018, SCIENCE, V360, P436, DOI 10.1126/science.aar6245
   Chertow DS, 2018, SCIENCE, V360, P381, DOI 10.1126/science.aat4982
   Colozza N, 2019, BIOSENS BIOELECTRON, V129, P15, DOI 10.1016/j.bios.2019.01.002
   Dai YF, 2019, ANGEW CHEM INT EDIT, V58, P17399, DOI 10.1002/anie.201910772
   Dai YF, 2019, ACS SENSORS, V4, P161, DOI 10.1021/acssensors.8b01126
   Das J, 2012, NAT CHEM, V4, P642, DOI [10.1038/nchem.1367, 10.1038/NCHEM.1367]
   Deng CY, 2017, ANAL CHEM, V89, P966, DOI 10.1021/acs.analchem.6b04209
   Du Y, 2017, ANGEW CHEM INT EDIT, V56, P992, DOI 10.1002/anie.201609108
   Feng QM, 2018, BIOSENS BIOELECTRON, V100, P571, DOI 10.1016/j.bios.2017.09.037
   Furlan I, 2019, CHEMBIOCHEM, V20, P587, DOI 10.1002/cbic.201800511
   Gu QF, 2018, J AM CHEM SOC, V140, P14134, DOI 10.1021/jacs.8b07325
   Guan C, 2017, INORG CHEM, V56, P438, DOI 10.1021/acs.inorgchem.6b02334
   Hajian R, 2019, NAT BIOMED ENG, V3, P427, DOI 10.1038/s41551-019-0371-x
   Hsieh KW, 2012, ANGEW CHEM INT EDIT, V51, P4896, DOI 10.1002/anie.201109115
   Huang MQ, 2018, ANAL CHEM, V90, P2193, DOI [10.1021/acs.analchem.7604542, 10.1021/acs.analchem.7b04542]
   Jayanthi VSPKSA, 2017, BIOSENS BIOELECTRON, V91, P15, DOI 10.1016/j.bios.2016.12.014
   Kong JL, 2017, CHEM COMMUN, V53, P436, DOI 10.1039/c6cc08621g
   Li LX, 2019, ACS SYNTH BIOL, V8, P2228, DOI 10.1021/acssynbio.9b00209
   Li SY, 2018, CELL DISCOV, V4, DOI 10.1038/s41421-018-0028-z
   Li SY, 2018, CELL RES, V28, P491, DOI 10.1038/s41422-018-0022-x
   Li Y, 2019, TRENDS BIOTECHNOL, V37, P730, DOI 10.1016/j.tibtech.2018.12.005
   Luo L, 2019, NAT COMMUN, V10, DOI 10.1038/s41467-019-08559-6
   Murugan K, 2017, MOL CELL, V68, P15, DOI 10.1016/j.molcel.2017.09.007
   Nakade S, 2017, BIOENGINEERED, V8, P265, DOI 10.1080/21655979.2017.1282018
   Papadakis G, 2019, ACS SENSORS, V4, P1329, DOI 10.1021/acssensors.9b00264
   Pardee K, 2016, CELL, V165, P1255, DOI 10.1016/j.cell.2016.04.059
   Que HY, 2019, BIOSENS BIOELECTRON, V143, DOI 10.1016/j.bios.2019.111610
   Scheler O, 2014, EXPERT REV MOL DIAGN, V14, P489, DOI 10.1586/14737159.2014.908710
   Shah SS, 2016, CANCERS, V8, DOI 10.3390/cancers8090085
   Vargas AJ, 2016, NAT REV CANCER, V16, P525, DOI 10.1038/nrc.2016.56
   Wang B, 2019, ANAL CHEM, V91, P12156, DOI 10.1021/acs.analchem.9b01526
   Yuan R, 2016, BIOSENS BIOELECTRON, V77, P19, DOI 10.1016/j.bios.2015.09.009
   Zetsche B, 2015, CELL, V163, P759, DOI 10.1016/j.cell.2015.09.038
   Zhao YX, 2015, CHEM REV, V115, P12491, DOI 10.1021/acs.chemrev.5b00428
   Zhou WH, 2018, NAT COMMUN, V9, DOI 10.1038/s41467-018-07324-5
NR 36
TC 115
Z9 120
U1 61
U2 300
PU AMER CHEMICAL SOC
PI WASHINGTON
PA 1155 16TH ST, NW, WASHINGTON, DC 20036 USA
SN 2379-3694
J9 ACS SENSORS
JI ACS Sens.
PD FEB
PY 2020
VL 5
IS 2
BP 557
EP +
DI 10.1021/acssensors.9b02461
PG 11
WC Chemistry, Multidisciplinary; Chemistry, Analytical; Nanoscience &
   Nanotechnology
WE Science Citation Index Expanded (SCI-EXPANDED)
SC Chemistry; Science & Technology - Other Topics
GA KR8HN
UT WOS:000517856700034
PM 32013399
HC Y
HP N
DA 2023-06-30
ER

PT J
AU Ramachandran, R
   Chen, SM
   Kumar, GPG
   Gajendran, P
   Xavier, A
   Devi, NB
AF Ramachandran, Rasu
   Chen, Shen-Ming
   Kumar, George Peter Gnana
   Gajendran, Pandi
   Xavier, Arulanandam
   Devi, Natrajan Biruntha
TI High Electroactive Electrode Catalysts and Highly sensitive Electro
   analytical Techniques for Hydrogen Peroxide detection
SO INTERNATIONAL JOURNAL OF ELECTROCHEMICAL SCIENCE
LA English
DT Review
DE Electrode catalyst; Hydrogen peroxide; Morphological effects;
   Biosensors; Cyclic stability
ID GLASSY-CARBON ELECTRODE; NANOTUBE-MODIFIED ELECTRODES; SQUARE-WAVE
   VOLTAMMETRY; CLAY-MODIFIED ELECTRODE; REDUCED-GRAPHENE OXIDE; GLUCOSE
   SENSOR; URIC-ACID; ELECTROCHEMICAL SENSOR; ASCORBIC-ACID; SELECTIVE
   DETECTION
AB This review article presents different orientation of electrochemical non-enzymatic biosensor hydrogen peroxide (H2O2) applications. Due to fabricate and immobilized novel based electrode materials have been used for the estimation of H2O2 sensor. Most importantly for the development of this kind of sensor, this can be used in various fields, such as clinical, biology, chemistry, food production and clinical etc. The biosensor electrode catalysts were optimized with high sensitive (Chronoamperometry, differential pulse voltammetry and square wave voltammetry) electroanalytical techniques for H2O2 detection. Finally, we have addressed, the biosensor parameters also promote their limit of detection (LOD) values, high selectivity, high sensitivity, good stability and future prospects in biosensor applications.
C1 [Ramachandran, Rasu; Gajendran, Pandi; Xavier, Arulanandam] Madura Coll, Dept Chem, Madurai 625011, Tamil Nadu, India.
   [Chen, Shen-Ming] Natl Taipei Univ Technol, Dept Chem Engn & Biotechnol, Electroanal & Bioelectrochem Lab, 1,Sect 3,Chung Hsiao East Rd, Taipei 106, Taiwan.
   [Kumar, George Peter Gnana] Madurai Kamaraj Univ, Sch Chem, Dept Phys Chem, Madurai 625021, Tamil Nadu, India.
   [Devi, Natrajan Biruntha] S Vellaichamy Nadar Coll, Dept Chemsitry, Madurai 625021, Tamil Nadu, India.
C3 National Taipei University of Technology; Madurai Kamaraj University
RP Chen, SM (通讯作者)，Natl Taipei Univ Technol, Dept Chem Engn & Biotechnol, Electroanal & Bioelectrochem Lab, 1,Sect 3,Chung Hsiao East Rd, Taipei 106, Taiwan.
EM smchen78@ms15.hinet.net
RI chen, shen-ming/F-1633-2014
OI chen, shen-ming/0000-0002-3749-1224; xavier,
   Arulanandam/0000-0002-2436-8323
CR Akhtar N, 2015, SENSOR ACTUAT B-CHEM, V207, P158, DOI 10.1016/j.snb.2014.10.038
   Ali SR, 2007, J PHYS CHEM B, V111, P12275, DOI 10.1021/jp073705x
   Ali SR, 2007, ANAL CHEM, V79, P2583, DOI 10.1021/ac062068o
   Au X., 2014, J ALLOY COMPD, V614, P373
   Awad MI, 2015, SENSOR ACTUAT B-CHEM, V221, P1335, DOI 10.1016/j.snb.2015.07.094
   Azizi SN, 2015, SENSOR ACTUAT B-CHEM, V216, P271, DOI 10.1016/j.snb.2015.03.078
   Babu KJ, 2014, J NANOPART RES, V16, DOI 10.1007/s11051-014-2250-4
   Bohrer FI, 2008, J AM CHEM SOC, V130, P3712, DOI 10.1021/ja710324f
   Bossi A, 2000, ANAL CHEM, V72, P4296, DOI 10.1021/ac000185s
   Butwong N, 2014, J ELECTROANAL CHEM, V717, P41, DOI 10.1016/j.jelechem.2013.12.028
   Campbell FW, 2009, J PHYS CHEM C, V113, P9053, DOI 10.1021/jp900233z
   Chen DX, 2010, ANAL CHEM, V82, P2448, DOI 10.1021/ac9028246
   Chen SM, 2014, INT J ELECTROCHEM SC, V9, P4072
   Cheng CM, 2015, ACS APPL MATER INTER, V7, P9526, DOI 10.1021/acsami.5b00884
   Cheng HJ, 2015, ANAL CHEM, V87, P8889, DOI 10.1021/acs.analchem.5b02014
   Cheng TM, 2010, ACS APPL MATER INTER, V2, P2773, DOI 10.1021/am100432a
   Choudhary M, 2014, ACS SUSTAIN CHEM ENG, V2, P2852, DOI 10.1021/sc500613q
   Chu ZL, 2010, LANGMUIR, V26, P7783, DOI 10.1021/la904582w
   Civit L, 2008, J AGR FOOD CHEM, V56, P10452, DOI 10.1021/jf802536k
   Ding LH, 2015, J ELECTROANAL CHEM, V736, P83, DOI 10.1016/j.jelechem.2014.11.001
   Dong SY, 2013, ANAL CHEM, V85, P11739, DOI 10.1021/ac4015098
   Dong S, 2015, ANAL CHIM ACTA, V853, P200, DOI 10.1016/j.aca.2014.08.004
   Easow JS, 2013, ELECTROCHIM ACTA, V112, P648, DOI 10.1016/j.electacta.2013.09.033
   Elkaoutit M, 2008, ELECTROCHIM ACTA, V53, P7131, DOI 10.1016/j.electacta.2008.04.086
   Evans SAG, 2002, ANAL CHEM, V74, P1322, DOI 10.1021/ac011052p
   Forzani ES, 2004, NANO LETT, V4, P1785, DOI 10.1021/nl049080l
   Gao P, 2015, SENSOR ACTUAT B-CHEM, V208, P346, DOI 10.1016/j.snb.2014.11.051
   Gatselou VA, 2015, TALANTA, V134, P482, DOI 10.1016/j.talanta.2014.11.033
   GUERENTE LC, 1997, CHEM MATER, V9, P1348
   Guo CC, 2012, SENSOR ACTUAT B-CHEM, V164, P82, DOI 10.1016/j.snb.2012.01.057
   Guo CY, 2014, ANAL CHEM, V86, P876, DOI 10.1021/ac4034467
   Han Y, 2013, ELECTROCHIM ACTA, V90, P35, DOI 10.1016/j.electacta.2012.11.117
   Hoshi T, 2001, ANAL CHEM, V73, P5310, DOI 10.1021/ac010605t
   Hrapovic S, 2004, ANAL CHEM, V76, P1083, DOI 10.1021/ac035143t
   Hua MY, 2011, J PHYS CHEM C, V115, P15182, DOI 10.1021/jp202262e
   Husmann S, 2014, SENSOR ACTUAT B-CHEM, V192, P782, DOI 10.1016/j.snb.2013.10.074
   Jia XE, 2013, ACS APPL MATER INTER, V5, P12017, DOI 10.1021/am4037383
   Jiang LY, 2015, ELECTROCHIM ACTA, V176, P488, DOI 10.1016/j.electacta.2015.07.013
   Ju J, 2015, ANAL CHEM, V87, P1903, DOI 10.1021/ac5041555
   Kan XW, 2008, J PHYS CHEM C, V112, P4849, DOI 10.1021/jp077445v
   Kergaravat SV, 2012, TALANTA, V88, P468, DOI 10.1016/j.talanta.2011.11.016
   Khalid W, 2011, ACS NANO, V5, P9870, DOI 10.1021/nn2035582
   Kim DM, 2013, ANAL CHEM, V85, P11643, DOI 10.1021/ac403217t
   Kiran R, 2012, ANAL CHEM, V84, P10207, DOI 10.1021/ac301177z
   Kivrak H, 2015, ELECTROCHIM ACTA, V176, P497, DOI 10.1016/j.electacta.2015.06.151
   Kumar AS, 2012, J PHYS CHEM C, V116, P23692, DOI 10.1021/jp3064933
   Kurzatkowska K, 2009, ANAL CHEM, V81, P7397, DOI 10.1021/ac901213h
   Lavanya N, 2015, SENSOR ACTUAT B-CHEM, V221, P1412, DOI 10.1016/j.snb.2015.08.020
   Lavanya N, 2012, BIOSENS BIOELECTRON, V36, P41, DOI 10.1016/j.bios.2012.03.035
   Li P, 2013, ANAL CHIM ACTA, V786, P34, DOI 10.1016/j.aca.2013.05.029
   Li XB, 2015, ELECTROCHIM ACTA, V173, P440, DOI 10.1016/j.electacta.2015.05.062
   Li XY, 2013, ELECTROCHIM ACTA, V113, P170, DOI 10.1016/j.electacta.2013.09.049
   Li YG, 2006, J AM CHEM SOC, V128, P14258, DOI 10.1021/ja065308q
   Li YJ, 2012, ELECTROCHIM ACTA, V74, P280, DOI 10.1016/j.electacta.2012.04.097
   Liu MM, 2013, BIOSENS BIOELECTRON, V45, P206, DOI 10.1016/j.bios.2013.02.010
   Liu SF, 2014, ANAL CHEM, V86, P2784, DOI 10.1021/ac500046s
   Liu W, 2015, J ELECTROANAL CHEM, V749, P62, DOI 10.1016/j.jelechem.2015.04.037
   Lorestani F, 2015, SENSOR ACTUAT B-CHEM, V208, P389, DOI 10.1016/j.snb.2014.11.074
   LOWRY JP, 1992, ANAL CHEM, V64, P453, DOI 10.1021/ac00028a022
   Lyon JL, 2006, ANAL CHEM, V78, P8518, DOI 10.1021/ac061483d
   Ma M, 2015, BIOSENS BIOELECTRON, V64, P477, DOI 10.1016/j.bios.2014.09.057
   Macia L.G., 2011, ELECTROCHIM ACTA, V58, P562
   Madhu R, 2015, ACS APPL MATER INTER, V7, P15812, DOI 10.1021/acsami.5b04132
   Maji SK, 2014, ACS APPL MATER INTER, V6, P13648, DOI 10.1021/am503110s
   Mbouguen J. C. K., 2015, SENSOR ACTUAT B-CHEM, V212, P464
   Nakaminami T, 1999, ANAL CHEM, V71, P1928, DOI 10.1021/ac981168u
   Nakaminami T, 1999, ANAL CHEM, V71, P4278, DOI 10.1021/ac981371p
   Qi CC, 2015, J ELECTROANAL CHEM, V747, P53, DOI 10.1016/j.jelechem.2015.04.004
   Qin X, 2012, LANGMUIR, V28, P5218, DOI 10.1021/la300311v
   Qiu JD, 2007, LANGMUIR, V23, P2133, DOI 10.1021/la062788q
   Qiu R, 2007, CHEM MATER, V19, P4174, DOI 10.1021/cm070638a
   Raffa D, 2003, ANAL CHEM, V75, P4983, DOI 10.1021/ac0341620
   Rahman MA, 2006, BIOSENS BIOELECTRON, V21, P1116, DOI 10.1016/j.bios.2005.04.008
   Rahman MA, 2005, ANAL CHEM, V77, P4854, DOI 10.1021/ac050558v
   Ramachandran R, 2015, INT J ELECTROCHEM SC, V10, P8607
   Ramachandran R, 2015, INT J ELECTROCHEM SC, V10, P8581
   Ramachandran R, 2015, INT J ELECTROCHEM SC, V10, P7111
   Ramachandran R, 2015, INT J ELECTROCHEM SC, V10, P3301
   Ramachandran R, 2015, INT J ELECTROCHEM SC, V10, P859
   Ramachandran R, 2013, INT J ELECTROCHEM SC, V8, P11680
   Reis RM, 2012, IND ENG CHEM RES, V51, P649, DOI 10.1021/ie201317u
   Goncalves AR, 2011, ELECTROCHIM ACTA, V56, P3685, DOI 10.1016/j.electacta.2010.11.056
   Roushani M, 2013, ELECTROCHIM ACTA, V113, P134, DOI 10.1016/j.electacta.2013.09.069
   Salimi A, 2011, ELECTROCHIM ACTA, V56, P3387, DOI 10.1016/j.electacta.2010.12.070
   Sangeetha NS, 2014, ANAL CHIM ACTA, V828, P34, DOI 10.1016/j.aca.2014.04.041
   Schmidt AR, 2013, LANGMUIR, V29, P4574, DOI 10.1021/la400359x
   Shang FJ, 2009, ANAL CHEM, V81, P4089, DOI 10.1021/ac900368m
   Sheng QL, 2007, ELECTROCHIM ACTA, V52, P7300, DOI 10.1016/j.electacta.2007.05.074
   Sheng QL, 2013, BIOELECTROCHEMISTRY, V94, P39, DOI 10.1016/j.bioelechem.2013.05.003
   Shim JH, 2012, ANAL CHEM, V84, P3827, DOI 10.1021/ac300573b
   Shu XH, 2007, ANAL CHEM, V79, P3695, DOI 10.1021/ac0624142
   Song CH, 2005, J PHYS CHEM B, V109, P21634, DOI 10.1021/jp053077o
   Song HY, 2015, COLLOID SURFACE A, V465, P153, DOI 10.1016/j.colsurfa.2014.10.047
   Sophia J, 2015, J ELECTROANAL CHEM, V739, P115, DOI 10.1016/j.jelechem.2014.12.021
   Strbac S, 2011, ELECTROCHIM ACTA, V56, P1597, DOI 10.1016/j.electacta.2010.10.057
   Sun CQ, 1999, ELECTROCHIM ACTA, V44, P3401, DOI 10.1016/S0013-4686(99)00059-6
   Tsopela A, 2014, BIOSENS BIOELECTRON, V61, P290, DOI 10.1016/j.bios.2014.05.004
   Villalonga R, 2011, ELECTROCHIM ACTA, V56, P4672, DOI 10.1016/j.electacta.2011.02.108
   Voslar M, 2006, INORG CHEM, V45, P2824, DOI 10.1021/ic051355s
   Wang JP, 2014, SENSOR ACTUAT B-CHEM, V191, P612, DOI 10.1016/j.snb.2013.10.034
   Wei W.W., 2014, CHINESE J ANAL CHEM, V42, P835
   Wu H, 2014, ANAL CHEM, V86, P6285, DOI 10.1021/ac500245k
   Xiao F, 2012, ADV FUNCT MATER, V22, P2487, DOI 10.1002/adfm.201200191
   Xiao F, 2009, J PHYS CHEM C, V113, P849, DOI 10.1021/jp808162g
   XIN Y, 2013, ELECTROCHIM ACTA, V109, P750, DOI DOI 10.1016/J.ELECTACTA.2013.08.011
   Xu XA, 2010, ACS NANO, V4, P4292, DOI 10.1021/nn1010057
   Xu Y, 2007, J PHYS CHEM C, V111, P8638, DOI 10.1021/jp0709611
   Yamazaki T, 2000, ANAL CHEM, V72, P4689, DOI 10.1021/ac000151k
   Yao HQ, 2010, J PHYS CHEM B, V114, P3380, DOI 10.1021/jp912203d
   Ye DX, 2013, ELECTROCHIM ACTA, V109, P195, DOI 10.1016/j.electacta.2013.06.119
   Yeh MH, 2015, ELECTROCHIM ACTA, V172, P52, DOI 10.1016/j.electacta.2015.01.210
   Yemini M, 2005, ANAL CHEM, V77, P5155, DOI 10.1021/ac050414g
   Yoon H, 2008, J PHYS CHEM B, V112, P9992, DOI 10.1021/jp800567h
   You TY, 2003, ANAL CHEM, V75, P2080, DOI 10.1021/ac026337w
   Yu X, 2003, ANAL CHEM, V75, P4565, DOI 10.1021/ac034188r
   Yue HY, 2015, ANAL BIOCHEM, V488, P22, DOI 10.1016/j.ab.2015.07.007
   Zen JM, 1997, ANAL CHEM, V69, P1669, DOI 10.1021/ac960830o
   Zen JM, 1996, ANAL CHEM, V68, P2635, DOI 10.1021/ac960090j
   Zhang GH, 2011, SENSOR ACTUAT B-CHEM, V158, P130, DOI 10.1016/j.snb.2011.05.055
   Zhang YL, 2013, ELECTROCHIM ACTA, V90, P550, DOI 10.1016/j.electacta.2012.12.068
   Zhang YN, 2011, ELECTROCHIM ACTA, V56, P8163, DOI 10.1016/j.electacta.2011.05.134
   Zhao LY, 2013, ACS APPL MATER INTER, V5, P2410, DOI 10.1021/am3021763
   Zhao YX, 2015, ACS APPL MATER INTER, V7, P16802, DOI 10.1021/acsami.5b04614
NR 123
TC 9
Z9 9
U1 4
U2 117
PU ESG
PI BELGRADE
PA BORIVOJA STEVANOVICA 25-7, BELGRADE, 11000, SERBIA
SN 1452-3981
J9 INT J ELECTROCHEM SC
JI Int. J. Electrochem. Sci.
PD FEB
PY 2016
VL 11
IS 2
BP 1247
EP 1270
PG 24
WC Electrochemistry
WE Science Citation Index Expanded (SCI-EXPANDED)
SC Electrochemistry
GA DF1HV
UT WOS:000371091400031
DA 2023-06-30
ER

PT J
AU Ouyang, RZ
   Jiang, L
   Xie, XJ
   Yuan, P
   Zhao, YF
   Li, YH
   Tamayo, AIB
   Liu, BL
   Miao, YQ
AF Ouyang, Ruizhuo
   Jiang, Lan
   Xie, Xianjin
   Yuan, Ping
   Zhao, Yuefeng
   Li, Yuhao
   Tamayo, Abel Ibrahim Balbin
   Liu, Baolin
   Miao, Yuqing
TI Ti3C2@Bi2O3 nanoaccordion for electrochemical determination of miRNA-21
SO MICROCHIMICA ACTA
LA English
DT Article
DE Electrochemical biosensor; Differential pulse voltammetry; MiRNA-21;
   Ti3C2@Bi2O3; HCR
ID SIGNAL AMPLIFICATION; ENZYME-FREE; MICRORNA DETECTION; BIOSENSOR;
   DIAGNOSIS; NANOSTRUCTURE; BIOMARKERS; CANCER
AB Based on a dual signal amplification strategy of novel accordion-like Bi2O3-decorated Ti3C2 (Ti3C2@Bi2O3) nanocomposites and hybridization chain reaction (HCR), an ultra-sensitive electrochemical biosensor was constructed for miRNA-21 detection. By etching Ti3AlC2 with HF, Ti3C2 with an accordion-like structure was first obtained and subsequently covered by Bi2O3 nanoparticles (NPs), forming Ti3C2@Bi2O3. A layer of Au NPs was electrodeposited on the glassy carbon electrode coated with Ti3C2@Bi2O3, which not only significantly improved the electron transport capacity of the electrode but also greatly increased its surface active area. Upon the immobilization of the thiolated capture probe (SH-CP) on the electrode, the target miRNA-21 specifically hybridized with SH-CP and thus opened its hairpin structure, triggering HCR to form a long double strand with the primers H1 and H2. A large number of the electrochemical indicator molecules were thus embedded inside the long double strands to produce the desirable electrochemical signal at a potential of - 0.19 V (vs. Ag/AgCl). Such dual signal amplification strategy successfully endowed the biosensor with ultra-high sensitivity for miRNA-21 detection in a wide linear range from 1 fM to 100 pM with a detection limit as low as 0.16 fM. The excellent detection of miRNA-21 in human blood plasma displayed a broad prospect in clinical diagnosis.
C1 [Ouyang, Ruizhuo; Jiang, Lan; Xie, Xianjin; Zhao, Yuefeng; Li, Yuhao; Miao, Yuqing] Univ Shanghai Sci & Technol, Inst Bismuth & Rhenium Sci, Sch Mat & Chem, Shanghai 200093, Peoples R China.
   [Ouyang, Ruizhuo; Jiang, Lan; Xie, Xianjin; Zhao, Yuefeng; Li, Yuhao; Tamayo, Abel Ibrahim Balbin; Liu, Baolin; Miao, Yuqing] Univ Shanghai Sci & Technol, UH Int Joint Lab Tumor Diag & Energy Treatment, Shanghai, Peoples R China.
   [Yuan, Ping] Tongji Univ, Shanghai Pulm Hosp, Sch Med, Dept Cardiopulm Circulat, Shanghai 200433, Peoples R China.
   [Tamayo, Abel Ibrahim Balbin] Univ Havana, Fac Chem, Havana 10400, Cuba.
   [Liu, Baolin] Univ Shanghai Sci & Technol, Sch Hlth Sci & Engn, Shanghai 200093, Peoples R China.
C3 University of Shanghai for Science & Technology; University of Shanghai
   for Science & Technology; Tongji University; Universidad de la Habana;
   University of Shanghai for Science & Technology
RP Ouyang, RZ (通讯作者)，Univ Shanghai Sci & Technol, Inst Bismuth & Rhenium Sci, Sch Mat & Chem, Shanghai 200093, Peoples R China.; Ouyang, RZ (通讯作者)，Univ Shanghai Sci & Technol, UH Int Joint Lab Tumor Diag & Energy Treatment, Shanghai, Peoples R China.
EM ouyangrz@usst.edu.cn; ibrahim@fq.uh.cu; blliuk@usst.edu.cn;
   yqmiao@usst.edu.cn
RI Li, Yuhao/O-6260-2015
OI Li, Yuhao/0000-0001-7146-8645
FU Natural Science Foundation of Shanghai [19ZR1434800]; Shanghai
   Collaborative Innovation Center of Energy Therapy for Tumors, Clinical
   research project of Shanghai Municipal Health Commission [201940078];
   Scientific research program of Shanghai Science and Technology
   Commission [21140903200]
FX This work was financially supported by the Natural Science Foundation of
   Shanghai (19ZR1434800), Shanghai Collaborative Innovation Center of
   Energy Therapy for Tumors, Clinical research project of Shanghai
   Municipal Health Commission (201940078), and Scientific research program
   of Shanghai Science and Technology Com-mission (21140903200). The
   authors greatly appreciated this support.
CR Ahmed FE, 2018, METHODS MOL BIOL, V1765, P203, DOI 10.1007/978-1-4939-7765-9_13
   Bao J, 2019, TALANTA, V196, P329, DOI 10.1016/j.talanta.2018.12.082
   Cai W, 2017, TALANTA, V163, P65, DOI 10.1016/j.talanta.2016.10.086
   Dong JB, 2022, MICROCHIM ACTA, V189, DOI 10.1007/s00604-021-05141-0
   Duan FH, 2020, SENSOR ACTUAT B-CHEM, V310, DOI 10.1016/j.snb.2020.127844
   Durdic S, 2019, J ELECTROANAL CHEM, V850, DOI 10.1016/j.jelechem.2019.113400
   Elemeery MN, 2017, WORLD J GASTROENTERO, V23, P3864, DOI 10.3748/wjg.v23.i21.3864
   Feng AH, 2019, IONICS, V25, P727, DOI 10.1007/s11581-018-2787-9
   Gao WC, 2011, CHEM COMMUN, V47, P5220, DOI 10.1039/c1cc10840a
   Ge ZL, 2014, ANAL CHEM, V86, P2124, DOI 10.1021/ac4037262
   Guo J, 2018, BIOSENS BIOELECTRON, V105, P103, DOI 10.1016/j.bios.2018.01.036
   Guo WJ, 2019, BIOSENS BIOELECTRON, V131, P267, DOI 10.1016/j.bios.2019.02.026
   He L, 2004, NAT REV GENET, V5, P522, DOI 10.1038/nrg1379
   Heiat M, 2019, MICROCHEM J, V148, P456, DOI 10.1016/j.microc.2019.05.004
   Herbst RS, 2018, NATURE, V553, P446, DOI 10.1038/nature25183
   Ju H, 2012, J BIOCHIPS TISSUE CH, V02, DOI [10.4172/2153-0777.1000e114, DOI 10.4172/2153-0777.1000E114]
   Ju HX, 2017, J ANAL TEST, V1, DOI 10.1007/s41664-017-0008-6
   Lee WH, 2018, INT J MOL MED, V42, P2489, DOI 10.3892/ijmm.2018.3851
   Lei JP, 2012, CHEM SOC REV, V41, P2122, DOI 10.1039/c1cs15274b
   Li JJH, 2019, MOL MED REP, V20, P549, DOI 10.3892/mmr.2019.10289
   Li MX, 2018, ANAL CHEM, V90, P14255, DOI 10.1021/acs.analchem.8b03322
   Li M, 2020, EXP THER MED, V19, P294, DOI 10.3892/etm.2019.8168
   Liang LY, 2020, ACS APPL MATER INTER, V12, P2644, DOI 10.1021/acsami.9b18504
   Liang ZX, 2019, BIOSENS BIOELECTRON, V146, DOI 10.1016/j.bios.2019.111744
   Liu LZ, 2015, BIOSENS BIOELECTRON, V70, P351, DOI 10.1016/j.bios.2015.03.051
   Liu SH, 2018, BIOSENS BIOELECTRON, V119, P170, DOI 10.1016/j.bios.2018.08.006
   Liu X, 2014, ACS APPL MATER INTER, V6, P13034, DOI 10.1021/am502921z
   Lu J, 2019, ANAL CHEM, V91, P7353, DOI 10.1021/acs.analchem.9b01133
   Lu J, 2018, BIOSENS BIOELECTRON, V109, P13, DOI 10.1016/j.bios.2018.02.062
   Mahmoudian-Sani MR, 2020, RECENT PAT ANTI-CANC, V15, P174, DOI 10.2174/1574892815666200630102944
   Nassar FJ, 2017, PHARMACOL THERAPEUT, V172, P34, DOI 10.1016/j.pharmthera.2016.11.012
   Negahdary M, 2022, COORDIN CHEM REV, V464, DOI 10.1016/j.ccr.2022.214565
   Oishi M, 2015, ANAL BIOANAL CHEM, V407, P4165, DOI 10.1007/s00216-015-8629-y
   Shu XL, 2016, EUR REV MED PHARMACO, V20, P4459
   Song HR, 2020, SCI TOTAL ENVIRON, V746, DOI 10.1016/j.scitotenv.2020.141009
   Song Y, 2021, CHEMELECTROCHEM, V8, P2778, DOI 10.1002/celc.202100466
   Tian R, 2016, ANAL SCI, V32, P751, DOI 10.2116/analsci.32.751
   Tian WM, 2019, BIOSENS BIOELECTRON, V128, P17, DOI 10.1016/j.bios.2018.12.041
   Varallyay E, 2007, METHODS, V43, P140, DOI 10.1016/j.ymeth.2007.04.004
   Wang XX, 2019, ANAL CHEM, V91, P12006, DOI 10.1021/acs.analchem.9b02945
   Xiao SY, 2022, ANAL CHEM, V94, P1178, DOI 10.1021/acs.analchem.1c04368
   Yang X, 2018, CLIN EPIGENETICS, V10, DOI 10.1186/s13148-018-0586-9
   Zhou LL, 2020, BIOSENS BIOELECTRON, V150, DOI 10.1016/j.bios.2019.111964
   Zhou QY, 2021, ANALYST, V146, P2705, DOI 10.1039/d1an00204j
   Zhuang Y, 2016, ANAL CHEM, V88, P3289, DOI 10.1021/acs.analchem.5b04756
NR 45
TC 0
Z9 0
U1 29
U2 29
PU SPRINGER WIEN
PI WIEN
PA SACHSENPLATZ 4-6, PO BOX 89, A-1201 WIEN, AUSTRIA
SN 0026-3672
EI 1436-5073
J9 MICROCHIM ACTA
JI Microchim. Acta
PD FEB
PY 2023
VL 190
IS 2
AR 52
DI 10.1007/s00604-022-05624-8
PG 12
WC Chemistry, Analytical
WE Science Citation Index Expanded (SCI-EXPANDED)
SC Chemistry
GA 7Z7ST
UT WOS:000915755700001
PM 36639422
DA 2023-06-30
ER

PT J
AU Tian, L
   Qian, K
   Qi, J
   Liu, QY
   Yao, C
   Song, W
   Wang, YH
AF Tian, Liang
   Qian, Kun
   Qi, Jinxu
   Liu, Qinyao
   Yao, Chen
   Song, Wei
   Wang, Yihong
TI Gold nanoparticles superlattices assembly for electrochemical biosensor
   detection of microRNA-21
SO BIOSENSORS & BIOELECTRONICS
LA English
DT Article
DE Electrochemical biosensor; Breast cancer; AuNPs superlattice; Toluidine
   blue; MicroRNA-21
ID POLYMER-GRAFTED NANOCRYSTALS; LABEL-FREE; GRAPHENE OXIDE; BREAST-CANCER;
   SIGNAL AMPLIFICATION; METHYLENE-BLUE; DNA; HYBRIDIZATION; NANORODS;
   BINARY
AB Gold nanoparticles (AuNPs) superlattice and small molecule dyes such as toluidine blue have remarkable effect on signal amplification. In this report, a label-free and simple electrochemical microRNA biosensor is developed by employing toluidine blue (TB) as a redox indicator and AuNPs superlattice as a support material. Conductive polymer, polypyrrole coated AuNPs was self-assembled to form a superlattice which exhibited the most close packed type thereby producing the maximum current. The successful immobilization of the single strand RNA (ss-RNA) probe and hybridization with the target microRNA sequence were confirmed by electrochemical cyclic voltammetry (CV) methods as well as differential pulse voltammetry (DPV) technique, which was used to determine the oxidation peak current of TB under optimal condition. TB with efficient signal amplification was applied in microRNA biosensor for the first time. By employing this strategy, microRNA can be detected in a range from 100 aM to 1 nM with a relatively low detection limit of 78 aM. Alongside the outstanding sensitivity and selectivity, this nanobiosensor had great reproducibility and showed a remarkable response in the real sample analysis with serum samples. In conclusion, the proposed electrochemical nanobiosensor could be clinically useful in the early detection of the breast cancer by direct detection of the serum microRNA-21 in real clinical samples without sample preparation, RNA extraction and/or amplification.
C1 [Tian, Liang; Qian, Kun; Qi, Jinxu; Liu, Qinyao; Yao, Chen; Song, Wei; Wang, Yihong] Southeast Univ, Sch Chem & Chem Engn, Nanjing 211189, Jiangsu, Peoples R China.
C3 Southeast University - China
RP Wang, YH (通讯作者)，Southeast Univ, Sch Chem & Chem Engn, Nanjing 211189, Jiangsu, Peoples R China.
EM yihongwang@seu.edu.cn
RI Wang, Yihong/AAU-9600-2021
OI Wang, Yihong/0000-0001-8407-061X
FU National Nature Science Foundations of China [81571812]; Priority
   Academic Program Development of Jiangsu Higher Education Institutions
   [1107047002]
FX This research was financially supported by the National Nature Science
   Foundations of China (No. 81571812) and A Project Funded by the Priority
   Academic Program Development of Jiangsu Higher Education Institutions
   (1107047002).
CR Azimzadeh M, 2016, BIOSENS BIOELECTRON, V77, P99, DOI 10.1016/j.bios.2015.09.020
   Bai LJ, 2014, NANOSCALE, V6, P2902, DOI [10.1039/c3nr05930h, 10.1039/c3nr05930]
   Cardoso AR, 2016, BIOSENS BIOELECTRON, V80, P621, DOI 10.1016/j.bios.2016.02.035
   COVA L, 1988, J MED VIROL, V24, P11, DOI 10.1002/jmv.1890240103
   Dong HF, 2013, CHEM REV, V113, P6207, DOI 10.1021/cr300362f
   Gu XW, 2017, P NATL ACAD SCI USA, V114, P2836, DOI 10.1073/pnas.1618508114
   Hill HD, 2006, NAT PROTOC, V1, P324, DOI 10.1038/nprot.2006.51
   Hou T, 2015, ANAL CHEM, V87, P11368, DOI 10.1021/acs.analchem.5b02790
   Hu R, 2017, J ELECTROANAL CHEM, V789, P160, DOI 10.1016/j.jelechem.2017.02.038
   Nguyen KV, 2016, ACS CATAL, V6, P2603, DOI 10.1021/acscatal.5b02699
   Kilic T, 2013, BIOSENS BIOELECTRON, V48, P165, DOI 10.1016/j.bios.2013.04.011
   Kong XG, 2011, ELECTROCHIM ACTA, V56, P1123, DOI 10.1016/j.electacta.2010.10.081
   Lagos-Quintana M, 2001, SCIENCE, V294, P853, DOI 10.1126/science.1064921
   Li BC, 2016, BIOSENS BIOELECTRON, V79, P307, DOI 10.1016/j.bios.2015.12.051
   Li PH, 2016, ADV MATER, V28, P2511, DOI 10.1002/adma.201505617
   Li WY, 2015, DISCRETE DYN NAT SOC, V2015, DOI 10.1155/2015/683701
   Li W, 2016, TALANTA, V148, P116, DOI 10.1016/j.talanta.2015.10.078
   Lim LP, 2005, NATURE, V433, P769, DOI 10.1038/nature03315
   Liu J, 2006, NAT PROTOC, V1, P246, DOI 10.1038/nprot.2006.38
   Liu L, 2014, BIOSENS BIOELECTRON, V53, P399, DOI 10.1016/j.bios.2013.10.026
   Liu YQ, 2012, ANAL CHEM, V84, P5165, DOI 10.1021/ac300483f
   MELTON DA, 1984, NUCLEIC ACIDS RES, V12, P7035, DOI 10.1093/nar/12.18.7035
   Miao P, 2015, BIOSENS BIOELECTRON, V63, P365, DOI 10.1016/j.bios.2014.07.075
   Miao XM, 2016, BIOSENS BIOELECTRON, V86, P454, DOI 10.1016/j.bios.2016.07.001
   Mondal S, 2015, EUR POLYM J, V71, P596, DOI 10.1016/j.eurpolymj.2015.08.027
   Ng KC, 2012, ACS NANO, V6, P925, DOI 10.1021/nn204498j
   Paik T, 2015, J AM CHEM SOC, V137, P6662, DOI 10.1021/jacs.5b03234
   Paul P, 2013, J HAZARD MATER, V263, P735, DOI 10.1016/j.jhazmat.2013.10.040
   Peng HP, 2015, SENSOR ACTUAT B-CHEM, V207, P269, DOI 10.1016/j.snb.2014.10.059
   Rafiee-Pour HA, 2016, BIOSENS BIOELECTRON, V77, P202, DOI 10.1016/j.bios.2015.09.025
   Shen W, 2015, ANALYST, V140, P1932, DOI 10.1039/c4an02146k
   Shuai HL, 2017, BIOSENS BIOELECTRON, V89, P989, DOI 10.1016/j.bios.2016.10.051
   Smith DK, 2009, J AM CHEM SOC, V131, P3281, DOI 10.1021/ja8085438
   Tavallaie R, 2014, CHEMELECTROCHEM, V1, P165, DOI 10.1002/celc.201300136
   Turner APF, 2013, CHEM SOC REV, V42, P3184, DOI 10.1039/c3cs35528d
   Wang K, 2016, ACS NANO, V10, P4954, DOI 10.1021/acsnano.6b00487
   Wen Q, 2013, SYNTHETIC MET, V164, P27, DOI 10.1016/j.synthmet.2012.12.036
   Wu YM, 2016, ANAL CHIM ACTA, V948, P1, DOI 10.1016/j.aca.2016.10.005
   Xia N, 2013, BIOSENS BIOELECTRON, V43, P155, DOI 10.1016/j.bios.2012.12.020
   Ye XC, 2015, NAT COMMUN, V6, DOI 10.1038/ncomms10052
   Yu N, 2017, ANAL CHIM ACTA, V962, P24, DOI 10.1016/j.aca.2017.01.069
   Zhang J, 2016, BIOSENS BIOELECTRON, V75, P452, DOI 10.1016/j.bios.2015.09.006
   Zhou LL, 2017, MICROCHIM ACTA, V184, P1305, DOI 10.1007/s00604-017-2129-z
   Zhou W, 2015, CHEM REV, V115, P10575, DOI 10.1021/acs.chemrev.5b00100
NR 44
TC 101
Z9 102
U1 12
U2 484
PU ELSEVIER ADVANCED TECHNOLOGY
PI OXFORD
PA OXFORD FULFILLMENT CENTRE THE BOULEVARD, LANGFORD LANE, KIDLINGTON,
   OXFORD OX5 1GB, OXON, ENGLAND
SN 0956-5663
EI 1873-4235
J9 BIOSENS BIOELECTRON
JI Biosens. Bioelectron.
PD JAN 15
PY 2018
VL 99
BP 564
EP 570
DI 10.1016/j.bios.2017.08.035
PG 7
WC Biophysics; Biotechnology & Applied Microbiology; Chemistry, Analytical;
   Electrochemistry; Nanoscience & Nanotechnology
WE Science Citation Index Expanded (SCI-EXPANDED)
SC Biophysics; Biotechnology & Applied Microbiology; Chemistry;
   Electrochemistry; Science & Technology - Other Topics
GA FK2AH
UT WOS:000413284200074
PM 28826000
DA 2023-06-30
ER

PT J
AU Ma, DD
   Yuan, YL
   Xiao, XL
   Gao, YY
   Li, YH
   Xu, WH
   Long, W
AF Ma, Dandan
   Yuan, Yali
   Xiao, Xilin
   Gao, Yangyang
   Li, Yuhui
   Xu, Wenhui
   Long, Wei
TI A label-free electrochemical biosensor for trace uranium based on
   DNAzymes and gold nanoparticles
SO JOURNAL OF RADIOANALYTICAL AND NUCLEAR CHEMISTRY
LA English
DT Article
DE Label-free; Electrochemical biosensor; Uranium-special DNAzymes; Gold
   nanoparticle
ID IN-VITRO SELECTION; DNA; AMPLIFICATION; ELECTRODE; CLEAVAGE; APTAMER;
   SENSORS; UO22+; SOIL
AB A novel and highly sensitive electrochemical DNAzymes biosensor was fabricated using Au nanoparticles (AuNPs) immobilized on the surface of Au electrode that had been previously modified with self-assembled monolayers of 1,6-hexanedithiol. Different modified electrodes were prepared and characterized by cyclic voltammetry and electrochemical impedance spectroscopy. The AuNPs were found to have a large surface area to anchor a large number of negatively charged phosphate backbones of DNAzymes, which further absorbed the electroactive indicator of hexaammineruthenium(III) ([Ru(NH3)(6)](3+)) to amplify the electrochemical signal. In the presence of target molecules, a large amount of DNA partly associated with [Ru(NH3)(6)](3+) were removed from the electrode surface, leading to a significant decrease in peak current. Differential pulse voltammetry signals of [Ru(NH3)(6)](3+) provided quantitative measures of the concentrations of uranyl ion (UO22+), with linear calibration ranging from 13 pM to 0.15 nM and a detection limit of 5 pM. The presence of other metal ions did not affect the detection of UO22+, which indicated the high specificity of UO22+. Therefore, a new electrochemical DNAzymes sensor was designed with specific DNAzymes and AuNPs as immobilization platform and signal amplifier.
C1 [Ma, Dandan; Xiao, Xilin; Gao, Yangyang; Li, Yuhui; Xu, Wenhui; Long, Wei] Univ South China, Sch Chem & Chem Engn, Hengyang 421001, Hunan, Peoples R China.
   [Yuan, Yali] Univ South China, Hengyang, Hunan, Peoples R China.
C3 University of South China; University of South China
RP Yuan, YL (通讯作者)，Univ South China, 28 Changsheng Rd, Hengyang, Hunan, Peoples R China.
EM yuanyali6439@126.com
RI yuan, Yuan/ISA-0923-2023
FU Open Foundation of State Key Laboratory of Chemo/Biosensing and
   Chemometrics, Hunan University, China
FX This work was supported by the Open Foundation of State Key Laboratory
   of Chemo/Biosensing and Chemometrics, Hunan University, China.
CR Achenbach JC, 2004, CURR PHARM BIOTECHNO, V5, P321, DOI 10.2174/1389201043376751
   AZAM A, 1989, J RADIOAN NUCL CH AR, V133, P199, DOI 10.1007/BF02060491
   Bonanni A, 2010, ANAL CHIM ACTA, V678, P7, DOI 10.1016/j.aca.2010.08.022
   Breaker RR, 1997, NAT BIOTECHNOL, V15, P427, DOI 10.1038/nbt0597-427
   Brown AK, 2003, BIOCHEMISTRY-US, V42, P7152, DOI 10.1021/bi027332w
   Castaneda MT, 2007, ELECTROANAL, V19, P743, DOI 10.1002/elan.200603784
   Chen ZB, 2012, BIOSENS BIOELECTRON, V38, P37, DOI 10.1016/j.bios.2012.04.050
   Domingo JL, 2001, REPROD TOXICOL, V15, P603, DOI 10.1016/S0890-6238(01)00181-2
   Ganesh S, 2010, J RADIOANAL NUCL CH, V286, P33, DOI 10.1007/s10967-010-0663-9
   Geipel G, 2004, SPECTROCHIM ACTA A, V60, P417, DOI 10.1016/S1386-1425(03)00244-0
   Gholivand MB, 2005, ELECTROANAL, V177, P19
   Gongalsky KB, 2003, ENVIRON MONIT ASSESS, V89, P197, DOI 10.1023/A:1026031224658
   Joyce GF, 2004, ANNU REV BIOCHEM, V73, P791, DOI 10.1146/annurev.biochem.73.011303.073717
   Lee JH, 2008, J AM CHEM SOC, V130, P14217, DOI 10.1021/ja803607z
   Li J, 2000, J AM CHEM SOC, V122, P10466, DOI 10.1021/ja0021316
   Li J, 2000, NUCLEIC ACIDS RES, V28, P481, DOI 10.1093/nar/28.2.481
   Liu J, 2006, METHOD MOL BIOL, V33, P5275
   Liu J, 2006, NAT PROTOC, V1, P246, DOI 10.1038/nprot.2006.38
   Liu JW, 2003, J AM CHEM SOC, V125, P6642, DOI 10.1021/ja034775u
   Lu Y, 2003, BIOSENS BIOELECTRON, V18, P529, DOI 10.1016/S0956-5663(03)00013-7
   Lu Y, 2002, CHEM-EUR J, V8, P4589
   Luo YH, 2012, ANALYST, V137, P1866, DOI 10.1039/c2an00039c
   Nelson KE, 2005, J MOL EVOL, V61, P216, DOI 10.1007/s00239-004-0374-3
   Patolsky F, 2002, J AM CHEM SOC, V124, P770, DOI 10.1021/ja0119752
   Peterson AW, 2002, J AM CHEM SOC, V124, P14601, DOI 10.1021/ja0279996
   Rana BK, 2010, J RADIOANAL NUCL CH, V285, P711, DOI 10.1007/s10967-010-0608-3
   Santoro SW, 2000, J AM CHEM SOC, V122, P2433, DOI 10.1021/ja993688s
   Sen D, 1998, CURR OPIN CHEM BIOL, V2, P680, DOI 10.1016/S1367-5931(98)80103-8
   Song MJ, 2012, J ELECTROANAL CHEM, V677, P139, DOI 10.1016/j.jelechem.2012.05.019
   Su L, 2006, TALANTA, V70, P68, DOI 10.1016/j.talanta.2006.01.015
   Szamocki R, 2007, ANAL CHEM, V79, P533, DOI 10.1021/ac0615854
   Tang Q, 2013, MICROCHIM ACTA, V180, P1059, DOI 10.1007/s00604-013-1021-8
   Tawfiq NF, 2013, J RADIOANAL NUCL CH, V295, P671, DOI 10.1007/s10967-012-2114-2
   Wang L, 2006, J AM CHEM SOC, V128, P13358, DOI 10.1021/ja0651355
   Wen YQ, 2012, ANAL CHEM, V84, P7664, DOI 10.1021/ac300616z
   Yu HZ, 2003, ANAL CHEM, V75, P3902, DOI 10.1021/ac034318w
   Zhou B, 2013, SPECTROCHIM ACTA A, V110, P419, DOI 10.1016/j.saa.2013.03.036
NR 37
TC 8
Z9 9
U1 2
U2 74
PU SPRINGER
PI DORDRECHT
PA VAN GODEWIJCKSTRAAT 30, 3311 GZ DORDRECHT, NETHERLANDS
SN 0236-5731
EI 1588-2780
J9 J RADIOANAL NUCL CH
JI J. Radioanal. Nucl. Chem.
PD MAR
PY 2014
VL 299
IS 3
BP 1911
EP 1919
DI 10.1007/s10967-013-2897-9
PG 9
WC Chemistry, Analytical; Chemistry, Inorganic & Nuclear; Nuclear Science &
   Technology
WE Science Citation Index Expanded (SCI-EXPANDED)
SC Chemistry; Nuclear Science & Technology
GA AB8IU
UT WOS:000332034400095
DA 2023-06-30
ER

PT J
AU Liu, WL
   Ma, YK
   Sun, GX
   Wang, SP
   Deng, JY
   Wei, H
AF Liu, Weilu
   Ma, Yukai
   Sun, Guoxiang
   Wang, Shupiao
   Deng, Jiayin
   Wei, Hong
TI Molecularly imprinted polymers on graphene oxide surface for EIS sensing
   of testosterone
SO BIOSENSORS & BIOELECTRONICS
LA English
DT Article
DE Testosterone; Electrochemical biosensor; Molecularly imprinted polymer;
   Graphene-oxide
ID MULTIWALLED CARBON NANOTUBES; ELECTROCHEMICAL SENSOR;
   RAMAN-SPECTROSCOPY; ELECTRODE; FILM; CHLORAMPHENICOL; IMMUNOASSAY;
   CHOLESTEROL; GRAPHITE
AB A novel electrochemical biosensor was developed for ultrasensitive determination of testosterone from femtomolar to micromolar levels via electrochemical impedance spectroscopy (EIS) measurements. The sensor features a nanosized molecularly imprinted polymer (MIP) film that was electrochemically grafted on a graphene-oxide sheets modified electrode. The detection mechanism of this senor is explained via the change of the interfacial impedance that derived from the recognition of the target molecule. Due to the nanosheet structure as well as the high surface area of graphene-oxide, the sensitivity of the MIP sensor is enhanced remarkably. Under an optimized condition, a wide linear range from 1 fM to 1 mu m (1x10(-15)-1x10(-6) mol L-1) and a detection limit of 0.4 fM (4.0x10(-16) mol L-1) was obtained. This composite film presented a good selectivity over structurally similar steroid hormones, and a long term stability in room temperature for the detection of testosterone. Considering these advantages, the MIP/GO electrochemical biosensor could be a substitute of testosterone immunosensor, and may be further extended to the detection of other endogenous substances.
C1 [Liu, Weilu; Ma, Yukai; Sun, Guoxiang; Wang, Shupiao; Deng, Jiayin; Wei, Hong] Shenyang Pharmaceut Univ, Sch Pharm, Shenyang 110016, Peoples R China.
C3 Shenyang Pharmaceutical University
RP Liu, WL (通讯作者)，Shenyang Pharmaceut Univ, Sch Pharm, Shenyang 110016, Peoples R China.
EM liuweilulucky@163.com
RI Liu, Weilu/AAF-3296-2019
OI Liu, Weilu/0000-0002-0010-3822
FU National Natural Science Foundation of China [81503037]; Scientific
   Research Fund of Liaoning Provincial Education Department of China
   [L2014385]; Career Development Support Plan for Young and Middle-aged
   Teachers in Shenyang Pharmaceutical University [ZQN2015029]; Liao Ning
   the University Students' Innovation Program [201610163039]
FX This work was supported by National Natural Science Foundation of China
   (No. 81503037), Scientific Research Fund of Liaoning Provincial
   Education Department of China (No. L2014385), Career Development Support
   Plan for Young and Middle-aged Teachers in Shenyang Pharmaceutical
   University (No. ZQN2015029), Liao Ning the University Students'
   Innovation Program (No. 201610163039).
CR Alizadeh T, 2012, FOOD CHEM, V130, P1108, DOI 10.1016/j.foodchem.2011.08.016
   [Anonymous], J NANOMATER, DOI DOI 10.1155/2013/278936
   Apodaca DC, 2011, MACROMOLECULES, V44, P6669, DOI 10.1021/ma2010525
   Araujo AB, 2011, J CLIN ENDOCR METAB, V96, P3007, DOI 10.1210/jc.2011-1137
   Bahadir EB, 2015, BIOSENS BIOELECTRON, V68, P62, DOI 10.1016/j.bios.2014.12.054
   Berciaud S, 2009, NANO LETT, V9, P346, DOI 10.1021/nl8031444
   Brandhorst G, 2011, CLIN BIOCHEM, V44, P264, DOI 10.1016/j.clinbiochem.2010.09.024
   Chen HX, 2008, ELECTROPHORESIS, V29, P3406, DOI 10.1002/elps.200700660
   Eguilaz M, 2010, BIOSENS BIOELECTRON, V26, P517, DOI 10.1016/j.bios.2010.07.060
   Ferrari AC, 2007, SOLID STATE COMMUN, V143, P47, DOI 10.1016/j.ssc.2007.03.052
   Han Q, 2016, BIOSENS BIOELECTRON, V79, P180, DOI 10.1016/j.bios.2015.12.017
   Houtman CJ, 2009, ANAL CHIM ACTA, V637, P247, DOI 10.1016/j.aca.2008.09.037
   HUMMERS WS, 1958, J AM CHEM SOC, V80, P1339, DOI 10.1021/ja01539a017
   Ji J, 2015, BIOSENS BIOELECTRON, V66, P590, DOI 10.1016/j.bios.2014.12.014
   Karimian N, 2013, BIOSENS BIOELECTRON, V50, P492, DOI 10.1016/j.bios.2013.07.013
   Lane BR, 2008, UROLOGY, V72, P1240, DOI 10.1016/j.urology.2008.06.001
   Li YC, 2016, BIOSENS BIOELECTRON, V78, P308, DOI 10.1016/j.bios.2015.11.063
   Liang KZ, 2008, J BIOCHEM BIOPH METH, V70, P1156, DOI 10.1016/j.jprot.2007.11.007
   Liu WL, 2015, RSC ADV, V5, P73993, DOI 10.1039/c5ra11532a
   Lotya M, 2010, ACS NANO, V4, P3155, DOI 10.1021/nn1005304
   Mitchell JS, 2009, BIOSENS BIOELECTRON, V24, P2177, DOI 10.1016/j.bios.2008.11.018
   Novoselov KS, 2004, SCIENCE, V306, P666, DOI 10.1126/science.1102896
   Piletsky SA, 2002, ELECTROANAL, V14, P317, DOI 10.1002/1521-4109(200203)14:5<317::AID-ELAN317>3.3.CO;2-X
   Tiwari A, 2012, BIOSENS BIOELECTRON, V35, P224, DOI 10.1016/j.bios.2012.02.053
   Tong YJ, 2013, BIOSENS BIOELECTRON, V47, P553, DOI 10.1016/j.bios.2013.03.072
   TUINSTRA F, 1970, J CHEM PHYS, V53, P1126, DOI 10.1063/1.1674108
   Wang GX, 2008, J PHYS CHEM C, V112, P8192, DOI 10.1021/jp710931h
   Yang GM, 2015, BIOSENS BIOELECTRON, V64, P416, DOI 10.1016/j.bios.2014.09.041
   Zhang D, 2012, ANALYST, V137, P2629, DOI 10.1039/c2an35338e
   Zhang Y, 2011, ELECTROCHIM ACTA, V56, P1239, DOI 10.1016/j.electacta.2010.11.011
NR 30
TC 63
Z9 64
U1 7
U2 252
PU ELSEVIER ADVANCED TECHNOLOGY
PI OXFORD
PA OXFORD FULFILLMENT CENTRE THE BOULEVARD, LANGFORD LANE, KIDLINGTON,
   OXFORD OX5 1GB, OXON, ENGLAND
SN 0956-5663
EI 1873-4235
J9 BIOSENS BIOELECTRON
JI Biosens. Bioelectron.
PD JUN 15
PY 2017
VL 92
BP 305
EP 312
DI 10.1016/j.bios.2016.11.007
PG 8
WC Biophysics; Biotechnology & Applied Microbiology; Chemistry, Analytical;
   Electrochemistry; Nanoscience & Nanotechnology
WE Science Citation Index Expanded (SCI-EXPANDED)
SC Biophysics; Biotechnology & Applied Microbiology; Chemistry;
   Electrochemistry; Science & Technology - Other Topics
GA EO8NR
UT WOS:000396946600042
PM 27836607
DA 2023-06-30
ER

PT J
AU Uygun, ZO
   Atay, S
AF Uygun, Zihni Onur
   Atay, Sevcan
TI Label-free highly sensitive detection of DNA approximate length and
   concentration by impedimetric CRISPR-dCas9 based biosensor technology
SO BIOELECTROCHEMISTRY
LA English
DT Article
DE Biosensor; Chronoimpedance; Electrochemical impedance spectroscopy;
   Capacitance; CRISPR; dCas9
ID IDH2 MUTATIONS; GLIOBLASTOMA; POLYPYRROLE; SURVIVAL
AB In this study, we designed a CRISPR-dCas9-based biosensor with potential clinical use in glioblastoma subtype discrimination through detection of isocitrate dehydrogenase R132H (IDH) mutation status. The electrode was modified to detect mutant DNA cysteamine (Cys), PAMAM, dCas9 and sgRNA for R132H mutations, respectively. The biosensor system we proposed was able not only to detect mutant DNA, but also to measure the approximate length of DNA. Therefore, it can be considered that the biosensor technology that we developed is novel in the field of DNA biosensors. Another superior capability of the biosensor system is that it can simultaneously measure DNA concentration by electrochemical impedance spectroscopy and DNA length by capacitive detection, which lowers the concentration-based false positive signals. The calibration range was obtained between 100 fM and 1000 fM, LOD and LOQ were also calculated as 33.96 fM and 102.91 fM respectively. Moreover, thanks to the sensitivity of the capacitive detection, the biosensor was able to discriminate the same EIS signals of the 200 bp and 250 fM concentration data and 1000 bp and 50 fM concentration data. In conclusion, the biosensor was capable of detect target DNA and DNA length, simultaneously in minutes.
   (c) 2021 Elsevier B.V. All rights reserved.
C1 [Uygun, Zihni Onur] Kafkas Univ, Fac Med, Dept Med Biochem, Kars, Turkey.
   [Atay, Sevcan] Ege Univ, Fac Med, Dept Med Biochem, Bornova, Turkey.
C3 Kafkas University; Ege University
RP Atay, S (通讯作者)，Ege Univ, Fac Med, Dept Med Biochem, Bornova, Turkey.
EM sevcan.atay@ege.edu.tr
RI OZSOZ, Mehmet/AAE-4145-2020; uygun, zihni onur/P-8783-2015
OI uygun, zihni onur/0000-0001-9045-7271
FU Ege University Scientific Research Projects Coordination
   [TGA-2020-22230]
FX Authors are thankful by support of Ege University Scientific Research
   Projects Coordination (TGA-2020-22230).
CR Alizadeh M, 2020, FRONT CHEM, V8, DOI 10.3389/fchem.2020.00814
   Cohen AL, 2013, CURR NEUROL NEUROSCI, V13, DOI 10.1007/s11910-013-0345-4
   Grossman SA, 2010, CLIN CANCER RES, V16, P2443, DOI 10.1158/1078-0432.CCR-09-3106
   Harmanci D, 2020, ELECTROANAL, V32, P2310, DOI 10.1002/elan.202060264
   Hartmann C, 2009, ACTA NEUROPATHOL, V118, P469, DOI 10.1007/s00401-009-0561-9
   Karimi-Maleh H, 2021, IND ENG CHEM RES, V60, P816, DOI 10.1021/acs.iecr.0c04698
   Karimi-Maleh H, 2020, CHEM REC, V20, P682, DOI 10.1002/tcr.201900092
   Khodadadi A, 2019, SENSOR ACTUAT B-CHEM, V284, P568, DOI 10.1016/j.snb.2018.12.164
   Kloosterhof NK, 2011, LANCET ONCOL, V12, P83, DOI 10.1016/S1470-2045(10)70053-X
   Li SS, 2014, BIOSENS BIOELECTRON, V51, P437, DOI 10.1016/j.bios.2013.08.016
   Miao P, 2014, ELECTROCHEM COMMUN, V47, P21, DOI 10.1016/j.elecom.2014.07.013
   Ohgaki H, 2005, J NEUROPATH EXP NEUR, V64, P479, DOI 10.1093/jnen/64.6.479
   Ohgaki H, 2004, CANCER RES, V64, P6892, DOI 10.1158/0008-5472.CAN-04-1337
   Ronkainen NJ, 2010, CHEM SOC REV, V39, P1747, DOI 10.1039/b714449k
   Uygun HDE, 2020, TALANTA, V206, DOI 10.1016/j.talanta.2019.120225
   Uygun ZO, 2020, ANAL CHIM ACTA, V1121, P35, DOI 10.1016/j.aca.2020.04.009
   Uygun ZO, 2020, ELECTROANAL, V32, P226, DOI 10.1002/elan.201900537
   Uygun ZO, 2013, SENSOR ACTUAT B-CHEM, V188, P78, DOI 10.1016/j.snb.2013.06.075
   Vaidyanathan R, 2015, BIOMICROFLUIDICS, V9, DOI 10.1063/1.4936300
NR 19
TC 6
Z9 6
U1 5
U2 47
PU ELSEVIER SCIENCE SA
PI LAUSANNE
PA PO BOX 564, 1001 LAUSANNE, SWITZERLAND
SN 1567-5394
EI 1878-562X
J9 BIOELECTROCHEMISTRY
JI Bioelectrochemistry
PD AUG
PY 2021
VL 140
AR 107812
DI 10.1016/j.bioelechem.2021.107812
EA APR 2021
PG 7
WC Biochemistry & Molecular Biology; Biology; Biophysics; Electrochemistry
WE Science Citation Index Expanded (SCI-EXPANDED)
SC Biochemistry & Molecular Biology; Life Sciences & Biomedicine - Other
   Topics; Biophysics; Electrochemistry
GA SV1QL
UT WOS:000663599600004
PM 33845443
DA 2023-06-30
ER

PT J
AU Tarimeri, N
   Sezginturk, MK
AF Tarimeri, Nur
   Sezginturk, Mustafa Kemal
TI A High Sensitive, Reproducible and Disposable Immunosensor for Analysis
   of SOX2
SO ELECTROANALYSIS
LA English
DT Article
DE SOX2; Biosensor; Electrochemical Impedance Spectroscopy; ITO-PET
AB In this study, an ITO (indium tin oxide) based biosensor was constructed to detect SOX2. SOX2 helps the regulation of cell pluripotency and is closely related to early embryonic development, neural and sexual differentiation. SOX2 is amplified and overexpressed in some malignant tumors such as squamous cell, lung, prostate, breast, esophageal cell, colon, ovarian, glioblastoma, pancreatic cancer, gastric cancer, head and neck squamous cell carcinoma. To generate a hydroxylated clean electrode surface, ITO electrodes were treated with NH4OH/H2O2/H2O. Later, ITO-PET electrode surfaces were modified with 3-glycidoxypropyl trimethoxysilane (3-GOPS). Then, Anti-SOX2 was covalently immobilized onto the electrode surfaces. 3-GOPS concentration, Anti-SOX2 concentration and incubation time, SOX2 incubation time were optimized. Electrochemical impedance spectroscopy (EIS) and cyclic voltammetry (CV) were utilized in order to follow up the immobilization processes and the optimization steps of the biosensor. To characterize the analytical properties of constructed immunosensor; linear range, repeatability, reproducibility and regeneration studies were investigated. The linear range of the immunosensor was detected as 0.625 pg/mL-62.5 pg/mL. Square wave voltammetry technique was also applied to the biosensor. Storage life of the biosensor was determined for identifying the possible usability of the biosensor in clinical field. Finally, the designed biosensor was applied to the real human serum samples. The results obtained with the presented biosensor were also compared with ELISA results.
C1 [Tarimeri, Nur] Ege Univ, Fac Engn, Bioengn Dept, Izmir, Turkey.
   [Sezginturk, Mustafa Kemal] Canakkale Onsekiz Mart Univ, Fac Engn, Bioengn Dept, Canakkale, Turkey.
C3 Ege University; Canakkale Onsekiz Mart University
RP Tarimeri, N (通讯作者)，Ege Univ, Fac Engn, Bioengn Dept, Izmir, Turkey.
EM nur.tarimeri@gmail.com
RI Sezgintürk, Mustafa Kemal/AAY-1439-2021
OI Tarimeri, Nur/0000-0002-7464-9107
FU Scientific and Technological Research Council of Turkey (TUBITAK)
FX Acknowledgments that help the COBILTUM for SEM and EDX experiments. This
   work was supported by the Scientific and Technological Research Council
   of Turkey (TUBITAK).
CR Andreas B., 2009, BIOL BIOMEDICAL INFR, V2
   Aydin EB, 2017, TALANTA, V172, P162, DOI 10.1016/j.talanta.2017.05.048
   Canbaz MC, 2014, ANAL BIOCHEM, V446, P9, DOI 10.1016/j.ab.2013.10.014
   Demirbakan B, 2019, J ELECTROANAL CHEM, V848, DOI 10.1016/j.jelechem.2019.113304
   Hermanson GT, 2013, BIOCONJUGATE TECHNIQUES, 3RD EDITION, P1, DOI 10.1016/B978-0-12-382239-0.00001-7
   Karaboga MNS, 2016, BIOSENS BIOELECTRON, V84, P22, DOI 10.1016/j.bios.2015.08.044
   Kokba U., 2013, ARCH REV J, V22, P4
   Liu P, 2018, CELL STEM CELL, V22, P252, DOI 10.1016/j.stem.2017.12.001
   Mozgawa W, 2000, J MOL STRUCT, V555, P299, DOI 10.1016/S0022-2860(00)00613-X
   Ozcan B, 2019, INT J BIOL MACROMOL, V130, P245, DOI 10.1016/j.ijbiomac.2019.02.112
   Ozcan B, 2017, J ELECTROANAL CHEM, V792, P31, DOI 10.1016/j.jelechem.2017.03.036
   Sharma S, 2016, ESSAYS BIOCHEM, V60, P9, DOI 10.1042/EBC20150002
   Wang KX, 2018, ONCOGENE, V37, P5340, DOI 10.1038/s41388-018-0311-3
   Wegner M, 1999, NUCLEIC ACIDS RES, V27, P1409, DOI 10.1093/nar/27.6.1409
   Zhang J, 2012, HUM PATHOL, V43, P1405, DOI 10.1016/j.humpath.2011.10.016
NR 15
TC 2
Z9 2
U1 1
U2 9
PU WILEY-V C H VERLAG GMBH
PI WEINHEIM
PA POSTFACH 101161, 69451 WEINHEIM, GERMANY
SN 1040-0397
EI 1521-4109
J9 ELECTROANAL
JI Electroanalysis
PD MAY
PY 2020
VL 32
IS 5
BP 1065
EP 1074
DI 10.1002/elan.201900557
EA JAN 2020
PG 10
WC Chemistry, Analytical; Electrochemistry
WE Science Citation Index Expanded (SCI-EXPANDED)
SC Chemistry; Electrochemistry
GA LN0AT
UT WOS:000508461600001
DA 2023-06-30
ER

PT J
AU Wang, QX
   Gao, F
   Zhang, X
   Zhang, B
   Li, SX
   Hu, ZS
   Gao, F
AF Wang, Qingxiang
   Gao, Feng
   Zhang, Xuan
   Zhang, Bin
   Li, Shunxing
   Hu, Zhengshui
   Gao, Fei
TI Electrochemical characterization and DNA sensing application of a
   sphere-like CeO2-ZrO2 and chitosan nanocomposite formed on a gold
   electrode by one-step electrodeposition
SO ELECTROCHIMICA ACTA
LA English
DT Article
DE DNA biosensor; CeO2-ZrO2 hollow spheres; Chitosan; Electrodeposition
ID SINGLE-STRANDED-DNA; CARBON NANOTUBES; METHYLENE-BLUE; HYBRIDIZATION;
   BIOSENSOR; IMMOBILIZATION; COMPOSITE; FILM; ELECTROCATALYSIS;
   NANOPARTICLES
AB A composite film that contained CeO2-ZrO2 hollow nanospheres and chitosan was deposited on a gold electrode using a one-step electrodeposition based on the pH-dependent solubility of chitosan. Electrochemical characterization experiments showed that the electroactive surface of the modified electrode was significantly enhanced by the introduction of the CeO2-ZrO2 nanospheres into the chitosan gel during electrodeposition. Furthermore, an electrochemical DNA biosensor was fabricated based on the synergistic affinity of CeO2-ZrO2 and chitosan in the nanocomposite film to probe DNA. DNA hybridization assays suggested that the target DNA could be quantified over a wide dynamic range of 1.63 x 10(-13) M-1.63 x 10(-8) M with a detection limit of 1.0 x 10(-13) M using methylene blue as an electrochemical indicator. This work describes a simple strategy for the preparation of a stable and conductive interface for electrochemical detection of DNA hybridization and opens a path for the application of CeO2-ZrO2 nanospheres and chitosan in DNA electrochemical biosensing analysis. (C) 2011 Elsevier Ltd. All rights reserved.
C1 [Wang, Qingxiang; Gao, Feng; Zhang, Xuan; Zhang, Bin; Li, Shunxing; Gao, Fei] Zhangzhou Normal Univ, Dept Chem & Environm Sci, Fujian Prov Univ, Key Lab Analyt Sci, Zhangzhou 363000, Peoples R China.
   [Gao, Feng; Hu, Zhengshui] Qingdao Univ Sci & Technol, Coll Mat Sci & Engn, Qingdao 266042, Peoples R China.
C3 Fuzhou University; MinNan Normal University; Qingdao University of
   Science & Technology
RP Wang, QX (通讯作者)，Zhangzhou Normal Univ, Dept Chem & Environm Sci, Fujian Prov Univ, Key Lab Analyt Sci, Zhangzhou 363000, Peoples R China.
EM axiang236@126.com; fgao@fjzs.edu.cn
RI Wang, Qingxiang/ABI-8009-2020
OI Wang, Qingxiang/0000-0002-8952-9925
FU NSFC [20805041, 20977074]; Training Programme Foundation for Excellent
   Youth Researching Talents of Fujian's Universities [JA10201];
   Outstanding Youth Science Foundation of Fujian Province [2010J06005];
   Research Foundation of the Fujian Education Department [JA11166];
   Natural Science Foundation of Fujian Province [2011J01059]; Key
   Provincial University Project of Fujian [JK2011032]
FX This work is supported by NSFC (No. 20805041, 20977074), the Training
   Programme Foundation for Excellent Youth Researching Talents of Fujian's
   Universities (No. JA10201), the Outstanding Youth Science Foundation of
   Fujian Province (No. 2010J06005), the Research Foundation of the Fujian
   Education Department (No. JA11166), the Natural Science Foundation of
   Fujian Province (No. 2011J01059), and the Key Provincial University
   Project of Fujian (No. JK2011032).
CR Arora K, 2007, SENSOR ACTUAT B-CHEM, V126, P655, DOI 10.1016/j.snb.2007.04.029
   Buscher CT, 1996, J AM CHEM SOC, V118, P2950, DOI 10.1021/ja9528590
   Cai H, 2001, J ELECTROANAL CHEM, V510, P78, DOI 10.1016/S0022-0728(01)00548-4
   Che X, 2011, COLLOID SURFACE B, V84, P454, DOI 10.1016/j.colsurfb.2011.01.041
   Chen JH, 2008, ANAL CHEM, V80, P8028, DOI 10.1021/ac801040e
   Dobson KD, 1997, LANGMUIR, V13, P3392, DOI 10.1021/la962024i
   Erdem A, 2000, ANAL CHIM ACTA, V422, P139, DOI 10.1016/S0003-2670(00)01058-8
   Fang MM, 1997, J AM CHEM SOC, V119, P12184, DOI 10.1021/ja972569e
   Feng KJ, 2006, TALANTA, V70, P561, DOI 10.1016/j.talanta.2006.01.009
   Gao F, 2009, J DISPER SCI TECHNOL, V30, P178, DOI 10.1080/01932690802498153
   Hatchett DW, 2008, CHEM REV, V108, P746, DOI 10.1021/cr068112h
   Hu J, 2011, POLYM CHEM-UK, V2, P760, DOI 10.1039/c0py00284d
   Hussain F, 2006, J COMPOS MATER, V40, P1511, DOI 10.1177/0021998306067321
   Li F, 2010, BIOSENS BIOELECTRON, V25, P2244, DOI 10.1016/j.bios.2010.03.006
   Li J, 2005, ANAL BIOCHEM, V346, P107, DOI 10.1016/j.ab.2005.07.037
   Li XM, 2010, CHEM COMMUN, V46, P595, DOI 10.1039/b916304b
   Li Y, 2010, COLLOID SURFACE A, V356, P63, DOI 10.1016/j.colsurfa.2009.12.037
   Lillis B, 2007, BIOSENS BIOELECTRON, V22, P1289, DOI 10.1016/j.bios.2006.05.021
   Liu SQ, 2002, BIOELECTROCHEMISTRY, V57, P149, DOI 10.1016/S1567-5394(02)00114-7
   Luo XL, 2005, CHEM COMMUN, P2169, DOI 10.1039/b419197h
   Malinauskas A, 2005, NANOTECHNOLOGY, V16, pR51, DOI 10.1088/0957-4484/16/10/R01
   Martinovic J, 2010, ELECTROCHIM ACTA, V55, P4296, DOI 10.1016/j.electacta.2009.06.065
   Pratima R, 2009, ELECTROCHEM COMMUN, V11, P2272
   Rajesh, 2009, SENSOR ACTUAT B-CHEM, V136, P275, DOI 10.1016/j.snb.2008.09.014
   Teles FRR, 2007, SENSORS-BASEL, V7, P2510, DOI 10.3390/s7112510
   Sassolas A, 2008, CHEM REV, V108, P109, DOI 10.1021/cr0684467
   Sun W, 2010, BIOSENS BIOELECTRON, V25, P1264, DOI 10.1016/j.bios.2009.10.011
   Tichoniuk M, 2010, BIOSENS BIOELECTRON, V26, P1618, DOI 10.1016/j.bios.2010.08.030
   Trovarelli A, 1996, CATAL REV, V38, P439, DOI 10.1080/01614949608006464
   Wang J, 2010, ELECTROCHIM ACTA, V55, P4436, DOI 10.1016/j.electacta.2010.02.078
   Wang QX, 2011, SENSOR ACTUAT B-CHEM, V156, P599, DOI 10.1016/j.snb.2011.02.004
   Xiao XL, 2009, BIOSENS BIOELECTRON, V24, P2447, DOI 10.1016/j.bios.2008.12.020
   Xu C, 2001, FRESEN J ANAL CHEM, V369, P428, DOI 10.1007/s002160000673
   Zhang W, 2008, APPL SURF SCI, V254, P4750, DOI 10.1016/j.apsusc.2008.01.102
   Zhang W, 2009, BIOSENS BIOELECTRON, V24, P2417, DOI 10.1016/j.bios.2008.12.024
   Zhu NN, 2004, ANAL CHIM ACTA, V510, P163, DOI 10.1016/j.aca.2004.01.017
   Zou BX, 2010, ELECTROCHIM ACTA, V55, P3915, DOI 10.1016/j.electacta.2010.02.034
NR 37
TC 32
Z9 35
U1 7
U2 97
PU PERGAMON-ELSEVIER SCIENCE LTD
PI OXFORD
PA THE BOULEVARD, LANGFORD LANE, KIDLINGTON, OXFORD OX5 1GB, ENGLAND
SN 0013-4686
EI 1873-3859
J9 ELECTROCHIM ACTA
JI Electrochim. Acta
PD FEB 15
PY 2012
VL 62
BP 250
EP 255
DI 10.1016/j.electacta.2011.12.020
PG 6
WC Electrochemistry
WE Science Citation Index Expanded (SCI-EXPANDED)
SC Electrochemistry
GA 903DL
UT WOS:000301096100034
DA 2023-06-30
ER

PT J
AU Chen, JH
   Zhang, J
   Zhuang, Q
   Chen, J
   Lin, XH
AF Chen, Jinghua
   Zhang, Jing
   Zhuang, Qian
   Chen, Jing
   Lin, Xinhua
TI Hybridization biosensor using sodium tanshinone IIA sulfonate as
   electrochemical indicator for detection of short DNA species of chronic
   myelogenous leukemia
SO ELECTROCHIMICA ACTA
LA English
DT Article
DE sodium tanshinone IIA sulfonate; hybridization biosensor; intercalative
   binding; electrochemical indicator; chronic myelogenous leukemia
ID GLASSY-CARBON; ELECTRODE; 1,10-PHENANTHROLINE; EXPRESSION; COMPLEXES;
   GUANINE
AB Cyclic voltammetry (CV) was used to investigate electrochemical behavior of sodium tanshinone IIA sulfonate (STS) and the interaction between STS and salmon sperm DNA. STS had excellent electrochemical activity on the glassy carbon electrode (GCE) with a couple reversible redox peaks. In pH 4.0 phosphate buffer solution (PBS), the binding ratio between STS and salmon sperm DNA was calculated to be 1:1 and the binding constant was 1.67 x 10(4) L/mol. A chronic myelogenous leukemia (CML, Type b3a2) DNA biosensor was developed by immobilizing covalently single-stranded CIVIL DNA fragment to a modified GCE. The surface hybridization of the immobilized single-stranded CML DNA fragment with its complementary DNA fragment was evidenced by electrochemical methods using STS as a novel electrochemical indicator, with a detection limit of 6.7 x 10(-9) M and a linear range from 2.0 x 10(-8) M to 2.0 x 10(-7) M. Selective determination of complementary ssDNA was achieved using differential pulse voltammetry (DPV). (c) 2007 Published by Elsevier Ltd.
C1 [Chen, Jinghua; Zhuang, Qian; Chen, Jing; Lin, Xinhua] Fujan Med Univ, Dept Pharmaceut Anal, Fac Pharm, Fuzhou 350004, Peoples R China.
   [Zhang, Jing] Fujan Coll Med Occupat & Technol, Dept Pharmaceut, Fuzhou 350101, Peoples R China.
C3 Fujian Medical University
RP Chen, JH (通讯作者)，Fujan Med Univ, Dept Pharmaceut Anal, Fac Pharm, Fuzhou 350004, Peoples R China.
EM cjh_huaxue@126.com.cn
RI Chen, Jing-Hua/J-5171-2019
CR Butturini A, 1996, LEUKEMIA RES, V20, P523, DOI 10.1016/0145-2126(95)00057-7
   CARTER MT, 1989, J AM CHEM SOC, V111, P8901, DOI 10.1021/ja00206a020
   CHAMPLIN RE, 1985, BLOOD, V65, P1039
   Cusumano M, 2006, INORG CHEM, V45, P230, DOI 10.1021/ic050880o
   de Toledo RA, 2007, MICROCHEM J, V86, P161, DOI 10.1016/j.microc.2007.02.002
   Dogan B, 2007, DIAM RELAT MATER, V16, P1695, DOI 10.1016/j.diamond.2007.05.001
   FIALKOW PJ, 1967, P NATL ACAD SCI USA, V58, P1468, DOI 10.1073/pnas.58.4.1468
   Gao Y G, 1979, Yao Xue Xue Bao, V14, P75
   HASHIMOTO K, 1994, ANAL CHIM ACTA, V286, P219, DOI 10.1016/0003-2670(94)80163-0
   HASHIMOTO K, 1994, ANAL CHEM, V66, P3830, DOI 10.1021/ac00093a045
   Hason S, 2002, TALANTA, V56, P905, DOI 10.1016/S0039-9140(01)00664-6
   He R, 2003, CANCER GENE THER, V10, P879, DOI 10.1038/sj.cgt.7700645
   Heli H, 2004, ELECTROCHEM COMMUN, V6, P1114, DOI 10.1016/j.elecom.2004.09.001
   JORGE EC, 1996, AM J MED, V100, P555
   KANTARJIAN HM, 1993, BLOOD, V82, P691
   LAVIRON E, 1979, J ELECTROANAL CHEM, V101, P19, DOI 10.1016/S0022-0728(79)80075-3
   Lin XH, 2007, TALANTA, V72, P468, DOI 10.1016/j.talanta.2006.11.015
   Liu AQ, 2000, SHOCK VIB, V7, P343, DOI 10.1155/2000/351576
   Mickelsen SR, 1996, ELECTROANAL, V8, P15
   MILLAN KM, 1992, ELECTROANAL, V4, P929, DOI 10.1002/elan.1140041003
   MILLAN KM, 1993, ANAL CHEM, V65, P2317, DOI 10.1021/ac00065a025
   MILLAN KM, 1994, ANAL CHEM, V66, P2943, DOI 10.1021/ac00090a023
   Niu SY, 2006, J ELECTROANAL CHEM, V597, P111, DOI 10.1016/j.jelechem.2006.09.005
   Ozsoz M, 2003, ELECTROANAL, V15, P613, DOI 10.1002/elan.200390077
   Palecek E, 2001, ANAL CHEM, V73, p74A, DOI 10.1021/ac0123936
   Pang DW, 1996, J ELECTROANAL CHEM, V403, P183, DOI 10.1016/0022-0728(95)04383-7
   TAKENAKA S, 2003, DNA RNA BINDERS SMAL, P224
   Wang J, 2000, NUCLEIC ACIDS RES, V28, P3011, DOI 10.1093/nar/28.16.3011
   Wang LP, 2006, J PHARMACEUT BIOMED, V42, P625, DOI 10.1016/j.jpba.2006.05.017
   Wong ELS, 2003, ANAL CHEM, V75, P3845, DOI 10.1021/ac034129d
   XU JL, 2006, NW PHARM J, V21, P188
   Yang IV, 2002, ANAL CHEM, V74, P347, DOI 10.1021/ac0109063
   Ye BX, 2005, ELECTROANAL, V17, P1523, DOI 10.1002/elan.200403250
NR 33
TC 17
Z9 17
U1 0
U2 6
PU PERGAMON-ELSEVIER SCIENCE LTD
PI OXFORD
PA THE BOULEVARD, LANGFORD LANE, KIDLINGTON, OXFORD OX5 1GB, ENGLAND
SN 0013-4686
EI 1873-3859
J9 ELECTROCHIM ACTA
JI Electrochim. Acta
PD FEB 15
PY 2008
VL 53
IS 6
BP 2716
EP 2723
DI 10.1016/j.electacta.2007.08.059
PG 8
WC Electrochemistry
WE Science Citation Index Expanded (SCI-EXPANDED)
SC Electrochemistry
GA 263JO
UT WOS:000253213600007
DA 2023-06-30
ER

PT J
AU Ertas, T
   Dinc, B
   Ustunsoy, R
   Eraslan, H
   Ergenc, AF
   Bektas, M
AF Ertas, Tahsin
   Dinc, Bircan
   Ustunsoy, Recep
   Eraslan, Hulya
   Ergenc, Ali Fuat
   Bektas, Muhammet
TI Novel electrochemical biosensor for Escherichia coli using gold-coated
   tungsten wires and antibody functionalized short multiwalled carbon
   nanotubes
SO INSTRUMENTATION SCIENCE & TECHNOLOGY
LA English
DT Article; Early Access
DE Escherichia coli; electrochemical biosensor; electrochemical impedance;
   multiwalled carbon nanotubes (MWCNTs)
ID O157H7; IMMOBILIZATION; CHITOSAN
AB Rapid and easy detection of pathogens, especially bacteria, plays an important role in daily life in the face of increasing environmental pollution. Nanosensors focus on carbon nanotubes, which can bind various molecules to large surfaces and have high electron conductivity. They are widely used in the development of electrochemical biosensors. In this study, a new design of electrochemical biosensors is presented by integrating gold-coated tungsten wires (GC-TW) and acid-functionalized multi-walled carbon nanotubes (MWCNTs) in a two-step coating process. GC-TWs are coated with acid-functionalized short MWCNTs. Fourier transforms infrared spectroscopy (FTIR), transmission electron microscopy (TEM), and scanning electron microscopy (SEM) results show efficient immobilization of the electrodes. The performance for Escherichia coli (E. coli) K-12 is evaluated based upon the change in current following antibody-antigen interactions. Bioimpedance measurements are performed from 50 Hz to 10 MHz to achieve optimal coverage of impedance changes. The measurements show that the electrode has a detection limit of 0.8 CFU/mL. The response of the electrode saturates when the bacterial concentration is increased to 1.70 x 10(2) CFU/mL. The biosensor is capable of detecting E. coli between 0.8 and 1.70 x 10(2) CFU/mL. The data show that this MWCNT-based biosensor can be developed into a highly sensitive device for E. coli.
C1 [Ertas, Tahsin; Ustunsoy, Recep; Bektas, Muhammet] Istanbul Univ, Istanbul Fac Med, Dept Biophys, Istanbul, Turkiye.
   [Dinc, Bircan; Ustunsoy, Recep] Bahcesehir Univ, Sch Med, Biophys, Istanbul, Turkiye.
   [Ustunsoy, Recep] Atlas Univ, Sch Med, Biophys, Istanbul, Turkiye.
   [Eraslan, Hulya; Ergenc, Ali Fuat] Istanbul Tech Univ, Control & Automat Engn Dept, Istanbul, Turkiye.
   [Ertas, Tahsin] Adiyaman Univ, Fac Med, Dept Biophys, Adiyaman, Turkiye.
C3 Istanbul University; Bahcesehir University; Istanbul Atlas University;
   Istanbul Technical University; Adiyaman University
RP Ertas, T (通讯作者)，Istanbul Univ, Istanbul Fac Med, Dept Biophys, Istanbul, Turkiye.
EM ertastahsin@gmail.com
CR Adeyanju GT, 2014, SPRINGERPLUS, V3, DOI 10.1186/2193-1801-3-139
   Anderson GP, 1997, BIOSENS BIOELECTRON, V12, P329, DOI 10.1016/S0956-5663(96)00074-7
   Babacan S, 2000, BIOSENS BIOELECTRON, V15, P615, DOI 10.1016/S0956-5663(00)00115-9
   Barth A, 2007, BBA-BIOENERGETICS, V1767, P1073, DOI 10.1016/j.bbabio.2007.06.004
   Burgula Y., 2008, WORLD FOOD SCI, V3, P1
   Chen BK, 2006, POLYM BULL, V57, P671, DOI 10.1007/s00289-006-0630-3
   Cheng YX, 2008, ELECTROANAL, V20, P1463, DOI 10.1002/elan.200704195
   Dinc B., 2022, FULLER NANOTUB CAR N, V30, P646, DOI [10.1080/1536383X.2021.1994554, DOI 10.1080/1536383X.2021.1994554]
   Dinc B., 2022, HLTH SCI 2022 2, P93
   Dinc B, 2020, CARBON LETT, V30, P143, DOI 10.1007/s42823-019-00081-5
   Earp B, 2020, MATER RES BULL, V131, DOI 10.1016/j.materresbull.2020.110969
   Edberg SC, 2000, J APPL MICROBIOL, V88, p106S, DOI 10.1111/j.1365-2672.2000.tb05338.x
   Eyvazi S, 2021, TRENDS FOOD SCI TECH, V114, P712, DOI 10.1016/j.tifs.2021.06.024
   Goud KY, 2020, MICROCHIM ACTA, V187, DOI 10.1007/s00604-019-4034-0
   Gruner G, 2006, ANAL BIOANAL CHEM, V384, P322, DOI 10.1007/s00216-005-3400-4
   Guner A, 2017, FOOD CHEM, V229, P358, DOI 10.1016/j.foodchem.2017.02.083
   Gupta A, 2019, MICROCHIM ACTA, V186, DOI 10.1007/s00604-019-3952-1
   Gupta R, 2021, J HAZARD MATER, V401, DOI [10.1016/j.jhazmal.2020.123379, 10.1016/j.jhazmat.2020.123379]
   Holzinger M, 2014, FRONT CHEM, V2, DOI 10.3389/fchem.2014.00063
   Inam F, 2008, NANOTECHNOLOGY, V19, DOI 10.1088/0957-4484/19/19/195710
   Lima C, 2022, SENSORS-BASEL, V22, DOI 10.3390/s22103928
   Luo K, 2019, ACS APPL MATER INTER, V11, P46472, DOI 10.1021/acsami.9b16075
   Luo K, 2020, CRIT REV FOOD SCI, V60, P157, DOI 10.1080/10408398.2018.1516623
   Magar HS, 2021, SENSORS-BASEL, V21, DOI 10.3390/s21196578
   Malvano F, 2018, SENSORS-BASEL, V18, DOI 10.3390/s18072168
   Mathelie-Guinlet M, 2019, SENSOR ACTUAT B-CHEM, V292, P314, DOI 10.1016/j.snb.2019.03.144
   Mura S, 2012, BEILSTEIN J NANOTECH, V3, P485, DOI 10.3762/bjnano.3.55
   Ozdemir MS, 2013, ANAL CHEM, V85, P4770, DOI 10.1021/ac400514u
   Rezaee O, 2016, J SOL-GEL SCI TECHN, V80, P109, DOI 10.1007/s10971-016-4073-5
   Robert C, 2021, J APPL POLYM SCI, V138, DOI 10.1002/app.49749
   Sanati P, 2022, SILICON-NETH, V14, P851, DOI 10.1007/s12633-020-00896-2
   Ustunsoy R, 2022, FULLER NANOTUB CAR N, V30, P232, DOI 10.1080/1536383X.2021.1929190
   Wang J, 2005, ELECTROANAL, V17, P7, DOI 10.1002/elan.200403113
   Xu M, 2016, ANALYST, V141, P5441, DOI 10.1039/c6an00873a
   Yan QL, 2016, J MATER CHEM A, V4, P9941, DOI 10.1039/c6ta03510h
   Yang YL, 2019, J MATER CHEM A, V7, P22005, DOI 10.1039/c9ta08177a
   Zhong M, 2019, BIOSENS BIOELECTRON, V126, P493, DOI 10.1016/j.bios.2018.11.001
NR 37
TC 0
Z9 0
U1 0
U2 0
PU TAYLOR & FRANCIS INC
PI PHILADELPHIA
PA 530 WALNUT STREET, STE 850, PHILADELPHIA, PA 19106 USA
SN 1073-9149
EI 1525-6030
J9 INSTRUM SCI TECHNOL
JI Instrum. Sci. Technol.
PD 2023 JUN 8
PY 2023
DI 10.1080/10739149.2023.2222801
EA JUN 2023
PG 16
WC Chemistry, Analytical; Instruments & Instrumentation
WE Science Citation Index Expanded (SCI-EXPANDED)
SC Chemistry; Instruments & Instrumentation
GA J2DV4
UT WOS:001007777400001
DA 2023-06-30
ER

PT J
AU Zhang, C
   Xu, SC
   Zhang, XP
   Huang, DD
   Li, RL
   Zhao, SH
   Wang, B
AF Zhang, Chen
   Xu, Shichao
   Zhang, Xueping
   Huang, Dandan
   Li, Runlan
   Zhao, Shihuai
   Wang, Bing
TI Electrochemical detection of specific DNA sequences related to bladder
   cancer on CdTe quantum dots modified glassy carbon electrode
SO JOURNAL OF ELECTROANALYTICAL CHEMISTRY
LA English
DT Article
DE Electrochemical DNA biosensor; DNA hybridization; CdTe quantum dots;
   Methylene blue
ID LABEL-FREE DETECTION; SENSITIVE DETECTION; METHYLENE-BLUE; BIOSENSOR;
   RECOGNITION; COMPOSITE; STRATEGY; QDS
AB In this article, we developed an electrochemical method for detection of specific DNA sequences of bladder cancer cells based on CdTe quantum dots (QDs) modified glassy carbon electrode (GCE). Methylene blue (MB) was intercalated into the hybridized double stranded DNA (dsDNA) and used as electrochemical indictor. CdTe QDs amplified the electrochemical signals due to their larger surface area, which can immobilize more single stranded DNA (ssDNA) probes on electrode surface. The morphology and optical properties of CdTe QDs were characterized by transmission electron microscope (TEM), X-ray powder diffraction (XRD), field emission scanning electron microscopy (FESEM), fluorescence spectra (FS), UV-vis spectrum and Fourier transform infrared spectrum (FTIR). Moreover, target DNA was detected by differential pulse voltammetry (DPV) quantitatively. The linear range was obtained from 1 x 10(-12) M to 1 x 10(-8) M, and the limit of detection was 6.435 x 10(-13) M (36). The control experiments were also carried out by hybridization with various mismatched DNA sequences. These results displayed this fabricated electrochemical DNA biosensor was of good selectivity, sensitivity, stability and easy operation. (C) 2014 Elsevier B.V. All rights reserved.
C1 [Zhang, Chen; Xu, Shichao; Zhang, Xueping; Huang, Dandan; Li, Runlan; Zhao, Shihuai; Wang, Bing] Tianjin Polytech Univ, Sch Environm & Chem Engn, Tianjin 300387, Peoples R China.
   [Xu, Shichao; Zhao, Shihuai; Wang, Bing] Tianjin Polytech Univ, State Key Lab Hollow Fiber Membrane Mat & Membran, Tianjin 300387, Peoples R China.
C3 Tiangong University; Tiangong University
RP Xu, SC (通讯作者)，Tianjin Polytech Univ, Sch Environm & Chem Engn, 399 Binshui West Rd, Tianjin 300387, Peoples R China.
EM xushichao@tjpu.edu.cn
RI Huang, Dandan/I-3108-2013
FU Tianjin Natural Science Foundation of the PRC [13JCQNJC02600,
   12JCZDJC28400]; Program of Introducing Talents of Discipline to
   Universities of Tianjin Administration of Foreign Experts Affairs
   [Y2012061]; Innovative Training Programs of Ministry of the PRC
   [201210058019, 201310058015]
FX This work was supported by the Tianjin Natural Science Foundation of the
   PRC (Nos. 13JCQNJC02600; 12JCZDJC28400), Program of Introducing Talents
   of Discipline to Universities of Tianjin Administration of Foreign
   Experts Affairs (No. Y2012061), and the Innovative Training Programs of
   Ministry of the PRC (Nos. 201210058019; 201310058015).
CR Abd El-sadek MS, 2011, OPT COMMUN, V284, P2900, DOI 10.1016/j.optcom.2011.01.071
   Canetta E, 2014, ACTA BIOMATER, V10, P2043, DOI 10.1016/j.actbio.2013.12.057
   Dadmehr M, 2014, BIOSENS BIOELECTRON, V60, P35, DOI 10.1016/j.bios.2014.03.033
   Ermini ML, 2013, BIOSENS BIOELECTRON, V40, P193, DOI 10.1016/j.bios.2012.07.018
   Fan H, 2010, SENSOR ACTUAT B-CHEM, V149, P98, DOI 10.1016/j.snb.2010.06.023
   Fan H, 2011, BIOSENS BIOELECTRON, V26, P2655, DOI 10.1016/j.bios.2010.02.021
   Gaponik N, 2002, J PHYS CHEM B, V106, P7177, DOI 10.1021/jp025541k
   Gessert TA, 2013, SOL ENERG MAT SOL C, V119, P149, DOI 10.1016/j.solmat.2013.05.055
   Guo Y, 2013, SENSOR ACTUAT B-CHEM, V184, P113, DOI 10.1016/j.snb.2013.04.046
   Guo ZH, 2013, SENSOR ACTUAT B-CHEM, V177, P316, DOI 10.1016/j.snb.2012.10.141
   Hua M, 2011, J ELECTROANAL CHEM, V662, P306, DOI 10.1016/j.jelechem.2011.08.017
   Huang JH, 2014, SENSOR ACTUAT B-CHEM, V200, P117, DOI 10.1016/j.snb.2014.04.032
   Kara P, 2002, ELECTROCHEM COMMUN, V4, P705, DOI 10.1016/S1388-2481(02)00428-9
   Kim KW, 2013, BIOSENS BIOELECTRON, V45, P152, DOI 10.1016/j.bios.2013.02.001
   Kosyachenko L, 2014, SOL ENERG MAT SOL C, V120, P512, DOI 10.1016/j.solmat.2013.09.032
   LAVIRON E, 1979, J ELECTROANAL CHEM, V100, P263, DOI 10.1016/S0022-0728(79)80167-9
   LAVIRON E, 1979, J ELECTROANAL CHEM, V101, P19, DOI 10.1016/S0022-0728(79)80075-3
   Li F, 2011, BIOSENS BIOELECTRON, V26, P2619, DOI 10.1016/j.bios.2010.11.020
   Li L, 2013, EUR J INORG CHEM, P2564, DOI 10.1002/ejic.201201372
   Li W, 2014, SOL ENERG MAT SOL C, V123, P249, DOI 10.1016/j.solmat.2014.01.021
   Li YF, 2011, ELECTROCHIM ACTA, V56, P7058, DOI 10.1016/j.electacta.2011.05.119
   Liang WJ, 2014, SENSOR ACTUAT B-CHEM, V196, P336, DOI 10.1016/j.snb.2014.02.026
   Liu MC, 2006, ELECTROCHEM COMMUN, V8, P305, DOI 10.1016/j.elecom.2005.11.026
   Liu XJ, 2013, ELECTROCHIM ACTA, V113, P514, DOI 10.1016/j.electacta.2013.09.131
   Miao XM, 2014, BIOSENS BIOELECTRON, V59, P54, DOI 10.1016/j.bios.2014.03.009
   Nasef H, 2010, ANAL BIOANAL CHEM, V396, P1423, DOI 10.1007/s00216-009-3369-5
   Perumal V, 2014, J APPL BIOMED, V12, P1, DOI 10.1016/j.jab.2013.02.001
   Qi XW, 2012, BIOELECTROCHEMISTRY, V88, P42, DOI 10.1016/j.bioelechem.2012.05.007
   Sapsford KE, 2006, SENSORS-BASEL, V6, P925, DOI 10.3390/s6080925
   Siddiquee S, 2010, BIOELECTROCHEMISTRY, V79, P31, DOI 10.1016/j.bioelechem.2009.10.004
   Siddiquee S, 2010, SENSOR ACTUAT B-CHEM, V147, P198, DOI 10.1016/j.snb.2010.02.014
   Silva FO, 2012, NANOSCALE RES LETT, V7, DOI 10.1186/1556-276X-7-536
   Singh R, 2014, SENSOR ACTUAT B-CHEM, V197, P385, DOI 10.1016/j.snb.2014.03.005
   Souza SD, 2011, INORG CHIM ACTA, V367, P173, DOI 10.1016/j.ica.2010.12.027
   Sun W, 2012, ANAL CHIM ACTA, V752, P39, DOI 10.1016/j.aca.2012.09.009
   Tessema MM, 2012, SOL ENERG MAT SOL C, V107, P9, DOI 10.1016/j.solmat.2012.07.025
   Tichoniuk M, 2010, BIOSENS BIOELECTRON, V26, P1618, DOI 10.1016/j.bios.2010.08.030
   Wang DZ, 2013, BIOSENS BIOELECTRON, V48, P276, DOI 10.1016/j.bios.2013.04.035
   Wang JL, 2009, J ELECTROANAL CHEM, V626, P1, DOI 10.1016/j.jelechem.2008.08.008
   Wu VCH, 2007, BIOSENS BIOELECTRON, V22, P2967, DOI 10.1016/j.bios.2006.12.016
   Yan F, 2001, ELECTROCHEM COMMUN, V3, P224, DOI 10.1016/S1388-2481(01)00149-7
   Yang WR, 2002, ELECTROANAL, V14, P1299, DOI 10.1002/1521-4109(200210)14:18<1299::AID-ELAN1299>3.0.CO;2-Y
   Yu XX, 2012, J PHOTOCH PHOTOBIO A, V241, P45, DOI 10.1016/j.jphotochem.2012.04.023
   Zhang DC, 2012, J BIOTECHNOL, V160, P123, DOI 10.1016/j.jbiotec.2012.03.024
   Zhang DD, 2010, BIOSENS BIOELECTRON, V25, P1088, DOI 10.1016/j.bios.2009.09.032
   Zhang Y, 2008, J LUMIN, V128, P1948, DOI 10.1016/j.jlumin.2008.06.004
   Zhang YZ, 2009, ANAL BIOCHEM, V387, P13, DOI 10.1016/j.ab.2008.10.043
   Zheng DL, 2014, BIOSENS BIOELECTRON, V60, P167, DOI 10.1016/j.bios.2014.04.011
   Zhou D, 2011, CHEM MATER, V23, P4857, DOI 10.1021/cm202368w
   Zhou H, 2014, SENSOR ACTUAT B-CHEM, V198, P77, DOI 10.1016/j.snb.2014.03.025
NR 50
TC 12
Z9 13
U1 9
U2 97
PU ELSEVIER SCIENCE SA
PI LAUSANNE
PA PO BOX 564, 1001 LAUSANNE, SWITZERLAND
SN 1572-6657
EI 1873-2569
J9 J ELECTROANAL CHEM
JI J. Electroanal. Chem.
PD DEC 1
PY 2014
VL 735
BP 115
EP 122
DI 10.1016/j.jelechem.2014.09.014
PG 8
WC Chemistry, Analytical; Electrochemistry
WE Science Citation Index Expanded (SCI-EXPANDED)
SC Chemistry; Electrochemistry
GA AW3WU
UT WOS:000346214800018
DA 2023-06-30
ER

PT J
AU Cai, B
   Mao, WW
   Ye, ZZ
   Huang, JY
AF Cai, Bin
   Mao, Weiwei
   Ye, Zhizhen
   Huang, Jingyun
TI Facile fabrication of all-solid-state SnO2/NiCo2O4 biosensor for
   self-powered glucose detection
SO APPLIED PHYSICS A-MATERIALS SCIENCE & PROCESSING
LA English
DT Article
ID HIGH ELECTROCHEMICAL PERFORMANCE; CO3O4 NANOROD ARRAYS; ENERGY-STORAGE;
   CARBON TEXTILES; NANOWIRE ARRAYS; SUPERCAPACITOR; NICO2O4; ELECTRODES;
   NANOSHEETS; GROWTH
AB With increasing attention on daily diabetes management, we develop an all-solid-state self-powered glucose biosensor, with simultaneous solar energy conversion, electrochemical energy storage and glucose sensing. The SnO2 nanosheet arrays are used to obtain photogenerated electron-hole pairs, and rhombus-shaped NiCo2O4 nanorod arrays are developed for solar energy storage. A stable open circuit voltage similar to 0.58 V is obtained after being fully charged, which is a suitable voltage for the oxidation of glucose. The biosensor can work under two different modes without any external bias voltage, and both show large linear range and excellent selectivity. Under the sunlight, photocurrent shows a sensitive decrease upon different glucose additions. Meanwhile, in the dark condition, the open circuit voltage of the charged biosensor also exhibits a corresponding response to glucose.
C1 [Cai, Bin; Mao, Weiwei; Ye, Zhizhen; Huang, Jingyun] Zhejiang Univ, State Key Lab Silicon Mat, Dept Mat Sci & Engn, Hangzhou 310027, Peoples R China.
   [Ye, Zhizhen; Huang, Jingyun] Zhejiang Univ, Cyrus Tang Ctr Sensor Mat & Applicat, Hangzhou 310027, Peoples R China.
C3 Zhejiang University; Zhejiang University
RP Huang, JY (通讯作者)，Zhejiang Univ, State Key Lab Silicon Mat, Dept Mat Sci & Engn, Hangzhou 310027, Peoples R China.; Huang, JY (通讯作者)，Zhejiang Univ, Cyrus Tang Ctr Sensor Mat & Applicat, Hangzhou 310027, Peoples R China.
EM huangjy@zju.edu.cn
RI mao, weiwei/AAA-5765-2020
FU National Natural Science Foundation of China [91333203]; Natural Science
   Foundation of Zhejiang province [LY14E020006]; Ministry of Education
   [2011010110013]
FX This work was financially supported by the National Natural Science
   Foundation of China (Grant 91333203), Natural Science Foundation of
   Zhejiang province (Grant LY14E020006), and Doctorate Fund of the
   Ministry of Education (Grant 2011010110013).
CR Cai B, 2015, APPL PHYS A-MATER, V118, P989, DOI 10.1007/s00339-014-8855-8
   Cai B, 2014, ELECTROCHIM ACTA, V147, P176, DOI 10.1016/j.electacta.2014.09.054
   Chen YJ, 2013, NANOSCALE, V5, P9812, DOI 10.1039/c3nr02972g
   Dyer AL, 2014, ADV MATER, V26, P4895, DOI 10.1002/adma.201401400
   Feng X, 2015, BIOSENS BIOELECTRON, V70, P411, DOI 10.1016/j.bios.2015.03.046
   Kong DZ, 2015, ACS APPL MATER INTER, V7, P21334, DOI 10.1021/acsami.5b05908
   Li JF, 2013, ACS APPL MATER INTER, V5, P981, DOI 10.1021/am3026294
   Marco JF, 2001, J MATER CHEM, V11, P3087, DOI 10.1039/b103135j
   Mei WM, 2012, J MATER CHEM, V22, P9315, DOI 10.1039/c2jm00123c
   Shen LF, 2014, ADV FUNCT MATER, V24, P2630, DOI 10.1002/adfm.201303138
   Shen QM, 2014, NANOSCALE, V6, P6315, DOI 10.1039/c4nr00520a
   Soni A, 2015, BIOSENS BIOELECTRON, V67, P763, DOI 10.1016/j.bios.2014.09.042
   Tang J, 2014, J MATER CHEM A, V2, P6153, DOI 10.1039/c3ta14173j
   Wang HK, 2014, NANOSCALE, V6, P6084, DOI 10.1039/c4nr00672k
   Wang HK, 2013, ADV FUNCT MATER, V23, P4847, DOI 10.1002/adfm.201300303
   Wang YC, 2014, NANO LETT, V14, P3668, DOI 10.1021/nl5014579
   Wen Z, 2013, J MATER CHEM A, V1, P7511, DOI 10.1039/c3ta11004d
   Xia L, 2014, BIOSENS BIOELECTRON, V59, P350, DOI 10.1016/j.bios.2014.03.038
   Xia XH, 2012, SCI REP-UK, V2, DOI 10.1038/srep00981
   Xu J, 2014, ADV FUNCT MATER, V24, P1840, DOI 10.1002/adfm.201303042
   Yu ZY, 2016, BIOSENS BIOELECTRON, V75, P161, DOI 10.1016/j.bios.2015.08.024
   Zeng YY, 2015, RSC ADV, V5, P66738, DOI 10.1039/c5ra08187d
   Zhang GQ, 2013, SCI REP-UK, V3, DOI 10.1038/srep01470
   Zhang XL, 2015, ACS APPL MATER INTER, V7, P21745, DOI 10.1021/acsami.5b05149
   Zhang XY, 2014, ELECTROCHIM ACTA, V133, P615, DOI 10.1016/j.electacta.2014.04.089
   Zhao YY, 2014, BIOSENS BIOELECTRON, V57, P269, DOI 10.1016/j.bios.2014.02.022
   Zi YL, 2015, ADV MATER, V27, P2340, DOI 10.1002/adma.201500121
NR 27
TC 7
Z9 8
U1 3
U2 105
PU SPRINGER
PI NEW YORK
PA 233 SPRING ST, NEW YORK, NY 10013 USA
SN 0947-8396
EI 1432-0630
J9 APPL PHYS A-MATER
JI Appl. Phys. A-Mater. Sci. Process.
PD SEP
PY 2016
VL 122
IS 9
DI 10.1007/s00339-016-0263-9
PG 8
WC Materials Science, Multidisciplinary; Physics, Applied
WE Science Citation Index Expanded (SCI-EXPANDED)
SC Materials Science; Physics
GA DV0WZ
UT WOS:000382642700022
DA 2023-06-30
ER

PT J
AU Huang, YZ
   Lv, JY
   Zhang, YF
   Shao, YF
   Yang, DF
   Cong, Y
   Huang, JC
   Bian, R
AF Huang, Yazhou
   Lv, Junyan
   Zhang, Yunfei
   Shao, Yinfeng
   Yang, Dongfang
   Cong, Yuan
   Huang, Jiacai
   Bian, Rong
TI Atomic layer deposition (ALD)-constructed TaS2 nanoflakes for
   cancer-related nucleolin detection
SO NANOTECHNOLOGY
LA English
DT Article
DE atomic layer deposition; TaS2; nucleolin; transition metal
   dichalcogenides (TMDCs); biosensor
ID ELECTROCHEMICAL SENSING PLATFORM; HYDROGEN-PEROXIDE; MOS2; BIOSENSOR;
   APTASENSOR; APTAMER; AS1411
AB Sensitive detection of nucleolin (NCL) is of great significance for the early diagnosis of cancer. In this work, as a new type of two-dimensional (2D) transition metal dichalcogenides (TMDCs), TaS2 nanoflakes (NFs) were precisely constructed by atomic layer deposition (ALD) on carbon fiber paper (CFP) with high specific surface area. In situ observation showed that the nucleation and growth of TaS2 nanoflakes were precisely controlled by the number of ALD cycles, thereby regulating their electrochemical properties. The electrochemical performance of TaS(2)NFs was observed in depth, and compared with that of traditional 2D TMDCs. Due to the high surface area and conductivity, anodic/cathodic current of similar to 1570 mu A of TaS(2)NFs/CFP can be obtained. Subsequently, an electrochemical biosensor based on ALD-constructed TaS(2)NFs/CFP for cancer-related NCL detection was fabricated. Due to the excellent electrochemical performance of TaS(2)NFs/CFP, ultrasensitive detection of NCL in the linear range of 0.1 pM-10 nM with a detection limit of 0.034 pM was achieved.
C1 [Huang, Yazhou; Lv, Junyan; Zhang, Yunfei; Shao, Yinfeng; Huang, Jiacai; Bian, Rong] Nanjing Inst Technol, Ind Ctr, Nanjing 211167, Peoples R China.
   [Yang, Dongfang] Nanjing Inst Technol, Sch Energy & Power Engn, Nanjing 211167, Peoples R China.
   [Cong, Yuan] Nanjing Inst Technol, Sch Mat Sci & Engn, Nanjing 211167, Peoples R China.
C3 Nanjing Institute of Technology; Nanjing Institute of Technology;
   Nanjing Institute of Technology
RP Huang, YZ (通讯作者)，Nanjing Inst Technol, Ind Ctr, Nanjing 211167, Peoples R China.
EM huangyazhou@njit.edu.cn
FU National Natural Science Foundation of China [51905259]; Natural Science
   Foundation of Jiangsu Province [BK20191017]; Qing Lan Project of Jiangsu
   Province; College Students' Practice and Innovation Training Program of
   Jiangsu Province [202211276020Z]
FX AcknowledgmentsThis work was supported by the National Natural Science
   Foundation of China (51905259), the Natural Science Foundation of
   Jiangsu Province (BK20191017), the Qing Lan Project of Jiangsu Province,
   the College Students' Practice and Innovation Training Program of
   Jiangsu Province (202211276020Z).
CR ANSON FC, 1964, ANAL CHEM, V36, P932, DOI 10.1021/ac60210a068
   Bhimanapati GR, 2015, ACS NANO, V9, P11509, DOI 10.1021/acsnano.5b05556
   Dai YF, 2019, ANGEW CHEM INT EDIT, V58, P17399, DOI 10.1002/anie.201910772
   Dasgupta NP, 2011, NANO LETT, V11, P934, DOI 10.1021/nl103001h
   Fogal V, 2009, ANGIOGENESIS, V12, P91, DOI 10.1007/s10456-009-9137-5
   Gao WX, 2020, ACS SENSORS, V5, P1216, DOI 10.1021/acssensors.0c00292
   Hanif S, 2017, ANAL CHEM, V89, P9911, DOI 10.1021/acs.analchem.7b02147
   Huang YZ, 2019, NANOTECHNOLOGY, V30, DOI 10.1088/1361-6528/aaef13
   Jiao SL, 2020, SMALL, V16, DOI 10.1002/smll.202001223
   Lee JH, 2014, HISTOCHEM CELL BIOL, V141, P137, DOI 10.1007/s00418-013-1166-x
   Li HY, 2016, TALANTA, V146, P727, DOI 10.1016/j.talanta.2015.06.034
   Li N, 2021, TALANTA, V222, DOI 10.1016/j.talanta.2020.121522
   Li YR, 2015, ANAL CHEM, V87, P12183, DOI 10.1021/acs.analchem.5b03064
   Lin XY, 2016, SENSOR ACTUAT B-CHEM, V233, P100, DOI 10.1016/j.snb.2016.04.019
   Liu JX, 2019, NANO LETT, V19, P1437, DOI 10.1021/acs.nanolett.8b03818
   Liu L, 2022, ACS APPL MATER INTER, V14, P10081, DOI 10.1021/acsami.1c23009
   Liu L, 2021, SENSOR ACTUAT B-CHEM, V331, DOI 10.1016/j.snb.2021.129470
   Liu L, 2019, BIOSENS BIOELECTRON, V144, DOI 10.1016/j.bios.2019.111660
   Liu L, 2019, BIOSENS BIOELECTRON, V137, P45, DOI 10.1016/j.bios.2019.04.059
   Mahajan M, 2019, PHYS REV APPL, V11, DOI 10.1103/PhysRevApplied.11.024031
   Mei JC, 2018, BIOSENS BIOELECTRON, V110, P71, DOI 10.1016/j.bios.2018.03.043
   Otake Y, 2007, BLOOD, V109, P3069, DOI 10.1182/blood-2006-08-043257
   Pham T, 2021, BIOSENSORS-BASEL, V11, DOI 10.3390/bios11120514
   Radisavljevic B, 2011, NAT NANOTECHNOL, V6, P147, DOI 10.1038/NNANO.2010.279
   Rohaizad N, 2017, ACS APPL MATER INTER, V9, P40697, DOI 10.1021/acsami.7b13090
   Rosenberg JE, 2014, INVEST NEW DRUG, V32, P178, DOI 10.1007/s10637-013-0045-6
   Shen LY, 2019, ACS SENSORS, V4, P1612, DOI 10.1021/acssensors.9b00342
   Shi CF, 2021, BIOSENS BIOELECTRON, V178, DOI 10.1016/j.bios.2021.113040
   Shi JP, 2017, NAT COMMUN, V8, DOI 10.1038/s41467-017-01089-z
   Soundararajan S, 2008, CANCER RES, V68, P2358, DOI 10.1158/0008-5472.CAN-07-5723
   Sri S, 2022, ELECTROCHIM ACTA, V405, DOI 10.1016/j.electacta.2021.139736
   Su S, 2017, BIOSENS BIOELECTRON, V94, P552, DOI 10.1016/j.bios.2017.03.040
   Su S, 2017, ACS APPL MATER INTER, V9, P12773, DOI 10.1021/acsami.7b01141
   Su S, 2016, SMALL, V12, P3794, DOI 10.1002/smll.201601066
   Su XJ, 2020, J ELECTROANAL CHEM, V859, DOI 10.1016/j.jelechem.2020.113868
   Tan LK, 2014, NANOSCALE, V6, P10584, DOI 10.1039/c4nr02451f
   Toh RJ, 2017, ADV FUNCT MATER, V27, DOI 10.1002/adfm.201604923
   Wang BX, 2017, SENSOR ACTUAT B-CHEM, V245, P247, DOI 10.1016/j.snb.2017.01.180
   Wang QH, 2012, NAT NANOTECHNOL, V7, P699, DOI [10.1038/nnano.2012.193, 10.1038/NNANO.2012.193]
   Wen SP, 2019, ACS SENSORS, V4, P301, DOI 10.1021/acssensors.8b00682
   Wu L, 2013, ANAL CHEM, V85, P8397, DOI 10.1021/ac401810t
   Xiong E, 2017, ANAL CHEM, V89, P8830, DOI 10.1021/acs.analchem.7b01251
   Yang T, 2015, J MATER CHEM B, V3, P4884, DOI 10.1039/c5tb00227c
   Yoon J, 2017, BIOSENS BIOELECTRON, V93, P14, DOI 10.1016/j.bios.2016.11.064
   Zhai YJ, 2016, J ALLOY COMPD, V672, P600, DOI 10.1016/j.jallcom.2016.02.130
   Zhang Y, 2015, ADV MATER, V27, P935, DOI 10.1002/adma.201404568
   Zhou J, 2017, ELECTROCHIM ACTA, V250, P152, DOI 10.1016/j.electacta.2017.08.044
NR 47
TC 0
Z9 0
U1 24
U2 24
PU IOP Publishing Ltd
PI BRISTOL
PA TEMPLE CIRCUS, TEMPLE WAY, BRISTOL BS1 6BE, ENGLAND
SN 0957-4484
EI 1361-6528
J9 NANOTECHNOLOGY
JI Nanotechnology
PD APR 23
PY 2023
VL 34
IS 17
AR 175701
DI 10.1088/1361-6528/acb35c
PG 10
WC Nanoscience & Nanotechnology; Materials Science, Multidisciplinary;
   Physics, Applied
WE Science Citation Index Expanded (SCI-EXPANDED)
SC Science & Technology - Other Topics; Materials Science; Physics
GA 8U4SS
UT WOS:000929944600001
PM 36645911
DA 2023-06-30
ER

PT J
AU Zhang, W
   Zong, PS
   Zheng, XW
   Wang, LB
AF Zhang, Wei
   Zong, Peisong
   Zheng, Xiuwen
   Wang, Libin
TI An enhanced sensing platform for ultrasensitive impedimetric detection
   of target genes based on ordered FePt nanoparticles decorated carbon
   nanotubes
SO BIOSENSORS & BIOELECTRONICS
LA English
DT Article
DE Carbon nanotubes; FePt nanoparticles; DNA biosensor; Cyclic voltammetry;
   Electrochemical impedance spectroscopy; PML/RARA fusion gene
ID LABEL-FREE; ELECTROCHEMICAL DETECTION; DNA HYBRIDIZATION; BIOSENSORS;
   MOLECULES; ELECTRODE; SENSORS
AB We demonstrate a novel high-performance DNA hybridization biosensor with a carbon nanotubes (CNTs)-based nanocomposite membrane as the enhanced sensing platform. The platform was constructed by homogenously distributing ordered FePt nanoparticles (NPs) onto the CNTs matrix. The surface structure and electrochemical performance of the FePt/CNTs nanocomposite membrane were systematically investigated. Such a nanostructured composite membrane platform could combine with the advantages of FePt NPs and CNTs, greatly facilitate the electron-transfer process and the sensing behavior for DNA detection, leading to excellent sensitivity and selectivity. The complementary target genes from acute promyelocytic leukemia could be quantified in a wide range of 1.0 x 10(-12) mol/L to 1.0 x 10(-6) mol/L using electrochemical impedance spectroscopy, and the detection limit was 2.1 x 10(-13) mol/L under the optimal conditions. In addition, the DNA electrochemical biosensor was highly selective to discriminate single-base or double-base mismatched sequences. (C) 2012 Elsevier B.V. All rights reserved.
C1 [Zhang, Wei; Zong, Peisong; Zheng, Xiuwen; Wang, Libin] Linyi Univ, Sch Chem & Chem Engn, Key Lab Resources & Enviromental Analyt Chem Univ, Linyi 276005, Peoples R China.
C3 Linyi University
RP Zhang, W (通讯作者)，Linyi Univ, Sch Chem & Chem Engn, Key Lab Resources & Enviromental Analyt Chem Univ, Linyi 276005, Peoples R China.
EM zhangweigust@126.com; xwzheng1976@gmail.com
FU National Natural Science Foundation of China [21205057, 21101087];
   Shandong Province Natural Science Foundation [ZR2010BQ030, Y2005B02];
   Scientific Research Foundation for the Returned Overseas Chinese
   Scholars, State Education Ministry
FX This work was supported by the National Natural Science Foundation of
   China (Nos. 21205057 and 21101087), the Shandong Province Natural
   Science Foundation (Nos. ZR2010BQ030 and Y2005B02), and the Project
   Sponsored by the Scientific Research Foundation for the Returned
   Overseas Chinese Scholars, State Education Ministry.
CR Altintas Z, 2012, ANAL CHIM ACTA, V712, P138, DOI 10.1016/j.aca.2011.11.026
   Dong HF, 2010, ADV FUNCT MATER, V20, P1173, DOI 10.1002/adfm.200901721
   Flahaut E, 2003, CHEM COMMUN, P1442, DOI 10.1039/b301514a
   Gabl R, 2004, BIOSENS BIOELECTRON, V19, P615, DOI 10.1016/S0956-5663(03)00259-8
   Jacobs CB, 2010, ANAL CHIM ACTA, V662, P105, DOI 10.1016/j.aca.2010.01.009
   Jayakumar K, 2012, BIOSENS BIOELECTRON, V31, P406, DOI 10.1016/j.bios.2011.11.001
   Li L, 2012, BIOSENS BIOELECTRON, V33, P279, DOI 10.1016/j.bios.2011.12.039
   Mokhtari A, 2012, SENSOR ACTUAT B-CHEM, V169, P96, DOI 10.1016/j.snb.2012.03.059
   Musameh M, 2011, ADV MATER, V23, P906, DOI 10.1002/adma.201003836
   Nie HG, 2011, BIOSENS BIOELECTRON, V30, P28, DOI 10.1016/j.bios.2011.08.022
   Patil D, 2012, BIOSENS BIOELECTRON, V31, P176, DOI 10.1016/j.bios.2011.10.013
   Prusty DK, 2010, J AM CHEM SOC, V132, P12197, DOI 10.1021/ja105181v
   Sassolas A, 2008, CHEM REV, V108, P109, DOI 10.1021/cr0684467
   Teles FRR, 2008, TALANTA, V77, P606, DOI 10.1016/j.talanta.2008.07.024
   Wei N, 2009, TALANTA, V78, P1227, DOI 10.1016/j.talanta.2008.12.053
   Yu AM, 2012, ELECTROCHIM ACTA, V74, P111, DOI 10.1016/j.electacta.2012.04.024
   Zhang W, 2012, SENSOR ACTUAT B-CHEM, V162, P396, DOI 10.1016/j.snb.2011.12.090
   Zhang W, 2012, BIOSENS BIOELECTRON, V31, P182, DOI 10.1016/j.bios.2011.10.015
NR 18
TC 24
Z9 25
U1 2
U2 47
PU ELSEVIER ADVANCED TECHNOLOGY
PI OXFORD
PA OXFORD FULFILLMENT CENTRE THE BOULEVARD, LANGFORD LANE, KIDLINGTON,
   OXFORD OX5 1GB, OXON, ENGLAND
SN 0956-5663
J9 BIOSENS BIOELECTRON
JI Biosens. Bioelectron.
PD APR 15
PY 2013
VL 42
BP 481
EP 485
DI 10.1016/j.bios.2012.10.052
PG 5
WC Biophysics; Biotechnology & Applied Microbiology; Chemistry, Analytical;
   Electrochemistry; Nanoscience & Nanotechnology
WE Science Citation Index Expanded (SCI-EXPANDED)
SC Biophysics; Biotechnology & Applied Microbiology; Chemistry;
   Electrochemistry; Science & Technology - Other Topics
GA 158EH
UT WOS:000319951700079
PM 23238322
DA 2023-06-30
ER

PT J
AU Sun, W
   Qin, P
   Gao, HW
   Li, GC
   Jiao, K
AF Sun, Wei
   Qin, Peng
   Gao, Hongwei
   Li, Guicun
   Jiao, Kui
TI Electrochemical DNA biosensor based on chitosan/nano-V2O5/MWCNTs
   composite film modified carbon ionic liquid electrode and its
   application to the LAMP product of Yersinia enterocolitica gene sequence
SO BIOSENSORS & BIOELECTRONICS
LA English
DT Article
DE V2O5 nanobelt; Multi-walled carbon nanotubes; Chitosan; Carbon ionic
   liquid electrode; Electrochemical DNA biosensor
ID MEDIATED ISOTHERMAL AMPLIFICATION; VANADIUM-OXIDE; PAT GENE;
   HYBRIDIZATION; CHITOSAN; HEMOGLOBIN; NANOTUBES; ELECTROCATALYSIS;
   NANOPARTICLES; SENSOR
AB A new electrochemical DNA biosensor was fabricated by using a V2O5 nanobelts (nano-V2O5), Multiwalled carbon nanotubes (MWCNTs) and chitosan (CTS) nanocomposite materials modified carbon ionic liquid electrode (CILE) as the working electrode. The CILE was prepared by using N-hexylpyridinium hexafluorophosphate (HPPF6) as the binder with the graphite powder. The CTS-V2O5-MWCNTs/CILE was used as the basal electrode for the immobilization of the single-stranded DNA (ssDNA) probe. After the hybridization with the target ssDNA sequence, the electrochemical indicator of methylene blue (MB) was used to monitor the hybridization reaction. Experimental data indicated that the synergistic effect of nano-V2O5 and MWCNTs increased the amounts of ssDNA adsorbed on the electrode surface and resulted in the corresponding increase of the electrochemical responses. This DNA biosensor combined the advantages such as the biocompatibility of V2O5 nanobelt, the excellent electron transfer ability of MWCNTs, the good film-forming ability of CTS and the high conductivity of CILE. Under the optimal conditions differential pulse voltammetry (DPV) was used to record the electrochemical response of MB and the specific ssDNA sequence could be detected in the concentration range from 1.0 x 10(-11) to 1.0 x 10(-6) mol L-1 with the detection limit as 1.76 x 10-11 mol L-1 (3 sigma). The DNA biosensor showed good stability and discrimination ability to the one-base and three-base mismatched ssDNA sequence. The loop-mediated isothermal amplification (LAMP) product of Yersinia enterocolitica gene sequence in pork meat was detected by the proposed method with satisfactory result, suggesting that the CTS-V2O5-MWCNTs/ClLE had the potential for the sensitive detection of specific gene sequence. (C) 2009 Elsevier B.V. All rights reserved.
C1 [Sun, Wei; Qin, Peng; Jiao, Kui] Qingdao Univ Sci & Technol, Coll Chem & Mol Engn, Qingdao 266042, Shandong, Peoples R China.
   [Gao, Hongwei] Shandong Entry Exit Inspect & Quarantine Bur Peop, Qingdao 266042, Peoples R China.
   [Li, Guicun] Qingdao Univ Sci & Technol, Key Lab Nanostruct Mat, Qingdao 266042, Peoples R China.
C3 Qingdao University of Science & Technology; Qingdao University of
   Science & Technology
RP Sun, W (通讯作者)，Qingdao Univ Sci & Technol, Coll Chem & Mol Engn, 53 Zhenzhou Rd, Qingdao 266042, Shandong, Peoples R China.
EM sunwei@qust.edu.cn
RI sun, wei/GYU-5320-2022; wei, wei/IQW-1347-2023
OI Sun, Wei/0000-0002-9923-7328
FU National Natural Science Foundation of China [20635020, 20405008];
   Science Foundation of General Administration of Quality Supervision,
   Inspection and Quarantine of the People's Republic of China [2007IK167]
FX We are grateful to the financial support of the National Natural Science
   Foundation of China (No. 20635020,20405008) and the Science Foundation
   of General Administration of Quality Supervision, Inspection and
   Quarantine of the People's Republic of China (2007IK167).
CR Ahmed MU, 2009, ANALYST, V134, P966, DOI 10.1039/b812569d
   Bard A. J., 2001, ELECTROCHEMICAL METH, P213
   Baughman RH, 2002, SCIENCE, V297, P787, DOI 10.1126/science.1060928
   Bottone EJ, 1999, MICROBES INFECT, V1, P323, DOI 10.1016/S1286-4579(99)80028-8
   Cai H, 2003, ANAL BIOANAL CHEM, V375, P287, DOI 10.1007/s00216-002-1652-9
   Ding N, 2009, ELECTROCHEM COMMUN, V11, P538, DOI 10.1016/j.elecom.2008.12.017
   Fang WC, 2008, J PHYS CHEM C, V112, P11552, DOI 10.1021/jp8011602
   Fredriksson-Ahomaa M, 2001, LETT APPL MICROBIOL, V32, P375, DOI 10.1046/j.1472-765X.2001.00922.x
   Ghanbari K, 2008, BIOSENS BIOELECTRON, V23, P1825, DOI 10.1016/j.bios.2008.02.029
   Guerra EM, 2009, SOLID STATE SCI, V11, P456, DOI 10.1016/j.solidstatesciences.2008.07.014
   Huguenin F, 2004, ADV FUNCT MATER, V14, P985, DOI 10.1002/adfm.200305077
   Jayalakshmi M, 2007, J POWER SOURCES, V166, P578, DOI 10.1016/j.jpowsour.2006.11.025
   Jiang C, 2008, ELECTROCHIM ACTA, V53, P2917, DOI 10.1016/j.electacta.2007.11.015
   Jin AP, 2008, SOLID STATE IONICS, V179, P1256, DOI 10.1016/j.ssi.2008.01.019
   Kechagia N, 2007, INT J FOOD MICROBIOL, V118, P326, DOI 10.1016/j.ijfoodmicro.2007.07.044
   Khudaish EA, 2006, J ELECTROANAL CHEM, V587, P108, DOI 10.1016/j.jelechem.2005.10.023
   Kim IH, 2006, J ELECTROCHEM SOC, V153, pA989, DOI 10.1149/1.2188307
   Kot B, 2007, J FOOD PROTECT, V70, P1110, DOI 10.4315/0362-028X-70.5.1110
   Lee K, 2005, J PHYS CHEM B, V109, P16700, DOI 10.1021/jp051686q
   Li GC, 2006, J PHYS CHEM B, V110, P9383, DOI 10.1021/jp060904s
   Li J, 2005, ANAL BIOCHEM, V346, P107, DOI 10.1016/j.ab.2005.07.037
   Li TA, 2006, SENSOR ACTUAT B-CHEM, V113, P150, DOI 10.1016/j.snb.2005.02.041
   Liu JF, 2005, TRAC-TREND ANAL CHEM, V24, P20, DOI 10.1016/j.trac.2004.09.005
   Liu Y, 2005, BIOSENS BIOELECTRON, V21, P984, DOI 10.1016/j.bios.2005.03.003
   Lu XB, 2006, BIOMACROMOLECULES, V7, P975, DOI 10.1021/bm050933t
   MILLAN KM, 1993, ANAL CHEM, V65, P2317, DOI 10.1021/ac00065a025
   Nagamine K, 2002, MOL CELL PROBE, V16, P223, DOI 10.1006/mcpr.2002.0415
   Notomi T, 2000, NUCLEIC ACIDS RES, V28, DOI 10.1093/nar/28.12.e63
   Pandey S, 2006, ANAL CHIM ACTA, V556, P38, DOI 10.1016/j.aca.2005.06.038
   Raj AD, 2010, CURR APPL PHYS, V10, P531, DOI 10.1016/j.cap.2009.07.015
   Safavi A, 2008, ELECTROCHEM COMMUN, V10, P420, DOI 10.1016/j.elecom.2007.12.026
   Selvaraju T, 2008, LANGMUIR, V24, P9883, DOI 10.1021/la801828a
   Sun W, 2008, ELECTROCHIM ACTA, V53, P8217, DOI 10.1016/j.electacta.2008.06.021
   Sun W, 2007, J PHYS CHEM B, V111, P4560, DOI 10.1021/jp067933n
   Sun W, 2009, ELECTROCHIM ACTA, V54, P4141, DOI 10.1016/j.electacta.2009.02.055
   Teles FRR, 2008, TALANTA, V77, P606, DOI 10.1016/j.talanta.2008.07.024
   Tkac J, 2007, BIOSENS BIOELECTRON, V22, P1820, DOI 10.1016/j.bios.2006.08.014
   Wang J, 2003, ANAL CHIM ACTA, V500, P247, DOI 10.1016/S0003-2670(03)00725-6
   Wang J, 1996, ANAL CHEM, V68, P2629, DOI 10.1021/ac9602433
   Wei D, 2008, ANAL CHIM ACTA, V607, P126, DOI 10.1016/j.aca.2007.12.011
   Xu C, 2001, FRESEN J ANAL CHEM, V369, P428, DOI 10.1007/s002160000673
   Yang J, 2007, ANAL BIOCHEM, V365, P24, DOI 10.1016/j.ab.2006.12.039
   Yang YH, 2007, ANAL CHIM ACTA, V584, P268, DOI 10.1016/j.aca.2006.11.055
   Zhang J, 2003, J PHYS CHEM B, V107, P3712, DOI 10.1021/jp027500u
   Zhang W, 2008, APPL SURF SCI, V254, P4750, DOI 10.1016/j.apsusc.2008.01.102
   Zhu NN, 2005, ANAL CHIM ACTA, V545, P21, DOI 10.1016/j.aca.2005.04.015
   Zhu NN, 2004, ANAL CHIM ACTA, V510, P163, DOI 10.1016/j.aca.2004.01.017
NR 47
TC 132
Z9 138
U1 2
U2 107
PU ELSEVIER ADVANCED TECHNOLOGY
PI OXFORD
PA OXFORD FULFILLMENT CENTRE THE BOULEVARD, LANGFORD LANE, KIDLINGTON,
   OXFORD OX5 1GB, OXON, ENGLAND
SN 0956-5663
EI 1873-4235
J9 BIOSENS BIOELECTRON
JI Biosens. Bioelectron.
PD FEB 15
PY 2010
VL 25
IS 6
BP 1264
EP 1270
DI 10.1016/j.bios.2009.10.011
PG 7
WC Biophysics; Biotechnology & Applied Microbiology; Chemistry, Analytical;
   Electrochemistry; Nanoscience & Nanotechnology
WE Science Citation Index Expanded (SCI-EXPANDED)
SC Biophysics; Biotechnology & Applied Microbiology; Chemistry;
   Electrochemistry; Science & Technology - Other Topics
GA 559YO
UT WOS:000274868800002
PM 19926468
DA 2023-06-30
ER

PT J
AU Dooru, E
   Erhan, E
   Arikan, OA
AF Dooru, Erkan
   Erhan, Elif
   Arikan, Osman A.
TI Investigation of Dilution Agent Effect onto Interactions Between
   Methylene Blue and DNA using Carbon Fiber Based DNA Biosensor
SO JOURNAL OF NEW MATERIALS FOR ELECTROCHEMICAL SYSTEMS
LA English
DT Article
ID GOLD NANOPARTICLES; ELECTROCHEMICAL BIOSENSOR; ASCORBIC-ACID;
   HYBRIDIZATION; MICROELECTRODES; ELECTRODES; OLIGONUCLEOTIDES;
   ELECTROCATALYSIS; IMMOBILIZATION; DOPAMINE
AB This paper focuses on the dilution agent effect onto interactions between methylene blue (MB) and DNA using carbon fiber microelectrode (CFME) based DNA biosensor. In this study, designed CFME based DNA biosensor was successfully carried out considering the effect of probe dilution agent (e.g. 3-mercaptopropionic acid) against proposed hybridization mechanism types. The voltammetric signals of MB were measured at bare CFME, single-stranded DNA (ssDNA)-modified CFME and double-stranded DNA (dsDNA)-modified CFME by means of square wave voltammetry (SWV). The electrochemical parameters for MB on binding to DNA onto single CFME in the solution and at the electrode surface were described. This study shows that probe dilution agent is a significant factor in determining the type of DNA hybridization mechanisms.
C1 [Dooru, Erkan; Arikan, Osman A.] Istanbul Tech Univ, Dept Environm Engn, TR-34469 Istanbul, Turkey.
   [Erhan, Elif] Uskudar Univ, Dept Bioengn, TR-34662 Istanbul, Turkey.
C3 Istanbul Technical University; Uskudar University
RP Dooru, E (通讯作者)，Istanbul Tech Univ, Dept Environm Engn, TR-34469 Istanbul, Turkey.
EM dogru16@yahoo.com
RI Erhan, Elif/AAX-4375-2020; ARIKAN, OSMAN A/F-1193-2015
OI Erhan, Elif/0000-0002-2827-6020; ARIKAN, OSMAN A/0000-0002-0716-1865
CR Arias P, 2009, J ELECTROANAL CHEM, V634, P123, DOI 10.1016/j.jelechem.2009.07.022
   Boon EM, 2000, NAT BIOTECHNOL, V18, P1096, DOI 10.1038/80301
   Chen JH, 2008, ANAL CHEM, V80, P8028, DOI 10.1021/ac801040e
   de-los-Santos-Alvarez P, 2004, ANAL BIOANAL CHEM, V378, P104, DOI 10.1007/s00216-003-2369-0
   Erdem A, 2000, ANAL CHIM ACTA, V422, P139, DOI 10.1016/S0003-2670(00)01058-8
   Erdem A, 2001, ELECTROANAL, V13, P219, DOI 10.1002/1521-4109(200103)13:3<219::AID-ELAN219>3.0.CO;2-7
   Farjami E, 2010, ANALYST, V135, P1443, DOI 10.1039/c0an00049c
   Jiang XH, 2005, ANALYST, V130, P391, DOI 10.1039/b412967a
   Jin Y, 2007, BIOSENS BIOELECTRON, V22, P1126, DOI 10.1016/j.bios.2006.04.011
   Kelley SO, 1999, NUCLEIC ACIDS RES, V27, P4830, DOI 10.1093/nar/27.24.4830
   Kerman K, 2002, ANAL CHIM ACTA, V462, P39, DOI 10.1016/S0003-2670(02)00308-2
   Lin XH, 2007, TALANTA, V72, P468, DOI 10.1016/j.talanta.2006.11.015
   Liu T, 2005, J AM CHEM SOC, V127, P10160, DOI 10.1021/ja053025c
   Lu LP, 2004, ANAL SCI, V20, P1131, DOI 10.2116/analsci.20.1131
   Odenthal KJ, 2007, ANALYST, V132, P603, DOI 10.1039/b701816a
   Ostatna V, 2005, BIOELECTROCHEMISTRY, V67, P205, DOI 10.1016/j.bioelechem.2004.07.008
   Ozkan D, 2002, BIOELECTROCHEMISTRY, V58, P119, DOI 10.1016/S1567-5394(02)00131-7
   Palchetti I, 2008, ANALYST, V133, P846, DOI 10.1039/b802920m
   Pan D, 2007, SENSORS-BASEL, V7, P2671, DOI 10.3390/s7112671
   Pan HZ, 2015, J BIOTECHNOL, V214, P133, DOI 10.1016/j.jbiotec.2015.09.015
   Pividori MI, 2000, BIOSENS BIOELECTRON, V15, P291, DOI 10.1016/S0956-5663(00)00071-3
   Rauf S, 2005, J PHARMACEUT BIOMED, V37, P205, DOI 10.1016/j.jpba.2004.10.037
   Sarac AS, 2006, TURK J CHEM, V30, P401
   Tani A, 2001, ANALYST, V126, P1756, DOI 10.1039/b104260m
   Uslu B, 2007, ANAL LETT, V40, P817, DOI 10.1080/00032710701242121
   Wang JL, 2009, J ELECTROANAL CHEM, V626, P1, DOI 10.1016/j.jelechem.2008.08.008
   Wang J, 2015, ANAL BIOCHEM, V469, P71, DOI 10.1016/j.ab.2014.09.023
   Yang WR, 2002, ELECTROANAL, V14, P1299, DOI 10.1002/1521-4109(200210)14:18<1299::AID-ELAN1299>3.0.CO;2-Y
   Zhang MN, 2007, ANAL CHEM, V79, P6559, DOI 10.1021/ac0705871
   Zhu L, 2008, SENSORS-BASEL, V8, P5649, DOI 10.3390/s8095649
   Zuo SH, 2009, BIOELECTROCHEMISTRY, V74, P223, DOI 10.1016/j.bioelechem.2008.09.004
NR 31
TC 0
Z9 0
U1 0
U2 6
PU ECOLE POLYTECHNIQUE MONTREAL
PI MONTREAL
PA C P 6079, SUCC CENTRE-VILLE, MONTREAL, PQ H3C 3A7, CANADA
SN 1480-2422
J9 J NEW MAT ELECTR SYS
JI J. New Mat.Electrochem. Syst.
PY 2017
VL 20
IS 2
BP 65
EP 70
PG 6
WC Electrochemistry; Materials Science, Multidisciplinary
WE Science Citation Index Expanded (SCI-EXPANDED)
SC Electrochemistry; Materials Science
GA FE4HJ
UT WOS:000408174700004
DA 2023-06-30
ER

PT J
AU Karyakina, EE
   Lukhnovich, AV
   Yashina, EI
   Statkus, MA
   Tsisin, GI
   Karyakin, AA
AF Karyakina, E. E.
   Lukhnovich, A. V.
   Yashina, E. I.
   Statkus, M. A.
   Tsisin, G. I.
   Karyakin, A. A.
TI Electrochemical Biosensor Powered by Pre-concentration: Improved
   Sensitivity and Selectivity towards Lactate
SO ELECTROANALYSIS
LA English
DT Article
DE lactate biosensor; Prussian Blue; flow-injection; pre-concentration;
   exhaled breath condensate
ID EXHALED BREATH CONDENSATE; NONINVASIVE DIAGNOSTIC-TESTS; LACTIC-ACID;
   PRUSSIAN BLUE; OXIDASE; ELECTRODE; DISEASE; TOOL
AB We report on the flow-injection (FIA) electrochemical system coupling with ion-exchange pre-concentration column. The response of the FIA system is provided by the advanced lactate biosensor based on Prussian Blue as an electrocatalyst. The FIA system powered by pre-concentration is characterized by improved selectivity avoiding influence of non-anionic interfering compounds. The attractive performance characteristics of the system with pre-concentration which are advantageous over conventional FIA combined with a similar biosensor are: (i) the 50 times improved sensitivity (7.0 A cm(-2)M(-1)) and (ii) the calibration range shifted by almost two orders of magnitude towards lower analyte concentrations. The developed FIA system was tested for lactate detection in exhaled breath condensate samples collected from pulmonary patients and sportsmen.
C1 [Karyakina, E. E.; Lukhnovich, A. V.; Yashina, E. I.; Statkus, M. A.; Tsisin, G. I.; Karyakin, A. A.] Moscow MV Lomonosov State Univ, Fac Chem, Moscow 119991, Russia.
C3 Lomonosov Moscow State University
RP Karyakin, AA (通讯作者)，Moscow MV Lomonosov State Univ, Fac Chem, Moscow 119991, Russia.
EM aak@analyt.chem.msu.ru
RI Tsysin, Grigoriy I/E-2034-2012; Karyakin, Arkady A/I-6000-2012; Statkus,
   Mikhail/E-2011-2012
OI Karyakin, Arkady A/0000-0002-0457-7638; Statkus,
   Mikhail/0000-0003-3175-9338
FU Russian Science Foundation [16-13-00010]; Russian Science Foundation
   [16-13-00010] Funding Source: Russian Science Foundation
FX Financial support through Russian Science Foundation grant # 16-13-00010
   is greatly acknowledged.
CR Barker SB, 1941, J BIOL CHEM, V138, P535
   Bassi P, 2005, UROL INT, V75, P193, DOI 10.1159/000087792
   BLEIBERG B, 1991, J CHROMATOGR-BIOMED, V568, P301, DOI 10.1016/0378-4347(91)80167-B
   Davis MD, 2012, IMMUNOL ALLERGY CLIN, V32, P363, DOI 10.1016/j.iac.2012.06.014
   Estep JM, 2010, CURR MOL MED, V10, P166, DOI 10.2174/156652410790963321
   Faude O, 2009, SPORTS MED, V39, P469, DOI 10.2165/00007256-200939060-00003
   Ghamouss F, 2006, ANAL CHIM ACTA, V570, P158, DOI 10.1016/j.aca.2006.04.022
   Gundling F, 2006, Z GASTROENTEROL, V44, P1247, DOI 10.1055/s-2006-927224
   Heck H, 2008, DEUT Z SPORTMED, V59, P297
   Hunt J, 2002, J ALLERGY CLIN IMMUN, V110, P28, DOI 10.1067/mai.2002.124966
   Jia Q, 2008, MICROCHEM J, V89, P82, DOI 10.1016/j.microc.2007.12.005
   KARUBE I, 1980, ANAL CHIM ACTA, V119, P271, DOI 10.1016/S0003-2670(01)93626-8
   Karyakin AA, 1999, SENSOR ACTUAT B-CHEM, V57, P268, DOI 10.1016/S0925-4005(99)00154-9
   Karyakin AA, 2007, ANGEW CHEM INT EDIT, V46, P7678, DOI 10.1002/anie.200700341
   Konstantinidi E. M., 2015, SCI WORLD J, P1
   Korosoglou G, 2007, EXP CLIN ENDOCR DIAB, V115, P211, DOI 10.1055/s-2007-973083
   Kuban P, 2013, ANAL CHIM ACTA, V805, P1, DOI 10.1016/j.aca.2013.07.049
   Liu SQ, 2003, INT J FOOD MICROBIOL, V83, P115, DOI 10.1016/S0168-1605(02)00366-5
   Loaiza OA, 2015, BIOELECTROCHEMISTRY, V101, P58, DOI 10.1016/j.bioelechem.2014.07.005
   MASCINI M, 1984, ANAL CHIM ACTA, V157, P45, DOI 10.1016/S0003-2670(00)83604-1
   MIZUTANI F, 1983, ANAL CHEM, V55, P35, DOI 10.1021/ac00252a012
   Pribil MM, 2014, J ELECTROANAL CHEM, V731, P112, DOI 10.1016/j.jelechem.2014.08.014
   Pribil MM, 2014, ANAL CHEM, V86, P5215, DOI 10.1021/ac501547u
   Rassaei L, 2014, ANAL BIOANAL CHEM, V406, P123, DOI 10.1007/s00216-013-7307-1
   Sakharov DA, 2010, B EXP BIOL MED+, V150, P83, DOI 10.1007/s10517-010-1075-0
   SCHINDLER JG, 1981, FRESEN Z ANAL CHEM, V308, P434, DOI 10.1007/BF00466079
   Shimomura T, 2012, ANAL CHIM ACTA, V714, P114, DOI 10.1016/j.aca.2011.11.053
   Sitnikova NA, 2014, ANAL CHEM, V86, P4131, DOI 10.1021/ac500595v
   WANG DL, 1993, ANAL CHEM, V65, P1069, DOI 10.1021/ac00056a021
   WILLIAMS DL, 1970, ANAL CHEM, V42, P118, DOI 10.1021/ac60283a032
   Yashina EI, 2010, ANAL CHEM, V82, P1601, DOI 10.1021/ac9027615
NR 31
TC 7
Z9 6
U1 2
U2 27
PU WILEY-V C H VERLAG GMBH
PI WEINHEIM
PA POSTFACH 101161, 69451 WEINHEIM, GERMANY
SN 1040-0397
EI 1521-4109
J9 ELECTROANAL
JI Electroanalysis
PD OCT
PY 2016
VL 28
IS 10
BP 2389
EP 2393
DI 10.1002/elan.201600232
PG 5
WC Chemistry, Analytical; Electrochemistry
WE Science Citation Index Expanded (SCI-EXPANDED)
SC Chemistry; Electrochemistry
GA EC1RY
UT WOS:000387886500017
DA 2023-06-30
ER

PT J
AU Zhao, MG
   Li, ZL
   Han, ZQ
   Wang, K
   Zhou, Y
   Huang, JY
   Ye, ZZ
AF Zhao, Minggang
   Li, Zhenglong
   Han, Ziqi
   Wang, Ke
   Zhou, Yu
   Huang, Jingyun
   Ye, Zhizhen
TI Synthesis of mesoporous multiwall ZnO nanotubes by replicating silk and
   application for enzymatic biosensor
SO BIOSENSORS & BIOELECTRONICS
LA English
DT Article
DE ZnO; Mesoporous multiwall nanotubes; Glucose oxidase; Electrochemical
   biosensor
ID AMPEROMETRIC GLUCOSE BIOSENSOR; ZINC-OXIDE; ELECTROCHEMICAL BIOSENSOR;
   BIOMIMETIC SYNTHESIS; BARIUM-TITANATE; NANOPARTICLES; SENSOR;
   IMMOBILIZATION; NANOSTRUCTURES; TEMPERATURE
AB A facial biotemplate-directed synthetic route for fabricating mesoporous multiwall ZnO nanotubes (ZnO-MMNTs) was proposed. Owing to the mesoporous multiwall based matrix, one dimensional (1D) tubes based channels and high isoelectric point (IEP), the prepared ZnO-MMNTs are wonderful platform to immobilize glucose oxidase (GOx) for glucose biosensing. Scale-adaptive cells are constructed to hold enzymes molecules, maintain enzymatic activity and keep stability. The prepared enzymatic electrode (chitosan/GOx/ZnO/Au) exhibits high sensitivity (47.2 mu A mM(-1) cm(-2)), very fast response (<2 s), quite low K-m(app) (1.09 mM), excellent selectivity and stability. Therefore, ZnO-MMNTs are promising material for enzyme assembly and other biological applications. (C) 2013 Elsevier B.V. All rights reserved.
C1 [Zhao, Minggang; Li, Zhenglong; Han, Ziqi; Wang, Ke; Zhou, Yu; Huang, Jingyun; Ye, Zhizhen] Zhejiang Univ, Dept Mat Sci & Engn, State Key Lab Silicon Mat, Hangzhou 310027, Peoples R China.
   [Huang, Jingyun; Ye, Zhizhen] Zhejiang Univ, Cyrus Tang Ctr Sensor Mat & Applicat, Hangzhou 310027, Peoples R China.
C3 Zhejiang University; Zhejiang University
RP Huang, JY (通讯作者)，Zhejiang Univ, Dept Mat Sci & Engn, State Key Lab Silicon Mat, Hangzhou 310027, Peoples R China.
EM huangjy@zju.edu.cn
FU National Natural Science Foundation of China; Doctorate Fund of the
   Ministry of Education
FX This work was partly supported by the National Natural Science
   Foundation of China and the Doctorate Fund of the Ministry of Education.
CR Ahmad M, 2010, J PHYS CHEM C, V114, P9308, DOI 10.1021/jp102505g
   Becerril HA, 2005, J AM CHEM SOC, V127, P2828, DOI 10.1021/ja043314l
   Belcher AM, 1996, NATURE, V381, P56, DOI 10.1038/381056a0
   Brutchey RL, 2006, J AM CHEM SOC, V128, P10288, DOI 10.1021/ja063107g
   Cha JN, 2000, NATURE, V403, P289, DOI 10.1038/35002038
   CHI QJ, 1994, J CHEM SOC FARADAY T, V90, P2057, DOI 10.1039/ft9949002057
   Deng L, 2007, BIOMACROMOLECULES, V8, P2063, DOI 10.1021/bm061049l
   Dickerson MB, 2008, CHEM REV, V108, P4935, DOI 10.1021/cr8002328
   Fang B, 2011, SENSOR ACTUAT B-CHEM, V155, P304, DOI 10.1016/j.snb.2010.12.040
   Fatemi H, 2012, CURR APPL PHYS, V12, P1033, DOI 10.1016/j.cap.2012.01.001
   HELLER A, 1990, ACCOUNTS CHEM RES, V23, P128, DOI 10.1021/ar00173a002
   Huang JY, 2006, NANO LETT, V6, P2325, DOI 10.1021/nl061851t
   Kong T, 2009, SENSOR ACTUAT B-CHEM, V138, P344, DOI 10.1016/j.snb.2009.01.002
   Lee D, 2005, ADV MATER, V17, P2828, DOI 10.1002/adma.200500793
   Lei Y, 2011, COLLOID SURFACE B, V82, P168, DOI 10.1016/j.colsurfb.2010.08.034
   Luo XL, 2004, ANAL BIOCHEM, V334, P284, DOI 10.1016/j.ab.2004.07.005
   Naik RR, 2002, NAT MATER, V1, P169, DOI 10.1038/nmat758
   Nuraje N, 2006, ADV MATER, V18, P807, DOI 10.1002/adma.200501340
   Nuraje N, 2012, ADV MATER, V24, P2885, DOI 10.1002/adma.201200114
   Pan LJ, 2012, P NATL ACAD SCI USA, V109, P9287, DOI 10.1073/pnas.1202636109
   Rakow NA, 2000, NATURE, V406, P710, DOI 10.1038/35021028
   RIKLIN A, 1995, NATURE, V376, P672, DOI 10.1038/376672a0
   Selbach SM, 2007, J AM CERAM SOC, V90, P3430, DOI 10.1111/j.1551-2916.2007.01937.x
   Singh SP, 2007, APPL PHYS LETT, V91, DOI 10.1063/1.2768302
   Tao AR, 2010, J MATER CHEM, V20, P7916, DOI 10.1039/c0jm00786b
   Xie JN, 2007, NANOTECHNOLOGY, V18, DOI 10.1088/0957-4484/18/6/065503
   Zang JF, 2007, ELECTROANAL, V19, P1008, DOI 10.1002/elan.200603808
   Zhai DY, 2013, ACS NANO, V7, P3540, DOI 10.1021/nn400482d
   Zhai YL, 2011, J ELECTROANAL CHEM, V656, P198, DOI 10.1016/j.jelechem.2010.11.020
   Zhang L, 2004, J ELECTROANAL CHEM, V568, P189, DOI 10.1016/j.jelechem.2004.01.022
   Zhao MG, 2013, BIOSENS BIOELECTRON, V43, P226, DOI 10.1016/j.bios.2012.11.041
   Zhao MG, 2013, CURR APPL PHYS, V13, P403, DOI 10.1016/j.cap.2012.08.019
   Zhao W, 2005, LANGMUIR, V21, P9630, DOI 10.1021/la051370+
   Zhu XL, 2007, BIOSENS BIOELECTRON, V22, P1600, DOI 10.1016/j.bios.2006.07.007
NR 34
TC 52
Z9 58
U1 6
U2 258
PU ELSEVIER ADVANCED TECHNOLOGY
PI OXFORD
PA OXFORD FULFILLMENT CENTRE THE BOULEVARD, LANGFORD LANE, KIDLINGTON,
   OXFORD OX5 1GB, OXON, ENGLAND
SN 0956-5663
J9 BIOSENS BIOELECTRON
JI Biosens. Bioelectron.
PD NOV 15
PY 2013
VL 49
BP 318
EP 322
DI 10.1016/j.bios.2013.05.017
PG 5
WC Biophysics; Biotechnology & Applied Microbiology; Chemistry, Analytical;
   Electrochemistry; Nanoscience & Nanotechnology
WE Science Citation Index Expanded (SCI-EXPANDED)
SC Biophysics; Biotechnology & Applied Microbiology; Chemistry;
   Electrochemistry; Science & Technology - Other Topics
GA 204UM
UT WOS:000323396700048
PM 23792653
DA 2023-06-30
ER

PT J
AU Kerman, K
   Mahmoud, KA
   Kraatz, HB
AF Kerman, Kagan
   Mahmoud, Khaled A.
   Kraatz, Heinz-Bernhard
TI An electrochemical approach for the detection of HIV-1 protease
SO CHEMICAL COMMUNICATIONS
LA English
DT Article
ID INHIBITORS; RECOGNITION; PROTEINASE; BIOSENSORS; ELEMENT
AB An electrochemical biosensor with a new bioorganometallic approach for the detection of human immunodeficiency virus (HIV) type 1 protease ( HIV-1 PR) using surface-bound ferrocenoyl ( Fc)-pepstatin conjugates is presented.
C1 Univ Saskatchewan, Dept Chem, Saskatoon, SK S7N 5C9, Canada.
C3 University of Saskatchewan
RP Kraatz, HB (通讯作者)，Univ Saskatchewan, Dept Chem, 110 Sci Pl, Saskatoon, SK S7N 5C9, Canada.
EM hkraatz@uwo.ca
RI Kraatz, Heinz-Bernhard/D-2246-2014
OI Kraatz, Heinz-Bernhard/0000-0002-7149-0110; Mahmoud,
   Khaled/0000-0003-1246-4067
CR Alterman M, 2001, EUR J PHARM SCI, V13, P203, DOI 10.1016/S0928-0987(01)00109-9
   Babine RE, 1997, CHEM REV, V97, P1359, DOI 10.1021/cr960370z
   BARRESINOUSSI F, 1983, SCIENCE, V220, P868, DOI 10.1126/science.6189183
   Brik A, 2003, ORG BIOMOL CHEM, V1, P5, DOI 10.1039/b208248a
   CORNISHBOWDEN AJ, 1969, BIOCHEM J, V113, P353, DOI 10.1042/bj1130353
   de Witte L, 2007, NAT MED, V13, P367, DOI 10.1038/nm1541
   DOBROWSKI AW, 1992, J ANTIBIOT, V45, P671
   Finklea H. O., 1996, ELECTROANALYTICAL CH, V19, P110
   GALLO RC, 1988, SCI AM, V259, P40, DOI 10.1038/scientificamerican1088-40
   Hornak V, 2007, DRUG DISCOV TODAY, V12, P132, DOI 10.1016/j.drudis.2006.12.011
   Hu K, 2005, J VIROL METHODS, V128, P93, DOI 10.1016/j.jviromet.2005.04.012
   HUFF JR, 1991, J MED CHEM, V34, P2305, DOI 10.1021/jm00112a001
   Kitano H, 2005, ANAL CHEM, V77, P1588, DOI 10.1021/ac0488558
   KRAMER RA, 1986, SCIENCE, V231, P1580, DOI 10.1126/science.2420008
   LAPATTO R, 1989, NATURE, V342, P299, DOI 10.1038/342299a0
   Mahmoud KA, 2007, CHEM-EUR J, V13, P5885, DOI 10.1002/chem.200601878
   Markgren PO, 2000, ANAL BIOCHEM, V279, P71, DOI 10.1006/abio.1999.4467
   Markgren PO, 2001, ANAL BIOCHEM, V291, P207, DOI 10.1006/abio.2001.5025
   Miller J.C., 1993, ERRORS INSTRUMENTAL, VThird, P119
   Minunni M, 2004, BIOSENS BIOELECTRON, V20, P1149, DOI 10.1016/j.bios.2004.03.037
   Munch J, 2007, CELL, V129, P263, DOI 10.1016/j.cell.2007.02.042
   ONDEYKA J, 1992, J ANTIBIOT, V45, P679, DOI 10.7164/antibiotics.45.679
   Piana S, 2001, J AM CHEM SOC, V123, P8730, DOI 10.1021/ja003145e
   RICHARDS AD, 1989, FEBS LETT, V247, P113, DOI 10.1016/0014-5793(89)81251-7
   Shuman CF, 2003, ANTIVIR RES, V58, P235, DOI 10.1016/S0166-3542(03)00002-0
   TOH H, 1985, NATURE, V315, P691, DOI 10.1038/315691a0
   Tombelli S, 2005, BIOELECTROCHEMISTRY, V67, P135, DOI 10.1016/j.bioelechem.2004.04.011
   WALLQVIST A, 1995, PROTEIN SCI, V4, P1881, DOI 10.1002/pro.5560040923
   Xu YM, 2001, TETRAHEDRON LETT, V42, P2601, DOI 10.1016/S0040-4039(01)00251-9
NR 29
TC 40
Z9 45
U1 0
U2 32
PU ROYAL SOC CHEMISTRY
PI CAMBRIDGE
PA THOMAS GRAHAM HOUSE, SCIENCE PARK, MILTON RD, CAMBRIDGE CB4 0WF, CAMBS,
   ENGLAND
SN 1359-7345
EI 1364-548X
J9 CHEM COMMUN
JI Chem. Commun.
PY 2007
IS 37
BP 3829
EP 3831
DI 10.1039/b707140j
PG 3
WC Chemistry, Multidisciplinary
WE Science Citation Index Expanded (SCI-EXPANDED)
SC Chemistry
GA 211WF
UT WOS:000249553300018
PM 18217661
DA 2023-06-30
ER

PT J
AU Szymczyk, A
   Soliwodzka, K
   Moskal, M
   Rozanowski, K
   Ziolkowski, R
AF Szymczyk, Anna
   Soliwodzka, Karolina
   Moskal, Magdalena
   Rozanowski, Krzysztof
   Ziolkowski, Robert
TI Further insight into the possible influence of electrode blocking agents
   on the stem-loop based electrochemical DNA sensor parameters
SO SENSORS AND ACTUATORS B-CHEMICAL
LA English
DT Article
DE electrochemistry; stem-loop; methylene blue; electrode blocking agents
ID SELF-ASSEMBLED MONOLAYERS; GOLD ELECTRODES; KINETICS; INTERROGATION;
   COADSORPTION; BIOSENSORS
AB Understanding the electrochemical and interfacial behavior of the biosensor's recognition layer is crucial for developing devices dedicated to real-life applications. Commonly used binary monolayers with ssDNA as a receptor are also built with 6-mercapto-1-hexanol as an electrode blocking agent (EBA). However, still, poorly reproducible results of such biosensors are reported, especially in the presence of electroactive redox probes freely accessible in measurement buffer. Herein we present investigations on the application of different electrode blocking agents in electrochemical DNA biosensors based on the methylene blue labeled stem-loop-based probe architecture. Electrochemical and working parameters of prepared biosensor were strongly dependent on EBA type used: (i) partial negative charge originated from -OH group in classical mercapto-derivatives of alkanols, 6-mercapto-l-hexanol (MCH) and 2-mercaptoethanol (MCE), (ii) positively charged head group, cysteamine hydrochloride (CHC) (iii) neutral molecule showing two resonance structures, sodium diethyldithiocarbamate, (DEDTC), (iv) differently oriented at the electrode surface aromatic rings, perpendicular to the electrode surface, 2-phenylethanethiol (2-PhET) and significantly tilted, 1,3-benzenedithiol (BDT). Presented investigations show the strong dependence between resonance structures and registered currents. Moreover, because of the improved biosensor's working parameters and significantly reduced unspecific protein adsorption, DEDTC shows high potential applicability as a new electrode blocking agent during biosensor's electrochemical sensing layers preparation.
C1 [Szymczyk, Anna; Soliwodzka, Karolina; Moskal, Magdalena; Ziolkowski, Robert] Warsaw Univ Technol, Fac Chem, Chair Med Biotechnol, Noakowskiego 3, PL-00664 Warsaw, Poland.
   [Rozanowski, Krzysztof] CEZAMAT PW, Poleczki 19, PL-02822 Warsaw, Poland.
   [Szymczyk, Anna] Warsaw Univ Technol, Doctoral Sch 1, Pl Politech 1, PL-00661 Warsaw, Poland.
C3 Warsaw University of Technology; Warsaw University of Technology
RP Ziolkowski, R (通讯作者)，Warsaw Univ Technol, Fac Chem, Chair Med Biotechnol, Noakowskiego 3, PL-00664 Warsaw, Poland.
EM robert.ziolkowski@pw.edu.pl
OI Ziolkowski, Robert/0000-0001-7225-0904; Szymczyk,
   Anna/0000-0003-2100-4169
FU IDUB against COVID-19 project - Warsaw University of Technology under
   the program Excellence Initiative: Research University (IDUB); Warsaw
   University of Technology
FX This research was funded by: (i) IDUB against COVID-19 project granted
   by Warsaw University of Technology under the program Excellence
   Initiative: Research University (IDUB) and (ii) by Warsaw University of
   Technology.
CR Arinaga K, 2006, LANGMUIR, V22, P5560, DOI 10.1021/la060324m
   Bidar N, 2021, TRAC-TREND ANAL CHEM, V134, DOI 10.1016/j.trac.2020.116143
   Blidar A, 2019, ANAL BIOANAL CHEM, V411, P1053, DOI 10.1007/s00216-018-1533-5
   Campuzano S, 2006, J ELECTROANAL CHEM, V586, P112, DOI 10.1016/j.jelechem.2005.09.007
   Cesewski E, 2020, BIOSENS BIOELECTRON, V159, DOI 10.1016/j.bios.2020.112214
   Dharuman V, 2007, SENSOR ACTUAT B-CHEM, V127, P536, DOI 10.1016/j.snb.2007.05.011
   Fan CH, 2003, P NATL ACAD SCI USA, V100, P9134, DOI 10.1073/pnas.1633515100
   Feng BB, 2019, P NATL ACAD SCI USA, V116, P17169, DOI 10.1073/pnas.1909122116
   FINKLEA HO, 1993, LANGMUIR, V9, P3660, DOI 10.1021/la00036a050
   Gudagunti FD, 2019, CHEMOSENSORS, V7, DOI 10.3390/chemosensors7040060
   Hasan A, 2018, WOODH PUBL SER BIOM, P137, DOI 10.1016/B978-0-08-100716-7.00007-6
   Jin XY, 2010, ANALYST, V135, P121, DOI 10.1039/b911672a
   Kaplan A, 2017, CHEM SOC REV, V46, P4530, DOI 10.1039/c7cs00181a
   Lao RJ, 2005, ANAL CHEM, V77, P6475, DOI 10.1021/ac050911x
   Lichtenberg JY, 2019, SENSORS-BASEL, V19, DOI 10.3390/s19112488
   Lin PH, 2020, ANALYST, V145, P1110, DOI 10.1039/c9an02017a
   Liu CY, 2016, RSC ADV, V6, P58469, DOI 10.1039/c6ra09284e
   Marchlewicz K, 2021, TALANTA, V227, DOI 10.1016/j.talanta.2021.122161
   Morf P, 2006, LANGMUIR, V22, P658, DOI 10.1021/la052952u
   NUZZO RG, 1987, J AM CHEM SOC, V109, P733, DOI 10.1021/ja00237a017
   Oberhaus FV, 2020, BIOSENSORS-BASEL, V10, DOI 10.3390/bios10050045
   Park N, 2005, ANAL CHEM, V77, P7100, DOI 10.1021/ac051536b
   Pavlov SV, 2019, J PHYS CHEM C, V123, P6627, DOI 10.1021/acs.jpcc.8b12531
   Rackus DG, 2015, CHEM SOC REV, V44, P5320, DOI 10.1039/c4cs00369a
   Raigoza AF, 2012, J PHYS CHEM C, V116, P1930, DOI 10.1021/jp2110538
   Raju VM, 2020, MICROCHEM J, V159, DOI 10.1016/j.microc.2020.105434
   Randviir EP, 2018, ELECTROCHIM ACTA, V286, P179, DOI 10.1016/j.electacta.2018.08.021
   Sanchez-Paniagua M, 2020, TALANTA, V212, DOI 10.1016/j.talanta.2020.120735
   Schwartz DK, 2001, ANNU REV PHYS CHEM, V52, P107, DOI 10.1146/annurev.physchem.52.1.107
   Shaver A, 2020, ACS APPL MATER INTER, V12, P11214, DOI 10.1021/acsami.9b22385
   Singh M, 2020, J MATER CHEM C, V8, P3938, DOI 10.1039/d0tc00388c
   Springer T, 2010, NUCLEIC ACIDS RES, V38, P7343, DOI 10.1093/nar/gkq577
   Steel AB, 1998, ANAL CHEM, V70, P4670, DOI 10.1021/ac980037q
   Stobiecka M, 2015, CHEM PAP, V69, P62, DOI 10.1515/chempap-2015-0026
   Sypabekova M, 2019, SCI REP-UK, V9, DOI 10.1038/s41598-019-52685-6
   Tyagi S, 1996, NAT BIOTECHNOL, V14, P303, DOI 10.1038/nbt0396-303
   Velicky M, 2019, J PHYS CHEM C, V123, P11677, DOI 10.1021/acs.jpcc.9b01010
   Wang YJ, 2011, J ELECTROANAL CHEM, V652, P13, DOI 10.1016/j.jelechem.2010.12.011
   WONG E, 2004, ELECTROCHEM COMMUN, DOI [10.1016/s1388-2481(04)00110-9, DOI 10.1016/S1388-2481(04)00110-9]
   Wong ELS, 2006, ANAL CHEM, V78, P2138, DOI 10.1021/ac0509096
   Wong ELS, 2005, LANGMUIR, V21, P6957, DOI 10.1021/la050725m
   Wong ELS, 2003, ANAL CHEM, V75, P3845, DOI 10.1021/ac034129d
   Xue YR, 2014, NAT COMMUN, V5, DOI 10.1038/ncomms5348
   Yau HCM, 2002, THIN SOLID FILMS, V413, P218, DOI 10.1016/S0040-6090(02)00448-0
   Zhang GH, 2015, PHYS CHEM CHEM PHYS, V17, P11827, DOI 10.1039/c5cp00383k
   Zhu CX, 2018, CHEM COMMUN, V54, P10359, DOI 10.1039/c8cc05829f
   Ziolkowski R, 2020, BIOELECTROCHEMISTRY, V132, DOI 10.1016/j.bioelechem.2019.107415
   Ziolkowski R, 2019, J ELECTROCHEM SOC, V166, pB472, DOI 10.1149/2.1091906jes
   Ziolkowski R, 2018, J ELECTROCHEM SOC, V165, pB187, DOI 10.1149/2.0551805jes
NR 49
TC 1
Z9 1
U1 1
U2 17
PU ELSEVIER SCIENCE SA
PI LAUSANNE
PA PO BOX 564, 1001 LAUSANNE, SWITZERLAND
EI 0925-4005
J9 SENSOR ACTUAT B-CHEM
JI Sens. Actuator B-Chem.
PD MAR 1
PY 2022
VL 354
AR 131086
DI 10.1016/j.snb.2021.131086
PG 14
WC Chemistry, Analytical; Electrochemistry; Instruments & Instrumentation
WE Science Citation Index Expanded (SCI-EXPANDED)
SC Chemistry; Electrochemistry; Instruments & Instrumentation
GA YV1MY
UT WOS:000752498400009
DA 2023-06-30
ER

PT J
AU Zhang, YL
   Xiao, SX
   Li, HZ
   Liu, HJ
   Pang, PF
   Wang, HB
   Wu, Z
   Yang, WR
AF Zhang, Yanli
   Xiao, Shixiu
   Li, Haizhen
   Liu, Hongjun
   Pang, Pengfei
   Wang, Hongbin
   Wu, Zhan
   Yang, Wenrong
TI A Pb2+-ion electrochemical biosensor based on single-stranded DNAzyme
   catalytic beacon
SO SENSORS AND ACTUATORS B-CHEMICAL
LA English
DT Article
DE Lead ion; Single-stranded DNAzyme; Ferrocene; Electrochemical biosensor
ID ULTRASENSITIVE DETECTION; LEAD-ION; SENSOR; DNA; AMPLIFICATION; EXPOSURE
AB A novel strategy for selective and sensitive electrochemical lead ion (Pb2+) biosensor was developed based on the single-stranded DNAzyme catalytic beacon. A DNAzyme that requires Pb2+ for activation was selected and labeled with redox-active ferrocene (Fc) for signal transducer. The Fc-labeled single-stranded DNAzyme (Fc-ssDNAzyme) was self-assembled through S-Au bonding on a gold electrode surface. In the presence of Pb2+, the ssDNAzyme was activated and catalyzed the hydrolytic cleavage of the substrate strand, resulting in the removal of the substrate strand along with the Fc from the Au electrode surface. The dissociation of Fc caused a decrease of electrochemical signal ("signal-off"). Under the optimal conditions, the electrochemical signal of Fc decreased directly with the increasing Pb2+ concentration, exhibiting a linear response in the range of 0.5 nM to 5 mu M with a detection limit of 0.25 nM. This strategy is simple, sensitive and selective with the minimal reagents and working steps, thereby holds great potential for Pb2+ detection in real environmental sample analysis. (C) 2015 Elsevier B.V. All rights reserved.
C1 [Zhang, Yanli; Xiao, Shixiu; Li, Haizhen; Liu, Hongjun; Pang, Pengfei; Wang, Hongbin; Yang, Wenrong] Yunnan Minzu Univ, Key Lab Chem Ethn Med Resources, Kunming 650031, Peoples R China.
   [Wu, Zhan] Hunan Univ, State Key Lab Chemo Biosensing & Chemometr, Changsha 410082, Hunan, Peoples R China.
   [Yang, Wenrong] Deakin Univ, Sch Life & Environm Sci, Geelong, Vic 3217, Australia.
C3 Yunnan Minzu University; Hunan University; Deakin University
RP Pang, PF (通讯作者)，Yunnan Minzu Univ, Key Lab Chem Ethn Med Resources, Kunming 650031, Peoples R China.
EM pengfeipang@yahoo.com
RI Yang, Wenrong/A-4837-2011
OI Yang, Wenrong/0000-0001-8815-1951
FU National Natural Science Foundation of China [21205104, 21463028];
   International Education Cooperation Base of Yunnan Minzu University [YMU
   218-02001001002129]; Graduate Student Project of Department of Education
   of Yunnan Province [2014J075]; State Key Laboratory of Chemo/Biosensing
   and Chemometrics, Hunan University, PR China [2013014]
FX This work was financially supported by the National Natural Science
   Foundation of China (No. 21205104 and 21463028), International Education
   Cooperation Base of Yunnan Minzu University (YMU 218-02001001002129),
   Graduate Student Project (2014J075) of Department of Education of Yunnan
   Province, and partially supported by the Open Funding Project of the
   State Key Laboratory of Chemo/Biosensing and Chemometrics (No. 2013014),
   Hunan University, PR China.
CR Arzhantsev S, 2011, ANAL CHEM, V83, P1061, DOI 10.1021/ac1028598
   Bings NH, 2006, ANAL CHEM, V78, P3917, DOI 10.1021/ac060597m
   Chen X, 2012, ANAL METHODS-UK, V4, P1619, DOI 10.1039/c2ay25249j
   Chen XJ, 2014, BIOSENS BIOELECTRON, V53, P90, DOI 10.1016/j.bios.2013.09.028
   Cui L, 2015, BIOSENS BIOELECTRON, V63, P276, DOI 10.1016/j.bios.2014.07.052
   Elfering H, 1998, ANALYST, V123, P669, DOI 10.1039/a706969c
   Fan CH, 2003, P NATL ACAD SCI USA, V100, P9134, DOI 10.1073/pnas.1633515100
   Flegal AR, 1995, REV ENVIRON CONTA<D>, V143, P1
   Gao A, 2013, ANALYST, V138, P263, DOI 10.1039/c2an36398d
   Gao XX, 2013, CHINESE J ANAL CHEM, V41, P670, DOI 10.1016/S1872-2040(13)60648-9
   Han DM, 2013, ELECTROCHEM COMMUN, V35, P38, DOI 10.1016/j.elecom.2013.07.038
   Jacobi ZE, 2012, ANALYST, V137, P704, DOI 10.1039/c2an15754c
   Jarczewska M, 2015, BIOELECTROCHEMISTRY, V101, P35, DOI 10.1016/j.bioelechem.2014.06.013
   KUNKEL R, 1973, ANAL CHEM, V45, P1465, DOI 10.1021/ac60330a024
   Li C, 2014, ANAL CHIM ACTA, V831, P60, DOI 10.1016/j.aca.2014.05.001
   Li D, 2010, ACCOUNTS CHEM RES, V43, P631, DOI 10.1021/ar900245u
   Li J, 2000, J AM CHEM SOC, V122, P10466, DOI 10.1021/ja0021316
   Liu JW, 2009, CHEM REV, V109, P1948, DOI 10.1021/cr030183i
   Lorsch JR, 1996, ACCOUNTS CHEM RES, V29, P103, DOI 10.1021/ar9501378
   Needleman H, 2004, ANNU REV MED, V55, P209, DOI 10.1146/annurev.med.55.091902.103653
   NEEDLEMAN HL, 1991, ANNU REV PUBL HEALTH, V12, P111, DOI 10.1146/annurev.pu.12.050191.000551
   Shen L, 2008, ANAL CHEM, V80, P6323, DOI 10.1021/ac800601y
   Tang Q, 2013, MICROCHIM ACTA, V180, P1059, DOI 10.1007/s00604-013-1021-8
   Tang SR, 2014, ELECTROCHIM ACTA, V134, P1, DOI 10.1016/j.electacta.2014.04.021
   Teh HB, 2014, ANALYST, V139, P5170, DOI [10.1039/C4AN00922C, 10.1039/c4an00922c]
   van Staveren DR, 2004, CHEM REV, V104, P5931, DOI 10.1021/cr0101510
   Wang HB, 2013, NEW J CHEM, V37, P2557, DOI 10.1039/c3nj00328k
   Wang YL, 2011, CHEM COMMUN, V47, P4394, DOI 10.1039/c0cc04140h
   Wu JF, 1997, ANAL CHEM, V69, P2464, DOI 10.1021/ac961204u
   Wu YF, 2014, SENSOR ACTUAT B-CHEM, V191, P60, DOI 10.1016/j.snb.2013.09.050
   Zhang BT, 2014, BIOSENS BIOELECTRON, V56, P243, DOI 10.1016/j.bios.2014.01.026
   Zhu X, 2011, CHEM COMMUN, V47, P7437, DOI 10.1039/c1cc11349f
   Zhu YY, 2015, ANAL METHODS-UK, V7, P662, DOI 10.1039/c4ay02654c
   Zhu Y, 2014, ANALYST, V139, P5014, DOI 10.1039/c4an00874j
NR 34
TC 32
Z9 34
U1 6
U2 100
PU ELSEVIER SCIENCE SA
PI LAUSANNE
PA PO BOX 564, 1001 LAUSANNE, SWITZERLAND
SN 0925-4005
J9 SENSOR ACTUAT B-CHEM
JI Sens. Actuator B-Chem.
PD JAN
PY 2016
VL 222
BP 1083
EP 1089
DI 10.1016/j.snb.2015.08.046
PG 7
WC Chemistry, Analytical; Electrochemistry; Instruments & Instrumentation
WE Science Citation Index Expanded (SCI-EXPANDED)
SC Chemistry; Electrochemistry; Instruments & Instrumentation
GA CU8TA
UT WOS:000363815800140
DA 2023-06-30
ER

PT J
AU Dong, JB
   Yang, HS
   Zhao, JY
   Wen, L
   He, CJ
   Hu, ZK
   Li, JW
   Huo, DQ
   Hou, CJ
AF Dong, Jiangbo
   Yang, Huisi
   Zhao, Jiaying
   Wen, Li
   He, Congjuan
   Hu, Zhikun
   Li, Jiawei
   Huo, Danqun
   Hou, Changjun
TI Sandwich-type microRNA biosensor based on graphene oxide incorporated
   3D-flower-like MoS2 and AuNPs coupling with HRP enzyme signal
   amplification
SO MICROCHIMICA ACTA
LA English
DT Article
DE Sandwich structure; MoS2; Electrochemical biosensor; Differential pulse
   voltammetry; AuNPs; Synergistic amplification; miRNA-21
ID ELECTROCHEMICAL BIOSENSOR; PERFORMANCE; H2O2
AB A sandwich electrochemical biosensing strategy for ultrasensitive detection of miRNA-21 was developed by using graphene oxide incorporated 3D-flower-like MoS2 (3D MoS2-rGO) nanocomposites as the substrate and horseradish peroxidase (HRP)-functionalized DNA strand 1 (S1)-gold nanoparticles (S1-AuNPs-HRP) as signal amplification probes. Herein, 3D MoS2-rGO nanocomposites not only had a large specific surface area and excellent conductivity, but also provided more attachment sites for electrodepositing AuNPs. In the presence of target miRNA, a sandwich structure was formed, and the determination of the miRNA-21 was carried out by measuring the DPV response of H2O2 mediated by hydroquinone (HQ) at a potential of +0.052 V (vs AgCl reference electrode). Under the optimal experimental conditions, the as-prepared biosensor enabled the ultrasensitive detection of miRNA-21 from 5 fM to 0.5 mu M with the low detection limit of 0.54 fM (S/N= 3), comparable or lower than previous reported methods for miRNA-21 detection, which benefited from the synergistic amplification of 3D MoS2-rGO and AuNPs-HRP. The prepared biosensor showed satisfactory selectivity, reproducibility, and stability towards miRNA-21 detection. The biosensor was feasible for accurate and quantitative detection of miRNA-21 in normal human serum samples with RSD below 5.86%, which showed a great potential in clinical analysis and disease diagnosis.
C1 [Dong, Jiangbo; Yang, Huisi; Zhao, Jiaying; Wen, Li; He, Congjuan; Hu, Zhikun; Huo, Danqun; Hou, Changjun] Chongqing Univ, Bioengn Coll, State & Local Joint Engn Lab Vasc Implants, Key Lab Biorheol Sci & Technol,Minist Educ, Chongqing 400044, Peoples R China.
   [Li, Jiawei] Chongqing Univ, Three Gorges Hosp, Chongqing 404000, Peoples R China.
   [Li, Jiawei; Huo, Danqun] Chongqing Univ, Sch Microelect & Commun Engn, Chongqing Key Lab BioPercept & Intelligent Inform, Chongqing 400044, Peoples R China.
   [Hou, Changjun] Natl Facil Translat Med Shanghai, Shanghai 200240, Peoples R China.
C3 Chongqing University; Chongqing University; Chongqing University
RP Huo, DQ; Hou, CJ (通讯作者)，Chongqing Univ, Bioengn Coll, State & Local Joint Engn Lab Vasc Implants, Key Lab Biorheol Sci & Technol,Minist Educ, Chongqing 400044, Peoples R China.; Li, JW (通讯作者)，Chongqing Univ, Three Gorges Hosp, Chongqing 404000, Peoples R China.; Li, JW; Huo, DQ (通讯作者)，Chongqing Univ, Sch Microelect & Commun Engn, Chongqing Key Lab BioPercept & Intelligent Inform, Chongqing 400044, Peoples R China.; Hou, CJ (通讯作者)，Natl Facil Translat Med Shanghai, Shanghai 200240, Peoples R China.
EM LI_JIAWEI_1993@163.com; huodq23@163.com; houcj@cqu.edu.cn
FU National Natural Science Foundation of China [81772290]; Graduate
   Scientific Research and Innovation Foundation of Chongqing, China
   [CYS21069, 2020CDCGJ014]; Fundamental Research Funds for the Central
   Universities [2021CDJYGRH006]; National Facility for Translational
   Medicine (Shanghai) Open Research Fund [TMSK-2021-113]; Science and
   Technology Research Program of Chongqing Education Commission of China
   [KJCXZD2020008]; Chongqing University
FX This work was supported by the National Natural Science Foundation of
   China (NO. 81772290), Graduate Scientific Research and Innovation
   Foundation of Chongqing, China (CYS21069, 2020CDCGJ014), Fundamental
   Research Funds for the Central Universities (2021CDJYGRH006), National
   Facility for Translational Medicine (Shanghai) Open Research Fund
   (TMSK-2021-113), Science and Technology Research Program of Chongqing
   Education Commission of China (KJCXZD2020008), Chongqing Graduate Tutor
   Team Construction Project, Analytical and Testing Center of Chongqing
   University for (FE-SEM / XPS / XRD) and the sharing fund of Chongqing
   University's large equipment.
CR Asif M, 2022, CHEM ENG J, V427, DOI 10.1016/j.cej.2021.131398
   Asif M, 2019, ANAL CHEM, V91, P3912, DOI 10.1021/acs.analchem.8b04685
   Asif M, 2019, MICROCHIM ACTA, V186, DOI 10.1007/s00604-018-3158-y
   Asif M, 2018, ACS APPL MATER INTER, V10, P36675, DOI 10.1021/acsami.8b12186
   Asif M, 2017, BIOSENS BIOELECTRON, V97, P352, DOI 10.1016/j.bios.2017.05.057
   Asif M, 2017, SENSOR ACTUAT B-CHEM, V239, P243, DOI 10.1016/j.snb.2016.08.010
   Azimzadeh M, 2016, BIOSENS BIOELECTRON, V77, P99, DOI 10.1016/j.bios.2015.09.020
   Aziz A, 2022, J HAZARD MATER, V422, DOI 10.1016/j.jhazmat.2021.126907
   Aziz A, 2019, ANAL CHIM ACTA, V1047, P197, DOI 10.1016/j.aca.2018.10.008
   Bao J, 2019, TALANTA, V196, P329, DOI 10.1016/j.talanta.2018.12.082
   Cai W, 2017, TALANTA, V163, P65, DOI 10.1016/j.talanta.2016.10.086
   Cao DD, 2016, INT J MOL SCI, V17, DOI 10.3390/ijms17060842
   Chen ZC, 2019, NANOSCALE, V11, P11262, DOI 10.1039/c9nr02543j
   Chen ZC, 2018, SENSOR ACTUAT B-CHEM, V273, P1762, DOI 10.1016/j.snb.2018.07.102
   Cheng FF, 2015, ACS APPL MATER INTER, V7, P2979, DOI 10.1021/am508690x
   Dai G, 2019, MICROCHIM ACTA, V186, DOI 10.1007/s00604-019-3724-y
   Fang CS, 2017, ANAL CHEM, V89, P2024, DOI 10.1021/acs.analchem.6b04609
   Guo WJ, 2019, BIOSENS BIOELECTRON, V131, P267, DOI 10.1016/j.bios.2019.02.026
   Hodala JL, 2021, INT J HYDROGEN ENERG, V46, P3289, DOI 10.1016/j.ijhydene.2019.12.021
   Hou XH, 2020, SENSOR ACTUAT B-CHEM, V317, DOI 10.1016/j.snb.2020.128236
   Huang KJ, 2016, BIOSENS BIOELECTRON, V77, P69, DOI 10.1016/j.bios.2015.09.026
   Jeong Y, 2020, LAB CHIP, V20, P548, DOI 10.1039/c9lc00958b
   Kangkamano T, 2018, BIOSENS BIOELECTRON, V102, P217, DOI 10.1016/j.bios.2017.11.024
   Kannan K., 2020, MAT SCI ENERG TECHNO, V3, P853, DOI [10.1016/j.mset.2020.10.008, DOI 10.1016/J.MSET.2020.10.008]
   Kumar S., 2021, NANOSTRUCTURED MAT E, P485, DOI [DOI 10.1007/978-3-030-72076-6_19, 10.1007/978-3-030]
   Li F, 2015, J POWER SOURCES, V292, P15, DOI 10.1016/j.jpowsour.2015.04.173
   Liang ZX, 2019, BIOSENS BIOELECTRON, V146, DOI 10.1016/j.bios.2019.111744
   Liu F, 2015, BIOSENS BIOELECTRON, V74, P214, DOI 10.1016/j.bios.2015.06.021
   Lukowski MA, 2013, J AM CHEM SOC, V135, P10274, DOI 10.1021/ja404523s
   Mathew T, 2020, FLATCHEM, V23, DOI 10.1016/j.flatc.2020.100184
   Miao P, 2018, ANAL CHEM, V90, P11154, DOI 10.1021/acs.analchem.8b03425
   Pall GS, 2007, NUCLEIC ACIDS RES, V35, DOI 10.1093/nar/gkm112
   Raghav Reddy K., 2019, POLY COMPOSITE FUNCT, P357
   Song SP, 2010, CHEM SOC REV, V39, P4234, DOI 10.1039/c000682n
   Wang YG, 2018, SENSOR ACTUAT B-CHEM, V255, P125, DOI 10.1016/j.snb.2017.07.129
   Wen YX, 2021, SENSOR ACTUAT B-CHEM, V329, DOI 10.1016/j.snb.2020.129257
   Yaman YT, 2020, SENSOR ACTUAT B-CHEM, V320, DOI 10.1016/j.snb.2020.128343
   Yin HS, 2010, ELECTROCHIM ACTA, V55, P7102, DOI 10.1016/j.electacta.2010.06.072
   Zhang K, 2017, ANAL CHEM, V89, P648, DOI 10.1021/acs.analchem.6b02858
   Zhou CX, 2020, SENSOR ACTUAT B-CHEM, V321, DOI 10.1016/j.snb.2020.128499
   Zhou SF, 2020, ENVIRON SCI POLLUT R, V27, P13882, DOI 10.1007/s11356-020-07978-z
   Zhu D, 2017, ACS APPL MATER INTER, V9, P35597, DOI 10.1021/acsami.7b11385
NR 42
TC 9
Z9 9
U1 21
U2 95
PU SPRINGER WIEN
PI WIEN
PA SACHSENPLATZ 4-6, PO BOX 89, A-1201 WIEN, AUSTRIA
SN 0026-3672
EI 1436-5073
J9 MICROCHIM ACTA
JI Microchim. Acta
PD JAN
PY 2022
VL 189
IS 1
AR 49
DI 10.1007/s00604-021-05141-0
PG 9
WC Chemistry, Analytical
WE Science Citation Index Expanded (SCI-EXPANDED)
SC Chemistry
GA YC8SN
UT WOS:000739955900002
PM 34989881
DA 2023-06-30
ER

PT J
AU Pui, TS
   Kongsuphol, P
   Arya, SK
   Bansal, T
AF Pui, Tze Sian
   Kongsuphol, Patthara
   Arya, Sunil K.
   Bansal, Tushar
TI Detection of tumor necrosis factor (TNF-alpha) in cell culture medium
   with label free electrochemical impedance spectroscopy
SO SENSORS AND ACTUATORS B-CHEMICAL
LA English
DT Article
DE Tumor necrosis factor; Electrochemical impedance spectroscopy; Label
   free; Self assembled monolayer
ID DNA; IMMUNOSENSOR; CYTOKINES; MONOLAYER; SENSORS; ELECTRODES
AB Here we present an electrochemical impedance spectroscopy (EIS) based biosensor to detect TNE-alpha as part of an integrated platform to detect toxicity caused by inflammatory responses in cell culture systems. EIS based biosensors offer label free and low cost solution over conventional methods such as ELISA and have the potential to be integrated with cell culture systems for real time cell monitoring. The biosensor was fabricated on a silicon substrate with an array of gold electrodes which was functionalized with a self assembled monolayer of dithiobis-succinimidyl propionate (DSP). Results indicated that the biosensor was more sensitive (similar to 57 fM) than ELISA (similar to 890 fM), and achieved a proportionally decreasing response while detecting TNE-alpha (1 pg/ml to 100 pg/ml) in culture media. Ethanol amine was used to reduce non specific binding which was confirmed with interferon-gamma (IFN-gamma) in a competitive assay. Dose response curves were elicited by introducing lipopolysacchride (LPS) in Jurkat cell culture and the supernatant showed an exponential increase in TNE-alpha production, as detected by the biosensor. Time course results indicated that the biosensor reached a saturation limit after 24 h. Overall, the biosensor has the potential to provide a minimally invasive solution to assess inflammatory responses in real time in integrated cell culture systems. (C) 2013 Elsevier B.V. All rights reserved.
C1 [Pui, Tze Sian; Kongsuphol, Patthara; Arya, Sunil K.; Bansal, Tushar] ASTAR, Inst Microelect, Singapore 117685, Singapore.
C3 Agency for Science Technology & Research (A*STAR); A*STAR - Institute of
   Microelectronics (IME)
RP Bansal, T (通讯作者)，ASTAR, Inst Microelect, 11 Sci Pk Rd,Sci Pk 2, Singapore 117685, Singapore.
EM bansalt@ime.a-star.edu.sg
RI Arya, Sunil K/C-9012-2011; Pui, Tze Sian/F-5785-2012
OI Pui, Tze Sian/0000-0003-1056-9826
FU A*STAR (Agency for Science Technology and Research), Singapore
   [11/03/FG/07/03]
FX The authors would like to thank Dr. Katja Fink and Dr. Anis Larbi for
   their input and A*STAR (Agency for Science Technology and Research),
   Singapore for providing support for this project (JCO grant#
   11/03/FG/07/03).
CR AKIRA S, 1993, ADV IMMUNOL, V54, P1, DOI 10.1016/S0065-2776(08)60532-5
   Arya SK, 2010, ANALYST, V135, P1941, DOI 10.1039/c0an00242a
   Arya SK, 2010, BIOSENS BIOELECTRON, V25, P2296, DOI 10.1016/j.bios.2010.03.016
   Azcon J.R., 2008, BIOSENS BIOELECTRON, V23, P1367
   Battaglia TM, 2005, ANAL CHEM, V77, P7016, DOI 10.1021/ac050568w
   Berggren C, 2001, ELECTROANAL, V13, P173, DOI 10.1002/1521-4109(200103)13:3<173::AID-ELAN173>3.0.CO;2-B
   Brett CMA, 1999, ELECTROCHIM ACTA, V44, P4233, DOI 10.1016/S0013-4686(99)00138-3
   Brynskov J, 2002, GUT, V51, P37, DOI 10.1136/gut.51.1.37
   Campas M, 2002, ANAL LETT, V35, P1875, DOI 10.1081/AL-120014280
   Ceciliani F, 2002, PROTEIN PEPTIDE LETT, V9, P211, DOI 10.2174/0929866023408779
   Cesaro-Tadic S, 2004, LAB CHIP, V4, P563, DOI 10.1039/b408964b
   Cottier K, 2003, SENSOR ACTUAT B-CHEM, V91, P241, DOI 10.1016/S0925-4005(03)00117-5
   Davoren M, 2007, TOXICOL IN VITRO, V21, P438, DOI 10.1016/j.tiv.2006.10.007
   Dijksma M, 2001, ANAL CHEM, V73, P901, DOI 10.1021/ac001051h
   DUSCHL A, 2007, NANOTOXICOLOGY, P143
   Feldmann M, 1996, ANNU REV IMMUNOL, V14, P397, DOI 10.1146/annurev.immunol.14.1.397
   Firestein GS, 2003, NATURE, V423, P356, DOI 10.1038/nature01661
   Fuller K, 2002, ENDOCRINOLOGY, V143, P1108, DOI 10.1210/en.143.3.1108
   Ganesh N, 2008, OPT EXPRESS, V16, P21626, DOI 10.1364/OE.16.021626
   Gauglitz G, 2005, ANAL BIOANAL CHEM, V381, P141, DOI 10.1007/s00216-004-2895-4
   Homola J, 1999, SENSOR ACTUAT B-CHEM, V54, P3, DOI 10.1016/S0925-4005(98)00321-9
   Kantak C, 2012, BIOMICROFLUIDICS, V6, DOI 10.1063/1.3694869
   Katz E, 2003, ELECTROANAL, V15, P913, DOI 10.1002/elan.200390114
   Kaushik A, 2009, ELECTROCHEM COMMUN, V11, P1919, DOI 10.1016/j.elecom.2009.08.016
   Kemmler M, 2009, SENSOR ACTUAT B-CHEM, V139, P44, DOI 10.1016/j.snb.2008.08.043
   KNICHEL M, 1995, SENSOR ACTUAT B-CHEM, V28, P85, DOI 10.1016/0925-4005(94)01543-Q
   Komura T, 2004, ELECTROCHIM ACTA, V49, P597, DOI 10.1016/j.electacta.2003.09.014
   Kroll A, 2009, EUR J PHARM BIOPHARM, V72, P370, DOI 10.1016/j.ejpb.2008.08.009
   La Belle JT, 2007, BIOSENS BIOELECTRON, V23, P428, DOI 10.1016/j.bios.2007.07.013
   Li XH, 2006, ANAL CHEM, V78, P6096, DOI 10.1021/ac060533b
   Lipsky PE, 2000, NEW ENGL J MED, V343, P1594, DOI 10.1056/NEJM200011303432202
   Long YT, 2003, BIOPHYS J, V84, P3218, DOI 10.1016/S0006-3495(03)70046-0
   Maharbiz MM, 2003, J MICROELECTROMECH S, V12, P590, DOI 10.1109/JMEMS.2003.815828
   Oliveira-Brett AM, 2002, BIOELECTROCHEMISTRY, V56, P33, DOI 10.1016/S1567-5394(02)00017-8
   Park SM, 2003, ANAL CHEM, V75, p455A, DOI 10.1021/ac0313973
   Pei RJ, 2001, BIOSENS BIOELECTRON, V16, P355, DOI 10.1016/S0956-5663(01)00150-6
   Pfaller T, 2009, NANOTOXICOLOGY, V3, P46, DOI 10.1080/17435390802546071
   Pui TS, 2011, BIOSENS BIOELECTRON, V26, P2746, DOI 10.1016/j.bios.2010.09.059
   Rickert J, 1996, BIOSENS BIOELECTRON, V11, P757, DOI 10.1016/0956-5663(96)85927-6
   Rodriguez MC, 2005, CHEM COMMUN, P4267, DOI 10.1039/b506571b
   Sandborn WJ, 2007, NEW ENGL J MED, V357, P228, DOI 10.1056/NEJMoa067594
   Shen G, 2006, J AM CHEM SOC, V128, P8427, DOI 10.1021/ja0571500
   Swardfager W, 2010, BIOL PSYCHIAT, V68, P930, DOI 10.1016/j.biopsych.2010.06.012
   Valera E, 2007, SENSOR ACTUAT B-CHEM, V125, P526, DOI 10.1016/j.snb.2007.02.048
   Wang J, 1996, J AM CHEM SOC, V118, P7667, DOI 10.1021/ja9608050
   Yang CY, 2005, LAB CHIP, V5, P1017, DOI 10.1039/b504737d
   Zhu H, 2008, LAB CHIP, V8, P2197, DOI 10.1039/b810244a
NR 47
TC 53
Z9 53
U1 2
U2 85
PU ELSEVIER SCIENCE SA
PI LAUSANNE
PA PO BOX 564, 1001 LAUSANNE, SWITZERLAND
SN 0925-4005
J9 SENSOR ACTUAT B-CHEM
JI Sens. Actuator B-Chem.
PD MAY
PY 2013
VL 181
BP 494
EP 500
DI 10.1016/j.snb.2013.02.019
PG 7
WC Chemistry, Analytical; Electrochemistry; Instruments & Instrumentation
WE Science Citation Index Expanded (SCI-EXPANDED)
SC Chemistry; Electrochemistry; Instruments & Instrumentation
GA 130ST
UT WOS:000317941100070
DA 2023-06-30
ER

PT J
AU Park, YK
   Bold, B
   Lee, WK
   Jeon, MH
   An, KH
   Jeong, SY
   Shim, YK
AF Park, Young Kum
   Bold, Bayarmaa
   Lee, Woo Kyung
   Jeon, Min Hyon
   An, Kay Hyeok
   Jeong, Seung Yol
   Shim, Young Key
TI D-(+)-Galactose-Conjugated Single-Walled Carbon Nanotubes as New
   Chemical Probes for Electrochemical Biosensors for the Cancer Marker
   Galectin-3
SO INTERNATIONAL JOURNAL OF MOLECULAR SCIENCES
LA English
DT Article
DE biosensor; cancer marker; galectin-3; galactose; single-walled carbon
   nanotubes
ID SENSORS; RECOGNITION; ARRAY; DNA
AB D-(+)-Galactose-conjugated single-walled carbon nanotubes (SWCNTs) were synthesized for use as biosensors to detect the cancer marker galectin-3. To investigate the binding of galectin-3 to the D-(+)-galactose-conjugated SWCNTs, an electrochemical biosensor was fabricated by using molybdenum electrodes. The binding affinities of the conjugated SWCNTs to galectin-3 were quantified using electrochemical sensitivity measurements based on the differences in resistance together with typical I-V characterization. The electrochemical sensitivity measurements of the D-(+)-galactose-conjugated SWCNTs differed significantly between the samples with and without galectin-3. This indicates that D-(+)-galactose-conjugated SWCNTs are potentially useful electrochemical biosensors for the detection of cancer marker galectin-3.
C1 [Park, Young Kum; Bold, Bayarmaa; Lee, Woo Kyung; Jeon, Min Hyon; Shim, Young Key] Inje Univ, Dept Nano Syst Engn, Gimhae 612749, South Korea.
   [An, Kay Hyeok] Jeonju Inst Machinery & Carbon Composites, Carbon Valley R&D Div, Jeonju 561844, South Korea.
   [Jeong, Seung Yol] Korea Electrotechnol Res Inst, Nano Carbon Mat Res Grp, Chang Won 641120, South Korea.
C3 Inje University; Korea Electrotechnology Research Institute (KERI)
RP Shim, YK (通讯作者)，Inje Univ, Dept Nano Syst Engn, Gimhae 612749, South Korea.
EM immergreen@dreamwiz.com; bayarma_sbmt@yahoo.com; wlee@inje.ac.kr;
   mjeon@inje.ac.kr; khan@jmc.re.kr; syjeong@keri.re.kr; ykshim@inje.ac.kr
FU Inje-University
FX This work was supported by Inje-University Research Grant in 2010.
CR Besteman K, 2003, NANO LETT, V3, P727, DOI 10.1021/nl034139u
   Boussaad S, 2003, CHEM COMMUN, P1502, DOI 10.1039/b302681g
   Bradley K, 2004, NANO LETT, V4, P253, DOI 10.1021/nl0349855
   Britto PJ, 1996, BIOELECTROCH BIOENER, V41, P121, DOI 10.1016/0302-4598(96)05078-7
   Califice S, 2004, INT J ONCOL, V25, P983
   Gao M, 2003, ELECTROANAL, V15, P1089, DOI 10.1002/elan.200390131
   Gooding JJ, 2003, J AM CHEM SOC, V125, P9006, DOI 10.1021/ja035722f
   Guiseppi-Elie A, 2002, NANOTECHNOLOGY, V13, P559, DOI 10.1088/0957-4484/13/5/303
   Kim JP, 2008, ANAL BIOCHEM, V381, P193, DOI 10.1016/j.ab.2008.06.040
   Kong J, 2000, SCIENCE, V287, P622, DOI 10.1126/science.287.5453.622
   Lawrence NS, 2006, ELECTROCHEM COMMUN, V8, P71, DOI 10.1016/j.elecom.2005.10.026
   Leffler H, 2001, Results Probl Cell Differ, V33, P57
   Li J, 2003, NANO LETT, V3, P597, DOI 10.1021/nl0340677
   Lin YH, 2004, NANO LETT, V4, P191, DOI 10.1021/nl0347233
   LIS H, 1993, EUR J BIOCHEM, V218, P1, DOI 10.1111/j.1432-1033.1993.tb18347.x
   Liu GD, 2005, ELECTROCHEM COMMUN, V7, P1163, DOI 10.1016/j.elecom.2005.08.025
   Luong JHT, 2004, ELECTROANAL, V16, P132, DOI 10.1002/elan.200302931
   Maehashi K, 2007, ANAL CHEM, V79, P782, DOI 10.1021/ac060830g
   Maehashi K, 2009, ELECTROANAL, V21, P1285, DOI 10.1002/elan.200804552
   Okuno J, 2007, BIOSENS BIOELECTRON, V22, P2377, DOI 10.1016/j.bios.2006.09.038
   Okuno J, 2007, ELECTROCHEM COMMUN, V9, P13, DOI 10.1016/j.elecom.2006.07.046
   Park YK, 2008, B KOREAN CHEM SOC, V29, P130
   Pieters RJ, 2006, CHEMBIOCHEM, V7, P721, DOI 10.1002/cbic.200600011
   So HM, 2005, J AM CHEM SOC, V127, P11906, DOI 10.1021/ja053094r
   Soundarrajan P, 2003, J VAC SCI TECHNOL A, V21, P1198, DOI 10.1116/1.1569926
   Star A, 2003, NANO LETT, V3, P459, DOI 10.1021/nl0340172
   Trojanowicz M, 2004, ANAL LETT, V37, P3185, DOI 10.1081/AL-200040320
   Wang J, 2005, ELECTROANAL, V17, P7, DOI 10.1002/elan.200403113
   Wang J, 2003, ANAL CHEM, V75, P2075, DOI 10.1021/ac030007+
   Wang J, 2004, J AM CHEM SOC, V126, P3010, DOI 10.1021/ja031723w
   Zhao Q, 2002, ELECTROANAL, V14, P1609, DOI 10.1002/elan.200290000
NR 31
TC 21
Z9 21
U1 2
U2 22
PU MDPI
PI BASEL
PA ST ALBAN-ANLAGE 66, CH-4052 BASEL, SWITZERLAND
EI 1422-0067
J9 INT J MOL SCI
JI Int. J. Mol. Sci.
PD MAY
PY 2011
VL 12
IS 5
BP 2946
EP 2957
DI 10.3390/ijms12052946
PG 12
WC Biochemistry & Molecular Biology; Chemistry, Multidisciplinary
WE Science Citation Index Expanded (SCI-EXPANDED)
SC Biochemistry & Molecular Biology; Chemistry
GA 768QP
UT WOS:000290951800012
PM 21686160
OA Green Submitted, Green Published, gold
DA 2023-06-30
ER

PT J
AU Torkzadeh-Mahani, A
   Mohammadi, A
   Torkzadeh-Mahani, M
   Mohamadi, M
AF Torkzadeh-Mahani, Azam
   Mohammadi, Abbas
   Torkzadeh-Mahani, Masoud
   Mohamadi, Maryam
TI A label-free Electrochemical DNA Biosensor for the Determination of Low
   Concentrations of Mitoxantrone in Serum Samples
SO INTERNATIONAL JOURNAL OF ELECTROCHEMICAL SCIENCE
LA English
DT Article
DE Mitoxantrone; DNA biosensor; Voltammetry; Chitosan
ID ANTICANCER DRUG MITOXANTRONE; ELECTROANALYTICAL DETERMINATION; BEHAVIOR;
   PHARMACEUTICALS; PLASMA; ASSAY; ACID
AB Herein, a sensitive, accurate and precise DNA biosensor for the quantification of low levels of mitoxantrone in serum samples was presented. This approach is based on the interaction of the drug with double-stranded DNA and subsequent electrochemical transduction. Chitosan as a positive polymer was used for the immobilization of the DNA on the surface of a carbon paste electrode (working electrode). After optimization of different experimental parameters, the proposed biosensor showed a wide concentration linear range of 0.030-3.50 mg L-1 and 3.50-120.0 mg L-1 with a detection limit of 0.0013 mg L-1. It was found that the optimized approach could be applied to the determination of mitoxantrone in serum samples with acceptable recovery values.
C1 [Torkzadeh-Mahani, Azam] Kerman Univ Med Sci, Sch Med, Student Res Comm, Kerman, Iran.
   [Torkzadeh-Mahani, Azam; Mohammadi, Abbas] Kerman Univ Med Sci, Dept Clin Biochem, Afzalipour Sch Med, Kerman, Iran.
   [Torkzadeh-Mahani, Masoud] Grad Univ Adv Technol, Dept Biotechnol, Inst Sci High Tech & Environm Sci, Kerman, Iran.
   [Mohamadi, Maryam] Rafsanjan Univ Med Sci, Pistachio Safety Res Ctr, Rafsanjan, Iran.
C3 Kerman University of Medical Sciences; Kerman University of Medical
   Sciences; Graduate University of Advanced Technology
RP Torkzadeh-Mahani, M (通讯作者)，Grad Univ Adv Technol, Dept Biotechnol, Inst Sci High Tech & Environm Sci, Kerman, Iran.
EM mtmahani@gmail.com
RI Torkzadeh-Mahani, Masoud/AAC-1154-2022
FU Kerman University of Medical Sciences
FX We thankfully appreciate the financial support of the deputy of research
   and technology of Kerman University of Medical Sciences.
CR An GH, 2010, J PHARMACEUT BIOMED, V51, P750, DOI 10.1016/j.jpba.2009.09.027
   Banitaba MH, 2011, ANAL BIOCHEM, V411, P218, DOI 10.1016/j.ab.2011.01.007
   Bard A. J., 2001, ELECTROCHEMICAL METH
   Bard AJ, 1980, ELECTROCHEMICAL METH
   Bozal-Palabiyik B, 2013, REV ROUM CHIM, V58, P647
   Brett AMO, 1999, ANAL CHIM ACTA, V385, P401
   Chambers JP, 2008, CURR ISSUES MOL BIOL, V10, P1
   CHOI KE, 1987, J CHROMATOGR-BIOMED, V420, P81, DOI 10.1016/0378-4347(87)80157-3
   Collings AF, 1997, REP PROG PHYS, V60, P1397, DOI 10.1088/0034-4885/60/11/005
   Erdem A, 2001, TURK J CHEM, V25, P469
   Han SQ, 2010, J CHROMATOGR B, V878, P2901, DOI 10.1016/j.jchromb.2010.08.006
   Hong B., 2012, ADV CHEM ENG SCI, V02, P453
   LAW SL, 1994, J CHROMATOGR A, V670, P234, DOI 10.1016/0021-9673(94)80300-5
   Li N, 2005, BIOPHYS CHEM, V116, P199, DOI 10.1016/j.bpc.2005.04.009
   Liu S, 2007, ANAL CHIM ACTA, V601, P101, DOI 10.1016/j.aca.2007.08.043
   Mao YN, 2000, ANALYST, V125, P2299, DOI 10.1039/b006865i
   Mirmoghtadaie L, 2013, MAT SCI ENG C-MATER, V33, P1753, DOI 10.1016/j.msec.2012.12.090
   Mohamadi M, 2015, J ELECTROCHEM SOC, V162, pB344, DOI 10.1149/2.0581512jes
   Mohamadi M, 2015, BIOELECTROCHEMISTRY, V101, P52, DOI 10.1016/j.bioelechem.2014.07.003
   Naik KM, 2015, J ELECTROANAL CHEM, V755, P109, DOI 10.1016/j.jelechem.2015.07.038
   Oliveira-Brett AM, 2004, BIOELECTROCHEMISTRY, V64, P143, DOI 10.1016/j.bioelechem.2004.05.002
   Ozkan SA, 2003, CRIT REV ANAL CHEM, V33, P155, DOI 10.1080/713609162
   PAYET B, 1988, J CHROMATOGR-BIOMED, V424, P337, DOI 10.1016/S0378-4347(00)81110-X
   Qian YG, 2004, CHEM RES CHINESE U, V20, P103
   Radovan C, 2008, SENSORS-BASEL, V8, P4330, DOI 10.3390/s8074330
   Rentsch KM, 1996, J CHROMATOGR B, V679, P185, DOI 10.1016/0378-4347(96)00023-0
   SLORDAL L, 1993, THER DRUG MONIT, V15, P328, DOI 10.1097/00007691-199308000-00011
   Souza CD, 2008, SENSOR ACTUAT B-CHEM, V135, P66, DOI 10.1016/j.snb.2008.07.020
   Tietze R., 2010, BIOMED RES INT, V2010, P8
   VILLAR JCC, 1993, TALANTA, V40, P325, DOI 10.1016/0039-9140(93)80241-I
   Yao HC, 2014, SPECTROCHIM ACTA A, V117, P645, DOI 10.1016/j.saa.2013.07.061
   Yu F, 2008, MICROCHIM ACTA, V161, P185, DOI 10.1007/s00604-007-0936-3
   Zhang P, 2010, J CHROMATOGR B, V878, P2260, DOI 10.1016/j.jchromb.2010.06.016
NR 33
TC 6
Z9 6
U1 1
U2 9
PU ESG
PI BELGRADE
PA BORIVOJA STEVANOVICA 25-7, BELGRADE, 11000, SERBIA
SN 1452-3981
J9 INT J ELECTROCHEM SC
JI Int. J. Electrochem. Sci.
PD JUL
PY 2017
VL 12
IS 7
BP 6031
EP 6044
DI 10.20964/2017.07.02
PG 14
WC Electrochemistry
WE Science Citation Index Expanded (SCI-EXPANDED)
SC Electrochemistry
GA FB4DC
UT WOS:000406090700019
OA Bronze
DA 2023-06-30
ER

PT J
AU Demirbakan, B
   Sezginturk, MK
AF Demirbakan, Burcak
   Sezginturk, Mustafa Kemal
TI A sensitive and disposable indium tin oxide based electrochemical
   immunosensor for label-free detection of MAGE-1
SO TALANTA
LA English
DT Article
DE 3-Glycidoxypropyltrimethoxysilane (3-GOPS); MAGE-1; Regeneration; Square
   wave voltammetry (SWV); Electrochemical impedance spectroscopy (EIS)
ID DIRECT ELECTRODEPOSITION; GOLD NANOPARTICLES; URIC-ACID; ANTIGEN;
   PERFORMANCE; FABRICATION; PROGRESSION; FREQUENCY; DOPAMINE; GRAPHENE
AB MAGE-1 (MAGE, for melanoma antigen), was identified by virtue of its processing and cell surface expression as a tumor-specific peptide bound to major histocompatibility complexes which was reactive with autolytic T cells. 3-Glycidoxypropyltrimethoxysilane (3-GOPS) is frequently employed for the preparation of dense heterometal hybrid polymers which are used, e.g., for hard coatings of organic polymers and contact lens materials in the optical industry.
   In this study, we have improved a new immunological biosensor with indium tin oxide (ITO). Then, Anti-MAGE-1 antibody was covalently immobilized with 3-GOPS which formed a self-assembled monolayers (SAMs) on modified ITO electrodes. Analytical characteristics such as square wave voltammetry, linear determination range, repeatability, reproducibility and regeneration of biosensors are determined. All characterization steps are monitored by electrochemical impedance spectroscopy (EIS), cyclic voltammetry (CV).
   The developed biosensor has wide determination range (0.5 fg-15 fg/mL). To investigate long shelf life of the fabricated biosensor, the immunosensors were stored at 4 degrees C for periods ten weeks. Futhermore, binding kinetics of MAGE1 to antiMAGE-1 is monitored by single frequency technique in real time. Additionally, Kramer's-Kronig transform was used to understand whether the impedance spectra of biosensor system are affected from the variation that occurred because of external factor. Morphological characteristics of constructed biosensor were observed by scanning electron microscopy. Real human serum samples were also analyzed by the proposed biosensor, successfully. A commercial ELISA kit was also used as a reference method to validate the results obtained by the biosensor.
   Finally, this biosensor was tried in real blood sample and that showed it could be utilized in clinical applications. This biosensor can be preferred due to it has a wide linear range and it can be prepared easily.
C1 [Demirbakan, Burcak] Namik Kemal Univ, Fac Sci, Chem Dept, Biochem Div, Tekirdag, Turkey.
   [Sezginturk, Mustafa Kemal] Canakkale Eighteen March Univ, Fac Engn, Bioengn Dept, Canakkale, Turkey.
C3 Namik Kemal University; Canakkale Onsekiz Mart University
RP Demirbakan, B (通讯作者)，Namik Kemal Univ, Fac Sci, Chem Dept, Biochem Div, Tekirdag, Turkey.
EM burcak_demirbakan@hotmail.com; msezginturk@comu.edu.tr
RI Sezgintürk, Mustafa Kemal/AAY-1439-2021
FU Scientific and Technological Research Council of Turkey [113 Z 678]
FX We are grateful for the financial supports of this research from The
   Scientific and Technological Research Council of Turkey (Project number:
   113 Z 678)
CR Abd-Elsalam EA, 2014, MED ONCOL, V31, DOI 10.1007/s12032-014-0285-0
   Alipour E, 2013, ELECTROCHIM ACTA, V91, P36, DOI 10.1016/j.electacta.2012.12.079
   Altin Y, 2016, SURF COAT TECH, V302, P75, DOI 10.1016/j.surfcoat.2016.05.058
   Bao L, 2011, CANCER IMMUNOL IMMUN, V60, P1299, DOI 10.1007/s00262-011-1037-z
   Barker PA, 2002, J NEUROSCI RES, V67, P705, DOI 10.1002/jnr.10160
   Bergeron A, 2009, INT J CANCER, V125, P1365, DOI 10.1002/ijc.24503
   Cai WH, 2014, SENSOR ACTUAT B-CHEM, V193, P492, DOI 10.1016/j.snb.2013.12.004
   Chomez P, 2001, CANCER RES, V61, P5544
   Cogdill AP, 2012, SURGERY, V152, pS13, DOI 10.1016/j.surg.2012.05.031
   Corbiere V, 2011, CANCER RES, V71, P1253, DOI 10.1158/0008-5472.CAN-10-2693
   Dai XA, 2006, ANAL SCI, V22, P567, DOI 10.2116/analsci.22.567
   Duan LL, 2005, BMC INFECT DIS, V5, DOI 10.1186/1471-2334-5-53
   Fan LM, 2016, ELECTROCHIM ACTA, V213, P504, DOI 10.1016/j.electacta.2016.06.096
   FitzGerald SP, 2005, CLIN CHEM, V51, P1165, DOI 10.1373/clinchem.2005.049429
   Hermanson GT, 2008, BIOCONJUGATE TECHNIQUES, 2ND EDITION, P1, DOI 10.1016/B978-0-12-370501-3.00001-1
   Jenny H., 2011, COLLOID SURFACE B, V83, P83
   Kariuki J, 2015, SENSORS-BASEL, V15, P18887, DOI 10.3390/s150818887
   Li KX, 2015, COLLOID SURFACE A, V465, P113, DOI 10.1016/j.colsurfa.2014.10.044
   Lin XY, 2015, ANAL CHIM ACTA, V867, P29, DOI 10.1016/j.aca.2015.02.050
   Lorenzi S, 2012, PLOS ONE, V7, DOI 10.1371/journal.pone.0046928
   Ma YT, 2009, BIOSENS BIOELECTRON, V24, P1480, DOI 10.1016/j.bios.2008.10.007
   Ma ZY, 2006, COLLOID SURFACE A, V275, P87, DOI 10.1016/j.colsurfa.2005.04.045
   Meek DW, 2012, CANCER LETT, V324, P126, DOI 10.1016/j.canlet.2012.05.011
   Osterlund C, 2000, CANCER RES, V60, P1054
   Ozcan B, 2016, TALANTA, V160, P367, DOI 10.1016/j.talanta.2016.07.039
   Ozcan B, 2014, TALANTA, V125, P7, DOI 10.1016/j.talanta.2014.02.067
   Piehler J, 2000, BIOSENS BIOELECTRON, V15, P473, DOI 10.1016/S0956-5663(00)00104-4
   Ribeiro T, 2014, MATERIALS, V7, P3881, DOI 10.3390/ma7053881
   Sang MX, 2011, CANCER LETT, V302, P85, DOI 10.1016/j.canlet.2010.10.021
   Scanlan Matthew J, 2004, Cancer Immun, V4, P1
   Simpson AJG, 2005, NAT REV CANCER, V5, P615, DOI 10.1038/nrc1669
   VANDERBRUGGEN P, 1991, SCIENCE, V254, P1643, DOI 10.1126/science.1840703
   Wang DW, 2009, ACS NANO, V3, P1745, DOI 10.1021/nn900297m
   Wang RY, 2015, BIOSENS BIOELECTRON, V66, P11, DOI 10.1016/j.bios.2014.10.079
   Yanagawa N, 2011, ANTICANCER RES, V31, P171
   Zhang GQ, 2011, TALANTA, V83, P1515, DOI 10.1016/j.talanta.2010.11.040
   Zhao QH, 2012, PLOS ONE, V7, DOI 10.1371/journal.pone.0051157
NR 37
TC 16
Z9 17
U1 3
U2 54
PU ELSEVIER SCIENCE BV
PI AMSTERDAM
PA PO BOX 211, 1000 AE AMSTERDAM, NETHERLANDS
SN 0039-9140
EI 1873-3573
J9 TALANTA
JI Talanta
PD JUL 1
PY 2017
VL 169
BP 163
EP 169
DI 10.1016/j.talanta.2017.03.076
PG 7
WC Chemistry, Analytical
WE Science Citation Index Expanded (SCI-EXPANDED)
SC Chemistry
GA EU7HU
UT WOS:000401206700024
PM 28411807
DA 2023-06-30
ER

PT J
AU Qin, YX
   Hang, C
   Huang, LP
   Cheng, HY
   Hu, JQ
   Li, WY
   Wu, JH
AF Qin, Yuxuan
   Hang, Chen
   Huang, Liping
   Cheng, Haiyun
   Hu, Junqing
   Li, Wenyao
   Wu, Jianghong
TI An electrochemical biosensor of Sn@C derived from ZnSn(OH)(6) for
   sensitive determination of acetaminophen
SO MICROCHEMICAL JOURNAL
LA English
DT Article
DE Sn@C; Biosensor; Electrochemical detection; Acetaminophen
ID GLASSY-CARBON ELECTRODE; METAL-ORGANIC FRAMEWORKS; VOLTAMMETRIC
   DETERMINATION; DOPED GRAPHENE; PERFORMANCE; SENSOR; NANOPARTICLES;
   PARACETAMOL; COMPOSITE; FABRICATION
AB In this study, Sn@C composite was fabricated from ZnSn(OH)6 through a green thermal calcination method. For the first time, this composite was used as a modifier on glassy carbon electrode (GCE) to construct an electrochemical biosensor to detect acetaminophen (AC). The Sn@C sensor exhibited distinctly enhanced performance in electrochemical response to AC compared with bare GCE, GCE modified with Sn and GCE modified with graphene. The linear range is 0.2-100 mu M and the limit of detection (LOD) is 0.020 mu M based on DPV analysis. The excellent electrochemical behavior can be ascribed to the outstanding conductivity of metal Sn and carbon, and the strong adsorption of the carbon layer to AC. Most importantly, the chemical interaction between Sn and C through Sn-C bond facilitated the electron transfer process in the electrooxidation of AC. Finally, the Sn@C sensor was successfully applied in pharmaceutical samples and spiked serum samples to detect AC with satisfactory recoveries.
C1 [Qin, Yuxuan; Hang, Chen; Hu, Junqing; Wu, Jianghong] Shenzhen Technol Univ, Coll Hlth Sci & Environm Engn, 3002 Lantian Rd, Shenzhen 518118, Guangdong, Peoples R China.
   [Qin, Yuxuan; Hang, Chen; Huang, Liping; Cheng, Haiyun; Li, Wenyao] Shanghai Univ Engn Sci, Sch Mat Engn, 333 Longteng Rd, Shanghai 201620, Peoples R China.
   [Hu, Junqing] Shenzhen Bay Lab, Shenzhen 518132, Guangdong, Peoples R China.
C3 Shenzhen Technology University; Shanghai University of Engineering
   Science; Shenzhen Bay Laboratory
RP Wu, JH (通讯作者)，Shenzhen Technol Univ, Coll Hlth Sci & Environm Engn, 3002 Lantian Rd, Shenzhen 518118, Guangdong, Peoples R China.; Li, WY (通讯作者)，Shanghai Univ Engn Sci, Sch Mat Engn, 333 Longteng Rd, Shanghai 201620, Peoples R China.
EM liwenyao314@gmail.com; wujianghong@sztu.edu.cn
RI Li, Wenyao/N-2714-2014; Hu, Junqing/GOK-1366-2022
OI Li, Wenyao/0000-0003-3634-2021; 
FU National Natural Science Foundation of China [51701022, 51972055];
   Shenzhen Bay Laboratory Open Fund [SZBL2020090501002]; Shenzhen
   Pengcheng Scholar Program; Shanghai "Chen Guang" project [16CG63];
   Shanghai Local Universities Capacity Building Project of Science and
   Technology Innovation Action Program [21010501700]; Shenzhen Science and
   Technology Research Project [JCYJ20180508152903208]
FX This work was supported by the National Natural Science Foundation of
   China (51701022, 51972055) ; Shenzhen Bay Laboratory Open Fund
   (SZBL2020090501002) ; the Shenzhen Pengcheng Scholar Program; Shanghai
   "Chen Guang" project (16CG63) ; Shanghai Local Universities Capacity
   Building Project of Science and Technology Innovation Action Program
   (21010501700) and the Shenzhen Science and Technology Research Project
   (JCYJ20180508152903208) .
CR Babaei A, 2011, J BRAZIL CHEM SOC, V22, P344, DOI 10.1590/S0103-50532011000200021
   Boopathi M, 2004, ANAL CHIM ACTA, V512, P191, DOI 10.1016/j.aca.2004.03.005
   Cernat A, 2015, ANAL CHIM ACTA, V886, P16, DOI 10.1016/j.aca.2015.05.044
   Chen Y, 2018, SENSOR ACTUAT B-CHEM, V277, P289, DOI 10.1016/j.snb.2018.09.012
   Cheng DL, 2019, ACS APPL MATER INTER, V11, P36685, DOI 10.1021/acsami.9b12204
   Choi JS, 2018, J NANOSCI NANOTECHNO, V18, P6459, DOI 10.1166/jnn.2018.15684
   CLARK RJH, 1968, J CHEM SOC A, P1828, DOI 10.1039/j19680001828
   Daneshvar L, 2016, MICROCHIM ACTA, V183, P3001, DOI 10.1007/s00604-016-1950-0
   Das A, 2018, SENSOR ACTUAT B-CHEM, V256, P775, DOI 10.1016/j.snb.2017.10.008
   EDGELL WF, 1962, J MOL SPECTROSC, V8, P343, DOI 10.1016/0022-2852(62)90036-X
   Emdadi S, 2021, ANALYST, V146, P1326, DOI 10.1039/d0an01557a
   Fan L, 2014, CHINESE SCI BULL, V59, P2006, DOI 10.1007/s11434-014-0278-6
   Fernandes TAP, 2017, J PHARM ANAL, V7, P401, DOI 10.1016/j.jpha.2017.07.005
   Grabda M, 2011, J HAZARD MATER, V187, P473, DOI 10.1016/j.jhazmat.2011.01.060
   Heard KJ, 2008, NEW ENGL J MED, V359, P285, DOI 10.1056/NEJMct0708278
   Jin YF, 2020, MICROCHIM ACTA, V187, DOI 10.1007/s00604-019-3814-x
   Kim Y, 2019, ACS APPL MATER INTER, V11, P38902, DOI 10.1021/acsami.9b10861
   Kokilambigai KS, 2021, GREEN CHEM LETT REV, V14, P97, DOI 10.1080/17518253.2020.1862311
   Kutluay A, 2013, SENSOR ACTUAT B-CHEM, V185, P398, DOI 10.1016/j.snb.2013.05.025
   LAVIRON E, 1979, J ELECTROANAL CHEM, V101, P19, DOI 10.1016/S0022-0728(79)80075-3
   Lee JH, 2018, NANOSCALE, V10, P21483, DOI 10.1039/c8nr06075d
   Li F, 2019, MAT SCI ENG C-MATER, V95, P78, DOI 10.1016/j.msec.2018.10.074
   Li TB, 2016, TALANTA, V159, P356, DOI 10.1016/j.talanta.2016.06.044
   Li WY, 2018, ADV FUNCT MATER, V28, DOI 10.1002/adfm.201705937
   Li YY, 2021, MAT SCI ENG C-MATER, V118, DOI 10.1016/j.msec.2020.111443
   Liu CD, 2021, MICROCHEM J, V161, DOI 10.1016/j.microc.2020.105719
   Liu JJ, 2021, CHEM COMMUN, V57, P2400, DOI 10.1039/d0cc07523j
   Liu XY, 2019, J ELECTROCHEM SOC, V166, pB1491, DOI 10.1149/2.0381915jes
   Ocampo-Perez R, 2017, CHEM ENG J, V321, P510, DOI 10.1016/j.cej.2017.03.137
   Premlatha S, 2018, J ELECTROANAL CHEM, V822, P33, DOI 10.1016/j.jelechem.2018.05.009
   Shetti NP, 2019, MICROCHEM J, V150, DOI 10.1016/j.microc.2019.104206
   Shi L, 2021, INT J ELECTROCHEM SC, V16, DOI 10.20964/2021.04.26
   Shi L, 2020, INT J ELECTROCHEM SC, V15, P3922, DOI 10.20964/2020.05.78
   Strauss V, 2018, ADV MATER, V30, DOI 10.1002/adma.201704449
   Tan HB, 2018, ACS NANO, V12, P5674, DOI 10.1021/acsnano.8b01502
   Tan Z, 2013, J MATER CHEM A, V1, P9462, DOI 10.1039/c3ta10524e
   Tian YQ, 2009, ELECTROANAL, V21, P2584, DOI 10.1002/elan.200900249
   Urbanova V, 2021, ACS NANO, V15, P2374, DOI 10.1021/acsnano.0c04437
   Wang KD, 2019, ACS SUSTAIN CHEM ENG, V7, P18582, DOI 10.1021/acssuschemeng.9b04813
   Wei RS, 2017, INT J ELECTROCHEM SC, V12, P9131, DOI 10.20964/2017.10.38
   Wei YL, 2018, RUSS J ELECTROCHEM+, V54, P1141, DOI 10.1134/S1023193518140112
   Wester N, 2020, ANAL CHEM, V92, P13017, DOI 10.1021/acs.analchem.0c01857
   Wu CK, 2021, MAT SCI ENG C-MATER, V119, DOI 10.1016/j.msec.2020.111557
   Xu JN, 2019, FRONT CHEM, V7, DOI 10.3389/fchem.2019.00831
   Yang JQ, 2021, SENSOR ACTUAT B-CHEM, V340, DOI 10.1016/j.snb.2021.129971
   Yang XY, 2019, SENSOR ACTUAT B-CHEM, V299, DOI 10.1016/j.snb.2019.126972
   Yang Y, 2016, ELECTROCHIM ACTA, V209, P350, DOI 10.1016/j.electacta.2016.05.105
   Ye XC, 2019, NANO LETT, V19, P1860, DOI 10.1021/acs.nanolett.8b04944
   Yuan S, 2019, TALANTA, V193, P100, DOI 10.1016/j.talanta.2018.09.065
   Zhang L, 2014, ENERG ENVIRON SCI, V7, P1013, DOI 10.1039/c3ee43305f
   Zhang X, 2018, ANAL CHIM ACTA, V1036, P26, DOI 10.1016/j.aca.2018.06.079
   Zhao SL, 2019, NANO-MICRO LETT, V11, DOI 10.1007/s40820-019-0293-x
   Zheng FC, 2014, NAT COMMUN, V5, DOI 10.1038/ncomms6261
NR 53
TC 2
Z9 2
U1 18
U2 53
PU ELSEVIER
PI AMSTERDAM
PA RADARWEG 29, 1043 NX AMSTERDAM, NETHERLANDS
SN 0026-265X
EI 1095-9149
J9 MICROCHEM J
JI Microchem J.
PD APR
PY 2022
VL 175
AR 107128
DI 10.1016/j.microc.2021.107128
EA JAN 2022
PG 8
WC Chemistry, Analytical
WE Science Citation Index Expanded (SCI-EXPANDED)
SC Chemistry
GA YG7EE
UT WOS:000742646100002
DA 2023-06-30
ER

PT J
AU Gupta, Y
   Pandey, CM
   Ghrera, AS
AF Gupta, Yachana
   Pandey, Chandra Mouli
   Ghrera, Aditya Sharma
TI Reduced Graphene Oxide-Gold Nanoparticle Nanohybrid Modified
   Cost-Effective Paper-Based Biosensor for Procalcitonin Detection
SO CHEMISTRYSELECT
LA English
DT Article
DE Chronoamperometry; gold nanoparticles; procalcitonin; paper-based
   sensor; reduced graphene oxide
ID ELECTROCHEMICAL DETECTION; SENSITIVE DETECTION; CARBON ELECTRODE;
   CANCER; NANOCOMPOSITES; DIAGNOSIS; IMMUNOSENSOR; IMMUNOASSAY; INTERFACE;
   PLATFORM
AB The present study reports the fabrication of reduced graphene oxide (rGO)/gold nanoparticles (AuNP) nanocomposites modified cellulose fiber paper-based electrochemical biosensor for procalcitonin (PCT) biomarker detection. PCT is a biomarker specific for bacterial infection (BI) detection and has gained much attention as a potential solution to the problems associated with determining appropriate antibiotic use. In sepsis and other severe infections, serum PCT levels increase to values above 100 ng mL(-1) in response to pro-inflammatory stimulation. The structural and morphological characterization of the rGO-AuNP composite are investigated using UV-Vis spectroscopy, FTIR spectroscopy, X-ray diffraction, and scanning electron microscopy. Monoclonal antibodies specific to PCT were covalently immobilized onto the rGO-AuNP nanocomposite modified paper to fabricate an electrochemical biosensor. The fabricated biosensor exhibits linearity in the PCT concentration range 10 -15x10(3) pg mL(-1), with a low detection limit 10 pg mL(-1). Furthermore, the proposed biosensor also exhibited good selectivity and could detect PCT biomarkers even in the presence of other interfering electroactive species such as glucose, oxalic acid, and urea. The proposed CF-based biosensor has been proven as an accelerated simple point-of-care (POC) exploratory approach for early PCT diagnosis in inadequate areas with limited production facilities, computational techniques, and highly skilled experts.
C1 [Gupta, Yachana; Ghrera, Aditya Sharma] NorthCap Univ, Appl Sci Dept, HUDA Sect 23A, Gurugram, India.
   [Pandey, Chandra Mouli] Shree Guru Gobind Singh Tricentenary Univ, Fac Sci, Dept Chem, Gurugram 122505, Haryana, India.
C3 The Northcap University
RP Ghrera, AS (通讯作者)，NorthCap Univ, Appl Sci Dept, HUDA Sect 23A, Gurugram, India.
EM cmp.npl@gmail.com; adityasghrera@gmail.com
FU Science and Engineering Board (DST), India, under the Young Scientist
   project [YSS/2015/001330]; Manipal University
FX A.S. Ghrera, thanks financial support received from Science and
   Engineering Board (DST), India, under the Young Scientist project
   (YSS/2015/001330). The authors acknowledge the support from Manipal
   University for the FESEM, EDX, FTIR, and UV-Vis analysis and acknowledge
   Delhi Technological University, Delhi for electrical conductivity
   measurement
CR Ahmadi A, 2021, IEEE SENS J, V21, P9210, DOI 10.1109/JSEN.2021.3053033
   Amanulla B, 2017, SCI REP-UK, V7, DOI 10.1038/s41598-017-14584-6
   Bahavarnia F, 2019, INT J BIOL MACROMOL, V138, P744, DOI 10.1016/j.ijbiomac.2019.07.109
   Bharath G, 2015, J MATER CHEM A, V3, P15529, DOI 10.1039/c5ta03179f
   Bolukbasi OS, 2022, MICROCHIM ACTA, V189, DOI 10.1007/s00604-022-05344-z
   Boonkaew S, 2021, SENSOR ACTUAT B-CHEM, V330, DOI 10.1016/j.snb.2020.129336
   Cao LL, 2020, ANAL CHIM ACTA, V1096, P34, DOI 10.1016/j.aca.2019.10.049
   Chauhan D., ACS APP POLY MAT, V1, P1613
   Cho E, 2017, MICROMACHINES-BASEL, V8, DOI 10.3390/mi8090265
   Ding RY, 2021, ANAL CHEM, V93, P1880, DOI 10.1021/acs.analchem.0c04247
   Dong JQ, 2020, KONA POWDER PART J, P224, DOI 10.14356/kona.2020011
   Faham S, 2018, MICROCHIM ACTA, V185, DOI 10.1007/s00604-018-2875-6
   Fei JF, 2016, MICROCHIM ACTA, V183, P757, DOI 10.1007/s00604-015-1721-3
   Floras ANK, 2014, J VET INTERN MED, V28, P599, DOI 10.1111/jvim.12309
   Ghrera AS, 2019, ANAL CHIM ACTA, V1056, P26, DOI 10.1016/j.aca.2018.12.047
   Ghrera AS, 2018, SENSOR ACTUAT B-CHEM, V266, P329, DOI 10.1016/j.snb.2018.03.118
   Ghrera AS, 2015, APPL PHYS LETT, V106, DOI 10.1063/1.4921203
   Gupta Y, 2023, ANAL BIOANAL CHEM RE, V10, P15
   Gupta Y, 2022, J ELECTROCHEM SCI EN, V12, P265, DOI 10.5599/jese.1127
   Gupta Y, 2021, ARCH MICROBIOL, V203, P3767, DOI 10.1007/s00203-021-02357-9
   Janmee N, 2021, ANAL METHODS-UK, V13, P2796, DOI [10.1039/d1ay00676b, 10.1039/D1AY00676B]
   Karaman C, 2022, ANAL CHIM ACTA, V1200, DOI 10.1016/j.aca.2022.339609
   Karaman C, 2021, NEW J CHEM, V45, P11222, DOI 10.1039/d1nj02293h
   Karaman C, 2021, PHYS CHEM CHEM PHYS, V23, P12807, DOI 10.1039/d1cp01726h
   Karaman O, 2022, MATER TODAY CHEM, V23, DOI 10.1016/j.mtchem.2021.100666
   Kelkar N, 2022, MICROCHEM J, V174, DOI 10.1016/j.microc.2021.107069
   Kumar S, 2019, BIOSENS BIOELECTRON, V124, P205, DOI 10.1016/j.bios.2018.10.034
   Kumar S, 2019, ANAL CHIM ACTA, V1056, P135, DOI 10.1016/j.aca.2018.12.053
   Kumar S, 2016, J PHYS CONF SER, V704, DOI 10.1088/1742-6596/704/1/012010
   Kumar S, 2016, APPL PHYS LETT, V108, DOI 10.1063/1.4950961
   Li HY, 2021, MICROCHEM J, V164, DOI 10.1016/j.microc.2021.106037
   Li H, 2019, BIOSENS BIOELECTRON, V142, DOI 10.1016/j.bios.2019.111532
   de Franca CCL, 2021, ELECTROCHIM ACTA, V367, DOI 10.1016/j.electacta.2020.137486
   Liu C, 2021, ANAL METHODS-UK, V13, P3410, DOI 10.1039/d1ay00442e
   Liu F, 2014, BIOSENS BIOELECTRON, V60, P210, DOI 10.1016/j.bios.2014.03.071
   Liu P, 2019, BIOSENS BIOELECTRON, V126, P543, DOI 10.1016/j.bios.2018.10.048
   Lu D, 2019, VIB SPECTROSC, V104, DOI 10.1016/j.vibspec.2019.102963
   Medetalibeyoglu H, 2020, SENSOR ACTUAT B-CHEM, V319, DOI 10.1016/j.snb.2020.128195
   Meisner M, 2014, ANN LAB MED, V34, P263, DOI 10.3343/alm.2014.34.4.263
   Mobed A, 2020, MICROCHEM J, V152, DOI 10.1016/j.microc.2019.104286
   Narang J, 2017, BIOSENS BIOELECTRON, V88, P249, DOI 10.1016/j.bios.2016.08.043
   Pananon P, 2018, RSC ADV, V8, P12724, DOI 10.1039/c8ra01564c
   Paul G, 2021, POLYM ADVAN TECHNOL, V32, P1774, DOI 10.1002/pat.5213
   Piovesan JV, 2018, J ELECTROANAL CHEM, V813, P163, DOI 10.1016/j.jelechem.2018.02.025
   Pungjunun K, 2019, BIOSENS BIOELECTRON, V143, DOI 10.1016/j.bios.2019.111606
   Qi SW, 2013, ANAL SCI, V29, P805, DOI 10.2116/analsci.29.805
   Ruecha N, 2019, SENSOR ACTUAT B-CHEM, V279, P298, DOI 10.1016/j.snb.2018.10.024
   Saeed AA, 2017, BIOELECTROCHEMISTRY, V118, P91, DOI 10.1016/j.bioelechem.2017.07.002
   Sahu S, 2021, SENS INT, V2, DOI [10.1016/j.sintl.2021.100107, DOI 10.1016/J.SINTL.2021.100107]
   Sharma A, 2013, LANGMUIR, V29, P8753, DOI 10.1021/la401431q
   Sharma A, 2010, THIN SOLID FILMS, V519, P1213, DOI 10.1016/j.tsf.2010.08.071
   Suchomel P, 2018, SCI REP-UK, V8, DOI 10.1038/s41598-018-22976-5
   Sun GQ, 2015, NEW J CHEM, V39, P6062, DOI 10.1039/c5nj00629e
   Tran VK, 2018, J ELECTROANAL CHEM, V826, P29, DOI 10.1016/j.jelechem.2018.08.013
   TURKEVICH J, 1951, DISCUSS FARADAY SOC, P55, DOI 10.1039/df9511100055
   Vellaichamy B, 2016, RSC ADV, V6, pS7380, DOI 10.1039/c6ra10544k
   Vijayan AL, 2017, J INTENSIVE CARE, V5, DOI 10.1186/s40560-017-0246-8
   Wang XM, 2021, NANOTECHNOLOGY, V32, DOI 10.1088/1361-6528/abee48
   Xia J, 2020, NEW J CHEM, V44, P17099, DOI 10.1039/d0nj03799k
   Yang ZH, 2017, ANAL CHEM, V89, P13349, DOI 10.1021/acs.analchem.7b03502
   Yen YK, 2020, SENSORS-BASEL, V20, DOI 10.3390/s20051372
   Yola ML, 2021, ANAL BIOANAL CHEM, V413, P2481, DOI 10.1007/s00216-021-03203-z
   Zaaba NI, 2017, PROCEDIA ENGINEER, V184, P469, DOI 10.1016/j.proeng.2017.04.118
   Zhang Y., 2021, ELECTROANAL
NR 64
TC 3
Z9 3
U1 14
U2 15
PU WILEY-V C H VERLAG GMBH
PI WEINHEIM
PA POSTFACH 101161, 69451 WEINHEIM, GERMANY
SN 2365-6549
J9 CHEMISTRYSELECT
JI ChemistrySelect
PD NOV 7
PY 2022
VL 7
IS 41
AR e202202642
DI 10.1002/slct.202202642
PG 8
WC Chemistry, Multidisciplinary
WE Science Citation Index Expanded (SCI-EXPANDED)
SC Chemistry
GA 5W9CR
UT WOS:000878205900001
DA 2023-06-30
ER

PT J
AU Mashkoori, A
   Mostafavi, A
   Shamspur, T
   Torkzadeh-Mahani, M
AF Mashkoori, Amineh
   Mostafavi, Ali
   Shamspur, Tayebeh
   Torkzadeh-Mahani, Masoud
TI Electrochemical enzyme-based blood uric acid biosensor: new insight into
   the enzyme immobilization on the surface of electrode via poly-histidine
   tag
SO MICROCHIMICA ACTA
LA English
DT Article
DE Urate oxidase; Uric acid; Biosensor; Ni-MOF; Electrochemical detection;
   Differential pulse voltammetry; Histidine
ID METAL-ORGANIC-FRAMEWORK; ASCORBIC-ACID; SENSOR; CARBON; DOPAMINE;
   PLATFORM; SYSTEM
AB In a new approach, we considered the special affinity between Ni and poly-histidine tags of recombinant urate oxidase to utilize Ni-MOF for immobilizing the enzyme. In this study, a carbon paste electrode (CPE) was modified by histidine-tailed urate oxidase (H-UOX) and nickel-metal-organic framework (Ni-MOF) to construct H-UOX/Ni-MOF/CPE, which is a rapid, sensitive, and simple electrochemical biosensor for UA detection. The use of carboxy-terminal histidine-tailed urate oxidase in the construction of the electrode allows the urate oxidase enzyme to be positioned correctly in the electrode. This, in turn, enhances the efficiency of the biosensor. Characterization was carried out by X-ray diffraction (XRD), energydispersive X-ray spectroscopy (EDX), Fourier transform infrared spectroscopy (FTIR), Brunauer-Emmett-Teller (BET), and field emission scanning electron microscopy (FE-SEM). At optimum conditions, the biosensor provided a short response time, linear response within 0.3-10 mu M and 10-140 mu M for UA with a detection limit of 0.084 mu M, repeatability of 3.06%, and reproducibility of 4.9%. Furthermore, the biosensor revealed acceptable stability and selectivity of UA detection in the presence of the commonly coexisted ascorbic acid, dopamine, L-cysteine, urea, and glucose. The detection potential was at 0.4 V vs. Ag/AgCl.
C1 [Mashkoori, Amineh; Mostafavi, Ali; Shamspur, Tayebeh] Shahid Bahonar Univ Kerman, Dept Chem, Kerman, Iran.
   [Mashkoori, Amineh] Shahid Bahonar Univ Kerman, Young Researchers Soc, Kerman, Iran.
   [Torkzadeh-Mahani, Masoud] Grad Univ Adv Technol, Inst Sci & High Technol & Environm Sci, Dept Biotechnol, Kerman, Iran.
C3 Shahid Bahonar University of Kerman (SBUK); Shahid Bahonar University of
   Kerman (SBUK); Graduate University of Advanced Technology
RP Torkzadeh-Mahani, M (通讯作者)，Grad Univ Adv Technol, Inst Sci & High Technol & Environm Sci, Dept Biotechnol, Kerman, Iran.
EM mtmahani@gmail.com
RI Shamspur, Tayebeh/O-5910-2017
CR Alakel N, 2017, ONCOTARGETS THER, V10, P597, DOI 10.2147/OTT.S103864
   Bi HQ, 2012, SENSOR ACTUAT B-CHEM, V171, P1132, DOI 10.1016/j.snb.2012.06.044
   BRADFORD MM, 1976, ANAL BIOCHEM, V72, P248, DOI 10.1016/0003-2697(76)90527-3
   Chang A. Y., 2017, JEMI METHODS, V1, P22
   Chen DX, 2010, ANAL CHEM, V82, P2448, DOI 10.1021/ac9028246
   Dai XH, 2007, J CHROMATOGR B, V857, P287, DOI 10.1016/j.jchromb.2007.07.035
   Erden PE, 2013, TALANTA, V107, P312, DOI 10.1016/j.talanta.2013.01.043
   Ghanbari-Ardestani S, 2019, J MOL LIQ, V292, DOI 10.1016/j.molliq.2019.111318
   Horcajada P, 2008, J AM CHEM SOC, V130, P6774, DOI 10.1021/ja710973k
   Horcajada P, 2010, NAT MATER, V9, P172, DOI [10.1038/nmat2608, 10.1038/NMAT2608, 10.1038/NMAT260B]
   Ivekovic D, 2012, INT J ELECTROCHEM SC, V7, P3252
   Li WJ, 2017, PLOS ONE, V12, DOI 10.1371/journal.pone.0177877
   Lian XZ, 2017, CHEM SOC REV, V46, P3386, DOI 10.1039/c7cs00058h
   Liao FS, 2017, J AM CHEM SOC, V139, P6530, DOI 10.1021/jacs.7b01794
   Liu LL, 2019, TALANTA, V199, P478, DOI 10.1016/j.talanta.2019.03.008
   Liu X, 2018, ACS APPL MATER INTER, V10, P33407, DOI 10.1021/acsami.8b09388
   Liu X, 2017, NANOSCALE, V9, P17561, DOI 10.1039/c7nr06019j
   Liu Y, 2013, SENSOR ACTUAT B-CHEM, V176, P592, DOI 10.1016/j.snb.2012.08.058
   Long JR, 2009, CHEM SOC REV, V38, P1213, DOI 10.1039/b903811f
   Manivel P, 2018, NEW J CHEM, V42, P11839, DOI 10.1039/c8nj02118j
   Motamedi N, 2021, NANOMATERIALS-BASEL, V11, DOI 10.3390/nano11071759
   Phan NTS, 2012, J MOL CATAL A-CHEM, V365, P95, DOI 10.1016/j.molcata.2012.08.015
   Plausinaitis D, 2020, TALANTA, V220, DOI 10.1016/j.talanta.2020.121414
   Pui CH, 2001, J CLIN ONCOL, V19, P697, DOI 10.1200/JCO.2001.19.3.697
   Ravikumar R, 2018, BIOSENS BIOELECTRON, V99, P578, DOI 10.1016/j.bios.2017.08.012
   Saqib M, 2018, BIOSENS BIOELECTRON, V99, P519, DOI 10.1016/j.bios.2017.08.028
   Stock N, 2012, CHEM REV, V112, P933, DOI 10.1021/cr200304e
   Taherimehr Z, 2022, J BIOMOL STRUCT DYN, V40, P1461, DOI 10.1080/07391102.2020.1828167
   Vakh C, 2017, TALANTA, V167, P725, DOI 10.1016/j.talanta.2017.02.009
   Wu CD, 2017, ADV MATER, V29, DOI 10.1002/adma.201605446
   Xiao YQ, 2010, CHEM COMMUN, V46, P5503, DOI 10.1039/c0cc00148a
   Xu PP, 2015, TALANTA, V144, P704, DOI 10.1016/j.talanta.2015.07.027
   Zaboli M, 2021, PROCESS BIOCHEM, V101, P26, DOI 10.1016/j.procbio.2020.11.001
   Zhang WJ, 2018, BIOSENS BIOELECTRON, V121, P96, DOI 10.1016/j.bios.2018.08.043
   Zhou YJ, 2016, ACS APPL MATER INTER, V8, P28904, DOI 10.1021/acsami.6b10640
NR 35
TC 1
Z9 1
U1 20
U2 37
PU SPRINGER WIEN
PI WIEN
PA SACHSENPLATZ 4-6, PO BOX 89, A-1201 WIEN, AUSTRIA
SN 0026-3672
EI 1436-5073
J9 MICROCHIM ACTA
JI Microchim. Acta
PD SEP
PY 2022
VL 189
IS 9
AR 326
DI 10.1007/s00604-022-05408-0
PG 10
WC Chemistry, Analytical
WE Science Citation Index Expanded (SCI-EXPANDED)
SC Chemistry
GA 3R1TB
UT WOS:000838701100002
PM 35948696
DA 2023-06-30
ER

PT J
AU Mohammadi, J
   Moattari, A
   Sattarahmady, N
   Pirbonyeh, N
   Yadegari, H
   Heli, H
AF Mohammadi, J.
   Moattari, A.
   Sattarahmady, N.
   Pirbonyeh, N.
   Yadegari, H.
   Heli, H.
TI Electrochemical biosensing of influenza A subtype genome based on
   meso/macroporous cobalt (II) oxide nanoflakes-applied to human samples
SO ANALYTICA CHIMICA ACTA
LA English
DT Article
DE Influenza; Genosensor; DNA biosensor; CoO; Nanoflake; Cobaltous oxide
ID DNA BIOSENSOR; LABEL-FREE; CARBON NANOTUBES; VIRUS H5N1; B-VIRUS;
   HYBRIDIZATION; GENOSENSOR; ELECTRODES; SENSOR; NANOPARTICLES
AB Meso/macroporous cobalt (II) oxide nanoflakes were electrodeposited in a one-step process in the presence of N-methylpyrrolidone. On the surface of nanoflakes, a specific single stranded DNA sequence from the genome of influenza A subtype was then immobilized to fabricate an electrochemical biosensor. Hybridization of the biosensor with complementary, non-complementary and base-mismatch sequences was electrochemically detected. The biosensor was also employed to detect complementary DNA of viral RNA in culture and human samples. The biosensor could detect the complementary sequence with a detection limit of 86.4 amol L-1 and a linear concentration range of 1.0 fmol L-1 to 1.0 nmol L-1. It also detected a complementary DNA sequence converted from viral RNA with a detection limit of 0.28 ng mu L-1 in a linear concentration range of 0.5-10 ng mu L-1. Low detection limit, simple method of preparation of the transducer and no needing any DNA strand modification and tag are the principal advantages of the biosensor. (C) 2017 Elsevier B.V. All rights reserved.
C1 [Mohammadi, J.; Moattari, A.; Pirbonyeh, N.] Shiraz Univ Med Sci, Sch Med, Dept Bacteriol & Virol, Shiraz, Iran.
   [Mohammadi, J.; Sattarahmady, N.; Heli, H.] Shiraz Univ Med Sci, Nanomed & Nanobiol Res Ctr, Shiraz, Iran.
   [Sattarahmady, N.] Shiraz Univ Med Sci, Sch Med, Dept Med Phys, Shiraz, Iran.
   [Yadegari, H.] Univ Western Ontario, Dept Mech & Mat Engn, London, ON N6A 5B9, Canada.
C3 Shiraz University of Medical Science; Shiraz University of Medical
   Science; Shiraz University of Medical Science; Western University
   (University of Western Ontario)
RP Heli, H (通讯作者)，Shiraz Univ Med Sci, Nanomed & Nanobiol Res Ctr, Shiraz, Iran.
EM hheli7@yahoo.com
RI Moattari, Afagh/U-8143-2017; sattarahmady, naghmaeh/B-5013-2012; Heli,
   Hossein/T-7318-2017; Heli, Hossein/T-8014-2017; Satatrahmady,
   Naghmeh/V-1566-2017; Yadegari, Hossein/D-6505-2019
OI Moattari, Afagh/0000-0003-4394-9622; Heli, Hossein/0000-0003-1753-1193;
   Satatrahmady, Naghmeh/0000-0002-9872-4423; Yadegari,
   Hossein/0000-0002-2572-182X; Pirbonyeh, Neda/0000-0001-5700-3913
FU Research Council of Shiraz University of Medical Sciences [94-7563]
FX The paper has been extracted from the J. Mohammadi M. Sc. thesis
   supported by the Research Council of Shiraz University of Medical
   Sciences (94-7563).
CR Amano Y, 2005, ANAL BIOANAL CHEM, V381, P156, DOI 10.1007/s00216-004-2927-0
   Aydinlik S, 2011, ANAL METHODS-UK, V3, P1607, DOI 10.1039/c1ay05146f
   Bakalova R, 2005, J AM CHEM SOC, V127, P11328, DOI 10.1021/ja051089h
   Bala A, 2016, ANAL METHODS-UK, V8, P236, DOI 10.1039/c5ay02620b
   Bonanni A, 2010, ANALYST, V135, P1765, DOI 10.1039/c000532k
   Chen M, 2016, APPL SURF SCI, V364, P703, DOI 10.1016/j.apsusc.2015.12.203
   Chung DJ, 2011, APPL SURF SCI, V257, P9390, DOI 10.1016/j.apsusc.2011.06.015
   Dong SB, 2015, ACS APPL MATER INTER, V7, P8834, DOI 10.1021/acsami.5b01438
   Erdem A, 2007, TALANTA, V74, P318, DOI 10.1016/j.talanta.2007.10.012
   Fan H, 2010, SENSOR ACTUAT B-CHEM, V149, P98, DOI 10.1016/j.snb.2010.06.023
   Farjami E, 2010, ANALYST, V135, P1443, DOI 10.1039/c0an00049c
   Fu YC, 2014, ANAL CHEM, V86, P1965, DOI 10.1021/ac402550f
   Grabowska I, 2013, ANAL CHEM, V85, P10167, DOI 10.1021/ac401547h
   Grabowska I, 2014, BIOSENS BIOELECTRON, V51, P170, DOI 10.1016/j.bios.2013.07.026
   Heli H, 2007, J SOLID STATE ELECTR, V11, P593, DOI 10.1007/s10008-006-0204-1
   Heli H, 2016, TALANTA, V156, P172, DOI 10.1016/j.talanta.2016.04.065
   Heli H, 2010, ELECTROCHIM ACTA, V55, P2139, DOI 10.1016/j.electacta.2009.11.047
   Hernandez-Santos D, 2004, ANAL CHEM, V76, P6887, DOI 10.1021/ac048892z
   HSIUNG GD, 1984, YALE J BIOL MED, V57, P727
   Kerman K, 2005, ANAL BIOANAL CHEM, V381, P1114, DOI 10.1007/s00216-004-3007-1
   Kung H. H., 1989, TRANSITION METAL OXI, V45, P86
   Kurzatkowska K, 2015, ANAL CHEM, V87, P9702, DOI 10.1021/acs.analchem.5b01988
   Liu JH, 2009, SENSORS-BASEL, V9, P7343, DOI 10.3390/s90907343
   Malecka K, 2016, SENSOR ACTUAT B-CHEM, V224, P290, DOI 10.1016/j.snb.2015.10.044
   Malecka K, 2013, ELECTROANAL, V25, P1871, DOI 10.1002/elan.201300113
   Mohan S, 2011, ANALYST, V136, P2845, DOI 10.1039/c1an15031f
   Mudasir, 2010, SPECTROCHIM ACTA A, V77, P528, DOI 10.1016/j.saa.2010.06.032
   Peng H, 2009, BIOMATERIALS, V30, P2132, DOI 10.1016/j.biomaterials.2008.12.065
   Rahi A, 2016, ANAL BIOCHEM, V510, P11, DOI 10.1016/j.ab.2016.07.012
   Rahi A, 2016, TALANTA, V156, P218, DOI 10.1016/j.talanta.2016.05.029
   Rahi A, 2015, SCI REP-UK, V5, DOI 10.1038/srep18060
   Sattarahmady N, 2015, BIOCHEM ENG J, V97, P1, DOI 10.1016/j.bej.2015.01.010
   Soleymani L, 2009, NAT NANOTECHNOL, V4, P844, DOI [10.1038/nnano.2009.276, 10.1038/NNANO.2009.276]
   Sultan SC, 2014, RSC ADV, V4, P39691, DOI 10.1039/c4ra05875e
   Tam PD, 2009, J IMMUNOL METHODS, V350, P118, DOI 10.1016/j.jim.2009.08.002
   Wang F, 2009, MICROCHIM ACTA, V165, P1, DOI 10.1007/s00604-009-0136-4
   Zhu HT, 2009, CRYST GROWTH DES, V9, P633, DOI 10.1021/cg801006g
   Zinchenko A, 2016, ADV COLLOID INTERFAC, V232, P70, DOI 10.1016/j.cis.2016.02.005
NR 38
TC 11
Z9 11
U1 2
U2 41
PU ELSEVIER SCIENCE BV
PI AMSTERDAM
PA PO BOX 211, 1000 AE AMSTERDAM, NETHERLANDS
SN 0003-2670
EI 1873-4324
J9 ANAL CHIM ACTA
JI Anal. Chim. Acta
PD AUG 1
PY 2017
VL 979
BP 51
EP 57
DI 10.1016/j.aca.2017.05.010
PG 7
WC Chemistry, Analytical
WE Science Citation Index Expanded (SCI-EXPANDED)
SC Chemistry
GA EW9UE
UT WOS:000402864100006
PM 28599709
DA 2023-06-30
ER

PT J
AU Liu, Y
   Yao, L
   He, LZ
   Liu, N
   Piao, YX
AF Liu, Yang
   Yao, Lan
   He, Lingzhi
   Liu, Na
   Piao, Yunxian
TI Electrochemical Enzyme Biosensor Bearing Biochar Nanoparticle as Signal
   Enhancer for Bisphenol A Detection in Water
SO SENSORS
LA English
DT Article
DE biochar nanoparticle; enzyme; bisphenol A; biosensor
ID TYROSINASE BIOSENSOR; GOLD NANOPARTICLES; VOLTAMMETRIC DETERMINATION;
   SELECTIVE DETECTION; ACTIVATED BIOCHAR; ELECTRODE; 17-BETA-ESTRADIOL;
   CHROMATOGRAPHY; DEGRADATION; PERFORMANCE
AB An electrochemical tyrosinase enzyme (Tyr) biosensor using a highly conductive sugarcane derived biochar nanoparticle (BCNP) as a transducer and signal enhancer (BCNPs/Tyr/Nafion/GCE) was developed for the sensitive detection of bisphenol A (BPA). The BCNPs/Tyr/Nafion/GCE biosensor exhibited improved amperometric current responses such as higher sensing signal, decreased impedance and lowered reduction potential compared with the Tyr/Nafion/GCE due to high conductivity property of the biochar nanoparticle. Under the optimized conditions, it could detect BPA in good sensitivity with linear range from 0.02 to 10 M, and a lowest detection limit of 3.18 nM. Moreover, it showed a low K-m value, high reproducibility and good selectivity over other reagents, and the BCNPs/Tyr complex solution also showed good stability with 86.9% of sensing signal maintained after one month storage. The biosensor was also successfully utilized for real water detection with high accuracy as validated by high performance liquid chromatography. Therefore, the biochar nanoparticle based enzyme biosensor proved to be a potential and reliable method for high performance detection of pollutants in the environment.
C1 [Liu, Yang; Yao, Lan; He, Lingzhi; Liu, Na; Piao, Yunxian] Jilin Univ, Coll New Energy & Environm, Jilin Prov Key Lab Water Resources & Environm, Minist Educ,Key Lab Groundwater Resources & Envir, Changchun 130021, Jilin, Peoples R China.
C3 Jilin University
RP Piao, YX (通讯作者)，Jilin Univ, Coll New Energy & Environm, Jilin Prov Key Lab Water Resources & Environm, Minist Educ,Key Lab Groundwater Resources & Envir, Changchun 130021, Jilin, Peoples R China.
EM yangliu16@mails.jlu.edu.cn; yaolan17@mails.jlu.edu.cn;
   helz17@mails.jlu.edu.cn; liuna@jlu.edu.cn; yxpiao@jlu.edu.cn
OI Li, Haijun/0000-0002-5756-9260
FU National Natural Science Foundation of China [51809111]; Natural Science
   Foundation from the Department of Science and Technology of Jilin
   Province of China [20150101094JC]
FX This work was financially supported by the National Natural Science
   Foundation of China (51809111) and the Natural Science Foundation from
   the Department of Science and Technology of Jilin Province of China
   (20150101094JC).
CR Agustini D, 2015, TALANTA, V142, P221, DOI 10.1016/j.talanta.2015.04.052
   Alkasir RSJ, 2010, BIOSENS BIOELECTRON, V26, P43, DOI 10.1016/j.bios.2010.05.001
   Aschberger K., 2008, EUR UN RISK ASS REP, P114
   Bach C, 2012, WATER RES, V46, P571, DOI 10.1016/j.watres.2011.11.062
   Altuntas DB, 2017, TURK J CHEM, V41, P455, DOI 10.3906/kim-1610-8
   Cai CX, 2004, ANAL BIOCHEM, V325, P285, DOI 10.1016/j.ab.2003.10.040
   Chen T, 2014, BIORESOURCE TECHNOL, V164, P47, DOI 10.1016/j.biortech.2014.04.048
   Chen T, 2017, ANAL CHEM, V89, P2065, DOI 10.1021/acs.analchem.6b04691
   Cirillo T, 2015, J AGR FOOD CHEM, V63, P3303, DOI 10.1021/jf505563k
   Cserhati T, 2002, ENVIRON INT, V28, P337, DOI 10.1016/S0160-4120(02)00032-6
   DARK WA, 1974, J CHROMATOGR, V91, P247, DOI 10.1016/S0021-9673(01)97904-X
   de Oliveira PR, 2017, J ELECTROANAL CHEM, V799, P602, DOI 10.1016/j.jelechem.2017.06.020
   de Oliveira PR, 2015, ELECTROCHIM ACTA, V151, P525, DOI 10.1016/j.electacta.2014.11.057
   Dong XW, 2018, ELECTROCHIM ACTA, V292, P55, DOI 10.1016/j.electacta.2018.09.129
   Dong XW, 2018, CHEM ENG J, V352, P371, DOI 10.1016/j.cej.2018.07.025
   Dong XW, 2017, SENSORS-BASEL, V17, DOI 10.3390/s17040836
   DORN PB, 1987, CHEMOSPHERE, V16, P1501, DOI 10.1016/0045-6535(87)90090-7
   Duan N, 2015, ANAL METHODS-UK, V7, P5186, DOI 10.1039/c5ay00959f
   Fan J, 2007, ANAL CHIM ACTA, V585, P134, DOI 10.1016/j.aca.2006.12.026
   Feng Y, 2009, TALANTA, V80, P803, DOI 10.1016/j.talanta.2009.07.070
   Ferreira PA, 2018, ELECTROANAL, V30, P2233, DOI 10.1002/elan.201800430
   Gallart-Ayala H, 2011, ANAL CHIM ACTA, V683, P227, DOI 10.1016/j.aca.2010.10.034
   Gallart-Ayala H, 2010, MASS SPECTROM REV, V29, P776, DOI 10.1002/mas.20234
   Gatidou G, 2007, J CHROMATOGR A, V1138, P32, DOI 10.1016/j.chroma.2006.10.037
   Gevaerd A, 2016, MAT SCI ENG C-MATER, V62, P123, DOI 10.1016/j.msec.2016.01.020
   Harris P, 1999, INTERDISCIPL SCI REV, V24, P301, DOI 10.1179/030801899678966
   Howdeshell KL, 2003, ENVIRON HEALTH PERSP, V111, P1180, DOI 10.1289/ehp.5993
   Kalinke C, 2017, ANAL CHIM ACTA, V983, P103, DOI 10.1016/j.aca.2017.06.025
   Kalinke C, 2016, ELECTROANAL, V28, P764, DOI 10.1002/elan.201500640
   Kang JH, 2005, CHEMOSPHERE, V60, P1288, DOI 10.1016/j.chemosphere.2005.01.058
   Kochana J, 2015, TALANTA, V144, P163, DOI 10.1016/j.talanta.2015.05.078
   Kong LM, 2009, MICROCHIM ACTA, V165, P203, DOI 10.1007/s00604-008-0121-3
   Lakind JS, 2011, J EXPO SCI ENV EPID, V21, P272, DOI 10.1038/jes.2010.9
   Li Y., 2016, J ANHUI AGR SCI, V44, P106
   Liao N, 2016, EUR J SOIL BIOL, V72, P27, DOI 10.1016/j.ejsobi.2015.12.008
   Oliveira PR, 2018, ELECTROCHIM ACTA, V285, P373, DOI 10.1016/j.electacta.2018.08.004
   Ouchi K, 2002, J CHROMATOGR B, V780, P365, DOI 10.1016/S1570-0232(02)00547-0
   Qian KZ, 2015, RENEW SUST ENERG REV, V42, P1055, DOI 10.1016/j.rser.2014.10.074
   Ragavan KV, 2013, TRAC-TREND ANAL CHEM, V52, P248, DOI 10.1016/j.trac.2013.09.006
   Rahman Mohammed M., 2015, Sensing and Bio-Sensing Research, V4, P70, DOI 10.1016/j.sbsr.2015.04.002
   Rezaee M, 2009, J CHROMATOGR A, V1216, P1511, DOI 10.1016/j.chroma.2008.12.091
   Sanz VC, 2005, ANAL CHIM ACTA, V528, P1, DOI 10.1016/j.aca.2004.10.007
   Segner H, 2003, ECOTOX ENVIRON SAFE, V54, P302, DOI 10.1016/S0147-6513(02)00039-8
   Sethuraman V, 2016, BIOSENS BIOELECTRON, V84, P112, DOI 10.1016/j.bios.2015.12.074
   Vicentini FC, 2016, ENZYME MICROB TECH, V84, P17, DOI 10.1016/j.enzmictec.2015.12.004
   Wang YP, 2014, PESTIC BIOCHEM PHYS, V108, P66, DOI 10.1016/j.pestbp.2013.12.006
   Wang Y, 2018, BIOELECTROCHEMISTRY, V122, P174, DOI 10.1016/j.bioelechem.2018.04.003
   Wen Y, 2006, J CHROMATOGR A, V1133, P21, DOI 10.1016/j.chroma.2006.08.049
   Wu LD, 2012, BIOSENS BIOELECTRON, V35, P193, DOI 10.1016/j.bios.2012.02.045
   Xiang YH, 2018, ELECTROCHIM ACTA, V261, P464, DOI 10.1016/j.electacta.2017.12.162
   Yang XY, 2018, SENSOR ACTUAT B-CHEM, V273, P635, DOI 10.1016/j.snb.2018.06.087
   Zhang WX, 2015, ANAL CHIM ACTA, V853, P285, DOI 10.1016/j.aca.2014.10.032
NR 52
TC 30
Z9 32
U1 13
U2 91
PU MDPI
PI BASEL
PA ST ALBAN-ANLAGE 66, CH-4052 BASEL, SWITZERLAND
SN 1424-8220
J9 SENSORS-BASEL
JI Sensors
PD APR 1
PY 2019
VL 19
IS 7
AR 1619
DI 10.3390/s19071619
PG 13
WC Chemistry, Analytical; Engineering, Electrical & Electronic; Instruments
   & Instrumentation
WE Science Citation Index Expanded (SCI-EXPANDED)
SC Chemistry; Engineering; Instruments & Instrumentation
GA HU8WA
UT WOS:000465570700138
PM 30987318
OA Green Published, Green Submitted, gold
DA 2023-06-30
ER

PT J
AU Hosseinian, M
   Najafpour, G
   Rahimpour, A
AF Hosseinian, Maliheh
   Najafpour, Ghasem
   Rahimpour, Ahmad
TI Amperometric urea biosensor based on immobilized urease on polypyrrole
   and macroporous polypyrrole modified Pt electrode
SO TURKISH JOURNAL OF CHEMISTRY
LA English
DT Article
DE Cyclic voltammetry; electrochemical biosensor; enzyme activity;
   macroporous polypyrrole
ID AMMONIA; FILM; NANOPARTICLES; POLYANILINE; FABRICATION; REDUCTION;
   GLUCOSE
AB Biosensing of urea by a biosensor as a direct detection method at ambient temperature and pressure instead of chromatography leads to a significant reduction in processing costs. Amperometric biosensors based on urease immobilization on macroporous polypyrrole (MPPy) and pyrrole on the surface of a Pt electrode were developed. Applying cyclic voltammetry (CV), we demonstrated the synthesis of MPPy using monodispersed polystyrene spheres (460 nm) as a template. CV and chronoamperometric studies were conducted to evaluate the electrochemical current of the modified electrodes. For the electrode with polypyrrole (PPy), the biosensor response was linear in the range of 1.67-8.32 mM (R-2 = 0.99). Sensitivity, detection limit, and response time of this biosensor were 0.0035 mA mM(-1), 2.57 mM, and similar to 7s, respectively. For the electrode with MPPy, the linear range was 0.5-10.82 mM (R-2 = 0.99). For this biosensor, sensitivity, detection limit (S/N = 3), and response time were 0.0432 mA mM (-1), 0.208 mM, and similar to 5s, respectively. The modified biosensor with MPPy showed high stability and desirable selectivity for urea.
C1 [Hosseinian, Maliheh; Najafpour, Ghasem; Rahimpour, Ahmad] Babol Noshirvani Univ Technol, Fac Chem Engn, Dept Chem Engn, Babol Sar, Iran.
C3 Babol Noshirvani University of Technology
RP Najafpour, G (通讯作者)，Babol Noshirvani Univ Technol, Fac Chem Engn, Dept Chem Engn, Babol Sar, Iran.
EM najafpour@nit.ac.ir
RI Najafpour, Ghasem D./ABG-9316-2021
OI Najafpour, Ghasem D./0000-0001-9505-7146
FU Babol Noshirvani University of Technology [BNUT/925150004/97]
FX The authors gratefully acknowledge Babol Noshirvani University of
   Technology for PhD Research Grant No. BNUT/925150004/97. This study was
   a part of the PhD thesis of Maliheh Hosseinian, proposed and approved by
   the Faculty of Chemical Engineering, Noshirvani University of
   Technology, Babol, Iran.
CR Ahuja T, 2011, MAT SCI ENG C-MATER, V31, P90, DOI 10.1016/j.msec.2010.08.001
   Ali A, 2009, MATER LETT, V63, P2473, DOI 10.1016/j.matlet.2009.08.038
   Brownlee BJ, 2018, ACS APPL MATER INTER, V10, P28351, DOI 10.1021/acsami.8b08997
   Carquigny S, 2008, SYNTHETIC MET, V158, P453, DOI 10.1016/j.synthmet.2008.03.010
   Colak O, 2015, TURK J CHEM, V39, P84, DOI 10.3906/kim-1405-44
   Cong HN, 2005, ELECTROCHIM ACTA, V50, P1369, DOI 10.1016/j.electacta.2004.08.025
   Gao M, 2003, ELECTROANAL, V15, P1089, DOI 10.1002/elan.200390131
   George PM, 2005, BIOMATERIALS, V26, P3511, DOI 10.1016/j.biomaterials.2004.09.037
   Goncales VR, 2009, J BRAZIL CHEM SOC, V20, P663, DOI 10.1590/S0103-50532009000400010
   GUSTAFSSON G, 1989, SYNTHETIC MET, V31, P163, DOI 10.1016/0379-6779(89)90812-6
   Hao W, 2015, J ELECTROANAL CHEM, V747, P143, DOI 10.1016/j.jelechem.2015.03.015
   Ibrahim AA, 2017, BIOSENS BIOELECTRON, V98, P254, DOI 10.1016/j.bios.2017.06.015
   Jakhar S, 2018, BIOSENS BIOELECTRON, V100, P242, DOI 10.1016/j.bios.2017.09.005
   Kara P, 2007, TURK J CHEM, V31, P243
   Kaushika A, 2008, BIOSENS BIOELECTRON, V24, P676, DOI 10.1016/j.bios.2008.06.032
   Koncki R, 2001, ANALYST, V126, P1080, DOI 10.1039/b103044m
   Krawczyk TKV, 2000, BIOSENS BIOELECTRON, V15, P681, DOI 10.1016/S0956-5663(00)00085-3
   Lakard B, 2011, BIOSENS BIOELECTRON, V26, P4139, DOI 10.1016/j.bios.2011.04.009
   Li C., 2005, P IEEE INT C MOB ADH, P1, DOI DOI 10.1016/J.SURFC0AT.2004.10.065
   MA CM, 1987, COLLOID SURFACE, V28, P1, DOI 10.1016/0166-6622(87)80161-0
   Massafera MP, 2011, ELECTROANAL, V23, P2534, DOI 10.1002/elan.201100239
   Meibodi ASE, 2014, SYNTHETIC MET, V194, P1, DOI 10.1016/j.synthmet.2014.04.009
   OKUDA K, 1991, J FERMENT BIOENG, V71, P100, DOI 10.1016/0922-338X(91)90231-5
   Rajesh, 2005, BIOMATERIALS, V26, P3683, DOI 10.1016/j.biomaterials.2004.09.024
   Scott D, 2008, J MATER CHEM, V18, P3216, DOI 10.1039/b800894a
   Shanthala VS, 2017, J ASIAN CERAM SOC, V5, P227, DOI 10.1016/j.jascer.2017.02.005
   SHULGA AA, 1994, BIOSENS BIOELECTRON, V9, P217, DOI 10.1016/0956-5663(94)80124-X
   Soares JC, 2012, REACT FUNCT POLYM, V72, P148, DOI 10.1016/j.reactfunctpolym.2011.12.002
   Stempien Z, 2015, SYNTHETIC MET, V202, P49, DOI 10.1016/j.synthmet.2015.01.027
   Tiwari A, 2009, TALANTA, V78, P1401, DOI 10.1016/j.talanta.2009.02.038
   Tyagi M, 2014, BIOSENS BIOELECTRON, V52, P196, DOI 10.1016/j.bios.2013.08.020
   Tyagi M, 2013, BIOSENS BIOELECTRON, V41, P110, DOI 10.1016/j.bios.2012.07.062
   Vidotti M, 2004, ELECTROCHIM ACTA, V49, P3665, DOI 10.1016/j.electacta.2003.11.034
   Yang ZP, 2007, BIOSENS BIOELECTRON, V22, P3283, DOI 10.1016/j.bios.2007.03.006
   Zhang DH, 2013, J CHEM-NY, V2013, DOI 10.1155/2013/946248
NR 35
TC 9
Z9 10
U1 0
U2 3
PU SCIENTIFIC TECHNICAL RESEARCH COUNCIL TURKEY-TUBITAK
PI ANKARA
PA ATATURK BULVARI NO 221, KAVAKLIDERE, TR-06100 ANKARA, TURKEY
SN 1300-0527
J9 TURK J CHEM
JI Turk. J. Chem.
PY 2019
VL 43
IS 4
BP 1063
EP 1074
DI 10.3906/kim-1901-13
PG 12
WC Chemistry, Multidisciplinary; Engineering, Chemical
WE Science Citation Index Expanded (SCI-EXPANDED)
SC Chemistry; Engineering
GA IN8WT
UT WOS:000478961000007
OA Bronze
DA 2023-06-30
ER

PT J
AU Mundaca-Uribe, R
   Bustos-Ramirez, F
   Zaror-Zaror, C
   Aranda-Bustos, M
   Neira-Hinojosa, J
   Pena-Farfal, C
AF Mundaca-Uribe, Rudolfo
   Bustos-Ramirez, Francisca
   Zaror-Zaror, Claudio
   Aranda-Bustos, Mario
   Neira-Hinojosa, Jose
   Pena-Farfal, Carlos
TI Development of a bienzymatic amperometric biosensor to determine uric
   acid in human serum, based on mesoporous silica (MCM-41) for enzyme
   immobilization
SO SENSORS AND ACTUATORS B-CHEMICAL
LA English
DT Article
DE Electrochemical biosensors; Uric acid; Mesoporous silica
ID ELECTRODE
AB The aim of this work is the development of a biosensor to determine uric acid on serum. The biosensor has been developed through enzymatic immobilization of uricase from Candida spp. and peroxidase from horseradish on mesoporous silica with hexagonal symmetry (MCM-41). The mesoporous material was immobilized by Nafion assisted adsorption on a glassy carbon electrode, which was used as working electrode. Measurements were performed in a conventional three electrodes cell. The biosensor configuration allowed a fast, sensitive and stable electrochemical detection of hydrogen peroxide generated by the enzyme reaction. All experimental variables involved in the preparation and performance of the enzyme biosensor were optimized. Amperometry in stirred solutions at -100 mV provided a linear calibration plot for uric acid in the 2-10 mu M concentration range. Furthermore, the proposed biosensor showed excellent analytical performance with detection and quantification limits of 0.33 mu M and 2 mu M, respectively; analytical sensitivity of 3.908 nA mu M-1, repeatability <2.11% and a long-term stability of 14 days (daily measurements). The biosensor yielded good results in the determination of uric acid in spiked human serum samples. (C) 2014 Elsevier B.V. All rights reserved.
C1 [Mundaca-Uribe, Rudolfo; Bustos-Ramirez, Francisca; Zaror-Zaror, Claudio; Aranda-Bustos, Mario; Neira-Hinojosa, Jose; Pena-Farfal, Carlos] Univ Concepcion, Fac Pharm, Lab Biosensors & Electroanal LABEL, Concepcion 4070043, Chile.
C3 Universidad de Concepcion
RP Pena-Farfal, C (通讯作者)，Univ Concepcion, Fac Pharm, Lab Biosensors & Electroanal LABEL, 1290 Victor Lamas St, Concepcion 4070043, Chile.
EM carlospena@udec.cl
RI PEÑA-FARFAL, CARLOS G/A-9800-2013; Bustos, Mario A Aranda/A-6599-2013;
   Zaror, Claudio A/O-2799-2013
OI PEÑA-FARFAL, CARLOS G/0000-0002-1653-5910; Bustos, Mario A
   Aranda/0000-0001-7846-9149; Zaror, Claudio A/0000-0001-9548-763X
FU CONICYT [1120815]; INNOV-ABIOBIO Project [11-CH S2.908 F11]
FX Financial support from CONICYT Project 1120815 is gratefully
   acknowledged. Rodolfo Mundaca-Uribe acknowledges INNOV-ABIOBIO Project
   11-CH S2.908 F11 for postgraduate grants.
CR Ahuja T, 2010, THIN SOLID FILMS, V519, P1128, DOI 10.1016/j.tsf.2010.08.056
   Akyilmaz E, 2003, TALANTA, V61, P73, DOI 10.1016/S0039-9140(03)00239-X
   Arora J, 2009, ANAL CHIM ACTA, V647, P195, DOI 10.1016/j.aca.2009.06.001
   Becker MA, 2006, RHEUM DIS CLIN N AM, V32, P275, DOI 10.1016/j.rdc.2006.02.005
   Brusova Z, 2005, ELECTROANAL, V17, P460, DOI 10.1002/elan.200403182
   Cete S, 2006, ARTIF CELL BLOOD SUB, V34, P367, DOI 10.1080/10731190600684116
   Chauhan N, 2011, ANAL BIOCHEM, V413, P97, DOI 10.1016/j.ab.2011.02.007
   Dai ZH, 2008, BIOSENS BIOELECTRON, V23, P1070, DOI 10.1016/j.bios.2007.10.015
   Dung N. Q., 2012, SENSOR ACTUAT B-CHEM, V103, P166
   Erden PE, 2013, TALANTA, V107, P312, DOI 10.1016/j.talanta.2013.01.043
   Evtugyn GA, 1998, TALANTA, V46, P465, DOI 10.1016/S0039-9140(97)00313-5
   GREENBERG ML, 1989, ANAL BIOCHEM, V176, P290, DOI 10.1016/0003-2697(89)90311-4
   Hartmann M, 2005, CHEM MATER, V17, P4577, DOI 10.1021/cm0485658
   Heptinstall R.H., 1966, GOUT PATHOLOGY KIDNE
   Huang SH, 2004, BIOSENS BIOELECTRON, V19, P1627, DOI 10.1016/j.bios.2003.12.026
   ISDALE IC, 1966, ANN RHEUM DIS, V25, P184, DOI 10.1136/ard.25.2.184
   Kan JQ, 2004, BIOSENS BIOELECTRON, V19, P1635, DOI 10.1016/j.bios.2003.12.032
   Lee CH, 2009, NANO TODAY, V4, P165, DOI 10.1016/j.nantod.2009.02.001
   Liu Y, 2013, SENSOR ACTUAT B-CHEM, V176, P592, DOI 10.1016/j.snb.2012.08.058
   LORENTZ K, 1967, ANAL BIOCHEM, V18, P58, DOI 10.1016/0003-2697(67)90056-5
   Miland E, 1996, TALANTA, V43, P785, DOI 10.1016/0039-9140(95)01825-5
   Nakaminami T, 1999, ANAL CHEM, V71, P4278, DOI 10.1021/ac981371p
   Piermarini S, 2013, SENSOR ACTUAT B-CHEM, V179, P170, DOI 10.1016/j.snb.2012.10.090
   Raj CR, 2003, J ELECTROANAL CHEM, V540, P69
   Rawal R, 2012, INT J BIOL MACROMOL, V50, P112, DOI 10.1016/j.ijbiomac.2011.10.002
   Shimomura T., 2008, SENSOR ACTUAT B-CHEM, P268
   Slowing II, 2008, ADV DRUG DELIVER REV, V60, P1278, DOI 10.1016/j.addr.2008.03.012
   Vallet-Regi M, 2007, ANGEW CHEM INT EDIT, V46, P7548, DOI 10.1002/anie.200604488
   Vinu A, 2006, J NANOSCI NANOTECHNO, V6, P1510, DOI 10.1166/jnn.2006.253
   WANG J, 1987, ANAL CHEM, V59, P740, DOI 10.1021/ac00132a013
   Wu FQ, 2005, ANAL CHIM ACTA, V536, P107, DOI 10.1016/j.aca.2004.12.034
   Yao DC, 2002, ANAL CHIM ACTA, V467, P133, DOI 10.1016/S0003-2670(02)00127-7
   Yung-Chien L., 2006, BIOSENS BIOELECTRON, V22, P482
   Zhang FF, 2004, ANAL CHIM ACTA, V519, P155, DOI 10.1016/j.aca.2004.05.070
   Zhang YQ, 1998, ANAL CHIM ACTA, V369, P123, DOI 10.1016/S0003-2670(98)00236-0
   Zhao Y.S., 2007, INT J INTERN MED, V34, P41
NR 36
TC 33
Z9 33
U1 2
U2 92
PU ELSEVIER SCIENCE SA
PI LAUSANNE
PA PO BOX 564, 1001 LAUSANNE, SWITZERLAND
EI 0925-4005
J9 SENSOR ACTUAT B-CHEM
JI Sens. Actuator B-Chem.
PD MAY
PY 2014
VL 195
BP 58
EP 62
DI 10.1016/j.snb.2014.01.014
PG 5
WC Chemistry, Analytical; Electrochemistry; Instruments & Instrumentation
WE Science Citation Index Expanded (SCI-EXPANDED)
SC Chemistry; Electrochemistry; Instruments & Instrumentation
GA AC3KQ
UT WOS:000332417600009
DA 2023-06-30
ER

PT J
AU Xu, M
   Wang, RH
   Li, YB
AF Xu, Meng
   Wang, Ronghui
   Li, Yanbin
TI Electrochemical biosensors for rapid detection of Escherichia coli
   O157:H7
SO TALANTA
LA English
DT Article
DE Electrochemical biosensors; Rapid detection; Detection strategy;
   Escherichia coli O157:H7
ID LABEL-FREE DETECTION; PRINTED CARBON ELECTRODES; PATHOGENIC BACTERIA;
   FOODBORNE PATHOGENS; IMPEDANCE BIOSENSOR; IMPEDIMETRIC IMMUNOSENSOR;
   SENSITIVE DETECTION; MAGNETIC BEADS; FOOD SAMPLES; NANOPARTICLES
AB Electrochemical biosensors have shown great promise in the development of rapid methods for the detection of foodborne pathogens and have been intensively studied over the past two decades. The scope of this review is to summarize the advancements made in the development of electrochemical biosensors for the rapid detection of one of the most common foodborne pathogens, Escherichia coli O157:H7. The article is intended to include different configurations of electrochemical biosensors based on the sensing principles and measured electrical parameters, as well as the latest improvements of technology in the progress of electrochemical biosensor development to detect E. coli O157:H7. By discussing the current and future trend based on some of excellent published literatures and reviews, this survey is hoped to illustrate a broad and comprehensive understanding of electrochemical biosensors for the detection of foodborne pathogens.
C1 [Xu, Meng; Wang, Ronghui; Li, Yanbin] Univ Arkansas, Dept Biol & Agr Engn, 203 Engn Hall,1260 W Maple St, Fayetteville, AR 72701 USA.
   [Li, Yanbin] Univ Arkansas, Ctr Excellence Poultry Sci, Fayetteville, AR 72701 USA.
C3 University of Arkansas System; University of Arkansas Fayetteville;
   University of Arkansas System; University of Arkansas Fayetteville
RP Li, YB (通讯作者)，Univ Arkansas, Dept Biol & Agr Engn, 203 Engn Hall,1260 W Maple St, Fayetteville, AR 72701 USA.
EM yanbinli@uark.edu
RI Li, Yanbin/GXM-5397-2022
OI Li, Yanbin/0000-0002-4142-7743
FU ABI [0383-43076-24-2333]
FX The research was sponsored in part by ABI (Project no.
   0383-43076-24-2333).
CR Hassan ARHAA, 2015, BIOSENS BIOELECTRON, V67, P511, DOI 10.1016/j.bios.2014.09.019
   Ahmed A, 2014, CLIN MICROBIOL REV, V27, P631, DOI 10.1128/CMR.00120-13
   Armbruster David A, 2008, Clin Biochem Rev, V29 Suppl 1, pS49
   Arora P, 2013, APPL MICROBIOL BIOT, V97, P1829, DOI 10.1007/s00253-013-4692-5
   Au AK, 2015, LAB CHIP, V15, P1934, DOI 10.1039/c5lc00126a
   Bard A. J., 2001, ELECTROCHEMICAL METH
   dos Santos MB, 2015, BIOELECTROCHEMISTRY, V101, P146, DOI 10.1016/j.bioelechem.2014.09.002
   dos Santos MB, 2013, BIOSENS BIOELECTRON, V45, P174, DOI 10.1016/j.bios.2013.01.009
   Bergveld P, 2003, SENSOR ACTUAT B-CHEM, V88, P1, DOI 10.1016/S0925-4005(02)00301-5
   Betts R, 2009, WOODHEAD PUBL FOOD S, P17, DOI 10.1533/9781845696337.1.17
   CDC (Centers for Disease Control and Prevention), 2016, E COLI
   CLARK LC, 1962, ANN NY ACAD SCI, V102, P29, DOI 10.1111/j.1749-6632.1962.tb13623.x
   D'Haese E, 2002, J AOAC INT, V85, P979
   Deisingh AK, 2004, J APPL MICROBIOL, V96, P419, DOI 10.1111/j.1365-2672.2003.02170.x
   Dickert FL, 2002, ANAL CHEM, V74, P1302, DOI 10.1021/ac010642k
   Ercole C, 2002, SENSOR ACTUAT B-CHEM, V83, P48, DOI 10.1016/S0925-4005(01)01027-9
   Escamilla-Gomez V, 2009, BIOSENS BIOELECTRON, V24, P3365, DOI 10.1016/j.bios.2009.04.047
   Fanjul-Bolado P, 2008, ELECTROCHIM ACTA, V53, P3635, DOI 10.1016/j.electacta.2007.12.044
   FDA (Food and Drug Administration), 2016, EN ESCH COL COL BAC
   Findeisen A, 2012, SENSOR ACTUAT B-CHEM, V170, P196, DOI 10.1016/j.snb.2011.08.025
   Fung DYC, 2006, MICROBIOLOGY OF FRUITS AND VEGETABLES, P565
   Gamella M, 2009, TALANTA, V78, P1303, DOI 10.1016/j.talanta.2009.01.059
   Gehring AG, 2005, J FOOD PROTECT, V68, P146, DOI 10.4315/0362-028X-68.1.146
   Grabowska I, 2014, ACTA BIOCHIM POL, V61, P471
   Grieshaber D, 2008, SENSORS-BASEL, V8, P1400, DOI 10.3390/s8031400
   Gupta V.B., 2011, CHRON YOUNG SCI, V2, P21, DOI [10.4103/2229-5186.79345, DOI 10.4103/2229-5186.79345]
   Hu Y, 1999, J APPL MICROBIOL, V87, P867, DOI 10.1046/j.1365-2672.1999.00938.x
   Huang YX, 2011, J MATER CHEM, V21, P12358, DOI 10.1039/c1jm11436k
   Hunter DM, 2010, J FOOD PROTECT, V73, P739, DOI 10.4315/0362-028X-73.4.739
   Irshad M, 2013, NANOMATERIALS-BASEL, V3, P615, DOI 10.3390/nano3040615
   ISO (International Organization for Standardization), 2016, STAND CAT
   Ivnitski D, 2000, ELECTROANAL, V12, P317, DOI 10.1002/(SICI)1521-4109(20000301)12:5<317::AID-ELAN317>3.0.CO;2-A
   Joung CK, 2013, BIOSENS BIOELECTRON, V44, P210, DOI 10.1016/j.bios.2013.01.024
   Lakshmi D, 2009, ANAL CHEM, V81, P3576, DOI 10.1021/ac802536p
   Lavagnini I, 2007, ELECTROANAL, V19, P1227, DOI 10.1002/elan.200703847
   Law JWF, 2015, FRONT MICROBIOL, V5, DOI 10.3389/fmicb.2014.00770
   Lazcka O, 2007, BIOSENS BIOELECTRON, V22, P1205, DOI 10.1016/j.bios.2006.06.036
   Li D, 2008, T ASABE, V51, P1847, DOI 10.13031/2013.25291
   Li DJ, 2011, ANAL CHIM ACTA, V687, P89, DOI 10.1016/j.aca.2010.12.018
   Li Y, 2012, ANAL BIOCHEM, V421, P227, DOI 10.1016/j.ab.2011.10.049
   Lin YH, 2008, BIOSENS BIOELECTRON, V23, P1832, DOI 10.1016/j.bios.2008.02.030
   Logan J., 2009, REAL TIME PCR CURREN, DOI DOI 10.21775/9781913652555
   Maalouf R, 2007, ANAL CHEM, V79, P4879, DOI 10.1021/ac070085n
   Majdalawieh A, 2014, J NANOSCI NANOTECHNO, V14, P4757, DOI 10.1166/jnn.2014.9526
   Mandal P. K., 2011, American Journal of Food Technology, V6, P87
   Matsui J, 2009, ANALYST, V134, P80, DOI 10.1039/b803350a
   Mubammad-Tahir Z, 2003, BIOSENS BIOELECTRON, V18, P813, DOI 10.1016/S0956-5663(03)00020-4
   Newton C.R., 1997, PCR
   Palchetti I, 2008, ANAL BIOANAL CHEM, V391, P455, DOI 10.1007/s00216-008-1876-4
   Pinijsuwan S, 2008, ANAL CHEM, V80, P6779, DOI 10.1021/ac800566d
   Poma A, 2013, ADV FUNCT MATER, V23, P2821, DOI 10.1002/adfm.201202397
   Radu Son, 2000, Southeast Asian Journal of Tropical Medicine and Public Health, V31, P77
   Reverte L, 2016, ANAL CHIM ACTA, V908, P8, DOI 10.1016/j.aca.2015.11.050
   Sang SB, 2016, CRIT REV BIOTECHNOL, V36, P465, DOI 10.3109/07388551.2014.991270
   Scallan E, 2011, EMERG INFECT DIS, V17, P16, DOI [10.3201/eid1701.P21101, 10.3201/eid1701.091101p2]
   Sharma H, 2013, SENSOR ACTUAT B-CHEM, V183, P535, DOI 10.1016/j.snb.2013.03.137
   Taleat Z, 2014, MICROCHIM ACTA, V181, P865, DOI 10.1007/s00604-014-1181-1
   Tian F, 2016, SENSOR ACTUAT B-CHEM, V225, P312, DOI 10.1016/j.snb.2015.11.059
   Tokonami S, 2013, ANAL CHEM, V85, P4925, DOI 10.1021/ac3034618
   Tu SI, 2000, J RAPID METH AUT MIC, V8, P95, DOI 10.1111/j.1745-4581.2000.tb00353.x
   Turner APF, 2013, CHEM SOC REV, V42, P3184, DOI 10.1039/c3cs35528d
   USDA-FSIS (United States Department of Agriculture-Food Safety and Inspection Service), 2016, DET IS ID ESCG COL
   Varshney M, 2005, J FOOD PROTECT, V68, P1804, DOI 10.4315/0362-028X-68.9.1804
   Varshney M, 2007, SENSOR ACTUAT B-CHEM, V128, P99, DOI 10.1016/j.snb.2007.03.045
   Varshney M, 2007, BIOSENS BIOELECTRON, V22, P2408, DOI 10.1016/j.bios.2006.08.030
   Velusamy V, 2010, BIOTECHNOL ADV, V28, P232, DOI 10.1016/j.biotechadv.2009.12.004
   Vigneshvar S, 2016, FRONT BIOENG BIOTECH, V4, DOI 10.3389/fbioe.2016.00011
   Viswanathan S, 2012, TALANTA, V94, P315, DOI 10.1016/j.talanta.2012.03.049
   Wang J, 2005, ANALYST, V130, P421, DOI 10.1039/b414248a
   Wang J, 1998, ELECTROCHIM ACTA, V43, P3459, DOI 10.1016/S0013-4686(98)00092-9
   Wang RH, 2015, BIOSENSORS-BASEL, V5, P791, DOI 10.3390/bios5040791
   Wang YX, 2014, T ASABE, V57, P585
   Wang YX, 2013, BIOSENS BIOELECTRON, V49, P492, DOI 10.1016/j.bios.2013.05.061
   Wang YX, 2012, SENSORS-BASEL, V12, P3449, DOI 10.3390/s120303449
   Wang Y, 2016, COMPR REV FOOD SCI F, V15, P183, DOI 10.1111/1541-4337.12175
   Warriner K, 2014, TRENDS FOOD SCI TECH, V40, P183, DOI 10.1016/j.tifs.2014.07.008
   Xu M, 2016, ANALYST, V141, P5441, DOI 10.1039/c6an00873a
   Xu M, 2016, TALANTA, V148, P200, DOI 10.1016/j.talanta.2015.10.082
   Yanez-Sedeno P, 2005, ANAL BIOANAL CHEM, V382, P884, DOI 10.1007/s00216-005-3221-5
   Yeni F, 2014, FOOD CONTROL, V40, P359, DOI 10.1016/j.foodcont.2013.12.020
   Yilmaz E, 2015, SENSOR ACTUAT B-CHEM, V209, P714, DOI 10.1016/j.snb.2014.12.032
   Yoon JY, 2012, SENSORS-BASEL, V12, P10713, DOI 10.3390/s120810713
   Zelada-Guillen GA, 2010, ANAL CHEM, V82, P9254, DOI 10.1021/ac101739b
   Zhao X, 2014, J MICROBIOL BIOTECHN, V24, P297, DOI 10.4014/jmb.1310.10013
NR 84
TC 94
Z9 96
U1 13
U2 265
PU ELSEVIER SCIENCE BV
PI AMSTERDAM
PA PO BOX 211, 1000 AE AMSTERDAM, NETHERLANDS
SN 0039-9140
EI 1873-3573
J9 TALANTA
JI Talanta
PD JAN 1
PY 2017
VL 162
BP 511
EP 522
DI 10.1016/j.talanta.2016.10.050
PG 12
WC Chemistry, Analytical
WE Science Citation Index Expanded (SCI-EXPANDED)
SC Chemistry
GA ED7YN
UT WOS:000389088700069
PM 27837864
DA 2023-06-30
ER

PT J
AU RoyChaudhuri, C
AF RoyChaudhuri, C.
TI A review on porous silicon based electrochemical biosensors: Beyond
   surface area enhancement factor
SO SENSORS AND ACTUATORS B-CHEMICAL
LA English
DT Review
DE Porous silicon; Electrochemical biosensor; Equivalent circuit models;
   Enhanced performance
ID MACROPOROUS SILICON; MESOPOROUS SILICON; GAS SENSOR; ELECTRICAL
   BIOSENSORS; IMPEDANCE MEASUREMENT; BIENZYME BIOSENSOR;
   THERMAL-OXIDATION; CLICK CHEMISTRY; OHMIC CONTACT; FABRICATION
AB The use of porous silicon (PS) as an electrochemical biosensor has been reviewed. For electrochemical biosensing, the enhanced surface area is not the only advantage of using PS. In fact, depending on the transduction mechanisms, various issues like modulation of electric field lines through the pores and its interface with the biomolecules and ions of the analytes, nature of PS-metal contacts, orientation of the molecules within the pores and modification of the effective spring constant of the structure leading to a change in the resonant frequency have significant impact on sensitivity, reproducibility and longevity. In this review, we provide a critical assessment of the various factors which are actually responsible for enhanced performance of PS electrochemical biosensors. Formation procedures of PS for electrochemical biosensing have been mentioned. The mechanism of surface modification and derivatization has been briefly discussed. The contact formation techniques have been outlined. Four different categories of electrochemical biosensors using PS have been analysed in details with emphasis on equivalent circuit models and the specific role of PS in the electrical transduction mechanisms. Finally the existing challenges and the future prospects of such devices for commercial use are highlighted. (C) 2014 Elsevier B.V. All rights reserved.
C1 Indian Inst Engn Sci & Technol, Dept Elect & Telecommun Engn, Howrah 711103, W Bengal, India.
C3 Indian Institute of Engineering Science Technology Shibpur (IIEST)
RP RoyChaudhuri, C (通讯作者)，Indian Inst Engn Sci & Technol, Dept Elect & Telecommun Engn, Howrah 711103, W Bengal, India.
EM chirosreepram@yahoo.com
CR Aggarwal G, 2014, J POROUS MAT, V21, P23, DOI 10.1007/s10934-013-9742-y
   Alvarez J, 2014, SENSOR ACTUAT B-CHEM, V202, P834, DOI 10.1016/j.snb.2014.06.027
   Alvarez SD, 2009, BIOMATERIALS, V30, P26, DOI 10.1016/j.biomaterials.2008.09.005
   Anderson SHC, 2003, PHYS STATUS SOLIDI A, V197, P331, DOI 10.1002/pssa.200306519
   [Anonymous], ELECTROCHIM ACTA
   [Anonymous], 2013, US Patent, Patent No. 8506887
   Archer M, 2004, BIOMED MICRODEVICES, V6, P203, DOI 10.1023/B:BMMD.0000042049.85425.af
   Aydogan S, 2008, MICROELECTRON ENG, V85, P278, DOI 10.1016/j.mee.2007.06.004
   Balagurov LA, 2001, J APPL PHYS, V90, P4543, DOI 10.1063/1.1407845
   Barillaro G, 2010, IEEE SENS J, V10, P893, DOI 10.1109/JSEN.2009.2034861
   BECKMANN KH, 1965, SURF SCI, V3, P314, DOI 10.1016/0039-6028(65)90002-6
   BENCHORIN M, 1994, APPL PHYS LETT, V64, P481, DOI 10.1063/1.111136
   BERGVELD P, 1970, IEEE T BIO-MED ENG, VBM17, P70, DOI 10.1109/TBME.1970.4502688
   Betty CA, 2009, BIOSENS BIOELECTRON, V25, P338, DOI 10.1016/j.bios.2009.07.009
   Betty CA, 2009, ELECTROCHIM ACTA, V54, P3781, DOI 10.1016/j.electacta.2009.01.071
   Betty CA, 2004, SENSOR ACTUAT B-CHEM, V97, P334, DOI 10.1016/j.snb.2003.09.008
   Bhat SS, 2008, 8 WORLD C COMP MECH
   BOUSSE L, 1983, IEEE T ELECTRON DEV, V30, P1263, DOI 10.1109/T-ED.1983.21284
   Bragaru A, 2007, CAS 2007 INTERNATIONAL SEMICONDUCTOR CONFERENCE, VOLS 1 AND 2, PROCEEDINGS, P147, DOI 10.1109/SMICND.2007.4519668
   Buriak JM, 2006, PHILOS T R SOC A, V364, P217, DOI 10.1098/rsta.2005.1681
   Cai XJ, 2013, SENSOR ACTUAT B-CHEM, V181, P575, DOI 10.1016/j.snb.2013.02.050
   Cane C, 1997, MICROELECTR J, V28, P389, DOI 10.1016/S0026-2692(96)00068-7
   Chen X, 2007, ANAL CHIM ACTA, V584, P237, DOI 10.1016/j.aca.2006.11.057
   Cherian S, 2002, APPL PHYS LETT, V80, P2219, DOI 10.1063/1.1463720
   Ciampi S, 2008, LANGMUIR, V24, P5888, DOI 10.1021/la800435d
   Ciampi S, 2007, LANGMUIR, V23, P9320, DOI 10.1021/la701035g
   Ciampi S, 2012, PHYS CHEM CHEM PHYS, V14, P16433, DOI [10.1039/c2cp43461, 10.1039/c2cp43461j]
   Clarksona J., 2005, MRS P, V869, pD32
   Cunin F, 2002, NAT MATER, V1, P39, DOI 10.1038/nmat702
   Das RD, 2010, APPL SURF SCI, V256, P5867, DOI 10.1016/j.apsusc.2010.03.066
   Das RD, 2009, BIOSENS BIOELECTRON, V24, P3215, DOI 10.1016/j.bios.2009.04.014
   Das RD, 2012, IEEE SENS J, V12, P1868, DOI 10.1109/JSEN.2011.2175724
   Das RD, 2011, IEEE SENS J, V11, P1242, DOI 10.1109/JSEN.2010.2087746
   Davis E.A., 1979, ELECT PROCESSES NONC, V2nd
   de la Mora MB, 2013, STATE OF THE ART IN BIOSENSORS - GENERAL ASPECTS, P141, DOI 10.5772/52975
   Deng LH, 2002, P ANN INT IEEE EMBS, P1667, DOI 10.1109/IEMBS.2002.1106593
   Dhanekar S, 2013, BIOSENS BIOELECTRON, V41, P54, DOI 10.1016/j.bios.2012.09.045
   Dhanekar S, 2012, NANOTECHNOLOGY, V23, DOI 10.1088/0957-4484/23/23/235501
   Dhar S, 1996, APPL PHYS LETT, V68, P1392, DOI 10.1063/1.116090
   EFROS AL, 1975, J PHYS C SOLID STATE, V8, pL49, DOI 10.1088/0022-3719/8/4/003
   Esteves A, 2008, J FOOD SAFETY, V28, P88, DOI 10.1111/j.1745-4565.2007.00097.x
   Fernandez RE, 2008, APPL SURF SCI, V254, P4512, DOI 10.1016/j.apsusc.2008.01.099
   Fernandez RE, 2009, IEEE SENS J, V9, P1660, DOI 10.1109/JSEN.2009.2030643
   Fernandez RE, 2009, BIOSENS BIOELECTRON, V24, P1276, DOI 10.1016/j.bios.2008.07.054
   Fonthal F, 2007, ELECT ROBOT AUTO MEC, P170, DOI 10.1109/CERMA.2007.4367680
   Gaigalas AK, 1997, J COLLOID INTERF SCI, V193, P60, DOI 10.1006/jcis.1997.5034
   Ghosh H, 2013, APPL PHYS LETT, V102, DOI 10.1063/1.4811409
   Harraz FA, 2014, SENSOR ACTUAT B-CHEM, V202, P897, DOI 10.1016/j.snb.2014.06.048
   HERMAN D, 2001, P SEM C, P1
   Herranz-Blanco B, 2014, LAB CHIP, V14, P1083, DOI 10.1039/c3lc51260f
   Islam MN, 2009, PHYSICA E, V41, P1025, DOI 10.1016/j.physe.2008.08.047
   Jan S.D., 2013, J INVEST DERMATOL, V13, pe121
   Jane A, 2009, TRENDS BIOTECHNOL, V27, P230, DOI 10.1016/j.tibtech.2008.12.004
   Jang J, 2008, THIN SOLID FILMS, V516, P3152, DOI 10.1016/j.tsf.2007.08.088
   Jarvis MB, 2012, ADV COLLOID INTERFAC, V175, P25
   Jin JH, 2008, IEEE SENS J, V8, P891, DOI 10.1109/JSEN.2008.923182
   Jin JH, 2010, J POROUS MAT, V17, P169, DOI 10.1007/s10934-009-9277-4
   Jin JH, 2009, J POROUS MAT, V16, P379, DOI 10.1007/s10934-008-9210-2
   Kan PYY, 2005, MAT SCI ENG B-SOLID, V118, P289, DOI 10.1016/j.mseb.2004.12.044
   Kanungo J, 2009, SOLID STATE ELECTRON, V53, P663, DOI 10.1016/j.sse.2009.03.012
   Kanungo J, 2014, HDB POROUS SILICON
   Kinnari PJ, 2013, BIOMATERIALS, V34, P9134, DOI 10.1016/j.biomaterials.2013.08.034
   Knopf G.K., 2010, SMART BIOSENSOR TECH
   Kovacs A, 2012, SENSOR ACTUAT B-CHEM, V175, P179, DOI 10.1016/j.snb.2012.03.006
   Laczka O, 2008, ANAL CHEM, V80, P7239, DOI 10.1021/ac800643k
   LAUKS IR, 1979, IEEE T ELECTRON DEV, V26, P1959, DOI 10.1109/T-ED.1979.19802
   Lavrik NV, 2004, REV SCI INSTRUM, V75, P2229, DOI 10.1063/1.1763252
   Li HL, 2009, J APPL PHYS, V105, DOI 10.1063/1.3133209
   Li N, 2014, SENSOR ACTUAT B-CHEM, V202, P67, DOI 10.1016/j.snb.2014.05.077
   Li SS, 2014, BIOSENS BIOELECTRON, V51, P437, DOI 10.1016/j.bios.2013.08.016
   Li XJ, 2007, SENSOR ACTUAT B-CHEM, V123, P461, DOI 10.1016/j.snb.2006.09.021
   Liu H.H., 2014, SENSOR ACTUAT B-CHEM, V192, P111
   Liu S, 2012, NPG ASIA MATER, V4, P1, DOI 10.1038/am.2012.42
   Lopez-Garcia J, 2007, SENSOR ACTUAT B-CHEM, V126, P82, DOI 10.1016/j.snb.2006.10.050
   Lugo JE, 2007, J NEW MAT ELECTR SYS, V10, P113
   Lundstrom I, 2007, SENSOR ACTUAT B-CHEM, V121, P247, DOI 10.1016/j.snb.2006.09.046
   Luo XL, 2013, CHEM SOC REV, V42, P5944, DOI 10.1039/c3cs60077g
   Luth H, 2000, MAT SCI ENG B-SOLID, V69, P104, DOI 10.1016/S0921-5107(99)00275-5
   Mahmoudi B, 2007, SENSOR ACTUAT B-CHEM, V123, P680, DOI 10.1016/j.snb.2006.10.005
   Maji S, 2010, SOLID STATE ELECTRON, V54, P568, DOI 10.1016/j.sse.2009.12.024
   Mandal NP, 2006, J APPL PHYS, V100, DOI 10.1063/1.2214620
   Masco L, 2007, INT J FOOD MICROBIOL, V113, P351, DOI 10.1016/j.ijfoodmicro.2006.07.021
   Massad-Ivanir N, 2013, JOVE-J VIS EXP, DOI 10.3791/50805
   McFarland AW, 2005, APPL PHYS LETT, V87, DOI 10.1063/1.2006212
   Melikjanyan G.A., 2011, ARMENIAN J PHYS, V4, P225
   Melikjanyan G.A., 2012, J CONTEMP PHYS-ARME, V47, P294
   Meskini O, 2007, TALANTA, V71, P1430, DOI 10.1016/j.talanta.2006.05.089
   Nguyen MH, 2013, BIOSENS BIOELECTRON, V47, P80, DOI 10.1016/j.bios.2013.02.006
   Mirsky Y, 2013, APPL PHYS LETT, V103, DOI 10.1063/1.4813740
   MOLLER F, 1995, THIN SOLID FILMS, V255, P16, DOI 10.1016/0040-6090(94)05623-L
   Nagare GD, 2009, APPL SURF SCI, V255, P3696, DOI 10.1016/j.apsusc.2008.10.033
   Ogata YH, 1998, J ELECTROCHEM SOC, V145, P2439, DOI 10.1149/1.1838655
   Palanisamy S, 2014, COLLOID SURFACE B, V114, P164, DOI 10.1016/j.colsurfb.2013.10.006
   Pap AE, 2005, APPL PHYS LETT, V86, DOI 10.1063/1.1853519
   Prabhakar D, 2012, SCI ADV MATER, V4, P121, DOI 10.1166/sam.2012.1260
   Radke SM, 2004, IEEE SENS J, V4, P434, DOI 10.1109/JSEN.2004.830300
   Rea I, 2011, CRYSTALLINE SILICON - PROPERTIES AND USES, P275
   Rea I, 2010, J APPL PHYS, V107, DOI 10.1063/1.3273410
   Recio-Sanchez G, 2010, MATERIALS, V3, P755, DOI 10.3390/ma3020755
   Reddy RRK, 2003, CURR APPL PHYS, V3, P155, DOI 10.1016/S1567-1739(02)00194-3
   Reddy RRK, 2001, BIOSENS BIOELECTRON, V16, P313, DOI 10.1016/S0956-5663(01)00129-4
   Ressine A, 2007, BIOTECHNOL ANN REV, V13, P149, DOI 10.1016/S1387-2656(07)13007-6
   Ressine A, 2010, BIOSENS BIOELECTRON, V25, P1001, DOI 10.1016/j.bios.2009.09.014
   Riikonen J, 2012, LANGMUIR, V28, P10573, DOI 10.1021/la301642w
   RoyChaudhuri C, 2010, PHYS STATUS SOLIDI A, V207, P2137, DOI 10.1002/pssa.201026005
   RoyChaudhuri C, 2010, SENSOR ACTUAT A-PHYS, V157, P280, DOI 10.1016/j.sna.2009.11.031
   RoyChaudhuri C., 2008, LECT NOTES ELECT ENG, V20, P101
   Saha H, 2006, MATER MANUF PROCESS, V21, P239, DOI 10.1080/10426910500464461
   Sailor M.J., 2012, POROUS SILICON PRACT
   Salis A, 2011, BIOSENSORS - EMERGING MATERIALS AND APPLICATIONS, P333
   Salonen J, 2008, CHEM ENG J, V137, P162, DOI 10.1016/j.cej.2007.09.001
   Samanta N, 2013, IEEE SENS J, V13, P4716, DOI 10.1109/JSEN.2013.2272522
   Scheen G, 2012, NANOSCALE RES LETT, V7, DOI 10.1186/1556-276X-7-395
   Schoning MJ, 1997, ELECTROCHIM ACTA, V42, P3185, DOI 10.1016/S0013-4686(97)00172-2
   Schoning MJ, 2002, SENSORS-BASEL, V2, P11, DOI 10.3390/s20100011
   Schoning MJ, 2000, SENSOR ACTUAT B-CHEM, V65, P288, DOI 10.1016/S0925-4005(99)00349-4
   Schoning MJ, 2000, SENSOR ACTUAT B-CHEM, V64, P59, DOI 10.1016/S0925-4005(99)00484-0
   Shahbazi MA, 2013, BIOMATERIALS, V34, P7776, DOI 10.1016/j.biomaterials.2013.06.052
   Sharma H, 2013, SENSOR ACTUAT B-CHEM, V183, P535, DOI 10.1016/j.snb.2013.03.137
   Shen MY, 2014, BIOSENS BIOELECTRON, V60, P101, DOI 10.1016/j.bios.2014.03.057
   Simonis A, 2003, SENSOR ACTUAT B-CHEM, V91, P21, DOI 10.1016/S0925-4005(03)00061-3
   Singh R, 2014, SENSOR ACTUAT B-CHEM, V197, P385, DOI 10.1016/j.snb.2014.03.005
   SIU WM, 1979, IEEE T ELECTRON DEV, V26, P1805, DOI 10.1109/T-ED.1979.19690
   Solanki CS, 2004, J ELECTROCHEM SOC, V151, pC307, DOI 10.1149/1.1688797
   Song MJ, 2007, J BIOSCI BIOENG, V103, P32, DOI 10.1263/jbb.103.32
   Spletzer M, 2006, APPL PHYS LETT, V88, DOI 10.1063/1.2216889
   Stolyarova S, 2008, SENSOR ACTUAT B-CHEM, V131, P509, DOI 10.1016/j.snb.2007.12.038
   Stolyarova S, 2011, ECS TRANSACTIONS, V33, P137, DOI 10.1149/1.3553165
   SUGIYAMA H, 1990, J CRYST GROWTH, V103, P156, DOI 10.1016/0022-0248(90)90184-M
   Szili EJ, 2011, SENSOR ACTUAT B-CHEM, V160, P341, DOI 10.1016/j.snb.2011.07.059
   Tang J, 2014, J MATER CHEM A, V2, P6153, DOI 10.1039/c3ta14173j
   Tao X., 2008, OPTOELECTRONS LETT, V4, P0328
   Tembe S, 2008, IEEE SENS J, V8, P1593, DOI 10.1109/JSEN.2008.928925
   Thakur M, 2012, J POWER SOURCES, V205, P426, DOI 10.1016/j.jpowsour.2012.01.058
   Valentini V, 2011, J ELECTROCHEM SOC, V158, pK35, DOI 10.1149/1.3524478
   Vamvakaki V, 2008, ELECTROANAL, V20, P1845, DOI 10.1002/elan.200804268
   Veeramani MS, 2014, ANAL METHODS-UK, V6, P1728, DOI 10.1039/c3ay42274g
   Vemulachedu H, 2009, J MATER SCI-MATER M, V20, P229, DOI 10.1007/s10856-008-3534-y
   Xu WJ, 2012, J PHYS CHEM C, V116, P22307, DOI 10.1021/jp303199s
   Xue T, 2008, OPTOELECTRON LETT, V4, P328, DOI 10.1007/s11801-008-8037-z
   Yang PH, 2014, SENSOR ACTUAT B-CHEM, V194, P71, DOI 10.1016/j.snb.2013.12.074
   Yeh FY, 2014, RSC ADV, V4, P22266, DOI 10.1039/c4ra00258j
   Yun D, 2012, JPN J APPL PHYS, V51, DOI 10.1143/JJAP.51.06FG02
   Zeine H, 2013, I CON ADV BIOMED ENG, P148, DOI 10.1109/ICABME.2013.6648869
   Zhang D, 2008, IEEE SENS J, V8, P775, DOI 10.1109/JSEN.2008.923037
   Zhang HY, 2013, BIOSENS BIOELECTRON, V44, P89, DOI 10.1016/j.bios.2013.01.012
   Zhao LL, 2006, ADV MATER, V18, P363, DOI 10.1002/adma.200501974
   ZIMIN SP, 1995, APPL SURF SCI, V91, P355, DOI 10.1016/0169-4332(95)00146-8
   Zohary El, 2012, 1 INT C INN ENG SYST, P70
NR 149
TC 55
Z9 57
U1 3
U2 138
PU ELSEVIER SCIENCE SA
PI LAUSANNE
PA PO BOX 564, 1001 LAUSANNE, SWITZERLAND
EI 0925-4005
J9 SENSOR ACTUAT B-CHEM
JI Sens. Actuator B-Chem.
PD APR
PY 2015
VL 210
BP 310
EP 323
DI 10.1016/j.snb.2014.12.089
PG 14
WC Chemistry, Analytical; Electrochemistry; Instruments & Instrumentation
WE Science Citation Index Expanded (SCI-EXPANDED)
SC Chemistry; Electrochemistry; Instruments & Instrumentation
GA CC0BM
UT WOS:000350000000042
DA 2023-06-30
ER

PT J
AU Lei, Y
   Yan, XQ
   Luo, N
   Song, Y
   Zhang, Y
AF Lei, Yang
   Yan, Xiaoqin
   Luo, Ning
   Song, Yu
   Zhang, Yue
TI ZnO nanotetrapod network as the adsorption layer for the improvement of
   glucose detection via multiterminal electron-exchange
SO COLLOIDS AND SURFACES A-PHYSICOCHEMICAL AND ENGINEERING ASPECTS
LA English
DT Article
DE Glucose biosensor; ZnO nanotetrapod; Multiterminal conduction; Glucose
   oxidase; Electrochemical behavior
ID ZINC-OXIDE; BIOSENSOR; IMMOBILIZATION; NANOSTRUCTURES; NANORODS; FILM
AB ZnO nanotetrapod electrochemical biosensor is demonstrated for the quantitative detection of an extremely small amount of glucose. The tetrapod-like ZnO nanostructures possess good electron communication and positively charged surface, where negatively charged glucose oxidase was immobilized through electrostatic interaction. The as-fabricated biosensor presented a reproducible sensitivity of 25.3 mu A/mM cm(2) with a low detection limit of 4 mu M for glucose. The high performance is attributed to the ZnO tetrapods with multiterminal charge conduction, larger specific surface area and three-dimensional (3D) spatial network structure of their random accumulation. Our work provides a wide insight utilizing the multiterminal ZnO nanostructure as an adsorption material to construct highly sensitive and rapidly responsive biosensors. (C) 2010 Elsevier B.V. All rights reserved.
C1 [Lei, Yang; Yan, Xiaoqin; Luo, Ning; Song, Yu; Zhang, Yue] Univ Sci & Technol Beijing, Dept Mat Phys & Chem, Beijing 100083, Peoples R China.
   [Zhang, Yue] State Key Lab Adv Met, Beijing 100083, Peoples R China.
C3 University of Science & Technology Beijing
RP Zhang, Y (通讯作者)，Univ Sci & Technol Beijing, Dept Mat Phys & Chem, Beijing 100083, Peoples R China.
EM yuezhang@ustb.edu.cn
RI Lei, Yang/A-8154-2010; Yue, Zhang/GSD-4979-2022; Zhang, Yue/J-8372-2012
OI Zhang, Yue/0000-0002-8213-1420
FU National Key Basic Research Program of China [2007CB936201]; Funds for
   International Cooperation and Exchange [50620120439, 2006DFB51000];
   National Natural Science Foundation of China [10876001]
FX Financial support is acknowledged from the National Key Basic Research
   Program of China (Grant No. 2007CB936201), the Funds for International
   Cooperation and Exchange (Grant Nos. 50620120439, 2006DFB51000), and the
   National Natural Science Foundation of China (Grant No. 10876001).
CR Cao X, 2008, SENSOR ACTUAT B-CHEM, V129, P268, DOI 10.1016/j.snb.2007.08.003
   Chen ZG, 2007, CHEM PHYS LETT, V434, P301, DOI 10.1016/j.cplett.2006.12.038
   Dai Y, 2003, SOLID STATE COMMUN, V126, P629, DOI 10.1016/S0038-1098(03)00277-1
   Dai Y, 2002, CHEM PHYS LETT, V358, P83, DOI 10.1016/S0009-2614(02)00582-1
   Dai ZH, 2009, BIOSENS BIOELECTRON, V24, P1286, DOI 10.1016/j.bios.2008.07.047
   Dorfman A, 2006, ADV MATER, V18, P2685, DOI 10.1002/adma.200502616
   Gu BX, 2009, J PHYS CHEM B, V113, P377, DOI 10.1021/jp808001c
   Hsu YF, 2008, J APPL PHYS, V103, DOI 10.1063/1.2909907
   Keay RW, 1998, BIOSENS BIOELECTRON, V13, P963, DOI 10.1016/S0956-5663(98)00008-6
   Khan R, 2008, ELECTROCHEM COMMUN, V10, P263, DOI 10.1016/j.elecom.2007.12.001
   Kong T, 2009, SENSOR ACTUAT B-CHEM, V138, P344, DOI 10.1016/j.snb.2009.01.002
   Li HF, 2009, CRYST GROWTH DES, V9, P1863, DOI 10.1021/cg8010458
   Newton MC, 2006, APPL PHYS LETT, V89, DOI 10.1063/1.2335949
   Pandey P, 2007, LANGMUIR, V23, P3333, DOI 10.1021/la062901c
   Rakow NA, 2000, NATURE, V406, P710, DOI 10.1038/35021028
   Topoglidis E, 2001, J ELECTROANAL CHEM, V517, P20, DOI 10.1016/S0022-0728(01)00673-8
   Umar A, 2008, J NANOSCI NANOTECHNO, V8, P3216, DOI 10.1166/jnn.2008.116
   Umar A, 2009, ELECTROCHEM COMMUN, V11, P1353, DOI 10.1016/j.elecom.2009.04.033
   Wang JX, 2006, APPL PHYS LETT, V88, DOI 10.1063/1.2210078
   Wei A, 2006, APPL PHYS LETT, V89, DOI 10.1063/1.2356307
   Yang YH, 2004, ANAL CHIM ACTA, V525, P213, DOI 10.1016/j.aca.2004.07.071
   Yang YH, 2009, COLLOID SURFACE A, V340, P50, DOI 10.1016/j.colsurfa.2009.02.038
   Zhang FF, 2004, ANAL CHIM ACTA, V519, P155, DOI 10.1016/j.aca.2004.05.070
   Zhang ZX, 2008, NANO LETT, V8, P652, DOI 10.1021/nl073088o
   Zhao JW, 2009, BIOELECTROCHEMISTRY, V75, P44, DOI 10.1016/j.bioelechem.2009.01.005
   Zhu XL, 2007, BIOSENS BIOELECTRON, V22, P1600, DOI 10.1016/j.bios.2006.07.007
NR 26
TC 48
Z9 50
U1 0
U2 36
PU ELSEVIER SCIENCE BV
PI AMSTERDAM
PA PO BOX 211, 1000 AE AMSTERDAM, NETHERLANDS
SN 0927-7757
EI 1873-4359
J9 COLLOID SURFACE A
JI Colloid Surf. A-Physicochem. Eng. Asp.
PD MAY 20
PY 2010
VL 361
IS 1-3
BP 169
EP 173
DI 10.1016/j.colsurfa.2010.03.029
PG 5
WC Chemistry, Physical
WE Science Citation Index Expanded (SCI-EXPANDED)
SC Chemistry
GA 602VL
UT WOS:000278166900023
DA 2023-06-30
ER

PT J
AU Kim, DS
   Yang, XG
   Lee, JH
   Yoo, HY
   Park, C
   Kim, SW
   Lee, J
AF Kim, Dong Sup
   Yang, Xiaoguang
   Lee, Ja Hyun
   Yoo, Hah Young
   Park, Chulhwan
   Kim, Seung Wook
   Lee, Jinyoung
TI Development of GO/Co/Chitosan-Based Nano-Biosensor for Real-Time
   Detection of D-Glucose
SO BIOSENSORS-BASEL
LA English
DT Article
DE GO/Co/chitosan; nano-biosensor; real-time detection; D-glucose; glucose
   oxidase
ID ELECTRON-TRANSFER; FUEL-CELL; OXIDASE; SENSOR
AB Electrochemical nano-biosensor systems are popular in the industrial field, along with evaluations of medical, agricultural, environmental and sports analysis, because they can simultaneously perform qualitative and quantitative analyses with high sensitivity. However, real-time detection using an electrochemical nano-biosensor is greatly affected by the surrounding environment with the performance of the electron transport materials. Therefore, many researchers are trying to find good factors for real-time detection. In this work, it was found that a composite composed of graphite oxide/cobalt/chitosan had strong stability and electron transfer capability and was applied to a bio-electrochemical nano-biosensor with high sensitivity and stability. As a mediator-modified electrode, the GO/Co/chitosan composite was electrically deposited onto an Au film electrode by covalent boding, while glucose oxidase as a receptor was immobilized on the end of the GO/Co/chitosan composite. It was confirmed that the electron transfer ability of the GO/Co/chitosan composite was excellent, as shown with power density analysis. In addition, the real-time detection of D-glucose could be successfully performed by the developed nano-biosensor with a high range of detected concentrations from 1.0 to 15.0 mM. Furthermore, the slope value composed of the current, per the concentration of D-glucose as a detection response, was significantly maintained even after 14 days.
C1 [Kim, Dong Sup; Lee, Jinyoung] Sangmyung Univ, Dept Green Chem Engn, Sangmyungdae Gil 31, Cheonan 31066, South Korea.
   [Yang, Xiaoguang; Kim, Seung Wook] Korea Univ, Dept Chem & Biol Engn, 145 Anam Ro, Seoul 02841, South Korea.
   [Yang, Xiaoguang] E&S Healthcare Ltd, Suite N313,11-3,Techno 1 Ro, Daejeon 34015, South Korea.
   [Lee, Ja Hyun] Soonchunhyang Univ, Dept Convergence Biochem Engn, 22 Soonchunhyang Ro, Asan 31538, South Korea.
   [Yoo, Hah Young] Sangmyung Univ, Dept Biotechnol, 20 Gongjimun,2 Gil, Seoul 03016, South Korea.
   [Park, Chulhwan] Kwangwoon Univ, Dept Chem Engn, 20 Kwangwoon Ro, Seoul 01890, South Korea.
C3 Sangmyung University; Korea University; Soonchunhyang University;
   Sangmyung University; Kwangwoon University
RP Lee, J (通讯作者)，Sangmyung Univ, Dept Green Chem Engn, Sangmyungdae Gil 31, Cheonan 31066, South Korea.; Kim, SW (通讯作者)，Korea Univ, Dept Chem & Biol Engn, 145 Anam Ro, Seoul 02841, South Korea.
EM wavekds@korea.ac.kr; yangxg83@korea.ac.kr; jhlee84@sch.ac.kr;
   y2h2000@smu.ac.kr; chpark@kw.ac.kr; kimsw@korea.ac.kr; dorgly@smu.ac.kr
RI Yoo, Hah Young/Q-9251-2016
OI Yoo, Hah Young/0000-0001-6701-6654; Kim, Seung Wook/0000-0002-2137-4736;
   Lee, Jinyoung/0000-0002-2908-8240; Park, Chulhwan/0000-0003-1148-7881
FU Basic Science Research Programthrough the National Research Foundation
   ofKorea (NRF); Ministry of Education (MSIP) [2014R1A2A2A01007323,
   2019R1A2C1006793, 2021R1F1A1055676]
FX This research was supported by the Basic Science Research Programthrough
   the National Research Foundation ofKorea (NRF), funded by theMinistry of
   Education (MSIP; no. 2014R1A2A2A01007323, no. 2019R1A2C1006793, no.
   2021R1F1A1055676)).
CR Aberer F, 2020, SCI REP-UK, V10, DOI 10.1038/s41598-020-63659-4
   Adachi T, 2020, SENSORS-BASEL, V20, DOI 10.3390/s20174826
   Aini Bohari Noor, 2015, Sensing and Bio-Sensing Research, V4, P46, DOI 10.1016/j.sbsr.2015.03.004
   Amir MNI, 2020, J IND ENG CHEM, V83, P1, DOI 10.1016/j.jiec.2019.11.029
   Bai Y, 2008, SENSOR ACTUAT B-CHEM, V134, P471, DOI 10.1016/j.snb.2008.05.028
   Barbhuiya NH, 2022, CHEMOSPHERE, V286, DOI 10.1016/j.chemosphere.2021.131757
   Bojang AA, 2020, CATALYSTS, V10, DOI 10.3390/catal10070782
   Bollella P, 2019, CATALYSTS, V9, DOI 10.3390/catal9070580
   Chen JH, 2020, J ELECTROCHEM SOC, V167, DOI 10.1149/1945-7111/ab7e26
   Cheraghi S, 2022, CHEMOSPHERE, V287, DOI 10.1016/j.chemosphere.2021.132187
   Conghaile PO, 2020, ELECTROCHEM COMMUN, V113, DOI 10.1016/j.elecom.2020.106703
   du Toit H, 2014, ELECTROCHIM ACTA, V138, P86, DOI 10.1016/j.electacta.2014.06.074
   Gholami F, 2018, SCI REP-UK, V8, DOI 10.1038/s41598-018-32893-2
   Hamouda I.M., 2016, INT J DENT ORAL HLTH, V2, P1
   Ilginis A, 2020, PROCESSES, V8, DOI 10.3390/pr8101248
   Kim DS, 2020, J IND ENG CHEM, V81, P108, DOI 10.1016/j.jiec.2019.08.060
   Kim DS, 2015, J ELECTROCHEM SOC, V162, pG113, DOI 10.1149/2.0011510jes
   Kornecki JF, 2020, CATAL SCI TECHNOL, V10, P5740, DOI 10.1039/d0cy00819b
   Lee J, 2020, PROCESSES, V8, DOI 10.3390/pr8111420
   Libansky M, 2017, ELECTROCHIM ACTA, V251, P452, DOI 10.1016/j.electacta.2017.08.048
   Lovic J, 2017, INT J ELECTROCHEM SC, V12, P5806, DOI 10.20964/2017.07.65
   Otero F, 2020, SENSORS-BASEL, V20, DOI 10.3390/s20123561
   Ozyilmaz G., 2019, NAT ENG SCI, V4, P253, DOI [10.28978/nesciences.646213, DOI 10.28978/NESCIENCES.646213]
   Rajaram R, 2020, BIOTECHNOL BIOPROC E, V25, P715, DOI 10.1007/s12257-020-0065-y
   Ridhuan NS, 2018, SCI REP-UK, V8, DOI 10.1038/s41598-018-32127-5
   Sobhan A, 2018, BIOSCI BIOTECH BIOCH, V82, P1134, DOI 10.1080/09168451.2018.1453295
   Strakosas X, 2019, SCI REP-UK, V9, DOI 10.1038/s41598-019-46302-9
   Surya SG, 2020, RSC ADV, V10, P12823, DOI 10.1039/d0ra01838d
   ul Haque S, 2020, SCI REP-UK, V10, DOI 10.1038/s41598-020-67253-6
   Wang C, 2020, BIOSENS BIOELECTRON, V169, DOI 10.1016/j.bios.2020.112652
   Wang K, 2011, BIOSENS BIOELECTRON, V26, P2252, DOI 10.1016/j.bios.2010.09.043
   Xie FY, 2012, ELECTROCHEM COMMUN, V18, P108, DOI 10.1016/j.elecom.2012.02.031
   Zeng XP, 2018, NEW J CHEM, V42, P11944, DOI 10.1039/c7nj04327a
   Zhang Y, 2011, ELECTROCHIM ACTA, V56, P1239, DOI 10.1016/j.electacta.2010.11.011
   Zhao CZ, 2008, ELECTROANAL, V20, P520, DOI 10.1002/elan.200704086
   Zhong Y, 2016, SENSOR ACTUAT B-CHEM, V236, P326, DOI 10.1016/j.snb.2016.06.020
NR 36
TC 4
Z9 4
U1 12
U2 23
PU MDPI
PI BASEL
PA ST ALBAN-ANLAGE 66, CH-4052 BASEL, SWITZERLAND
EI 2079-6374
J9 BIOSENSORS-BASEL
JI Biosensors-Basel
PD JUL
PY 2022
VL 12
IS 7
AR 464
DI 10.3390/bios12070464
PG 12
WC Chemistry, Analytical; Nanoscience & Nanotechnology; Instruments &
   Instrumentation
WE Science Citation Index Expanded (SCI-EXPANDED)
SC Chemistry; Science & Technology - Other Topics; Instruments &
   Instrumentation
GA 3K9VH
UT WOS:000834420300001
PM 35884266
OA Green Published, gold
DA 2023-06-30
ER

PT J
AU Sumana, G
   Das, M
   Srivastava, S
   Malhotra, BD
AF Sumana, G.
   Das, Maumita
   Srivastava, Saurabh
   Malhotra, B. D.
TI A novel urea biosensor based on zirconia
SO THIN SOLID FILMS
LA English
DT Article; Proceedings Paper
CT India-Japan Workshop on Biomolecular Electronics and Organic
   Nanotechnology for Environmental Preservation (IJWBME2009)
CY DEC 17-19, 2009
CL New Delhi, INDIA
SP Natl Phys Lab (NPL), Dept Biolog Func, Kyushu Inst Technol (KIT), Dept Sci & Technol Ctr Biomolecular Elect (DSTCBE)
DE Biosensor; Urea; Nanostructured metal oxide; Zirconia; Electrochemical
   deposition; Glutamate dehydrogenase; Keto glutamate; Urease
ID IMMOBILIZED UREASE; THIN-FILMS; ELECTRODE
AB Electrochemically deposited biocompatible zirconia (ZrO2) film on gold coated glass electrodes has been utilized for the fabrication of urea biosensor. The prepared ZrO2 films and bioelectrodes have been characterized using Fourier transform infrared (FT-IR) spectroscopy, scanning electron microscopy (SEM) and electrochemical techniques, respectively. The urea biosensor, fabricated by immobilizing mixed enzyme [urease (Urs) and glutamate dehydrogenase (GLDH)] on this nanobiomaterial, shows linearity up to 40 mg dL(-1) of analyte (urea) and sensitivity of 0.071 mu A/(mM cm(-2)) with stability up to 4 months when stored at 4 degrees C. The low value of Michaelis-Menten constant (K-m) estimated using Hans plot as 0.5 mM indicates enhancement in the affinity and/or activity of enzyme attached to this nanostructured biocompatible matrix. (C) 2010 Elsevier B.V. All rights reserved.
C1 [Sumana, G.; Das, Maumita; Srivastava, Saurabh; Malhotra, B. D.] CSIR, Natl Phys Lab, Mat Phys & Engn Div,Dept Sci & Technol, Biomed Instrumentat Sect,Ctr Biomol Elect, New Delhi 110012, India.
   [Das, Maumita] Univ Delhi, Dept Chem, Delhi 110007, India.
C3 Council of Scientific & Industrial Research (CSIR) - India; CSIR -
   National Physical Laboratory (NPL); Department of Science & Technology
   (India); University of Delhi
RP Malhotra, BD (通讯作者)，CSIR, Natl Phys Lab, Mat Phys & Engn Div,Dept Sci & Technol, Biomed Instrumentat Sect,Ctr Biomol Elect, Dr KS Krishnan Marg, New Delhi 110012, India.
EM bansi.malhotra@gmail.com
RI sumana, gajjala/D-1601-2011; malhotra, bansi d/E-8921-2012
OI malhotra, bansi d/0000-0002-0957-2684
CR Ansari AA, 2009, J MATER RES, V24, P1667, DOI 10.1557/JMR.2009.0212
   Arya SK, 2006, TALANTA, V69, P918, DOI 10.1016/j.talanta.2005.11.037
   Buscher CT, 1996, J AM CHEM SOC, V118, P2950, DOI 10.1021/ja9528590
   Das M, 2010, APPL PHYS LETT, V96, DOI 10.1063/1.3293447
   Dhawan G, 2009, BIOCHEM ENG J, V44, P42, DOI 10.1016/j.bej.2008.07.004
   Fang MM, 1997, J AM CHEM SOC, V119, P12184, DOI 10.1021/ja972569e
   Gerard M, 1999, ELECTROANAL, V11, P450, DOI 10.1002/(SICI)1521-4109(199905)11:6<450::AID-ELAN450>3.0.CO;2-R
   Gutierrez M, 2007, BIOSENS BIOELECTRON, V22, P2171, DOI 10.1016/j.bios.2006.10.007
   Karakus E, 2005, ARTIF CELL BLOOD SUB, V33, P329, DOI 10.1081/BIO-200066632
   Kaushika A, 2008, BIOSENS BIOELECTRON, V24, P676, DOI 10.1016/j.bios.2008.06.032
   Kumar A, 2001, J APPL POLYM SCI, V82, P3486, DOI 10.1002/app.2210.abs
   Kuralay F, 2006, SENSOR ACTUAT B-CHEM, V114, P500, DOI 10.1016/j.snb.2005.05.026
   Lakard B, 2004, BIOSENS BIOELECTRON, V19, P1641, DOI 10.1016/j.bios.2003.12.035
   Liu SQ, 2002, BIOELECTROCHEMISTRY, V57, P149, DOI 10.1016/S1567-5394(02)00114-7
   Sehitogullari A, 2002, TALANTA, V57, P1039, DOI 10.1016/S0039-9140(02)00149-2
   Solanki PR, 2008, APPL PHYS LETT, V93, DOI 10.1063/1.2980448
   Yang YH, 2007, ANAL CHIM ACTA, V584, P268, DOI 10.1016/j.aca.2006.11.055
   Zhang QY, 2000, MATER LETT, V45, P311, DOI 10.1016/S0167-577X(00)00124-5
   Zhu NN, 2004, ANAL CHIM ACTA, V510, P163, DOI 10.1016/j.aca.2004.01.017
NR 19
TC 37
Z9 37
U1 1
U2 14
PU ELSEVIER SCIENCE SA
PI LAUSANNE
PA PO BOX 564, 1001 LAUSANNE, SWITZERLAND
SN 0040-6090
EI 1879-2731
J9 THIN SOLID FILMS
JI Thin Solid Films
PD NOV 30
PY 2010
VL 519
IS 3
SI SI
BP 1187
EP 1191
DI 10.1016/j.tsf.2010.08.067
PG 5
WC Materials Science, Multidisciplinary; Materials Science, Coatings &
   Films; Physics, Applied; Physics, Condensed Matter
WE Science Citation Index Expanded (SCI-EXPANDED); Conference Proceedings Citation Index - Science (CPCI-S)
SC Materials Science; Physics
GA 691JE
UT WOS:000285075300047
OA Green Accepted
DA 2023-06-30
ER

PT J
AU Zakaria, ND
   Hamzah, HH
   Salih, IL
   Balakrishnan, V
   Razak, KA
AF Zakaria, Nor Dyana
   Hamzah, Hairul Hisham
   Salih, Ibrahim Luqman
   Balakrishnan, Venugopal
   Abdul Razak, Khairunisak
TI A Review of Detection Methods for Vancomycin-Resistant Enterococci (VRE)
   Genes: From Conventional Approaches to Potentially Electrochemical DNA
   Biosensors
SO BIOSENSORS-BASEL
LA English
DT Review
DE vancomycin-resistant Enterococci (VRE); DNA biosensor; electrochemical
   biosensor; Gram-positive bacteria
ID GLASSY-CARBON ELECTRODES; PCR ASSAY; MECHANISMS; LABEL; IMMOBILIZATION;
   SUSCEPTIBILITY; DIAGNOSIS; SPECIMENS; SURFACES; STRIP
AB Vancomycin-resistant Enterococci (VRE) genes are bacteria strains generated from Gram-positive bacteria and resistant to one of the glycopeptides antibiotics, commonly, vancomycin. VRE genes have been identified worldwide and exhibit considerable phenotypic and genotypic variations. There are six identified phenotypes of vancomycin-resistant genes: VanA, VanB, VanC, VanD, VanE, and VanG. The VanA and VanB strains are often found in the clinical laboratory because they are very resistant to vancomycin. VanA bacteria can pose significant issues for hospitalized patients due to their ability to spread to other Gram-positive infections, which changes their genetic material to increase their resistance to the antibiotics used during treatment. This review summarizes the established methods for detecting VRE strains utilizing traditional, immunoassay, and molecular approaches and then focuses on potential electrochemical DNA biosensors to be developed. However, from the literature search, no information was reported on developing electrochemical biosensors for detecting VRE genes; only the electrochemical detection of vancomycin-susceptible bacteria was reported. Thus, strategies to create robust, selective, and miniaturized electrochemical DNA biosensor platforms to detect VRE genes are also discussed.
C1 [Zakaria, Nor Dyana; Balakrishnan, Venugopal; Abdul Razak, Khairunisak] Univ Sains Malaysia, Inst Res Mol Med, Nanobiotechnol Res & Innovat NanoBRI, George Town 11800, Malaysia.
   [Hamzah, Hairul Hisham; Salih, Ibrahim Luqman] Univ Sains Malaysia, Sch Chem Sci, George Town 11800, Malaysia.
   [Abdul Razak, Khairunisak] Univ Sains Malaysia, Sch Mat & Mineral Resources Engn, George Town 14300, Malaysia.
C3 Universiti Sains Malaysia; Universiti Sains Malaysia; Universiti Sains
   Malaysia
RP Razak, KA (通讯作者)，Univ Sains Malaysia, Inst Res Mol Med, Nanobiotechnol Res & Innovat NanoBRI, George Town 11800, Malaysia.; Hamzah, HH (通讯作者)，Univ Sains Malaysia, Sch Chem Sci, George Town 11800, Malaysia.; Razak, KA (通讯作者)，Univ Sains Malaysia, Sch Mat & Mineral Resources Engn, George Town 14300, Malaysia.
EM hishamhamzah@usm.my; khairunisak@usm.my
RI Balakrishnan, Venugopal/E-4774-2012; Abdul Razak,
   Khairunisak/A-6378-2010
OI Balakrishnan, Venugopal/0000-0002-4874-600X; Hamzah, Hairul
   Hisham/0000-0002-8296-1360; Abdul Razak, Khairunisak/0000-0003-0140-2418
FU Universiti Sains Malaysia (USM) through the Short-Term Research Grant
   [304/CIPPM/6315316]
FX This research was funded by the Universiti Sains Malaysia (USM) through
   the Short-Term Research Grant (304/CIPPM/6315316).
CR Ahmed MO, 2018, MICROB DRUG RESIST, V24, P590, DOI 10.1089/mdr.2017.0147
   Al-Lolage FA, 2017, CHEMELECTROCHEM, V4, P1528, DOI 10.1002/celc.201700135
   Alves LM, 2017, J PHARMACEUT BIOMED, V145, P838, DOI 10.1016/j.jpba.2017.07.050
   Amberpet R, 2016, J CLIN DIAGN RES, V10, pDC6, DOI 10.7860/JCDR/2016/20562.8418
   Anne A, 2003, J AM CHEM SOC, V125, P1112, DOI 10.1021/ja028640k
   Ataee RA, 2014, ANN CLIN MICROB ANTI, V13, DOI 10.1186/s12941-014-0053-1
   Awang MS, 2021, BIOSENSORS-BASEL, V11, DOI 10.3390/bios11090346
   Bahadir EB, 2016, TRAC-TREND ANAL CHEM, V82, P286, DOI 10.1016/j.trac.2016.06.006
   Balouiri M, 2016, J PHARM ANAL, V6, P71, DOI 10.1016/j.jpha.2015.11.005
   Barbier FF, 2019, PLANT METHODS, V15, DOI 10.1186/s13007-019-0447-3
   Bezinge L, 2020, MOL SYST DES ENG, V5, P49, DOI 10.1039/c9me00135b
   Bhatt Puneet, 2015, Med J Armed Forces India, V71, P43, DOI 10.1016/j.mjafi.2014.03.005
   Bian L, 2021, FRONT CHEM, V9, DOI 10.3389/fchem.2021.763686
   Bonten M J, 2001, Lancet Infect Dis, V1, P314, DOI 10.1016/S1473-3099(01)00145-1
   Celiktas A, 2012, J ELECTROANAL CHEM, V670, P42, DOI 10.1016/j.jelechem.2012.02.008
   Cenci-Goga BT, 2022, MICROBIOL RES-ITALY, V13, P332, DOI 10.3390/microbiolres13020026
   Cesewski E, 2020, BIOSENS BIOELECTRON, V159, DOI 10.1016/j.bios.2020.112214
   Chacon-Cortes D, 2012, MOL BIOL REP, V39, P5961, DOI 10.1007/s11033-011-1408-8
   Chang WH, 2017, BIOMICROFLUIDICS, V11, DOI 10.1063/1.4977439
   Chen Z, 2016, J NANOSCI NANOTECHNO, V16, P6998, DOI 10.1166/jnn.2016.12702
   Chretien JM, 2008, CHEM-EUR J, V14, P2548, DOI 10.1002/chem.200701559
   Darwish Ibrahim A, 2006, Int J Biomed Sci, V2, P217
   Davis H, 2020, J GLOB ANTIMICROB RE, V22, P78, DOI 10.1016/j.jgar.2020.01.014
   Dizaji AN, 2021, TALANTA, V234, DOI 10.1016/j.talanta.2021.122695
   Drummond TG, 2003, NAT BIOTECHNOL, V21, P1192, DOI 10.1038/nbt873
   Vila MMDC, 2007, QUIM NOVA, V30, P395, DOI 10.1590/S0100-40422007000200029
   Ferapontova EE, 2004, ELECTROCHIM ACTA, V49, P1751, DOI 10.1016/j.electacta.2003.12.006
   Fidler G, 2020, SCI REP-UK, V10, DOI 10.1038/s41598-020-60304-y
   Garcia-Gonzalez R, 2014, SENSOR ACTUAT B-CHEM, V191, P784, DOI 10.1016/j.snb.2013.10.037
   Gardete S, 2014, J CLIN INVEST, V124, P2836, DOI 10.1172/JCI68834
   Ghanem MA, 2012, ELECTROCHIM ACTA, V68, P74, DOI 10.1016/j.electacta.2012.02.027
   Ghanem MA, 2009, BIOELECTROCHEMISTRY, V76, P115, DOI 10.1016/j.bioelechem.2009.02.008
   Ghatak Souvik, 2013, J Biomol Tech, V24, P224, DOI 10.7171/jbt.13-2404-001
   Gill AAS, 2020, MICROCHIM ACTA, V187, DOI 10.1007/s00604-019-4015-3
   Gillan L., 2021, SENSORS-BASEL, V2
   Gold HS, 2001, CLIN INFECT DIS, V33, P210, DOI 10.1086/321815
   Goodchild SA, 2020, FRONT CHEM, V8, DOI 10.3389/fchem.2020.00381
   Hadi M, 2019, ELECTROANAL, V31, P1224, DOI 10.1002/elan.201800497
   Hamzah HH, 2020, J ELECTROCHEM SOC, V167, DOI 10.1149/1945-7111/abcb77
   Hamzah Hisham, 2017, [电化学, Journal of Electrochemistry], V23, P130
   Hanafiah NM, 2022, LIFE-BASEL, V12, DOI 10.3390/life12101542
   Hu F, 2020, ANAL CHIM ACTA, V1109, P9, DOI 10.1016/j.aca.2020.02.062
   Jampasa S, 2014, BIOSENS BIOELECTRON, V54, P428, DOI 10.1016/j.bios.2013.11.023
   Janabi AHD, 2016, J MICROBIOL METH, V129, P14, DOI 10.1016/j.mimet.2016.07.019
   Javadi Alireza, 2014, Tanaffos, V13, P41
   Jenkins SG, 2012, MAYO CLIN PROC, V87, P290, DOI 10.1016/j.mayocp.2012.01.007
   Kamal NNA, 2022, J ELECTROCHEM SOC, V169, DOI 10.1149/1945-7111/ac9434
   Kong DZ, 2017, FOOD AGR IMMUNOL, V28, P414, DOI 10.1080/09540105.2017.1293014
   Lee H, 2018, SCI REP-UK, V8, DOI 10.1038/s41598-018-23766-9
   Lim D, 2022, PATHOGENS, V11, DOI 10.3390/pathogens11020111
   Love JC, 2005, CHEM REV, V105, P1103, DOI 10.1021/cr0300789
   Lu JJ, 2001, EPIDEMIOL INFECT, V126, P357, DOI 10.1017/S0950268801005453
   Lui C, 2009, SENSORS-BASEL, V9, P3713, DOI 10.3390/s90503713
   Lund Lars Christian, 2018, Ugeskr Laeger, V180
   Madaan N, 2011, J PHYS CHEM C, V115, P22931, DOI 10.1021/jp206134g
   Mashaly M., 2019, Comparative Clinical Pathology, V28, P971
   Maurer FP, 2017, INFECT DIS REP, V9, P18, DOI 10.4081/idr.2017.6839
   Mello LD, 2021, ANAL BIOCHEM, V628, DOI 10.1016/j.ab.2021.114215
   Moosavian M, 2018, INFECT DRUG RESIST, V11, P2269, DOI 10.2147/IDR.S177886
   Nomura T, 2018, J MICROBIOL METH, V145, P69, DOI 10.1016/j.mimet.2017.12.013
   NUZZO RG, 1983, J AM CHEM SOC, V105, P4481, DOI 10.1021/ja00351a063
   O'Driscoll T, 2015, INFECT DRUG RESIST, V8, P217, DOI 10.2147/IDR.S54125
   Odekerken JCE, 2015, SPRINGERPLUS, V4, DOI 10.1186/s40064-015-1411-y
   Omar MH, 2021, RSC ADV, V11, P16557, DOI 10.1039/d1ra01987b
   Oueslati S, 2021, J ANTIMICROB CHEMOTH, V76, P146, DOI 10.1093/jac/dkaa413
   Ozsoy S, 2017, BRAZ J MICROBIOL, V48, P489, DOI 10.1016/j.bjm.2016.12.012
   Papadopoulou E, 2016, CHEM SCI, V7, P386, DOI 10.1039/c5sc03185k
   Paule SM, 2003, J CLIN MICROBIOL, V41, P4805, DOI 10.1128/JCM.41.10.4805-4807.2003
   Perez-Hernandez X, 2002, DIAGN MICR INFEC DIS, V42, P273, DOI 10.1016/S0732-8893(01)00360-1
   Pheeney CG, 2012, LANGMUIR, V28, P7063, DOI 10.1021/la300566x
   Podnecky NL, 2013, PLOS ONE, V8, DOI 10.1371/journal.pone.0058032
   Purohit G, 2017, J CLIN DIAGN RES, V11, pDC1, DOI 10.7860/JCDR/2017/25988.10548
   Rathe M, 2010, APMIS, V118, P66, DOI 10.1111/j.1600-0463.2009.02559.x
   Rengaraj R, 2016, J CLIN DIAGN RES, V10, pDC4, DOI 10.7860/JCDR/2016/17552.7201
   Sah R., 2017, BMC INFECT DIS, V6, P133
   Savini V, 2014, INT J CLIN EXP PATHO, V7, P6274
   Shlezinger M, 2019, VIRUSES-BASEL, V11, DOI 10.3390/v11100954
   Sin MLY, 2014, EXPERT REV MOL DIAGN, V14, P225, DOI 10.1586/14737159.2014.888313
   Singh V, 2011, J MATER CHEM, V21, P10602, DOI 10.1039/c0jm04359a
   Singh Y, 2010, CHEM SOC REV, V39, P2054, DOI 10.1039/b911431a
   Souza E, 2011, SENSORS-BASEL, V11, P5616, DOI 10.3390/s110605616
   Srinivasan A, 2002, CLIN MICROBIOL REV, V15, P430, DOI 10.1128/CMR.15.3.430-438.2002
   Tagliaferro SS, 2021, BIOTECHNIQUES, V70, DOI 10.2144/btn-2020-0113
   Tan F, 2021, BIOSENS BIOELECTRON, V184, DOI 10.1016/j.bios.2021.113220
   Tan SC, 2009, J BIOMED BIOTECHNOL, DOI 10.1155/2009/574398
   Tan TY, 2017, J MICROBIOL IMMUNOL, V50, P448, DOI 10.1016/j.jmii.2015.08.003
   Tombuloglu H, 2022, SCI REP-UK, V12, DOI 10.1038/s41598-022-06977-z
   Velusamy V, 2010, BIOTECHNOL ADV, V28, P232, DOI 10.1016/j.biotechadv.2009.12.004
   Zakaria ND, 2021, ACS OMEGA, V6, P24419, DOI 10.1021/acsomega.1c02670
   Zerrouki H, 2021, DIAGNOSTICS, V11, DOI 10.3390/diagnostics11112081
NR 90
TC 0
Z9 0
U1 15
U2 15
PU MDPI
PI BASEL
PA ST ALBAN-ANLAGE 66, CH-4052 BASEL, SWITZERLAND
EI 2079-6374
J9 BIOSENSORS-BASEL
JI Biosensors-Basel
PD FEB
PY 2023
VL 13
IS 2
AR 294
DI 10.3390/bios13020294
PG 28
WC Chemistry, Analytical; Nanoscience & Nanotechnology; Instruments &
   Instrumentation
WE Science Citation Index Expanded (SCI-EXPANDED)
SC Chemistry; Science & Technology - Other Topics; Instruments &
   Instrumentation
GA 9G9KA
UT WOS:000938461800001
PM 36832060
OA Green Published, gold
DA 2023-06-30
ER

PT J
AU John, SV
   Rotherham, LS
   Khati, M
   Mamba, BB
   Arotiba, OA
AF John, Suru V.
   Rotherham, Lia S.
   Khati, Makobetsa
   Mamba, Bhekie B.
   Arotiba, Omotayo A.
TI Towards HIV Detection: Novel Poly(propylene imine)
   Dendrimer-Streptavidin Platform for Electrochemical DNA and gp120
   Aptamer Biosensors
SO INTERNATIONAL JOURNAL OF ELECTROCHEMICAL SCIENCE
LA English
DT Article
DE Biosensor; Aptamer; HIV; gp120; poly (propylene imine) dendrimer;
   streptavidin
AB The detection of sequence - specific DNA and HIV glycoprotein 120 (gp120) based on novel generation 4 poly(propylene imine) dendrimer/streptavidin platform is reported. The platform was prepared by the electrodeposition of the dendrimer on a carbon electrode followed by drop coating with streptavidin. The generation 4 poly(propylene imine) dendrimer/streptavidin platform was characterised using scanning electron microscopy, voltammetry and electrochemical impedance spectroscopy (EIS). Electrochemical measurements indicated that the platform was stable, conducting and exhibited reversible electrochemistry at a former potential of 140 mV in pH 7.5 phosphate buffer saline solution (PBS), while EIS interrogation using [Fe(CN)(6)(3-/4-)] redox probe showed a marked reduction in charge transfer resistance (R-ct) after modification. The biosensor was prepared by the immobilisation of single stranded 5'- biotynilated probe DNA and B40 aptamer on the modified electrode and then used to detect complementary DNA and gp120 respectively. The biosensor responses were evaluated with square wave voltammetry (SWV) and EIS in the presence of PBS and Fe(CN)(6)(3-/4-) redox probe. A detection limit of 3.44 x 10(-12) M (S/N = 3) and linearity r(2) = 0.9985 were obtained for the DNA biosensor while the aptamer biosensor detected gp120 in the nanomolar concentration range. The DNA biosensor also showed excellent selectivity in the presence of non complementary and mismatch DNA strands.
C1 [John, Suru V.; Mamba, Bhekie B.; Arotiba, Omotayo A.] Univ Johannesburg, Dept Appl Chem, ZA-2028 Johannesburg, South Africa.
   [Rotherham, Lia S.; Khati, Makobetsa] CSIR, ZA-0001 Pretoria, South Africa.
C3 University of Johannesburg; Council for Scientific & Industrial Research
   (CSIR) - South Africa
RP John, SV (通讯作者)，Univ Johannesburg, Dept Appl Chem, ZA-2028 Johannesburg, South Africa.
EM oarotiba@uj.ac.za
RI Arotiba, Omotayo A/B-4946-2011; John, Suru Vivian/AAC-1508-2019; Mamba,
   Bhekie/P-4940-2014
OI Arotiba, Omotayo A/0000-0002-8227-8684; John, Suru
   Vivian/0000-0003-0480-2636; Mamba, Bhekie/0000-0003-2534-2579
FU Centre for Nanomaterial Science Research (CNSR); National Research
   Foundation of South Africa; Faculty of Science, UJ; Department of
   Applied Chemistry, University of Johannesburg (UJ)
FX The authors acknowledge the Centre for Nanomaterial Science Research
   (CNSR), Department of Applied Chemistry, University of Johannesburg
   (UJ); Faculty of Science, UJ and the National Research Foundation of
   South Africa for financial support. SV John wishes to thank Mr Anton of
   the Laser Research Laboratory, University of Johannesburg for laboratory
   assistance.
CR Alonso-Lomillo MA, 2010, TALANTA, V82, P1629, DOI 10.1016/j.talanta.2010.08.033
   Arotiba O, 2008, SENSORS-BASEL, V8, P6791, DOI 10.3390/s8116791
   Arotiba OA, 2011, INT J ELECTROCHEM SC, V6, P673
   Arotiba OA, 2010, J ELECTROANAL CHEM, V638, P287, DOI 10.1016/j.jelechem.2009.10.032
   Arotiba OA, 2009, CHIM OGGI, V27, P55
   Bonanni A, 2009, BIOSENS BIOELECTRON, V24, P2885, DOI 10.1016/j.bios.2009.02.023
   Cheng AKH, 2009, BIOELECTROCHEMISTRY, V77, P1, DOI 10.1016/j.bioelechem.2009.04.007
   D'Orazio P, 2011, CLIN CHIM ACTA, V412, P1749, DOI 10.1016/j.cca.2011.06.025
   Dey AK, 2005, J VIROL, V79, P13806, DOI 10.1128/JVI.79.21.13806-13810.2005
   Farokhzad OC, 2006, P NATL ACAD SCI USA, V103, P6315, DOI 10.1073/pnas.0601755103
   GOSSER DK, 1993, CYCLIC VOLTAMMETRY S
   Kowalczyk A, 2011, BIOSENS BIOELECTRON, V26, P2506, DOI 10.1016/j.bios.2010.10.046
   Li GJ, 2009, BIOSENS BIOELECTRON, V24, P3281, DOI 10.1016/j.bios.2009.04.022
   Liu XF, 2011, BIOSENS BIOELECTRON, V26, P2154, DOI 10.1016/j.bios.2010.09.025
   Marisa J. K., 2010, BIOCHEMISTRY-US, V49, P5880
   Minunni M, 2004, BIOSENS BIOELECTRON, V20, P1149, DOI 10.1016/j.bios.2004.03.037
   Mufhandu H. T., 2012, J VIROL, V86, P1
   Orava EW, 2013, MOL ONCOL, V7, P799, DOI 10.1016/j.molonc.2013.03.005
   Radom F, 2013, BIOTECHNOL ADV, V31, P1260, DOI 10.1016/j.biotechadv.2013.04.007
   Ruslinda AR, 2013, BIOSENS BIOELECTRON, V40, P277, DOI 10.1016/j.bios.2012.07.048
   Shamsipur M, 2012, BIOELECTROCHEMISTRY, V83, P31, DOI 10.1016/j.bioelechem.2011.08.003
   Shukla SK, 2013, INT J ELECTROCHEM SC, V8, P11711
   Tombelli S, 2005, BIOSENS BIOELECTRON, V20, P2424, DOI 10.1016/j.bios.2004.11.006
   Tombelli S, 2005, BIOELECTROCHEMISTRY, V67, P135, DOI 10.1016/j.bioelechem.2004.04.011
   Zhu NN, 2010, BIOSENS BIOELECTRON, V25, P1498, DOI 10.1016/j.bios.2009.11.006
   Ziolkowski R, 2012, BIOELECTROCHEMISTRY, V87, P78, DOI 10.1016/j.bioelechem.2011.10.005
NR 26
TC 14
Z9 14
U1 0
U2 31
PU ESG
PI BELGRADE
PA BORIVOJA STEVANOVICA 25-7, BELGRADE, 11000, SERBIA
SN 1452-3981
J9 INT J ELECTROCHEM SC
JI Int. J. Electrochem. Sci.
PD OCT
PY 2014
VL 9
IS 10
BP 5425
EP 5437
PG 13
WC Electrochemistry
WE Science Citation Index Expanded (SCI-EXPANDED)
SC Electrochemistry
GA AT9QP
UT WOS:000345261700006
DA 2023-06-30
ER

PT J
AU Yang, Y
   Wang, YZ
   Fang, Z
   Yu, YY
   Yong, YC
AF Yang, Yuan
   Wang, Yan-Zhai
   Fang, Zhen
   Yu, Yang-Yang
   Yong, Yang-Chun
TI Bioelectrochemical biosensor for water toxicity detection: generation of
   dual signals for electrochemical assay confirmation
SO ANALYTICAL AND BIOANALYTICAL CHEMISTRY
LA English
DT Article
DE Water toxicity; Biosensor; 3,5-Dichlorophenol; Shewanella; Dual signal
ID MICROBIAL FUEL-CELLS; EMERGING CONTAMINANTS; ELECTRON-TRANSFER;
   ESCHERICHIA-COLI; HEAVY-METALS; MICROORGANISMS; ENVIRONMENT; POLLUTANTS;
   FLOW
AB Toxicity assessment of water is of great important to the safety of human health and to social security because of more and more toxic compounds that are spilled into the aquatic environment. Therefore, the development of fast and reliable toxicity assessment methods is of great interest and attracts much attention. In this study, by using the electrochemical activity of Shewanella oneidensis MR-1 cells as the toxicity indicator, 3,5-dichlorophenol (DCP) as the model toxic compound, a new biosensor for water toxicity assessment was developed. Strikingly, the presence of DCP in the water significantly inhibited the maximum current output of the S. oneidensis MR-1 in a three-electrode system and also retarded the current evolution by the cells. Under the optimized conditions, the maximum current output of the biosensor was proportional to the concentration of DCP up to 30 mg/L. The half maximal inhibitory concentration of DCP determined by this biosensor is about 14.5 mg/L. Furthermore, simultaneous monitoring of the retarded time (Delta t) for current generation allowed the identification of another biosensor signal in response to DCP which could be employed to verify the electrochemical result by dual confirmation. Thus, the present study has provided a reliable and promising approach for water quality assessment and risk warning of water toxicity.
C1 [Yang, Yuan; Wang, Yan-Zhai; Fang, Zhen; Yu, Yang-Yang; Yong, Yang-Chun] Jiangsu Univ, Biofuels Inst, Sch Environm, 301 Xuefu Rd, Zhenjiang 212013, Jiangsu, Peoples R China.
   [Yong, Yang-Chun] Nanjing Univ Sci & Technol, Jiangsu Key Lab Chem Pollut Control & Resources R, Nanjing 210094, Jiangsu, Peoples R China.
C3 Jiangsu University; Nanjing University of Science & Technology
RP Yong, YC (通讯作者)，Jiangsu Univ, Biofuels Inst, Sch Environm, 301 Xuefu Rd, Zhenjiang 212013, Jiangsu, Peoples R China.; Yong, YC (通讯作者)，Nanjing Univ Sci & Technol, Jiangsu Key Lab Chem Pollut Control & Resources R, Nanjing 210094, Jiangsu, Peoples R China.
EM ycyong@ujs.edu.cn
RI Yong, Yang-Chun/B-5945-2013
FU Natural Science Foundation of Jiangsu Province for Distinguished Young
   Scholars [BK20160015]; National Natural Science Foundation of China
   (NSFC) [51578266, 21306069]; Fundamental Research Funds for the Central
   Universities [30916014102]; Priority Program Development of Jiangsu
   Higher Education Institutions
FX This work was supported by the Natural Science Foundation of Jiangsu
   Province for Distinguished Young Scholars (BK20160015), National Natural
   Science Foundation of China (NSFC 51578266, 21306069), a project
   supported by the Fundamental Research Funds for the Central Universities
   (Grant No. 30916014102), and a project funded by the Priority Program
   Development of Jiangsu Higher Education Institutions.
CR Alves A, 2014, ANAL BIOANAL CHEM, V406, P4063, DOI 10.1007/s00216-014-7748-1
   Busalmen JP, 2008, ENVIRON SCI TECHNOL, V42, P2445, DOI 10.1021/es702569y
   Catterall K, 2010, TALANTA, V82, P751, DOI 10.1016/j.talanta.2010.05.046
   Chibwe L, 2017, ENVIRON SCI TECH LET, V4, P32, DOI 10.1021/acs.estlett.6b00455
   Ding CM, 2012, ENERG ENVIRON SCI, V5, P8517, DOI 10.1039/c2ee22269h
   dos Santos LF, 2002, ANAL CHIM ACTA, V456, P41, DOI 10.1016/S0003-2670(01)00907-2
   Fang DY, 2016, ELECTROCHIM ACTA, V222, P303, DOI 10.1016/j.electacta.2016.10.174
   Gao GY, 2016, ANAL CHIM ACTA, V924, P21, DOI 10.1016/j.aca.2016.04.011
   Gutierrez M, 2002, WATER RES, V36, P919, DOI 10.1016/S0043-1354(01)00299-8
   Hoh E, 2012, ENVIRON SCI TECHNOL, V46, P8001, DOI 10.1021/es301139q
   Hung KWV, 2012, BIOSENS BIOELECTRON, V31, P548, DOI 10.1016/j.bios.2011.10.004
   Ikeda T, 2001, J BIOSCI BIOENG, V92, P9, DOI 10.1263/jbb.92.9
   Lagarde F, 2011, ANAL BIOANAL CHEM, V400, P947, DOI 10.1007/s00216-011-4816-7
   Li JM, 2013, ELECTROCHIM ACTA, V97, P52, DOI 10.1016/j.electacta.2013.02.071
   Liu J, 2012, ACS CATAL, V2, P1749, DOI 10.1021/cs3003808
   Logan BE, 2009, NAT REV MICROBIOL, V7, P375, DOI 10.1038/nrmicro2113
   Murray KE, 2010, ENVIRON POLLUT, V158, P3462, DOI 10.1016/j.envpol.2010.08.009
   Noguera-Oviedo K, 2016, J HAZARD MATER, V316, P242, DOI 10.1016/j.jhazmat.2016.04.058
   Peng L, 2010, BIOSENS BIOELECTRON, V25, P2530, DOI 10.1016/j.bios.2010.03.039
   Rodriguez-Mozaz S, 2006, ANAL BIOANAL CHEM, V386, P1025, DOI 10.1007/s00216-006-0574-3
   Schwarzenbach RP, 2010, ANNU REV ENV RESOUR, V35, P109, DOI 10.1146/annurev-environ-100809-125342
   Si RW, 2016, ANAL CHEM, V88, P11222, DOI 10.1021/acs.analchem.6b03538
   Si RW, 2015, BIOSENS BIOELECTRON, V68, P34, DOI 10.1016/j.bios.2014.12.035
   Sun DZ, 2017, BIOSENS BIOELECTRON, V87, P195, DOI 10.1016/j.bios.2016.08.037
   Sun FH, 2007, ENVIRON POLLUT, V149, P92, DOI 10.1016/j.envpol.2006.12.013
   Sun JZ, 2015, WATER SCI TECHNOL, V71, P801, DOI 10.2166/wst.2015.035
   Tsopela A, 2014, BIOSENS BIOELECTRON, V61, P290, DOI 10.1016/j.bios.2014.05.004
   Wang X, 2013, BIOSENS BIOELECTRON, V43, P264, DOI 10.1016/j.bios.2012.12.029
   Wang XJ, 2013, BIOSENS BIOELECTRON, V41, P557, DOI 10.1016/j.bios.2012.09.020
   Yang Y, 2017, BIOSENS BIOELECTRON, V98, P338, DOI 10.1016/j.bios.2017.07.008
   Yong YC, 2014, ANGEW CHEM INT EDIT, V53, P4480, DOI 10.1002/anie.201400463
   Yong YC, 2012, ELECTROCHEM COMMUN, V19, P13, DOI 10.1016/j.elecom.2012.03.002
   Yong YC, 2010, PROCESS BIOCHEM, V45, P1937, DOI 10.1016/j.procbio.2010.04.009
   Yu DB, 2017, CHEMOSPHERE, V184, P106, DOI 10.1016/j.chemosphere.2017.05.154
   Zhai JF, 2013, ANALYST, V138, P702, DOI 10.1039/c2an36160d
NR 35
TC 23
Z9 23
U1 8
U2 113
PU SPRINGER HEIDELBERG
PI HEIDELBERG
PA TIERGARTENSTRASSE 17, D-69121 HEIDELBERG, GERMANY
SN 1618-2642
EI 1618-2650
J9 ANAL BIOANAL CHEM
JI Anal. Bioanal. Chem.
PD FEB
PY 2018
VL 410
IS 4
BP 1231
EP 1236
DI 10.1007/s00216-017-0656-4
PG 6
WC Biochemical Research Methods; Chemistry, Analytical
WE Science Citation Index Expanded (SCI-EXPANDED)
SC Biochemistry & Molecular Biology; Chemistry
GA FT3FQ
UT WOS:000423033100005
PM 28965160
DA 2023-06-30
ER

PT J
AU Pedersen, T
   Fojan, P
   Pedersen, AKN
   Magnusson, NE
   Gurevich, L
AF Pedersen, Thor
   Fojan, Peter
   Pedersen, Anne Kathrine Nissen
   Magnusson, Nils E.
   Gurevich, Leonid
TI Amperometric Biosensor for Quantitative Measurement Using Sandwich
   Immunoassays
SO BIOSENSORS-BASEL
LA English
DT Article
DE biosensor; immunoassay; surface characteristics; electrochemical
   sensing; screen printed electrode
ID GELATINASE-ASSOCIATED LIPOCALIN; SELF-ASSEMBLED MONOLAYERS;
   ELECTROCHEMICAL IMMUNOSENSORS; ELECTRODE; SENSITIVITY; NANOCOMPOSITE;
   NANOPARTICLES; FILM
AB State-of-the-art clinical detection methods typically involve standard immunoassay methods, requiring specialized equipment and trained personnel. This impedes their use in the Point-of-Care (PoC) environment, where ease of operation, portability, and cost efficiency are prioritized. Small, robust electrochemical biosensors provide a means with which to analyze biomarkers in biological fluids in PoC environments. Optimized sensing surfaces, immobilization strategies, and efficient reporter systems are key to improving biosensor detection systems. The signal transduction and general performance of electrochemical sensors are determined by surface properties that link the sensing element to the biological sample. We analyzed the surface characteristics of screen-printed and thin-film electrodes using scanning electron microscopy and atomic force microscopy. An enzyme-linked immunosorbent assay (ELISA) was adapted for use in an electrochemical sensor. The robustness and reproducibility of the developed electrochemical immunosensor were investigated by detecting Neutrophil Gelatinase-Associated Lipocalin (NGAL) in urine. The sensor showed a detection limit of 1 ng/mL, a linear range of 3.5-80 ng/mL, and a CV% of 8%. The results demonstrate that the developed platform technology is suitable for immunoassay-based sensors on either screen-printed or thin-film gold electrodes.
C1 [Pedersen, Thor; Fojan, Peter; Gurevich, Leonid] Aalborg Univ, Dept Mat & Prod, Skjernvej 4A, DK-9220 Aalborg, Denmark.
   [Pedersen, Thor; Magnusson, Nils E.] Biostrip APS, Lindevangsvej 10, DK-8240 Risskov, Denmark.
   [Pedersen, Anne Kathrine Nissen; Magnusson, Nils E.] Aarhus Univ Hosp, Dept Endocrinol & Internal Med, Med Res Lab, Palle Juul Jensens Blvd 165, DK-8200 Aarhus, Denmark.
C3 Aalborg University; Aarhus University
RP Gurevich, L (通讯作者)，Aalborg Univ, Dept Mat & Prod, Skjernvej 4A, DK-9220 Aalborg, Denmark.; Magnusson, NE (通讯作者)，Aarhus Univ Hosp, Dept Endocrinol & Internal Med, Med Res Lab, Palle Juul Jensens Blvd 165, DK-8200 Aarhus, Denmark.
EM tp@biostrip.dk; fp@mp.aau.dk; aknp@clin.au.dk; nm@clin.au.dk;
   lg@mp.aau.dk
RI Gurevich, Leonid/R-4984-2016
OI Gurevich, Leonid/0000-0002-5777-2541; Fojan, Peter/0000-0002-0626-4766
CR Araujo GR, 2016, IMMUNOBIOLOGY, V221, P634, DOI 10.1016/j.imbio.2016.01.006
   Melo AMA, 2016, APPL MICROBIOL BIOT, V100, P5301, DOI 10.1007/s00253-016-7548-y
   Bahadir EB, 2016, ARTIF CELL NANOMED B, V44, P462, DOI 10.3109/21691401.2014.962743
   BAIN CD, 1989, J AM CHEM SOC, V111, P321, DOI 10.1021/ja00183a049
   Carlucci L, 2013, BIOSENS BIOELECTRON, V40, P350, DOI 10.1016/j.bios.2012.07.077
   Carter LJ, 2020, ACS CENTRAL SCI, V6, P591, DOI 10.1021/acscentsci.0c00501
   Chakraborty T, 2022, ANAL CHIM ACTA, V1205, DOI 10.1016/j.aca.2022.339754
   Chen ZB, 2018, SENSOR ACTUAT B-CHEM, V273, P253, DOI 10.1016/j.snb.2018.06.053
   Danvirutai P, 2020, SENS BIO-SENS RES, V30, DOI 10.1016/j.sbsr.2020.100380
   Doldan X, 2016, ANAL CHEM, V88, P10466, DOI 10.1021/acs.analchem.6b02421
   Ezenarro JJ, 2020, BIOSENSORS-BASEL, V10, DOI 10.3390/bios10090102
   Ferreira DC, 2021, BIOELECTROCHEMISTRY, V137, DOI 10.1016/j.bioelechem.2020.107586
   Fleischer J., 2020, E.U. Patent, Patent No. [EP2989467, 2989467]
   Gaffar S, 2018, AIP CONF PROC, V2049, DOI 10.1063/1.5082518
   Guo SK, 2019, NANOSCALE RES LETT, V14, DOI 10.1186/s11671-019-3058-z
   Heneghan C, 2012, LANCET, V379, P322, DOI 10.1016/S0140-6736(11)61294-4
   Hnasko R, 2015, ELISA METHODS PROTOC, V1318
   Hofs S, 2021, CHEMELECTROCHEM, V8, P2597, DOI 10.1002/celc.202100446
   Kannan P, 2012, BIOSENS BIOELECTRON, V31, P32, DOI 10.1016/j.bios.2011.09.036
   Khawaja S, 2019, BIOMARK RES, V7, DOI 10.1186/s40364-019-0155-1
   Kokkinos C, 2016, TRAC-TREND ANAL CHEM, V79, P88, DOI 10.1016/j.trac.2015.11.020
   Kurup CP, 2021, ANAL SCI, V37, P825, DOI 10.2116/analsci.20P303
   Lei JP, 2012, CHEM SOC REV, V41, P2122, DOI 10.1039/c1cs15274b
   Li QF, 2014, ANAL METHODS-UK, V6, P3442, DOI 10.1039/c4ay00086b
   Lima C., 2022, INFLAMMATION 21 CENT
   Lima C, 2019, BMC NEPHROL, V20, DOI 10.1186/s12882-019-1566-9
   Love JC, 2005, CHEM REV, V105, P1103, DOI 10.1021/cr0300789
   Lutsyk PM, 2019, SURF INTERFACES, V17, DOI 10.1016/j.surfin.2019.100363
   Magnusson NE, 2012, BMC NEPHROL, V13, DOI 10.1186/1471-2369-13-8
   Malla P, 2022, MICROCHIM ACTA, V189, DOI 10.1007/s00604-022-05288-4
   Manzano M, 2018, BIOSENS BIOELECTRON, V100, P89, DOI 10.1016/j.bios.2017.08.043
   Marjot J, 2016, TRANSL RES, V170, P17, DOI 10.1016/j.trsl.2015.11.008
   Mathur A, 2022, SENSOR ACTUATOR REP, V4, DOI 10.1016/j.snr.2022.100114
   McCreery RL, 2008, CHEM REV, V108, P2646, DOI 10.1021/cr068076m
   Mistry KK, 2014, ANALYST, V139, P2289, DOI 10.1039/c3an02050a
   Neves MMPS, 2020, SENSOR ACTUAT B-CHEM, V304, DOI 10.1016/j.snb.2019.127285
   Parkash O, 2014, DIAGNOSTICS, V4, P165, DOI 10.3390/diagnostics4040165
   Pei ZC, 2010, ANAL BIOCHEM, V398, P161, DOI 10.1016/j.ab.2009.11.038
   Poghossian A, 2020, SENSORS-BASEL, V20, DOI 10.3390/s20195639
   Rafat N, 2020, BIOSENSORS-BASEL, V10, DOI 10.3390/bios10100144
   Ribeiro JA, 2017, ANAL CHIM ACTA, V981, P41, DOI 10.1016/j.aca.2017.05.017
   Ricci F, 2012, ELECTROCHIM ACTA, V84, P74, DOI 10.1016/j.electacta.2012.06.033
   Rinaldi C, 2021, ACS SENSORS, V6, P3262, DOI 10.1021/acssensors.1c00972
   Rissin DM, 2010, NAT BIOTECHNOL, V28, P595, DOI 10.1038/nbt.1641
   Rodriguez A, 2021, SENSORS-BASEL, V21, DOI 10.3390/s21061929
   Ronkainen NJ, 2010, CHEM SOC REV, V39, P1747, DOI 10.1039/b714449k
   Rushworth JV, 2014, BIOSENS BIOELECTRON, V56, P83, DOI 10.1016/j.bios.2013.12.036
   Shanmugam NR, 2016, SCI REP-UK, V6, DOI 10.1038/srep33423
   Singh A, 2021, BIOSENSORS-BASEL, V11, DOI 10.3390/bios11090336
   Singhal C, 2018, SCI REP-UK, V8, DOI 10.1038/s41598-018-25824-8
   Son SE, 2020, ANAL CHIM ACTA, V1134, P41, DOI 10.1016/j.aca.2020.08.015
   Suresh L, 2018, ENZYME MICROB TECH, V112, P43, DOI 10.1016/j.enzmictec.2017.10.009
   Taghdisi SM, 2015, BIOSENS BIOELECTRON, V73, P245, DOI 10.1016/j.bios.2015.05.065
   Tancharoen C, 2019, ACS SENSORS, V4, P69, DOI 10.1021/acssensors.8b00885
   Tang ZX, 2017, BIOSENS BIOELECTRON, V98, P100, DOI 10.1016/j.bios.2017.06.041
   Tig GA, 2020, TALANTA, V210, DOI 10.1016/j.talanta.2019.120666
   Tjon KCE, 2020, JOVE-J VIS EXP, DOI 10.3791/60820
   Wang L, 2017, BIOSENS BIOELECTRON, V87, P646, DOI 10.1016/j.bios.2016.09.006
   Wen W, 2017, ANAL CHEM, V89, P138, DOI 10.1021/acs.analchem.6b04281
   Yang JM, 2022, ANAL CHIM ACTA, V1233, DOI 10.1016/j.aca.2022.340515
   Yang JC, 2022, SENSOR ACTUAT B-CHEM, V364, DOI 10.1016/j.snb.2022.131916
   Yuan MQ, 2008, LANGMUIR, V24, P8707, DOI 10.1021/la800287e
   Yukird J, 2017, BIOSENS BIOELECTRON, V87, P249, DOI 10.1016/j.bios.2016.08.062
   Zang DJ, 2013, ANALYST, V138, P2704, DOI 10.1039/c3an00109a
   Zhao Y, 2016, BIOSENS BIOELECTRON, V75, P383, DOI 10.1016/j.bios.2015.08.065
   Zukauskas S, 2023, INT J MOL SCI, V24, DOI 10.3390/ijms24010718
NR 66
TC 0
Z9 0
U1 0
U2 0
PU MDPI
PI BASEL
PA ST ALBAN-ANLAGE 66, CH-4052 BASEL, SWITZERLAND
EI 2079-6374
J9 BIOSENSORS-BASEL
JI Biosensors-Basel
PD MAY 5
PY 2023
VL 13
IS 5
AR 519
DI 10.3390/bios13050519
PG 20
WC Chemistry, Analytical; Nanoscience & Nanotechnology; Instruments &
   Instrumentation
WE Science Citation Index Expanded (SCI-EXPANDED)
SC Chemistry; Science & Technology - Other Topics; Instruments &
   Instrumentation
GA H4HQ9
UT WOS:000995596100001
PM 37232880
OA Green Published, gold
DA 2023-06-30
ER

PT J
AU Liao, LC
   Xing, Y
   Xiong, XL
   Gan, L
   Hu, L
   Zhao, F
   Tong, YQ
   Deng, SX
AF Liao, Lichao
   Xing, Yu
   Xiong, Xingliang
   Gan, Li
   Hu, Lai
   Zhao, Fan
   Tong, Yanqiu
   Deng, Shixiong
TI An electrochemical biosensor for hypoxanthine detection in vitreous
   humor: A potential tool for estimating the post-mortem interval in
   forensic cases
SO MICROCHEMICAL JOURNAL
LA English
DT Article
DE Carbon nanofibers; Polydopamine; Hypoxanthine detection; Post-mortem
   interval; Electrochemical biosensor
ID URIC-ACID; CARBON NANOFIBERS; XANTHINE-OXIDASE; HUMAN SERUM; DEATH;
   POTASSIUM; TIME; PERFORMANCE; QUANTIFICATION; BEHAVIOR
AB In this study, a simple electrochemical method was developed for fast and convenient detection of hypoxanthine (Hx) and subsequent estimation of the post-mortem interval (PMI) in forensic cases. A polydopamine-modified carbon nanofibers (CNFs) electrode was utilized with xanthine oxidase (XOD) for Hx detection in vitreous humor (VH) samples for the first time. Fourier transform infrared (FT-IR) spectra and electrochemical characterization revealed the PDA-coated CNFs exhibited good biocompatibility for XOD immobilization and fast electron transfer. Under the optimal conditions, acceptable stability and reproducibility of the assay were achieved. Additionally, this enzymatic electrochemical biosensor showed a good linear relationship between the current response and Hx concentrations in the range of 5 - 60 mu M and a detection limit of 2 mu M. Consequently, the possible interferences in VH samples were studied to verify the selectivity of this device, and the findings confirmed the excellent detection specificity of this assay for the analysis of real samples. Moreover, the recycling experiments conducted in VH samples showed the practical application of this microdevice. In addition, the analysis of Hx concentration allowed for accurate PMI prediction, compared with known PMI values. These results indicated that the Hx biosensor may be a promising tool for the estimation of PMI in forensic investigations.
C1 [Liao, Lichao; Xing, Yu; Xiong, Xingliang; Gan, Li; Hu, Lai; Zhao, Fan; Tong, Yanqiu; Deng, Shixiong] Chongqing Med Univ, Dept Forens Med, 1 Yixueyuan Rd, Chongqing 400016, Peoples R China.
   [Tong, Yanqiu; Deng, Shixiong] Chongqing Jiaotong Univ, Sch Humanities, 66 Xuefu Rd, Chongqing 400016, Peoples R China.
C3 Chongqing Medical University; Chongqing Jiaotong University
RP Deng, SX (通讯作者)，Chongqing Med Univ, Dept Forens Med, 1 Yixueyuan Rd, Chongqing 400016, Peoples R China.
EM lichaoliao19942@163.com; dengshixiong1963@163.com
FU Chongqing institution of Forensic and Basic science and frontier project
   of Chongqing Municipal Science and Technology Commission
   [cstc2016jcyjA0582]
FX We gratefully acknowledge the support of Chongqing institution of
   Forensic and Basic science and frontier project of Chongqing Municipal
   Science and Technology Commission (cstc2016jcyjA0582).
CR Agui L, 2006, SENSOR ACTUAT B-CHEM, V113, P272, DOI 10.1016/j.snb.2005.03.001
   Amigo JM, 2005, ANAL BIOANAL CHEM, V382, P1380, DOI 10.1007/s00216-005-3275-4
   Amorini AM, 2009, CLIN BIOCHEM, V42, P1001, DOI 10.1016/j.clinbiochem.2009.03.020
   Aprojanz J, 2017, J PHYS-CONDENS MAT, V29, DOI 10.1088/1361-648X/aa9494
   Barus JIM, 2002, FORENSIC SCI INT, V125, P67, DOI 10.1016/S0379-0738(01)00616-8
   Torres AC, 2013, ANAL BIOANAL CHEM, V405, P3813, DOI 10.1007/s00216-012-6631-1
   Cooper N, 2006, J CHROMATOGR B, V837, P1, DOI 10.1016/j.jchromb.2006.02.060
   Cordeiro C, 2019, FORENSIC SCI INT, V295, P157, DOI 10.1016/j.forsciint.2018.12.007
   Cui K, 2011, SENSOR ACTUAT B-CHEM, V160, P435, DOI 10.1016/j.snb.2011.08.005
   Cui RJ, 2017, FOOD CHEM, V221, P457, DOI 10.1016/j.foodchem.2016.10.094
   de Melo JV, 1999, ELECTROCHIM ACTA, V44, P2405, DOI 10.1016/S0013-4686(98)00375-2
   Ding YJ, 2017, SCI REP-UK, V7, DOI 10.1038/s41598-017-02027-1
   Fais P, 2018, J ANAT, V232, P1031, DOI 10.1111/joa.12800
   Farthing DE, 2011, LUMINESCENCE, V26, P65, DOI 10.1002/bio.1187
   Gadzuric SB, 2014, AUST J FORENSIC SCI, V46, P166, DOI 10.1080/00450618.2013.825812
   Hassan KM, 2019, MICROCHIM ACTA, V186, DOI 10.1007/s00604-019-3552-0
   Ho CC, 2014, J BIOMED NANOTECHNOL, V10, P3063, DOI 10.1166/jbn.2014.1888
   Huang JS, 2008, BIOSENS BIOELECTRON, V24, P632, DOI 10.1016/j.bios.2008.06.011
   Hubig M, 2018, FORENSIC SCI INT, V285, P135, DOI 10.1016/j.forsciint.2018.02.003
   Hussain KK, 2018, BIOSENS BIOELECTRON, V109, P263, DOI 10.1016/j.bios.2018.03.031
   Jashnani KD, 2010, J FORENSIC SCI, V55, P1523, DOI 10.1111/j.1556-4029.2010.01501.x
   Kristensen D, 1998, COLLOID SURFACE A, V143, P221, DOI 10.1016/S0927-7757(98)00258-1
   Lange N., 1994, FORENSIC SCI INT, V139, P918
   Li H, 2017, J COLLOID INTERF SCI, V487, P12, DOI 10.1016/j.jcis.2016.10.012
   Li YF, 2014, ACS APPL MATER INTER, V6, P5548, DOI 10.1021/am405990g
   Liu MY, 2016, NANOSCALE, V8, P16819, DOI 10.1039/c5nr09078d
   Liu R, 2013, ACS APPL MATER INTER, V5, P9167, DOI 10.1021/am402585y
   Liu Y, 2009, BIOSENS BIOELECTRON, V24, P3329, DOI 10.1016/j.bios.2009.04.032
   Lv Y, 2018, LANGMUIR, V34, P13123, DOI 10.1021/acs.langmuir.8b02454
   MADEA B, 1989, FORENSIC SCI INT, V40, P231, DOI 10.1016/0379-0738(89)90181-3
   Mihailovic Z, 2014, J FORENSIC SCI, V59, P775, DOI 10.1111/1556-4029.12286
   Munoz JI, 2001, J FORENSIC SCI, V46, P209
   Park J, 2014, ACS NANO, V8, P3347, DOI 10.1021/nn405809c
   Qiu WZ, 2018, ADV COLLOID INTERFAC, V256, P111, DOI 10.1016/j.cis.2018.04.011
   Raj MA, 2013, ANAL CHIM ACTA, V771, P14, DOI 10.1016/j.aca.2013.02.017
   Rognum TO, 2016, FORENSIC SCI INT, V262, P160, DOI 10.1016/j.forsciint.2016.03.001
   Rong SZ, 2015, FOOD CHEM, V170, P303, DOI 10.1016/j.foodchem.2014.08.059
   Scrivano S, 2019, INT J LEGAL MED, V133, P1629, DOI 10.1007/s00414-019-02125-x
   Shabaninejad Z, 2019, ANAL BIOCHEM, V581, DOI 10.1016/j.ab.2019.113349
   Si Y, 2018, BIOSENS BIOELECTRON, V121, P265, DOI 10.1016/j.bios.2018.08.074
   Thierauf A, 2009, FORENSIC SCI INT, V192, P78, DOI 10.1016/j.forsciint.2009.08.001
   Wang L, 2012, NANOTECHNOLOGY, V23, DOI 10.1088/0957-4484/23/45/455502
   Wang Y, 2011, COLLOID SURFACE B, V88, P614, DOI 10.1016/j.colsurfb.2011.07.051
   Wu Yu-Feng, 2012, Fa Yi Xue Za Zhi, V28, P435
   Xu QC, 2017, SCI REP-UK, V7, DOI 10.1038/s41598-017-15333-5
   Yadav S, 2019, BIOSENS BIOELECTRON, V139, DOI 10.1016/j.bios.2019.111315
   Yin ZZ, 2018, BIOSENS BIOELECTRON, V100, P565, DOI 10.1016/j.bios.2017.10.010
   Zhang J, 2010, BIOSENS BIOELECTRON, V26, P371, DOI 10.1016/j.bios.2010.07.127
   Zhang L, 2012, ANALYST, V137, P3126, DOI 10.1039/c2an35284b
   Zheng WS, 2018, WATER SCI TECHNOL, V77, P167, DOI 10.2166/wst.2017.482
   Zilg B, 2015, FORENSIC SCI INT, V254, P158, DOI 10.1016/j.forsciint.2015.07.020
NR 51
TC 6
Z9 7
U1 3
U2 20
PU ELSEVIER
PI AMSTERDAM
PA RADARWEG 29, 1043 NX AMSTERDAM, NETHERLANDS
SN 0026-265X
EI 1095-9149
J9 MICROCHEM J
JI Microchem J.
PD JUN
PY 2020
VL 155
AR 104760
DI 10.1016/j.microc.2020.104760
PG 7
WC Chemistry, Analytical
WE Science Citation Index Expanded (SCI-EXPANDED)
SC Chemistry
GA LF4EG
UT WOS:000527371500103
OA hybrid
DA 2023-06-30
ER

PT J
AU Jia, JB
AF Jia, Jianbo
TI Hydrogen peroxide biosensor based on horseradish peroxidase-Au
   nanoparticles at a viologen grafted glassy carbon electrode
SO MICROCHIMICA ACTA
LA English
DT Article; Proceedings Paper
CT 3rd International Workshop on Biosensors for Food Safety and
   Environmentals Monitoring
CY OCT 18-20, 2007
CL Fez, MOROCCO
DE Biosensor; Horseradish peroxidase (HRP); Au nanoparticle; Amino cation
   radical; Hydrogen peroxide
ID COVALENT MODIFICATION; GOLD NANOPARTICLES; ELECTROCHEMICAL OXIDATION;
   SURFACE; FABRICATION; MEDIATORS; ACID
AB A novel hydrogen peroxide biosensor was fabricated that is based on horseradish peroxidase-Au nanoparticles immobilized on a viologen-modified glassy carbon electrode (GCE) by amino cation radical oxidation in basic solution. The immobilized BAPV acts as a mediator and a covalent linker between GCE and the Au nanoparticles. The biosensor exhibited fast response, good reproducibility, and long-term stability.
C1 Chinese Acad Sci, Changchun Inst Appl Chem, State Key Lab Electroanalyt Chem, Changchun 130022, Peoples R China.
C3 Chinese Academy of Sciences; Changchun Institute of Applied Chemistry,
   CAS
RP Jia, JB (通讯作者)，Chinese Acad Sci, Changchun Inst Appl Chem, State Key Lab Electroanalyt Chem, Changchun 130022, Peoples R China.
EM jbjia@ciac.jl.cn
RI Jia, Jianbo/F-3807-2012
OI Jia, Jianbo/0000-0003-0671-1527
CR Bakker E, 2006, ANAL CHEM, V78, P3965, DOI 10.1021/ac060637m
   BARBIER B, 1990, J ELECTROCHEM SOC, V137, P1757, DOI 10.1149/1.2086794
   BIRD CL, 1981, CHEM SOC REV, V10, P49, DOI 10.1039/cs9811000049
   Brown KR, 1996, J AM CHEM SOC, V118, P1154, DOI 10.1021/ja952951w
   Chen S, 2002, LANGMUIR, V18, P8942, DOI 10.1021/la025966y
   DEINHAMMER RS, 1994, LANGMUIR, V10, P1306, DOI 10.1021/la00016a054
   Downard AJ, 2000, ELECTROANAL, V12, P1085, DOI 10.1002/1521-4109(200010)12:14<1085::AID-ELAN1085>3.0.CO;2-A
   Downard AJ, 2006, NEW J CHEM, V30, P1283, DOI 10.1039/b605219c
   Harnisch JA, 2001, J AM CHEM SOC, V123, P5829, DOI 10.1021/ja010564i
   HOOGVLIET JC, 1991, BIOSENS BIOELECTRON, V6, P413, DOI 10.1016/0956-5663(91)87006-W
   Jia JB, 2002, ANAL CHEM, V74, P2217, DOI 10.1021/ac011116w
   Liu JY, 2000, ELECTROCHEM COMMUN, V2, P707, DOI 10.1016/S1388-2481(00)00105-3
   Liu JY, 2000, LANGMUIR, V16, P7471, DOI 10.1021/la9913506
   Liu Y, 2008, MICROCHIM ACTA, V161, P241, DOI 10.1007/s00604-007-0779-y
   Liu Y, 2008, MICROCHIM ACTA, V160, P357, DOI 10.1007/s00604-007-0817-9
   Luo XL, 2006, ELECTROANAL, V18, P319, DOI 10.1002/elan.200503415
   Marwan J, 2005, CHEM MATER, V17, P2395, DOI 10.1021/cm047871i
   PAXINOS AS, 1991, BIOELECTROCH BIOENER, V25, P425, DOI 10.1016/0302-4598(91)80007-P
   Pumera M, 2007, SENSOR ACTUAT B-CHEM, V123, P1195, DOI 10.1016/j.snb.2006.11.016
   SIMON MS, 1975, J POLYM SCI POL CHEM, V13, P1, DOI 10.1002/pol.1975.170130101
   Tang DY, 2008, MICROCHIM ACTA, V160, P367, DOI 10.1007/s00604-007-0840-x
   Tian RH, 2007, ELECTROCHEM COMMUN, V9, P1120, DOI 10.1016/j.elecom.2006.12.027
   Welch CM, 2006, ANAL BIOANAL CHEM, V384, P601, DOI 10.1007/s00216-005-0230-3
   Yang GC, 2005, J ELECTROANAL CHEM, V585, P301, DOI 10.1016/j.jelechem.2005.09.017
   Zeng JX, 2008, MICROCHIM ACTA, V160, P261, DOI 10.1007/s00604-007-0818-8
NR 25
TC 15
Z9 16
U1 3
U2 16
PU SPRINGER WIEN
PI WIEN
PA SACHSENPLATZ 4-6, PO BOX 89, A-1201 WIEN, AUSTRIA
SN 0026-3672
EI 1436-5073
J9 MICROCHIM ACTA
JI Microchim. Acta
PD OCT
PY 2008
VL 163
IS 3-4
BP 237
EP 241
DI 10.1007/s00604-008-0002-9
PG 5
WC Chemistry, Analytical
WE Science Citation Index Expanded (SCI-EXPANDED); Conference Proceedings Citation Index - Science (CPCI-S)
SC Chemistry
GA 367BA
UT WOS:000260526300013
DA 2023-06-30
ER

PT J
AU Yang, T
   Guo, XH
   Ma, Y
   Li, QH
   Zhong, L
   Jiao, K
AF Yang, Tao
   Guo, Xiuhong
   Ma, Yao
   Li, Qianhe
   Zhong, Ling
   Jiao, Kui
TI Electrochemical impedimetric DNA sensing based on multi-walled carbon
   nanotubes-SnO2-chitosan nanocomposite
SO COLLOIDS AND SURFACES B-BIOINTERFACES
LA English
DT Article
DE Multi-walled carbon nanotubes; SnO2 nanoparticles; PAT gene; DNA
   biosensor
ID HYBRIDIZATION; NANOTUBES; NANOPARTICLES; AMPLIFICATION; PROTEINS; GENE
AB A sensitive electrochemical impedimetric DNA biosensor based on the integration of tin oxide (SnO2) nanoparticles, chitosan (CHIT) and multi-walled carbon nanotubes (MWNTs) is presented in this paper. The MWNTs-SnO2-CHIT composite modified gold electrode was characterized by cyclic voltammetry (CV) and electrochemical impedance spectroscopy (EIS). Compared with individual MWNTs-CHIT, SnO2-CHIT and bare gold electrode, this composite showed the most obvious electrochemical signal of the redox probe [Fe(CN)(6)](3-/4-). According to the change of the electron transfer resistance (R-et) induced by the hybridization, target DNA was successfully detected via EIS. This DNA electrochemical biosensor was applied to detect phosphinothricin acetyltransferase (PAT) gene in transgenic corn. The synergistic effect of the MWNTs-SnO2-CHIT remarkably enhanced DNA immobilization and hybridization detection. The dynamic detection range was from 1.0 x 10(-11) mol/L to 1.0 x 10(-6) mol/L with a detection limit of 2.5 x 10(-12) mol/L. This sensing platform showed inner advantage, such as simplicity, good stability, and high sensitivity. Crown Copyright (C) 2013 Published by Elsevier B.V. All rights reserved.
C1 [Yang, Tao; Guo, Xiuhong; Ma, Yao; Li, Qianhe; Zhong, Ling; Jiao, Kui] Qingdao Univ Sci & Technol, Coll Chem & Mol Engn, Minist Educ, Key Lab Ecochem Engn, Qingdao 266042, Peoples R China.
C3 Qingdao University of Science & Technology
RP Jiao, K (通讯作者)，Qingdao Univ Sci & Technol, Coll Chem & Mol Engn, Minist Educ, Key Lab Ecochem Engn, Qingdao 266042, Peoples R China.
EM kjiao@qust.edu.cn
FU National Natural Science Foundation of China [21275084, 20975057,
   20805025]; Doctoral Foundation of the Ministry of Education of China
   [20113719130001]; Outstanding Adult-Young Scientific Research
   Encouraging Foundation of Shandong Province [BS2012CL013]; Scientific
   and Technical Development Project of Qingdao [12-1-4-3-(23)-jch]
FX This work was supported by the National Natural Science Foundation of
   China (Nos. 21275084, 20975057, 20805025), Doctoral Foundation of the
   Ministry of Education of China (No. 20113719130001), Outstanding
   Adult-Young Scientific Research Encouraging Foundation of Shandong
   Province (No. BS2012CL013), and Scientific and Technical Development
   Project of Qingdao (No. 12-1-4-3-(23)-jch).
CR Ahmed AS, 2012, J PHYS CHEM SOLIDS, V73, P943, DOI 10.1016/j.jpcs.2012.02.030
   Ansari AA, 2009, ELECTROANAL, V21, P965, DOI 10.1002/elan.200804499
   Erdem A., 2012, ELECTROANAL, V22, P611
   Erdem A, 2006, ANAL CHEM, V78, P6656, DOI 10.1021/ac060202z
   Erdem A, 2012, ELECTROANAL, V24, P502, DOI 10.1002/elan.201100369
   Erdem A, 2012, COLLOID SURFACE B, V95, P222, DOI 10.1016/j.colsurfb.2012.02.042
   Hu YW, 2010, CHEM-EUR J, V16, P1992, DOI 10.1002/chem.200901870
   Jia NQ, 2005, J ELECTROANAL CHEM, V580, P213, DOI 10.1016/j.jelechem.2005.03.029
   Lisdat F, 2008, ANAL BIOANAL CHEM, V391, P1555, DOI 10.1007/s00216-008-1970-7
   Muti M, 2011, COLLOID SURFACE B, V86, P154, DOI 10.1016/j.colsurfb.2011.03.034
   Muti M, 2010, TALANTA, V82, P1680, DOI 10.1016/j.talanta.2010.07.040
   Pedano ML, 2004, ELECTROCHEM COMMUN, V6, P10, DOI 10.1016/j.elecom.2003.10.008
   Solanki PR, 2011, ELECTROANAL, V23, P2699, DOI 10.1002/elan.201100351
   Topoglidis E, 2003, LANGMUIR, V19, P6894, DOI 10.1021/la034466h
   Wang J, 2004, J AM CHEM SOC, V126, P3010, DOI 10.1021/ja031723w
   Wang XX, 2011, BIOSENS BIOELECTRON, V26, P2953, DOI 10.1016/j.bios.2010.11.045
   Yang N, 2008, ANGEW CHEM INT EDIT, V47, P5183, DOI 10.1002/anie.200801706
   Yang T, 2012, COLLOID SURFACE B, V97, P150, DOI 10.1016/j.colsurfb.2012.04.007
   Yang T, 2012, ELECTROANAL, V24, P392, DOI 10.1002/elan.201100507
   Yang T, 2011, J ELECTROANAL CHEM, V656, P140, DOI 10.1016/j.jelechem.2010.12.013
   Yang T, 2009, BIOSENS BIOELECTRON, V24, P2165, DOI 10.1016/j.bios.2008.11.011
   Zhang QD, 2011, ANALYST, V136, P1023, DOI 10.1039/c0an00486c
   Zhang W, 2008, J MEMBRANE SCI, V325, P245, DOI 10.1016/j.memsci.2008.07.038
   Zhang XY, 2012, J ELECTROCHEM SOC, V159, pA431, DOI 10.1149/2.061204jes
NR 24
TC 20
Z9 22
U1 1
U2 94
PU ELSEVIER
PI AMSTERDAM
PA RADARWEG 29, 1043 NX AMSTERDAM, NETHERLANDS
SN 0927-7765
EI 1873-4367
J9 COLLOID SURFACE B
JI Colloid Surf. B-Biointerfaces
PD JUL 1
PY 2013
VL 107
BP 257
EP 261
DI 10.1016/j.colsurfb.2013.01.046
PG 5
WC Biophysics; Chemistry, Physical; Materials Science, Biomaterials
WE Science Citation Index Expanded (SCI-EXPANDED)
SC Biophysics; Chemistry; Materials Science
GA 133MG
UT WOS:000318141900034
PM 23498361
DA 2023-06-30
ER

PT J
AU Wang, J
   Lu, J
   Dong, SB
   Zhu, NF
   Gyimah, E
   Wang, K
   Li, Y
   Zhang, Z
AF Wang, Jin
   Lu, Jian
   Dong, Shuaibing
   Zhu, Nuanfei
   Gyimah, Eric
   Wang, Kun
   Li, Yong
   Zhang, Zhen
TI An ultrasensitive electrochemical biosensor for detection of microRNA-21
   based on redox reaction of ascorbic acid/iodine and duplex-specific
   nuclease assisted target recycling
SO BIOSENSORS & BIOELECTRONICS
LA English
DT Article
DE MicroRNA detection; Signal amplification; Duplex-specific nuclease;
   Target recycling; Electrochemical biosensor
ID EXPRESSION; QUANTITATION; ASSAY
AB A novel electrochemical biosensor was developed based on multiwall carbon nanotubes/graphene oxide nanoribbons (MWCNTs/GONRs) for sensitive analysis of microRNA-21. Signal-amplified strategy was achieved by duplex-specific nuclease assisted target recycling and alkaline phosphatase-induced redox reactions. At the fabrication process of the sensor, ssDNA capture probes were immobilized on the surface of the MWCNTs@GONRs/AuNPs modified electrode through the Au-S bond, and the streptavidin-conjugated alkaline phosphatase (SA-ALP) was attached to the end of the probe. In the absence of miRNA-21, SA-ALP catalysed the conversion of ascorbic acid 2-phosphate (AAP) into ascorbic acid (AA), triggered a redox reaction under iodine, producing a marked electrochemical response. When miRNA-21 was hybridized to the capture probe, the duplex would be cleaved by the duplex-specific nuclease (DSN), causing the electrochemical signals being significantly decreased as a result of SA-ALP detached from the electrode surface. Under the optimized conditions, our biosensor showed satisfactory sensitivity (detection limit, 0.034 fM), excellent selectivity and good accuracy (recoveries, 77.4-120.2%; RSD, 5.2-7.3%) after systematic evaluations. The proposed approach was applied to detect miRNA-21 from human serum samples, which indicated that it was reliable and could be widely used as an effective tool for rapid detection of the target in serums.
C1 [Wang, Jin; Dong, Shuaibing; Zhu, Nuanfei; Gyimah, Eric; Zhang, Zhen] Jiangsu Univ, Sch Environm & Safety Engn, Zhenjiang 212013, Jiangsu, Peoples R China.
   [Wang, Jin; Lu, Jian] Jiangsu Univ, Inst Life Sci, Zhenjiang 212013, Jiangsu, Peoples R China.
   [Wang, Kun] Jiangsu Univ, Sch Chem & Chem Engn, Zhenjiang 212013, Jiangsu, Peoples R China.
   [Li, Yong] Suzhou Univ Sci & Technol, Sch Environm Sci & Engn, Suzhou 215009, Peoples R China.
C3 Jiangsu University; Jiangsu University; Jiangsu University; Suzhou
   University of Science & Technology
RP Zhang, Z (通讯作者)，Jiangsu Univ, Sch Environm & Safety Engn, Zhenjiang 212013, Jiangsu, Peoples R China.
EM zhangzhen@ujs.edu.cn
RI GYIMAH, ERIC/ABE-5444-2021; zhu, nuanfei/AAI-3310-2021
OI GYIMAH, ERIC/0000-0002-5741-113X; Zhu, Nuanfei/0000-0002-4726-6709
FU National Natural Science Foundation of China [21577051, 21876067];
   Jiangsu Collaborative Innovation Center for Technology and Water
   Treatment
FX The present work was supported by the National Natural Science
   Foundation of China (Grants 21577051, 21876067) and the Jiangsu
   Collaborative Innovation Center for Technology and Water Treatment.
CR Asaga S, 2011, CLIN CHEM, V57, P84, DOI 10.1373/clinchem.2010.151845
   Blenkiron C, 2007, GENOME BIOL, V8, DOI 10.1186/gb-2007-8-10-r214
   Carrington JC, 2003, SCIENCE, V301, P336, DOI 10.1126/science.1085242
   Chen CF, 2011, METHODS MOL BIOL, V687, P113, DOI 10.1007/978-1-60761-944-4_8
   Gaur A, 2007, CANCER RES, V67, P2456, DOI 10.1158/0008-5472.CAN-06-2698
   Grasedieck S, 2013, BLOOD, V121, P4977, DOI 10.1182/blood-2013-01-480079
   Li CY, 2010, J PHYS CHEM C, V114, P14008, DOI 10.1021/jp1041487
   Liang YR, 2017, BIOSENS BIOELECTRON, V91, P199, DOI 10.1016/j.bios.2016.12.007
   Liu L, 2014, BIOSENS BIOELECTRON, V53, P399, DOI 10.1016/j.bios.2013.10.026
   Lu J, 2005, NATURE, V435, P834, DOI 10.1038/nature03702
   Lu J, 2018, BIOL TRACE ELEM RES, V185, P78, DOI 10.1007/s12011-017-1222-9
   Lv RT, 2014, ACS NANO, V8, P4061, DOI 10.1021/nn502426c
   Miao P, 2018, ANAL CHEM, V90, P11154, DOI 10.1021/acs.analchem.8b03425
   Noroozifar M, 2012, TURK J CHEM, V36, P645, DOI 10.3906/kim-1110-54
   Peng KF, 2016, BIOSENS BIOELECTRON, V81, P1, DOI 10.1016/j.bios.2015.12.039
   Shagin DA, 2002, GENOME RES, V12, P1935, DOI 10.1101/gr.547002
   Shuai HL, 2017, BIOSENS BIOELECTRON, V89, P989, DOI 10.1016/j.bios.2016.10.051
   Ventura A, 2009, CELL, V136, P586, DOI 10.1016/j.cell.2009.02.005
   Wang FJ, 2010, GYNECOL ONCOL, V119, P586, DOI 10.1016/j.ygyno.2010.07.021
   Weber JA, 2010, CLIN CHEM, V56, P1733, DOI 10.1373/clinchem.2010.147405
   Yang D, 2018, ANALYST
   Yang ZJ, 2017, BIOSENS BIOELECTRON, V89, P312, DOI 10.1016/j.bios.2016.09.026
   Zhang J, 2016, BIOSENS BIOELECTRON, V75, P452, DOI 10.1016/j.bios.2015.09.006
   Zhang L, 2018, BIOSENS BIOELECTRON, V100, P184, DOI 10.1016/j.bios.2017.08.013
NR 24
TC 36
Z9 36
U1 5
U2 253
PU ELSEVIER ADVANCED TECHNOLOGY
PI OXFORD
PA OXFORD FULFILLMENT CENTRE THE BOULEVARD, LANGFORD LANE, KIDLINGTON,
   OXFORD OX5 1GB, OXON, ENGLAND
SN 0956-5663
EI 1873-4235
J9 BIOSENS BIOELECTRON
JI Biosens. Bioelectron.
PD APR 1
PY 2019
VL 130
BP 81
EP 87
DI 10.1016/j.bios.2019.01.031
PG 7
WC Biophysics; Biotechnology & Applied Microbiology; Chemistry, Analytical;
   Electrochemistry; Nanoscience & Nanotechnology
WE Science Citation Index Expanded (SCI-EXPANDED)
SC Biophysics; Biotechnology & Applied Microbiology; Chemistry;
   Electrochemistry; Science & Technology - Other Topics
GA HP2SR
UT WOS:000461526200008
PM 30731349
DA 2023-06-30
ER

PT J
AU Jalil, O
   Pandey, CM
   Kumar, D
AF Jalil, Owais
   Pandey, Chandra Mouli
   Kumar, Devendra
TI Electrochemical biosensor for the epithelial cancer biomarker EpCAM
   based on reduced graphene oxide modified with nanostructured titanium
   dioxide
SO MICROCHIMICA ACTA
LA English
DT Article
DE Biomarker; Cancer; Epithelial cell adhesion molecules; Electrophoretic
   deposition; Electrochemical biosensor; Graphene oxide; Titanium dioxide
ID CELL-ADHESION MOLECULE; CIRCULATING TUMOR-CELLS; SENSITIVE DETECTION;
   QUANTUM DOTS; IMMUNOSENSOR; NANOSHEETS; PLATFORM; ANTIBODIES
AB An electrochemical immunosensor has been fabricated for the early determination of epithelial cell adhesion molecules (EpCAM, tumor biomarker) antigen using reduced graphene oxide (rGO) modified with nanostructured titanium dioxide (TiO2). The hydrothermally synthesized rGO@TiO2 nanocomposite has been electrophoretically deposited on indium tin oxide (ITO) coated glass substrate, and the deposition was confirmed using various spectroscopic, microscopic, and electrochemical techniques. The fabricated rGO@TiO2/ITO electrode shows improved electron transfer kinetics with an electron transfer rate constant of 1.93 x 10(-7) cm center dot s(-1). Furthermore, the rGO@TiO2/ITO electrodes were used for the covalent immobilization of monoclonal EpCAM antibodies. Electrochemical determination of the EpCAM cancer biomarker is achieved using differential pulse voltammetry by scanning the potential from - 0.4 to 0.8 V with an amplitude of 50 mV. The rGO@TiO2-based biosensor shows high sensitivity (3.24 mu A center dot mL center dot ng(-1)center dot cm(-2)), wide detection range (0.01 ng center dot mL(-1) to 60 ng center dot mL(-1)), and low detection limit (0.0065 ng center dot mL(-1), S/N = 3). The fabricated biosensor is highly stable and regenerable and has been successfully applied to the determination of EpCAM in spiked human serum samples.
   Graphical abstract
C1 [Jalil, Owais; Pandey, Chandra Mouli; Kumar, Devendra] Delhi Technol Univ, Dept Appl Chem, Delhi 110042, India.
C3 Delhi Technological University
RP Pandey, CM; Kumar, D (通讯作者)，Delhi Technol Univ, Dept Appl Chem, Delhi 110042, India.
EM cmp.npl@gmail.com; dkumar@dce.ac.in
RI Pandey, Chandra M/A-4045-2013
OI Pandey, Chandra M/0000-0003-0079-0586; , Devendra/0000-0001-9118-2070
FU Department of Science and Technology (DST), New Delhi, India
   [DST/INSPIRE/04/2015/000932]
FX C.M. Pandey acknowledges the Department of Science and Technology (DST),
   New Delhi, India, for DST-INSPIRE Faculty award (Grant No.
   DST/INSPIRE/04/2015/000932).
CR Arya SK, 2013, BIOSENS BIOELECTRON, V41, P446, DOI 10.1016/j.bios.2012.09.006
   Ashour RM, 2017, SOLVENT EXTR ION EXC, V35, P91, DOI 10.1080/07366299.2017.1287509
   Augustine S, 2018, MRS COMMUN, V8, P668, DOI 10.1557/mrc.2018.182
   Bravo K, 2017, CLIN CHIM ACTA, V464, P64, DOI 10.1016/j.cca.2016.11.012
   Chen QH, 2018, MICROCHIM ACTA, V185, DOI 10.1007/s00604-018-2739-0
   Chikkaveeraiah BV, 2012, ACS NANO, V6, P6546, DOI 10.1021/nn3023969
   Cote J, 2014, PAIN MED, V15, P1171, DOI 10.1111/pme.12386
   Dowaidar M, 2017, BBA-GEN SUBJECTS, V1861, P2334, DOI 10.1016/j.bbagen.2017.07.002
   Fan WQ, 2011, J PHYS CHEM C, V115, P10694, DOI 10.1021/jp2008804
   Gorges TM, 2012, BMC CANCER, V12, DOI 10.1186/1471-2407-12-178
   Gostner JM, 2011, BMC CANCER, V11, DOI 10.1186/1471-2407-11-45
   Hallaj R, 2017, MICROCHIM ACTA, V184, P3581, DOI 10.1007/s00604-017-2366-1
   Hussein KH, 2019, MAT SCI ENG C-MATER, V94, P484, DOI 10.1016/j.msec.2018.09.051
   Jang HD, 2012, BIOSENS BIOELECTRON, V38, P184, DOI 10.1016/j.bios.2012.05.033
   Jorcin JB, 2006, ELECTROCHIM ACTA, V51, P1473, DOI 10.1016/j.electacta.2005.02.128
   Josephine DSR, 2017, MICROCHIM ACTA, V184, P781, DOI 10.1007/s00604-016-2015-0
   Lambrechts AC, 1999, BREAST CANCER RES TR, V56, P219
   Li ZH, 2010, ANAL CHEM, V82, P7008, DOI 10.1021/ac101405a
   Ntouroupi TG, 2008, BRIT J CANCER, V99, P789, DOI 10.1038/sj.bjc.6604545
   Pandey CM, 2017, SENSOR ACTUAT B-CHEM, V238, P1060, DOI 10.1016/j.snb.2016.07.121
   Pandey CM, 2014, APPL PHYS LETT, V105, DOI 10.1063/1.4895579
   Patriarca C, 2012, CANCER TREAT REV, V38, P68, DOI 10.1016/j.ctrv.2011.04.002
   Perera SD, 2012, ACS CATAL, V2, P949, DOI 10.1021/cs200621c
   RANDLES JEB, 1947, DISCUSS FARADAY SOC, V1, P11, DOI 10.1039/df9470100011
   Randviir EP, 2013, ANAL METHODS-UK, V5, P1098, DOI 10.1039/c3ay26476a
   Sanghavi BJ, 2015, MICROCHIM ACTA, V182, P1, DOI 10.1007/s00604-014-1308-4
   Shen HW, 2016, BIOSENS BIOELECTRON, V81, P495, DOI 10.1016/j.bios.2016.03.048
   Shi JY, 2017, BIOSENS BIOELECTRON, V93, P182, DOI 10.1016/j.bios.2016.09.012
   Shiddiky MJA, 2012, BIOSENS BIOELECTRON, V35, P251, DOI 10.1016/j.bios.2012.02.057
   Soni A, 2018, TALANTA, V187, P379, DOI 10.1016/j.talanta.2018.05.038
   Srivastava S, 2013, NANOSCALE, V5, P3043, DOI 10.1039/c3nr32242d
   Tao L, 2012, BIOSENS BIOELECTRON, V35, P186, DOI 10.1016/j.bios.2012.02.044
   Treerattrakoon K, 2017, MICROCHIM ACTA, V184, P1941, DOI 10.1007/s00604-017-2211-6
   Xie YY, 2011, ANAL CHIM ACTA, V699, P44, DOI 10.1016/j.aca.2011.05.010
   Yoon HJ, 2014, ACS NANO, V8, P1995, DOI 10.1021/nn5004277
   Zhao S, 2013, CELL BIOCHEM BIOPHYS, V65, P263, DOI 10.1007/s12013-012-9426-2
   Zhu YW, 2010, ADV MATER, V22, P3906, DOI 10.1002/adma.201001068
NR 37
TC 16
Z9 16
U1 3
U2 31
PU SPRINGER WIEN
PI WIEN
PA SACHSENPLATZ 4-6, PO BOX 89, A-1201 WIEN, AUSTRIA
SN 0026-3672
EI 1436-5073
J9 MICROCHIM ACTA
JI Microchim. Acta
PD APR 18
PY 2020
VL 187
IS 5
AR 275
DI 10.1007/s00604-020-04233-7
PG 9
WC Chemistry, Analytical
WE Science Citation Index Expanded (SCI-EXPANDED)
SC Chemistry
GA LH6TY
UT WOS:000528919300002
PM 32306099
DA 2023-06-30
ER

PT J
AU Diculescu, VC
   Oliveira-Brett, AM
AF Diculescu, Victor Constantin
   Oliveira-Brett, Ana Maria
TI In situ electrochemical evaluation of dsDNA interaction with the
   anticancer drug danusertib nitrenium radical product using the
   DNA-electrochemical biosensor
SO BIOELECTROCHEMISTRY
LA English
DT Article
DE Danusertib; Nitreniumradical; DNA interaction; Guanine adduct;
   Electrochemical oxidation
ID VOLTAMMETRIC BEHAVIOR; OXIDATIVE DAMAGE; AURORA KINASES; INHIBITOR;
   GLIVEC; PHA-739358; BCR/ABL; CELLS
AB Danusertib is a kinase inhibitor and anti-cancer drug. The evaluation of the interaction between danusertib and dsDNA was investigated in bulk solution and using the dsDNA-electrochemical biosensor. The dsDNA-danusertib interaction occurs in two sequential steps. First, danusertib binds electrostatically todsDNA phosphate backbone through the positively charged piperazine moiety. The second step involved the pyrrolo-pyrazolemoiety and led to small morphological modifications in the dsDNA double helix which were electrochemically characterised through the changes of guanine and adenine residue oxidation peaks and confirmed by electrophoretic and spectrophotometric measurements. The nitrenium cation radical product of danusertib amino group oxidation was electrochemically generated in situ on the dsDNA-electrochemical biosensor surface. The danusertib nitrenium cation radical redox Metabolite was covalently attached to the C8 of guanine residues preventing their oxidation. An interaction mechanism of dsDNA-danusertib is proposed and the formation of the danusertib redox nitrenium radical metabolite-guanine adduct explained. (C) 2015 Elsevier B.V. All rights reserved.
C1 [Diculescu, Victor Constantin; Oliveira-Brett, Ana Maria] Univ Coimbra, Fac Sci & Technol, Dept Chem, P-3004535 Coimbra, Portugal.
C3 Universidade de Coimbra
RP Diculescu, VC (通讯作者)，Univ Coimbra, Fac Sci & Technol, Dept Chem, P-3004535 Coimbra, Portugal.
EM brett@ci.uc.pt
RI Diculescu, Victor C/D-4132-2012; Oliveira-Brett, Ana Maria/C-8936-2014
OI Diculescu, Victor C/0000-0003-0719-8016; Oliveira-Brett, Ana
   Maria/0000-0002-6244-0891
FU Fundacao para a Ciencia e Tecnologia (FCT) [PTDC/QEQ-MED/0586/2012,
   PTDC/DTP-FTO/0191/2012, CENTRO-07-0224-FEDER-002001]; European Community
   Fund FEDER; FEDER funds through the programme COMPETE -
   ProgramaOperacionalFactores de Competitividade; Fundação para a Ciência
   e a Tecnologia [PTDC/QEQ-MED/0586/2012, PTDC/DTP-FTO/0191/2012] Funding
   Source: FCT
FX Financial support from: Fundacao para a Ciencia e Tecnologia (FCT),
   projects PTDC/QEQ-MED/0586/2012, PTDC/DTP-FTO/0191/2012, and
   CENTRO-07-0224-FEDER-002001 (MT4MOBI) (co-financed by the European
   Community Fund FEDER), FEDER funds through the programme COMPETE -
   ProgramaOperacionalFactores de Competitividade is gratefully
   acknowledged.
CR Aydogdu G, 2014, SENSOR ACTUAT B-CHEM, V197, P211, DOI 10.1016/j.snb.2014.02.083
   Brognard J, 2011, CURR OPIN GENET DEV, V21, P4, DOI 10.1016/j.gde.2010.10.012
   Carpinelli P, 2007, MOL CANCER THER, V6, P3158, DOI 10.1158/1535-7163.MCT-07-0444
   Chakraborty S, 2009, NUCLEIC ACIDS RES, V37, P2810, DOI 10.1093/nar/gkp133
   Chiorcea-Paquim AM, 2009, ELECTROCHIM ACTA, V54, P1978, DOI 10.1016/j.electacta.2008.07.032
   Diculescu VC, 2006, ELECTROANAL, V18, P1963, DOI 10.1002/elan.200603602
   Corduneanu O, 2010, ANAL CHEM, V82, P1245, DOI 10.1021/ac902127d
   Czechowska A, 2005, CHEM-BIOL INTERACT, V152, P139, DOI 10.1016/j.cbi.2005.03.002
   Derouiche A, 2012, CURR OPIN BIOTECH, V23, P585, DOI 10.1016/j.copbio.2011.11.008
   Diculescu VC, 2006, ELECTROANAL, V18, P1808, DOI 10.1002/elan.200603592
   Diculescu VC, 2006, ELECTROANAL, V18, P1800, DOI 10.1002/elan.200603591
   Diculescu VC, 2013, BIOSENSORS AND CANCER, P187
   Dogan-Topal B, 2011, TALANTA, V83, P780, DOI 10.1016/j.talanta.2010.10.049
   Fancelli D, 2006, J MED CHEM, V49, P7247, DOI 10.1021/jm060897w
   Farag SS, 2011, BRIT J HAEMATOL, V155, P561, DOI 10.1111/j.1365-2141.2011.08898.x
   Fellows MD, 2012, MUTAT RES-GEN TOX EN, V746, P21, DOI 10.1016/j.mrgentox.2012.03.006
   Gontarewicz A, 2010, RECENT RESULTS CANC, V184, P199, DOI 10.1007/978-3-642-01222-8_14
   Hantschel Oliver, 2012, Genes Cancer, V3, P436, DOI 10.1177/1947601912458584
   Kara HES, 2014, BIOELECTROCHEMISTRY, V99, P17, DOI 10.1016/j.bioelechem.2014.06.002
   Kizek R, 2012, PHARMACOL THERAPEUT, V133, P26, DOI 10.1016/j.pharmthera.2011.07.006
   Kollareddy M, 2008, BIOMED PAP, V152, P27, DOI 10.5507/bp.2008.004
   Kurbanoglu S, 2015, ELECTROCHIM ACTA, V169, P233, DOI 10.1016/j.electacta.2015.04.087
   Lopes IC, 2013, ANAL BIOANAL CHEM, V405, P3783, DOI 10.1007/s00216-012-6546-x
   Marminon C, 2008, MOL PHARMACOL, V74, P1620, DOI 10.1124/mol.108.049346
   Meulenbeld HJ, 2012, EXPERT OPIN INV DRUG, V21, P383, DOI 10.1517/13543784.2012.652303
   Novak M, 2012, ADV PHYS ORG CHEM, V46, P121, DOI 10.1016/B978-0-12-398484-5.00003-1
   Olaharski AJ, 2009, PLOS COMPUT BIOL, V5, DOI 10.1371/journal.pcbi.1000446
   Oliveira SCB, 2012, LANGMUIR, V28, P4896, DOI 10.1021/la300070x
   Oliveira SCB, 2010, COMB CHEM HIGH T SCR, V13, P628
   Overington JP, 2006, NAT REV DRUG DISCOV, V5, P993, DOI 10.1038/nrd2199
   Ozkan-Ariksoysal D, 2012, ELECTROCHEMICAL DNA BIOSENSORS, P379
   Pitts TM, 2014, PHARMACOL THERAPEUT, V142, P258, DOI 10.1016/j.pharmthera.2013.12.010
   Popa OM, 2013, ELECTROCHIM ACTA, V112, P486, DOI 10.1016/j.electacta.2013.09.017
   Skipper PL, 2010, CARCINOGENESIS, V31, P50, DOI 10.1093/carcin/bgp267
   Skorski T, 2008, LEUKEMIA LYMPHOMA, V49, P610, DOI 10.1080/03093640701859089
   Steeghs N, 2009, J CLIN ONCOL, V27, P5094, DOI 10.1200/JCO.2008.21.6655
NR 36
TC 33
Z9 33
U1 0
U2 49
PU ELSEVIER SCIENCE SA
PI LAUSANNE
PA PO BOX 564, 1001 LAUSANNE, SWITZERLAND
SN 1567-5394
EI 1878-562X
J9 BIOELECTROCHEMISTRY
JI Bioelectrochemistry
PD FEB
PY 2016
VL 107
BP 50
EP 57
DI 10.1016/j.bioelechem.2015.10.004
PG 8
WC Biochemistry & Molecular Biology; Biology; Biophysics; Electrochemistry
WE Science Citation Index Expanded (SCI-EXPANDED)
SC Biochemistry & Molecular Biology; Life Sciences & Biomedicine - Other
   Topics; Biophysics; Electrochemistry
GA CX0CD
UT WOS:000365363600008
PM 26523506
DA 2023-06-30
ER

PT J
AU Canbay, E
   Turkmen, H
   Akyilmaz, E
AF Canbay, Erhan
   Turkmen, Hayati
   Akyilmaz, Erol
TI Ionic liquid modified carbon paste electrode and investigation of its
   electrocatalytic activity to hydrogen peroxide
SO BULLETIN OF MATERIALS SCIENCE
LA English
DT Article
DE Biosensor; ionic liquid; 1-methyl-3-butylimidazolium bromide; carbon
   paste electrode; horseradish peroxidase
ID HORSERADISH-PEROXIDASE; DIRECT ELECTROCHEMISTRY; BIOSENSOR; FILM
AB This paper reports on the preparation and advantages of novel amperometric biosensors in the presence of hydrophobic ionic liquid (IL), 1-methyl-3-butylimidazolium bromide ([MBIB]). Carbon paste biosensor has been constructed by entrapping horseradish peroxidase in graphite and IL mixed with paraffin oil as a binder. The resulting IL/graphite material brings new capabilities for electrochemical devices by combining the advantages of ILs composite electrodes. Amounts of H2O2 were amperometrically detected by monitoring current values at reduction potential (-0.15 V) of K3Fe(CN)(6). Decrease in biosensor responses were linearly related to H2O2 concentrations between 10 and 100 mu M with 2 s response time. Limit of detection of the biosensor were calculated to be 3.98 mu M for H2O2. In the optimization studies of the biosensor some parameters such as optimum pH, optimum temperature, enzyme amount, interference effects of some substances on the biosensor response, reproducibility and storage stability were carried out. The promising results are ascribed to the use of an ionic liquid, which forms an excellent charge-transfer bridge and wide electrochemical windows in the bulk of carbon paste electrode.
C1 [Canbay, Erhan; Akyilmaz, Erol] Ege Univ, Fac Sci, Dept Biochem, TR-35100 Bornova, Turkey.
   [Turkmen, Hayati] Ege Univ, Fac Sci, Dept Chem, TR-35100 Bornova, Turkey.
C3 Ege University; Ege University
RP Akyilmaz, E (通讯作者)，Ege Univ, Fac Sci, Dept Biochem, TR-35100 Bornova, Turkey.
EM erol.akyilmaz@ege.edu.tr
RI AKYILMAZ, Erol/ABB-5465-2020; Türkmen, Hayati/AAH-5451-2021; CANBAY,
   ERHAN/AAB-7040-2020
OI CANBAY, ERHAN/0000-0003-0948-1675
CR Buzzeo MC, 2004, CHEMPHYSCHEM, V5, P1106, DOI 10.1002/cphc.200301017
   Chen XH, 2000, ANAL CHIM ACTA, V412, P89, DOI 10.1016/S0003-2670(99)00877-6
   Endres F, 2004, Z PHYS CHEM, V218, P255, DOI 10.1524/zpch.218.2.255.25920
   Gao FX, 2007, COLLOID SURFACE A, V295, P223, DOI 10.1016/j.colsurfa.2006.09.006
   Garcia A, 2007, MACROMOL BIOSCI, V7, P435, DOI 10.1002/mabi.200700032
   Kulys J, 1999, BIOSENS BIOELECTRON, V14, P473, DOI 10.1016/S0956-5663(99)00026-3
   Lei CX, 2004, BIOELECTROCHEMISTRY, V65, P33, DOI 10.1016/j.bioelechem.2004.06.002
   Liu CH, 2009, J MOL CATAL B-ENZYM, V60, P151, DOI 10.1016/j.molcatb.2009.04.015
   Liu HT, 2005, ELECTROCHEM COMMUN, V7, P1357, DOI 10.1016/j.elecom.2005.09.018
   Liu JF, 2005, TRAC-TREND ANAL CHEM, V24, P20, DOI 10.1016/j.trac.2004.09.005
   Liu Y, 2006, SENSOR ACTUAT B-CHEM, V115, P109, DOI 10.1016/j.snb.2005.08.048
   Mailley P, 2003, ANAL CHEM, V75, P5422, DOI 10.1021/ac034177y
   Maleki N, 2006, ANAL CHEM, V78, P3820, DOI 10.1021/ac060070+
   Pandey S, 2006, ANAL CHIM ACTA, V556, P38, DOI 10.1016/j.aca.2005.06.038
   Safavi A, 2007, ANALYST, V132, P54, DOI 10.1039/b612672c
   Senel M, 2010, SENSOR ACTUAT B-CHEM, V145, P444, DOI 10.1016/j.snb.2009.12.055
   Sun W, 2009, J PHYS CHEM C, V113, P11294, DOI 10.1021/jp8114594
   Svorc J, 1997, ANAL CHEM, V69, P2086, DOI 10.1021/ac9609485
   Tang JL, 2003, BIOSENS BIOELECTRON, V18, P867, DOI 10.1016/S0956-5663(02)00148-3
   Tasci Z, 2012, CHEMCATCHEM, V4, P831, DOI 10.1002/cctc.201100430
   Wang J, 1998, J AM CHEM SOC, V120, P1048, DOI 10.1021/ja972759p
   Wang SF, 2007, ELECTROCHEM COMMUN, V9, P1337, DOI 10.1016/j.elecom.2007.01.042
   Wei D, 2008, ANAL CHIM ACTA, V607, P126, DOI 10.1016/j.aca.2007.12.011
   Xiao Y, 2000, ANAL BIOCHEM, V278, P22, DOI 10.1006/abio.1999.4360
   Xu YX, 2006, TALANTA, V70, P651, DOI 10.1016/j.talanta.2006.01.030
NR 25
TC 10
Z9 10
U1 0
U2 18
PU INDIAN ACAD SCIENCES
PI BANGALORE
PA C V RAMAN AVENUE, SADASHIVANAGAR, P B #8005, BANGALORE 560 080, INDIA
SN 0250-4707
EI 0973-7669
J9 B MATER SCI
JI Bull. Mat. Sci.
PD MAY
PY 2014
VL 37
IS 3
BP 617
EP 622
DI 10.1007/s12034-014-0681-2
PG 6
WC Materials Science, Multidisciplinary
WE Science Citation Index Expanded (SCI-EXPANDED)
SC Materials Science
GA AI3OU
UT WOS:000336772600034
OA Bronze
DA 2023-06-30
ER

PT J
AU Deniz, SA
   Goker, S
   Toppare, L
   Soylemez, S
AF Deniz, Siddika Aybuke
   Goker, Seza
   Toppare, Levent
   Soylemez, Saniye
TI Fabrication of D-A-D type conducting polymer, carbon nanotubes and
   silica nanoparticle-based laccase biosensor for catechol detection
SO NEW JOURNAL OF CHEMISTRY
LA English
DT Article
ID SENSITIVE DETECTION; 2,1,3-BENZOOXADIAZOLE; IMMOBILIZATION; NANOFIBERS;
   GRAPHENE
AB Herein, the biosensor design incorporates triple key materials based on amino-functionalized silica nanoparticles (SiNPs), both thieno[3,2-b]thiophene and 2,1,3-benzoselenadiazole groups containing a D-A-D type conducting polymer, and multiwalled carbon nanotubes (MWCNTs). First, the D-A-D type conducting polymer (PBSeThTh) containing thieno[3,2-b]thiophene and 2,1,3-benzoselenadiazole groups was synthesized and characterized in detail. Second, the biosensor surface was modified by adding SiNPs, PBeSeThTh, and MWCNTs on the graphite rod electrode surface. Finally, the electrochemical transducer of this trio was integrated with laccase enzyme, resulting in a highly sensitive biosensor for the detection of catechol in water samples. Unlike biosensors that integrate a unique nanomaterial-based layer without PBSeThTh, the SiNPs/PBSeThTh/MWCNTs-based new tool allowed promising sensor characteristics. The electrochemical and morphological biosensor surface characteristics were investigated using cyclic voltammetry (CV) and scanning electron microscopy (SEM)/atomic force microscopy (AFM) techniques, respectively. Moreover, the biosensor was used for the rapid detection of low concentrations of catechol in tap water samples and exhibited satisfactory reproducibility and accuracy.
C1 [Deniz, Siddika Aybuke; Goker, Seza; Toppare, Levent] Middle East Tech Univ, Dept Chem, TR-06800 Ankara, Turkey.
   [Goker, Seza] Roketsan Missiles Inc, Solid Propellant Dept, TR-06780 Ankara, Turkey.
   [Toppare, Levent] Middle East Tech Univ, Dept Polymer Sci & Technol, TR-06800 Ankara, Turkey.
   [Toppare, Levent] Middle East Tech Univ, Dept Biotechnol, TR-06800 Ankara, Turkey.
   [Soylemez, Saniye] Necmettin Erbakan Univ, Dept Biomed Engn, TR-42090 Konya, Turkey.
   [Soylemez, Saniye] Ordu Univ, Dept Chem, TR-52200 Ordu, Turkey.
C3 Middle East Technical University; Roketsan; Middle East Technical
   University; Middle East Technical University; Necmettin Erbakan
   University; Ordu University
RP Soylemez, S (通讯作者)，Necmettin Erbakan Univ, Dept Biomed Engn, TR-42090 Konya, Turkey.; Soylemez, S (通讯作者)，Ordu Univ, Dept Chem, TR-52200 Ordu, Turkey.
EM bekmezciaybuke@gmail.com; sezagoker@gmail.com; toppare@metu.edu.tr;
   saniyesoylemez@gmail.com
OI Toppare, Levent/0000-0002-0198-4617; Soylemez,
   Saniye/0000-0002-8955-133X; Goker, Seza/0000-0002-0389-4260
FU Ordu University BAP project
FX S. Soylemez is grateful for financial support provided by Ordu
   University BAP project (Project No. A-2015).
CR Albayati SAR, 2019, B MATER SCI, V42, DOI 10.1007/s12034-019-1850-0
   Bard A.J., 2000, ELECTROCHEMICAL METH
   Bekmezci SA, 2020, EUR POLYM J, V122, DOI 10.1016/j.eurpolymj.2019.109300
   Boron I, 2017, ELECTROANAL, V29, P616, DOI 10.1002/elan.201600470
   Bravo I, 2022, BIOELECTROCHEMISTRY, V144, DOI 10.1016/j.bioelechem.2021.108033
   Castrovilli MC, 2022, ACS SUSTAIN CHEM ENG, V10, P1888, DOI 10.1021/acssuschemeng.1c07604
   Chandran M, 2021, MATER TODAY-PROC, V46, P3136, DOI 10.1016/j.matpr.2021.02.697
   Chen C, 2019, ELECTROANAL, V31, P913, DOI 10.1002/elan.201800769
   Favero G, 2015, NANOMATERIALS-BASEL, V5, P1995, DOI 10.3390/nano5041995
   Fu JP, 2014, SENSORS-BASEL, V14, P3543, DOI 10.3390/s140203543
   Goker S, 2016, NEW J CHEM, V40, P10455, DOI 10.1039/c6nj02469f
   Goker S, 2015, J ELECTROANAL CHEM, V751, P80, DOI 10.1016/j.jelechem.2015.05.028
   Jiang JM, 2011, CHEM COMMUN, V47, P8877, DOI 10.1039/c1cc12040a
   Khatami S.H., 2022, BIOTECHNOL APPL BIOC, P1
   Lekshmi I., 2020, J ELECTROANAL CHEM, V114, P19
   Liu Y, 2013, NANOSCALE, V5, P3872, DOI 10.1039/c3nr00595j
   Maleki N, 2019, BIOTECHNOL APPL BIOC, V66, P502, DOI 10.1002/bab.1746
   Malinowski S, 2020, J WATER PROCESS ENG, V34, DOI 10.1016/j.jwpe.2020.101150
   Mao H, 2017, APPL SURF SCI, V420, P594, DOI 10.1016/j.apsusc.2017.05.188
   Montereali MR, 2010, J MOL CATAL B-ENZYM, V64, P189, DOI 10.1016/j.molcatb.2009.07.014
   Nazari M, 2018, J ELECTROANAL CHEM, V812, P122, DOI 10.1016/j.jelechem.2018.01.058
   Pillai R, 2022, MATER TODAY-PROC, V62, P5434, DOI 10.1016/j.matpr.2022.03.708
   Romero-Arcos M, 2016, MATERIALS, V9, DOI 10.3390/ma9070543
   Sorrentino I., 2021, BIOSENSORS BIOELECTR, VX, DOI [10.1016/j.biosx.2021.100074, DOI 10.1016/J.BIOSX.2021.100074]
   Soylemez S, 2019, J POLYM SCI POL CHEM, V57, P2333, DOI 10.1002/pola.29537
   Soylemez S, 2014, J MATER CHEM B, V2, P511, DOI 10.1039/c3tb21356k
   Xu JZ, 2018, POLYMERS-BASEL, V10, DOI 10.3390/polym10040450
   Xu XH, 2010, MAT SCI ENG C-MATER, V30, P722, DOI 10.1016/j.msec.2010.03.006
   Yu JS, 2016, PHYS CHEM CHEM PHYS, V18, P7978, DOI 10.1039/c5cp07942j
   Zhang Y, 2020, COLLOID SURFACE A, V601, DOI 10.1016/j.colsurfa.2020.125000
   Zhao WB, 2013, ELECTROCHIM ACTA, V89, P278, DOI 10.1016/j.electacta.2012.11.031
   Zheng YJ, 2018, COLLOID SURFACE A, V538, P202, DOI 10.1016/j.colsurfa.2017.10.086
   Zhou XH, 2013, SENSOR ACTUAT B-CHEM, V181, P661, DOI 10.1016/j.snb.2013.02.021
NR 33
TC 2
Z9 2
U1 2
U2 14
PU ROYAL SOC CHEMISTRY
PI CAMBRIDGE
PA THOMAS GRAHAM HOUSE, SCIENCE PARK, MILTON RD, CAMBRIDGE CB4 0WF, CAMBS,
   ENGLAND
SN 1144-0546
EI 1369-9261
J9 NEW J CHEM
JI New J. Chem.
PD AUG 15
PY 2022
VL 46
IS 32
BP 15521
EP 15529
DI 10.1039/d2nj02147a
EA JUL 2022
PG 9
WC Chemistry, Multidisciplinary
WE Science Citation Index Expanded (SCI-EXPANDED)
SC Chemistry
GA 3T7ED
UT WOS:000830572400001
DA 2023-06-30
ER

PT J
AU Lettieri, S
   Battaglino, B
   Sacco, A
   Saracco, G
   Pagliano, C
AF Lettieri, Stefania
   Battaglino, Beatrice
   Sacco, Adriano
   Saracco, Guido
   Pagliano, Cristina
TI A green and easy-to-assemble electrochemical biosensor based on
   thylakoid membranes for photosynthetic herbicides detection
SO BIOSENSORS & BIOELECTRONICS
LA English
DT Article
DE Electrochemical biosensors; Carbon paper-based biosensors;
   Photosynthetic herbicides; Thylakoid membranes; Environmental-friendly
ID PHOTOSYSTEM-II; ELECTRON-TRANSPORT; REACTION CENTERS; QUINONES
AB In this study, we report on an easy-to-assemble amperometric electrochemical biosensor incorporating thylakoid membranes for the detection of photosynthetic herbicides. These molecules interfere with the light-induced photosynthetic electron transport occurring at the level of the photosystems within the thylakoid membranes, thus reducing the current of the associated bioelectrode. Thylakoid membranes isolated from pea plants were adsorbed directly on a bare carbon paper working electrode and placed in the measurement cell in the absence of any electrochemical mediator, obtaining a fully environmental-friendly biodevice capable of photocurrent densities up to 14 mu A/cm(2). Three photosynthetic herbicides inhibiting Photosystem II and belonging to different chemical classes, namely diuron, terbuthylazine and metribuzin, were detected by measuring the electrode photocurrent, which decreased reproducibly in a concentration-dependent manner in a range between 10(7) - 5 x 10(-5) M of each herbicide. The limit of detection for the three herbicides was between 4-6 x 10(-7) M. Storage stability tests revealed for the biosensor a half-life longer than 15 days at 4 degrees C and full stability up to 4 months at -80 degrees C. This study provides a simple, environmental-friendly and cost-effective procedure for the fabrication of a mediatorless carbon paper-based electrochemical biosensor characterized by high photocurrents, long storage stability, reproducible detections and good sensitivity.
C1 [Lettieri, Stefania; Sacco, Adriano] Ist Italian Tecnol, Ctr Sustainable Future Technol PoliTO, Via Livorno 60, I-10144 Turin, Italy.
   [Battaglino, Beatrice; Sacco, Adriano; Saracco, Guido; Pagliano, Cristina] Politecn Torino, Environm Pk, BioSolar Lab, Appl Sci & Technol Dept, Via Livorno 60, I-10144 Turin, Italy.
C3 Istituto Italiano di Tecnologia - IIT; Polytechnic University of Turin
RP Lettieri, S; Pagliano, C (通讯作者)，Politecn Torino, Environm Pk, BioSolar Lab, Appl Sci & Technol Dept, Via Livorno 60, I-10144 Turin, Italy.
EM stefania.lettieri@iit.it; beatrice.battaglino@polito.it;
   adriano.sacco@iit.it; guido.saracco@polito.it;
   cristina.pagliano@polito.it
RI ; Sacco, Adriano/A-3953-2012
OI PAGLIANO, CRISTINA/0000-0002-5532-8658; Sacco,
   Adriano/0000-0002-9229-2113; Lettieri, Stefania/0000-0003-2995-3190
CR Alahmad W, 2021, BIOSENS BIOELECTRON, V194, DOI 10.1016/j.bios.2021.113574
   Angelini G., 2001, Biosensor and Method for Monitoring Herbicides, Patent No. [EP1134585A2, 1134585]
   [Anonymous], 2017, EXECUTIVE SUMMARY
   Antonacci A, 2020, TRENDS BIOTECHNOL, V38, P334, DOI 10.1016/j.tibtech.2019.10.005
   Attaallah R, 2020, BIOSENS BIOELECTRON, V159, DOI 10.1016/j.bios.2020.112203
   Barthelmebs L, 2011, METHODS MOL BIOL, V684, P247, DOI 10.1007/978-1-60761-925-3_19
   Battaglino B, 2021, PLANTS-BASEL, V10, DOI 10.3390/plants10081501
   Bellemare F., 2002, METHOD TESTING PHOTO
   Bolton JL, 2000, CHEM RES TOXICOL, V13, P135, DOI 10.1021/tx9902082
   Bunea AI, 2018, ACS APPL ENERG MATER, V1, P3313, DOI 10.1021/acsaem.8b00500
   Buonasera K, 2010, J AGR FOOD CHEM, V58, P5982, DOI 10.1021/jf9027602
   Calkins JO, 2013, ENERG ENVIRON SCI, V6, P1891, DOI 10.1039/c3ee40634b
   Cheng H, 2021, BIOSENS BIOELECTRON, V189, DOI 10.1016/j.bios.2021.113266
   Eatemadi A, 2014, NANOSCALE RES LETT, V9, DOI 10.1186/1556-276X-9-393
   Fadeel B, 2018, ACS NANO, V12, P10582, DOI 10.1021/acsnano.8b04758
   Fedtke C., 2005, Plant toxicology, P247
   Giardi MT, 2005, ENVIRON SCI TECHNOL, V39, P5378, DOI 10.1021/es040511b
   Hara TO, 2021, ACS EST WATER, V1, P462, DOI 10.1021/acsestwater.0c00125
   Nguyen HN, 2019, MATERIALS, V12, DOI 10.3390/ma12152385
   Ionescu RE, 2006, ELECTROANAL, V18, P1041, DOI 10.1002/elan.200603506
   IZAWA S, 1966, PLANT PHYSIOL, V41, P544, DOI 10.1104/pp.41.3.544
   Koblizek M, 2002, BIOTECHNOL BIOENG, V78, P110, DOI 10.1002/bit.10190
   Laberge D, 1999, ENVIRON TOXICOL CHEM, V18, P2851, DOI [10.1002/etc.5620181228, 10.1897/1551-5028(1999)018&lt;2851:IVPSTU&gt;2.3.CO;2]
   Lam KB, 2006, J MICROELECTROMECH S, V15, P1243, DOI 10.1109/JMEMS.2006.880296
   Lawal AT, 2019, BIOSENS BIOELECTRON, V141, DOI 10.1016/j.bios.2019.111384
   Longatte G, 2018, CHEM SCI, V9, P8271, DOI 10.1039/c8sc03058h
   Lukashev EP, 2007, DOKL BIOCHEM BIOPHYS, V415, P211, DOI 10.1134/S1607672907040138
   Marcano DC, 2010, ACS NANO, V4, P4806, DOI 10.1021/nn1006368
   Noji T, 2011, J PHYS CHEM LETT, V2, P2448, DOI 10.1021/jz201172y
   Pagliano C, 2012, BBA-BIOENERGETICS, V1817, P1506, DOI 10.1016/j.bbabio.2011.11.001
   Perez-Fernandez B, 2020, BIOSENSORS-BASEL, V10, DOI 10.3390/bios10040032
   Rasmussen M, 2014, ELECTROCHIM ACTA, V140, P304, DOI 10.1016/j.electacta.2014.02.121
   Rea G, 2009, PROTEIN SCI, V18, P2139, DOI 10.1002/pro.228
   Ryu D, 2018, NANOMATERIALS-BASEL, V8, DOI 10.3390/nano8040189
   Shitanda I, 2009, ELECTROCHIM ACTA, V54, P4933, DOI 10.1016/j.electacta.2009.04.005
   Touloupakis E, 2005, BIOSENS BIOELECTRON, V20, P1984, DOI 10.1016/j.bios.2004.08.035
   Trammell SA, 2004, BIOSENS BIOELECTRON, V19, P1649, DOI 10.1016/j.bios.2003.12.034
   Trebst A, 2007, PHOTOSYNTH RES, V92, P217, DOI 10.1007/s11120-007-9213-x
   Tucci M, 2019, MICROORGANISMS, V7, DOI 10.3390/microorganisms7120630
   Wang PP, 2020, BIOELECTROCHEMISTRY, V136, DOI 10.1016/j.bioelechem.2020.107597
   Wongkaew N, 2019, CHEM REV, V119, P120, DOI 10.1021/acs.chemrev.8b00172
NR 41
TC 0
Z9 0
U1 8
U2 22
PU ELSEVIER ADVANCED TECHNOLOGY
PI OXFORD
PA OXFORD FULFILLMENT CENTRE THE BOULEVARD, LANGFORD LANE, KIDLINGTON,
   OXFORD OX5 1GB, OXON, ENGLAND
SN 0956-5663
EI 1873-4235
J9 BIOSENS BIOELECTRON
JI Biosens. Bioelectron.
PD FEB 15
PY 2022
VL 198
AR 113838
DI 10.1016/j.bios.2021.113838
EA DEC 2021
PG 5
WC Biophysics; Biotechnology & Applied Microbiology; Chemistry, Analytical;
   Electrochemistry; Nanoscience & Nanotechnology
WE Science Citation Index Expanded (SCI-EXPANDED)
SC Biophysics; Biotechnology & Applied Microbiology; Chemistry;
   Electrochemistry; Science & Technology - Other Topics
GA XN3NM
UT WOS:000729415100002
PM 34864246
DA 2023-06-30
ER

PT J
AU Boopathy, G
   Keerthi, M
   Chen, SM
   Umapathy, MJ
   Govindasamy, M
   Chen, TW
   Ali, MA
   Al-Hemaid, FMA
   Elshikh, MS
AF Boopathy, Gopal
   Keerthi, Murugan
   Chen, Shen-Ming
   Umapathy, M. J.
   Govindasamy, Mani
   Chen, Tse-Wei
   Ali, M. Ajmal
   Al-Hemaid, Fahad M. A.
   Elshikh, M. S.
TI Graphene Oxide/alpha-MnO2 Binary Nanosheets Based Non-Enzymatic
   Biosensor for Pico-Molar Level Electrochemical Detection of Biomarker
   (Guanine) in DNA Sample
SO JOURNAL OF THE ELECTROCHEMICAL SOCIETY
LA English
DT Article
ID GLASSY-CARBON ELECTRODE; ADENINE; OXIDE; NANOCOMPOSITE; OXIDATION;
   SENSOR; PERFORMANCE; COMPOSITE; FABRICATION; EFFICIENT
AB We reported Graphene Oxide/alpha-MnO2 binary nanosheets (GO/alpha-MnO2 BNSs) Based Non-Enzymatic Biosensor for the detection of guanine using selective and ultra-sensitive electrochemical method. In this work, GO/alpha-MnO2 BNSs synthesized using simple and cost-effective ultra-sonication method. As produced GO/alpha-MnO2 BNSs were investigated by FE-SEM, TEM, EDX, FT-IR, XRD, EIS and electrochemical methods. The electrochemical oxidation behavior of guanine at the GO/alpha-MnO2 BNSs modified electrode was evaluated by cyclic voltammetry (CV) while sensitive guanine detection was performed via Differential pulse voltammetry. The as-fabricated biosensor exhibited lower limit of detection was 23.9 (+/- 0.52) pM with excellent sensitivity about 8.835 (+/- 0.96) mu A mu M-1 cm(-2) (R-2 = 0.995) and linear range of 50 nM-10.5 mu M without surface fouling. The sensor was evidently examined for the detection of guanine in the real sample of DNA to predict unknown concentrations of guanine in the pH 5.0 phosphate buffer. (C) 2018 The Electrochemical Society.
C1 [Boopathy, Gopal; Umapathy, M. J.] Anna Univ, Coll Engn, Dept Chem, Madras 600025, Tamil Nadu, India.
   [Keerthi, Murugan; Chen, Shen-Ming; Govindasamy, Mani; Chen, Tse-Wei] Natl Taipei Univ Technol, Dept Chem Engn & Biotechnol, Taipei 106, Taiwan.
   [Ali, M. Ajmal; Al-Hemaid, Fahad M. A.; Elshikh, M. S.] King Saud Univ, Coll Sci, Dept Bot & Microbiol, Riyadh 11451, Saudi Arabia.
C3 Anna University; Anna University Chennai; National Taipei University of
   Technology; King Saud University
RP Chen, SM (通讯作者)，Natl Taipei Univ Technol, Dept Chem Engn & Biotechnol, Taipei 106, Taiwan.
EM smchen78@ms15.hinet.net
RI Ali, Mohammad Ajmal/AAF-1285-2020; Alsheikh, Mohamed
   Soliman/AAO-3264-2021; Govindasamy, Mani/C-7592-2016; chen,
   shen-ming/F-1633-2014; Elshikh, Mohamed S/R-6046-2016
OI Alsheikh, Mohamed Soliman/0000-0002-6710-0458; Govindasamy,
   Mani/0000-0001-6701-6507; chen, shen-ming/0000-0002-3749-1224; Elshikh,
   Mohamed S/0000-0002-6710-0458
FU Deanship of Scientific Research at King Saud University [RG-1439-84];
   Ministry of Science and Technology, Taiwan [MOST 107-2113-M-027-005-MY3]
FX The authors extend their appreciation to the Deanship of Scientific
   Research at King Saud University for funding this work through research
   group no (RG-1439-84). This work was supported by the Ministry of
   Science and Technology, Taiwan (MOST 107-2113-M-027-005-MY3).
CR Ali GAM, 2018, CERAM INT, V44, P7799, DOI 10.1016/j.ceramint.2018.01.212
   Anithaa AC, 2017, SENSOR ACTUAT B-CHEM, V247, P814, DOI 10.1016/j.snb.2017.03.109
   Barman K, 2014, RSC ADV, V4, P49819, DOI 10.1039/c4ra08568j
   Basirun WJ, 2015, SCI REP-UK, V5, DOI 10.1038/srep09108
   Chatterjee S, 2012, ELECTROCHEM COMMUN, V20, P29, DOI 10.1016/j.elecom.2012.03.044
   Chen S, 2010, ACS NANO, V4, P2822, DOI 10.1021/nn901311t
   Cheng S., 2017, APPL ORGANOMET CHEM, V31
   Ensafi AA, 2017, J TAIWAN INST CHEM E, V78, P56, DOI 10.1016/j.jtice.2017.06.001
   Ensafi AA, 2014, SENSOR ACTUAT B-CHEM, V204, P528, DOI 10.1016/j.snb.2014.08.009
   Ensafi AA, 2012, BIOSENS BIOELECTRON, V31, P376, DOI 10.1016/j.bios.2011.10.050
   Fei HJ, 2017, MATERIALS, V10, DOI 10.3390/ma10111251
   Gao YS, 2014, BIOSENS BIOELECTRON, V62, P261, DOI 10.1016/j.bios.2014.06.044
   Gong YN, 2015, PROG NAT SCI-MATER, V25, P379, DOI 10.1016/j.pnsc.2015.10.004
   Guo ZP, 2017, J ELECTROANAL CHEM, V803, P150, DOI 10.1016/j.jelechem.2017.09.027
   Han GQ, 2014, RSC ADV, V4, P9898, DOI 10.1039/c3ra47764a
   He SY, 2017, J ELECTROANAL CHEM, V806, P158, DOI 10.1016/j.jelechem.2017.10.069
   Hu ZG, 2016, J COLLOID INTERF SCI, V483, P26, DOI 10.1016/j.jcis.2016.08.010
   Jafta CJ, 2013, ELECTROCHIM ACTA, V110, P228, DOI 10.1016/j.electacta.2013.06.096
   Ji JY, 2017, J NANOSCI NANOTECHNO, V17, P4356, DOI 10.1166/jnn.2017.13097
   Kanyong P, 2016, SENSOR ACTUAT B-CHEM, V233, P528, DOI 10.1016/j.snb.2016.04.099
   Karthik R, 2018, ULTRASON SONOCHEM
   Kokulnathan T, 2018, J ELECTROCHEM SOC, V165, pB240, DOI 10.1149/2.0011807jes
   Kuang PY, 2015, NEW J CHEM, V39, P2497, DOI 10.1039/c4nj02196g
   Lei JY, 2012, RSC ADV, V2, P2541, DOI 10.1039/c2ra01065h
   Li Q, 2010, J PHYS CHEM B, V114, P7423, DOI 10.1021/jp1021196
   Morag A, 2017, CHEMSUSCHEM, V10, P2736, DOI 10.1002/cssc.201700500
   Nowicka AM, 2013, TALANTA, V106, P85, DOI 10.1016/j.talanta.2012.12.018
   Prathap MUA, 2013, ELECTROCHIM ACTA, V114, P285, DOI 10.1016/j.electacta.2013.10.064
   Shen Q, 2009, J ELECTROANAL CHEM, V632, P149, DOI 10.1016/j.jelechem.2009.04.009
   Tanik NA, 2018, J PHYS CHEM SOLIDS, V118, P73, DOI 10.1016/j.jpcs.2018.03.001
   Tolasz J, 2016, MATER TODAY-PROC, V3, P2795, DOI 10.1016/j.matpr.2016.06.029
   Tran M. V., 2015, J NANOMATER, V16, P230
   Wang DY, 2018, BIOSENS BIOELECTRON, V102, P389, DOI 10.1016/j.bios.2017.11.051
   Wei Y, 2011, ELECTROCHIM ACTA, V56, P8571, DOI 10.1016/j.electacta.2011.07.048
   Wu JW, 2014, NEW J CHEM, V38, P4420, DOI 10.1039/c4nj00420e
   Xu HL, 2017, CHINESE CHEM LETT, V28, P143, DOI 10.1016/j.cclet.2016.10.008
   Yari A, 2016, J ELECTROANAL CHEM, V783, P288, DOI 10.1016/j.jelechem.2016.10.063
   Ye KH, 2013, INORG CHEM COMMUN, V30, P1, DOI 10.1016/j.inoche.2012.12.035
   Yin HS, 2010, PROCESS BIOCHEM, V45, P1707, DOI 10.1016/j.procbio.2010.07.004
   Zhang L, 2016, INT J ELECTROCHEM SC, V11, P10815, DOI 10.20964/2016.12.82
   Zhang L, 2015, NANOSCALE RES LETT, V10, DOI 10.1186/s11671-015-0859-6
   Zheng YY, 2012, MICRO NANO LETT, V7, P778, DOI 10.1049/mnl.2012.0405
   Zhong J, 2017, CHEMELECTROCHEM, V4, P1088, DOI 10.1002/celc.201600836
NR 43
TC 22
Z9 22
U1 1
U2 31
PU ELECTROCHEMICAL SOC INC
PI PENNINGTON
PA 65 SOUTH MAIN STREET, PENNINGTON, NJ 08534 USA
SN 0013-4651
EI 1945-7111
J9 J ELECTROCHEM SOC
JI J. Electrochem. Soc.
PD OCT 18
PY 2018
VL 165
IS 14
BP B651
EP B658
DI 10.1149/2.0331814jes
PG 8
WC Electrochemistry; Materials Science, Coatings & Films
WE Science Citation Index Expanded (SCI-EXPANDED)
SC Electrochemistry; Materials Science
GA GX4SI
UT WOS:000447724800001
DA 2023-06-30
ER

PT J
AU Nazari-Vanani, R
   Sattarahmady, N
   Yadegari, H
   Heli, H
AF Nazari-Vanani, R.
   Sattarahmady, N.
   Yadegari, H.
   Heli, H.
TI A novel and ultrasensitive electrochemical DNA biosensor based on an ice
   crystals-like gold nanostructure for the detection of Enterococcus
   faecalis gene sequence
SO COLLOIDS AND SURFACES B-BIOINTERFACES
LA English
DT Article
DE E.faecalis; Pathogen; Genosensor; Electrochemical biosensor
ID REAL-TIME PCR; COPPER NANOPARTICLES; OPTICAL BIOSENSORS;
   CLINICAL-SAMPLES; TOLUIDINE BLUE; SURFACE; ACETYLCHOLINE; HYBRIDIZATION;
   AMPLIFICATION; GENOSENSOR
AB Bacteria, parasites and viruses are found widely in the environment as potential pathogens, and can be the source of infections. Therefore, sensitive and rapid methods for identification of the pathogens are required to achieve a better quality of life. Enterococcus faecalis commonly colonizes and threatens human health. In the present study, we demonstrate the fabrication of a novel electrochemical DNA biosensor based on electrodeposited gold nanostructures as a transducer substrate combined with toluidine blue (TB) as a redox marker. Binding of TB with the single and double stranded DNA (ssDNA and dsDNA) was shortly investigated, and based on the results, TB could discriminate between ssDNA and dsDNA. A specific thiolated ssDNA sequence was immobilized on the transducer substrate, and DNA hybridization was followed by differential pulse voltammetry. The DNA biosensor showed excellent performances with high sensitivity and good selectivity. The DNA biosensor was applied to detect a synthetic target in a linear range of 1.0 x 10(-17)-1.0 x 10(-10) mol L-1 with a limit of detection (LOD) of 4.7 x 10(-20) mol L-1. In addition, LOD of the DNA biosensor for the detection of genomic DNA was found to be 30.1 ng mu L-1. (C) 2018 Elsevier B.V. All rights reserved.
C1 [Nazari-Vanani, R.; Sattarahmady, N.; Heli, H.] Shiraz Univ Med Sci, Nanomed & Nanobiol Res Ctr, Shiraz, Iran.
   [Sattarahmady, N.] Shiraz Univ Med Sci, Dept Med Phys, Sch Med, Shiraz, Iran.
   [Yadegari, H.] Univ Western Ontario, Dept Mech & Mat Engn, London, ON N6A 5B9, Canada.
C3 Shiraz University of Medical Science; Shiraz University of Medical
   Science; Western University (University of Western Ontario)
RP Heli, H (通讯作者)，Shiraz Univ Med Sci, Nanomed & Nanobiol Res Ctr, Shiraz, Iran.
EM heli@sums.ac.ir
RI sattarahmady, naghmaeh/B-5013-2012; Yadegari, Hossein/D-6505-2019; Heli,
   Hossein/T-8014-2017; Sattarahmady, Naghmeh/V-1566-2017
OI Yadegari, Hossein/0000-0002-2572-182X; Heli,
   Hossein/0000-0003-1753-1193; Sattarahmady, Naghmeh/0000-0002-9872-4423
FU Elite Researcher Grant Committee from the National Institutes for
   Medical Research Development (NIMAD), Tehran, Iran [943601]
FX Research reported in this publication was supported by Elite Researcher
   Grant Committee under award number [943601] from the National Institutes
   for Medical Research Development (NIMAD), Tehran, Iran. We would also
   like to thank the Research Consultation Center of Shiraz University of
   Medical Sciences.
CR Amano Y, 2005, ANAL BIOANAL CHEM, V381, P156, DOI 10.1007/s00216-004-2927-0
   Bard A. J., 2001, ELECTROCHEMICAL METH
   Cai YM, 2012, INT J SYST EVOL MICR, V62, P1140, DOI 10.1099/ijs.0.031781-0
   Castillo J, 2004, SENSOR ACTUAT B-CHEM, V102, P179, DOI 10.1016/j.snb.2004.04.084
   Chi ZX, 2010, J HAZARD MATER, V175, P274, DOI 10.1016/j.jhazmat.2009.09.160
   Cruz MR, 2013, INFECT IMMUN, V81, P189, DOI 10.1128/IAI.00914-12
   de Miranda JL, 2017, BIOCHEM ENG J, V124, P108, DOI 10.1016/j.bej.2017.04.013
   Endo MS, 2015, ACTA SCI-HEALTH SCI, V37, P95, DOI 10.4025/actascihealthsci.v37i1.24348
   Fisher K, 2009, MICROBIOL-SGM, V155, P1749, DOI 10.1099/mic.0.026385-0
   Haugland RA, 2005, WATER RES, V39, P559, DOI 10.1016/j.watres.2004.11.011
   He JW, 2005, APPL ENVIRON MICROB, V71, P2250, DOI 10.1128/AEM.71.5.2250-2255.2005
   Heli H, 2007, J ELECTROANAL CHEM, V610, P67, DOI 10.1016/j.jelechem.2007.07.005
   Heli H, 2007, J SOLID STATE ELECTR, V11, P593, DOI 10.1007/s10008-006-0204-1
   Heli H, 2016, TALANTA, V156, P172, DOI 10.1016/j.talanta.2016.04.065
   Heli H, 2009, BIOSENS BIOELECTRON, V24, P2328, DOI 10.1016/j.bios.2008.10.036
   Hu YH, 2014, ANAL CHEM, V86, P8785, DOI 10.1021/ac502008k
   HUYCKE MM, 1991, ANTIMICROB AGENTS CH, V35, P1626, DOI 10.1128/AAC.35.8.1626
   Ilanchelian M, 2011, J FLUORESC, V21, P1439, DOI 10.1007/s10895-010-0829-4
   Jiao K, 2005, ELECTROANAL, V17, P997, DOI 10.1002/elan.200403208
   Kim DK, 2011, ANAL CHEM, V83, P6215, DOI 10.1021/ac2007762
   La Rosa SL, 2015, SCI REP-UK, V5, DOI 10.1038/srep08339
   Land E. L., 2006, FRACTAL ANAL SYSTEM
   Ma XY, 2014, J MICROBIOL METH, V98, P94, DOI 10.1016/j.mimet.2014.01.003
   Mohammadi J, 2017, ANAL CHIM ACTA, V979, P51, DOI 10.1016/j.aca.2017.05.010
   Moradi M., 2016, Journal of Biology and Today's World, V5, P128
   Mukundan H, 2012, TUBERCULOSIS, V92, P407, DOI 10.1016/j.tube.2012.05.009
   Negahdary M, 2017, SENSOR ACTUAT B-CHEM, V252, P62, DOI 10.1016/j.snb.2017.05.149
   Paul P, 2013, SPECTROCHIM ACTA A, V107, P303, DOI 10.1016/j.saa.2013.01.063
   Rahi A, 2016, ANAL BIOCHEM, V510, P11, DOI 10.1016/j.ab.2016.07.012
   Rahi A, 2016, TALANTA, V156, P218, DOI 10.1016/j.talanta.2016.05.029
   Rahi A, 2015, SCI REP-UK, V5, DOI 10.1038/srep18060
   Sattarahmady N, 2016, SENSOR ACTUAT B-CHEM, V235, P723, DOI 10.1016/j.snb.2016.05.023
   Sattarahmady N, 2015, BIOCHEM ENG J, V97, P1, DOI 10.1016/j.bej.2015.01.010
   Sattarahmady N, 2013, BIOSENS BIOELECTRON, V48, P197, DOI 10.1016/j.bios.2013.04.001
   Sattarahmady N, 2017, SCI REP-UK, V7, DOI 10.1038/s41598-017-11680-5
   Sattarahmady N, 2015, J IRAN CHEM SOC, V12, P1569, DOI 10.1007/s13738-015-0629-5
   Scarano S, 2015, ANAL CHIM ACTA, V897, P1, DOI 10.1016/j.aca.2015.07.009
   Sedgley CM, 2005, ARCH ORAL BIOL, V50, P575, DOI 10.1016/j.archoralbio.2004.10.017
   Subramanian A, 2006, BIOSENS BIOELECTRON, V21, P998, DOI 10.1016/j.bios.2005.03.007
   Teixeira L. M., 2013, ENTEROCOCCUS MOL TYP, P17
   Waar K, 2005, J MED MICROBIOL, V54, P937, DOI 10.1099/jmm.0.46022-0
   Wang J, 1998, ANAL CHIM ACTA, V375, P197, DOI 10.1016/S0003-2670(98)00503-0
   Wang SF, 2007, BIOELECTROCHEMISTRY, V70, P296, DOI 10.1016/j.bioelechem.2005.12.005
   Wang Y, 2017, FRONT MICROBIOL, V8, DOI 10.3389/fmicb.2017.00192
   Wang Y, 2015, J BIOL ENG, V9, DOI 10.1186/s13036-015-0014-z
   Wang ZX, 2017, SENSOR ACTUAT B-CHEM, V238, P325, DOI 10.1016/j.snb.2016.07.078
   Yanez-Sedeno P, 2014, ANAL CHIM ACTA, V823, P1, DOI 10.1016/j.aca.2014.03.011
   Yoo SM, 2016, TRENDS BIOTECHNOL, V34, P7, DOI 10.1016/j.tibtech.2015.09.012
   Zoletti GO, 2006, J ENDODONT, V32, P722, DOI 10.1016/j.joen.2006.02.001
NR 49
TC 15
Z9 15
U1 1
U2 39
PU ELSEVIER
PI AMSTERDAM
PA RADARWEG 29, 1043 NX AMSTERDAM, NETHERLANDS
SN 0927-7765
EI 1873-4367
J9 COLLOID SURFACE B
JI Colloid Surf. B-Biointerfaces
PD JUN 1
PY 2018
VL 166
BP 245
EP 253
DI 10.1016/j.colsurfb.2018.03.025
PG 9
WC Biophysics; Chemistry, Physical; Materials Science, Biomaterials
WE Science Citation Index Expanded (SCI-EXPANDED)
SC Biophysics; Chemistry; Materials Science
GA GG2FP
UT WOS:000432505900030
PM 29602079
DA 2023-06-30
ER

PT J
AU Niu, SY
   Zhao, M
   Hu, LZ
   Zhang, SS
AF Niu, Shuyan
   Zhao, Min
   Hu, Lengzhi
   Zhang, Shusheng
TI Carbon nanotube-enhanced DNA biosensor for DNA hybridization detection
   using rutin-Mn as electrochemical indicator
SO SENSORS AND ACTUATORS B-CHEMICAL
LA English
DT Article
DE Carbon nanotubes; Differential pulse voltammetry; Hybridization;
   Electrochemical DNA biosensor
ID NUCLEIC-ACIDS; INTERACTION MECHANISM; GOLD ELECTRODE; GENE DETECTION;
   VIRUS DNA; COMPLEXES; 1,10-PHENANTHROLINE; IMMOBILIZATION; TRANSDUCTION;
   RECOGNITION
AB The manganese complex of rutin(R) C54H58MnO32 (abbreviated by MnR2) was synthesized and characterized by elemental analysis and IR spectroscopy. Cyclic voltammetry (CV) and fluorescence spectroscopy were used to investigate the interaction of MnR2 with salmon sperm DNA. It was revealed that MnR2 presented an excellent electrochemical activity on glassy carbon electrode (GCE) and could intercalate into the double helix of double-stranded DNA (dsDNA). A novel and sensitive electrochemical DNA biosensor based on multi-walled carbon nanotubes functionalized with a carboxylic acid group (MWCNTs-COOH) for covalent DNA immobilization and enhanced hybridization detection was described. The MWCNTs-COOH modified glassy carbon electrode was fabricated and oligonucleotides with the 5'-amino group were covalently bonded to the carboxyl group of carbon nanotubes. Compared with DNA sensors with oligonucleotides directly incorporated on glassy carbon electrodes, this carbon nanotube-based assay with its large surface area and good charge-transport characteristics dramatically increased DNA attachment quantity and complementary ssDNA detection sensitivity. The target ssDNA could be quantified ranged from 1.60 x 10(-9) M to 4.80 x 10(-8) M with good linearity (r=0.9898) and a detection limit of 3.81 x 10(-11) M (3 sigma, n = 7) was achieved by the constructed electrochemical DNA biosensor. (c) 2008 Elsevier B.V. All rights reserved.
C1 [Niu, Shuyan; Zhao, Min; Hu, Lengzhi; Zhang, Shusheng] Qingdao Univ Sci & Technol, Key Lab Ecochem Engn, Minist Educ, Coll Chem & Mol Engn, Qingdao 266042, Peoples R China.
C3 Qingdao University of Science & Technology
RP Zhang, SS (通讯作者)，Qingdao Univ Sci & Technol, Key Lab Ecochem Engn, Minist Educ, Coll Chem & Mol Engn, Qingdao 266042, Peoples R China.
EM shushzhang@126.com
RI Zhang, Shusheng/GRO-2963-2022
FU National Natural Science Foundation of China [20775038]; Natural Science
   Foundation of Shandong Province [Z2006B01]; National High-tech R&D
   Program (863 Program) [2007AA09Z113]
FX This work was supported by the National Natural Science Foundation of
   China (No. 20775038), the Natural Science Foundation of Shandong
   Province (No. Z2006B01) and the National High-tech R&D Program (863
   Program, No. 2007AA09Z113).
CR Armistead PM, 2000, ANAL CHEM, V72, P3764, DOI 10.1021/ac000051e
   Bai Y, 2004, ANAL SCI, V20, P1147, DOI 10.2116/analsci.20.1147
   CARTER MT, 1987, J AM CHEM SOC, V109, P7528, DOI 10.1021/ja00258a046
   CARTER MT, 1989, J AM CHEM SOC, V111, P8901, DOI 10.1021/ja00206a020
   Chen J, 1998, SCIENCE, V282, P95, DOI 10.1126/science.282.5386.95
   del Pozo MV, 2005, ANAL CHEM, V77, P2550, DOI 10.1021/ac0489263
   Erdem A, 2006, ANAL CHEM, V78, P6656, DOI 10.1021/ac060202z
   Garcia T, 2008, ANAL CHEM, V80, P77, DOI 10.1021/ac071095r
   HASHIMOTO K, 1994, ANAL CHIM ACTA, V286, P219, DOI 10.1016/0003-2670(94)80163-0
   HASHIMOTO K, 1994, ANAL CHEM, V66, P3830, DOI 10.1021/ac00093a045
   JOHNSTON DH, 1995, J AM CHEM SOC, V117, P8933, DOI 10.1021/ja00140a006
   Ju HX, 2003, ANAL BIOCHEM, V313, P255, DOI 10.1016/S0003-2697(02)00625-5
   [康敬万 KANG Jingwan], 2006, [化学研究与应用, Chemical Research and Application], V18, P360
   Kostecka P, 2004, BIOELECTROCHEMISTRY, V63, P245, DOI 10.1016/j.bioelechem.2003.11.005
   LANDEGREN U, 1988, SCIENCE, V242, P229, DOI 10.1126/science.3051381
   Li J, 2003, NANO LETT, V3, P597, DOI 10.1021/nl0340677
   Luo HX, 2001, ANAL CHEM, V73, P915, DOI 10.1021/ac000967l
   Male KB, 2007, ANAL CHEM, V79, P7831, DOI 10.1021/ac070766i
   MILLAN KM, 1992, ELECTROANAL, V4, P929, DOI 10.1002/elan.1140041003
   MILLAN KM, 1993, ANAL CHEM, V65, P2317, DOI 10.1021/ac00065a025
   MILLAN KM, 1994, ANAL CHEM, V66, P2943, DOI 10.1021/ac00090a023
   Niu SY, 2006, J ELECTROANAL CHEM, V597, P111, DOI 10.1016/j.jelechem.2006.09.005
   Niu SY, 2006, SENSORS-BASEL, V6, P1234, DOI 10.3390/s6101234
   Ohmichi T, 2005, BIOCHEMISTRY-US, V44, P7125, DOI 10.1021/bi0476782
   Palecek E, 1997, ELECTROANAL, V9, P990, DOI 10.1002/elan.1140091305
   Palecek E, 2002, TALANTA, V56, P809, DOI 10.1016/S0039-9140(01)00649-X
   PANKAJ S, 1997, ANAL CHEM, V69, P3552
   Pedano ML, 2004, ELECTROCHEM COMMUN, V6, P10, DOI 10.1016/j.elecom.2003.10.008
   PINAR K, 2004, ANAL CHIM ACTA, V518, P69
   Pividori MI, 2000, BIOSENS BIOELECTRON, V15, P291, DOI 10.1016/S0956-5663(00)00071-3
   Thorp HH, 1998, TRENDS BIOTECHNOL, V16, P117, DOI 10.1016/S0167-7799(97)01162-1
   Wang J, 1997, ELECTROANAL, V9, P395, DOI 10.1002/elan.1140090508
   Wang J, 2004, J AM CHEM SOC, V126, P3010, DOI 10.1021/ja031723w
   Wang J, 2003, ANALYST, V128, P912, DOI 10.1039/b303282e
   Wang J, 1997, ANAL CHIM ACTA, V337, P41, DOI 10.1016/S0003-2670(96)00395-9
   Wang J, 1996, ANAL CHIM ACTA, V326, P141, DOI 10.1016/0003-2670(96)00042-6
   Wang JX, 2002, ANAL CHEM, V74, P1993, DOI 10.1021/ac010978u
   Wang SF, 2005, SENSOR ACTUAT B-CHEM, V104, P8, DOI 10.1016/j.snb.2004.04.091
   Zhang SS, 2005, J INORG BIOCHEM, V99, P2340, DOI 10.1016/j.jinorgbio.2005.08.016
NR 39
TC 63
Z9 64
U1 3
U2 44
PU ELSEVIER SCIENCE SA
PI LAUSANNE
PA PO BOX 564, 1001 LAUSANNE, SWITZERLAND
SN 0925-4005
J9 SENSOR ACTUAT B-CHEM
JI Sens. Actuator B-Chem.
PD DEC 10
PY 2008
VL 135
IS 1
BP 200
EP 205
DI 10.1016/j.snb.2008.08.022
PG 6
WC Chemistry, Analytical; Electrochemistry; Instruments & Instrumentation
WE Science Citation Index Expanded (SCI-EXPANDED)
SC Chemistry; Electrochemistry; Instruments & Instrumentation
GA 383WD
UT WOS:000261704000033
DA 2023-06-30
ER

PT J
AU Shokri, F
   Yari, A
   Jalalvand, AR
AF Shokri, Foroozan
   Yari, Abdollah
   Jalalvand, Ali R.
TI Simultaneous estimation of rates of DNA damage induced by three
   important chemotherapy drugs by a novel electrochemical biosensor
   assisted by chemometric multivariate calibration methods
SO INTERNATIONAL JOURNAL OF BIOLOGICAL MACROMOLECULES
LA English
DT Article
DE DNA damage; Biosensor; Multivariate calibration; Simultaneous
   determination
ID IN-SITU
AB In this work, a novel electrochemical biosensor assisted by multivariate calibration methods was developed for simultaneous estimation of rates of DNA damage induced by doxorubicin (DX), daunorubicin (DR) and idar-ubicin (ID), and also to simultaneous determination of the drugs. A glassy carbon electrode was efficiently modified and used as the biosensing platform. Binding and interactions of DX, DR and ID with DNA were modeled by molecular docking methods, and theoretical information was completed by experimental results. The methylene blue was able to intercalate within the DNA structure and by incubation of the biosensor with DX or DR or ID, the methylene blue was replaced by drug and therefore, the voltammetric signal of the biosensor was changed due to the exposed DNA and repelling the electrochemical probe molecules carrying negative charge. The DNA damage induced by each drug was individually monitored by differential pulse voltammetry and then, rates of DNA damage were calibrated and validated by mixture design and multivariate calibration methods. The developed multivariate calibration model constructed based on vectorization of the data was able to simulta-neous detection of the rates of DNA damage induced by all the three drugs. The change in the biosensor response in the presence of the drugs was also modeled by multivariate calibration methods to simultaneous determi-nation of the drugs.
C1 [Shokri, Foroozan; Yari, Abdollah] Lorestan Univ, Fac Sci, Dept Chem, Khorramabad, Iran.
   [Jalalvand, Ali R.] Kermanshah Univ Med Sci, Res Inst Hlth Technol, Res Ctr Oils & Fats, Kermanshah, Iran.
C3 Lorestan University; Kermanshah University of Medical Sciences
RP Jalalvand, AR (通讯作者)，Kermanshah Univ Med Sci, Res Inst Hlth Technol, Res Ctr Oils & Fats, Kermanshah, Iran.
EM ali.jalalvand1984@gmail.com
RI Yari, Abdollah/ACV-0409-2022
OI Yari, Abdollah/0000-0003-0633-2914
CR Anderson D, 2013, METHODS MOL BIOL, V1054, P209, DOI 10.1007/978-1-62703-565-1_14
   Arancibia JA, 2003, TALANTA, V60, P1113, DOI 10.1016/S0039-9140(03)00221-2
   Atha DH, 2013, J ELECTROCHEM SOC, V160, pG3139, DOI 10.1149/2.021307jes
   Chekin F, 2019, ANAL BIOANAL CHEM, V411, P1509, DOI 10.1007/s00216-019-01611-w
   Er E, 2020, MICROCHIM ACTA, V187, DOI 10.1007/s00604-020-4206-y
   Evtugyn G, 2015, ELECTROANAL, V27, P629, DOI 10.1002/elan.201400564
   Frontini M, 2009, NUCLEIC ACIDS RES, V37, P1073, DOI 10.1093/nar/gkn1051
   Ghanbari K, 2019, CHEMOMETR INTELL LAB, V189, P27, DOI 10.1016/j.chemolab.2019.04.001
   Gonzalez AG, 1999, TALANTA, V48, P729, DOI 10.1016/S0039-9140(98)00271-9
   Jahandari S, 2019, MICROCHIM ACTA, V186, DOI 10.1007/s00604-019-3598-z
   Jalalvand AR, 2017, TRAC-TREND ANAL CHEM, V88, P134, DOI 10.1016/j.trac.2017.01.005
   Jalalvand AR, 2017, TRAC-TREND ANAL CHEM, V87, P32, DOI 10.1016/j.trac.2016.11.002
   Kalanur SS, 2009, J ELECTROANAL CHEM, V636, P93, DOI 10.1016/j.jelechem.2009.09.018
   Karimi-Maleh H, 2022, CHEMOSPHERE, V291, DOI 10.1016/j.chemosphere.2021.132928
   Liao TL, 2010, COLLOID SURFACE B, V76, P334, DOI 10.1016/j.colsurfb.2009.11.016
   Lin YQ, 2014, ELECTROCHIM ACTA, V133, P492, DOI 10.1016/j.electacta.2014.04.095
   Liu BY, 2022, COLLOID SURFACE B, V217, DOI 10.1016/j.colsurfb.2022.112673
   Lu LP, 2012, BIOSENS BIOELECTRON, V35, P180, DOI 10.1016/j.bios.2012.02.043
   Ni YN, 2014, ANAL CHIM ACTA, V821, P34, DOI 10.1016/j.aca.2014.03.006
   Oliveira SCB, 2012, LANGMUIR, V28, P4896, DOI 10.1021/la300070x
   Olivieri A. C., 2014, PRACTICAL 3 WAY CALI
   Pietrzak M., 2022, BIOPHYS CHEM, V288
   Selvi SV, 2021, MICROCHIM ACTA, V188, DOI 10.1007/s00604-020-04642-8
   Skalova S, 2020, ELECTROCHIM ACTA, V330, DOI 10.1016/j.electacta.2019.135180
   Vlad RM, 2011, METHODS MOL BIOL, V682, P165, DOI 10.1007/978-1-60327-409-8_13
   Wang YX, 2011, ANAL BIOCHEM, V419, P76, DOI 10.1016/j.ab.2011.08.009
   Yang L, 2014, ANAL CHIM ACTA, V852, P28, DOI 10.1016/j.aca.2014.08.037
   Yin HS, 2010, J HAZARD MATER, V174, P236, DOI 10.1016/j.jhazmat.2009.09.041
   Zhou LP, 2003, J AM CHEM SOC, V125, P1431, DOI 10.1021/ja0290274
NR 29
TC 1
Z9 1
U1 1
U2 7
PU ELSEVIER
PI AMSTERDAM
PA RADARWEG 29, 1043 NX AMSTERDAM, NETHERLANDS
SN 0141-8130
EI 1879-0003
J9 INT J BIOL MACROMOL
JI Int. J. Biol. Macromol.
PD OCT 31
PY 2022
VL 219
BP 650
EP 662
DI 10.1016/j.ijbiomac.2022.08.015
EA AUG 2022
PG 13
WC Biochemistry & Molecular Biology; Chemistry, Applied; Polymer Science
WE Science Citation Index Expanded (SCI-EXPANDED)
SC Biochemistry & Molecular Biology; Chemistry; Polymer Science
GA 4W7AH
UT WOS:000860310400004
PM 35952814
DA 2023-06-30
ER

PT J
AU Ha, TB
   Le, HT
   Cao, HH
   Binh, NT
   Nguyen, HL
   Dang, LH
   Do, QP
   Nguyen, DT
   Lam, TD
   Nguyen, VA
AF Ha, Trung B.
   Le, Huyen T.
   Cao, Ha H.
   Nguyen Thanh Binh
   Nguyen, Huy L.
   Le Hai Dang
   Do, Quan P.
   Nguyen, Dzung T.
   Tran Dai Lam
   Van-Anh Nguyen
TI Electro-Immobilization of Acetylcholinesterase Using Polydopamine for
   Carbaryl Microsensor
SO JOURNAL OF ELECTRONIC MATERIALS
LA English
DT Article
DE Polypyrrole nanowires; polydop amine; acetylcholinesterase; microsensors
ID CARBON NANOTUBES; ELECTROCHEMICAL DETECTION; CARBAMATE PESTICIDES;
   BIOSENSOR; POLYPYRROLE; SENSOR; ORGANOPHOSPHATE; POLYMER; INHIBITION;
   COMPOSITE
AB A simple and sensitive electrochemical acetylcholinesterase (AChE) biosensor for determination of carbaryl, one of the most commonly used carbamate pesticides, is described. The AChE enzyme was successfully entrapped by a polydopamine graphene composite on polypyrrole nanowires that modified interdigitated planar platinum-film microelectrodes. The influence of different parameters on the operation of the biosensor was also studied. The selected parameters for the biosensor performance in detecting carbaryl were as follows: applied potential + 0.7 V, pH 7.4 at 25 degrees C. The inhibition of carbaryl was proportional to its concentrations ranging from 0.05 to 1.5 mu g/mL with the detection limit of 0.008 mu g/mL using chronoamperometry. This study provides a promising approach in fabrication of sensitive biosensors for the analysis of carbamate pesticides as well as other hazardous compounds.
C1 [Ha, Trung B.; Le, Huyen T.; Cao, Ha H.; Nguyen, Huy L.; Van-Anh Nguyen] Hanoi Univ Sci & Technol, Sch Chem Engn, 1 Dai Co Viet Rd, Hanoi, Vietnam.
   [Nguyen Thanh Binh] Vietnam Acad Sci & Technol, Inst Appl Phys & Sci Instrument, 18 Hoang Quoc Viet, Hanoi, Vietnam.
   [Le Hai Dang] Hanoi Natl Univ Educ, 136 Xuan Thuy, Hanoi, Vietnam.
   [Do, Quan P.] Hanoi Univ Sci, Res Ctr Environm Technol & Sustainable Dev, 334 Nguyen Trai Rd, Hanoi, Vietnam.
   [Nguyen, Dzung T.] Vietnam Acad Sci & Technol, Inst Trop Technol, 18 Hoang Quoc Viet Rd, Hanoi, Vietnam.
   [Tran Dai Lam] Vietnam Acad Sci & Technol, Grad Univ Sci & Technol, 18 Hoang Quoc Viet Rd, Hanoi, Vietnam.
   [Tran Dai Lam] Vietnam Acad Sci & Technol, Ctr High Technol Dev, 18 Hoang Quoc Viet, Hanoi, Vietnam.
C3 Hanoi University of Science & Technology (HUST); Vietnam Academy of
   Science & Technology (VAST); Hanoi National University of Education;
   Vietnam National University Hanoi; Vietnam Academy of Science &
[truncated: 2,917,256 more chars]
