# Supplementary material for: Hotspots and trends of electrochemical biosensor technology: a bibliometric analysis from 2003 to 2023
Source: RSC Adv. 2023 Oct 19;13(44):30704–17. doi: 10.1039/d3ra05889a (PMC10585615; doi:10.1039/d3ra05889a)
Supplement: RA-013-D3RA05889A-s001 [file RA-013-D3RA05889A-s001.zip › data-40.xlsx]

FN Clarivate Analytics Web of Science
VR 1.0
PT J
AU Qu, ML
   Lv, QY
   Yang, B
   Zhang, WD
   Zhang, JQ
   Zhan, SZ
   Ye, JS
AF Qu, Meili
   Lv, Qiying
   Yang, Bing
   Zhang, Weide
   Zhang, Jiaqi
   Zhan, Shuzhong
   Ye, Jianshan
TI Mediated Electron Transfer Across Supported Bilayer Lipid Membrane with
   TCNQ-Based Organometallic Compounds
SO ELECTROANALYSIS
LA English
DT Article
DE TCNQ; Organometallic compound; Electron transfer; Supported lipid
   membrane; Nanodevice; Membranes
AB Supported bilayer lipid membrane (s-BLM) containing one-dimensional compound 1, TCNQ-based (TCNQ = 7,7,8,8-tetracyanoquinodimethane) organometallic compound {(Cu-2(mu-Cl)(mu-dppm)(2))(mu(2)-TCNQ)}(infinity), was prepared and characterized on the self-assembled monolayer (SAM) of 1-octadecylmercaptan (C18H37SH) deposited onto Au electrode. Cyclic voltammetry (CV) and electrochemical impedance spectroscopy (EIS) results showed that the compound 1, dotted inside s-BLM, can act as mediator for electron transfer across the membrane. Two redox peaks and the charge-transfer resistance of 400 k Omega were observed for compound I inside s-BLM. The mechanism of the electron transfer across s-BLM by TCNQ is by electron hopping while TCNQ-based organometallic compound is by conducting. Further conclusion drawn from this finding is that the TCNQ-based organometallic compound embedded inside s-BLM exhibits excellent electron transfer ability than that of free TCNQ. This opens a new path for the development of s-BLM sensor and/or biosensor by incorporation with TCNQ-based organometallic compounds.
C1 [Qu, Meili; Lv, Qiying; Yang, Bing; Zhang, Weide; Zhan, Shuzhong; Ye, Jianshan] S China Univ Technol, Coll Chem & Chem Engn, Guangzhou 510641, Peoples R China.
   [Zhang, Jiaqi] Tianjin Univ Technol, Coll Environm Sci & Safety Engn, Tianjin 300071, Peoples R China.
C3 South China University of Technology; Tianjin University of Technology
RP Zhan, SZ (通讯作者)，S China Univ Technol, Coll Chem & Chem Engn, Guangzhou 510641, Peoples R China.
EM jsye@scut.edu.cn
RI qiying, lv/HKE-5339-2023
FU Ministry of Science and Technology (MOST) of China [2008AA06Z311]
FX We gratefully thank the financial support by the high technology
   research program, Ministry of Science and Technology (MOST) of China
   (2008AA06Z311).
CR AUMULLER A, 1988, MOL CRYST LIQ CRYST, V156, P215, DOI 10.1080/00268948808070570
   Bard A. J., 2001, ELECTROCHEMICAL METH
   Cano M, 2006, ELECTROANAL, V18, P1068, DOI 10.1002/elan.200603500
   FLORIN EL, 1993, BIOPHYS J, V64, P375, DOI 10.1016/S0006-3495(93)81378-X
   Hartmann H, 2003, INORG CHEM, V42, P7018, DOI 10.1021/ic034232l
   Ishiguro T., 1998, ORGANIC SUPERCONDUCT
   Nafady A, 2008, J PHYS CHEM C, V112, P6700, DOI 10.1021/jp7107279
   Shiba H, 2003, J ELECTROANAL CHEM, V556, P1, DOI 10.1016/S0022-0728(03)00312-7
   Song YQ, 2008, INORG CHEM COMMUN, V11, P672, DOI 10.1016/j.inoche.2008.03.004
   TIEN HT, 1989, BIOELECTROCH BIOENER, V22, P211, DOI 10.1016/0302-4598(89)87040-0
   TIEN HT, 1984, J PHYS CHEM-US, V88, P3172, DOI 10.1021/j150659a005
   TRUONG KD, 1994, THIN SOLID FILMS, V244, P981, DOI 10.1016/0040-6090(94)90615-7
NR 12
TC 0
Z9 0
U1 0
U2 18
PU WILEY-V C H VERLAG GMBH
PI WEINHEIM
PA POSTFACH 101161, 69451 WEINHEIM, GERMANY
SN 1040-0397
EI 1521-4109
J9 ELECTROANAL
JI Electroanalysis
PD FEB
PY 2010
VL 22
IS 4
BP 375
EP 378
DI 10.1002/elan.200900349
PG 4
WC Chemistry, Analytical; Electrochemistry
WE Science Citation Index Expanded (SCI-EXPANDED)
SC Chemistry; Electrochemistry
GA 562HA
UT WOS:000275039600001
DA 2023-06-30
ER

PT J
AU Myers, FB
   Lee, LP
AF Myers, Frank B.
   Lee, Luke P.
TI Innovations in optical microfluidic technologies for point-of-care
   diagnostics
SO LAB ON A CHIP
LA English
DT Review
ID SURFACE-PLASMON RESONANCE; ON-A-CHIP; RAMAN-SCATTERING DETECTION;
   CAPILLARY-ELECTROPHORESIS; WAVE-GUIDES; ANALYSIS SYSTEM; DNA ANALYSIS;
   FLUORESCENCE; IMMUNOASSAY; BIOSENSOR
AB Despite a growing focus from the academic community, the field of microfluidics has yet to produce many commercial devices for point-of-care (POC) diagnostics. One of the main reasons for this is the difficulty in producing low-cost, sensitive, and portable optical detection systems. Although electrochemical methods work well for certain applications, optical detection is generally regarded as superior and is the method most widely employed in laboratory clinical chemistry. Conventional optical systems, however, are costly, require careful alignment, and do not translate well to POC devices. Furthermore, many optical detection paradigms such as absorbance and fluorescence suffer at smaller geometries because the optical path length through the sample is shortened. This review examines the innovative techniques which have recently been developed to address these issues. We highlight microfluidic diagnostic systems which demonstrate practical integration of sample preparation, analyte enrichment, and optical detection. We also examine several emerging detection paradigms involving nanoengineered materials which do not suffer from the same miniaturization disadvantages as conventional measurements.
C1 [Myers, Frank B.; Lee, Luke P.] Univ Calif Berkeley, Berkeley Sensor & Actuator Ctr, Dept Bioengn, Biomol Nanotechnol Ctr, Berkeley, CA 94720 USA.
C3 University of California System; University of California Berkeley
RP Lee, LP (通讯作者)，Univ Calif Berkeley, Berkeley Sensor & Actuator Ctr, Dept Bioengn, Biomol Nanotechnol Ctr, Berkeley, CA 94720 USA.
EM lplee@berkeley.edu
RI Lee, Luke/AAN-6695-2021
FU NDSEG
FX The authors would like to thank Rick Henrikson, Tanner Nevill, David
   Breslauer, Ben Ross, and Adrian Sprenger for helpful discussions. FBM
   gratefully acknowledges the support of an NDSEG fellowship.
CR Abrams WR, 2007, ANN NY ACAD SCI, V1098, P375, DOI 10.1196/annals.1384.020
   Albrecht C, 2008, ANAL BIOANAL CHEM, V391, P1845, DOI 10.1007/s00216-008-2093-x
   Anker JN, 2008, NAT MATER, V7, P442, DOI 10.1038/nmat2162
   Balslev S, 2006, LAB CHIP, V6, P213, DOI 10.1039/b512546d
   Banholzer MJ, 2008, CHEM SOC REV, V37, P885, DOI 10.1039/b710915f
   Bhattacharyya A, 2007, BIOMED MICRODEVICES, V9, P245, DOI 10.1007/s10544-006-9026-2
   Bishnoi SW, 2006, NANO LETT, V6, P1687, DOI 10.1021/nl060865w
   Bissonnette L, 2006, EXPERT REV MOL DIAGN, V6, P433, DOI 10.1586/14737159.6.3.433
   Blanco FJ, 2006, J MICROMECH MICROENG, V16, P1006, DOI 10.1088/0960-1317/16/5/018
   Bliss CL, 2007, LAB CHIP, V7, P1280, DOI 10.1039/b708485d
   Bornhop DJ, 2007, SCIENCE, V317, P1732, DOI 10.1126/science.1146559
   Chediak JA, 2004, SENSOR ACTUAT A-PHYS, V111, P1, DOI 10.1016/j.sna.2003.10.015
   Chen LX, 2008, ELECTROPHORESIS, V29, P1815, DOI 10.1002/elps.200700554
   Chin CD, 2007, LAB CHIP, V7, P41, DOI 10.1039/b611455e
   Chinowsky TM, 2007, BIOSENS BIOELECTRON, V22, P2268, DOI 10.1016/j.bios.2006.11.026
   Chinowsky TM, 2007, BIOSENS BIOELECTRON, V22, P2208, DOI 10.1016/j.bios.2006.10.030
   Chinowsky TM, 2003, SENSOR ACTUAT B-CHEM, V91, P266, DOI 10.1016/S0925-4005(03)00113-8
   Christodoulides N, 2005, LAB CHIP, V5, P261, DOI 10.1039/b414194f
   Corstjens PLAM, 2007, ANN NY ACAD SCI, V1098, P437, DOI 10.1196/annals.1384.016
   De Leebeeck A, 2007, ANAL CHEM, V79, P4094, DOI 10.1021/ac070001a
   Du WB, 2005, ANAL CHEM, V77, P1330, DOI 10.1021/ac048675y
   Dupuy AM, 2005, CLIN CHEM LAB MED, V43, P1291, DOI 10.1515/CCL,.2005.223
   Easley CJ, 2006, P NATL ACAD SCI USA, V103, P19272, DOI 10.1073/pnas.0604663103
   Eastman PS, 2006, NANO LETT, V6, P1059, DOI 10.1021/nl060795t
   Endo T, 2006, ANAL CHEM, V78, P6465, DOI 10.1021/ac0608321
   Feltis BN, 2008, BIOSENS BIOELECTRON, V23, P1131, DOI 10.1016/j.bios.2007.11.005
   FLEISCHMANN M, 1974, CHEM PHYS LETT, V26, P163, DOI 10.1016/0009-2614(74)85388-1
   Fu E, 2007, ANN NY ACAD SCI, V1098, P335, DOI 10.1196/annals.1384.026
   Gustafsson O, 2008, J MICROMECH MICROENG, V18, DOI 10.1088/0960-1317/18/5/055021
   Hashimoto M, 2006, BIOSENS BIOELECTRON, V21, P1915, DOI 10.1016/j.bios.2006.01.014
   Haynes CL, 2001, J PHYS CHEM B, V105, P5599, DOI 10.1021/jp010657m
   Herr AE, 2007, ANN NY ACAD SCI, V1098, P362, DOI 10.1196/annals.1384.004
   Herr AE, 2007, P NATL ACAD SCI USA, V104, P5268, DOI 10.1073/pnas.0607254104
   Hiep HM, 2008, JPN J APPL PHYS, V47, P1337, DOI 10.1143/JJAP.47.1337
   Hiep HM, 2007, SCI TECHNOL ADV MAT, V8, P331, DOI 10.1016/j.stam.2006.12.010
   Hofmann O, 2006, LAB CHIP, V6, P981, DOI 10.1039/b603678c
   Horsman KM, 2007, J FORENSIC SCI, V52, P784, DOI 10.1111/j.1556-4029.2007.00468.x
   HOU B, 2007, BIOMICROFLUIDICS, V1
   Huang FC, 2006, ELECTROPHORESIS, V27, P3297, DOI 10.1002/elps.200600458
   Hunt HC, 2008, MICROFLUID NANOFLUID, V4, P53, DOI 10.1007/s10404-007-0223-y
   Jain PK, 2007, PLASMONICS, V2, P107, DOI 10.1007/s11468-007-9031-1
   Ji J, 2008, ANAL CHEM, V80, P2491, DOI 10.1021/ac7023206
   Kedia S, 2005, P SOC PHOTO-OPT INS, V5649, P241, DOI 10.1117/12.582376
   Kim DK, 2007, ANAL CHEM, V79, P1855, DOI 10.1021/ac061909o
   Klostranec JM, 2007, NANO LETT, V7, P2812, DOI 10.1021/nl071415m
   Klostranec JM, 2006, ADV MATER, V18, P1953, DOI 10.1002/adma.200500786
   La Clair JJ, 2003, ORG BIOMOL CHEM, V1, P3244, DOI 10.1039/b306391g
   LI Y, 2008, ANAL CHEM
   Lin TJ, 2006, BIOSENS BIOELECTRON, V22, P513, DOI 10.1016/j.bios.2006.05.007
   Liu DY, 2006, TALANTA, V68, P616, DOI 10.1016/j.talanta.2005.04.064
   Liu GL, 2005, APPL PHYS LETT, V87, DOI 10.1063/1.2031935
   Liu GL, 2005, ADV MATER, V17, P2683, DOI 10.1002/adma.200501064
   Liu P, 2007, ANAL CHEM, V79, P1881, DOI 10.1021/ac061961k
   Liu WT, 2005, LAB CHIP, V5, P1327, DOI 10.1039/b509086e
   Llobera A, 2007, LAB CHIP, V7, P1560, DOI 10.1039/b704454b
   Lucas LJ, 2007, BIOSENS BIOELECTRON, V23, P675, DOI 10.1016/j.bios.2007.08.004
   Luo YQ, 2008, LAB CHIP, V8, P694, DOI 10.1039/b800606g
   Marchand G, 2008, BIOMED MICRODEVICES, V10, P35, DOI 10.1007/s10544-007-9107-x
   Marinakos SM, 2007, ANAL CHEM, V79, P5278, DOI 10.1021/ac0706527
   Markov DA, 2004, J AM CHEM SOC, V126, P16659, DOI 10.1021/ja047820m
   Mayer KM, 2008, ACS NANO, V2, P687, DOI 10.1021/nn7003734
   Miyaki K, 2005, ANAL BIOANAL CHEM, V382, P810, DOI 10.1007/s00216-004-3015-1
   Monaghan PB, 2007, ANAL CHEM, V79, P2844, DOI 10.1021/ac061769i
   Mulvaney SP, 2003, LANGMUIR, V19, P4784, DOI 10.1021/la026706j
   Nam JM, 2003, SCIENCE, V301, P1884, DOI 10.1126/science.1088755
   Pais A, 2008, LAB CHIP, V8, P794, DOI 10.1039/b715143h
   Pang L, 2007, APPL PHYS LETT, V91, DOI 10.1063/1.2789181
   Park H, 2005, J CLIN MICROBIOL, V43, P1782, DOI 10.1128/JCM.43.4.1782-1788.2005
   Proll F, 2005, ANAL BIOANAL CHEM, V382, P1889, DOI 10.1007/s00216-005-3301-6
   Psaltis D, 2006, NATURE, V442, P381, DOI 10.1038/nature05060
   Ro KW, 2005, ANAL CHEM, V77, P5160, DOI 10.1021/ac050420c
   Rouet F, 2005, J CLIN MICROBIOL, V43, P2709, DOI 10.1128/JCM.43.6.2709-2717.2005
   Sabatte G, 2008, ANAL CHEM, V80, P2351, DOI 10.1021/ac071343j
   Schmidt O, 2007, LAB CHIP, V7, P626, DOI 10.1039/b618879f
   Schofield CL, 2007, ANAL CHEM, V79, P1356, DOI 10.1021/ac061462j
   Seo J, 2004, SENSOR ACTUAT B-CHEM, V99, P615, DOI 10.1016/j.snb.2003.11.014
   SEO J, 2003, IEEE TRANSDUCERS 200, V2, P1136
   Sha M Y, 2007, Nanobiotechnology, V3, P23, DOI 10.1007/s12030-007-0003-5
   Shanmukh S, 2006, NANO LETT, V6, P2630, DOI 10.1021/nl061666f
   Sherry LJ, 2006, NANO LETT, V6, P2060, DOI 10.1021/nl061286u
   Smith MC, 2007, ANAL CHIM ACTA, V598, P286, DOI 10.1016/j.aca.2007.07.036
   Steigert J, 2006, LAB CHIP, V6, P1040, DOI 10.1039/b607051p
   Stewart ME, 2008, CHEM REV, V108, P494, DOI 10.1021/cr068126n
   Taton TA, 2000, SCIENCE, V289, P1757, DOI 10.1126/science.289.5485.1757
   Vezenov DV, 2005, J AM CHEM SOC, V127, P8952, DOI 10.1021/ja0517421
   Wang H, 2006, NANO LETT, V6, P827, DOI 10.1021/nl060209w
   Wang J, 2006, LAB CHIP, V6, P46, DOI 10.1039/b511494b
   Wang ZY, 2006, ELECTROPHORESIS, V27, P5051, DOI 10.1002/elps.200600355
   Waswa J, 2007, LWT-FOOD SCI TECHNOL, V40, P187, DOI 10.1016/j.lwt.2005.11.001
   Wei D, 2007, J MICROBIOL METH, V69, P78, DOI 10.1016/j.mimet.2006.12.002
   Whitesides GM, 2006, NATURE, V442, P368, DOI 10.1038/nature05058
   Willets KA, 2007, ANNU REV PHYS CHEM, V58, P267, DOI 10.1146/annurev.physchem.58.032806.104607
   Woolley AT, 1996, ANAL CHEM, V68, P4081, DOI 10.1021/ac960718q
   Xu F, 2007, ANAL CHEM, V79, P9007, DOI 10.1021/ac7016597
   Xu J, 2007, ANAL BIOANAL CHEM, V389, P1193, DOI 10.1007/s00216-007-1525-3
   Yacoub-George E, 2007, BIOSENS BIOELECTRON, V22, P1368, DOI 10.1016/j.bios.2006.06.003
   Yager P, 2006, NATURE, V442, P412, DOI 10.1038/nature05064
   Yan ZQ, 2006, SENSOR ACTUAT B-CHEM, V119, P656, DOI 10.1016/j.snb.2006.01.029
   Ymeti A, 2007, NANO LETT, V7, P394, DOI 10.1021/nl062595n
   Yonzon CR, 2004, J AM CHEM SOC, V126, P12669, DOI 10.1021/ja047118q
   Yun KS, 2006, MEAS SCI TECHNOL, V17, P3178, DOI 10.1088/0957-0233/17/12/S10
   Zhang T, 2005, TALANTA, V68, P19, DOI 10.1016/j.talanta.2005.04.032
   Zheng YB, 2008, J APPL PHYS, V103, DOI 10.1063/1.2828146
NR 103
TC 375
Z9 411
U1 4
U2 250
PU ROYAL SOC CHEMISTRY
PI CAMBRIDGE
PA THOMAS GRAHAM HOUSE, SCIENCE PARK, MILTON RD, CAMBRIDGE CB4 0WF, CAMBS,
   ENGLAND
SN 1473-0197
EI 1473-0189
J9 LAB CHIP
JI Lab Chip
PY 2008
VL 8
IS 12
BP 2015
EP 2031
DI 10.1039/b812343h
PG 17
WC Biochemical Research Methods; Chemistry, Multidisciplinary; Chemistry,
   Analytical; Nanoscience & Nanotechnology; Instruments & Instrumentation
WE Science Citation Index Expanded (SCI-EXPANDED)
SC Biochemistry & Molecular Biology; Chemistry; Science & Technology -
   Other Topics; Instruments & Instrumentation
GA 383PT
UT WOS:000261686200006
PM 19023464
DA 2023-06-30
ER

PT J
AU Lohcharoenkal, W
   Abbas, Z
   Rojanasakul, Y
AF Lohcharoenkal, Warangkana
   Abbas, Zareen
   Rojanasakul, Yon
TI Advances in Nanotechnology-Based Biosensing of Immunoregulatory
   Cytokines
SO BIOSENSORS-BASEL
LA English
DT Review
DE cytokines; biosensor; nanomaterials
ID TUMOR-NECROSIS-FACTOR; ULTRASENSITIVE DETECTION; CARBON NANOTUBES;
   QUANTUM DOTS; ELECTROCHEMICAL IMMUNOSENSOR; SILICA NANOPARTICLES;
   T-CELLS; GOLD; GRAPHENE; LABEL
AB Cytokines are a large group of small proteins secreted by immune and non-immune cells in response to external stimuli. Much attention has been given to the application of cytokines' detection in early disease diagnosis/monitoring and therapeutic response assessment. To date, a wide range of assays are available for cytokines detection. However, in specific applications, multiplexed or continuous measurements of cytokines with wearable biosensing devices are highly desirable. For such efforts, various nanomaterials have been extensively investigated due to their extraordinary properties, such as high surface area and controllable particle size and shape, which leads to their tunable optical emission, electrical, and magnetic properties. Different types of nanomaterials such as noble metal, metal oxide, and carbon nanoparticles have been explored for various biosensing applications. Advances in nanomaterial synthesis and device development have led to significant progress in pushing the limit of cytokine detection. This article reviews currently used methods for cytokines detection and new nanotechnology-based biosensors for ultrasensitive cytokine detection.</p>
C1 [Lohcharoenkal, Warangkana] Ess Hyg & Hlth AB, Molndals Bro 2, SE-40503 Gothenburg, Sweden.
   [Abbas, Zareen] Univ Gothenburg, Dept Chem & Mol Biol, Kemigarden 4, SE-41296 Gothenburg, Sweden.
   [Rojanasakul, Yon] West Virginia Univ, Dept Pharmaceut Sci, Morgantown, WV 26505 USA.
   [Rojanasakul, Yon] West Virginia Univ, West Virginia Univ Canc Inst, Morgantown, WV 26505 USA.
C3 University of Gothenburg; West Virginia University; West Virginia
   University
RP Abbas, Z (通讯作者)，Univ Gothenburg, Dept Chem & Mol Biol, Kemigarden 4, SE-41296 Gothenburg, Sweden.; Rojanasakul, Y (通讯作者)，West Virginia Univ, Dept Pharmaceut Sci, Morgantown, WV 26505 USA.; Rojanasakul, Y (通讯作者)，West Virginia Univ, West Virginia Univ Canc Inst, Morgantown, WV 26505 USA.
EM warangkanalohcharoenkal@essity.com; zareen.abbas@gu.se;
   yrojan@hsc.wvu.edu
RI Abbas, Zareen/ABA-8734-2021
OI Abbas, Zareen/0000-0003-1741-1925; Lohcharoenkal,
   Warangkana/0000-0001-6541-1693
FU National Institutes of Health (NIH) [R01-ES022968, R01-EB018857]
FX Funding This work was supported by grants from the National Institutes
   of Health (NIH) (R01-ES022968 and R01-EB018857).
CR Abreu CM, 2018, FRONT MOL NEUROSCI, V11, DOI 10.3389/fnmol.2018.00164
   Amelia M, 2012, CHEM SOC REV, V41, P5728, DOI 10.1039/c2cs35117j
   Anger P, 2006, PHYS REV LETT, V96, DOI 10.1103/PhysRevLett.96.113002
   Arkusz K., 2014, ENG BIOMATERIALS, V17/125, P21
   Arkusz K, 2020, NANOMATERIALS-BASEL, V10, DOI 10.3390/nano10122399
   Arora Sunil K., 2002, Methods in Cell Science, V24, P37, DOI 10.1023/A:1024177428018
   Azharuddin M, 2019, CHEM COMMUN, V55, P6964, DOI 10.1039/c9cc01741k
   Bae SW, 2012, CHEM COMMUN, V48, P2270, DOI 10.1039/c2cc16306c
   Baek SH, 2020, FRONT CHEM, V8, DOI 10.3389/fchem.2020.00285
   Baiju J., 2020, POLYM NANOCOMPOSITE, DOI [10.5772/intechopen.86826, DOI 10.5772/INTECHOPEN.86826]
   Baptista P, 2008, ANAL BIOANAL CHEM, V391, P943, DOI 10.1007/s00216-007-1768-z
   Baraket A, 2017, BIOSENS BIOELECTRON, V93, P170, DOI 10.1016/j.bios.2016.09.023
   Batool R, 2019, BIOSENSORS-BASEL, V9, DOI 10.3390/bios9010046
   Battaglia TM, 2005, ANAL CHEM, V77, P7016, DOI 10.1021/ac050568w
   Bhavsar K, 2009, BIOSENS BIOELECTRON, V25, P506, DOI 10.1016/j.bios.2009.07.017
   Bollella P, 2017, BIOSENS BIOELECTRON, V89, P152, DOI 10.1016/j.bios.2016.03.068
   Bustin SA, 2005, CLIN SCI, V109, P365, DOI 10.1042/CS20050086
   Campuzano S, 2021, SENSORS-BASEL, V21, DOI 10.3390/s21010189
   Cardoso AR, 2019, BIOELECTROCHEMISTRY, V130, DOI 10.1016/j.bioelechem.2019.04.017
   Caro C, 2010, SILVER NANOPARTICLES, P201
   Chen C, 2021, NANOSCALE RES LETT, V16, DOI 10.1186/s11671-021-03527-w
   Chen PY, 2015, ACS NANO, V9, P4173, DOI 10.1021/acsnano.5b00396
   Chen Y, 2007, NANO LETT, V7, P690, DOI 10.1021/nl062795z
   Cho S, 2020, APPL SCI-BASEL, V10, DOI 10.3390/app10175889
   Chou TH, 2010, CYTOKINE, V51, P107, DOI 10.1016/j.cyto.2010.04.004
   Chung KF, 2009, ASTHMA AND COPD: BASIC MECHANISMS AND CLINICAL MANAGEMENT, 2ND EDITION, P327, DOI 10.1016/B978-0-12-374001-4.00027-4
   Crowther J.R., 1995, ELISA THEORY PRACTIC, P1
   D'Orazio P, 2003, CLIN CHIM ACTA, V334, P41, DOI 10.1016/S0009-8981(03)00241-9
   Das S, 2013, FRONT LIFE SCI, V7, P90, DOI 10.1080/21553769.2013.869510
   Dinarello CA, 2007, EUR J IMMUNOL, V37, pS34, DOI 10.1002/eji.200737772
   Ding F, 2017, INT J ELECTROCHEM SC, V12, P11646, DOI 10.20964/2017.12.79
   Doria G, 2012, SENSORS-BASEL, V12, P1657, DOI 10.3390/s120201657
   Dutta N, 2021, BIOSENSORS-BASEL, V11, DOI 10.3390/bios11030094
   Farid S, 2015, BIOSENS BIOELECTRON, V71, P294, DOI 10.1016/j.bios.2015.04.047
   Fernandez-Garcia M., 2011, ENCY INORGANIC BIOIN
   Filik H, 2020, TALANTA, V211, DOI 10.1016/j.talanta.2020.120758
   Frasco MF, 2009, SENSORS-BASEL, V9, P7266, DOI 10.3390/s90907266
   Gagna CE, 2009, PHARMACOGENOMICS, V10, P895, DOI 10.2217/PGS.09.27
   Garcia-Aljaro C, 2010, BIOSENS BIOELECTRON, V26, P1437, DOI 10.1016/j.bios.2010.07.077
   Garg M, 2021, BIOSENS BIOELECTRON, V171, DOI 10.1016/j.bios.2020.112703
   Gazagne Agnes, 2005, Methods Mol Biol, V302, P289
   George JM, 2018, MICROCHIM ACTA, V185, DOI 10.1007/s00604-018-2894-3
   Gergeroglu H, 2020, SN APPL SCI, V2, DOI 10.1007/s42452-020-2404-1
   Giorgi-Coll S, 2020, MICROCHIM ACTA, V187, DOI 10.1007/s00604-019-3975-7
   Gogos CA, 2000, J INFECT DIS, V181, P176, DOI 10.1086/315214
   Gomes D. G., 2021, ADV NANOFERTILIZERS, P111, DOI [10.1016/B978-0-12-820092-6.00005-7, DOI 10.1016/B978-0-12-820092-6.00005-7]
   Gomes SAO, 2011, SENSORS-BASEL, V11, P11664, DOI 10.3390/s111211664
   Grange RD, 2014, BRIT J ANAESTH, V112, P213, DOI 10.1093/bja/aet293
   Grieshaber D, 2008, SENSORS-BASEL, V8, P1400, DOI 10.3390/s8031400
   Guerrero S, 2020, BIOELECTROCHEMISTRY, V133, DOI 10.1016/j.bioelechem.2020.107484
   Guo XD, 2020, FRONT CHEM, V8, DOI 10.3389/fchem.2020.00195
   Holzinger M, 2014, FRONT CHEM, V2, DOI 10.3389/fchem.2014.00063
   Huang H, 2020, NANO TODAY, V35, DOI 10.1016/j.nantod.2020.100972
   Iijima S, 2002, PHYSICA B, V323, P1, DOI 10.1016/S0921-4526(02)00869-4
   Ilie-Mihai RM, 2021, ELECTROANAL, V33, P6, DOI 10.1002/elan.202060118
   Jagannath B, 2021, BIOENG TRANSL MED, V6, DOI 10.1002/btm2.10220
   Jang J, 2003, CHEM COMMUN, P720, DOI 10.1039/b211716a
   Kelso A, 1998, IMMUNOL CELL BIOL, V76, P300, DOI 10.1046/j.1440-1711.1998.00757.x
   Khan MA, 2020, SENSORS-BASEL, V20, DOI 10.3390/s20030646
   Khosravi F, 2017, BIOSENSORS-BASEL, V7, DOI 10.3390/bios7020017
   Kimmel DW, 2012, ANAL CHEM, V84, P685, DOI 10.1021/ac202878q
   Koets M, 2009, BIOSENS BIOELECTRON, V24, P1893, DOI 10.1016/j.bios.2008.09.023
   Kour R, 2020, J ELECTROCHEM SOC, V167, DOI 10.1149/1945-7111/ab6bc4
   Kumar R., 2015, SCI LETT, V4, P161
   Kupsa T, 2012, BIOMED PAP, V156, P291, DOI 10.5507/bp.2012.108
   Lad AN, 2014, APPL NANOSCI, V4, P523, DOI 10.1007/s13204-013-0239-4
   Lee M, 2012, SENSOR ACTUAT B-CHEM, V175, P201, DOI 10.1016/j.snb.2012.04.090
   Li JW, 2018, APL PHOTONICS, V3, DOI 10.1063/1.5040861
   Li T, 2012, SENSOR ACTUAT B-CHEM, V171, P1060, DOI 10.1016/j.snb.2012.06.034
   Li YY, 2010, GOLD BULL, V43, P29, DOI 10.1007/BF03214964
   Liao W., 2011, MRS P, V1065, P505, DOI [10.1557/PROC-1065-QQ05-05, DOI 10.1557/PROC-1065-QQ05-05]
   Liberman A, 2014, SURF SCI REP, V69, P132, DOI 10.1016/j.surfrep.2014.07.001
   Liu GZ, 2021, VIEW-CHINA, V2, DOI 10.1002/VIW.20210003
   Liu GZ, 2019, ISCIENCE, V20, P137, DOI 10.1016/j.isci.2019.09.019
   Liu GZ, 2017, NANOSCALE, V9, P4934, DOI 10.1039/c6nr09381g
   Liu GZ, 2017, ACS SENSORS, V2, P218, DOI 10.1021/acssensors.6b00619
   Liu GZ, 2016, BIOSENS BIOELECTRON, V79, P810, DOI 10.1016/j.bios.2016.01.020
   Liu PZ, 2013, ELECTROCHIM ACTA, V113, P176, DOI 10.1016/j.electacta.2013.09.074
   Luo Y, 2016, FRONT IMMUNOL, V7, DOI 10.3389/fimmu.2016.00604
   Maduraiveeran G, 2018, BIOSENS BIOELECTRON, V103, P113, DOI 10.1016/j.bios.2017.12.031
   Malekzad H, 2017, NANOTECHNOL REV, V6, P301, DOI 10.1515/ntrev-2016-0014
   Malhotra B.D., 2018, NANOMATERIALS BIOSEN, P1, DOI DOI 10.1016/B978-0-323-44923-6.00001-7
   Malhotra R, 2010, ANAL CHEM, V82, P3118, DOI 10.1021/ac902802b
   Mazloum-Ardakani M, 2015, J ELECTROANAL CHEM, V757, P58, DOI 10.1016/j.jelechem.2015.09.006
   Mobed A, 2020, CYTOKINE, V136, DOI 10.1016/j.cyto.2020.155272
   Mochalin VN, 2012, NAT NANOTECHNOL, V7, P11, DOI [10.1038/NNANO.2011.209, 10.1038/nnano.2011.209]
   Nadzirah S, 2015, PLOS ONE, V10, DOI 10.1371/journal.pone.0139766
   Napi MLM, 2019, MATERIALS, V12, DOI 10.3390/ma12182985
   Napoli C, 2005, METH MOLEC MED, V108, P215
   Nessark F, 2020, ELECTROANAL, V32, P1795, DOI 10.1002/elan.201900633
   Nikolova MP, 2020, BIOMIMETICS-BASEL, V5, DOI 10.3390/biomimetics5020027
   Oh DY, 2018, BIOMICROFLUIDICS, V12, DOI 10.1063/1.5032170
   Palzer Sarah, 2005, Methods Mol Biol, V302, P273
   Pasinszki T, 2017, SENSORS-BASEL, V17, DOI 10.3390/s17081919
   Peng J, 2016, ANAL BIOCHEM, V492, P63, DOI 10.1016/j.ab.2015.09.018
   Perez JM, 2003, J AM CHEM SOC, V125, P10192, DOI 10.1021/ja036409g
   PICKER LJ, 1995, BLOOD, V86, P1408, DOI 10.1182/blood.V86.4.1408.bloodjournal8641408
   Pilehvar S, 2015, BIOSENSORS-BASEL, V5, P712, DOI 10.3390/bios5040712
   Potuckova L, 2011, J IMMUNOL METHODS, V371, P38, DOI 10.1016/j.jim.2011.06.012
   Prasanna SRVS, 2019, NANOMATERIALS AND POLYMER NANOCOMPOSITES: RAW MATERIALS TO APPLICATIONS, P123, DOI 10.1016/B978-0-12-814615-6.00004-7
   Pugh VJ, 2003, APPL SPECTROSC, V57, P1592, DOI 10.1366/000370203322640233
   Rahman SSU, 2017, RESULTS PHYS, V7, P4451, DOI 10.1016/j.rinp.2017.11.001
   Reddy LH, 2012, CHEM REV, V112, P5818, DOI 10.1021/cr300068p
   Reina G, 2017, CHEM SOC REV, V46, P4400, DOI 10.1039/c7cs00363c
   Roberts WL, 2004, CIRCULATION, V110, pE572, DOI 10.1161/01.CIR.0000148986.52696.07
   Roy B, 2019, COMP ANAL C, V84, P125, DOI 10.1016/bs.coac.2019.04.009
   Ruecha N, 2019, SENSOR ACTUAT B-CHEM, V279, P298, DOI 10.1016/j.snb.2018.10.024
   Sachdeva N, 2007, FRONT BIOSCI-LANDMRK, V12, P4682, DOI 10.2741/2418
   Sadik OA, 2009, BIOSENS BIOELECTRON, V24, P2749, DOI 10.1016/j.bios.2008.10.003
   Sahin S, 2021, EMERGENT MATER, V4, P187, DOI 10.1007/s42247-021-00195-5
   Sanchez-Tirado E, 2017, BIOSENS BIOELECTRON, V98, P240, DOI 10.1016/j.bios.2017.06.063
   Sanvicens N, 2009, TRAC-TREND ANAL CHEM, V28, P1243, DOI 10.1016/j.trac.2009.08.002
   Schmidt J, 2005, J MATER CHEM, V15, P831, DOI 10.1039/b414551h
   Serban I, 2020, FRONT CHEM, V8, DOI 10.3389/fchem.2020.00354
   Shetti NP, 2019, COLLOID SURFACE B, V178, P385, DOI 10.1016/j.colsurfb.2019.03.013
   Shi JJ, 2014, BIOSENS BIOELECTRON, V55, P51, DOI 10.1016/j.bios.2013.11.056
   Singh M, 2017, SENSORS-BASEL, V17, DOI 10.3390/s17020428
   Singh M, 2016, NANOSCALE, V8, P4613, DOI 10.1039/c5nr08706f
   Soleymani J, 2018, TRAC-TREND ANAL CHEM, V107, P169, DOI 10.1016/j.trac.2018.08.005
   Sperling RA, 2008, CHEM SOC REV, V37, P1896, DOI 10.1039/b712170a
   Stybayeva G, 2010, COLLOID SURFACE B, V80, P251, DOI 10.1016/j.colsurfb.2010.06.015
   Sun YG, 2002, SCIENCE, V298, P2176, DOI 10.1126/science.1077229
   Szmacinski H, 2013, BIONANOSCIENCE, V3, P30, DOI 10.1007/s12668-013-0076-7
   Tan P, 2021, BIOTECHNOL APPL BIOC, V68, P1236, DOI 10.1002/bab.2045
   Tanak AS, 2021, BIOSENS BIOELECTRON, V171, DOI 10.1016/j.bios.2020.112726
   THORPE R, 1992, BLOOD REV, V6, P133, DOI 10.1016/0268-960X(92)90025-L
   Tilmaciu CM, 2015, FRONT CHEM, V3, DOI 10.3389/fchem.2015.00059
   Tonello S, 2018, IFMBE PROC, V65, P213, DOI 10.1007/978-981-10-5122-7_54
   Tung TT, 2017, ADV FUNCT MATER, V27, DOI 10.1002/adfm.201702891
   Tuleuova N, 2010, CELL MOL BIOENG, V3, P337, DOI 10.1007/s12195-010-0148-5
   Tuleuova N, 2010, ANAL CHEM, V82, P1851, DOI 10.1021/ac9025237
   Vikesland PJ, 2010, ENVIRON SCI TECHNOL, V44, P3656, DOI 10.1021/es903704z
   Wang CY, 2020, IEEE NANOTECHNOL MAG, V14, P46, DOI [10.1109/MNANO.2020.2966205, 10.1109/mnano.2020.2966205]
   Wang GF, 2011, LANGMUIR, V27, P1224, DOI 10.1021/la1033433
   Wang Y, 2011, WORLD SCI SERIES NAN, V2
   Wang Y, 2016, J ELECTROCHEM SOC, V163, pB140, DOI 10.1149/2.0271605jes
   Wei H, 2015, ENVIRON SCI-NANO, V2, P120, DOI 10.1039/c4en00211c
   Whiteside T.L., 2002, BIOTECHNIQUES, V33, pS4
   Willner MR, 2018, J NANOBIOTECHNOL, V16, DOI 10.1186/s12951-018-0419-1
   Wu W, 2015, SCI TECHNOL ADV MAT, V16, DOI 10.1088/1468-6996/16/2/023501
   Xiao Y, 2003, SCIENCE, V299, P1877, DOI 10.1126/science.1080664
   Xu J, 2020, ANAL BIOANAL CHEM, V412, P2599, DOI 10.1007/s00216-020-02487-x
   Xu M, 2019, BIOSENS BIOELECTRON, V124, P96, DOI 10.1016/j.bios.2018.10.019
   Yadav BC, 2008, INT J NANOTECH APPL, V2, P15
   Yang T, 2013, SENSOR ACTUAT B-CHEM, V178, P310, DOI 10.1016/j.snb.2012.12.107
   Yaqoob SB, 2020, FRONT CHEM, V8, DOI 10.3389/fchem.2020.00376
   Yuan L, 2011, ANAL CHEM, V83, P6800, DOI 10.1021/ac201558w
   Zhang J, 2007, NANO LETT, V7, P2101, DOI 10.1021/nl071084d
   Zhang JJ, 2011, CHEM COMMUN, V47, P6551, DOI 10.1039/c1cc11565k
   Zhang KX, 2018, BIOSENS BIOELECTRON, V102, P80, DOI 10.1016/j.bios.2017.11.023
   Zhang YT, 2013, ACS APPL MATER INTER, V5, P2626, DOI 10.1021/am4006786
   Zhou GN, 2015, J PROTEOME RES, V14, P1872, DOI 10.1021/pr501259e
NR 152
TC 5
Z9 5
U1 3
U2 19
PU MDPI
PI BASEL
PA ST ALBAN-ANLAGE 66, CH-4052 BASEL, SWITZERLAND
EI 2079-6374
J9 BIOSENSORS-BASEL
JI Biosensors-Basel
PD OCT
PY 2021
VL 11
IS 10
AR 364
DI 10.3390/bios11100364
PG 27
WC Chemistry, Analytical; Nanoscience & Nanotechnology; Instruments &
   Instrumentation
WE Science Citation Index Expanded (SCI-EXPANDED)
SC Chemistry; Science & Technology - Other Topics; Instruments &
   Instrumentation
GA WV1EU
UT WOS:000716980800001
PM 34677320
OA Green Published, gold
DA 2023-06-30
ER

PT J
AU Kazemi, F
   Naghib, SM
   Zare, Y
   Rhee, KY
AF Kazemi, Fatemeh
   Naghib, Seyed Morteza
   Zare, Yasser
   Rhee, Kyong Yop
TI Biosensing Applications of Polyaniline (PANI)-Based Nanocomposites: A
   Review
SO POLYMER REVIEWS
LA English
DT Review
DE Polyaniline (PANI); nanocomposites; nanoparticles; conductivity
   mechanism; biosensing
ID POLYMER/CARBON NANOTUBES NANOCOMPOSITES; TISSUE ENGINEERING
   APPLICATIONS; WALLED CARBON NANOTUBES; CONDUCTING POLYMER;
   ELECTRICAL-CONDUCTIVITY; CHOLESTEROL OXIDASE; GLUCOSE BIOSENSOR;
   ELECTROCHEMICAL DETECTION; GRAPHENE OXIDE; NANOSTRUCTURED MONTICELLITE
AB Conducting polyaniline (PANI) brings together the electrical conductivity of metals with intriguing properties of plastics including facile processing as well as controllable chemical and physical properties. The nanoscaled PANI has attracted intense interest in various fields owing to the great physicochemical features including high conductivity, facile preparation, and fascinating redox behavior. PANI-based nanocomposites can help biocatalysts and bioreceptors including enzymes, antigen-antibodies, cells, and nucleic acids to immobilize on the surface in order to detect analytes and allow the biosensing process to occur at room temperature. In this article, an in-depth overview of the synthesis methods of PANI-based composites, their biomedical applications as biosensors, current states, challenges, and the potential application of them in the future have been presented and discussed. Additionally, recent PANI-based biosensing devices for the detection of glucose, cholesterol, choline, virus, cancer, and bacteria have been described.
C1 [Kazemi, Fatemeh; Naghib, Seyed Morteza] Iran Univ Sci & Technol IUST, Sch Adv Technol, Nanotechnol Dept, Tehran, Iran.
   [Zare, Yasser] ACECR, Motamed Canc Inst, Dept Interdisciplinary Technol, Biomat & Tissue Engn Res Grp,Breast Canc Res Ctr, Tehran, Iran.
   [Rhee, Kyong Yop] Kyung Hee Univ, Coll Engn, Dept Mech Engn, Yongin, South Korea.
C3 Iran University Science & Technology; Academic Center for Education,
   Culture & Research (ACECR); Kyung Hee University
RP Rhee, KY (通讯作者)，Kyung Hee Univ, Coll Engn, Dept Mech Engn, Yongin, South Korea.
EM rheeky@khu.ac.kr
RI Naghib, Seyed Morteza/S-8817-2018
OI Naghib, Seyed Morteza/0000-0003-4612-030X
FU Basic Science Research Program through the National Research Foundation
   of Korea (NRF) - Ministry of Education, Science and Technology
   [2020R1A2B5B02002203]; Cancer Control Research Center, Cancer Control
   Foundation, Iran University of Medical Sciences, Tehran, Iran
   [CCF-97052]
FX This work was supported by the Basic Science Research Program through
   the National Research Foundation of Korea (NRF) funded by the Ministry
   of Education, Science and Technology (project number:
   2020R1A2B5B02002203) and the Cancer Control Research Center, Cancer
   Control Foundation, Iran University of Medical Sciences, Tehran, Iran,
   as project No.: CCF-97052.
CR Abdelwahab AA, 2010, ELECTROANAL, V22, P21, DOI 10.1002/elan.200900363
   Akagi K, 2019, B CHEM SOC JPN, V92, P1509, DOI 10.1246/bcsj.20190092
   Al-Sagur H, 2018, BIOSENS BIOELECTRON, V102, P637, DOI 10.1016/j.bios.2017.12.004
   An Y., 2020, ENG SCI
   Anju VP, 2019, SENSOR ACTUAT A-PHYS, V285, P35, DOI 10.1016/j.sna.2018.10.037
   Aravamudhan S, 2007, BIOSENS BIOELECTRON, V22, P2289, DOI 10.1016/j.bios.2006.11.027
   Askari E, 2019, ULTRASON SONOCHEM, V58, DOI 10.1016/j.ultsonch.2019.104615
   Awotunde MA, 2019, J MATER RES TECHNOL, V8, P2432, DOI 10.1016/j.jmrt.2019.01.026
   Ayad MM, 2017, RSC ADV, V7, P18553, DOI 10.1039/c7ra02575k
   Azak H, 2018, POLYMER, V134, P44, DOI 10.1016/j.polymer.2017.11.044
   Bahadur A, 2018, DALTON T, V47, P15031, DOI 10.1039/c8dt03107j
   Bedre MD, 2009, POLYM COMPOSITE, V30, P1668, DOI 10.1002/pc.20740
   Behdinan K, 2020, NANOTECHNOL REV, V9, P41, DOI 10.1515/ntrev-2020-0004
   Bhadra J, 2019, RSC ADV, V9, P12496, DOI 10.1039/c9ra00936a
   Bhadra J, 2019, SENSOR ACTUAT A-PHYS, V288, P47, DOI 10.1016/j.sna.2019.01.012
   Bhadra S, 2009, PROG POLYM SCI, V34, P783, DOI 10.1016/j.progpolymsci.2009.04.003
   Burek M, 2018, POLYM REV, V58, P537, DOI 10.1080/15583724.2018.1443122
   Bustero I, 2020, ADV COMPOS HYBRID MA, V3, P31, DOI 10.1007/s42114-020-00136-6
   Cao TT, 2018, POLYMER, V153, P86, DOI 10.1016/j.polymer.2018.08.006
   Chang HX, 2007, ANAL CHEM, V79, P5111, DOI 10.1021/ac070639m
   Chatterjee MJ, 2017, RSC ADV, V7, P36403, DOI 10.1039/c7ra03855k
   Chen JW, 2019, J MATER CHEM C, V7, P11710, DOI 10.1039/c9tc03655e
   Chen X, 2018, RSC ADV, V8, P10948, DOI 10.1039/c8ra00934a
   Chen Y., 2020, FOOD AGROFORESTRY, V2, P13, DOI DOI 10.30919/ESFAF1111
   Chen YH, 2018, BIOSENS BIOELECTRON, V119, P215, DOI 10.1016/j.bios.2018.08.023
   Cho W, 2011, SYNTHETIC MET, V161, P2446, DOI 10.1016/j.synthmet.2011.09.025
   Das KR, 2019, POLYMER, V181, DOI 10.1016/j.polymer.2019.121747
   Das R, 2020, MAT MANUF, DOI DOI 10.30919/ESMM5F709
   Das T, 2019, POLYMER, V168, P61, DOI 10.1016/j.polymer.2019.01.058
   Dhand C, 2008, ANAL BIOCHEM, V383, P194, DOI 10.1016/j.ab.2008.08.039
   Dhand C, 2007, ANAL CHIM ACTA, V602, P244, DOI 10.1016/j.aca.2007.09.028
   Dhand C, 2011, BIOSENS BIOELECTRON, V26, P2811, DOI 10.1016/j.bios.2010.10.017
   Dhawan SK, 2001, SYNTHETIC MET, V125, P389, DOI 10.1016/S0379-6779(01)00478-7
   Divya V, 2012, EUR POLYM J, V48, P560, DOI 10.1016/j.eurpolymj.2011.12.009
   Do JS, 2018, MATER CHEM PHYS, V219, P1, DOI 10.1016/j.matchemphys.2018.07.057
   Doan L, 2019, ENG SCI, P10, DOI [10.30919/es8d510, DOI 10.30919/ES8D510]
   Dolatkhah A, 2018, LANGMUIR, V34, P341, DOI 10.1021/acs.langmuir.7b03613
   Dong H, 2019, ES ENERGY ENVIRON, V4, P19, DOI 10.30919/esee8c221
   Downs C, 1999, ADV MATER, V11, P1028, DOI 10.1002/(SICI)1521-4095(199908)11:12<1028::AID-ADMA1028>3.0.CO;2-N
   Durai L, 2020, MAT SCI ENG C-MATER, V111, DOI 10.1016/j.msec.2020.110806
   Faraji M, 2018, J SOLID STATE ELECTR, V22, P677, DOI 10.1007/s10008-017-3804-z
   Feng DX, 2014, ELECTROCHIM ACTA, V127, P334, DOI 10.1016/j.electacta.2014.02.072
   Feng X, 2015, BIOSENS BIOELECTRON, V70, P411, DOI 10.1016/j.bios.2015.03.046
   Fu Y, 2019, ES ENERGY ENV, P466
   Gao J, 2019, SENSOR ACTUAT B-CHEM, V287, P102, DOI 10.1016/j.snb.2019.02.020
   Garjonyte R, 2000, BIOSENS BIOELECTRON, V15, P445, DOI 10.1016/S0956-5663(00)00101-9
   Gautam V, 2018, INT J BIOL MACROMOL, V111, P1124, DOI 10.1016/j.ijbiomac.2018.01.094
   Ge CY, 2012, J COAT TECHNOL RES, V9, P59, DOI 10.1007/s11998-010-9316-8
   Gerard M, 2002, BIOSENS BIOELECTRON, V17, P345, DOI 10.1016/S0956-5663(01)00312-8
   Ghaly HA, 2017, RSC ADV, V7, P12726, DOI 10.1039/c6ra27957k
   Gong KD, 2018, J MATER CHEM A, V6, P11119, DOI 10.1039/c8ta03066a
   Gong QJ, 2019, J MATERIOMICS, V5, P313, DOI 10.1016/j.jmat.2019.03.004
   Grennan K, 2006, TALANTA, V68, P1591, DOI 10.1016/j.talanta.2005.08.036
   Gu H., 2018, ES MAT MANUFACTUR, V1, P3, DOI [10.30919/esmm5f108, DOI 10.30919/ESMM5F108]
   Gupta TK, 2014, NANOSCALE, V6, P842, DOI 10.1039/c3nr04565j
   Hao YQ, 2014, BIOSENS BIOELECTRON, V52, P422, DOI 10.1016/j.bios.2013.09.023
   Harris DG, 2019, J MACH LEARN RES, V20
   Hezarjaribi M, 2014, APPL SURF SCI, V295, P144, DOI 10.1016/j.apsusc.2014.01.018
   Homocianu M, 2020, POLYM REV, V60, P493, DOI 10.1080/15583724.2019.1676776
   Hong SY, 2017, NPG ASIA MATER, V9, DOI 10.1038/am.2017.194
   Hosseini MG, 2012, J APPL POLYM SCI, V124, P4671, DOI 10.1002/app.35506
   Hou PK, 2018, MAT MANUFACTUR, V1, P57, DOI 10.30919/esmm5f125.
   Houdayer A, 2005, SYNTHETIC MET, V151, P165, DOI 10.1016/j.synthmet.2005.04.003
   Hu BW, 2017, ACS SUSTAIN CHEM ENG, V5, P6924, DOI 10.1021/acssuschemeng.7b01126
   Hu T, 2019, NANOTECHNOL REV, V8, P513, DOI 10.1515/ntrev-2019-0046
   Hu YJ, 2017, ACS SUSTAIN CHEM ENG, V5, P8663, DOI 10.1021/acssuschemeng.7b01380
   Huang YF, 2012, POLYMER, V53, P2574, DOI 10.1016/j.polymer.2012.04.022
   Hui N, 2017, ACS APPL MATER INTER, V9, P2914, DOI 10.1021/acsami.6b11682
   Hussain KK, 2020, BIOSENS BIOELECTRON, V155, DOI 10.1016/j.bios.2020.112094
   Ingle R.V., 2020, ES ENERGY ENV, V8, P54, DOI [10.30919/esmm5f732, DOI 10.30919/ESMM5F732]
   Jia Y., 2019, ES ENERGY ENV, V7, P4, DOI DOI 10.30919/ESEE8C338
   Jiang DW, 2019, POLYM REV, V59, P280, DOI 10.1080/15583724.2018.1546737
   Jiang Q, 2020, NANOTECHNOL REV, V9, P136, DOI 10.1515/ntrev-2020-0012
   Kafi AKM, 2017, MICROCHIM ACTA, V184, P4443, DOI 10.1007/s00604-017-2479-6
   Kalantari E, 2019, MAT SCI ENG C-MATER, V98, P1087, DOI 10.1016/j.msec.2018.12.140
   Kalantari E, 2018, CERAM INT, V44, P14704, DOI 10.1016/j.ceramint.2018.05.098
   Kalantari E, 2018, CERAM INT, V44, P12731, DOI 10.1016/j.ceramint.2018.04.076
   Kang XH, 2009, BIOSENS BIOELECTRON, V25, P901, DOI 10.1016/j.bios.2009.09.004
   Kar P, 2013, SENSOR ACTUAT B-CHEM, V183, P25, DOI 10.1016/j.snb.2013.03.093
   Kausaite-Minkstimiene A, 2011, SENSOR ACTUAT B-CHEM, V158, P278, DOI 10.1016/j.snb.2011.06.019
   Kausaite-Minkstimiene A, 2010, BIOSENS BIOELECTRON, V26, P790, DOI 10.1016/j.bios.2010.06.023
   Kazemi F, 2020, MATER TODAY CHEM, V16, DOI 10.1016/j.mtchem.2020.100249
   Khan R, 2009, MAT SCI ENG C-BIO S, V29, P1399, DOI 10.1016/j.msec.2008.11.001
   Kim J, 2017, JOULE, V1, P739, DOI 10.1016/j.joule.2017.08.018
   Kim S, 2018, SENSOR ACTUAT A-PHYS, V274, P28, DOI 10.1016/j.sna.2018.03.004
   Kinyanjui JM, 2006, ELECTROCHIM ACTA, V51, P2825, DOI 10.1016/j.electacta.2005.08.013
   Kumar M, 2013, CHEM ENG J, V231, P397, DOI 10.1016/j.cej.2013.07.043
   Kumar P, 2019, POLYM REV, V59, P687, DOI 10.1080/15583724.2019.1625058
   Lai JH, 2016, J ELECTROANAL CHEM, V782, P138, DOI 10.1016/j.jelechem.2016.10.033
   Langer JJ, 2004, SURF SCI, V573, P140, DOI 10.1016/j.susc.2004.05.140
   Lee SY, 2019, NANOTECHNOL REV, V8, P444, DOI 10.1515/ntrev-2019-0039
   Lei D, 2017, J MATER SCI, V52, P2158, DOI 10.1007/s10853-016-0504-5
   Li HX, 2018, MATER CHEM PHYS, V207, P76, DOI 10.1016/j.matchemphys.2017.12.053
   Li L, 2009, J PHYS CHEM C, V113, P5502, DOI 10.1021/jp808582f
   Li M, 2017, J SOLID STATE ELECTR, V21, P485, DOI 10.1007/s10008-016-3390-5
   Li N., 2019, ENG SCI, V7, P72
   Li QW, 2019, WIRES ENERGY ENVIRON, V8, DOI 10.1002/wene.344
   Li S., 2018, EXPT INVESTIGATION S, P1
   Li WK, 2005, MATER LETT, V59, P800, DOI 10.1016/j.matlet.2004.11.024
   Li X., 2018, ENG SCI, V3, P89, DOI DOI 10.30919/ES8D743
   Li ZH, 2019, NANOTECHNOL REV, V8, P35, DOI 10.1515/ntrev-2019-0004
   Liao YZ, 2011, NANO LETT, V11, P954, DOI 10.1021/nl103322b
   Liu C, 2020, ADV COMPOS HYBRID MA, V3, P402, DOI 10.1007/s42114-020-00164-2
   Liu C, 2018, LANCET PLANET HEALTH, V2, pE12, DOI [10.1016/S2542-5196(17)30181-X, 10.1016/s2542-5196(17)30181-x]
   Liu FJ, 2007, MATER LETT, V61, P4400, DOI 10.1016/j.matlet.2007.02.030
   Liu J, 2017, SCI REP-UK, V7, DOI 10.1038/s41598-017-01350-x
   Liu JB, 2018, MICROCHIM ACTA, V185, DOI 10.1007/s00604-018-2717-6
   Liu NZ, 2019, ANAL CHEM, V91, P8334, DOI 10.1021/acs.analchem.9b01129
   Liu S, 2012, BIOSENS BIOELECTRON, V36, P186, DOI 10.1016/j.bios.2012.04.011
   Liu XL, 2005, ADV MATER, V17, P2727, DOI 10.1002/adma.200501211
   Liu Y, 2005, BIOSENS BIOELECTRON, V21, P984, DOI 10.1016/j.bios.2005.03.003
   Liu YZ, 2020, NANOTECHNOL REV, V9, P190, DOI 10.1515/ntrev-2020-0017
   Long DP, 2018, NANOSCALE, V10, P18597, DOI 10.1039/c8nr03847c
   Lou CQ, 2020, INT J BIOL MACROMOL, V149, P1130, DOI 10.1016/j.ijbiomac.2020.01.248
   Luo J, 2013, ELECTROCHIM ACTA, V96, P103, DOI 10.1016/j.electacta.2013.02.072
   Ma SD, 2012, J APPL POLYM SCI, V125, P1601, DOI 10.1002/app.35643
   Ma Y, 2019, POLYMER, V182, DOI 10.1016/j.polymer.2019.121808
   Ma Y, 2018, POLYMER, V156, P128, DOI 10.1016/j.polymer.2018.09.051
   Machida K, 2004, ELECTROCHEMISTRY, V72, P402, DOI 10.5796/electrochemistry.72.402
   Makvandi P, 2019, CARBOHYD POLYM, V223, DOI 10.1016/j.carbpol.2019.115023
   Manna K, 2017, ACS SUSTAIN CHEM ENG, V5, P10710, DOI 10.1021/acssuschemeng.7b02682
   Pesqueira CLM, 2013, J POLYM RES, V20, DOI 10.1007/s10965-012-0071-7
   Mo XY, 2019, ANAL METHODS-UK, V11, P1475, DOI 10.1039/c8ay02594k
   Mohamad A, 2020, BIOSENS BIOELECTRON, V155, DOI 10.1016/j.bios.2020.112108
   Molaabasi F, 2020, METHODS MOL BIOL, V2125, P27, DOI 10.1007/7651_2019_273
   Mondal S, 2017, J PHYS CHEM C, V121, P7573, DOI 10.1021/acs.jpcc.6b10978
   Mooss VA, 2017, CHEM PAP, V71, P1515, DOI 10.1007/s11696-017-0146-3
   Mostafaei A, 2012, PROG NAT SCI-MATER, V22, P273, DOI 10.1016/j.pnsc.2012.07.002
   Mu B, 2017, SCI REP-UK, V7, DOI 10.1038/s41598-017-05755-6
   Naghib S.M., 2019, HDB GRAPHENE SET, P397, DOI 10.1002/9781119468455.ch99
   Naghib SM, 2020, NANOTECHNOL REV, V9, P53, DOI 10.1515/ntrev-2020-0005
   Naghib SM, 2014, INT J ELECTROCHEM SC, V9, P2341
   Naghib SM, 2014, INT J ELECTROCHEM SC, V9, P2301
   Nandapure B. I., 2013, ADV MAT LETT, V4, P134, DOI DOI 10.5185/AMLETT.2012.5348
   Naseri M, 2018, CHEM REC, V18, P599, DOI 10.1002/tcr.201700101
   Ndangili PM, 2010, ELECTROCHIM ACTA, V55, P4267, DOI 10.1016/j.electacta.2009.04.058
   Neampet S, 2019, MICROCHIM ACTA, V186, DOI 10.1007/s00604-019-3845-3
   Nezakati T, 2018, CHEM REV, V118, P6766, DOI 10.1021/acs.chemrev.6b00275
   Nidamanuri N., 2020, ENG SCI, V9, P3, DOI [10.30919/es8d128906, DOI 10.30919/ES8D128906, 10.30919/ES8D128906]
   Nikfar N, 2018, PHYSICA B, V533, P69, DOI 10.1016/j.physb.2018.01.008
   Park H, 2015, ACS NANO, V9, P9974, DOI 10.1021/acsnano.5b03510
   Parra A, 2007, SENSOR ACTUAT B-CHEM, V124, P30, DOI 10.1016/j.snb.2006.11.051
   Parvaresh A, 2019, COMPLEMENT THER MED, V47, DOI 10.1016/j.ctim.2019.08.021
   Patil S. L., 2011, SENS TRANSDUCERS, V134
   Peymanfar R, 2017, J APPL POLYM SCI, V134, DOI 10.1002/app.45135
   Prathap MUA, 2019, BIOSENS BIOELECTRON, V142, DOI 10.1016/j.bios.2019.111522
   Qiao Y, 2019, RESULTS PHYS, V13, DOI 10.1016/j.rinp.2019.102221
   Qiu L., 2018, ES ENERGY ENVIRON, V2, P66, DOI [10.30919/esee8c139, DOI 10.30919/ESEE8C139]
   Radhakrishnan S, 2009, ELECTROCHEM SOLID ST, V12, pA84, DOI 10.1149/1.3074315
   Ramachandran A, 2017, ENVIRON SCI POLLUT R, V24, P7490, DOI 10.1007/s11356-017-8465-z
   Ramesan MT, 2018, J MATER SCI-MATER EL, V29, P4301, DOI 10.1007/s10854-017-8377-1
   Ramesan MT, 2017, J MATER SCI-MATER EL, V28, P16181, DOI 10.1007/s10854-017-7519-9
   Ren X, 2017, ACS APPL MATER INTER, V9, P37637, DOI 10.1021/acsami.7b13416
   Saini Deepshikha, 2012, ISRN Nanotechnology, DOI 10.5402/2012/102543
   Salahandish R, 2019, SCI REP-UK, V9, DOI 10.1038/s41598-018-37573-9
   Salahandish R, 2018, BIOSENS BIOELECTRON, V120, P129, DOI 10.1016/j.bios.2018.08.025
   Salahandish R, 2018, BIOSENS BIOELECTRON, V117, P104, DOI 10.1016/j.bios.2018.05.043
   Salahandish R, 2018, IEEE SENS J, V18, P2513, DOI 10.1109/JSEN.2018.2789433
   Sampreeth T, 2018, J MATER SCI, V53, P591, DOI 10.1007/s10853-017-1505-8
   Scognamiglio V, 2013, BIOSENS BIOELECTRON, V47, P12, DOI 10.1016/j.bios.2013.02.043
   Sen T, 2016, RSC ADV, V6, P42196, DOI 10.1039/c6ra03049a
   Senel M, 2015, MAT SCI ENG C-MATER, V48, P287, DOI 10.1016/j.msec.2014.12.020
   Sergeyeva TA, 1996, SENSOR ACTUAT B-CHEM, V34, P283, DOI 10.1016/S0925-4005(97)80006-8
   Seyfoori A, 2019, J TAIWAN INST CHEM E, V96, P503, DOI 10.1016/j.jtice.2018.10.018
   Shaban M, 2018, J POLYM ENVIRON, V26, P434, DOI 10.1007/s10924-017-0937-1
   Shoaie N, 2019, MICROCHIM ACTA, V186, DOI 10.1007/s00604-019-3588-1
   Sigolaeva LV, 2019, POLYMER, V168, P95, DOI 10.1016/j.polymer.2019.02.005
   Singh A, 2018, ARTIF CELL NANOMED B, V46, P274, DOI 10.1080/21691401.2017.1307210
   Singh S, 2006, SENSOR ACTUAT B-CHEM, V115, P534, DOI 10.1016/j.snb.2005.10.025
   Smyslov RY, 2019, POLYMER, V168, P185, DOI 10.1016/j.polymer.2019.02.015
   Soni A, 2019, ANAL CHIM ACTA, V1055, P26, DOI 10.1016/j.aca.2018.12.033
   Soni A, 2019, SENSOR ACTUAT B-CHEM, V281, P634, DOI 10.1016/j.snb.2018.10.126
   Soni A, 2018, TALANTA, V187, P379, DOI 10.1016/j.talanta.2018.05.038
   Spain E, 2011, BIOSENS BIOELECTRON, V26, P2613, DOI 10.1016/j.bios.2010.11.017
   Srivastava M, 2014, ANAL METHODS-UK, V6, P817, DOI 10.1039/c3ay41812j
   Stroylova Y, 2018, POLYMER, V137, P186, DOI 10.1016/j.polymer.2018.01.015
   Sun CY, 2019, POLYMER, V160, P246, DOI 10.1016/j.polymer.2018.11.051
   Swaminathan N, 2020, MICROCHEM J, V155, DOI 10.1016/j.microc.2020.104723
   Tan YT, 2018, J APPL POLYM SCI, V135, DOI 10.1002/app.45776
   Tang J, 2018, MICROCHIM ACTA, V185, DOI 10.1007/s00604-018-3089-7
   Tang L, 2017, J MATER SCI-MATER EL, V28, P7769, DOI 10.1007/s10854-017-6472-y
   Teixeira SR, 2016, BIOSENS BIOELECTRON, V85, P395, DOI 10.1016/j.bios.2016.05.034
   Tian ZF, 2014, RSC ADV, V4, P28195, DOI 10.1039/c4ra03146f
   Tran HD, 2008, ACS NANO, V2, P1841, DOI 10.1021/nn800272z
   Tseng RJ, 2005, NANO LETT, V5, P1077, DOI 10.1021/nl050587l
   Vahid NF, 2019, ANAL BIOANAL ELECTRO, V11, P930
   Valizadeh A, 2017, ARTIF CELL NANOMED B, V45, P1467, DOI 10.1080/21691401.2017.1282494
   Vega-Rios A, 2013, SYNTHETIC MET, V184, P52, DOI 10.1016/j.synthmet.2013.09.014
   Vellakkat M, 2017, J APPL POLYM SCI, V134, DOI 10.1002/app.44536
   Ventrapragada LK, 2019, NANOTECHNOL REV, V8, P18, DOI 10.1515/ntrev-2019-0002
   Vidal JC, 2000, J PHARMACEUT BIOMED, V24, P51, DOI 10.1016/S0731-7085(00)00395-2
   Virji S, 2005, SMALL, V1, P624, DOI 10.1002/smll.200400155
   Wan D, 2010, ACS APPL MATER INTER, V2, P3083, DOI 10.1021/am100591t
   Wang BX, 2013, COMPOS SCI TECHNOL, V86, P89, DOI 10.1016/j.compscitech.2013.07.003
   Wang HY, 1999, SENSOR ACTUAT B-CHEM, V56, P22, DOI 10.1016/S0925-4005(99)00025-8
   Wang J., 2018, ENG SCI, V4, P79
   Wang JS, 2019, BIOELECTROCHEMISTRY, V125, P90, DOI 10.1016/j.bioelechem.2018.09.006
   Wang JD, 2018, BIOSENS BIOELECTRON, V100, P1, DOI 10.1016/j.bios.2017.07.077
   Wang JF, 2019, ADV COMPOS HYBRID MA, V2, P1, DOI 10.1007/s42114-018-0067-9
   Wang J, 2008, CHEM REV, V108, P814, DOI 10.1021/cr068123a
   Wang L, 2014, J MATER CHEM A, V2, P4491, DOI 10.1039/c3ta13462h
   Wang RH, 2017, SCI REP-UK, V7, DOI 10.1038/srep44562
   Wang X., 2018, ENG SCI, V1, P55, DOI [10.30919/es.180325, DOI 10.30919/ES.180325]
   Wang XX, 2015, J PHYS CHEM C, V119, P9076, DOI 10.1021/acs.jpcc.5b00534
   Wang XF, 2017, NEW J CHEM, V41, P9354, DOI 10.1039/c7nj01903c
   Wang Y, 2017, SYNTHETIC MET, V228, P18, DOI 10.1016/j.synthmet.2017.04.009
   Wang YH, 2017, ACS APPL MATER INTER, V9, P20124, DOI 10.1021/acsami.7b05357
   Wang ZY, 2009, ANAL CHEM, V81, P1638, DOI 10.1021/ac802421h
   Wei HG, 2018, ADV COMPOS HYBRID MA, V1, P127, DOI 10.1007/s42114-017-0003-4
   Wu G, 2017, SCI REP-UK, V7, DOI 10.1038/srep43676
   Wu HK, 2018, ADV COMPOS HYBRID MA, V1, P168, DOI 10.1007/s42114-017-0014-1
   Wu N, 2021, ENG SCI, V13, P11, DOI 10.30919/es8d1149
   Wujcik, 2018, ENG SCI, V2, P26, DOI DOI 10.30919/ES8D615
   Xu GH, 2012, IND ENG CHEM RES, V51, P14390, DOI 10.1021/ie301734f
   Yadav R, 2019, POLYMER, V178, DOI 10.1016/j.polymer.2019.121573
   Yan X., 2020, MAT MANUF, V9, P21, DOI [10.30919/ESMM5F716, DOI 10.30919/ESMM5F716]
   Yang CH, 2009, J PHYS CHEM B, V113, P5052, DOI 10.1021/jp811125k
   Yang QG, 2019, ANAL CHIM ACTA, V1078, P161, DOI 10.1016/j.aca.2019.06.031
   Yang T, 2009, BIOSENS BIOELECTRON, V24, P2165, DOI 10.1016/j.bios.2008.11.011
   Yang ZY, 2016, RSC ADV, V6, P58329, DOI 10.1039/c6ra06366g
   Yao Q, 2010, ACS NANO, V4, P2445, DOI 10.1021/nn1002562
   Yassin MA, 2019, J IND ENG CHEM, V73, P106, DOI 10.1016/j.jiec.2019.01.011
   You H, 2020, SENSOR ACTUAT B-CHEM, V305, DOI 10.1016/j.snb.2019.127483
   Yukird J, 2017, BIOSENS BIOELECTRON, V87, P249, DOI 10.1016/j.bios.2016.08.062
   Zare EN, 2020, J MED CHEM, V63, P1, DOI 10.1021/acs.jmedchem.9b00803
   Zare Y, 2019, RESULTS PHYS, V15, DOI 10.1016/j.rinp.2019.102562
   Zare Y, 2019, JOM-US, V71, P3980, DOI 10.1007/s11837-019-03536-2
   Zare Y, 2019, COMPOS PART B-ENG, V175, DOI 10.1016/j.compositesb.2019.107132
   Zare Y, 2019, COMPOS PART B-ENG, V161, P601, DOI 10.1016/j.compositesb.2019.01.001
   Zare Y, 2019, COMPOS PART B-ENG, V156, P64, DOI 10.1016/j.compositesb.2018.08.056
   Zare Y, 2019, COMPOS PART B-ENG, V158, P162, DOI 10.1016/j.compositesb.2018.09.076
   Zare Y, 2018, COMPOS PART B-ENG, V155, P11, DOI 10.1016/j.compositesb.2018.08.028
   Zare Y, 2018, COMPOS PART B-ENG, V144, P1, DOI 10.1016/j.compositesb.2018.02.024
   Zare Y, 2018, COMPOS SCI TECHNOL, V155, P252, DOI 10.1016/j.compscitech.2017.10.007
   Zare Y, 2018, J MECH BEHAV BIOMED, V80, P164, DOI 10.1016/j.jmbbm.2018.01.037
   Zare Y, 2017, COMPOS PART A-APPL S, V100, P305, DOI 10.1016/j.compositesa.2017.05.031
   Zare Y, 2017, IND ENG CHEM RES, V56, P9107, DOI 10.1021/acs.iecr.7b01348
   Zare Y, 2017, J COLLOID INTERF SCI, V506, P283, DOI 10.1016/j.jcis.2017.07.050
   Zare Y, 2017, RSC ADV, V7, P34912, DOI 10.1039/c7ra04034b
   Zare Y, 2017, COMPOS SCI TECHNOL, V144, P18, DOI 10.1016/j.compscitech.2017.03.012
   Zare Y, 2015, SYNTHETIC MET, V202, P68, DOI 10.1016/j.synthmet.2015.02.002
   Zeng RJ, 2018, ANAL CHEM, V90, P12299, DOI 10.1021/acs.analchem.8b03889
   Zhai DY, 2013, ACS NANO, V7, P3540, DOI 10.1021/nn400482d
   Zhang B, 2012, CRYSTENGCOMM, V14, P1542, DOI 10.1039/c2ce06396d
   Zhang D., 2020, ENG SCI, V10, P35, DOI [10.30919/ES5E1002, DOI 10.30919/ES5E1002, DOI 10.30919/ES5-1002]
   Zhang P, 2017, MICROCHIM ACTA, V184, P4037, DOI 10.1007/s00604-017-2437-3
   Zhang Q, 2018, ANAL BIOCHEM, V540, P1, DOI 10.1016/j.ab.2017.10.009
   Zhang Q, 2015, BIOSENS BIOELECTRON, V72, P100, DOI 10.1016/j.bios.2015.04.084
   Zhang X, 2019, ADV COMPOS HYBRID MA, V2, P492, DOI 10.1007/s42114-019-00113-8
   Zhang XT, 2004, CARBON, V42, P1455, DOI 10.1016/j.carbon.2004.01.003
   Zhang Y., 2019, ES ENERGY ENV, V8, P42, DOI DOI 10.30919/ESEE8C386
   Zhang YF, 2020, NANOTECHNOL REV, V9, P478, DOI 10.1515/ntrev-2020-0039
   Zhao B., 2018, ENG SCI, V3, P5, DOI DOI 10.30919/ES8D735
   Zhao S., 2020, ENG SCI, V9, P77
   Zhao X, 2017, BIOMATERIALS, V122, P34, DOI 10.1016/j.biomaterials.2017.01.011
   Zhao X, 2015, ACTA BIOMATER, V26, P236, DOI 10.1016/j.actbio.2015.08.006
   Zhao Y., 2019, ENG SCI, V8, P33, DOI [10.30919/es8d501, DOI 10.30919/ES8D501]
   Zhao ZY, 2020, CARBON, V170, P302, DOI 10.1016/j.carbon.2020.08.040
   Zheng Y, 2019, BIOSENS BIOELECTRON, V126, P261, DOI 10.1016/j.bios.2018.09.076
   Zheng Y, 2017, MICROCHIM ACTA, V184, P4269, DOI 10.1007/s00604-017-2470-2
   Zhou QQ, 2017, SCI REP-UK, V7, DOI 10.1038/s41598-017-05773-4
   Zhu SB, 2012, J SOLID STATE CHEM, V190, P174, DOI 10.1016/j.jssc.2012.02.028
NR 264
TC 43
Z9 43
U1 23
U2 139
PU TAYLOR & FRANCIS INC
PI PHILADELPHIA
PA 530 WALNUT STREET, STE 850, PHILADELPHIA, PA 19106 USA
SN 1558-3724
EI 1558-3716
J9 POLYM REV
JI Polym. Rev.
PD JUL 3
PY 2021
VL 61
IS 3
BP 553
EP 597
DI 10.1080/15583724.2020.1858871
EA DEC 2020
PG 45
WC Polymer Science
WE Science Citation Index Expanded (SCI-EXPANDED)
SC Polymer Science
GA TZ1ST
UT WOS:000599380300001
DA 2023-06-30
ER

PT J
AU Zhou, N
   Liu, TJ
   Wen, BY
   Gong, CC
   Wei, G
   Su, ZQ
AF Zhou, Nan
   Liu, Tianjiao
   Wen, Bianying
   Gong, Coucong
   Wei, Gang
   Su, Zhiqiang
TI Recent Advances in the Construction of Flexible Sensors for Biomedical
   Applications
SO BIOTECHNOLOGY JOURNAL
LA English
DT Review
DE biomedical applications; carbon nanomaterials; flexible biosensors;
   nanoparticles; polymer
ID CARBON NANOTUBES; SENSITIVE DETECTION; GRAPHENE OXIDE; ELECTROCHEMICAL
   SENSORS; SELECTIVE DETECTION; PRESSURE SENSORS; GREEN SYNTHESIS;
   BIOSENSOR; NANOPARTICLES; IMMUNOSENSOR
AB The fabrication of flexible sensors is a potential way to promote the progress of modern social science and technology due to their wide applications in high-performance electronic equipment and devices. Flexible sensors based on organic materials combine the unique advantages of flexibility and low cost, increasing interest in healthcare monitoring, treatment, and human-machine interfaces. Advances in materials science and biotechnology have rapidly accelerated the development of bio-integrated multifunctional sensors and devices. Due to their excellent mechanical and electrical properties, many types of functional materials provided benefits for the construction of various sensors with improved flexibility and stretchability. In this review, recent advance in the fabrication of flexible sensors by using functional nanomaterials including nanoparticles, carbon materials, metal-organic materials, and polymers is presented. In addition, the potential biomedical applications of the fabricated flexible sensors for detecting gas molecules signals, small molecules, DNA/RNA, proteins, others are introduced and discussed.
C1 [Zhou, Nan; Liu, Tianjiao; Su, Zhiqiang] Beijing Univ Chem Technol, State Key Lab Chem Resource Engn, Beijing Key Lab Adv Funct Polymer Composites, Beijing 100029, Peoples R China.
   [Wen, Bianying] Beijing Technol & Business Univ, Sch Mat & Mech Engn, Beijing Key Lab Qual Evaluat Technol Hyg & Safety, China 100048, Peoples R China.
   [Gong, Coucong; Wei, Gang] Univ Bremen, Fac Prod Engn, D-28359 Bremen, Germany.
   [Wei, Gang] Qingdao Univ, Coll Chem & Chem Engn, Qingdao 266071, Peoples R China.
C3 Beijing University of Chemical Technology; Beijing Technology & Business
   University; University of Bremen; Qingdao University
RP Su, ZQ (通讯作者)，Beijing Univ Chem Technol, State Key Lab Chem Resource Engn, Beijing Key Lab Adv Funct Polymer Composites, Beijing 100029, Peoples R China.; Wen, BY (通讯作者)，Beijing Technol & Business Univ, Sch Mat & Mech Engn, Beijing Key Lab Qual Evaluat Technol Hyg & Safety, China 100048, Peoples R China.; Wei, G (通讯作者)，Univ Bremen, Fac Prod Engn, D-28359 Bremen, Germany.; Wei, G (通讯作者)，Qingdao Univ, Coll Chem & Chem Engn, Qingdao 266071, Peoples R China.
EM weibianying@tsinghua.org.cn; wei@uni-bremen.de; suzq@mail.buct.edu.cn
RI Wei, Gang/C-8747-2011
OI Wei, Gang/0000-0002-3838-8659
FU National Natural Science Foundation of China [51573013, 51873016,
   51873225]; Fundamental Research Funds for the Central Universities
   [JD2014]; Open Project Program of the Beijing Laboratory of Food Quality
   and Safety, Beijing Technology and Business University [QETHSP2019006]
FX The authors thank for the support from the National Natural Science
   Foundation of China (No. 51573013, No. 51873016, and No. 51873225). The
   author also gratefully acknowledge the support from the Fundamental
   Research Funds for the Central Universities (JD2014) and the Open
   Project Program of the Beijing Laboratory of Food Quality and Safety,
   Beijing Technology and Business University (QETHSP2019006).
CR Bahadir EB, 2015, ANAL BIOCHEM, V478, P107, DOI 10.1016/j.ab.2015.03.011
   Bandodkar AJ, 2016, NANO LETT, V16, P721, DOI 10.1021/acs.nanolett.5b04549
   Banerjee MB, 2019, IEEE SENS J, V19, P885, DOI 10.1109/JSEN.2018.2878926
   Bhatnagar D, 2017, INT J BIOL MACROMOL, V95, P505, DOI 10.1016/j.ijbiomac.2016.11.037
   Chen SY, 2018, NANO TODAY, V20, P84, DOI 10.1016/j.nantod.2018.04.006
   Chen XR, 2020, SENSOR ACTUAT B-CHEM, V313, DOI 10.1016/j.snb.2020.128038
   Chen XY, 2020, ANAL METHODS-UK, V12, P3250, DOI 10.1039/d0ay00633e
   Chen YH, 2018, BIOSENS BIOELECTRON, V119, P215, DOI 10.1016/j.bios.2018.08.023
   Cho IH, 2018, SENSORS-BASEL, V18, DOI 10.3390/s18010207
   Chua CK, 2014, CHEM SOC REV, V43, P291, DOI 10.1039/c3cs60303b
   Cockayne E, 2017, J PHYS CHEM C, V121, P4312, DOI 10.1021/acs.jpcc.6b11692
   Cui JJ, 2016, NANOTECHNOLOGY, V27, DOI 10.1088/0957-4484/27/9/095603
   Cui JJ, 2014, J SOLID STATE ELECTR, V18, P2693, DOI 10.1007/s10008-014-2524-x
   Dong SY, 2018, ACS APPL MATER INTER, V10, P14665, DOI 10.1021/acsami.8b00702
   Du D, 2010, ANAL CHEM, V82, P2989, DOI 10.1021/ac100036p
   Eissa S, 2013, ANALYST, V138, P4378, DOI 10.1039/c3an36883a
   Gao W, 2016, ACS SENSORS, V1, P866, DOI 10.1021/acssensors.6b00287
   Gao W, 2016, NATURE, V529, P509, DOI 10.1038/nature16521
   He FJ, 2008, ANAL LETT, V41, P2697, DOI 10.1080/00032710802238028
   He WY, 2019, SCI ADV, V5, DOI 10.1126/sciadv.aax0649
   Hu J, 2009, BIOSENS BIOELECTRON, V24, P1083, DOI 10.1016/j.bios.2008.08.051
   Huang QL, 2016, J ELECTROANAL CHEM, V781, P377, DOI 10.1016/j.jelechem.2016.07.007
   Huang XD, 2008, J CELL BIOL, V183, P711, DOI 10.1083/jcb.200801192
   Ittarat W, 2013, CLIN CHIM ACTA, V419, P47, DOI 10.1016/j.cca.2013.01.010
   Jiang S, 2013, NAT COMMUN, V4, DOI 10.1038/ncomms3225
   Kagie A, 2008, ELECTROANAL, V20, P1610, DOI 10.1002/elan.200804253
   Kim J, 2014, ANALYST, V139, P1632, DOI 10.1039/c3an02359a
   Kim T, 2018, MATERIALS, V11, DOI 10.3390/ma11071163
   Krejcova L, 2014, INT J ELECTROCHEM SC, V9, P3440
   Kuzyk A, 2012, NATURE, V483, P311, DOI 10.1038/nature10889
   Li XH, 2018, SENSOR ACTUAT B-CHEM, V277, P510, DOI 10.1016/j.snb.2018.09.047
   Li Y, 2020, BIOSENS BIOELECTRON, V150, DOI 10.1016/j.bios.2019.111903
   Liu HB, 2020, SENSOR ACTUAT B-CHEM, V304, DOI 10.1016/j.snb.2019.127364
   Liu JL, 2015, BIOSENS BIOELECTRON, V68, P204, DOI 10.1016/j.bios.2014.12.053
   Liu LL, 2014, GENET MOL RES, V13, P1724, DOI 10.4238/2014.January.14.9
   Liu TJ, 2019, SENSOR ACTUAT B-CHEM, V286, P370, DOI 10.1016/j.snb.2019.02.006
   Liu XL, 2013, ACTA PHYS SIN-CH ED, V62, DOI 10.7498/aps.62.045201
   Malhotra BD, 2003, SENSOR ACTUAT B-CHEM, V91, P117, DOI 10.1016/S0925-4005(03)00075-3
   Miao ZC, 2018, CURR MED CHEM, V25, P1920, DOI 10.2174/0929867325666180117111404
   Moreno-Guzman M, 2016, ELECTROCHIM ACTA, V214, P286, DOI 10.1016/j.electacta.2016.08.056
   Munge BS, 2011, ANGEW CHEM INT EDIT, V50, P7915, DOI 10.1002/anie.201102941
   Nakata S, 2017, ACS SENSORS, V2, P443, DOI 10.1021/acssensors.7b00047
   Niraj N., 2012, INT J THER APPL, V6, P28
   Nirala NR, 2015, SENSOR ACTUAT B-CHEM, V218, P42, DOI 10.1016/j.snb.2015.04.091
   Ouyang ZF, 2013, J MATER CHEM B, V1, P2415, DOI 10.1039/c3tb20316f
   Pacquiao MR, 2018, APPL SURF SCI, V453, P192, DOI 10.1016/j.apsusc.2018.04.199
   Pardo-Yissar V, 2003, J AM CHEM SOC, V125, P622, DOI 10.1021/ja028922k
   Popa MV, 2007, BIOELECTROCHEMISTRY, V71, P126, DOI 10.1016/j.bioelechem.2007.02.007
   Roy K, 2019, ACS APPL NANO MATER, V2, P2013, DOI 10.1021/acsanm.9b00033
   Schwartz G, 2013, NAT COMMUN, V4, DOI 10.1038/ncomms2832
   Sempionatto JR, 2017, LAB CHIP, V17, P1834, DOI 10.1039/c7lc00192d
   Shanbhag VKL, 2016, ANAL METHODS-UK, V8, P6255, DOI 10.1039/c6ay01023g
   Shi W, 2012, ANGEW CHEM INT EDIT, V51, P6432, DOI 10.1002/anie.201202533
   Su ZQ, 2014, RSC ADV, V4, P52598, DOI 10.1039/c4ra07848a
   Sun LJ, 2013, SCIENCE, V339, P786, DOI 10.1126/science.1232458
   Sun Y, 2016, RSC ADV, V6, P61897, DOI 10.1039/c6ra04039j
   Tang J, 2013, NANO LETT, V13, P5350, DOI 10.1021/nl4028507
   Tang YL, 2019, SENSOR ACTUAT B-CHEM, V286, P315, DOI 10.1016/j.snb.2019.01.129
   Tezerjani MD, 2016, ANAL METHODS-UK, V8, P7507, DOI 10.1039/c6ay01524g
   Tian N, 2008, J PHYS CHEM C, V112, P19801, DOI 10.1021/jp804051e
   Tit N, 2017, APPL SURF SCI, V394, P219, DOI 10.1016/j.apsusc.2016.10.052
   Tseng HW, 2014, CHEM COMMUN, V50, P1735, DOI 10.1039/c3cc48028c
   Wang F, 2013, CURR OPIN BIOTECH, V24, P562, DOI 10.1016/j.copbio.2013.02.005
   Wang HX, 2014, J MATER CHEM B, V2, P1362, DOI 10.1039/c3tb21538e
   Wang HM, 2020, ACS NANO, V14, P3219, DOI 10.1021/acsnano.9b08638
   Wang JC, 2019, ACS APPL MATER INTER, V11, P34305, DOI 10.1021/acsami.9b10575
   Wang JH, 2014, ACS MACRO LETT, V3, P529, DOI 10.1021/mz500213w
   Wang M, 2019, ADV MATER, V31, DOI 10.1002/adma.201805130
   Wang MH, 2015, DALTON T, V44, P6473, DOI 10.1039/c5dt00168d
   Wang ZW, 2019, ADV MATER, V31, DOI 10.1002/adma.201805630
   White RJ, 2009, CHEM SOC REV, V38, P3401, DOI 10.1039/b822668g
   Wilson GS, 2000, CHEM REV, V100, P2693, DOI 10.1021/cr990003y
   Wu L, 2017, NPG ASIA MATER, V9, DOI 10.1038/am.2017.11
   Wu LD, 2017, SCI REP-UK, V7, DOI 10.1038/s41598-017-05352-7
   Xiao T, 2020, TALANTA, V206, DOI 10.1016/j.talanta.2019.120210
   Xing G, 2009, CARBON, V47, P2131, DOI 10.1016/j.carbon.2009.03.067
   Xu SJ, 2011, ANAL CHEM, V83, P3817, DOI 10.1021/ac200237j
   Xue MQ, 2009, LANGMUIR, V25, P4347, DOI 10.1021/la900462f
   Yao HB, 2013, ADV MATER, V25, P6692, DOI 10.1002/adma.201303041
   Yeo SY, 2017, ACS APPL MATER INTER, V9, P42996, DOI 10.1021/acsami.7b15960
   Yin JQ, 2020, BIOSENS BIOELECTRON, V153, DOI 10.1016/j.bios.2020.112026
   Yu XQ, 2017, BIOSENS BIOELECTRON, V89, P72, DOI 10.1016/j.bios.2016.01.081
   Zang YP, 2015, MATER HORIZ, V2, P140, DOI 10.1039/c4mh00147h
   Zhan ZY, 2017, ACS APPL MATER INTER, V9, P37921, DOI 10.1021/acsami.7b10820
   Zhang G, 2010, NANOSCALE, V2, P1058, DOI 10.1039/c0nr00095g
   Zhang MF, 2015, POLYM CHEM-UK, V6, P6107, DOI 10.1039/c5py00777a
   Zhang PP, 2015, BIOMATER SCI-UK, V3, P852, DOI 10.1039/c5bm00058k
   Zhang PP, 2015, J MATER CHEM B, V3, P2487, DOI 10.1039/c4tb02092h
   Zhang PP, 2014, ACS APPL MATER INTER, V6, P7563, DOI 10.1021/am500908v
   Zhang PP, 2013, J MATER CHEM B, V1, P6525, DOI 10.1039/c3tb21270j
   Zhang RP, 2019, ANAL CHEM, V91, P6149, DOI 10.1021/acs.analchem.9b00752
   Zhang W, 2015, RSC ADV, V5, P103649, DOI 10.1039/c5ra21071b
   Zhang WS, 2020, ARAB J CHEM, V13, P1406, DOI 10.1016/j.arabjc.2017.11.012
   Zhang WS, 2015, NANOSCALE, V7, P18364, DOI 10.1039/c5nr06121k
   Zhao WW, 2013, ANAL CHEM, V85, P11686, DOI 10.1021/ac403691a
   Zhao Y, 2016, SCI REP-UK, V6, DOI 10.1038/srep32327
   Zheng BC, 2015, LASER PHOTONICS REV, V9, P517, DOI 10.1002/lpor.201500077
   Zhou M, 2011, NANOTECHNOLOGY, V22, DOI 10.1088/0957-4484/22/38/385502
   Zhu XW, 2017, ANAL CHEM, V89, P12054, DOI 10.1021/acs.analchem.7b02499
   Zor E, 2014, RSC ADV, V4, P12457, DOI 10.1039/c4ra00578c
NR 100
TC 17
Z9 17
U1 15
U2 125
PU WILEY-V C H VERLAG GMBH
PI WEINHEIM
PA POSTFACH 101161, 69451 WEINHEIM, GERMANY
SN 1860-6768
EI 1860-7314
J9 BIOTECHNOL J
JI Biotechnol. J.
PD DEC
PY 2020
VL 15
IS 12
SI SI
AR 2000094
DI 10.1002/biot.202000094
EA SEP 2020
PG 13
WC Biochemical Research Methods; Biotechnology & Applied Microbiology
WE Science Citation Index Expanded (SCI-EXPANDED)
SC Biochemistry & Molecular Biology; Biotechnology & Applied Microbiology
GA PE8LR
UT WOS:000565546700001
PM 32744777
DA 2023-06-30
ER

PT J
AU Wei, DL
   Wang, HN
   Zhu, JQ
   Luo, LC
   Huang, HB
   Li, L
   Yu, XH
AF Wei, Duanli
   Wang, Haonan
   Zhu, Jiaqing
   Luo, Licheng
   Huang, Huabo
   Li, Liang
   Yu, Xianghua
TI Highly Stretchable, Fast Self-Healing, Responsive Conductive Hydrogels
   for Supercapacitor Electrode and Motion Sensor
SO MACROMOLECULAR MATERIALS AND ENGINEERING
LA English
DT Article
DE conductive hydrogels; multifunction; poly(vinyl alcohol); polypyrrole
ID POLYPYRROLE HYDROGELS; HIGH-PERFORMANCE; COMPOSITE; MORPHOLOGY;
   NANOCOMPOSITES; TRANSPARENT; NANOTUBES; AEROGELS; GELS
AB Conductive hydrogels as potential soft materials have attracted tremendous attention in wearable electronic devices. Nonetheless, manufacturing intelligent materials that integrate mouldability, stretchability, responsive ability, fast self-healing ability, as well as mechanical and electrochemical properties is still a challenge. Here, multifunctional conductive hydrogels composed of poly(vinyl alcohol) (PVA) and polypyrrole (PPy) nanotube are prepared using borax as cross-linker. The existence of multicomplexation, entangled PVA chains, and interconnected PPy nanotubes, as well as extensive hydrogen bonding results in the fabrication of hierarchical network of PVA-PPy hydrogels. PVA-PPy hydrogels exhibit high stretchability (more than 1000%), multiresponsiveness, low density (0.95 g cm(-3)), high water content (96%), and 15 s self-healing features. Furthermore, the self-healing supercapacitor electrode and motion sensor based on PVA-PPy hydrogels demonstrate ideal performances. This facile strategy in this work would be promising to construct an excellent multifunctional soft material for various flexible electrode and biosensor.
C1 [Wei, Duanli; Wang, Haonan; Zhu, Jiaqing; Luo, Licheng; Huang, Huabo; Li, Liang; Yu, Xianghua] Wuhan Inst Technol, Hubei Key Lab Plasma Chem & Adv Mat, Hubei Key Lab Novel Reactor & Green Chem Technol, Key Lab Green Chem Proc,Minist Educ,Sch Mat Sci &, Wuhan 430205, Peoples R China.
   [Wei, Duanli] Wuhan Inst Technol, Coll Post & Telecommun, Wuhan 430073, Peoples R China.
   [Li, Liang] Nanjing Univ, State Key Lab Coordinat Chem, Nanjing 210023, Peoples R China.
C3 Wuhan Institute of Technology; Wuhan Institute of Technology; Nanjing
   University
RP Li, L; Yu, XH (通讯作者)，Wuhan Inst Technol, Hubei Key Lab Plasma Chem & Adv Mat, Hubei Key Lab Novel Reactor & Green Chem Technol, Key Lab Green Chem Proc,Minist Educ,Sch Mat Sci &, Wuhan 430205, Peoples R China.; Li, L (通讯作者)，Nanjing Univ, State Key Lab Coordinat Chem, Nanjing 210023, Peoples R China.
EM msell08@wit.edu.cn; yuxianghua05@163.com
OI Huang, Huabo/0000-0001-5545-5916
CR [Anonymous], ADV FUNCT MAT
   [Anonymous], ADV FUNCT MAT
   Biswas A, 2017, ACS SENSORS, V2, P1584, DOI 10.1021/acssensors.7b00648
   Bo JY, 2018, J POWER SOURCES, V407, P105, DOI 10.1016/j.jpowsour.2018.10.064
   Bohidar H. B., 2002, POLYM GELS FUNDAMENT
   Cao Y, 2017, ADV MATER, V29, DOI 10.1002/adma.201605099
   Chen JS, 2019, CHEM MATER, V31, P4553, DOI 10.1021/acs.chemmater.9b01239
   Chen L, 2000, MACROMOLECULES, V33, P1232, DOI 10.1021/ma990923i
   Chen WP, 2018, ACS APPL MATER INTER, V10, P1258, DOI 10.1021/acsami.7b17118
   Cobos M, 2019, CARBON, V150, P101, DOI 10.1016/j.carbon.2019.05.011
   Ding QQ, 2018, ACS APPL MATER INTER, V10, P27987, DOI 10.1021/acsami.8b09656
   Duan JJ, 2016, ADV MATER, V28, P8037, DOI 10.1002/adma.201602126
   Gao F, 2016, ACS APPL MATER INTER, V8, P8956, DOI 10.1021/acsami.6b00912
   Guiseppi-Elie A, 2010, BIOMATERIALS, V31, P2701, DOI 10.1016/j.biomaterials.2009.12.052
   Guo CX, 2014, J POWER SOURCES, V247, P660, DOI 10.1016/j.jpowsour.2013.09.014
   Han JQ, 2017, CELLULOSE, V24, P4433, DOI 10.1007/s10570-017-1409-4
   Han L, 2018, CHEM MATER, V30, P5561, DOI 10.1021/acs.chemmater.8b01446
   Huang H, 2013, CARBOHYD POLYM, V95, P72, DOI 10.1016/j.carbpol.2013.02.071
   Huang HB, 2014, J MATER CHEM A, V2, P16516, DOI 10.1039/c4ta03332a
   Huang Y, 2017, ANGEW CHEM INT EDIT, V56, P9141, DOI 10.1002/anie.201705212
   Huang Y, 2015, NAT COMMUN, V6, DOI 10.1038/ncomms10310
   Hur J, 2014, ACS NANO, V8, P10066, DOI 10.1021/nn502704g
   Kim CC, 2016, SCIENCE, V353, P682, DOI 10.1126/science.aaf8810
   Li JJ, 2017, CHEM MATER, V29, P8932, DOI 10.1021/acs.chemmater.7b02895
   Li W, 2015, EUR POLYM J, V66, P513, DOI 10.1016/j.eurpolymj.2015.03.020
   Liu K, 2018, ACS SUSTAIN CHEM ENG, V6, P6395, DOI 10.1021/acssuschemeng.8b00193
   Liu LC, 2019, ACS APPL MATER INTER, V11, P20394, DOI 10.1021/acsami.9b04871
   Lu Y, 2014, SCI REP-UK, V4, DOI 10.1038/srep05792
   Mallakpour S, 2019, NEW J CHEM, V43, P7502, DOI 10.1039/c9nj00116f
   Mawad D, 2012, ADV FUNCT MATER, V22, P2692, DOI 10.1002/adfm.201102373
   Rao BVB, 2015, PHYS CHEM CHEM PHYS, V17, P18353, DOI 10.1039/c5cp02476e
   Rong QF, 2017, ANGEW CHEM INT EDIT, V56, P14159, DOI 10.1002/anie.201708614
   Shi Y, 2016, NANO TODAY, V11, P738, DOI 10.1016/j.nantod.2016.10.002
   Shi Y, 2015, NANO LETT, V15, P6276, DOI 10.1021/acs.nanolett.5b03069
   Shi Y, 2015, ADV FUNCT MATER, V25, P1219, DOI 10.1002/adfm.201404247
   Shi Y, 2014, J MATER CHEM A, V2, P6086, DOI 10.1039/c4ta00484a
   Song P, 2018, NAT COMMUN, V9, DOI 10.1038/s41467-018-05238-w
   Sun R, 2014, NANOSCALE, V6, P12912, DOI 10.1039/c4nr03322a
   Tang XH, 2015, RSC ADV, V5, P50968, DOI 10.1039/c5ra06064h
   Tee BCK, 2012, NAT NANOTECHNOL, V7, P825, DOI [10.1038/NNANO.2012.192, 10.1038/nnano.2012.192]
   Wang HH, 2012, J PHYS CHEM C, V116, P13013, DOI 10.1021/jp301099r
   Wang K, 2015, ADV MATER, V27, P7451, DOI 10.1002/adma.201503543
   Wang Q, 2010, NATURE, V463, P339, DOI 10.1038/nature08693
   Wei DL, 2013, SOFT MATTER, V9, P2832, DOI 10.1039/c2sm27253a
   Xu J, 2013, ORG ELECTRON, V14, P3331, DOI 10.1016/j.orgel.2013.09.042
   Yan S, 2019, ACS APPL MATER INTER, V11, P10736, DOI 10.1021/acsami.9b00274
   Ye SB, 2014, ACS APPL MATER INTER, V6, P9671, DOI 10.1021/am502077p
   Yin BS, 2017, J MATER CHEM A, V5, P24942, DOI 10.1039/c7ta08152a
   Yuan LY, 2016, ELECTROCHIM ACTA, V213, P115, DOI 10.1016/j.electacta.2016.06.165
   Zhang GZ, 2017, MACROMOL RAPID COMM, V38, DOI 10.1002/marc.201700018
   Zhao HB, 2016, ACS APPL MATER INTER, V8, P9917, DOI 10.1021/acsami.6b00510
   Zhao ZG, 2017, ANGEW CHEM INT EDIT, V56, P13464, DOI 10.1002/anie.201707239
   Zhou L, 2018, ACS NANO, V12, P10957, DOI 10.1021/acsnano.8b04609
NR 53
TC 35
Z9 35
U1 19
U2 176
PU WILEY-V C H VERLAG GMBH
PI WEINHEIM
PA POSTFACH 101161, 69451 WEINHEIM, GERMANY
SN 1438-7492
EI 1439-2054
J9 MACROMOL MATER ENG
JI Macromol. Mater. Eng.
PD MAY
PY 2020
VL 305
IS 5
AR 2000018
DI 10.1002/mame.202000018
EA APR 2020
PG 12
WC Materials Science, Multidisciplinary; Polymer Science
WE Science Citation Index Expanded (SCI-EXPANDED)
SC Materials Science; Polymer Science
GA LR4ZQ
UT WOS:000526976700001
DA 2023-06-30
ER

PT J
AU Zare, EN
   Makvandi, P
   Ashtari, B
   Rossi, F
   Motahari, A
   Perale, G
AF Zare, Ehsan Nazarzadeh
   Makvandi, Pooyan
   Ashtari, Behnaz
   Rossi, Filippo
   Motahari, Ahmad
   Perale, Giuseppe
TI Progress in Conductive Polyaniline-Based Nanocomposites for Biomedical
   Applications: A Review
SO JOURNAL OF MEDICINAL CHEMISTRY
LA English
DT Review
ID CARBON-PASTE ELECTRODE; ELECTROCHEMICAL SENSOR; ANTIBACTERIAL ACTIVITY;
   GLUCOSE BIOSENSOR; INJECTABLE HYDROGELS; PHOTOTHERMAL THERAPY;
   ANTIOXIDANT ACTIVITY; GOLD NANOPARTICLES; ACTIVATED CARBON;
   DELIVERY-SYSTEM
AB Inherently conducting polymers (ICPs) are a specific category of synthetic polymers with distinctive electro-optic properties, which involve conjugated chains with alternating single and double bonds. Polyaniline (PANI), as one of the most well-known ICPs, has outstanding potential applications in biomedicine because of its high electrical conductivity and biocompatibility caused by its hydrophilic nature, low-toxicity, good environmental stability, and nano structured morphology. Some of the limitations in the use of PANT, such as its low processability and degradability, can be overcome by the preparation of its blends and nanocomposites with various (bio)polymers and nanomaterials, respectively. This review describes the state-of-the-art of biological activities and applications of conductive PANI-based nanocomposites in the biomedical fields, such as antimicrobial therapy, drug delivery, biosensors, nerve regeneration, and tissue engineering. The latest progresses in the biomedical applications of PANI-based nanocomposites are reviewed to provide a background for future research.
C1 [Zare, Ehsan Nazarzadeh] Damghan Univ, Sch Chem, Damghan 3671641167, Iran.
   [Makvandi, Pooyan; Ashtari, Behnaz] Iran Univ Med Sci, Fac Adv Technol Med, Dept Med Nanotechnol, Tehran 1449614535, Iran.
   [Makvandi, Pooyan] Natl Res Council CNR, IPCB, I-80125 Naples, Italy.
   [Ashtari, Behnaz] Shadad Ronak Commercializat Co, Pasdaran St, Tehran 1947, Iran.
   [Rossi, Filippo] Politecn Milano Tech Univ, Dept Chem Mat & Chem Engn, I-20133 Milan, Italy.
   [Motahari, Ahmad] Islamic Azad Univ, Jahrom Branch, Young Researchers & Elite Club, Jahrom 7414785318, Iran.
   [Perale, Giuseppe] Univ Appl Sci & Arts Southern Switzerland, Inst Mech Engn & Mat Technol, Biomat Lab, CH-6928 Manno, Switzerland.
   [Perale, Giuseppe] IRCCS AOU San Martino, Orthopaed Clin, Fac Med Sci, Dept Surg Sci, I-16132 Genoa, Italy.
   [Perale, Giuseppe] Ludwig Boltzmann Inst Expt & Clin Traumatol, Donaueschingenstr 13, A-1200 Vienna, Austria.
C3 Iran University of Medical Sciences; Consiglio Nazionale delle Ricerche
   (CNR); Istituto per i Polimeri, Compositi e Biomateriali (IPCB-CNR);
   Polytechnic University of Milan; Islamic Azad University; Ludwig
   Boltzmann Institute
RP Zare, EN (通讯作者)，Damghan Univ, Sch Chem, Damghan 3671641167, Iran.; Makvandi, P (通讯作者)，Iran Univ Med Sci, Fac Adv Technol Med, Dept Med Nanotechnol, Tehran 1449614535, Iran.; Makvandi, P (通讯作者)，Natl Res Council CNR, IPCB, I-80125 Naples, Italy.
EM e.nazarzadeh@du.ac.ir; pooyan.makvandi@ipcb.cnr.it
RI Nazarzadeh Zare, Ehsan/W-1076-2019; Rossi, Filippo/D-3679-2013;
   Motahari, Ahmad/N-4654-2017; Makvandi, Pooyan/G-9237-2016
OI Nazarzadeh Zare, Ehsan/0000-0002-0446-4385; Rossi,
   Filippo/0000-0003-2665-120X; Motahari, Ahmad/0000-0003-1709-9804;
   Makvandi, Pooyan/0000-0003-2456-0961
CR Abdi MM, 2019, INT J BIOL MACROMOL, V126, P1213, DOI 10.1016/j.ijbiomac.2019.01.001
   Ahammad AJS, 2016, J SOLID STATE ELECTR, V20, P1933, DOI 10.1007/s10008-016-3199-2
   Akyilmaz E, 2017, PREP BIOCHEM BIOTECH, V47, P86, DOI 10.1080/10826068.2016.1172235
   Akyuz D, 2019, SENSOR ACTUAT B-CHEM, V283, P848, DOI 10.1016/j.snb.2018.11.155
   Al-Sagur H, 2018, BIOSENS BIOELECTRON, V102, P637, DOI 10.1016/j.bios.2017.12.004
   Arslan H, 2018, BULG CHEM COMMUN, V50, P16
   Ashtari K, 2019, ADV DRUG DELIVER REV, V144, P162, DOI 10.1016/j.addr.2019.06.001
   Azmi UZM, 2018, SENSORS-BASEL, V18, DOI 10.3390/s18113926
   Bagherzadeh M, 2015, ANAL METHODS-UK, V7, P9317, DOI 10.1039/c5ay02284c
   Baheiraei N, 2014, MAT SCI ENG C-MATER, V44, P24, DOI 10.1016/j.msec.2014.07.061
   Bairi VG, 2013, J POLYM RES, V20, DOI 10.1007/s10965-013-0193-6
   Baker CO, 2017, CHEM SOC REV, V46, P1510, DOI 10.1039/c6cs00555a
   Baniasadi H, 2015, INT J BIOL MACROMOL, V74, P360, DOI 10.1016/j.ijbiomac.2014.12.014
   Bertuoli PT, 2019, PROG ORG COAT, V128, P40, DOI 10.1016/j.porgcoat.2018.12.007
   Bhandari S., 2018, POLYANILINE BLENDS C, P23
   Bhang SH, 2012, MACROMOL BIOSCI, V12, P402, DOI 10.1002/mabi.201100333
   Bhattarai DP, 2018, CHEM ENG J, V350, P57, DOI 10.1016/j.cej.2018.05.162
   Bilal S, 2019, MATERIALS, V12, DOI 10.3390/ma12132168
   Bonastre AM, 2011, PHYS CHEM CHEM PHYS, V13, P5365, DOI 10.1039/c0cp02327b
   Borriello A, 2011, J MATER SCI-MATER M, V22, P1053, DOI 10.1007/s10856-011-4259-x
   Botewad SN, 2018, OPT FIBER TECHNOL, V40, P8, DOI 10.1016/j.yofte.2017.11.002
   Campana V, 2014, J MATER SCI-MATER M, V25, P2445, DOI 10.1007/s10856-014-5240-2
   San Carlos AC, 2018, REV ESTUD HEMISFERIC, V9, P1
   Chen HL, 2016, THERANOSTICS, V6, P1096, DOI 10.7150/thno.14361
   Chen J, 2018, J COLLOID INTERF SCI, V514, P517, DOI 10.1016/j.jcis.2017.12.062
   Chen YH, 2018, BIOSENS BIOELECTRON, V119, P215, DOI 10.1016/j.bios.2018.08.023
   da Silva AL, 2016, POLIMEROS, V26, P21, DOI 10.1590/0104-1428.2276
   da Silva W, 2019, FOOD CHEM, V282, P18, DOI 10.1016/j.foodchem.2018.12.104
   Dai TY, 2008, CHEM COMMUN, P4279, DOI 10.1039/b807116k
   Dai TY, 2011, POLYMER, V52, P2550, DOI 10.1016/j.polymer.2011.04.006
   Das S, 2017, BIOMED MATER, V12, DOI 10.1088/1748-605X/aa7802
   Deng ZX, 2018, CHEM MATER, V30, P1729, DOI 10.1021/acs.chemmater.8b00008
   Dervisevic M, 2018, SENSOR ACTUAT B-CHEM, V254, P93, DOI 10.1016/j.snb.2017.06.161
   Dhand C, 2011, BIOSENS BIOELECTRON, V26, P2811, DOI 10.1016/j.bios.2010.10.017
   Dhand C, 2010, ELECTROANAL, V22, P2683, DOI 10.1002/elan.201000269
   DiTullio BT, 2018, COLLOID POLYM SCI, V296, P637, DOI 10.1007/s00396-018-4278-y
   Dong RN, 2016, ACS APPL MATER INTER, V8, P17138, DOI 10.1021/acsami.6b04911
   Dong YP, 2014, ANAL METHODS-UK, V6, P9367, DOI 10.1039/c4ay01908c
   dos Santos MR, 2018, MAT SCI ENG C-MATER, V89, P33, DOI 10.1016/j.msec.2018.03.019
   Eren O, 2016, J COMPOS MATER, V50, P2073, DOI 10.1177/0021998315601891
   Fang FF, 2010, MACROMOL RES, V18, P99, DOI 10.1007/s13233-009-0198-5
   Fatoni A, 2014, ELECTROCHIM ACTA, V130, P296, DOI 10.1016/j.electacta.2014.03.036
   Fayemi OE, 2018, J ELECTROANAL CHEM, V818, P236, DOI 10.1016/j.jelechem.2018.02.027
   Feng X, 2015, BIOSENS BIOELECTRON, V70, P411, DOI 10.1016/j.bios.2015.03.046
   Freitas TV, 2018, MATER LETT, V224, P42, DOI 10.1016/j.matlet.2018.04.062
   Fu YJ, 2018, COLLOID SURFACE A, V559, P289, DOI 10.1016/j.colsurfa.2018.09.065
   Gangopadhyay R, 2008, J POLYM SCI POL PHYS, V46, P2443, DOI 10.1002/polb.21574
   Gao ZG, 2018, J BIOMAT SCI-POLYM E, V29, P397, DOI 10.1080/09205063.2017.1421348
   Gautam V, 2018, ANAL BIOANAL CHEM, V410, P2173, DOI 10.1007/s00216-018-0880-6
   Gharibi R, 2014, RSC ADV, V4, P62046, DOI 10.1039/c4ra11454j
   Ghasemi-Mobarakeh L, 2011, J TISSUE ENG REGEN M, V5, pE17, DOI 10.1002/term.383
   Gholami H., 2017, CURR CHEM LETT, V6, P151, DOI [10.5267/j.ccl.2017.6.004, DOI 10.5267/J.CCL.2017.6.004]
   Gizdavic-Nikolaidis M, 2004, CURR APPL PHYS, V4, P347, DOI 10.1016/j.cap.2003.11.045
   Gizdavic-Nikolaidis MR, 2011, ACTA BIOMATER, V7, P4204, DOI 10.1016/j.actbio.2011.07.018
   Guarino V, 2013, ADV HEALTHC MATER, V2, P218, DOI 10.1002/adhm.201200152
   Gul Ijaz, 2017, Journal of Applied Biology & Biotechnology, V5, P72, DOI 10.7324/JABB.2017.50313
   Guo BL, 2018, BIOMACROMOLECULES, V19, P1764, DOI 10.1021/acs.biomac.8b00276
   Guo BL, 2014, SCI CHINA CHEM, V57, P490, DOI 10.1007/s11426-014-5086-y
   Guo BL, 2013, PROG POLYM SCI, V38, P1263, DOI 10.1016/j.progpolymsci.2013.06.003
   Nguyen HT, 2018, ACTA BIOMATER, V68, P154, DOI 10.1016/j.actbio.2017.12.033
   Hansen B, 2016, SYNTHETIC MET, V222, P224, DOI 10.1016/j.synthmet.2016.10.028
   Harrison FE, 2009, FREE RADICAL BIO MED, V46, P719, DOI 10.1016/j.freeradbiomed.2008.12.018
   Hasantabar V, 2017, ADV POLYM TECH, V36, DOI 10.1002/adv.21609
   Haugen HJ, 2019, J CLIN PERIODONTOL, V46, P92, DOI 10.1111/jcpe.13058
   He SJ, 2015, BIOSENS BIOELECTRON, V68, P462, DOI 10.1016/j.bios.2015.01.018
   Hou H, 2015, J MATER CHEM B, V3, P5189, DOI 10.1039/c5tb00556f
   Hou YH, 2016, J MATER SCI-MATER EL, V27, P6615, DOI 10.1007/s10854-016-4669-0
   Hsiao CW, 2013, BIOMATERIALS, V34, P1063, DOI 10.1016/j.biomaterials.2012.10.065
   Huang J., 2006, CONJUGATED POLYM THE
   Huang KJ, 2014, SENSOR ACTUAT B-CHEM, V194, P303, DOI 10.1016/j.snb.2013.12.106
   Humpolicek P, 2018, MAT SCI ENG C-MATER, V91, P303, DOI 10.1016/j.msec.2018.05.037
   Humpolicek P, 2018, SCI REP-UK, V8, DOI 10.1038/s41598-017-18290-1
   Humpolicek P, 2012, SYNTHETIC MET, V162, P722, DOI 10.1016/j.synthmet.2012.02.024
   Ibarra LE, 2015, ECOTOX ENVIRON SAFE, V114, P84, DOI 10.1016/j.ecoenv.2015.01.013
   Ismayil KMM, 2020, J ELASTOM PLAST, V52, P103, DOI 10.1177/0095244318819238
   Itoi H, 2017, CHEM COMMUN, V53, P3201, DOI 10.1039/c6cc08822h
   Jotiram KP, 2012, NANO BIOMED ENG, V4, P144, DOI DOI 10.5101/nbe.v4i3.p144-149
   KAKDE K, 2017, INDIAN J SCI TECHNOL, V10, P1
   Kapralova VM, 2018, SEMICONDUCTORS+, V52, P816, DOI 10.1134/S1063782618060076
   Kaur Amritpal, 2016, Research Cell: An International Journal of Engineering Sciences, V18, P40
   Kaur G, 2015, RSC ADV, V5, P37553, DOI 10.1039/c5ra01851j
   Kaur M, 2015, DRUG DELIV, V22, P328, DOI 10.3109/10717544.2014.894594
   Khalid M., 2013, INDIAN J MAT SCI, V2013, P1, DOI DOI 10.1155/2013/718304
   Kiristi M., 2011, HDB ENG SPECIALTY TH, V4, P183, DOI [10.1002/9781118229064.ch7, DOI 10.1002/9781118229064.CH7]
   Kong I., 2015, MANUFACTURING NATURA, P331, DOI [10.1007/978-3-319-07944-8_16, DOI 10.1007/978-3-319-07944-8_16]
   Kucekova Z, 2014, COLLOID SURFACE B, V116, P411, DOI 10.1016/j.colsurfb.2014.01.027
   Kumar A, 2010, NANOTECHNOLOGY, V21
   Lai JH, 2016, J ELECTROANAL CHEM, V782, P138, DOI 10.1016/j.jelechem.2016.10.033
   Lakshmi GBVS, 2016, NANOTECHNOLOGY, V27, DOI 10.1088/0957-4484/27/34/345101
   Langer R, 2009, ADV MATER, V21, P3235, DOI 10.1002/adma.200902589
   Li FL, 2014, EUR FOOD RES TECHNOL, V239, P227, DOI 10.1007/s00217-014-2211-2
   Li MY, 2006, BIOMATERIALS, V27, P2705, DOI 10.1016/j.biomaterials.2005.11.037
   Li W, 2015, EUR POLYM J, V66, P513, DOI 10.1016/j.eurpolymj.2015.03.020
   Li WJ, 2002, J BIOMED MATER RES, V60, P613, DOI 10.1002/jbm.10167
   Li YS, 2014, PLOS ONE, V9, DOI 10.1371/journal.pone.0107361
   Liang X, 2018, BIOCHIP J, V12, P137, DOI 10.1007/s13206-017-2206-8
   Liu D, 2016, THERANOSTICS, V6, P1306, DOI 10.7150/thno.14858
   Liu S, 2010, APPL SURF SCI, V256, P3427, DOI 10.1016/j.apsusc.2009.12.046
   Lorestani F, 2015, APPL SURF SCI, V347, P816, DOI 10.1016/j.apsusc.2015.04.184
   Lukman SK, 2019, MATEC WEB CONF, V253, DOI 10.1051/matecconf/201925303001
   Luo YL, 2010, J BIOMAT SCI-POLYM E, V21, P1143, DOI 10.1163/092050609X12459333183584
   Makvandi P, 2020, ACTA BIOMATER, V101, P69, DOI 10.1016/j.actbio.2019.09.025
   Makvandi P, 2019, CARBOHYD POLYM, V223, DOI 10.1016/j.carbpol.2019.115023
   Makvandi P, 2018, POLYM ADVAN TECHNOL, V29, P364, DOI 10.1002/pat.4123
   Marakova N, 2017, APPL SURF SCI, V396, P169, DOI 10.1016/j.apsusc.2016.11.024
   Masim FCP, 2019, ENVIRON TECHNOL, V40, P226, DOI 10.1080/09593330.2017.1385646
   Mazrad ZAI, 2017, J MATER CHEM B, V5, P7099, DOI 10.1039/c7tb01606a
   McKeon KD, 2010, J APPL POLYM SCI, V115, P1566, DOI 10.1002/app.31296
   Menon R., 2004, ENCY NANOSCIENCE NAN, P715
   Mistry KK, 2014, ANALYST, V139, P2289, DOI 10.1039/c3an02050a
   Moghadam PN, 2012, COMPOS INTERFACE, V19, P475, DOI 10.1080/15685543.2012.760263
   Moghadam PN, 2010, E-POLYMERS, V54, P1
   Monjezi J., 2019, J APPL CHEM RES, V13, P57
   Moura RM, 2011, ARTIF ORGANS, V35, P471, DOI 10.1111/j.1525-1594.2011.01257.x
   Nam H, 2014, NANOSCALE RES LETT, V9, DOI 10.1186/1556-276X-9-566
   Natarajan TS, 2016, AEROSOL AIR QUAL RES, V16, P1911, DOI 10.4209/aaqr.2016.04.0167
   Neira-Carrillo A, 2016, COLLOID SURFACE B, V145, P634, DOI 10.1016/j.colsurfb.2016.05.060
   Nezakati T, 2018, CHEM REV, V118, P6766, DOI 10.1021/acs.chemrev.6b00275
   Norouzi P., 2019, J APPL CHEM RES, V13, P24
   Norouzi P, 2018, ANAL BIOANAL ELECTRO, V10, P18
   Norouzian RS, 2014, CHINESE J POLYM SCI, V32, P218, DOI 10.1007/s10118-014-1402-4
   Oves M., 2018, POLYANILINE NANOCOMP, DOI [10.1002/9783527807918.ch6, DOI 10.1002/9783527807918.CH6]
   Parsa A, 2016, J ELECTROANAL CHEM, V760, P113, DOI 10.1016/j.jelechem.2015.11.021
   Peng H, 2015, RSC ADV, V5, P12034, DOI 10.1039/c4ra11889h
   Pierini F, 2017, J NANOMATER, V2017, P1
   Pournaqi F, 2017, BIOLOGICALS, V45, P78, DOI 10.1016/j.biologicals.2016.09.010
   Qazi TH, 2014, BIOMATERIALS, V35, P9068, DOI 10.1016/j.biomaterials.2014.07.020
   Qi KZ, 2017, J ALLOY COMPD, V727, P792, DOI 10.1016/j.jallcom.2017.08.142
   Rana S, 2014, DALTON T, V43, P12263, DOI 10.1039/c4dt00898g
   Rassas I, 2019, SENSORS-BASEL, V19, DOI 10.3390/s19010154
   Ren YY, 2018, MATER LETT, V214, P84, DOI 10.1016/j.matlet.2017.11.060
   Robertson J, 2018, PEERJ, V6, DOI 10.7717/peerj.5135
   Robertson J, 2018, MATERIALS, V11, DOI 10.3390/ma11030436
   Rossetto ALDF, 2014, CHEMOSPHERE, V108, P107, DOI 10.1016/j.chemosphere.2014.03.038
   Rotariu L, 2016, TRAC-TREND ANAL CHEM, V79, P80, DOI 10.1016/j.trac.2015.12.017
   Saikia JP, 2010, COLLOID SURFACE B, V81, P158, DOI 10.1016/j.colsurfb.2010.07.005
   Salahandish R, 2019, SCI REP-UK, V9, DOI 10.1038/s41598-018-37573-9
   Sanchis C, 2011, BIOELECTROCHEMISTRY, V80, P105, DOI 10.1016/j.bioelechem.2010.06.006
   Sarvari R, 2017, NEW J CHEM, V41, P6371, DOI 10.1039/c7nj01063j
   Sen T, 2016, RSC ADV, V6, P42196, DOI 10.1039/c6ra03049a
   Senn N, 1889, AM J MED SCI, V98, P219, DOI 10.1097/00000441-188909000-00001
   Shahadat M, 2017, ADV COLLOID INTERFAC, V249, P2, DOI 10.1016/j.cis.2017.08.006
   Sharma A, 2018, CURR DRUG DELIV, V15, P367, DOI 10.2174/1567201815666171207165059
   Sharma Y, 2012, INT J BIOL MACROMOL, V51, P627, DOI 10.1016/j.ijbiomac.2012.06.014
   Shi ZJ, 2012, RSC ADV, V2, P1040, DOI 10.1039/c1ra00719j
   Shoaie N, 2018, IEEE SENS J, V18, P1835, DOI 10.1109/JSEN.2017.2787024
   Shukla SK, 2017, SENSOR ACTUAT B-CHEM, V242, P522, DOI 10.1016/j.snb.2016.11.062
   Silva JSF, 2018, ACS OMEGA, V3, P12147, DOI 10.1021/acsomega.8b01067
   Sim B, 2015, RSC ADV, V5, P11905, DOI 10.1039/c4ra13635g
   Soni A, 2018, TALANTA, V187, P379, DOI 10.1016/j.talanta.2018.05.038
   Srisuk P, 2018, ACS BIOMATER SCI ENG, V4, P1779, DOI 10.1021/acsbiomaterials.7b00917
   Stejskal J, 2014, SYNTHETIC MET, V195, P286, DOI 10.1016/j.synthmet.2014.06.020
   Su WH, 2013, FIXED POINT THEORY A, P1, DOI 10.1186/1687-1812-2013-89
   Sugianto TD, 2016, EXPERT OPIN DRUG DEL, V13, P7, DOI 10.1517/17425247.2015.1078309
   Tang WW, 2015, TALANTA, V131, P417, DOI 10.1016/j.talanta.2014.08.019
   Tian ZF, 2014, RSC ADV, V4, P28195, DOI 10.1039/c4ra03146f
   Tibbitt MW, 2016, J AM CHEM SOC, V138, P704, DOI 10.1021/jacs.5b09974
   Timin AS, 2018, ACS APPL MATER INTER, V10, P34849, DOI 10.1021/acsami.8b09810
   Tiwari A, 2013, BIOPOLYMERS, V99, P334, DOI 10.1002/bip.22170
   Tukimin N, 2018, J ELECTROANAL CHEM, V820, P74, DOI 10.1016/j.jelechem.2018.04.065
   Ulbrich K, 2016, CHEM REV, V116, P5338, DOI 10.1021/acs.chemrev.5b00589
   Villalba P, 2012, MAT SCI ENG C-MATER, V32, P594, DOI 10.1016/j.msec.2011.12.017
   Visan AI, 2019, POLYMERS-BASEL, V11, DOI 10.3390/polym11020283
   Vural T, 2018, J COLLOID INTERF SCI, V510, P318, DOI 10.1016/j.jcis.2017.09.079
   Wan ACA, 2010, ADV DRUG DELIVER REV, V62, P731, DOI 10.1016/j.addr.2010.02.002
   Wang HH, 2017, SCI REP-UK, V7, DOI 10.1038/srep43694
   Wang JS, 2019, BIOELECTROCHEMISTRY, V125, P90, DOI 10.1016/j.bioelechem.2018.09.006
   Wang JP, 2016, ACS APPL MATER INTER, V8, P24331, DOI 10.1021/acsami.6b08391
   Wang JP, 2016, J CONTROL RELEASE, V237, P23, DOI 10.1016/j.jconrel.2016.07.005
   Wang ML, 2019, J ELECTROANAL CHEM, V832, P174, DOI 10.1016/j.jelechem.2018.10.057
   Wang Q, 2018, J ELECTROANAL CHEM, V817, P184, DOI 10.1016/j.jelechem.2018.04.013
   Winkler T, 2018, BONE JOINT RES, V7, P232, DOI 10.1302/2046-3758.73.BJR-2017-0270.R1
   Wu JCC, 2014, SYNTHETIC MET, V198, P41, DOI 10.1016/j.synthmet.2014.09.017
   Wu SD, 2017, APPL SURF SCI, V401, P262, DOI 10.1016/j.apsusc.2017.01.024
   Xia B, 2017, ACTA BIOMATER, V51, P197, DOI 10.1016/j.actbio.2017.01.015
   Xia HB, 2011, J MATER CHEM, V21, P2463, DOI 10.1039/c0jm03635h
   Xing YD, 2016, INT J NANOMED, V11, P4327, DOI 10.2147/IJN.S97441
   Xu DF, 2016, ACS APPL MATER INTER, V8, P17090, DOI 10.1021/acsami.6b03555
   Xu Y, 2008, NATURE, V453, P338, DOI 10.1038/nature07042
   Xu ZH, 2016, BIOTECHNOL APPL BIOC, V63, P757, DOI 10.1002/bab.1447
   Yan L, 2018, FOOD HYDROCOLLOID, V84, P450, DOI 10.1016/j.foodhyd.2018.06.025
   Yan XB, 2010, ACS APPL MATER INTER, V2, P2521, DOI 10.1021/am100293r
   Yassin MA, 2019, J IND ENG CHEM, V73, P106, DOI 10.1016/j.jiec.2019.01.011
   Yin CQ, 2017, POLYMERS-BASEL, V9, DOI 10.3390/polym9100544
   You CQ, 2017, CHEM-EUR J, V23, P5352, DOI 10.1002/chem.201700059
   You CQ, 2017, NANOTECHNOLOGY, V28, DOI 10.1088/1361-6528/aa645f
   Youssef AM, 2017, CHEMISTRYSELECT, V2, P8553, DOI 10.1002/slct.201701513
   Yslas EI, 2012, CHEMOSPHERE, V87, P1374, DOI 10.1016/j.chemosphere.2012.02.033
   Zahed FM, 2018, J PHARMACEUT BIOMED, V161, P12, DOI 10.1016/j.jpba.2018.08.004
   Zamani FG, 2019, TRAC-TREND ANAL CHEM, V118, P264, DOI 10.1016/j.trac.2019.05.031
   Zare EN, 2020, ARAB J CHEM, V13, P2331, DOI 10.1016/j.arabjc.2018.04.016
   Zare EN, 2018, ENVIRON RES, V162, P173, DOI 10.1016/j.envres.2017.12.025
   Zare EN, 2014, IRAN POLYM J, V23, P257, DOI 10.1007/s13726-014-0221-3
   Zare EN, 2013, POLYM COMPOSITE, V34, P732, DOI 10.1002/pc.22476
   Zareh EN, 2011, IRAN POLYM J, V20, P319
   Zeng RJ, 2018, ANAL CHEM, V90, P12299, DOI 10.1021/acs.analchem.8b03889
   Zeng XP, 2018, NEW J CHEM, V42, P11944, DOI 10.1039/c7nj04327a
   Zengin H, 2019, POLYM ENG SCI, V59, pE182, DOI 10.1002/pen.24902
   Zhai DY, 2013, ACS NANO, V7, P3540, DOI 10.1021/nn400482d
   Zhan CX, 2017, J MATER CHEM C, V5, P1569, DOI 10.1039/c6tc04269d
   Zhang B, 2015, MICROCHIM ACTA, V182, P625, DOI 10.1007/s00604-014-1366-7
   Zhang XY, 2012, TOXICOL RES-UK, V1, P201, DOI 10.1039/c2tx20035j
   Zhao S, 2017, ENVIRON SCI-WAT RES, V3, P710, DOI 10.1039/c6ew00332j
   Zhao X, 2017, BIOMATERIALS, V122, P34, DOI 10.1016/j.biomaterials.2017.01.011
   Zhao X, 2015, ACTA BIOMATER, V26, P236, DOI 10.1016/j.actbio.2015.08.006
   Zhou J, 2013, BIOMATERIALS, V34, P9584, DOI 10.1016/j.biomaterials.2013.08.075
   Zhou K, 2018, ACS NANO, V12, P5888, DOI 10.1021/acsnano.8b02055
   Zhou YW, 2017, NANOSCALE, V9, P12746, DOI 10.1039/c7nr04241h
   Zhu XY, 2016, POLYM CHEM-UK, V7, P6467, DOI 10.1039/c6py01507g
   Zhuang XM, 2016, RSC ADV, V6, P92541, DOI 10.1039/c6ra14970g
   Zujovic ZD, 2009, SYNTHETIC MET, V159, P710, DOI 10.1016/j.synthmet.2008.12.023
NR 211
TC 209
Z9 214
U1 52
U2 597
PU AMER CHEMICAL SOC
PI WASHINGTON
PA 1155 16TH ST, NW, WASHINGTON, DC 20036 USA
SN 0022-2623
EI 1520-4804
J9 J MED CHEM
JI J. Med. Chem.
PD JAN 9
PY 2020
VL 63
IS 1
BP 1
EP 22
DI 10.1021/acs.jmedchem.9b00803
PG 22
WC Chemistry, Medicinal
WE Science Citation Index Expanded (SCI-EXPANDED)
SC Pharmacology & Pharmacy
GA KC4LC
UT WOS:000507150400001
PM 31502840
OA Green Published
HC Y
HP N
DA 2023-06-30
ER

PT J
AU Liu, R
   Li, ZY
   Huang, ZL
   Li, K
   Lv, Y
AF Liu, Rui
   Li, Ziyan
   Huang, Zili
   Li, Kun
   Lv, Yi
TI Biosensors for explosives: State of art and future trends
SO TRAC-TRENDS IN ANALYTICAL CHEMISTRY
LA English
DT Review
DE Biosensor; TNT; Explosive; Canine; Sensor array; Genetically engineered
   microorganism; Immunoassay; Aptamer; Molecularly imprinted polymer
ID MOLECULARLY IMPRINTED POLYMER; PLASMON RESONANCE IMMUNOSENSOR; HIGHLY
   SENSITIVE DETECTION; QUANTUM DOTS; SELECTIVE DETECTION; RATIONAL DESIGN;
   TRACE DETECTION; TNT DETECTION; ELECTROCHEMICAL DETECTION; CARBON
   NANOTUBES
AB Explosives sensing is currently one of the most pressing and significant concerns in homeland security, antiterrorism, and environmental protection. Biosensors can often provide an outstanding specificity and sensitivity for explosives, utilizing biological or bio-mimic recognition components such as antibodies, aptamers, and molecularly imprinted polymers. Despite intriguing properties and fast development, the biosensors-based explosive detection has not been reviewed in the past decade. Herein, the focus of this review is towards advances of biosensors of explosive, emphasizing quantitative biosensors in the past ten years, with the readers being referred to earlier or other technique related reviews. The basics of explosives, the qualitative biosensing (based on animals, electronic noses, and genetically engineered microorganisms), the quantitative biosensing (based on antibody, peptide aptamer, and molecularly imprinted polymers), and future perspectives are discussed in detail. (C) 2019 Elsevier B.V. All rights reserved.
C1 [Liu, Rui; Li, Ziyan; Huang, Zili; Li, Kun; Lv, Yi] Sichuan Univ, Coll Chem, Key Lab Green Chem & Technol, Minist Educ, Chengdu 610064, Sichuan, Peoples R China.
   [Lv, Yi] Sichuan Univ, Analyt & Testing Ctr, Chengdu 610064, Sichuan, Peoples R China.
C3 Sichuan University; Sichuan University
RP Lv, Y (通讯作者)，Sichuan Univ, Coll Chem, Key Lab Green Chem & Technol, Minist Educ, Chengdu 610064, Sichuan, Peoples R China.
EM lvy@scu.edu.cn
RI LV, Yi/E-3343-2010; Huang, Zili/X-1816-2019
OI LV, Yi/0000-0002-7104-2414; 
FU National Natural Science Foundation of China [21505008, 21575093];
   Scientific Research Fund of Science and Technology Department of Sichuan
   Province [19CXRC0047]; Recruitment Program of Global Experts (Thousand
   Talents Program) of Sichuan Province [903]; Fundamental Research Funds
   for the Central Universities
FX Dr. Peng Wu from Analytical & Testing Center, Sichuan University is
   gratefully thanked for insightful discussion. The National Natural
   Science Foundation of China (Nos. 21505008, and 21575093), and the
   Scientific Research Fund of Science and Technology Department of Sichuan
   Province (No. 19CXRC0047) are gratefully acknowledged. This work is also
   supported by the Recruitment Program of Global Experts (Thousand Talents
   Program) of Sichuan Province (No. 903) and the Fundamental Research
   Funds for the Central Universities.
CR Adams AA, 2011, ANAL CHEM, V83, P8411, DOI 10.1021/ac2009788
   Alipour M, 2018, APPL BIOCHEM MICRO+, V54, P677, DOI 10.1134/S0003683818060030
   Alizadeh T, 2014, BIOSENS BIOELECTRON, V61, P532, DOI 10.1016/j.bios.2014.05.041
   Alizadeh T, 2010, BIOSENS BIOELECTRON, V25, P1166, DOI 10.1016/j.bios.2009.10.003
   Anderson GP, 2008, J IMMUNOL METHODS, V339, P47, DOI 10.1016/j.jim.2008.08.001
   Anderson GP, 2007, ENVIRON SCI TECHNOL, V41, P2888, DOI 10.1021/es062333n
   Anderson GP, 2010, ANAL LETT, V43, P2913, DOI 10.1080/00032711003763699
   Askim JR, 2016, CHEM SCI, V7, P199, DOI 10.1039/c5sc02632f
   Bai JW, 2014, POLYM INT, V63, P1487, DOI 10.1002/pi.4650
   Bao H, 2012, CHINESE SCI BULL, V57, P2102, DOI 10.1007/s11434-012-5122-2
   Belkin S, 2017, NAT BIOTECHNOL, V35, P308, DOI 10.1038/nbt.3791
   Bianchi F, 2012, ANAL BIOANAL CHEM, V403, P2411, DOI 10.1007/s00216-012-5875-0
   Bird L, 2018, MOL SYST DES ENG, V3, P89, DOI 10.1039/c7me00084g
   Bunte G, 2009, PROPELL EXPLOS PYROT, V34, P245, DOI 10.1002/prep.200800111
   Calcerrada M, 2016, TRAC-TREND ANAL CHEM, V75, P75, DOI 10.1016/j.trac.2015.08.005
   Caygill JS, 2012, TALANTA, V88, P14, DOI 10.1016/j.talanta.2011.11.043
   Cennamo N, 2015, SENSOR ACTUAT B-CHEM, V208, P291, DOI 10.1016/j.snb.2014.10.079
   Charles PT, 2014, SENSORS-BASEL, V14, P4074, DOI 10.3390/s140304074
   Chen GS, 2019, ANGEW CHEM INT EDIT, V58, P1463, DOI 10.1002/anie.201813060
   Chen WJ, 2013, ANAL CHEM, V85, P9655, DOI 10.1021/ac401961f
   Cui YX, 2018, ACS SENSORS, V3, P1439, DOI 10.1021/acssensors.8b00113
   Ehrentreich-Forster E, 2008, ANAL BIOANAL CHEM, V391, P1793, DOI 10.1007/s00216-008-2150-5
   Ewing RG, 2013, TRAC-TREND ANAL CHEM, V42, P35, DOI 10.1016/j.trac.2012.09.010
   Fan XZ, 2010, IEEE SENSOR, P2629, DOI 10.1109/ICSENS.2010.5690229
   Farka Z, 2017, CHEM REV, V117, P9973, DOI 10.1021/acs.chemrev.7b00037
   Forbes TP, 2018, ANALYST, V143, P1948, DOI 10.1039/c7an02066j
   Gao DM, 2007, J AM CHEM SOC, V129, P7859, DOI 10.1021/ja070975k
   Germain ME, 2008, J AM CHEM SOC, V130, P5422, DOI 10.1021/ja800403k
   Giannetto M, 2013, ANAL BIOANAL CHEM, V405, P737, DOI 10.1007/s00216-012-6137-x
   Gillibert R, 2018, TRAC-TREND ANAL CHEM, V105, P166, DOI 10.1016/j.trac.2018.03.018
   Gingras A, 2013, BIOSENS BIOELECTRON, V48, P251, DOI 10.1016/j.bios.2013.03.076
   Giungato P, 2018, TRAC-TREND ANAL CHEM, V107, P116, DOI 10.1016/j.trac.2018.07.019
   Grate JW, 2012, TRAC-TREND ANAL CHEM, V41, P1, DOI 10.1016/j.trac.2012.08.007
   Guo ZZ, 2015, SENSOR ACTUAT B-CHEM, V207, P960, DOI 10.1016/j.snb.2014.06.137
   Habib MK, 2007, BIOSENS BIOELECTRON, V23, P1, DOI 10.1016/j.bios.2007.05.005
   Hall NJ, 2018, HELIYON, V4, DOI 10.1016/j.heliyon.2018.e00947
   Harper RJ, 2005, TALANTA, V67, P313, DOI 10.1016/j.talanta.2005.05.019
   Hassanzadeh J, 2017, NEW J CHEM, V41, P10659, DOI 10.1039/c7nj01802a
   Hesse A, 2016, J MOL RECOGNIT, V29, P88, DOI 10.1002/jmr.2511
   Ho MY, 2012, ANAL CHEM, V84, P4245, DOI 10.1021/ac300606n
   Holthoff EL, 2011, SENSORS-BASEL, V11, P2700, DOI 10.3390/s110302700
   Hu JY, 2018, ANAL CHEM, V90, P14469, DOI 10.1021/acs.analchem.8b04161
   Jaworski J, 2011, LANGMUIR, V27, P3180, DOI 10.1021/la104476p
   Johnston EJ, 2015, SCIENCE, V349, P1072, DOI 10.1126/science.aab3472
   Kangas MJ, 2017, CRIT REV ANAL CHEM, V47, P138, DOI 10.1080/10408347.2016.1233805
   Kaur A, 2019, ACCOUNTS CHEM RES, V52, P623, DOI 10.1021/acs.accounts.8b00368
   Kawaguchi T, 2008, SENSOR ACTUAT B-CHEM, V133, P467, DOI 10.1016/j.snb.2008.03.005
   Kong WJ, 2017, ANAL CHEM, V89, P7145, DOI 10.1021/acs.analchem.7b01111
   Latendresse CA, 2013, ANAL METHODS-UK, V5, P5457, DOI 10.1039/c3ay40293b
   Lazarowski L, 2018, FRONT VET SCI, V5, DOI 10.3389/fvets.2018.00050
   Lazarowski L, 2014, APPL ANIM BEHAV SCI, V151, P84, DOI 10.1016/j.applanim.2013.11.010
   Lazau C, 2016, APPL SURF SCI, V384, P449, DOI 10.1016/j.apsusc.2016.04.187
   Li GX, 2015, ANAL CHEM, V87, P10976, DOI 10.1021/acs.analchem.5b02913
   Li T, 2019, ACCOUNTS CHEM RES, V52, P288, DOI 10.1021/acs.accounts.8b00497
   Li YS, 2018, TRAC-TREND ANAL CHEM, V103, P198, DOI 10.1016/j.trac.2018.04.008
   Li YY, 2017, ANAL BIOANAL CHEM, V409, P6371, DOI 10.1007/s00216-017-0576-3
   Li Z, 2015, CHEM COMMUN, V51, P15312, DOI 10.1039/c5cc06221g
   Lichtenstein A, 2014, NAT COMMUN, V5, DOI 10.1038/ncomms5195
   Liu JL, 2013, ANAL CHIM ACTA, V759, P100, DOI 10.1016/j.aca.2012.10.051
   Liu R, 2018, TRAC-TREND ANAL CHEM, V105, P436, DOI 10.1016/j.trac.2018.06.003
   Liu R, 2017, ANAL CHEM, V89, P13269, DOI 10.1021/acs.analchem.7b03327
   Liu R, 2016, ACCOUNTS CHEM RES, V49, P775, DOI 10.1021/acs.accounts.5b00509
   Liu R, 2014, MASS SPECTROM REV, V33, P373, DOI 10.1002/mas.21391
   Liu R, 2011, ANAL CHEM, V83, P2330, DOI 10.1021/ac103265z
   Lordel S, 2010, J CHROMATOGR A, V1217, P6674, DOI 10.1016/j.chroma.2010.04.081
   Lu WZ, 2014, ASIAN J CHEM, V26, P773, DOI 10.14233/ajchem.2014.15536
   Ma RM, 2014, NAT NANOTECHNOL, V9, P600, DOI [10.1038/NNANO.2014.135, 10.1038/nnano.2014.135]
   MacCrehan WA, 2018, FORENSIC CHEM, V11, P58, DOI 10.1016/j.forc.2018.09.002
   MacLean EL, 2018, FRONT VET SCI, V5, DOI 10.3389/fvets.2018.00236
   Majdinasab M, 2018, TRAC-TREND ANAL CHEM, V107, P60, DOI 10.1016/j.trac.2018.07.016
   Masoumi S, 2018, SENSOR REV, V38, P181, DOI 10.1108/SR-08-2017-0167
   Meng ZH, 2012, PROPELL EXPLOS PYROT, V37, P100, DOI 10.1002/prep.201000048
   Miller AK, 2015, APPL ANIM BEHAV SCI, V171, P177, DOI 10.1016/j.applanim.2015.08.003
   Mirasoli M, 2012, ANAL CHIM ACTA, V721, P167, DOI 10.1016/j.aca.2012.01.036
   Mizuta Y, 2008, BIOSENS BIOELECTRON, V24, P191, DOI 10.1016/j.bios.2008.03.042
   Nagatomo K, 2009, TALANTA, V79, P1142, DOI 10.1016/j.talanta.2009.02.018
   Nie DX, 2011, SENSOR ACTUAT B-CHEM, V156, P43, DOI 10.1016/j.snb.2011.03.071
   Okochi M, 2017, ACS COMB SCI, V19, P625, DOI 10.1021/acscombsci.7b00035
   Ong TH, 2017, ANAL CHEM, V89, P6482, DOI 10.1021/acs.analchem.7b00451
   Pablos JL, 2015, SENSOR ACTUAT B-CHEM, V212, P18, DOI 10.1016/j.snb.2015.01.103
   Park M, 2010, BIOSENS BIOELECTRON, V26, P1297, DOI 10.1016/j.bios.2010.07.017
   Pesavento M, 2013, ANAL BIOANAL CHEM, V405, P3559, DOI 10.1007/s00216-012-6553-y
   Peveler WJ, 2016, ACS NANO, V10, P1139, DOI 10.1021/acsnano.5b06433
   Poetz O, 2018, ANAL CHEM, V90, P5788, DOI 10.1021/acs.analchem.8b00152
   Priyanka, 2014, CHEM COMMUN, V50, P1080, DOI 10.1039/c3cc47562j
   Radhika V, 2007, NAT CHEM BIOL, V3, P325, DOI 10.1038/nchembio882
   Ramin S, 2012, J MOL RECOGNIT, V25, P89, DOI 10.1002/jmr.2162
   Ran X, 2018, SENSOR ACTUAT B-CHEM, V257, P362, DOI 10.1016/j.snb.2017.10.185
   Rehman A, 2011, ANAL CHEM, V83, P7823, DOI 10.1021/ac201583c
   Riskin M, 2008, J AM CHEM SOC, V130, P9726, DOI 10.1021/ja711278c
   Roeseling D, 2009, ORG PROCESS RES DEV, V13, P1007, DOI 10.1021/op9001774
   Romolo FS, 2015, FORENSIC SCI INT, V246, P25, DOI 10.1016/j.forsciint.2014.10.037
   Roushani M, 2018, MICROCHIM ACTA, V185, DOI 10.1007/s00604-018-3098-6
   Roushani M, 2017, ANAL BIOCHEM, V534, P78, DOI 10.1016/j.ab.2017.07.017
   Rutkowska M, 2018, TRAC-TREND ANAL CHEM, V102, P91, DOI 10.1016/j.trac.2018.01.011
   Sabherwal P, 2014, ANAL CHEM, V86, P7200, DOI 10.1021/ac501388a
   Saglam S, 2018, ANAL CHEM, V90, P7364, DOI 10.1021/acs.analchem.8b00715
   Salinas Y, 2012, CHEM SOC REV, V41, P1261, DOI 10.1039/c1cs15173h
   Saloni J, 2010, STRUCT CHEM, V21, P1171, DOI 10.1007/s11224-010-9657-z
   Say R, 2012, TALANTA, V90, P103, DOI 10.1016/j.talanta.2012.01.007
   Schnorr JM, 2013, ADV FUNCT MATER, V23, P5285, DOI 10.1002/adfm.201300131
   Sekhar PK, 2011, J HAZARD MATER, V190, P125, DOI 10.1016/j.jhazmat.2011.03.007
   Shahdost-fard F, 2017, MICROCHIM ACTA, V184, P3997, DOI 10.1007/s00604-017-2424-8
   Shandost-fard F, 2017, BIOSENS BIOELECTRON, V87, P724, DOI 10.1016/j.bios.2016.09.048
   Shemer B, 2017, CURR OPIN BIOTECH, V45, P113, DOI 10.1016/j.copbio.2017.03.003
   Shi L, 2015, POLYM COMPOSITE, V36, P1280, DOI 10.1002/pc.23032
   Singh P, 2009, SENSOR ACTUAT B-CHEM, V137, P403, DOI 10.1016/j.snb.2008.12.027
   Smith RG, 2008, ANALYST, V133, P571, DOI 10.1039/b717933m
   Stringer RC, 2010, ANAL CHEM, V82, P4015, DOI 10.1021/ac902838c
   Sun M, 2017, ANAL CHEM, V89, P11183, DOI 10.1021/acs.analchem.7b02666
   Sun XC, 2015, CHEM SOC REV, V44, P8019, DOI 10.1039/c5cs00496a
   Tan JJ, 2015, CELL BIOCHEM BIOPHYS, V72, P417, DOI 10.1007/s12013-014-0481-8
   Huynh TP, 2013, ANAL CHEM, V85, P8361, DOI 10.1021/ac4017677
   Torshizi R, 2016, INT J ADV BIOTECHNOL, V7, P2361
   Trammell SA, 2011, SENSOR ACTUAT B-CHEM, V155, P737, DOI 10.1016/j.snb.2011.01.039
   van der Meer JR, 2010, NAT REV MICROBIOL, V8, P511, DOI 10.1038/nrmicro2392
   Wang A, 2018, ANAL CHEM, V90, P1087, DOI 10.1021/acs.analchem.7b03823
   Wang J, 2017, NEW J CHEM, V41, P1129, DOI 10.1039/c6nj02910h
   Wang J, 2018, ANAL BIOCHEM, V550, P49, DOI 10.1016/j.ab.2018.04.011
   Wang J, 2018, SENSOR ACTUAT B-CHEM, V264, P279, DOI 10.1016/j.snb.2018.02.075
   Wang JG, 2017, SENSORS-BASEL, V17, DOI 10.3390/s17040820
   Wang J, 2008, ANAL CHIM ACTA, V610, P112, DOI 10.1016/j.aca.2008.01.024
   WANG LY, 2018, SENSORS, V18, DOI DOI 10.1093/JISESA/IEY098
   Wen P, 2018, TRAC-TREND ANAL CHEM, V100, P136, DOI 10.1016/j.trac.2017.12.014
   Wilson R, 2007, J MATER CHEM, V17, P4400, DOI 10.1039/b708174j
   Wu P, 2015, CHEM SCI, V6, P4445, DOI 10.1039/c5sc01497b
   Wu Z. F., 2017, SENSORS, V17, P13
   Wu ZF, 2016, ADV FUNCT MATER, V26, P4578, DOI 10.1002/adfm.201600592
   Xie CG, 2008, ANAL CHEM, V80, P437, DOI 10.1021/ac701767h
   Xing RR, 2019, TRAC-TREND ANAL CHEM, V110, P417, DOI 10.1016/j.trac.2018.11.033
   Xu SF, 2016, BIOSENS BIOELECTRON, V85, P950, DOI 10.1016/j.bios.2016.06.020
   Xu SF, 2015, CHEM COMMUN, V51, P3200, DOI 10.1039/c4cc09766a
   Xu SF, 2013, ACS APPL MATER INTER, V5, P8146, DOI 10.1021/am4022076
   Yagur-Kroll S, 2015, APPL MICROBIOL BIOT, V99, P7177, DOI 10.1007/s00253-015-6607-0
   Yagur-Kroll S, 2014, APPL MICROBIOL BIOT, V98, P885, DOI 10.1007/s00253-013-4888-8
   Yang B, 2018, TRAC-TREND ANAL CHEM, V105, P52, DOI 10.1016/j.trac.2018.04.011
   Yang LB, 2010, CHEM-EUR J, V16, P12683, DOI 10.1002/chem.201001053
   Yu HA, 2017, ANAL CHEM, V89, P4729, DOI 10.1021/acs.analchem.7b00679
   Yu YQ, 2013, BIOSENS BIOELECTRON, V43, P137, DOI 10.1016/j.bios.2012.12.018
   Zarei AR, 2015, J BRAZIL CHEM SOC, V26, P741, DOI 10.5935/0103-5053.20150035
   Zhang DM, 2016, NANO-MICRO LETT, V8, P36, DOI 10.1007/s40820-015-0059-z
   Zhang DM, 2015, BIOSENS BIOELECTRON, V70, P81, DOI 10.1016/j.bios.2015.03.004
   Zhang Q, 2015, BIOSENS BIOELECTRON, V68, P494, DOI 10.1016/j.bios.2015.01.040
   Zhen L, 2016, BIOSENS BIOELECTRON, V79, P742, DOI 10.1016/j.bios.2016.01.002
   Zhu H, 2018, ANAL CHEM, V90, P3942, DOI 10.1021/acs.analchem.7b04893
   Zhu QJ, 2017, ANAL CHEM, V89, P11908, DOI 10.1021/acs.analchem.7b04083
   Zhu W, 2013, CHEM SCI, V4, P3583, DOI 10.1039/c3sc51132d
   Zhu W, 2011, LANGMUIR, V27, P8451, DOI 10.1021/la201055b
   Zubedat S, 2014, APPL ANIM BEHAV SCI, V158, P69, DOI 10.1016/j.applanim.2014.05.004
NR 149
TC 23
Z9 23
U1 11
U2 118
PU ELSEVIER SCI LTD
PI OXFORD
PA THE BOULEVARD, LANGFORD LANE, KIDLINGTON, OXFORD OX5 1GB, OXON, ENGLAND
SN 0165-9936
EI 1879-3142
J9 TRAC-TREND ANAL CHEM
JI Trac-Trends Anal. Chem.
PD SEP
PY 2019
VL 118
BP 123
EP 137
DI 10.1016/j.trac.2019.05.034
PG 15
WC Chemistry, Analytical
WE Science Citation Index Expanded (SCI-EXPANDED)
SC Chemistry
GA IY4SS
UT WOS:000486383900010
DA 2023-06-30
ER

PT J
AU Kwon, CH
   Ko, Y
   Shin, D
   Lee, SW
   Cho, J
AF Kwon, Cheong Hoon
   Ko, Yongmin
   Shin, Dongyeeb
   Lee, Seung Woo
   Cho, Jinhan
TI Highly conductive electrocatalytic gold nanoparticle-assembled carbon
   fiber electrode for high-performance glucose-based biofuel cells
SO JOURNAL OF MATERIALS CHEMISTRY A
LA English
DT Article
ID LAYER-BY-LAYER; DIRECT ELECTROCHEMISTRY; HIGH-POWER; POLYELECTROLYTE
   FILMS; OXYGEN REDUCTION; OXIDASE; ENERGY; FABRICATION; NANOTUBES;
   BIOSENSOR
AB Biofuel cells, which can convert chemical energy into electricity have been considered as one of the most promising candidates for powering implantable and microscale biomedical devices. However, most biofuel cells generate a low power output, limiting their practical applications. Here, we introduce a highperformance biofuel cell based on gold nanoparticle-modified carbon nanotube hybrid fibers. These hybrid electrodes could be converted into anodes through additional enzyme deposition and used directly as cathodes, allowing notable oxygen reduction reaction activity as well as high electrical conductivity (similar to 6100 S cm(-1)). The formed hybrid biofuel cell, composed of an enzymatic anode and a gold nanoparticle-coated carbon fiber cathode, provides an outstanding stationary power output of 1.2 mW cm(-2) under a fixed external resistance (cyclic voltammetry measurement-2.1 mW cm(-2)) at 300 mmol L-1 glucose. Furthermore, these one-dimensional hybrid electrodes with extremely high electrical conductivity can be widely applied in various wire-type electrochemical devices.
C1 [Kwon, Cheong Hoon; Ko, Yongmin; Shin, Dongyeeb; Cho, Jinhan] Korea Univ, Dept Chem & Biol Engn, 145 Anam Ro, Seoul 02841, South Korea.
   [Ko, Yongmin; Lee, Seung Woo] Georgia Inst Technol, George W Woodruff Sch Mech Engn, Atlanta, GA 30332 USA.
C3 Korea University; University System of Georgia; Georgia Institute of
   Technology
RP Cho, J (通讯作者)，Korea Univ, Dept Chem & Biol Engn, 145 Anam Ro, Seoul 02841, South Korea.; Lee, SW (通讯作者)，Georgia Inst Technol, George W Woodruff Sch Mech Engn, Atlanta, GA 30332 USA.
EM seung.lee@me.gatech.edu; jinhan71@korea.ac.kr
OI Lee, Seung Woo/0000-0002-2695-7105; Kwon, Cheong
   Hoon/0000-0002-9516-0669
FU National Research Foundation (NRF) - Ministry of Science, ICT & Future
   Planning (MSIP) [2018R1A2A1A05019452, 2016M3A7B4910619]; Basic Science
   Research Program through the National Research Foundation of Korea (NRF)
   - Ministry of Education [NRF-2017R1A6A3A04003192]
FX This work was supported by a National Research Foundation (NRF) grant
   funded by the Ministry of Science, ICT & Future Planning (MSIP)
   (2018R1A2A1A05019452; 2016M3A7B4910619) and the Basic Science Research
   Program through the National Research Foundation of Korea (NRF) funded
   by the Ministry of Education (NRF-2017R1A6A3A04003192).
CR Abrar M, 2013, CURR APPL PHYS, V13, P567, DOI 10.1016/j.cap.2012.10.006
   Agrawal S, 2007, APPL PHYS LETT, V90, DOI 10.1063/1.2737127
   Bandodkar AJ, 2017, ENERG ENVIRON SCI, V10, P1581, DOI [10.1039/c7ee00865a, 10.1039/C7EE00865A]
   Bard A. J., 2001, ELECTROCHEMICAL METH
   Barriere F, 2004, ELECTROCHEM COMMUN, V6, P237, DOI 10.1016/j.elecom.2003.12.006
   Barsan MM, 2014, BIOELECTROCHEMISTRY, V99, P46, DOI 10.1016/j.bioelechem.2014.06.004
   Barton SC, 2004, CHEM REV, V104, P4867, DOI 10.1021/cr020719k
   BRUST M, 1994, J CHEM SOC CHEM COMM, P801, DOI 10.1039/c39940000801
   Cai CX, 2004, ANAL BIOCHEM, V332, P75, DOI 10.1016/j.ab.2004.05.057
   Campbell AS, 2015, ACS APPL MATER INTER, V7, P4056, DOI 10.1021/am507801x
   Caruso F, 2000, LANGMUIR, V16, P9595, DOI 10.1021/la000942h
   Caruso F, 1998, SCIENCE, V282, P1111, DOI 10.1126/science.282.5391.1111
   Cho J, 2005, CHEM MATER, V17, P4547, DOI 10.1021/cm050972b
   Cho J, 2001, ADV MATER, V13, P1076, DOI 10.1002/1521-4095(200107)13:14<1076::AID-ADMA1076>3.0.CO;2-M
   Coman V, 2010, FUEL CELLS, V10, P9, DOI 10.1002/fuce.200900121
   Decher G, 1997, SCIENCE, V277, P1232, DOI 10.1126/science.277.5330.1232
   Deng CY, 2010, BIOSENS BIOELECTRON, V26, P213, DOI 10.1016/j.bios.2010.06.013
   Falk M, 2012, ELECTROCHIM ACTA, V82, P191, DOI 10.1016/j.electacta.2011.12.133
   Feng CH, 2014, PHYS CHEM CHEM PHYS, V16, P10464, DOI 10.1039/c4cp00923a
   Gao F, 2010, NAT COMMUN, V1, DOI 10.1038/ncomms1000
   Harris JJ, 2000, CHEM MATER, V12, P1941, DOI 10.1021/cm0001004
   HECHT HJ, 1993, J MOL BIOL, V229, P153, DOI 10.1006/jmbi.1993.1015
   Hyder MN, 2011, ACS NANO, V5, P8552, DOI 10.1021/nn2029617
   Kang XH, 2009, BIOSENS BIOELECTRON, V25, P901, DOI 10.1016/j.bios.2009.09.004
   Kim D, 2013, CHEM MATER, V25, P3834, DOI 10.1021/cm401560r
   Kim Y, 2013, NATURE, V500, P59, DOI 10.1038/nature12401
   Ko Y, 2017, NAT COMMUN, V8, DOI 10.1038/s41467-017-00550-3
   Ko Y, 2015, NANO ENERGY, V12, P612, DOI 10.1016/j.nanoen.2015.01.002
   Ko Y, 2013, ACS NANO, V7, P143, DOI 10.1021/nn3034524
   KOTOV NA, 1995, J PHYS CHEM-US, V99, P13065, DOI 10.1021/j100035a005
   Kwon CH, 2016, RSC ADV, V6, P48346, DOI 10.1039/c6ra06570h
   Kwon CH, 2014, NAT COMMUN, V5, DOI 10.1038/ncomms4928
   LAVIRON E, 1979, J ELECTROANAL CHEM, V101, P19, DOI 10.1016/S0022-0728(79)80075-3
   Lee JS, 2007, NAT NANOTECHNOL, V2, P790, DOI 10.1038/nnano.2007.380
   Li YA, 2011, ACS NANO, V5, P6500, DOI 10.1021/nn201824h
   Libertino S, 2008, SENSORS-BASEL, V8, P5637, DOI 10.3390/s8095637
   Liu JQ, 2005, ELECTROANAL, V17, P38, DOI 10.1002/elan.200403116
   LVOV Y, 1995, J AM CHEM SOC, V117, P6117, DOI 10.1021/ja00127a026
   Mani V, 2013, BIOSENS BIOELECTRON, V41, P309, DOI 10.1016/j.bios.2012.08.045
   Mishra P, 2017, NANO ENERGY, V39, P601, DOI 10.1016/j.nanoen.2017.06.023
   Murata K, 2009, ENERG ENVIRON SCI, V2, P1280, DOI 10.1039/b912915d
   Pardo-Yissar V, 2001, LANGMUIR, V17, P1110, DOI 10.1021/la000729l
   Rasmussen M, 2012, J AM CHEM SOC, V134, P1458, DOI 10.1021/ja210794c
   Razmi H, 2013, BIOSENS BIOELECTRON, V41, P498, DOI 10.1016/j.bios.2012.09.009
   Reuillard B, 2013, PHYS CHEM CHEM PHYS, V15, P4892, DOI 10.1039/c3cp50767j
   Sakai H, 2009, ENERG ENVIRON SCI, V2, P133, DOI 10.1039/b809841g
   Sales FCPF, 2013, LAB CHIP, V13, P468, DOI [10.1039/c2lc41007a, 10.1039/c21c41007a]
   Schmitt J, 1997, ADV MATER, V9, P61, DOI 10.1002/adma.19970090114
   Shleev S, 2017, CHEMPLUSCHEM, V82, P522, DOI 10.1002/cplu.201600536
   Sim HJ, 2018, NANO LETT, V18, P5272, DOI 10.1021/acs.nanolett.8b02256
   Wang ZL, 2012, ANGEW CHEM INT EDIT, V51, P11700, DOI 10.1002/anie.201201656
   Xiang Y, 2012, CHEM SOC REV, V41, P7291, DOI 10.1039/c2cs35048c
   Xu C, 2012, NANO ENERGY, V1, P259, DOI 10.1016/j.nanoen.2012.01.002
   Zebda A, 2011, NAT COMMUN, V2, DOI 10.1038/ncomms1365
   Zhang J, 2007, BIOSENS BIOELECTRON, V22, P3036, DOI 10.1016/j.bios.2007.01.009
   Zhao F, 2005, ELECTROCHEM COMMUN, V7, P1405, DOI 10.1016/j.elecom.2005.09.032
   Zhao M, 2015, ANAL CHEM, V87, P2615, DOI 10.1021/acs.analchem.5b00012
NR 57
TC 25
Z9 25
U1 3
U2 109
PU ROYAL SOC CHEMISTRY
PI CAMBRIDGE
PA THOMAS GRAHAM HOUSE, SCIENCE PARK, MILTON RD, CAMBRIDGE CB4 0WF, CAMBS,
   ENGLAND
SN 2050-7488
EI 2050-7496
J9 J MATER CHEM A
JI J. Mater. Chem. A
PD JUN 14
PY 2019
VL 7
IS 22
BP 13495
EP 13505
DI 10.1039/c8ta12342j
PG 11
WC Chemistry, Physical; Energy & Fuels; Materials Science,
   Multidisciplinary
WE Science Citation Index Expanded (SCI-EXPANDED)
SC Chemistry; Energy & Fuels; Materials Science
GA IC4IL
UT WOS:000470928800041
DA 2023-06-30
ER

PT J
AU Hassanein, A
   Salahuddin, N
   Matsuda, A
   Kawamura, G
   Elfiky, M
AF Hassanein, Amera
   Salahuddin, Nehal
   Matsuda, Atsunori
   Kawamura, Go
   Elfiky, Mona
TI Fabrication of biosensor based on Chitosan-ZnO/Polypyrrole nanocomposite
   modified carbon paste electrode for electroanalytical application
SO MATERIALS SCIENCE & ENGINEERING C-MATERIALS FOR BIOLOGICAL APPLICATIONS
LA English
DT Article
DE Polypyrrole; Zinc oxide nanoparticles; Chitosan; Sensor; Nanocomposite;
   Isoxsuprine HCI; Square-wave adsorptive anodic stripping voltammetry
ID REPORTING PHYSISORPTION DATA; GAS SOLID SYSTEMS; CONDUCTING POLYMER;
   ZINC-OXIDE; ELECTROCHEMICAL SENSORS; ELECTROACTIVE POLYMERS; POLY(VINYL
   ALCOHOL); ZNO NANOPARTICLES; DRUG-DELIVERY; SURFACE-AREA
AB A sensitive conductive nanocomposite sensor consisting of chitosan, zinc oxide nanoparticles, and polypyrrole was developed. The sensor was prepared by oxidative polymerization of pyrrole using (NH4)(2)S2O8 as the oxidant followed by mixing a Chitosan-Zinc oxide composite with a different content of Chitosan. The morphology and surface area of the nanocomposites were changed by changing the percentage of chitosan. The newly developed nanocomposites also showed a significant improvement in electrical conductivity as mentioned from the cyclic voltammetry measurements of the K-3[Fe(CN)(6)]sample. A square-wave adsorptive anodic snipping voltammetry method successfully measured lsoxsuprine hydrochloride using different types of nanocomposite modified CPES and showed a large enhancement of stripping peak current compared to bare CPE. Consequently, the proposed sensors proved to have a promissing feature for applications in biosensors. (C) 2017 Elsevier B.V. All rights reserved.
C1 [Hassanein, Amera; Salahuddin, Nehal; Elfiky, Mona] Tanta Univ, Dept Chem, Fac Sci, Tanta, Gharbia Governo, Egypt.
   [Matsuda, Atsunori; Kawamura, Go; Elfiky, Mona] Toyohashi Univ Technol, Dept Elect & Elect Informat Engn, Toyohashi, Aichi, Japan.
C3 Egyptian Knowledge Bank (EKB); Tanta University; Toyohashi University of
   Technology
RP Matsuda, A (通讯作者)，Toyohashi Univ Technol, Dept Elect & Elect Informat Engn, Toyohashi, Aichi, Japan.
EM matsuda@ee.tut.ac.jp
RI Kawamura, Go/I-5214-2013; Salahuddin, Nehal/Q-8813-2019
OI Kawamura, Go/0000-0001-6585-7636; Elfiky, Mona/0000-0001-5330-3994;
   Matsuda, Atsunori/0000-0002-6493-1205
FU Ministry of Higher Education, Cultural Affairs and Missions Sector,
   Egypt [E-568]; Japan Society for the Promotion of Science [26249097];
   Grants-in-Aid for Scientific Research [26249097] Funding Source: KAKEN
FX The authors are thankful for the Ministry of Higher Education, Cultural
   Affairs and Missions Sector, Egypt (E-568), for financially supporting
   the present work. This work has been partly supported by the Japan
   Society for the Promotion of Science (Grant-in-Aid for Scientific
   Research (A), No. 26249097).
CR Abdi MM, 2009, J MATER SCI, V44, P3682, DOI 10.1007/s10853-009-3491-y
   Ashe B., 2011, DETAIL INVESTIGATION
   Bai FF, 2005, MATER LETT, V59, P1687, DOI 10.1016/j.matlet.2005.01.039
   Baruah S., 2016, SCI TECHNOL ADV MAT
   Bazargan A., 2017, J MATER SCI-MATER EL, P1
   Bower D. I., 2002, INTRO POLYM PHYS
   Brunauer S, 1940, J AM CHEM SOC, V62, P1723, DOI 10.1021/ja01864a025
   BUTTERWORTH MD, 1995, J COLLOID INTERF SCI, V174, P510, DOI 10.1006/jcis.1995.1418
   Chen C, 2008, CHEM ENG J, V144, P509, DOI 10.1016/j.cej.2008.07.047
   Chougule MA, 2012, MEASUREMENT, V45, P1989, DOI 10.1016/j.measurement.2012.04.023
   Cui XY, 2001, SENSOR ACTUAT A-PHYS, V93, P8, DOI 10.1016/S0924-4247(01)00637-9
   Dey RS, 2013, ANAL BIOANAL CHEM, V405, P3431, DOI 10.1007/s00216-012-6606-2
   Ebrahimiasl S, 2015, INT J NANOMED, V10, P217, DOI 10.2147/IJN.S69740
   FALKAY G, 1986, J PERINAT MED, V14, P109, DOI 10.1515/jpme.1986.14.2.109
   Fan W, 2008, NAT MATER, V7, P984, DOI 10.1038/nmat2302
   Fouad DM, 2016, J NANOMATER, V2016, DOI 10.1155/2016/6194230
   Ganji ME, 2010, FUNCT MATER LETT, V3, P141, DOI 10.1142/S1793604710001093
   Ghoneim MM, 2015, RSC ADV, V5, P56086, DOI 10.1039/c5ra05086c
   Goodwin JW, 1997, J PHYS CHEM B, V101, P1961, DOI 10.1021/jp962267j
   GOZO EG, 1984, CHEST, V86, P736, DOI 10.1378/chest.86.5.736
   Gressler V., 2016, J CHROMATOGR B, p[1015, 192]
   Guan BH, 2009, SEP PURIF TECHNOL, V65, P269, DOI 10.1016/j.seppur.2008.10.037
   Guemion N., 2002, SYNTH MEL, V128, P139
   Izu N, 2014, CERAM INT, V40, P8775, DOI 10.1016/j.ceramint.2014.01.099
   Jagadale TC, 2008, J PHYS CHEM C, V112, P14595, DOI 10.1021/jp803567f
   Jurewicz K, 2001, CHEM PHYS LETT, V347, P36, DOI 10.1016/S0009-2614(01)01037-5
   Kamalesh S, 2000, J BIOMED MATER RES, V52, P467, DOI 10.1002/1097-4636(20001205)52:3<467::AID-JBM4>3.3.CO;2-Y
   KASSIM A, 1992, J MATER CHEM, V2, P987, DOI 10.1039/jm9920200987
   Kim SJ, 2003, REACT FUNCT POLYM, V55, P53, DOI 10.1016/S1381-5148(02)00214-6
   Lauf R. J., 1984, AM CERAM SOC B, V63
   Li C, 2009, J ALLOY COMPD, V475, P718, DOI 10.1016/j.jallcom.2008.07.119
   Li XG, 2001, SYNTHETIC MET, V123, P435, DOI 10.1016/S0379-6779(01)00317-4
   Li YC, 2015, ACS APPL MATER INTER, V7, P15474, DOI 10.1021/acsami.5b03755
   Li YQ, 2006, POLYMER, V47, P2127, DOI 10.1016/j.polymer.2006.01.071
   Lin CW, 1998, MATER CHEM PHYS, V55, P139, DOI 10.1016/S0254-0584(98)00087-X
   Liu Q, 2014, SMALL, V10, P48, DOI 10.1002/smll.201300440
   LIU TQ, 1986, J MATER SCI, V21, P3698, DOI 10.1007/BF02403024
   Lowell S., 2012, SSBM 2012
   Mansouri S, 2004, EUR J PHARM BIOPHARM, V57, P1, DOI 10.1016/S0939-6411(03)00155-3
   Mersal GAM, 2011, INT J ELECTROCHEM SC, V6, P761
   MITCHELL GR, 1987, J PHYS D APPL PHYS, V20, P1346, DOI 10.1088/0022-3727/20/11/002
   Muzzarelli RAA, 1973, NATURAL CHELATING PO
   Najjar R, 2016, RSC ADV, V6, P112129, DOI 10.1039/c6ra24002j
   Nehal, 2015, NANOSCI NANOTECHNOL, V5, P82, DOI DOI 10.5923/J.NN.20150504.02
   Parthasarathi V., 2011, INT J PHARM PHARMACE, V3, P392
   Pernaut JM, 2000, J PHYS CHEM B, V104, P4080, DOI 10.1021/jp994274o
   Poh HL, 2012, CHEM-ASIAN J, V7, P412, DOI 10.1002/asia.201100681
   Schmidt CE, 1997, P NATL ACAD SCI USA, V94, P8948, DOI 10.1073/pnas.94.17.8948
   Sepulveda-Guzman S, 2009, MATER CHEM PHYS, V115, P172, DOI 10.1016/j.matchemphys.2008.11.030
   Shao YY, 2010, ELECTROANAL, V22, P1027, DOI 10.1002/elan.200900571
   Shi JJ, 2004, TRAC-TREND ANAL CHEM, V23, P351, DOI 10.1016/S0165-9936(04)00519-9
   Sigingaowa Z., 2006, FRONT CHEM CHIN, V1, P277
   SING KSW, 1985, PURE APPL CHEM, V57, P603, DOI 10.1351/pac198557040603
   SING KSW, 1982, PURE APPL CHEM, V54, P2201, DOI 10.1351/pac198254112201
   Singh S., 2007, BIOS, V18, P21
   Tian F, 2004, CARBOHYD POLYM, V57, P31, DOI 10.1016/j.carbpol.2004.03.016
   TOURILLON G, 1982, J ELECTROANAL CHEM, V135, P173, DOI 10.1016/0022-0728(82)90015-8
   Tsai YC, 2006, BIOSENS BIOELECTRON, V22, P495, DOI 10.1016/j.bios.2006.06.009
   Wang HP, 2011, J NANOSCI NANOTECHNO, V11, P1117, DOI 10.1166/jnn.2011.3059
   Wang JX, 2006, APPL PHYS LETT, V88, DOI 10.1063/1.2210078
   Wang X, 2004, CARBOHYD POLYM, V56, P21, DOI 10.1016/j.carbpol.2003.11.007
   Wang XD, 2007, J MATER CHEM, V17, P711, DOI 10.1039/b616963p
   Wei W, 2008, ADV MATER, V20, P2292, DOI 10.1002/adma.200702663
   White R., 1989, CHROMATOGRAPHY FOURI
   Xie J, 2009, J PHYS CHEM SOLIDS, V70, P112, DOI 10.1016/j.jpcs.2008.09.014
   Xiong G, 2006, PHYS STATUS SOLIDI C, V3, P3577, DOI 10.1002/pssc.200672164
   Xu XB, 2012, CRYST GROWTH DES, V12, P4829, DOI 10.1021/cg3005773
   Yang Y, 2004, J CRYST GROWTH, V263, P447, DOI 10.1016/j.jcrysgro.2003.12.010
   Yu WD, 2005, CRYST GROWTH DES, V5, P151, DOI 10.1021/cg049973r
   Yuan WJ, 2014, MATER TODAY, V17, P77, DOI 10.1016/j.mattod.2014.01.021
   Zak AK, 2011, CERAM INT, V37, P393, DOI 10.1016/j.ceramint.2010.08.017
   Zhu CZ, 2015, ANAL CHEM, V87, P230, DOI 10.1021/ac5039863
NR 72
TC 45
Z9 45
U1 3
U2 75
PU ELSEVIER SCIENCE BV
PI AMSTERDAM
PA PO BOX 211, 1000 AE AMSTERDAM, NETHERLANDS
SN 0928-4931
EI 1873-0191
J9 MAT SCI ENG C-MATER
JI Mater. Sci. Eng. C-Mater. Biol. Appl.
PD NOV 1
PY 2017
VL 80
BP 494
EP 501
AR UNSP 010.1016/j.msec.2017.04.101
DI 10.1016/j.msec.2017.04.101
PG 8
WC Materials Science, Biomaterials
WE Science Citation Index Expanded (SCI-EXPANDED)
SC Materials Science
GA FG4RY
UT WOS:000410254400058
PM 28866192
DA 2023-06-30
ER

PT J
AU Fu, XH
   Xu, K
   Ye, J
   Chen, J
   Feng, XY
AF Fu, Xiaohong
   Xu, Kun
   Ye, Jun
   Chen, Jie
   Feng, Xueyu
TI Glucoamylase-labeled nanogold flowers for in situ enhanced sensitivity
   of a glucometer-based enzyme immunoassay
SO ANALYTICAL METHODS
LA English
DT Article
ID ELECTROCHEMICAL IMMUNOSENSOR; MICROPLATE ASSAY; LOW-COST; BIOSENSOR;
   READOUT; QUANTITATION; PLATFORM; RELEASE; GLUCOSE
AB Methods based on enzyme labels have been developed for glucometer-based immunoassays, but most involve low sensitivity and are unsuitable for routine use. Herein, we report a simple and sensitive enzyme immunoassay for the determination of neuron-specific enolase (NSE) by using glucoamylase-labeled nanogold flowers (GA-NGFs) for signal amplification. The assay is implemented in a polystyrene microtiter plate with a sandwich-type immunoassay format. In the presence of the target analyte, the sandwiched immunocomplex can be formed in the microplate between capture antibody-functionalized microplate and detection antibody-conjugated GA-NGF. The carried glucoamylase accompanied nanogold flowers can hydrolyze amylopectin in glucose, which can be quantitatively monitored by using a user-friendly personal glucometer (PGM). Under optimal conditions, the PGM signal increased with the increasing target NSE concentration in the dynamic working range of 0.01-30 ng mL(-1) with a detection limit of 8 pg mL(-1). Importantly, the PGM-based immunoassay also displays good reproducibility, high specificity and comparable method accuracy with the referenced values.
C1 [Fu, Xiaohong; Xu, Kun; Ye, Jun; Chen, Jie; Feng, Xueyu] Chengdu Normal Univ, Dept Chem & Biosci, Chengdu 611130, Peoples R China.
C3 Chengdu Normal University
RP Fu, XH (通讯作者)，Chengdu Normal Univ, Dept Chem & Biosci, Chengdu 611130, Peoples R China.
EM xiaohong.fuzq@gmail.com
FU Scientific Research Fund of Sichuan Provincial Education Department
   [14ZA0303]; Natural Science Foundation of Sichuan Province [2014JY0117,
   2013sz0054]; Key Project of Chengdu Normal University [CS13ZA02]
FX Support by the Scientific Research Fund of Sichuan Provincial Education
   Department (grant no. 14ZA0303), the Natural Science Foundation of
   Sichuan Province (grant nos 2014JY0117 & 2013sz0054), and the Key
   Project of Chengdu Normal University (grant no. CS13ZA02) is gratefully
   acknowledged.
CR Akhavan-Tafti H, 2013, J AM CHEM SOC, V135, P4191, DOI 10.1021/ja312039k
   Cha KH, 2014, ANAL CHEM, V86, P1902, DOI 10.1021/ac4040168
   Chen JH, 2014, ANAL METHODS-UK, V6, P4840, DOI 10.1039/c4ay00323c
   Cheong BHP, 2014, ANAL BIOCHEM, V458, P40, DOI 10.1016/j.ab.2014.04.030
   Fu LB, 2013, J MATER CHEM B, V1, P6123, DOI 10.1039/c3tb21155j
   Fu XH, 2014, ANAL METHODS-UK, V6, P2233, DOI 10.1039/c3ay42075b
   Fu XH, 2013, ANAL METHODS-UK, V5, P3803, DOI 10.1039/c3ay40844b
   Fu XH, 2013, RSC ADV, V3, P13451, DOI 10.1039/c3ra41429a
   Gao ZQ, 2014, CHEM COMMUN, V50, P6256, DOI 10.1039/c4cc01511h
   Higgins BT, 2014, ANAL BIOCHEM, V465, P81, DOI 10.1016/j.ab.2014.07.020
   Hou L, 2014, CHEM COMMUN, V50, P1441, DOI 10.1039/c3cc48453j
   Hu JM, 2012, J AM CHEM SOC, V134, P7066, DOI 10.1021/ja3000485
   Lai WQ, 2012, ANAL CHIM ACTA, V755, P62, DOI 10.1016/j.aca.2012.10.028
   Lang QL, 2014, ANAL CHEM, V86, P2767, DOI 10.1021/ac404189k
   Lee S, 2015, BIOSENS BIOELECTRON, V63, P444, DOI 10.1016/j.bios.2014.07.071
   Parween S, 2013, BIOSENS BIOELECTRON, V48, P287, DOI 10.1016/j.bios.2013.04.020
   Rafique S, 2013, J APPL PHYS, V114, DOI 10.1063/1.4827381
   Robert-Peillard F, 2014, FOOD CHEM, V150, P274, DOI 10.1016/j.foodchem.2013.10.135
   Saini AS, 2014, ANAL CHIM ACTA, V849, P50, DOI 10.1016/j.aca.2014.08.016
   Sugi T, 2014, ANAL BIOCHEM, V464, P9, DOI 10.1016/j.ab.2014.06.018
   Tang DP, 2014, ANAL CHEM, V86, P11451, DOI 10.1021/ac503616d
   Tang DP, 2013, ANAL CHEM, V85, P6958, DOI 10.1021/ac401599t
   Tang DP, 2010, BIOSENS BIOELECTRON, V25, P1658, DOI 10.1016/j.bios.2009.12.004
   Vermeir S, 2007, ANAL CHEM, V79, P6119, DOI 10.1021/ac070325z
   Wang Q, 2015, BIOSENS BIOELECTRON, V64, P161, DOI 10.1016/j.bios.2014.08.079
   Wang W, 2008, J PHYS CHEM C, V112, P16348, DOI 10.1021/jp804970x
   Wu LD, 2015, BIOSENS BIOELECTRON, V63, P450, DOI 10.1016/j.bios.2014.07.077
   Zhang B, 2015, BIOSENS BIOELECTRON, V64, P6, DOI 10.1016/j.bios.2014.08.024
NR 28
TC 11
Z9 11
U1 1
U2 41
PU ROYAL SOC CHEMISTRY
PI CAMBRIDGE
PA THOMAS GRAHAM HOUSE, SCIENCE PARK, MILTON RD, CAMBRIDGE CB4 0WF, CAMBS,
   ENGLAND
SN 1759-9660
EI 1759-9679
J9 ANAL METHODS-UK
JI Anal. Methods
PY 2015
VL 7
IS 2
BP 507
EP 512
DI 10.1039/c4ay02527j
PG 6
WC Chemistry, Analytical; Food Science & Technology; Spectroscopy
WE Science Citation Index Expanded (SCI-EXPANDED)
SC Chemistry; Food Science & Technology; Spectroscopy
GA AY0UO
UT WOS:000347312700016
DA 2023-06-30
ER

PT J
AU Melzer, K
   Munzer, AM
   Jaworska, E
   Maksymiuk, K
   Michalska, A
   Scarpa, G
AF Melzer, Katharina
   Muenzer, Alexandra Mara
   Jaworska, Ewa
   Maksymiuk, Krzysztof
   Michalska, Agata
   Scarpa, Giuseppe
TI Polymeric ion-selective membrane functionalized gate-electrodes:
   Ion-selective response of electrolyte-gated poly (3-hexylthiophene)
   field-effect transistors
SO ORGANIC ELECTRONICS
LA English
DT Article
DE Biosensor; Electrolyte-gated organic field-effect transistor;
   Ion-selective response; Polymeric ion-selective membrane; Ionic
   background; P3HT
ID ORGANIC ELECTROCHEMICAL TRANSISTORS; THIN-FILM TRANSISTORS; SENSOR;
   BIOSENSORS; PH
AB We demonstrate the ion-selective response of an electrolyte-gated organic field-effect transistor (IS-OFET) towards the two prominent second messengers for cell-cell communication: K+ and Ca2+. The ion-selective response is achieved by modifying the gate-electrode with different polymeric ion-selective membranes. The sensing mechanism relies on the transduction of the ionic signal in an electrical one due to a concentration-dependent change in the membrane potential at the gate/electrolyte interface which leads to a change in the effective gate potential and thus alters charge transport in the semiconducting channel. These sensors can be successfully used to selectively detect concentrations of primary ions down to a concentration in the mu M range even in solutions with an ionic background of 150 mM. Our approach represents a valuable strategy for the realization of portable, multi-purpose and low-cost biosensing devices. (C) 2013 Elsevier B.V. All rights reserved.
C1 [Melzer, Katharina; Muenzer, Alexandra Mara; Scarpa, Giuseppe] Tech Univ Munich, Inst Nanoelect, D-80333 Munich, Germany.
   [Jaworska, Ewa; Maksymiuk, Krzysztof; Michalska, Agata] Univ Warsaw, Fac Chem, PL-02093 Warsaw, Poland.
C3 Technical University of Munich; University of Warsaw
RP Melzer, K (通讯作者)，Tech Univ Munich, Inst Nanoelect, Arcisstr 21, D-80333 Munich, Germany.
EM katharina.melzer@nano.ei.tum.de; alexandra.muenzer@nano.ei.tum.de;
   ejaworska@chem.uw.edu.pl; kmaks@chem.uw.edu.pl; agatam@chem.uw.edu.pl;
   giuseppe.scarpa@nano.ei.tum.de
OI Michalska, Agata/0000-0002-8509-1428; Maksymiuk,
   Krzysztof/0000-0002-3931-3798; Jaworska, Ewa/0000-0002-6327-4557
FU International Graduate School for Science and Engineering (IGSSE) at the
   Technische Universitat Munchen; National Centre of Science (Poland)
   [N204 247640]; Foundation for Polish Science Ventures Programme; EU
   European Regional Development Fund
FX This work (K. Melzer, A.M. Munzer and G. Scarpa) was supported by the
   International Graduate School for Science and Engineering (IGSSE) at the
   Technische Universitat Munchen. Financial support from National Centre
   of Science (Poland), Project No. N204 247640, in the years 2011-2014 (A.
   Michalska and K. Maksymiuk) and from Foundation for Polish Science
   Ventures Programme co-financed by the EU European Regional Development
   Fund (E. Jaworska) is gratefully acknowledged.
CR Bakker E, 2002, ANAL CHEM, V74, p420A, DOI 10.1021/ac022086f
   Bakker E, 1997, CHEM REV, V97, P3083, DOI 10.1021/cr940394a
   Bard A. J., 2001, ELECTROCHEMICAL METH
   Bartic C, 2002, SENSOR ACTUAT B-CHEM, V83, P115, DOI 10.1016/S0925-4005(01)01053-X
   Bettinger CJ, 2010, POLYM INT, V59, P563, DOI 10.1002/pi.2827
   Bettinger CJ, 2010, ADV MATER, V22, P651, DOI 10.1002/adma.200902322
   Bratov A, 2000, ANAL CHIM ACTA, V408, P57, DOI 10.1016/S0003-2670(99)00871-5
   Buhlmann P., 2012, SUPRAMOL CHEM, V1st, P2539
   Buth F, 2011, APPL PHYS LETT, V98, DOI 10.1063/1.3581882
   Buth F, 2012, ADV MATER, V24, P4511, DOI 10.1002/adma.201201841
   Casalini S, 2013, ORG ELECTRON, V14, P156, DOI 10.1016/j.orgel.2012.10.027
   COBBEN PLHM, 1992, J AM CHEM SOC, V114, P10573, DOI 10.1021/ja00052a063
   GEHRIG P, 1989, CHIMIA, V43, P377
   Kergoat L, 2012, ANAL BIOANAL CHEM, V402, P1813, DOI 10.1007/s00216-011-5363-y
   Khan HU, 2011, J AM CHEM SOC, V133, P2170, DOI 10.1021/ja107088m
   Khan HU, 2010, ADV MATER, V22, P4452, DOI 10.1002/adma.201000790
   Lai S, 2013, ADV MATER, V25, P103, DOI 10.1002/adma.201202996
   Lin P, 2012, ADV MATER, V24, P34, DOI 10.1002/adma.201103334
   LIU JH, 1989, ANAL CHIM ACTA, V224, P145, DOI 10.1016/S0003-2670(00)83455-8
   Mabeck JT, 2006, ANAL BIOANAL CHEM, V384, P343, DOI 10.1007/s00216-005-3390-2
   Magliulo M, 2013, ADV MATER, V25, P2090, DOI 10.1002/adma.201203587
   MCBRIDE PT, 1978, ANAL CHIM ACTA, V101, P239, DOI 10.1016/S0003-2670(01)93360-4
   Michalska A, 2008, ANAL CHEM, V80, P3921, DOI 10.1021/ac8000622
   MIYAHARA Y, 1991, ELECTROANAL, V3, P287, DOI 10.1002/elan.1140030408
   MOSS SD, 1975, ANAL CHEM, V47, P2238, DOI 10.1021/ac60363a005
   Munzer AM, 2013, BBA-GEN SUBJECTS, V1830, P4353, DOI 10.1016/j.bbagen.2013.01.023
   OESCH U, 1986, CLIN CHEM, V32, P1448
   PRANITIS DM, 1992, CRIT REV ANAL CHEM, V23, P163, DOI 10.1080/10408349208050853
   Roberts ME, 2008, P NATL ACAD SCI USA, V105, P12134, DOI 10.1073/pnas.0802105105
   ROSE MC, 1974, BIOCHIM BIOPHYS ACTA, V372, P426, DOI 10.1016/0304-4165(74)90204-9
   Sanchez J, 1999, ANAL CHIM ACTA, V382, P157, DOI 10.1016/S0003-2670(98)00762-4
   Scarpa G, 2010, SENSORS-BASEL, V10, P2262, DOI 10.3390/s100302262
   Scarpa G, 2010, MACROMOL BIOSCI, V10, P378, DOI 10.1002/mabi.200900412
   Schmoltner K., 2013, ADV MATER, P1
   Tang H, 2011, ADV FUNCT MATER, V21, P2264, DOI 10.1002/adfm.201002117
   Yan F, 2009, BIOSENS BIOELECTRON, V24, P1241, DOI 10.1016/j.bios.2008.07.030
NR 36
TC 25
Z9 26
U1 1
U2 106
PU ELSEVIER
PI AMSTERDAM
PA RADARWEG 29, 1043 NX AMSTERDAM, NETHERLANDS
SN 1566-1199
EI 1878-5530
J9 ORG ELECTRON
JI Org. Electron.
PD FEB
PY 2014
VL 15
IS 2
BP 595
EP 601
DI 10.1016/j.orgel.2013.12.016
PG 7
WC Materials Science, Multidisciplinary; Physics, Applied
WE Science Citation Index Expanded (SCI-EXPANDED)
SC Materials Science; Physics
GA 293MA
UT WOS:000329974500033
DA 2023-06-30
ER

PT J
AU Xu, XQ
   Fang, YS
   Wang, LS
AF Xu, Xiaoqing
   Fang, Yishan
   Wang, Lishi
TI A LABEL-FREE ELECTROCHEMICAL IMMUNOSENSOR FOR CLOSTRIDIUM DIFFICILE
   TOXIN B BASED ON ONE-STEP IMMOBILIZATION OF THIONINE IN A SILICA MATRIX
SO ANALYTICAL LETTERS
LA English
DT Article
DE Clostridium difficile toxin B; Electrochemistry; Gold nanoparticles;
   Silica/thionine nanocomposite
ID WALLED CARBON NANOTUBES; AMPEROMETRIC IMMUNOSENSOR; GOLD NANOPARTICLES;
   BIOSENSOR; INFECTION; IMMUNOASSAY; FILMS
AB A label-free amperometric immunosensor was fabricated to test clostridium difficile toxin B. Multi-walled carbon nanotubes were modified on the surface of a glassy carbon electrode by electrodeposition. A sol-gel method was developed to encapsulate thionine in an electrochemically induced three-dimensional porous silica matrix by a one-step process. Gold nanoparticle layers were constructed by covalent bonds and electrostatic adsorption with thionine. The clostridium difficile toxin B antibody was immobilized on the gold nanoparticles to construct the immunosensor. Cyclic voltammetry and differential pulse voltammetry demonstrated that the formation of antibody-antigen complexes decreased the peak current of thionine. The morphologies of the nanocomposites were investigated by scanning electron microscopy and ultraviolet-visible spectrometry. The electrode was shown to be sensitive and specific to detect clostridium difficile toxin B from 1.0 to 80.0 ng/mL with a limit of detection of 0.3 ng/mL.
C1 [Xu, Xiaoqing; Fang, Yishan; Wang, Lishi] S China Univ Technol, Sch Chem & Chem Engn, Guangzhou 510640, Guangdong, Peoples R China.
C3 South China University of Technology
RP Wang, LS (通讯作者)，S China Univ Technol, Sch Chem & Chem Engn, Guangzhou 510640, Guangdong, Peoples R China.
EM wanglsh@scut.edu.cn
OI wang, lishi/0000-0003-2991-0211
CR Bartlett John G., 2002, Curr Infect Dis Rep, V4, P477, DOI 10.1007/s11908-002-0032-0
   Bhatia RB, 2000, CHEM MATER, V12, P2434, DOI 10.1021/cm000260f
   Crobach MJT, 2009, CLIN MICROBIOL INFEC, V15, P1053, DOI 10.1111/j.1469-0691.2009.03098.x
   Daniel MC, 2004, CHEM REV, V104, P293, DOI 10.1021/cr030698+
   Dempsey E, 2004, BIOSENS BIOELECTRON, V20, P367, DOI 10.1016/j.bios.2004.02.007
   Dial S, 2005, JAMA-J AM MED ASSOC, V294, P2989, DOI 10.1001/jama.294.23.2989
   Ding Y, 2004, ADV MATER, V16, P1897, DOI 10.1002/adma.200400792
   Fang YS, 2014, BIOSENS BIOELECTRON, V53, P238, DOI 10.1016/j.bios.2013.09.063
   Ge XB, 2011, ELECTROANAL, V23, P381, DOI 10.1002/elan.201000320
   Jia WZ, 2007, LANGMUIR, V23, P11896, DOI 10.1021/la7020269
   Kafi AKM, 2010, BIOSENS BIOELECTRON, V25, P2458, DOI 10.1016/j.bios.2010.04.006
   Kang XB, 2012, ELECTROCHIM ACTA, V62, P327, DOI 10.1016/j.electacta.2011.12.034
   Khanna S, 2012, AM J GASTROENTEROL, V107, P89, DOI 10.1038/ajg.2011.398
   Kuntz JL, 2011, BMC INFECT DIS, V11, DOI 10.1186/1471-2334-11-194
   Li JA, 2006, LANGMUIR, V22, P1885, DOI 10.1021/la052699y
   Liang RP, 2012, SENSOR ACTUAT B-CHEM, V166, P569, DOI 10.1016/j.snb.2012.03.011
   Liu ZN, 2011, ELECTROANAL, V23, P2851, DOI 10.1002/elan.201100385
   Martin CR, 1998, ANAL CHEM, V70, p322A, DOI 10.1021/ac9818430
   Miao XM, 2008, BIOCHEM ENG J, V38, P9, DOI 10.1016/j.bej.2007.05.015
   Ruo Y, 2005, SCI CHINA SER B, V48, P49
   Rupnik M, 2003, J CLIN MICROBIOL, V41, P1118, DOI 10.1128/JCM.41.3.1118-1125.2003
   Shi YT, 2007, J ELECTROANAL CHEM, V604, P9, DOI 10.1016/j.jelechem.2007.02.027
   Sui KY, 2012, CARBOHYD POLYM, V90, P399, DOI 10.1016/j.carbpol.2012.05.057
   Sun X, 2012, SENSORS-BASEL, V12, P17247, DOI 10.3390/s121217247
   Trocino S, 2012, SENSORS-BASEL, V12, P12361, DOI 10.3390/s120912361
   Wan Y, 2013, BIOSENS BIOELECTRON, V47, P1, DOI 10.1016/j.bios.2013.02.045
   Yang S, 2009, ANAL CHEM, V81, P3478, DOI 10.1021/ac802739h
   Zhang X, 2012, ELECTROCHIM ACTA, V61, P73, DOI 10.1016/j.electacta.2011.11.092
   Zhao GY, 2011, ANAL BIOCHEM, V408, P53, DOI 10.1016/j.ab.2010.08.039
   Zhao HQ, 2001, CHINESE SCI BULL, V46, P1074
NR 30
TC 4
Z9 4
U1 0
U2 36
PU TAYLOR & FRANCIS INC
PI PHILADELPHIA
PA 530 WALNUT STREET, STE 850, PHILADELPHIA, PA 19106 USA
SN 0003-2719
EI 1532-236X
J9 ANAL LETT
JI Anal. Lett.
PY 2014
VL 47
IS 13
BP 2255
EP 2265
DI 10.1080/00032719.2014.900623
PG 11
WC Chemistry, Analytical
WE Science Citation Index Expanded (SCI-EXPANDED)
SC Chemistry
GA AN0JS
UT WOS:000340271400011
DA 2023-06-30
ER

PT J
AU Fu, ZZH
   Hao, LJ
   Wu, YM
   Qiao, HY
   Yi, Z
   Li, XY
   Chu, X
AF Huang Fu, Zhen-Zhen
   Hao, Li-Juan
   Wu, Yan-Mei
   Qiao, Hai-Ying
   Yi, Zi
   Li, Xiao-Yan
   Chu, Xia
TI Highly Sensitive Fluorescent Immunoassay of Human Immunoglobulin G Based
   on PbS Nanoparticles and DNAzyme
SO ANALYTICAL SCIENCES
LA English
DT Article
ID IN-VITRO SELECTION; ELECTROCHEMICAL IMMUNOASSAY; DNA ENZYME;
   SPECIFICITY; DIVERSITY; BIOSENSOR
AB This paper reports a highly sensitive fluorescent immunoassay for the detection of human immunoglobulin G based on PbS nanoparticles and DNAzyme. A sandwich immunoassay format was performed on a microtiter plate. Goat anti-human IgG was coated onto the polystyrene microtiter plate. The human IgG analyte was first captured by the goat anti-human IgG, and then sandwiched by a goat anti-human IgG antibody labeled with PbS nanoparticles. After being dissolved with HNO3, the released Pb2+ made the substrate chain of the DNAzyme labeled with the fluorophore dissociate from the enzyme strand of the DNAzyme labeled with the quencher, which resulted in fluorescence recovery. Then, the human IgG could be detected indirectly from the fluorescent signals. Under the optimized conditions, the linear range of the developed immunosensor was from 1 ng mL(-1) to 10 mu g mL(-1) with a detection limit of 0.8 ng mL(-1). This immunosensor could be used to detect the amount of human IgG in human serum samples.
C1 [Huang Fu, Zhen-Zhen; Hao, Li-Juan; Wu, Yan-Mei; Qiao, Hai-Ying; Yi, Zi; Li, Xiao-Yan; Chu, Xia] Hunan Univ, Coll Chem & Chem Engn, State Key Lab Chemo Biosensing & Chemometr, Changsha 410082, Hunan, Peoples R China.
C3 Hunan University
RP Chu, X (通讯作者)，Hunan Univ, Coll Chem & Chem Engn, State Key Lab Chemo Biosensing & Chemometr, Changsha 410082, Hunan, Peoples R China.
EM xiachu@hnu.edu.cn
FU National Natural Science Foundation of China [21275045, 91117006]; Hunan
   Provincial Natural Science Foundation of China [12JJ1004]; 
   [NCET-11-0121]
FX This work was supported by the National Natural Science Foundation of
   China (Nos. 21275045, 91117006), NCET-11-0121, and Hunan Provincial
   Natural Science Foundation of China (Grant 12JJ1004).
CR Breaker R R, 1994, Chem Biol, V1, P223, DOI 10.1016/1074-5521(94)90014-0
   Breaker RR, 1997, CHEM REV, V97, P371, DOI 10.1021/cr960008k
   Bruesehoff PJ, 2002, COMB CHEM HIGH T SCR, V5, P327
   Butler JE, 2000, J IMMUNOASSAY, V21, P165, DOI 10.1080/01971520009349533
   Carmi N, 1996, CHEM BIOL, V3, P1039, DOI 10.1016/S1074-5521(96)90170-2
   CUENOUD B, 1995, NATURE, V375, P611, DOI 10.1038/375611a0
   ELLINGTON AD, 1990, NATURE, V346, P818, DOI 10.1038/346818a0
   Fahlman RP, 2002, J AM CHEM SOC, V124, P4610, DOI 10.1021/ja012618u
   GOLD L, 1995, ANNU REV BIOCHEM, V64, P763, DOI 10.1146/annurev.bi.64.070195.003555
   Hansen JA, 2006, J AM CHEM SOC, V128, P2228, DOI 10.1021/ja060005h
   Li J, 2000, J AM CHEM SOC, V122, P10466, DOI 10.1021/ja0021316
   Ling J, 2009, ANAL CHEM, V81, P1707, DOI 10.1021/ac802152b
   Liu GD, 2005, J AM CHEM SOC, V127, P38, DOI 10.1021/ja043780a
   Lu Y, 2002, CHEM-EUR J, V8, P4589
   Mei SHJ, 2003, J AM CHEM SOC, V125, P412, DOI 10.1021/ja0281232
   Nam JM, 2004, J AM CHEM SOC, V126, P5932, DOI 10.1021/ja049384+
   Nam JM, 2003, SCIENCE, V301, P1884, DOI 10.1126/science.1088755
   Ni J, 1999, ANAL CHEM, V71, P4903, DOI 10.1021/ac990616a
   Osborne SE, 1997, CHEM REV, V97, P349, DOI 10.1021/cr960009c
   PAN T, 1992, NATURE, V358, P560, DOI 10.1038/358560a0
   Santoro SW, 2000, J AM CHEM SOC, V122, P2433, DOI 10.1021/ja993688s
   Smith JE, 2007, ANAL CHEM, V79, P3075, DOI 10.1021/ac062151b
   Stojanovic MN, 2002, J AM CHEM SOC, V124, P3555, DOI 10.1021/ja016756v
   Tan Y, 2009, ANAL BIOCHEM, V387, P82, DOI 10.1016/j.ab.2008.12.030
   Wang J, 2004, J AM CHEM SOC, V126, P3010, DOI 10.1021/ja031723w
   Wang J, 2003, J AM CHEM SOC, V125, P3214, DOI 10.1021/ja029668z
   Wang J, 2008, SMALL, V4, P82, DOI 10.1002/smll.200700459
   Wang L, 2006, NANO LETT, V6, P84, DOI 10.1021/nl052105b
   Wang W, 2002, CHEM BIOL, V9, P507, DOI 10.1016/S1074-5521(02)00127-8
   Wang ZJ, 2006, TALANTA, V69, P686, DOI 10.1016/j.talanta.2005.11.004
   Wilson DS, 1999, ANNU REV BIOCHEM, V68, P611, DOI 10.1146/annurev.biochem.68.1.611
   Wu H, 2007, ELECTROCHEM COMMUN, V9, P1573, DOI 10.1016/j.elecom.2007.02.024
   Wu J, 2007, TRAC-TREND ANAL CHEM, V26, P679, DOI 10.1016/j.trac.2007.05.007
   Yang H, 2009, ELECTROCHEM COMMUN, V11, P38, DOI 10.1016/j.elecom.2008.10.024
NR 34
TC 7
Z9 7
U1 0
U2 23
PU JAPAN SOC ANALYTICAL CHEMISTRY
PI TOKYO
PA 26-2 NISHIGOTANDA 1 CHOME SHINAGAWA-KU, TOKYO, 141, JAPAN
SN 0910-6340
EI 1348-2246
J9 ANAL SCI
JI Anal. Sci.
PD MAY
PY 2013
VL 29
IS 5
BP 499
EP 504
DI 10.2116/analsci.29.499
PG 6
WC Chemistry, Analytical
WE Science Citation Index Expanded (SCI-EXPANDED)
SC Chemistry
GA 151VR
UT WOS:000319489000002
PM 23665621
OA Bronze
DA 2023-06-30
ER

PT J
AU Xu, Q
   Li, JP
   Li, SH
   Pan, HC
AF Xu, Qian
   Li, Jianping
   Li, Shuhuai
   Pan, Hongcheng
TI A highly sensitive electrochemiluminescence immunosensor based on
   magnetic nanoparticles and its application in CA125 determination
SO JOURNAL OF SOLID STATE ELECTROCHEMISTRY
LA English
DT Article
DE Magnetic nanoparticles; Electrochemiluminescence; Immunosensor; CA125;
   Enzyme amplifier
ID LABEL-FREE IMMUNOSENSOR; CARBON-PASTE INTERFACE; ELECTROGENERATED
   CHEMILUMINESCENCE; ELECTROCHEMICAL IMMUNOASSAY; AMPEROMETRIC
   IMMUNOSENSOR; CARCINOEMBRYONIC ANTIGEN; CARCINOMA ANTIGEN-125;
   GLUCOSE-OXIDASE; ANTIBODY; BIOSENSOR
AB A novel electrogenerated chemiluminescence (ECL) immunoassay based on enzyme amplification and magnetic nanoparticle enrichment was developed, and carbohydrate antigen 125 (CA125) was chosen as the analyte. Fe3O4 magnetic nanoparticles loaded with anti-CA125 were synthesized. The sandwich-type immunoassay was performed on the magnetic force-controlled carbon paste electrode via the immunoreactions among glucose oxidase-labeled anti-CA125, CA125, and anti-CA125 on the surface of magnetic nanoparticles. ECL was generated by the reaction between luminol and hydrogen peroxide. Hydrogen peroxide was produced during the enzymatic reaction with glucose and markedly increased in the presence of CA125 antigen. The CA125 concentrations were determined within the range of 0-10 mU mL(-1), and the detection limit was 8.0 mu U mL(-1). The CA125 immunosensor was more sensitive than those previously reported. The proposed ECL method also provided a simple selectivity immunoassay protocol, which was applied in the determination of CA125 in clinical serum samples.
C1 [Xu, Qian; Li, Jianping; Li, Shuhuai; Pan, Hongcheng] Guilin Univ Technol, Coll Chem & Bioengn, Guilin 541004, Peoples R China.
C3 Guilin University of Technology
RP Li, JP (通讯作者)，Guilin Univ Technol, Coll Chem & Bioengn, Guilin 541004, Peoples R China.
EM likianping@263.net
RI Pan, Hongcheng/C-7453-2011
OI Pan, Hongcheng/0000-0002-1909-0013
FU National Nature Science Foundation of China [21165007]; Innovation
   Project of Guangxi Graduate Education [2011105960703 M22]
FX The authors gratefully acknowledge the financial support received from
   the National Nature Science Foundation of China (21165007) and
   Innovation Project of Guangxi Graduate Education (No. 2011105960703
   M22).
CR Bangar MA, 2009, ANAL CHEM, V81, P2168, DOI 10.1021/ac802319f
   Chen H, 2008, SEP SCI TECHNOL, V43, P996, DOI 10.1080/01496390801910609
   Chen SH, 2009, ELECTROCHIM ACTA, V54, P7242, DOI 10.1016/j.electacta.2009.07.035
   DIETEL M, 1986, J CANCER RES CLIN, V111, P257, DOI 10.1007/BF00389242
   Ding CF, 2010, CHEM-EUR J, V16, P10707, DOI 10.1002/chem.201001173
   Dong YP, 2007, LANGMUIR, V23, P523, DOI 10.1021/la0617107
   Dong YP, 2010, J LUMIN, V130, P1539, DOI 10.1016/j.jlumin.2010.03.026
   GOTO Y, 1989, BIOCHEMISTRY-US, V28, P945, DOI 10.1021/bi00429a004
   Jie GF, 2008, ANAL CHEM, V80, P4033, DOI 10.1021/ac800052g
   Jie GF, 2011, CHEM-EUR J, V17, P641, DOI 10.1002/chem.201001128
   KREMESKOTTER J, 1995, MEAS SCI TECHNOL, V6, P1325, DOI 10.1088/0957-0233/6/9/012
   Li JP, 2010, ANAL CHIM ACTA, V665, P98, DOI 10.1016/j.aca.2010.03.020
   Li JP, 2009, SENSOR ACTUAT B-CHEM, V139, P400, DOI 10.1016/j.snb.2009.03.004
   Lin ZY, 2008, ELECTROCHIM ACTA, V53, P2396, DOI 10.1016/j.electacta.2007.09.063
   Liu ZM, 2006, SENSOR ACTUAT B-CHEM, V113, P956, DOI 10.1016/j.snb.2005.04.002
   Corchero J, 2009, TRENDS BIOTECHNOL, V27, P468, DOI 10.1016/j.tibtech.2009.04.003
   Marquette CA, 2008, ANAL BIOANAL CHEM, V390, P155, DOI 10.1007/s00216-007-1631-2
   Mornet S, 2004, J MATER CHEM, V14, P2161, DOI 10.1039/b402025a
   Pan J, 2007, ANAL BIOANAL CHEM, V388, P279, DOI 10.1007/s00216-007-1224-0
   REINSBERG J, 1993, CLIN CHEM, V39, P891
   Stamopoulos D, 2008, CURR NANOSCI, V4, P302, DOI 10.2174/157341308785161082
   Stamopoulos D, 2008, NEPHROL DIAL TRANSPL, V23, P3234, DOI 10.1093/ndt/gfn189
   Tang D, 2007, CLIN CHEM, V53, P1323, DOI 10.1373/clinchem.2006.085126
   Tang DP, 2006, J PHYS CHEM B, V110, P11640, DOI 10.1021/jp060950s
   Tang DP, 2010, ANAL CHEM, V82, P1527, DOI 10.1021/ac902768f
   Tang DP, 2006, ANAL CHIM ACTA, V564, P158, DOI 10.1016/j.aca.2006.01.094
   Tiefenauer LX, 1997, BIOSENS BIOELECTRON, V12, P213, DOI 10.1016/S0956-5663(97)85339-0
   Tsai HY, 2007, ANAL CHEM, V79, P8416, DOI 10.1021/ac071262n
   TSOURKAS A, 2004, ANGEW CHEM INT EDIT, V116, P2449
   Wang LY, 2009, J PHYS CHEM C, V113, P3955, DOI 10.1021/jp808425k
   Wei H, 2008, ANAL CHEM, V80, P2250, DOI 10.1021/ac702203f
   Wu LN, 2007, J IMMUNOL METHODS, V322, P12, DOI 10.1016/j.jim.2007.01.026
   Wu LN, 2006, ELECTROCHIM ACTA, V51, P1208, DOI 10.1016/j.electacta.2005.06.011
   Xiong ZG, 2010, CHINESE J ANAL CHEM, V38, P800, DOI 10.1016/S1872-2040(09)60053-0
   Yan GF, 1999, J IMMUNOL METHODS, V225, P1, DOI 10.1016/S0022-1759(99)00023-X
   Yang ZJ, 2008, ADV FUNCT MATER, V18, P3991, DOI 10.1002/adfm.200801022
   Yung CW, 2009, LAB CHIP, V9, P1171, DOI 10.1039/b816986a
   Zamfir LG, 2011, SENSOR ACTUAT B-CHEM, V159, P178, DOI 10.1016/j.snb.2011.06.069
   ZEILLEMAKER AM, 1994, J CLIN PATHOL, V47, P263, DOI 10.1136/jcp.47.3.263
   Zhang QY, 2011, J PHARM ANAL, V1, P166, DOI 10.1016/j.jpha.2011.06.004
   Zhang ZF, 2005, ANAL CHEM, V77, P3324, DOI 10.1021/ac050036f
NR 41
TC 20
Z9 21
U1 2
U2 90
PU SPRINGER
PI NEW YORK
PA 233 SPRING ST, NEW YORK, NY 10013 USA
SN 1432-8488
J9 J SOLID STATE ELECTR
JI J. Solid State Electrochem.
PD SEP
PY 2012
VL 16
IS 9
BP 2891
EP 2898
DI 10.1007/s10008-012-1719-2
PG 8
WC Electrochemistry
WE Science Citation Index Expanded (SCI-EXPANDED)
SC Electrochemistry
GA 992DD
UT WOS:000307754900007
DA 2023-06-30
ER

PT J
AU Han, XA
   Zhu, YH
   Yang, XL
   Zhang, JM
   Li, CZ
AF Han, Xiao
   Zhu, Yihua
   Yang, Xiaoling
   Zhang, Jianmei
   Li, Chunzhong
TI Dendrimer-encapsulated Pt nanoparticles on mesoporous silica for glucose
   detection
SO JOURNAL OF SOLID STATE ELECTROCHEMISTRY
LA English
DT Article
DE Mesoporous silica; Dendrimer; Glucose; Glucose oxidase; Modified
   electrode
ID DIRECT ELECTRON-TRANSFER; DIRECT ELECTROCHEMISTRY; CYTOCHROME-C;
   HEMOGLOBIN; CARBON; CATALYSIS; ELECTROCATALYSIS; BIOSENSOR
AB A hybrid system of mesoporous silica (MS) particle incorporated with poly(amidoamine) dendrimer-encapsulated platinum nanoparticles (Pt-DENs) was constructed in a neutral aqueous solution through electrostatic interaction. The MS/Pt-DENs composite particles immobilized with glucose oxidase (GOx) were used to modify a glassy carbon electrode for detecting the electrocatalytic response to the reduction of glucose. Pt-DENs can improve the conductivity of MS and enhance the electron transfer between redox centers in enzymes and electrode surfaces. The structure of composite particles and the performance of MS/Pt-DEN-modified electrodes were characterized by transmission electron microscopy, N-2 sorption characterization method, electrochemical impedance spectroscopy, cyclic voltammetry and amperometric measurements. The MS/Pt-DENs/GOx-modified electrodes, which had a fast response of GOx less than 3 s, could be used for the determination of glucose ranging from 0.02 to 10 mM. The detection limits were 4 mu M at signal-to-noise ratio of 3.
C1 [Han, Xiao; Zhu, Yihua; Yang, Xiaoling; Zhang, Jianmei; Li, Chunzhong] E China Univ Sci & Technol, Sch Mat Sci & Engn, Key Lab Ultrafine Mat, Minist Educ, Shanghai 200237, Peoples R China.
C3 East China University of Science & Technology
RP Zhu, YH (通讯作者)，E China Univ Sci & Technol, Sch Mat Sci & Engn, Key Lab Ultrafine Mat, Minist Educ, Shanghai 200237, Peoples R China.
EM yhzhu@ecust.edu.cn
RI Li, Chunzhong/B-1103-2015; yang, xiao/HJI-7815-2023
OI Li, Chunzhong/0000-0001-7897-5850; Zhu, Yihua/0000-0003-4258-5409
FU National Natural Science Foundation of China [20976054, 20925621]; Key
   Project of Science and Technology for Ministry of Education [107045];
   Shanghai Municipal Education Commission [09ZZ58]; Shanghai Subject Chief
   Scientist [08XD1401500]; Shuguang Scholar-Tracking Foundation of
   Shanghai [08GG09]; Shanghai Leading Academic Discipline Project [B502]
FX This work was supported by the National Natural Science Foundation of
   China (20976054, 20925621), the Key Project of Science and Technology
   for Ministry of Education (107045), the Innovation Program of Shanghai
   Municipal Education Commission (09ZZ58), the Program of Shanghai Subject
   Chief Scientist (08XD1401500), the Shuguang Scholar-Tracking Foundation
   of Shanghai (08GG09), and the Shanghai Leading Academic Discipline
   Project (project number B502).
CR Cheng L, 2001, ELECTROCHEM COMMUN, V3, P285, DOI 10.1016/S1388-2481(01)00146-1
   Dai ZH, 2007, BIOELECTROCHEMISTRY, V70, P250, DOI 10.1016/j.bioelechem.2006.09.009
   Dai ZH, 2004, ELECTROCHIM ACTA, V49, P2139, DOI 10.1016/j.electacta.2003.12.040
   Dai ZH, 2004, BIOSENS BIOELECTRON, V19, P861, DOI 10.1016/j.bios.2003.08.024
   Daniel MC, 2004, CHEM REV, V104, P293, DOI 10.1021/cr030698+
   Fan CH, 2000, ELECTROANAL, V12, P1156, DOI 10.1002/1521-4109(200010)12:14<1156::AID-ELAN1156>3.0.CO;2-4
   Fan J, 2003, CHEM COMMUN, P2140, DOI 10.1039/b304391f
   Ganesan V, 2004, LANGMUIR, V20, P3632, DOI 10.1021/la0364082
   Ikeda O, 1998, ELECTROCHIM ACTA, V43, P833, DOI 10.1016/S0013-4686(97)00217-X
   Johnson D, 2003, BIOELECTROCHEMISTRY, V59, P41, DOI 10.1016/S1567-5394(02)00188-3
   KAUPPINEN JK, 1981, APPL SPECTROSC, V35, P271, DOI 10.1366/0003702814732634
   Leger C, 2003, BIOCHEMISTRY-US, V42, P8653, DOI 10.1021/bi034789c
   Lei CH, 1999, ELECTROANAL, V11, P274, DOI 10.1002/(SICI)1521-4109(199904)11:4<274::AID-ELAN274>3.0.CO;2-G
   Li N, 2006, J PHYS CHEM B, V110, P11561, DOI 10.1021/jp060653n
   Lin JJ, 2008, EUR POLYM J, V44, P1414, DOI 10.1016/j.eurpolymj.2008.02.022
   Liu SQ, 2002, ANAL BIOCHEM, V307, P110, DOI 10.1016/S0003-2697(02)00014-3
   Thevenot DR, 2001, BIOSENS BIOELECTRON, V16, P121, DOI [10.1016/S0956-5663(01)00115-4, 10.1081/AL-100103209]
   Tian FM, 2002, ANAL CHIM ACTA, V451, P251, DOI 10.1016/S0003-2670(01)01405-2
   Tinoco I., 1978, PHYS CHEM PRINCIPLES, P606
   Uang YM, 2003, BIOSENS BIOELECTRON, V19, P141, DOI 10.1016/S0956-5663(03)00168-4
   Walcarius A, 2003, CHEM MATER, V15, P4181, DOI 10.1021/cm031089l
   Wang J, 2005, ANAL CHIM ACTA, V539, P209, DOI 10.1016/j.aca.2005.02.059
   Wang P, 2008, ACTA MATER, V56, P1144, DOI 10.1016/j.actamat.2007.11.006
   Wang YJ, 2004, CHEM COMMUN, P1528, DOI 10.1039/b403871a
   Wu YH, 2006, ANAL CHIM ACTA, V558, P179, DOI 10.1016/j.aca.2005.11.031
   Xu Q, 2006, BIOSENS BIOELECTRON, V22, P768, DOI 10.1016/j.bios.2006.02.010
   Yu JJ, 2007, ELECTROCHIM ACTA, V53, P1995, DOI 10.1016/j.electacta.2007.08.057
   Zhao MQ, 1999, ANGEW CHEM INT EDIT, V38, P364, DOI 10.1002/(SICI)1521-3773(19990201)38:3<364::AID-ANIE364>3.0.CO;2-L
   Zhou H, 2006, J CHEM TECHNOL BIOT, V81, P58, DOI 10.1002/jctb.1357
   Zhu HY, 2006, CHEM LETT, V35, P326, DOI 10.1246/cl.2006.326
   Zuo SH, 2008, ANAL LETT, V41, P1158, DOI 10.1080/00032710802052361
NR 31
TC 22
Z9 22
U1 1
U2 56
PU SPRINGER
PI NEW YORK
PA ONE NEW YORK PLAZA, SUITE 4600, NEW YORK, NY, UNITED STATES
SN 1432-8488
EI 1433-0768
J9 J SOLID STATE ELECTR
JI J. Solid State Electrochem.
PD MAR
PY 2011
VL 15
IS 3
BP 511
EP 517
DI 10.1007/s10008-010-1121-x
PG 7
WC Electrochemistry
WE Science Citation Index Expanded (SCI-EXPANDED)
SC Electrochemistry
GA 723OG
UT WOS:000287515500009
DA 2023-06-30
ER

PT J
AU Xiao, CH
   Chu, XC
   Wu, BH
   Pang, HL
   Zhang, XH
   Chen, JH
AF Xiao, Chunhui
   Chu, Xiaochen
   Wu, Bohua
   Pang, Haili
   Zhang, Xiaohua
   Chen, Jinhua
TI Polymerized ionic liquid-wrapped carbon nanotubes: The promising
   composites for direct electrochemistry and biosensing of redox protein
SO TALANTA
LA English
DT Article
DE Polymerized ionic liquid; Carbon nanotubes; Glucose oxidase; Direct
   electrochemistry; Biosensing
ID DIRECT ELECTRON-TRANSFER; GLUCOSE-OXIDASE; ELECTROCATALYTIC OXIDATION;
   AMPEROMETRIC BIOSENSORS; MOLECULAR-SIEVES; FILM; IMMOBILIZATION;
   NANOPARTICLES; ACID; PEROXIDASE
AB Polymerized ionic liquid-wrapped carbon nanotubes (PIL-CNTs) were firstly designed for direct electrochemistry and biosensing of redox proteins. The CNTs were coated successfully with polymerized ionic liquid (PIL) layer, as verified by transmission electron microscopy (TEM), thermogravimetric analysis (TGA) and Fourier transform infrared (FT-IR) spectroscopy. The PIL-CNTs were dispersed better in water and showed superior electrocatalysis toward O-2 and H2O2 comparing to pristine CNTs and the mixture of IL monomer and CNTs. With glucose oxidase (GOD) as a protein model, the direct electrochemistry of the redox protein was investigated on the PIL-CNTs modified glassy carbon (GC) electrode and excellent direct electrochemical performance of GOD molecules was observed. The proposed biosensor (GOD/PIL-CNTs/GC electrode) displayed good analytical performance for glucose with linear response up to 6 mM, response sensitivity of 0.853 mu A mM(-1), good stability and selectivity. (C) 2009 Elsevier B.V. All rights reserved.
C1 [Xiao, Chunhui; Chu, Xiaochen; Wu, Bohua; Pang, Haili; Zhang, Xiaohua; Chen, Jinhua] Hunan Univ, Coll Chem & Chem Engn, State Key Lab Chemo Biosensing & Chemometr, Changsha 410082, Hunan, Peoples R China.
C3 Hunan University
RP Chen, JH (通讯作者)，Hunan Univ, Coll Chem & Chem Engn, State Key Lab Chemo Biosensing & Chemometr, Lushan Rd, Changsha 410082, Hunan, Peoples R China.
FU NSFC [20675027, 20975033]; Program for Fu-Rong Scholar in Hunan
   Province, China
FX This work was financially supported by NSFC (20675027, 20975033) and the
   Program for Fu-Rong Scholar in Hunan Province, China.
CR Cao ZJ, 2008, BIOSENS BIOELECTRON, V24, P222, DOI 10.1016/j.bios.2008.03.021
   Dai ZH, 2004, BIOSENS BIOELECTRON, V19, P861, DOI 10.1016/j.bios.2003.08.024
   Deng CY, 2008, BIOSENS BIOELECTRON, V23, P1272, DOI 10.1016/j.bios.2007.11.009
   Fukushima T, 2007, CHEM-EUR J, V13, P5048, DOI 10.1002/chem.200700554
   Gooding JJ, 2003, J AM CHEM SOC, V125, P9006, DOI 10.1021/ja035722f
   Han Y, 2006, CHEM MATER, V18, P643, DOI 10.1021/cm0520618
   Hartmann M, 2005, CHEM MATER, V17, P829, DOI 10.1021/cm048564f
   Jia F, 2008, BIOSENS BIOELECTRON, V24, P945, DOI 10.1016/j.bios.2008.07.057
   Joshi PP, 2005, ANAL CHEM, V77, P3183, DOI 10.1021/ac0484169
   Kachoosangi RT, 2009, ANAL CHEM, V81, P435, DOI 10.1021/ac801853r
   Lele BS, 2005, BIOMACROMOLECULES, V6, P3380, DOI 10.1021/bm050428w
   Lewis A, 2008, BIOCONJUGATE CHEM, V19, P2144, DOI 10.1021/bc800242t
   Liu CY, 2009, BIOSENS BIOELECTRON, V24, P2149, DOI 10.1016/j.bios.2008.11.007
   Liu Q, 2007, BIOSENS BIOELECTRON, V22, P3203, DOI 10.1016/j.bios.2007.02.013
   Liu Y, 2007, BIOSENS BIOELECTRON, V23, P35, DOI 10.1016/j.bios.2007.03.009
   Lynch I, 2008, NANO TODAY, V3, P40, DOI 10.1016/S1748-0132(08)70014-8
   Marcilla R, 2006, SMALL, V2, P507, DOI 10.1002/smll.200500373
   Mu XD, 2005, J AM CHEM SOC, V127, P9694, DOI 10.1021/ja051803v
   Musameh M, 2002, ELECTROCHEM COMMUN, V4, P743, DOI 10.1016/S1388-2481(02)00451-4
   Nguyen CV, 2002, NANO LETT, V2, P1079, DOI 10.1021/nl025689f
   Roach P, 2005, J AM CHEM SOC, V127, P8168, DOI 10.1021/ja042898o
   Sampath S, 1996, ANAL CHEM, V68, P2015, DOI 10.1021/ac951094b
   Shan CS, 2009, ANAL CHEM, V81, P2378, DOI 10.1021/ac802193c
   Shangguan X, 2008, ELECTROCHEM COMMUN, V10, P1140, DOI 10.1016/j.elecom.2008.05.033
   Tinoco I., 1978, PHYS CHEM PRINCIPLES
   Vinu A, 2005, J PHYS CHEM B, V109, P6436, DOI 10.1021/jp050454o
   Wang J, 2003, J AM CHEM SOC, V125, P2408, DOI 10.1021/ja028951v
   Wang JX, 2002, ELECTROANAL, V14, P225, DOI 10.1002/1521-4109(200202)14:3<225::AID-ELAN225>3.0.CO;2-I
   Wang JX, 2001, ELECTROCHIM ACTA, V47, P651, DOI 10.1016/S0013-4686(01)00795-2
   Wang ZH, 2002, ANALYST, V127, P653, DOI 10.1039/b201060g
   Wu BH, 2009, ANGEW CHEM INT EDIT, V48, P4751, DOI 10.1002/anie.200900899
   Wu S, 2007, ADV FUNCT MATER, V17, P585, DOI 10.1002/adfm.200600491
   Xiang CL, 2008, ELECTROCHEM COMMUN, V10, P38, DOI 10.1016/j.elecom.2007.10.030
   Zhang Y, 2007, BIOSENS BIOELECTRON, V23, P438, DOI 10.1016/j.bios.2007.06.010
   Zhao HY, 2009, BIOSENS BIOELECTRON, V24, P2352, DOI 10.1016/j.bios.2008.12.004
   Zhao HT, 2006, ANAL BIOCHEM, V350, P138, DOI 10.1016/j.ab.2005.11.034
   Zhao YD, 2002, TALANTA, V58, P529, DOI 10.1016/S0039-9140(02)00318-1
   Zhong J, 2009, CARBON, V47, P967, DOI 10.1016/j.carbon.2008.11.051
   Zhu LD, 2007, BIOSENS BIOELECTRON, V23, P528, DOI 10.1016/j.bios.2007.07.002
NR 39
TC 38
Z9 41
U1 2
U2 47
PU ELSEVIER SCIENCE BV
PI AMSTERDAM
PA PO BOX 211, 1000 AE AMSTERDAM, NETHERLANDS
SN 0039-9140
EI 1873-3573
J9 TALANTA
JI Talanta
PD MAR 15
PY 2010
VL 80
IS 5
BP 1719
EP 1724
DI 10.1016/j.talanta.2009.10.012
PG 6
WC Chemistry, Analytical
WE Science Citation Index Expanded (SCI-EXPANDED)
SC Chemistry
GA 569QG
UT WOS:000275612500021
PM 20152402
DA 2023-06-30
ER

PT J
AU Ho, LS
   Fogel, R
   Limson, JL
AF Ho, Lance St John
   Fogel, Ronen
   Limson, Janice Leigh
TI Generation and screening of histamine-specific aptamers for application
   in a novel impedimetric aptamer-based sensor
SO TALANTA
LA English
DT Article
DE Histamine; Aptamer; SELEX; Aptasensor; EIS; ELONA
ID SINGLE-STRANDED-DNA; PLASMID DEOXYRIBONUCLEIC-ACID; IN-VITRO SELECTION;
   BIOGENIC-AMINES; SMALL-MOLECULE; SSDNA APTAMERS; OKADAIC ACID; BINDING;
   FISH; ELISA
AB Histamine is an important biomarker in both biomedical and food quality assurance sectors. Current methods of monitoring this compound via fluorescent, electrochemical, and enzymatic means have several drawbacks, preventing routine detection. This work reports on the isolation of single-stranded DNA-based, histamine-targeting aptamers generated by the Systematic Evolution of Ligands by Exponential Enrichment (SELEX) and the characterisation of these candidates via bioinformatics analysis. Aptamer binding affinity was determined by magnetic bead-based enzyme linked oligonucleotide assays, followed by the detection of unmodified histamine at a physiological pH via electrochemical impedance spectroscopy (EIS). Aptamer H47 demonstrated the lowest apparent binding affinity (72.8 +/- 13.9 nmol L-1) towards bead immobilised histamine. When immobilised to a gold surface, H47 demonstrated the largest biosensor response (Delta R-ct = 6.83 +/- 2.00) compared to other single-stranded DNA sequences in the presence of dissolved histamine. The H47 EIS aptasensor also displayed a highly selective, concentration-dependent response towards histamine (linear range = 1 mu mol L-1 5 mmol L-1), compared to other similar small molecules. Possessing an apparent binding affinity, limit of detection and limit of quantification of 7.80 +/- 1.70 mmol L-1, 4.83 mmol L-1 and 16.08 mmol L-1, respectively, the H47 EIS aptasensor demonstrates promise towards the development of aptasensors in applications which require the rapid detection of histamine in solution.
C1 [Ho, Lance St John; Fogel, Ronen; Limson, Janice Leigh] Rhodes Univ, Biotechnol Innovat Ctr, POB 94, ZA-6140 Grahamstown, South Africa.
C3 Rhodes University
RP Limson, JL (通讯作者)，Rhodes Univ, POB 94, ZA-6140 Grahamstown, South Africa.
EM l.ho@ru.ac.za; r.fogel@ru.ac.za; j.limson@ru.ac.za
RI Limson, Janice/AAH-1941-2021; Limson, Janice/AAJ-6724-2020
OI Limson, Janice/0000-0001-9955-3518; Ho, Lance/0000-0002-2638-2372
FU DST/NRF South African Research Chair in Biotechnology Innovation
   Engagement [95319]; DST/Mintek Nanotechnology Innovation Centre; South
   African Medical Research Council (SAMRC)
FX Funding for this research was provided through the DST/NRF South African
   Research Chair in Biotechnology Innovation & Engagement; grant number
   95319. LH acknowledges doctoral funding from the DST/Mintek
   Nanotechnology Innovation Centre. RF acknowledges the South African
   Medical Research Council (SAMRC) for their Career Development Award.
CR Akbari-adergani B, 2010, FOOD RES INT, V43, P1116, DOI 10.1016/j.foodres.2010.02.007
   [Anonymous], [No title captured]
   Avci-Adali M, 2010, MOLECULES, V15, P1, DOI 10.3390/molecules15010001
   Aygun O, 1999, J AGR FOOD CHEM, V47, P1961, DOI 10.1021/jf980901f
   Balamurugan S, 2006, LANGMUIR, V22, P6446, DOI 10.1021/la060222w
   Bard A.J., 2001, ELECTROCHEMICAL METH, Vsecond, P368
   BOCK LC, 1992, NATURE, V355, P564, DOI 10.1038/355564a0
   Bodmer S, 1999, INFLAMM RES, V48, P296, DOI 10.1007/s000110050463
   Bongaers E, 2010, PHYS STATUS SOLIDI A, V207, P837, DOI 10.1002/pssa.200983307
   BRUCE C, 1976, THORAX, V31, P724, DOI 10.1136/thx.31.6.724
   Carter ZA, 2017, SENSOR ACTUAT B-CHEM, V243, P904, DOI 10.1016/j.snb.2016.12.010
   Cernigoj U, 2015, J CHROMATOGR A, V1414, P103, DOI 10.1016/j.chroma.2015.08.035
   Cernigoj U, 2013, J CHROMATOGR A, V1281, P87, DOI 10.1016/j.chroma.2013.01.058
   Civit L, 2012, ANAL BIOCHEM, V431, P132, DOI 10.1016/j.ab.2012.09.003
   Colombo FM, 2018, CRIT REV FOOD SCI, V58, P1131, DOI 10.1080/10408398.2016.1242476
   Cromhout M., 2015, South African Patent, Patent No. [ZA2015/00933, 201500933]
   Cruz C, 2014, INT J BIOL MACROMOL, V70, P131, DOI 10.1016/j.ijbiomac.2014.06.044
   Cruz C, 2013, INT J BIOL MACROMOL, V56, P175, DOI 10.1016/j.ijbiomac.2013.02.012
   Dai J, 2014, J AGR FOOD CHEM, V62, P5269, DOI 10.1021/jf501092u
   Dale HH, 1910, J PHYSIOL-LONDON, V41, P318
   Rahimi E., 2012, American-Eurasian Journal of Toxicological Sciences (AEJTS), V4, P64
   Duan N, 2017, J AGR FOOD CHEM, V65, P1771, DOI 10.1021/acs.jafc.6b04951
   Duan Y, 2016, APPL BIOCHEM BIOTECH, V180, P1644, DOI 10.1007/s12010-016-2193-6
   Eissa S, 2013, ANAL CHEM, V85, P11794, DOI 10.1021/ac402220k
   Fang YY, 2004, J AM CHEM SOC, V126, P5403, DOI 10.1021/ja049875u
   Fischer LM, 2009, MICROELECTRON ENG, V86, P1282, DOI 10.1016/j.mee.2008.11.045
   Fogel WA, 2007, BIOCHEM SOC T, V35, P349, DOI 10.1042/BST0350349
   Frith KA, 2018, MALARIA J, V17, DOI 10.1186/s12936-018-2336-z
   Fukusaki E, 2000, BIOORG MED CHEM LETT, V10, P423, DOI 10.1016/S0960-894X(00)00013-5
   Hayat A, 2013, TALANTA, V103, P14, DOI 10.1016/j.talanta.2012.09.048
   He JA, 2011, J AGR FOOD CHEM, V59, P1582, DOI 10.1021/jf104189g
   Heinzerling Lucie, 2013, Clin Transl Allergy, V3, P3, DOI 10.1186/2045-7022-3-3
   Heiskanen AR, 2008, LANGMUIR, V24, P9066, DOI 10.1021/la800580f
   Ho LS, 2019, ACS OMEGA, V4, P5839, DOI 10.1021/acsomega.9b00075
   Huang LL, 2013, ANAL CHIM ACTA, V787, P203, DOI 10.1016/j.aca.2013.05.024
   Imaizumi Y, 2013, J AM CHEM SOC, V135, P9412, DOI 10.1021/ja4012222
   Janci T, 2017, FOOD CHEM, V224, P48, DOI 10.1016/j.foodchem.2016.12.032
   Jiang SY, 2015, SENSOR ACTUAT B-CHEM, V221, P15, DOI 10.1016/j.snb.2015.06.058
   Jo M, 2011, OLIGONUCLEOTIDES, V21, P85, DOI 10.1089/oli.2010.0267
   Joeng CB, 2009, BIOORGAN MED CHEM, V17, P5380, DOI 10.1016/j.bmc.2009.06.044
   Joshi R., 2006, BIOSENSORS, P38
   Kanny G, 2001, J ALLERGY CLIN IMMUN, V107, P375, DOI 10.1067/mai.2001.112122
   Kim YS, 2010, BIOORGAN MED CHEM, V18, P3467, DOI 10.1016/j.bmc.2010.03.074
   Kokpinar O, 2011, BIOTECHNOL BIOENG, V108, P2371, DOI 10.1002/bit.23191
   Leonardo S, 2016, MICROCHIM ACTA, V183, P1881, DOI 10.1007/s00604-016-1821-8
   Levy D.A., 1974, MEDIAT INFLAMM, P141, DOI DOI 10.1007/978-1-4684-0745-7
   Liao SM, 2013, CHEM CENT J, V7, DOI 10.1186/1752-153X-7-44
   Lin C, 2015, MAR DRUGS, V13, P7433, DOI 10.3390/md13127066
   Lin RY, 2000, J ALLERGY CLIN IMMUN, V106, P65, DOI 10.1067/mai.2000.107600
   Linares DM, 2012, FRONT MICROBIOL, V3, DOI 10.3389/fmicb.2012.00180
   LOPEZSABATER EI, 1994, LETT APPL MICROBIOL, V19, P70, DOI 10.1111/j.1472-765X.1994.tb00908.x
   Mah JH, 2002, FOOD CHEM, V79, P239, DOI 10.1016/S0308-8146(02)00150-4
   Mahdy AM, 2017, ANAEST INTENS CARE M, V18, P210, DOI 10.1016/j.mpaic.2017.01.007
   Maintz L, 2007, AM J CLIN NUTR, V85, P1185, DOI 10.1093/ajcn/85.5.1185
   Lerga TM, 2019, ANAL CHEM, V91, P7104, DOI 10.1021/acs.analchem.9b00075
   Makaraviciute A, 2017, ACS APPL MATER INTER, V9, P26610, DOI 10.1021/acsami.7b08581
   Malhotra S, 2014, J MOL RECOGNIT, V27, P493, DOI 10.1002/jmr.2370
   Mann D, 2005, BIOCHEM BIOPH RES CO, V338, P1928, DOI 10.1016/j.bbrc.2005.10.172
   Marcobal A, 2005, FOOD RES INT, V38, P387, DOI 10.1016/j.foodres.2004.10.008
   Markham Nicholas R., 2008, V453, P3, DOI 10.1007/978-1-60327-429-6_1
   Mattsson L, 2017, SENSOR ACTUAT B-CHEM, V246, P1092, DOI 10.1016/j.snb.2016.11.141
   McKeague M, 2015, ANAL CHEM, V87, P8608, DOI 10.1021/acs.analchem.5b02102
   Mehta J, 2011, J BIOTECHNOL, V155, P361, DOI 10.1016/j.jbiotec.2011.06.043
   Michaelson J., MAGNETIC 1 5 ML TUBE
   Murphy MB, 2008, Aptamers and methods for their invitro selection and uses thereof Patent, Patent No. [7,329,742, 7329742]
   Music E, 2013, WIEN KLIN WOCHENSCHR, V125, P239, DOI 10.1007/s00508-013-0354-y
   Niazi JH, 2008, BIOORGAN MED CHEM, V16, P7245, DOI 10.1016/j.bmc.2008.06.033
   Ostatna V, 2008, ANAL BIOANAL CHEM, V391, P1861, DOI 10.1007/s00216-008-2133-6
   Pfeiffer F, 2016, FRONT CHEM, V4, DOI 10.3389/fchem.2016.00025
   Rogers P. L., 2000, Journal of Aquatic Food Product Technology, V9, P5, DOI 10.1300/J030v09n02_02
   Ruiz-Chica AJ, 2006, CHEM PHYS, V324, P579, DOI 10.1016/j.chemphys.2005.11.022
   Ruiz-Chica J, 1999, J MOL STRUCT, V481, P455, DOI 10.1016/S0022-2860(98)00819-9
   Sampson HA, 2003, PEDIATRICS, V111, P1601
   Schutze T, 2011, PLOS ONE, V6, DOI 10.1371/journal.pone.0029604
   Shi L, 2012, ANAL METHODS-UK, V4, P1036, DOI 10.1039/c2ay05758a
   Shivalingam A, 2015, NAT COMMUN, V6, DOI 10.1038/ncomms9178
   Sousa A, 2014, J CHROMATOGR A, V1355, P125, DOI 10.1016/j.chroma.2014.06.003
   Sousa A, 2014, J CHROMATOGR A, V1366, P110, DOI 10.1016/j.chroma.2014.09.031
   Stojanovic ZS, 2016, FOOD ANAL METHOD, V9, P2701, DOI 10.1007/s12161-016-0452-3
   Stoltenburg B., 2012, J ANAL METHODS CHEM, P1, DOI [10.1155/2012/415697, DOI 10.1155/2012/4156972012]
   Takahashi M, 2016, SCI REP-UK, V6, DOI 10.1038/srep33697
   TAYLOR SL, 1977, J FOOD SCI, V42, P1584, DOI 10.1111/j.1365-2621.1977.tb08431.x
   TUERK C, 1990, SCIENCE, V249, P505, DOI 10.1126/science.2200121
   Vanda P., 2017, J ANAL BIOANAL SEP T, V2, P52
   Veseli A, 2016, SENSOR ACTUAT B-CHEM, V228, P774, DOI 10.1016/j.snb.2016.01.085
   Vianini E, 2001, BIOORGAN MED CHEM, V9, P2543, DOI 10.1016/S0968-0896(01)00054-2
   Visciano P, 2014, FRONT MICROBIOL, V5, DOI 10.3389/fmicb.2014.00500
   Wantke F, 1996, INT ARCH ALLERGY IMM, V110, P397, DOI 10.1159/000237333
   Wilson C, 1998, CHEM BIOL, V5, P609, DOI 10.1016/S1074-5521(98)90289-7
   WINKLE SA, 1988, J PHARM PHARMACOL, V40, P809, DOI 10.1111/j.2042-7158.1988.tb05179.x
   Wongsariya K, 2016, J FOOD SCI TECH MYS, V53, P640, DOI 10.1007/s13197-015-1982-1
   Wuthrich D, 2017, FRONT MICROBIOL, V8, DOI 10.3389/fmicb.2017.00218
   Yang MH, 2015, J ELECTROANAL CHEM, V736, P88, DOI 10.1016/j.jelechem.2014.11.002
   Ye WW, 2017, PROC TECH, V27, P116, DOI 10.1016/j.protcy.2017.04.051
   Yildirim HK, 2007, FOOD TECHNOL BIOTECH, V45, P62
   Zdravkovic V, 2011, J BIOMED BIOTECHNOL, DOI 10.1155/2011/315709
NR 96
TC 26
Z9 26
U1 14
U2 192
PU ELSEVIER
PI AMSTERDAM
PA RADARWEG 29, 1043 NX AMSTERDAM, NETHERLANDS
SN 0039-9140
EI 1873-3573
J9 TALANTA
JI Talanta
PD FEB 1
PY 2020
VL 208
AR 120474
DI 10.1016/j.talanta.2019.120474
PG 12
WC Chemistry, Analytical
WE Science Citation Index Expanded (SCI-EXPANDED)
SC Chemistry
GA JW8RM
UT WOS:000503314200111
PM 31816738
DA 2023-06-30
ER

PT J
AU Titoiu, AM
   Lapauw, M
   Necula-Petrareanu, G
   Purcarea, C
   Fanjul-Bolado, P
   Marty, JL
   Vasilescu, A
AF Titoiu, Ana Maria
   Lapauw, Maxime
   Necula-Petrareanu, Georgiana
   Purcarea, Cristina
   Fanjul-Bolado, Pablo
   Marty, Jean-Louis
   Vasilescu, Alina
TI Carbon Nanofiber and Meldola Blue Based Electrochemical Sensor for NADH:
   Application to the Detection of Benzaldehyde
SO ELECTROANALYSIS
LA English
DT Article
DE Meldola Blue; carbon nanomaterial; NAD(+)-dependent dehydrogenase;
   amperometry
ID SCREEN-PRINTED ELECTRODES; ELECTROCATALYTIC OXIDATION; AMPEROMETRIC
   BIOSENSOR; ZIRCONIUM-PHOSPHATE; LACTATE-DEHYDROGENASE;
   CLINICAL-APPLICATIONS; GASEOUS FORMALDEHYDE; GRAPHITE-ELECTRODES;
   CONVENIENT ANALYSIS; NANOTUBE
AB Nanomaterials used in tandem with electrochemical mediators on screen-printed electrodes enable sensitive, low cost detection of NADH with minimal interferences in real-world samples. In this work we investigated the combination between the mediator Meldola Blue and several types of commercial screen-printed carbon electrodes, i. e. modified with mesoporous carbon, single wall carbon nanotubes, graphene or carbon nanofibers (CNF) as NADH detectors. The sensors were compared with bare carbon electrodes and with commercially available Meldola Blue-modified electrodes. The best sensitivity for NADH detection by amperometry was observed for Meldola Blue/CNF electrodes, and further improvement was obtained by mixing the mediator with graphene oxide prior to dropcasting. The "MB-erGO/CNF" sensors obtained were characterized by a detection limit of 0.5 mu M, a linear range of 1-300 mu M and a sensitivity of 80.0 +/- 2.5 mu A cm(-2) mmol(-1) L, 10 times higher than that of commercial sensors. While the use of graphene oxide lead to enhanced sensitivity and wider linear range, it didn't improve the operational stability as the mediator gradually desorbed from the electrodes. Furthermore, the sensors were coupled with a new NAD(+)-dependent aldehyde dehydrogenase from a psychrophilic bacterium for the analysis of benzaldehyde and proven to be advantageous over commercial electrodes with Meldola Blue in circumstances where the detection was limited by NADH detection, i. e. at pH 9.5.
C1 [Lapauw, Maxime] Univ Perpignan, Inst Univ Technol, Via Domitia,77 Chemin Passio Vella, Perpignan, France.
   [Titoiu, Ana Maria; Vasilescu, Alina] Int Ctr Biodynam, 1B Intrarea Portocalelor, Bucharest 060101, Romania.
   [Necula-Petrareanu, Georgiana; Purcarea, Cristina] Inst Biol, 296 Splaiul Independentei, Bucharest 060031, Romania.
   [Fanjul-Bolado, Pablo] Metrohm Dropsens SL, Ed CEEI,Parque Tecnol Asturias, Llanera 33428, Asturias, Spain.
   [Marty, Jean-Louis] Univ Perpignan, BAE, Via Domitia,52 Paul Alduy, Perpignan, France.
C3 Universite Perpignan Via Domitia; Institute of Biology Bucharest;
   Universite Perpignan Via Domitia
RP Vasilescu, A (通讯作者)，Int Ctr Biodynam, 1B Intrarea Portocalelor, Bucharest 060101, Romania.
EM avasilescu@biodyn.ro
RI Titoiu, Ana-Maria/AAQ-2936-2020; Vasilescu, Alina/C-5112-2011; Purcarea,
   Cristina/HKO-6092-2023
OI Vasilescu, Alina/0000-0002-2492-0819; Purcarea,
   Cristina/0000-0001-5784-8545; Fanjul Bolado, Pablo/0000-0002-9224-1666
FU Romanian Executive Agency for Higher Education, Research, Development
   and Innovation (UEFISCDI) [PN-III-P2-2.1-PED-2016-0116]
FX We thank Paris Lavin for providing the bacterial strain Flavobacterium
   sp. PL002. A.M.T, G.P-N, C.P and A.V gratefully acknowledge the
   financial support by the Romanian Executive Agency for Higher Education,
   Research, Development and Innovation (UEFISCDI),
   PN-III-P2-2.1-PED-2016-0116 grant.
CR Arvinte A, 2008, ELECTROANAL, V20, P2355, DOI 10.1002/elan.200804332
   Arvinte A, 2007, ELECTROANAL, V19, P1455, DOI 10.1002/elan.200703879
   Avramescu A, 2002, ANAL BIOANAL CHEM, V374, P25, DOI 10.1007/s00216-002-1312-0
   Avramescu A, 2001, ANAL CHIM ACTA, V433, P81, DOI 10.1016/S0003-2670(00)01386-6
   Avramescu A, 2002, ANAL CHIM ACTA, V458, P203, DOI 10.1016/S0003-2670(01)01580-X
   Badalyan A, 2014, BIOSENSORS-BASEL, V4, P403, DOI 10.3390/bios4040403
   BARTALITS L, 1984, ANAL LETT PT B, V17, P13, DOI 10.1080/00032718408065262
   Baskar S, 2012, BIOSENS BIOELECTRON, V33, P95, DOI 10.1016/j.bios.2011.12.025
   Bilgi M., 2015, ELECTROCHIM ACTA, V166, P261
   Bilgi M, 2018, J ELECTROANAL CHEM, V813, P67, DOI 10.1016/j.jelechem.2018.02.012
   Cai CX, 1997, J ELECTROANAL CHEM, V427, P147, DOI 10.1016/S0022-0728(96)04996-0
   ESSAADI K, 1994, J ELECTROANAL CHEM, V367, P275, DOI 10.1016/0022-0728(93)03281-S
   Fanjul-Bolado P, 2007, TALANTA, V74, P427, DOI 10.1016/j.talanta.2007.07.035
   Gao Q, 2003, BIOSENS BIOELECTRON, V19, P277, DOI 10.1016/S0956-5663(03)00212-4
   Gessei T, 2014, ANAL LETT, V47, P1361, DOI 10.1080/00032719.2013.867496
   GORTON L, 1986, J CHEM SOC FARAD T 1, V82, P1245, DOI 10.1039/f19868201245
   Gorton Lo, 2002, J Biotechnol, V82, P371, DOI 10.1016/S1389-0352(01)00053-8
   Grimaldi A, 2014, ELECTROANAL, V26, P1684, DOI 10.1002/elan.201400122
   GRUNDIG B, 1995, J ELECTROANAL CHEM, V395, P143, DOI 10.1016/0022-0728(95)04090-B
   Hughes G, 2017, METHODS MOL BIOL, V1572, P1, DOI 10.1007/978-1-4939-6911-1_1
   Hughes G, 2015, SENSOR ACTUAT B-CHEM, V216, P614, DOI 10.1016/j.snb.2015.04.066
   Lamas-Ardisana PJ, 2016, J ELECTROANAL CHEM, V775, P129, DOI 10.1016/j.jelechem.2016.04.036
   KONOPKA SJ, 1970, ANAL CHEM, V42, P1741, DOI 10.1021/ac50160a042
   Koushanpour A, 2017, ELECTROANAL, V29, P1602, DOI 10.1002/elan.201700126
   Kubota LT, 1999, ELECTROANAL, V11, P719, DOI 10.1002/(SICI)1521-4109(199907)11:10/11<719::AID-ELAN719>3.0.CO;2-S
   Kubota LT, 1996, ELECTROCHIM ACTA, V41, P1465, DOI 10.1016/0013-4686(95)00395-9
   Kumar A, 2007, J AOAC INT, V90, P1689
   Kumar SA, 2008, SENSORS-BASEL, V8, P739, DOI 10.3390/s8020739
   LAVIRON E, 1974, J ELECTROANAL CHEM, V52, P355, DOI 10.1016/S0022-0728(74)80448-1
   Ma X, 2012, ANALYST, V137, P3328, DOI 10.1039/c2an16253a
   Mashayekhi HA, 2011, ANAL SCI, V27, P865, DOI 10.2116/analsci.27.865
   Mitsubayashi K, 2005, BIOSENS BIOELECTRON, V20, P1573, DOI 10.1016/j.bios.2004.08.007
   Mitsubayashi K, 2008, MICROCHIM ACTA, V160, P427, DOI 10.1007/s00604-007-0799-7
   Mitsubayashi K, 2008, SENSOR ACTUAT B-CHEM, V130, P32, DOI 10.1016/j.snb.2007.07.086
   MOIROUX J, 1979, J ELECTROANAL CHEM, V102, P93, DOI 10.1016/S0022-0728(79)80033-9
   Munteanu FD, 2004, J ELECTROANAL CHEM, V564, P167, DOI 10.1016/j.jelechem.2003.10.034
   Munteanu FD, 2003, ELECTROANAL, V15, P383, DOI 10.1002/elan.200390044
   Noguer T, 1997, ANAL LETT, V30, P1069, DOI 10.1080/00032719708004039
   Peng T. C., 2018, UNPUB
   Pereira AC, 2007, SENSOR ACTUAT B-CHEM, V124, P269, DOI 10.1016/j.snb.2006.12.042
   Premaratne G, 2017, ANAL CHIM ACTA, V970, P23, DOI 10.1016/j.aca.2017.03.032
   Radoi A, 2008, ELECTROCHIM ACTA, V53, P2161, DOI 10.1016/j.electacta.2007.09.031
   Radoi A, 2007, ANAL BIOANAL CHEM, V387, P1049, DOI 10.1007/s00216-006-0975-3
   Sahin M, 2015, ELECTROCHIM ACTA, V166, P261, DOI 10.1016/j.electacta.2015.03.030
   Santos AS, 2006, ELECTROCHIM ACTA, V52, P215, DOI 10.1016/j.electacta.2006.04.060
   SPRULES SD, 1994, ANALYST, V119, P253, DOI 10.1039/an9941900253
   Tan BX, 2015, J ELECTROCHEM SOC, V162, pH102, DOI 10.1149/2.0111503jes
   TORSTENSSON A, 1981, J ELECTROANAL CHEM, V130, P199, DOI 10.1016/S0022-0728(81)80387-7
   TSE DCS, 1978, ANAL CHEM, V50, P1315, DOI 10.1021/ac50031a030
   Vasilescu A, 2003, BIOSENS BIOELECTRON, V18, P781, DOI 10.1016/S0956-5663(03)00044-7
   Vasilescu A, 2018, ELECTROANAL, V30, P2, DOI 10.1002/elan.201700578
   Wang J, 2005, ANALYST, V130, P421, DOI 10.1039/b414248a
   Wu Q, 1996, ANAL CHEM, V68, P3688, DOI 10.1021/ac960395y
   Zanardi C, 2015, CHEMOSENSORS, V3, P118, DOI 10.3390/chemosensors3020118
   Zhu LD, 2007, BIOSENS BIOELECTRON, V22, P2768, DOI 10.1016/j.bios.2006.12.027
NR 55
TC 10
Z9 10
U1 4
U2 32
PU WILEY-V C H VERLAG GMBH
PI WEINHEIM
PA POSTFACH 101161, 69451 WEINHEIM, GERMANY
SN 1040-0397
EI 1521-4109
J9 ELECTROANAL
JI Electroanalysis
PD NOV
PY 2018
VL 30
IS 11
BP 2676
EP 2688
DI 10.1002/elan.201800472
PG 13
WC Chemistry, Analytical; Electrochemistry
WE Science Citation Index Expanded (SCI-EXPANDED)
SC Chemistry; Electrochemistry
GA HA3KE
UT WOS:000450148200020
DA 2023-06-30
ER

PT J
AU Ren, LL
   Dong, H
   Han, TT
   Chen, Y
   Ding, SN
AF Ren, Lu-Lu
   Dong, Hao
   Han, Ting-Ting
   Chen, Yun
   Ding, Shou-Nian
TI Enhanced anodic electrochemiluminescence of CdTe quantum dots based on
   electrocatalytic oxidation of a co-reactant by dendrimer-encapsulated Pt
   nanoparticles and its application for sandwiched immunoassays
SO ANALYST
LA English
DT Article
ID SIGNAL AMPLIFICATION STRATEGY; ELECTROGENERATED CHEMILUMINESCENCE;
   PHOTONIC STRUCTURES; ELECTROCHEMISTRY; CELLS; IMMUNOSENSOR; ELECTRODES;
   COREACTANT; NANOTUBES; BIOSENSOR
AB Herein, we synthesized Pt dendrimer-encapsulated nanoparticles (Pt DENs) using amine-terminated sixth-generation polyamidoamine dendrimers. The enhanced and stable anodic electrochemilumine-scence (ECL) of 3-mercaptopropionic acid-capped CdTe quantum dots (QDs) in a tripropylamine solution was achieved owing to Pt DENs. The reason may be that Pt DENs exhibit high catalytic electrochemical oxidation in the presence of tripropylamine and excellent conductive property. Inspired by this, Pt DENs were conjugated with Fe3O4@SiO2 nanoparticles and served as nano-carriers. The capture antibodies were immobilized on the Fe3O4@SiO2-Pt DEN nanocomposites, which possess many attractive advantages such as the ease of bioconjugation, large specific surface area, and convenience of magnetic separation. Fluorescence microscopy images and UV-vis spectra were used to verify the immobilization of capture antibodies on the nanocomposites. The CdTe QDs were applied as signal labels for conjugation of nanocomposites with detection antibodies, which were characterized by agarose gel electrophoresis. Electrochemical impedance spectroscopy and cyclic voltammetry demonstrated the successful preparation of an ECL immunosensor. Under the optimal conditions, the proposed immunosensor provided a wide linear range from 0.005 ng mL(-1) to 150 ng mL(-1) with a detection limit of 0.2 pg mL(-1) (S/N = 3) for the detection of carcinoembryonic antigen. Moreover, the immunosensor showed good performance for the detection of carcinoembryonic antigen in serum samples as well as great potential in clinical bioassay.
C1 [Ren, Lu-Lu; Dong, Hao; Han, Ting-Ting; Ding, Shou-Nian] Southeast Univ, Sch Chem & Chem Engn, Nanjing 211189, Jiangsu, Peoples R China.
   [Chen, Yun] Nanjing Med Univ, Dept Immunol, Nanjing 210029, Jiangsu, Peoples R China.
C3 Southeast University - China; Nanjing Medical University
RP Ding, SN (通讯作者)，Southeast Univ, Sch Chem & Chem Engn, Nanjing 211189, Jiangsu, Peoples R China.
EM snding@seu.edu.cn
RI Dong, Haoxuan/ABE-5210-2021; HAN, TINGTING/GQZ-8692-2022; Ding,
   Shou-Nian/G-7141-2012
OI Dong, Haoxuan/0000-0003-4713-7461; Ding, Shou-Nian/0000-0003-3086-2333
FU National Natural Science Foundation of China [21575022, 21535003];
   National High Technology Research and Development Program ("863"
   Program) of China [2015AA020502]; Fundamental Research Funds for the
   Central Universities [2242016K41055]; Qing Lan Project; Priority
   Academic Program Development of Jiangsu Higher Education Institutions
   [1107047002]
FX This work was supported by the National Natural Science Foundation of
   China (21575022, 21535003), the National High Technology Research and
   Development Program ("863" Program) of China (2015AA020502), the
   Fundamental Research Funds for the Central Universities (2242016K41055),
   the Qing Lan Project, and A Project Funded by the Priority Academic
   Program Development of Jiangsu Higher Education Institutions
   (1107047002).
CR Astruc D, 2012, NAT CHEM, V4, P255, DOI 10.1038/nchem.1304
   Bae Y, 2004, NANO LETT, V4, P1153, DOI 10.1021/nl049516x
   Ding ZF, 2002, SCIENCE, V296, P1293, DOI 10.1126/science.1069336
   Feng TT, 2016, BIOSENS BIOELECTRON, V79, P48, DOI 10.1016/j.bios.2015.11.001
   Ge JP, 2008, ADV MATER, V20, P3485, DOI 10.1002/adma.200800657
   Hu YX, 2012, SMALL, V8, P3795, DOI 10.1002/smll.201201320
   Jie GF, 2011, ANAL CHEM, V83, P3873, DOI 10.1021/ac200383z
   Kavosi B, 2015, BIOSENS BIOELECTRON, V74, P915, DOI 10.1016/j.bios.2015.07.064
   Kim Y, 2014, ANAL CHEM, V86, P1654, DOI 10.1021/ac403415m
   Leca B, 2000, ANALYST, V125, P789, DOI 10.1039/b002284p
   Lee H, 2017, CHEMELECTROCHEM, V4, P1790, DOI 10.1002/celc.201700101
   Li H, 2016, BIOSENS BIOELECTRON, V86, P791, DOI 10.1016/j.bios.2016.07.070
   Lim H, 2016, ANAL CHEM, V88, P4751, DOI 10.1021/acs.analchem.6b00073
   Liu J, 2009, ANGEW CHEM INT EDIT, V48, P5875, DOI 10.1002/anie.200901566
   Liu Q, 2007, BIOSENS BIOELECTRON, V22, P3203, DOI 10.1016/j.bios.2007.02.013
   Lu C, 2008, ELECTROCHEM COMMUN, V10, P1530, DOI 10.1016/j.elecom.2008.08.009
   Ma XL, 2016, TALANTA, V154, P175, DOI 10.1016/j.talanta.2016.03.036
   Mei YL, 2010, ELECTROANAL, V22, P155, DOI 10.1002/elan.200904685
   Miao WJ, 2002, J AM CHEM SOC, V124, P14478, DOI 10.1021/ja027532v
   Miao WJ, 2008, CHEM REV, V108, P2506, DOI 10.1021/cr068083a
   Myung N, 2003, NANO LETT, V3, P1053, DOI 10.1021/nl034354a
   Nie GM, 2014, J MATER CHEM B, V2, P8321, DOI 10.1039/c4tb01308e
   Nie GM, 2013, BIOMACROMOLECULES, V14, P834, DOI 10.1021/bm3018802
   Niu YH, 2003, CR CHIM, V6, P1049, DOI 10.1016/j.crci.2003.08.001
   Patri AK, 2004, BIOCONJUGATE CHEM, V15, P1174, DOI 10.1021/bc0499127
   Perez-Tejeda P, 2012, INORG CHEM, V51, P10825, DOI 10.1021/ic301239x
   Richter MM, 2004, CHEM REV, V104, P3003, DOI 10.1021/cr020373d
   Russell R, 2016, ANAL BIOANAL CHEM, V408, P7129, DOI 10.1007/s00216-016-9557-1
   Shao FY, 2017, BIOSENS BIOELECTRON, V90, P1, DOI 10.1016/j.bios.2016.11.033
   Shi LH, 2006, ANAL CHEM, V78, P7330, DOI 10.1021/ac060767v
   Wang J, 2006, BIOSENS BIOELECTRON, V21, P1887, DOI 10.1016/j.bios.2005.10.027
   Wusimanjiang Y, 2016, ANAL BIOANAL CHEM, V408, P7049, DOI 10.1007/s00216-016-9573-1
   Xia H, 2015, ACS APPL MATER INTER, V7, P696, DOI 10.1021/am506980d
   Xing Y, 2007, NAT PROTOC, V2, P1152, DOI 10.1038/nprot.2007.107
   Xiong CY, 2016, CHEM COMMUN, V52, P5589, DOI 10.1039/c6cc01078d
   Yang SL, 2013, ANAL CHEM, V85, P7720, DOI 10.1021/ac400874h
   Ye HC, 2004, LANGMUIR, V20, P2915, DOI 10.1021/la0361060
   Yeh CH, 2016, SENSOR ACTUAT A-PHYS, V241, P203, DOI 10.1016/j.sna.2016.01.053
   Zhai QF, 2016, ANAL CHEM, V88, P945, DOI 10.1021/acs.analchem.5b03685
   Zhang B, 2016, BIOSENS BIOELECTRON, V82, P112, DOI 10.1016/j.bios.2016.03.053
   Zhang X, 2017, SENSOR ACTUAT B-CHEM, V240, P1123, DOI 10.1016/j.snb.2016.09.080
   Zhang Y, 2017, NANO ENERGY, V31, P174, DOI 10.1016/j.nanoen.2016.11.029
   Zhang Y, 2016, ANALYST, V141, P337, DOI 10.1039/c5an02053k
NR 43
TC 8
Z9 8
U1 0
U2 111
PU ROYAL SOC CHEMISTRY
PI CAMBRIDGE
PA THOMAS GRAHAM HOUSE, SCIENCE PARK, MILTON RD, CAMBRIDGE CB4 0WF, CAMBS,
   ENGLAND
SN 0003-2654
EI 1364-5528
J9 ANALYST
JI Analyst
PD OCT 21
PY 2017
VL 142
IS 20
BP 3934
EP 3941
DI 10.1039/c7an01231d
PG 8
WC Chemistry, Analytical
WE Science Citation Index Expanded (SCI-EXPANDED)
SC Chemistry
GA FJ2NM
UT WOS:000412565700017
PM 28932837
DA 2023-06-30
ER

PT J
AU Zhang, J
   Shi, PW
   Yan, PP
   Wang, MB
   Tang, QH
   Cai, FD
   Deng, AP
   Li, JG
AF Zhang, Jing
   Shi, Pengwei
   Yan, Panpan
   Wang, Mingbo
   Tang, Qinghui
   Cai, Fudong
   Deng, Anping
   Li, Jianguo
TI Quantum Dots Based Electrochemiluminescent Immunosensor for
   Ultrasensitive and Specific Determination of Mercury (II) Ions Using
   Gold Nanoparticles and a Monoclonal Antibody
SO JOURNAL OF THE ELECTROCHEMICAL SOCIETY
LA English
DT Article
ID ELECTROGENERATED CHEMILUMINESCENCE; CDSE; GRAPHENE; BIOSENSOR; ELISA;
   WATER; FLUORESCENCE; FABRICATION; SPECIATION; SENSORS
AB In the present work, a rapid and ultrasensitive electrochemiluminescent (ECL) competitive immunoassay for mercury (II) based on CdSe quantum dots (QDs), gold nanoparticles (GNPs) and specific monoclonal antibody (mAb) against Hg2+ has been developed. GNPs were creatively applied as substrate and electron transfer accelerator, which would load a large number of coating antigen and amplify the electrochemical signal. Taking advantage of the specific mAb against Hg2+, a cost-effective and selective GNPs/Ovalbumin-MNA-CH3Hg/mAb-QDs immunosensor was fabricated. A competitive immunoassay format was selected as a way of quantifying Hg2+, where Hg2+ in a sample would compete with the corresponding coating antigen for the limited QDs labeled mAb. With the coreactant S2O82-, a strong ECL signal was observed and the decrease of the ECL intensity is linear to the logarithm of the mercury (II) concentration within the range of 0.01 to 50 ng mL(-1), with a detection limit of 2.6 pg mL(-1), much lower than previous methods. To our knowledge, this ECL immunoassay applied GNPs as substrate combined with specific monoclonal antibody detecting Hg2+ is presented for the first time. The application in real samples with favorable results and the highly sensitivity and selectivity further indicate that this ECL immunosensor is feasible for Hg2+ detection and enlarge the application of GNPs and monoclonal antibody in monitoring heavy metals. (C) 2014 The Electrochemical Society. All rights reserved.
C1 [Zhang, Jing; Shi, Pengwei; Yan, Panpan; Wang, Mingbo; Tang, Qinghui; Cai, Fudong; Deng, Anping; Li, Jianguo] Soochow Univ, Coll Chem Chem Engn & Mat Sci, Suzhou 215123, Peoples R China.
   [Zhang, Jing; Shi, Pengwei; Yan, Panpan; Wang, Mingbo; Tang, Qinghui; Cai, Fudong; Deng, Anping; Li, Jianguo] Key Lab Hlth Chem & Mol Diag Suzhou, Suzhou 215123, Peoples R China.
C3 Soochow University - China
RP Zhang, J (通讯作者)，Soochow Univ, Coll Chem Chem Engn & Mat Sci, Suzhou 215123, Peoples R China.
EM denganping@suda.edu.cn; lijgsd@suda.edu.cn
RI Li, Jianguo/AET-8855-2022
OI Li, Jianguo/0000-0003-0520-7302
FU National Natural Science Foundation of China [21075087, 21175097];
   Project of Scientific and Technologic Infrastructure of Suzhou
   [SZS201207]; Priority Academic Program Development of Jiangsu Higher
   Education Institutions
FX This study was supported by the Science Fund from the National Natural
   Science Foundation of China (No. 21075087, No. 21175097), the Project of
   Scientific and Technologic Infrastructure of Suzhou (SZS201207), and a
   Project Funded by the Priority Academic Program Development of Jiangsu
   Higher Education Institutions.
CR Blake DA, 1998, ANAL CHIM ACTA, V376, P13, DOI 10.1016/S0003-2670(98)00437-1
   Blake DA, 2001, BIOSENS BIOELECTRON, V16, P799, DOI 10.1016/S0956-5663(01)00223-8
   Bruns OT, 2009, NAT NANOTECHNOL, V4, P193, DOI [10.1038/nnano.2008.405, 10.1038/NNANO.2008.405]
   Capelo JL, 2006, TALANTA, V68, P813, DOI 10.1016/j.talanta.2005.06.004
   Davidson PW, 2004, PEDIATRICS, V113, P1023
   de Souza SS, 2013, ANAL CHIM ACTA, V761, P11, DOI 10.1016/j.aca.2012.11.038
   ENUSTUN BV, 1963, J AM CHEM SOC, V85, P3317, DOI 10.1021/ja00904a001
   Esteve-Turrillas FA, 2013, BIOSENS BIOELECTRON, V41, P12, DOI 10.1016/j.bios.2012.09.025
   Gill R, 2008, ANGEW CHEM INT EDIT, V47, P7602, DOI 10.1002/anie.200800169
   Hu XW, 2013, BIOSENS BIOELECTRON, V41, P372, DOI 10.1016/j.bios.2012.08.054
   Huo SM, 2007, TALANTA, V73, P380, DOI 10.1016/j.talanta.2007.03.055
   Jiang H, 2007, ANAL CHEM, V79, P6690, DOI 10.1021/ac071061j
   Jie GF, 2008, BIOSENS BIOELECTRON, V23, P1896, DOI 10.1016/j.bios.2008.02.028
   Jie GF, 2008, ANAL CHEM, V80, P4033, DOI 10.1021/ac800052g
   Lai YQ, 2011, ELECTROCHIM ACTA, V56, P3153, DOI 10.1016/j.electacta.2011.01.061
   Li LL, 2011, ADV FUNCT MATER, V21, P869, DOI 10.1002/adfm.201001550
   Liu KP, 2011, BIOSENS BIOELECTRON, V26, P3627, DOI 10.1016/j.bios.2011.02.018
   Lu ZZ, 2013, MICROCHIM ACTA, V180, P555, DOI 10.1007/s00604-013-0959-x
   Miao P, 2009, ELECTROCHEM COMMUN, V11, P1904, DOI 10.1016/j.elecom.2009.08.013
   MURRAY CB, 1993, J AM CHEM SOC, V115, P8706, DOI 10.1021/ja00072a025
   Muzyka K, 2014, BIOSENS BIOELECTRON, V54, P393, DOI 10.1016/j.bios.2013.11.011
   Niu XH, 2011, SENSOR ACTUAT B-CHEM, V158, P383, DOI 10.1016/j.snb.2011.06.040
   Pena-Pereira F, 2009, TALANTA, V78, P537, DOI 10.1016/j.talanta.2008.12.003
   Ramanavicius A, 2010, BIOELECTROCHEMISTRY, V79, P11, DOI 10.1016/j.bioelechem.2009.09.013
   Richter MM, 2004, CHEM REV, V104, P3003, DOI 10.1021/cr020373d
   Sasaki K, 2009, ANAL CHEM, V81, P4005, DOI 10.1021/ac900419c
   Sun AL, 2011, BIOCHEM ENG J, V57, P1, DOI 10.1016/j.bej.2011.06.008
   Tanaka Y, 2007, J AM CHEM SOC, V129, P244, DOI 10.1021/ja065552h
   Wang J, 2012, ANAL CHEM, V84, P4893, DOI 10.1021/ac300498v
   Wang L, 2014, BIOSENS BIOELECTRON, V51, P201, DOI 10.1016/j.bios.2013.07.049
   Wang YZ, 2012, ANAL BIOANAL CHEM, V403, P2519, DOI 10.1007/s00216-012-6052-1
   WYLIE DE, 1991, ANAL BIOCHEM, V194, P381, DOI 10.1016/0003-2697(91)90245-O
   Yang YH, 2006, SENSOR ACTUAT B-CHEM, V114, P1, DOI 10.1016/j.snb.2005.04.005
   Yu WW, 2003, CHEM MATER, V15, P2854, DOI 10.1021/cm034081k
   Zhang J, 2014, ELECTROANAL, V26, P873, DOI 10.1002/elan.201300635
   Zhang M, 2013, CHEM COMMUN, V49, P2133, DOI 10.1039/c3cc38427f
   Zheng CB, 2005, J ANAL ATOM SPECTROM, V20, P746, DOI 10.1039/b503727a
   Zhu R, 2013, TALANTA, V117, P127, DOI 10.1016/j.talanta.2013.08.053
   Zhuo BR, 2014, J MATER CHEM B, V2, P3263, DOI 10.1039/c4tb00115j
   Zou GZ, 2004, ANAL CHEM, V76, P6871, DOI 10.1021/ac049012j
NR 40
TC 15
Z9 15
U1 1
U2 108
PU ELECTROCHEMICAL SOC INC
PI PENNINGTON
PA 65 SOUTH MAIN STREET, PENNINGTON, NJ 08534 USA
SN 0013-4651
EI 1945-7111
J9 J ELECTROCHEM SOC
JI J. Electrochem. Soc.
PY 2015
VL 162
IS 1
BP B22
EP B26
DI 10.1149/2.0631501jes
PG 5
WC Electrochemistry; Materials Science, Coatings & Films
WE Science Citation Index Expanded (SCI-EXPANDED)
SC Electrochemistry; Materials Science
GA AW0JZ
UT WOS:000345979700039
DA 2023-06-30
ER

PT J
AU Oliveira, ON
   Iost, RM
   Siqueira, JR
   Crespilho, FN
   Caseli, L
AF Oliveira, Osvaldo N., Jr.
   Iost, Rodrigo M.
   Siqueira, Jose R., Jr.
   Crespilho, Frank N.
   Caseli, Luciano
TI Nanomaterials for Diagnosis: Challenges and Applications in Smart
   Devices Based on Molecular Recognition
SO ACS APPLIED MATERIALS & INTERFACES
LA English
DT Review
DE nanomaterials biosensors; smart devices; molecular recognition; clinical
   diagnosis
ID LANGMUIR-BLODGETT-FILMS; ELECTROCHEMICAL DNA BIOSENSOR; SELF-ASSEMBLED
   MONOLAYERS; WALLED CARBON NANOTUBES; BY-LAYER FILMS; MAGNETO-SWITCHABLE
   BIOELECTROCATALYSIS; QUARTZ-CRYSTAL MICROBALANCE; MULTICOLOR QUANTUM
   DOTS; FIELD-EFFECT DEVICES; GOLD NANOPARTICLES
AB Clinical diagnosis has always been dependent on the efficient immobilization of biomolecules in solid matrices with preserved activity, but significant developments have taken place in recent years with the increasing control of molecular architecture in organized films. Of particular importance is the synergy achieved with distinct materials such as nanoparticles, antibodies, enzymes, and other nanostructures, forming structures organized on the nanoscale. In this review, emphasis will be placed on nanomaterials for biosensing based on molecular recognition, where the recognition element may be an enzyme, DNA, RNA, catalytic antibody, aptamer, and labeled biomolecule. All of these elements may be assembled in nanostructured films, whose layer-by-layer nature is essential for combining different properties in the same device. Sensing can be done with a number of optical, electrical, and electrochemical methods, which may also rely on nanostructures for enhanced performance, as is the case of reporting nanoparticles in bioelectronics devices. The successful design of such devices requires investigation of interface properties of functionalized surfaces, for which a variety of experimental and theoretical methods have been used. Because diagnosis involves the acquisition of large amounts of data, statistical and computational methods are now in widespread use, and one may envisage an integrated expert system where information from different sources may be mined to generate the diagnostics.
C1 [Oliveira, Osvaldo N., Jr.] Univ Sao Paulo, Sao Carlos Inst Phys, BR-13560970 Sao Paulo, Brazil.
   [Iost, Rodrigo M.; Crespilho, Frank N.] Univ Sao Paulo, Sao Carlos Inst Chem, BR-13560970 Sao Paulo, Brazil.
   [Siqueira, Jose R., Jr.] Univ Fed Triangulo Mineiro, Inst Exact Sci Nat & Educ, BR-38025180 Uberaba, MG, Brazil.
   [Caseli, Luciano] Univ Fed Sao Paulo, Inst Environm Chem & Pharmaceut Sci, BR-09972270 Sao Paulo, Brazil.
C3 Universidade de Sao Paulo; Universidade de Sao Paulo; Universidade
   Federal do Triangulo Mineiro; Universidade Federal de Sao Paulo
   (UNIFESP)
RP Oliveira, ON (通讯作者)，Univ Sao Paulo, Sao Carlos Inst Phys, CP 369, BR-13560970 Sao Paulo, Brazil.
EM chu@ifsc.usp.br
RI Oliveira, Osvaldo N./A-1714-2008; Crespilho, Frank N/A-4813-2011;
   Junior, José Roberto Siqueira/L-4964-2016; Caseli, Luciano/D-9533-2012;
   Crespilho, Frank Nelson/AAM-3688-2020; Iost, R M/K-8675-2012
OI Oliveira, Osvaldo N./0000-0002-5399-5860; Crespilho, Frank
   N/0000-0003-4830-652X; Crespilho, Frank Nelson/0000-0003-4830-652X;
   Iost, R M/0000-0003-2099-5052; Caseli, Luciano/0000-0002-1177-8454
FU FAPESP (Brazil); CNPq (Brazil); CAPES (Brazil); nBioNet network (Brazil)
FX This work was supported by FAPESP, CNPq, CAPES, and nBioNet network
   (Brazil).
CR Acharaya S, 2009, J NANOSCI NANOTECHNO, V9, P3, DOI 10.1166/jnn.2009.J076
   Akhavan O, 2012, ACS NANO, V6, P2904, DOI 10.1021/nn300261t
   Allen BL, 2007, ADV MATER, V19, P1439, DOI 10.1002/adma.200602043
   Silva ACA, 2014, SENSOR ACTUAT B-CHEM, V191, P108, DOI 10.1016/j.snb.2013.09.063
   Ambrosi A, 2010, PHYS CHEM CHEM PHYS, V12, P8944, DOI 10.1039/c0cp00213e
   Aoki PHB, 2013, APPL SPECTROSC, V67, P563, DOI 10.1366/12-06909
   Ariga K, 2014, CHEM LETT, V43, P36, DOI 10.1246/cl.130987
   Ariga K, 2013, ADV MATER, V25, P6477, DOI 10.1002/adma.201302283
   Ariga K, 2013, CHEM SOC REV, V42, P6322, DOI 10.1039/c2cs35475f
   Ariga K, 2012, CHEM SOC REV, V41, P5800, DOI 10.1039/c2cs35162e
   Arya SK, 2009, BIOSENS BIOELECTRON, V24, P2810, DOI 10.1016/j.bios.2009.02.008
   Azzazy HME, 2007, CLIN BIOCHEM, V40, P917, DOI 10.1016/j.clinbiochem.2007.05.018
   Azzazy HME, 2006, CLIN CHEM, V52, P1238, DOI 10.1373/clinchem.2006.066654
   Balasubramanian K, 2008, J MATER CHEM, V18, P3071, DOI 10.1039/b718262g
   Balasubramanian K, 2008, PHYS STATUS SOLIDI A, V205, P633, DOI 10.1002/pssa.200723410
   Balasubramanian K, 2008, PHYS CHEM CHEM PHYS, V10, P2256, DOI 10.1039/b718626f
   Balasubramanian K, 2006, ANAL BIOANAL CHEM, V385, P452, DOI 10.1007/s00216-006-0314-8
   Balasubramanian K, 2014, ADV MATER, V26, P1154, DOI 10.1002/adma.201304912
   Balasubramanian K, 2012, ENG LIFE SCI, V12, P121, DOI 10.1002/elsc.201100055
   Banerjee S, 2013, ACS NANO, V7, P834, DOI 10.1021/nn305400n
   Bao HQ, 2011, SMALL, V7, P1569, DOI 10.1002/smll.201100191
   BARD AJ, 1991, ANAL CHEM, V63, P1282, DOI 10.1021/ac00013a019
   Barua S, 2009, SMALL, V5, P370, DOI 10.1002/smll.200800972
   Besteman K, 2003, NANO LETT, V3, P727, DOI 10.1021/nl034139u
   Bhuvana T, 2008, SMALL, V4, P670, DOI 10.1002/smll.200701075
   Bishop CM, 2005, NEURAL NETWORKS PATT
   BLACKBURN GF, 1990, ANAL CHEM, V62, P2211, DOI 10.1021/ac00219a011
   Blodgett KB, 1934, J AM CHEM SOC, V56, P495, DOI 10.1021/ja01317a513
   Bo Y, 2011, ELECTROCHIM ACTA, V56, P2676, DOI 10.1016/j.electacta.2010.12.034
   Booth MA, 2013, BIOSENS BIOELECTRON, V45, P136, DOI 10.1016/j.bios.2013.01.044
   Cai H, 2003, ANAL BIOANAL CHEM, V375, P287, DOI 10.1007/s00216-002-1652-9
   Cao TB, 2001, MACROMOL RAPID COMM, V22, P181, DOI 10.1002/1521-3927(200102)22:3<181::AID-MARC181>3.0.CO;2-S
   Caruso F, 1997, ANAL CHEM, V69, P2043, DOI 10.1021/ac961220r
   Caseli L, 2008, J COLLOID INTERF SCI, V319, P100, DOI 10.1016/j.jcis.2007.12.007
   Caseli L, 2006, J COLLOID INTERF SCI, V303, P326, DOI 10.1016/j.jcis.2006.07.013
   Caseli L, 2013, LANGMUIR, V29, P2640, DOI 10.1021/la3050797
   Caseli L, 2012, J PHYS CHEM B, V116, P13424, DOI 10.1021/jp307585k
   Castro Neto AH, 2009, REV MOD PHYS, V81, P109, DOI 10.1103/RevModPhys.81.109
   Chua CK, 2014, CHEM SOC REV, V43, P291, DOI 10.1039/c3cs60303b
   CLARK LC, 1962, ANN NY ACAD SCI, V102, P29, DOI 10.1111/j.1749-6632.1962.tb13623.x
   Claussen JC, 2012, ADV FUNCT MATER, V22, P3399, DOI 10.1002/adfm.201200551
   Clift MJD, 2012, THERANOSTICS, V2, P668, DOI 10.7150/thno.4545
   CORREIA AN, 1995, QUIM NOVA, V18, P475
   Crespilho FN, 2006, INT J ELECTROCHEM SC, V1, P194
   Crespilho FN, 2006, ELECTROCHEM COMMUN, V8, P1665, DOI 10.1016/j.elecom.2006.07.032
   Crespilho FN, 2009, ELECTROCHEM COMMUN, V11, P1744, DOI 10.1016/j.elecom.2009.07.006
   Crespilho FN, 2009, BIOSENS BIOELECTRON, V24, P3073, DOI 10.1016/j.bios.2009.03.026
   Cui TH, 2004, IEEE T ELECTRON DEV, V51, P503, DOI 10.1109/TED.2003.822277
   DECHER G, 1992, THIN SOLID FILMS, V210, P831, DOI 10.1016/0040-6090(92)90417-A
   Decher G, 1997, SCIENCE, V277, P1232, DOI 10.1126/science.277.5330.1232
   Diamond D, 2004, ANAL CHEM, V76, p278A, DOI 10.1021/ac041598m
   Diamond D, 2008, CHEM REV, V108, P652, DOI 10.1021/cr0681187
   Dickerson TJ, 2004, BIOORGAN MED CHEM, V12, P4981, DOI 10.1016/j.bmc.2004.07.006
   Dickinson EJF, 2009, J PHYS CHEM C, V113, P17585, DOI 10.1021/jp906404h
   Dong XC, 2010, ADV MATER, V22, P1649, DOI 10.1002/adma.200903645
   Dudin PV, 2011, ACS NANO, V5, P10017, DOI 10.1021/nn203823f
   Ebejer N, 2013, ANNU REV ANAL CHEM, V6, P329, DOI 10.1146/annurev-anchem-062012-092650
   Elovsson K, 2011, AM LAB, V43, P26
   Famulok M, 2011, ACCOUNTS CHEM RES, V44, P1349, DOI 10.1021/ar2000293
   Feng QL, 2013, SENSOR ACTUAT B-CHEM, V185, P337, DOI 10.1016/j.snb.2013.05.035
   Ferreira EJ, 2007, ELECTRON LETT, V43, P1138, DOI 10.1049/el:20071182
   Ferreira M, 2004, BIOSENS BIOELECTRON, V19, P1611, DOI 10.1016/j.bios.2003.12.025
   Fu XH, 2008, BIOCHEM ENG J, V39, P267, DOI 10.1016/j.bej.2007.09.011
   Gao Xiaohu, 2007, Methods Mol Biol, V374, P135
   Garbers E, 2007, MACROMOL BIOSCI, V7, P1243, DOI 10.1002/mabi.200700117
   Gauglitz G, 2005, ANAL BIOANAL CHEM, V381, P141, DOI 10.1007/s00216-004-2895-4
   Gehlenborg N, 2010, NAT METHODS, V7, pS56, DOI [10.1038/NMETH.1436, 10.1038/nmeth.1436]
   Geim AK, 2007, NAT MATER, V6, P183, DOI 10.1038/nmat1849
   Geladi P, 2007, ANAL CHIM ACTA, V595, P152, DOI 10.1016/j.aca.2007.01.037
   Gill I, 2000, TRENDS BIOTECHNOL, V18, P282, DOI 10.1016/S0167-7799(00)01457-8
   Godoy S, 2003, LANGMUIR, V19, P5448, DOI 10.1021/la034517a
   Goncalves WD, 2011, J PHYS CHEM C, V115, P16172, DOI 10.1021/jp204180e
   Gooding JJ, 2012, CHEM REC, V12, P92, DOI 10.1002/tcr.201100013
   Goto TE, 2010, LANGMUIR, V26, P11135, DOI 10.1021/la101648x
   Guo ZJ, 1998, ADV MATER, V10, P701, DOI 10.1002/(SICI)1521-4095(199806)10:9<701::AID-ADMA701>3.0.CO;2-4
   Gupta R, 2014, ACS APPL MATER INTER, V6, P3923, DOI 10.1021/am4050426
   HASMONAY H, 1979, BIOCHEM BIOPH RES CO, V89, P338, DOI 10.1016/0006-291X(79)90635-1
   HEATHFIELD HA, 1993, METHOD INFORM MED, V32, P1
   Heller I, 2005, NANO LETT, V5, P137, DOI 10.1021/nl048200m
   Higginbotham AL, 2010, ACS NANO, V4, P2059, DOI 10.1021/nn100118m
   Hinrichs K, 2007, ANAL BIOANAL CHEM, V387, P1823, DOI 10.1007/s00216-006-0805-7
   Hirsch A, 2013, ACCOUNTS CHEM RES, V46, P87, DOI 10.1021/ar300116q
   Hirsch R, 2000, J AM CHEM SOC, V122, P12053, DOI 10.1021/ja005523l
   Huh YM, 2005, J AM CHEM SOC, V127, P12387, DOI 10.1021/ja052337c
   HUMMERS WS, 1958, J AM CHEM SOC, V80, P1339, DOI 10.1021/ja01539a017
   Iost RM, 2012, BIOSENS BIOELECTRON, V31, P1, DOI 10.1016/j.bios.2011.10.040
   Iost RM, 2011, INT J ELECTROCHEM SC, V6, P2965
   Iost Rodrigo Michelin, 2011, Front Biosci (Elite Ed), V3, P663, DOI 10.2741/e278
   Jain KK, 2007, CLIN CHEM, V53, P2002, DOI 10.1373/clinchem.2007.090795
   Javey A, 2007, NANO LETT, V7, P773, DOI 10.1021/nl063056l
   Jiang CF, 2013, ACS APPL MATER INTER, V5, P10853, DOI 10.1021/am403046p
   Jolliffe I., 2002, PRINCIPAL COMPONENTS
   Kara M, 2013, J APPL POLYM SCI, V129, P2273, DOI 10.1002/app.38936
   Katz E, 2005, J AM CHEM SOC, V127, P3979, DOI 10.1021/ja044157t
   Katz E, 2002, CHEM-EUR J, V8, P4138, DOI 10.1002/1521-3765(20020916)8:18<4138::AID-CHEM4138>3.0.CO;2-Z
   Katz E, 2002, ANGEW CHEM INT EDIT, V41, P1343, DOI 10.1002/1521-3773(20020415)41:8<1343::AID-ANIE1343>3.0.CO;2-K
   Kim SN, 2007, ADV MATER, V19, P3214, DOI 10.1002/adma.200700665
   Kizek R, 2002, BIOELECTROCHEMISTRY, V55, P119, DOI 10.1016/S1567-5394(01)00139-6
   Kleijn SEF, 2012, J AM CHEM SOC, V134, P18558, DOI 10.1021/ja309220m
   Komor AC, 2013, CHEM COMMUN, V49, P3617, DOI 10.1039/c3cc00177f
   Kurnik RT, 1999, SENSOR ACTUAT B-CHEM, V60, P19, DOI 10.1016/S0925-4005(99)00239-7
   Lakard B, 2004, BIOSENS BIOELECTRON, V19, P1641, DOI 10.1016/j.bios.2003.12.035
   Lee S, 2013, J NANOSCI NANOTECHNO, V13, P7319, DOI 10.1166/jnn.2013.8082
   Lee WC, 2004, BIOTECHNOL BIOPROC E, V9, P241, DOI 10.1007/BF02942337
   Li YY, 2013, ACS APPL MATER INTER, V5, P7227, DOI 10.1021/am401573b
   Li ZS, 2011, SPECTROCHIM ACTA A, V82, P456, DOI 10.1016/j.saa.2011.07.077
   Liang C, 2012, ELECTROCHIM ACTA, V69, P167, DOI 10.1016/j.electacta.2012.02.089
   Lima KMG, 2014, SENSOR ACTUAT B-CHEM, V196, P306, DOI 10.1016/j.snb.2014.02.008
   Lin CT, 2013, ADV FUNCT MATER, V23, P2301, DOI 10.1002/adfm.201202672
   Lin L, 2011, ANALYST, V136, P4732, DOI 10.1039/c1an15610a
   Lindholm-Sethson B, 2010, ANAL BIOANAL CHEM, V398, P2341, DOI 10.1007/s00216-010-4027-7
   Love JC, 2005, CHEM REV, V105, P1103, DOI 10.1021/cr0300789
   Lu F, 2013, NANO LETT, V13, P3145, DOI 10.1021/nl401107g
   Lucarelli F, 2008, ANAL CHIM ACTA, V609, P139, DOI 10.1016/j.aca.2007.12.035
   Lymberis A, 2005, ENG MED BIOL SOC ANN, P296, DOI 10.1109/MMB.2005.1548453
   Ma HY, 2008, ELECTROANAL, V20, P1220, DOI 10.1002/elan.200704169
   Ma JB, 2013, COLLOID SURFACE A, V426, P6, DOI 10.1016/j.colsurfa.2013.02.039
   Ma LP, 2009, J MOL CATAL B-ENZYM, V56, P215, DOI 10.1016/j.molcatb.2008.05.007
   Maestre C, 2012, J GRID COMPUT, V10, P665, DOI 10.1007/s10723-012-9243-2
   Manickam A, 2012, SENSORS-BASEL, V12, P14467, DOI 10.3390/s121114467
   MAOZ R, 1988, J CHIM PHYS PCB, V85, P1059, DOI 10.1051/jcp/1988851059
   Marangoni VS, 2013, COLLOID SURFACE B, V112, P380, DOI 10.1016/j.colsurfb.2013.07.070
   Marx V, 2013, NATURE, V498, P255, DOI 10.1038/498255a
   Marzo FF, 2008, J NON-CRYST SOLIDS, V354, P5169, DOI 10.1016/j.jnoncrysol.2008.08.014
   Melo AFAA, 2013, J BRAZIL CHEM SOC, V24, P285, DOI 10.5935/0103-5053.20130037
   Melo AFAA, 2013, ELECTROCHEM COMMUN, V30, P79, DOI 10.1016/j.elecom.2013.02.013
   MILLAN KM, 1993, ANAL CHEM, V65, P2317, DOI 10.1021/ac00065a025
   Min SK, 2011, NAT NANOTECHNOL, V6, P162, DOI 10.1038/NNANO.2010.283
   Minghim R, 2006, IS T SPIE S ELECT IM, V6060, pS1
   Moraes ML, 2012, SENSOR ACTUAT B-CHEM, V166, P231, DOI 10.1016/j.snb.2012.02.046
   Moraes ML, 2007, J SOLID STATE ELECTR, V11, P1489, DOI 10.1007/s10008-007-0314-4
   Moraes ML, 2014, J NANOSCI NANOTECHNO, V14, P6638, DOI 10.1166/jnn.2014.9361
   Moraes ML, 2010, ANAL CHEM, V82, P3239, DOI 10.1021/ac902949h
   Mu Y, 2005, TALANTA, V66, P181, DOI 10.1016/j.talanta.2004.11.014
   Muren NB, 2013, J AM CHEM SOC, V135, P16632, DOI 10.1021/ja4085918
   Murray RW, 2008, CHEM REV, V108, P2688, DOI 10.1021/cr068077e
   Nandini S, 2013, J ELECTROANAL CHEM, V689, P233, DOI 10.1016/j.jelechem.2012.11.004
   Nathwani BB, 2009, IEEE T NANOBIOSCI, V8, P72, DOI 10.1109/TNB.2009.2017295
   Ngoepe M, 2013, SENSORS-BASEL, V13, P7680, DOI 10.3390/s130607680
   Niu SY, 2009, ANAL CHIM ACTA, V651, P42, DOI 10.1016/j.aca.2009.08.002
   Niu Y, 2011, PROTEIN CELL, V2, P445, DOI 10.1007/s13238-011-1054-x
   Novoselov KS, 2004, SCIENCE, V306, P666, DOI 10.1126/science.1102896
   Oliveira ON, 2012, BIOINTERPHASES, V7, DOI 10.1007/s13758-012-0053-7
   Oliveira TMBF, 2013, BIOSENS BIOELECTRON, V47, P292, DOI 10.1016/j.bios.2013.03.026
   Palermo V, 2006, ADV MATER, V18, P145, DOI 10.1002/adma.200501394
   Patolsky F, 2007, MRS BULL, V32, P142, DOI 10.1557/mrs2007.47
   Paul S, 2012, ADV EXP MED BIOL, V750, P56, DOI 10.1007/978-1-4614-3461-0_5
   Peng CW, 2010, J NANOMATER, V2010, DOI 10.1155/2010/676839
   Peng S, 2013, ACS APPL MATER INTER, V5, P6089, DOI 10.1021/am400854z
   Pheeney CG, 2013, J AM CHEM SOC, V135, P11869, DOI 10.1021/ja4041779
   Pichot R, 2013, INT J MOL SCI, V14, P11767, DOI 10.3390/ijms140611767
   Ping JF, 2011, BIOSENS BIOELECTRON, V28, P204, DOI 10.1016/j.bios.2011.07.018
   Poghossian A, 2007, APPL PHYS A-MATER, V87, P517, DOI 10.1007/s00339-007-3919-7
   Portet F, 2009, ARTIF INTELL, V173, P789, DOI 10.1016/j.artint.2008.12.002
   Rajesh, 2005, BIOMATERIALS, V26, P3683, DOI 10.1016/j.biomaterials.2004.09.024
   Rolfe P, 2012, SENSOR MATER, V24, P275
   Ryou M, 2011, GASTROINTEST ENDOSC, V74, P189, DOI [10.1016/j.giec.2011.02.001, 10.1016/j.gie.2011.03.1182]
   SAVITSKY AP, 1993, P SOC PHOTO-OPT INS, V1885, P168, DOI 10.1117/12.144709
   Schmidt TF, 2008, BBA-BIOMEMBRANES, V1778, P2291, DOI 10.1016/j.bbamem.2008.05.012
   Schmidt TF, 2009, MAT SCI ENG C-MATER, V29, P1889, DOI 10.1016/j.msec.2009.02.020
   Schoning MJ, 2006, ELECTROANAL, V18, P1893, DOI 10.1002/elan.200603609
   Shabat D, 1997, CHEM MATER, V9, P2258, DOI 10.1021/cm970193y
   Singh S, 2004, ANAL CHIM ACTA, V502, P229, DOI 10.1016/j.aca.2003.09.064
   Siontorou CG, 2008, IEEE T INSTRUM MEAS, V57, P2856, DOI 10.1109/TIM.2008.926051
   Siqueira JR, 2010, PHYS STATUS SOLIDI A, V207, P781, DOI 10.1002/pssa.200983301
   Siqueira JR, 2010, BIOSENS BIOELECTRON, V25, P1254, DOI 10.1016/j.bios.2009.09.043
   Siqueira JR, 2010, ANAL CHEM, V82, P61, DOI 10.1021/ac9024076
   Siqueira JR, 2009, BIOSENS BIOELECTRON, V25, P497, DOI 10.1016/j.bios.2009.07.007
   Smith AM, 2006, EXPERT REV MOL DIAGN, V6, P231, DOI 10.1586/14737159.6.2.231
   Smith AM, 2008, ADV DRUG DELIVER REV, V60, P1226, DOI 10.1016/j.addr.2008.03.015
   Sone J, 1999, NANOTECHNOLOGY, V10, P135, DOI 10.1088/0957-4484/10/2/306
   Srivastava S, 2008, ACCOUNTS CHEM RES, V41, P1831, DOI 10.1021/ar8001377
   SRIYUDTHSAK M, 1988, THIN SOLID FILMS, V160, P463, DOI 10.1016/0040-6090(88)90092-2
   Statnikov A, 2005, BIOINFORMATICS, V21, P631, DOI 10.1093/bioinformatics/bti033
   Steinem C, 2004, TETRAHEDRON, V60, P11259, DOI 10.1016/j.tet.2004.06.130
   Such GK, 2011, CHEM SOC REV, V40, P19, DOI 10.1039/c0cs00001a
   Suk JW, 2011, ACS NANO, V5, P6916, DOI 10.1021/nn201207c
   Sun P, 2006, ANAL CHEM, V78, P6526, DOI 10.1021/ac060924q
   Takahashi S, 2012, ANAL BIOANAL CHEM, V402, P1749, DOI 10.1007/s00216-011-5317-4
   Tan EL, 2008, SENSORS-BASEL, V8, P6396, DOI 10.3390/s8106396
   Tang DY, 2008, MICROCHIM ACTA, V163, P41, DOI 10.1007/s00604-007-0918-5
   TORGERSON WS, 1965, PSYCHOMETRIKA, V30, P379, DOI 10.1007/BF02289530
   Traversi F, 2013, NAT NANOTECHNOL, V8, P939, DOI [10.1038/NNANO.2013.240, 10.1038/nnano.2013.240]
   Vannoy CH, 2011, SENSORS-BASEL, V11, P9732, DOI 10.3390/s111009732
   Vidal JC, 1999, ANAL CHIM ACTA, V385, P213, DOI 10.1016/S0003-2670(98)00838-1
   Vieira NCS, 2012, SENSOR ACTUAT B-CHEM, V169, P397, DOI 10.1016/j.snb.2012.01.003
   Walter T, 2010, NAT METHODS, V7, pS26, DOI [10.1038/NMETH.1431, 10.1038/nmeth.1431]
   Wang CS, 2007, J PHYS CHEM C, V111, P7826, DOI 10.1021/jp071000p
   Wang F, 2012, J SOLID STATE ELECTR, V16, P2127, DOI 10.1007/s10008-011-1627-x
   Wang HZ, 2004, ACTA BIOCH BIOPH SIN, V36, P681, DOI 10.1093/abbs/36.10.681
   Wang JL, 2013, ANALYST, V138, P4427, DOI 10.1039/c3an00438d
   Wang JX, 2012, ANAL CHEM, V84, P6400, DOI 10.1021/ac203368h
   Wang LY, 2009, TALANTA, V78, P265, DOI 10.1016/j.talanta.2008.11.019
   Wang Y, 2010, ACS NANO, V4, P1790, DOI 10.1021/nn100315s
   Wegner KD, 2013, ACS APPL MATER INTER, V5, P2881, DOI 10.1021/am3030728
   Weiging Y., 2014, ACS APPL MATER INTER, V6, P7479
   Willner I, 2010, NANO LETT, V10, P3805, DOI 10.1021/nl102083j
   Wu XY, 2003, NAT BIOTECHNOL, V21, P41, DOI 10.1038/nbt764
   Xia JG, 2013, BIOINFORMATICS, V29, P3232, DOI 10.1093/bioinformatics/btt562
   Xing ZC, 2014, BIOSENS BIOELECTRON, V52, P452, DOI 10.1016/j.bios.2013.09.029
   Xiong M, 2013, BIOSENS BIOELECTRON, V50, P229, DOI 10.1016/j.bios.2013.06.030
   Xu JJ, 2005, CHEM COMMUN, P792, DOI 10.1039/b416548a
   Yamashita K, 2001, ANALYST, V126, P1210, DOI 10.1039/b105097b
   Yan Y, 2014, CHEM MATER, V26, P452, DOI 10.1021/cm402126n
   Yang GS, 2009, CHINESE J CHEM ENG, V17, P506, DOI 10.1016/S1004-9541(08)60238-4
   Yang LL, 2009, SMALL, V5, P235, DOI 10.1002/smll.200800714
   Yang WJ, 2001, J COLLOID INTERF SCI, V234, P356, DOI 10.1006/jcis.2000.7325
   Ye JS, 2004, ELECTROCHEM COMMUN, V6, P66, DOI 10.1016/j.elecom.2003.10.013
   Yezhelyev MV, 2007, ADV MATER, V19, P3146, DOI 10.1002/adma.200701983
   Yong KT, 2009, NANOTECHNOLOGY, V20, DOI 10.1088/0957-4484/20/1/015102
   Zanon NCM, 2012, J COLLOID INTERF SCI, V373, P69, DOI 10.1016/j.jcis.2011.07.095
   ZASADZINSKI JA, 1994, SCIENCE, V263, P1726, DOI 10.1126/science.8134836
   Zeng LX, 2013, J ELECTROANAL CHEM, V703, P153, DOI 10.1016/j.jelechem.2013.05.029
   Zhai JH, 1997, BIOTECHNOL ADV, V15, P43, DOI 10.1016/S0734-9750(97)00003-7
   Zhang N, 2013, TALANTA, V107, P195, DOI 10.1016/j.talanta.2012.12.028
   Zhang T, 2010, NANO LETT, V10, P4738, DOI 10.1021/nl1032556
   Zhang XX, 2013, CHINESE SCI BULL, V58, P2537, DOI 10.1007/s11434-013-5700-y
   Zhang YZ, 2009, ANAL BIOCHEM, V387, P13, DOI 10.1016/j.ab.2008.10.043
   Zhao HQ, 2001, J NANOPART RES, V3, P321, DOI 10.1023/A:1017502630894
   Zheng N, 2006, J AM CHEM SOC, V128, P6550, DOI 10.1021/ja0604717
   Zoski CG, 2002, ELECTROANAL, V14, P1041, DOI 10.1002/1521-4109(200208)14:15/16<1041::AID-ELAN1041>3.0.CO;2-8
NR 221
TC 111
Z9 112
U1 3
U2 265
PU AMER CHEMICAL SOC
PI WASHINGTON
PA 1155 16TH ST, NW, WASHINGTON, DC 20036 USA
SN 1944-8244
J9 ACS APPL MATER INTER
JI ACS Appl. Mater. Interfaces
PD SEP 10
PY 2014
VL 6
IS 17
BP 14745
EP 14766
DI 10.1021/am5015056
PG 22
WC Nanoscience & Nanotechnology; Materials Science, Multidisciplinary
WE Science Citation Index Expanded (SCI-EXPANDED)
SC Science & Technology - Other Topics; Materials Science
GA AO7PD
UT WOS:000341544200001
PM 24968359
DA 2023-06-30
ER

PT J
AU Moreira, SDFC
   Silva, JPB
   Silva, CJR
   Costa, MFM
   Gomes, MJM
AF Moreira, Sandra D. F. C.
   Silva, J. P. B.
   Silva, Carlos J. R.
   Costa, Manuel F. M.
   Gomes, M. J. M.
TI Optical and electrical behavior of organic/inorganic hybrid with
   embedded gold nanoparticles
SO JOURNAL OF SOL-GEL SCIENCE AND TECHNOLOGY
LA English
DT Article
DE Gold nanoparticles; Organic-inorganic hybrids; Sol-gel; Conductivity;
   Electrical properties
ID SOL-GEL; LITHIUM BIS(TRIFLUOROMETHANESULFONYL)IMIDE; CHOLESTEROL
   BIOSENSOR; GLUCOSE-OXIDASE; MONOLITHS; FILMS
AB Gold nanoparticles (AuNPs) with different diameters (from 4 up to 10 nm) were immobilized within a amine-alcohol-silicate matrix [AA(600)] by mixing a preformed Au nanoparticle colloidal solution with the precursors of amine-alcohol-silicate, prior to the sol-gel transition. The organic-inorganic hybrid (OIH) nanocomposites were synthetized by sol-gel method by reaction of amino-functionalized polyether and a siloxane functionalized with a terminal epoxy group. The obtained homogeneous, high transparent and stable materials exhibit enhanced optical and electrical properties derived from plasmonic effects associated with the size and form of the nanoparticle dopants which show to be preserved during the synthesis steps. Performed electrochemical impedance spectroscopy revealed that OIH gels doped with AuNPs exhibit low conductivity that shows to be slightly dependent on dispersed Au particle sizes. The characterization of this materials by current-voltage (I-V) measurements shows that these materials exhibit an electrical stability within an range of applied potential of about 5 V and suggests that charge transfer mechanism is strongly dependent on the potential applied across the OIH gel as observed by testing different charge transfer models: space-charge-limited current, Poole-Frenkel, Schottky emission and hopping conduction or the Schottky-Simmons. The results obtained from the characterization the electrochemical properties shows that the produced material to be relevant for the potential application of OIH embedded AuNPs nanocomposites in non-volatile organic memory devices.
C1 [Moreira, Sandra D. F. C.; Silva, Carlos J. R.] Univ Minho, Ctr Chem, P-4710057 Braga, Portugal.
   [Moreira, Sandra D. F. C.; Silva, J. P. B.; Costa, Manuel F. M.; Gomes, M. J. M.] Univ Minho, Ctr Phys, P-4710057 Braga, Portugal.
C3 Universidade do Minho; Universidade do Minho
RP Moreira, SDFC (通讯作者)，Univ Minho, Ctr Chem, P-4710057 Braga, Portugal.
EM sandra.moreira@quimica.uminho.pt
RI Silva, Carlos Luiz/HPH-3230-2023; Costa, Manuel/B-6164-2009; Silva,
   Carlos J. R./A-3176-2013
OI Silva, Carlos Luiz/0000-0002-7419-1722; Costa,
   Manuel/0000-0002-1554-8779; Silva, Carlos J. R./0000-0001-6211-3295;
   Gomes, Maria de Jesus de Matos/0000-0002-5793-2074; Silva,
   Jose/0000-0002-3485-7032
FU Portuguese Foundation for Science and Technology (FCT); FCT
   [SFRH/BD/46618/2008, SFRH/BD/44861/2008]; FEDER (European Fund for
   Regional Development)-COMPETE-QREN-EU [PEst-C/QUI/UI0686/2011
   (FCOMP-01-0124-FEDER-022716)];  [PTDC/QUI/70063/2006]; Fundação para a
   Ciência e a Tecnologia [SFRH/BD/44861/2008, SFRH/BD/46618/2008,
   PTDC/QUI/70063/2006] Funding Source: FCT
FX This work has been partially funded through the project
   PTDC/QUI/70063/2006 financed by Portuguese Foundation for Science and
   Technology (FCT). S. D. Moreira thanks FCT for the PhD grant
   (SFRH/BD/46618/2008). J.P.B.S. thanks FCT for the financial support
   (grant SFRH/BD/44861/2008). Authors also acknowledge FCT and FEDER
   (European Fund for Regional Development)-COMPETE-QREN-EU; CQ/UM
   [PEst-C/QUI/UI0686/2011 (FCOMP-01-0124-FEDER-022716)] and CF/UM.
CR Ahmad Z, 2012, MICROELECTRON ENG, V99, P62, DOI 10.1016/j.mee.2012.07.106
   Barbadillo M, 2009, TALANTA, V80, P797, DOI 10.1016/j.talanta.2009.07.064
   Barbosa P, 2008, J POWER SOURCES, V180, P607, DOI 10.1016/j.jpowsour.2008.01.057
   Barbosa PC, 2009, ELECTROCHIM ACTA, V54, P1002, DOI 10.1016/j.electacta.2008.08.023
   Bermudez VD, 1997, J MATER CHEM, V7, P1677
   Boev VI, 2007, J SOL-GEL SCI TECHN, V41, P223, DOI 10.1007/s10971-006-9003-5
   Bonanni A, 2011, PHYS CHEM CHEM PHYS, V13, P4980, DOI 10.1039/c0cp01209b
   Choi CG, 2007, ORG ELECTRON, V8, P743, DOI 10.1016/j.orgel.2007.06.006
   Kreibig U, 1995, OPTICAL PROPERTIES M
   Kumar A, 2006, TALANTA, V69, P700, DOI 10.1016/j.talanta.2005.11.003
   Lee C, 2003, IEDM, V3, P557
   Moreira SDFC, 2012, J POLYM SCI POL PHYS, V50, P492, DOI 10.1002/polb.23028
   Pauliukaite R, 2006, ELECTROCHIM ACTA, V52, P1, DOI 10.1016/j.electacta.2006.03.081
   Robertson J, 1999, APPL PHYS LETT, V74, P1168, DOI 10.1063/1.123476
   Sahoo SK, 2010, J APPL PHYS, V108, DOI 10.1063/1.3490187
   Salimi A, 2004, ANAL BIOCHEM, V333, P49, DOI 10.1016/j.ab.2004.06.039
   SILVA CJR, 1995, ELECTROCHIM ACTA, V40, P2389, DOI 10.1016/0013-4686(95)00200-X
   Silva CJR, 1996, THESIS U MINHO
   Silva JPB, 2012, J APPL PHYS, V112, DOI 10.1063/1.4748288
   Singh S, 2007, ANAL CHIM ACTA, V582, P335, DOI 10.1016/j.aca.2006.09.010
   Ung T, 2001, J PHYS CHEM B, V105, P3441, DOI 10.1021/jp003500n
   Vorobiev A, 2004, J APPL PHYS, V96, P4642, DOI 10.1063/1.1789631
   Walcarius A, 2001, ELECTROANAL, V13, P8
   Wang BQ, 1998, ANAL CHEM, V70, P3170, DOI 10.1021/ac980160h
NR 24
TC 0
Z9 0
U1 0
U2 37
PU SPRINGER
PI DORDRECHT
PA VAN GODEWIJCKSTRAAT 30, 3311 GZ DORDRECHT, NETHERLANDS
SN 0928-0707
EI 1573-4846
J9 J SOL-GEL SCI TECHN
JI J. Sol-Gel Sci. Technol.
PD JAN
PY 2014
VL 69
IS 1
BP 52
EP 60
DI 10.1007/s10971-013-3185-4
PG 9
WC Materials Science, Ceramics
WE Science Citation Index Expanded (SCI-EXPANDED)
SC Materials Science
GA AA3DW
UT WOS:000330974100009
DA 2023-06-30
ER

PT J
AU Li, SJ
   Xing, Y
   Tang, MY
   Wang, LH
   Liu, L
AF Li, Su-Juan
   Xing, Yun
   Tang, Ming-Yue
   Wang, Li-Hong
   Liu, Lin
TI A novel nanomachined flow channel glucose sensor based on an alumina
   membrane
SO ANALYTICAL METHODS
LA English
DT Article
ID POLYELECTROLYTE MULTILAYERS; COVALENT IMMOBILIZATION; BIOSENSOR
   APPLICATIONS; EFFICIENT PROTEOLYSIS; OXIDASE; ENZYMES; ENCAPSULATION;
   ADSORPTION; STABILITY; NANOTUBES
AB In the present study, the construction of a nanomachined flow channel sensor based on a nanoporous alumina membrane (NAM) together with information on its kinetic biosensing for real-time electrochemical detection of glucose are described. Firstly, the enzyme glucose oxidase was covalently immobilized on nanochannels of NAM as active biosensing elements, and a thin film of Pt was sputtered at the end of the nanochannels as an electrochemical detector. When the glucose solutions flowed through the nanochannels at a certain flux, the hydrogen peroxide (H2O2) produced as a result of enzymatic conversion was detected by an amperometric method at the end face of the Pt film sputtered membrane. The results showed that the H(2)O(2)produced in the nanochannels was completely collected at the Pt film electrode due to the unique nanoscale channels. Thus, the detection sensitivity of glucose was significantly improved to as high as 86.62 mu A mM(-1) cm(-2) at a flow rate of 20 mu L min(-1). It was also found that the amperometric signal of glucose was directly related to the imposed flow rate. The increased sensitivity of the sensor at a faster flow rate was at the cost of a reduction of the dynamic range of glucose. The present nanochannel sensor exhibited excellent stability and reproducibility even with a usage time of ten days. The proposed sensor was used to detect glucose in wine samples, and the results obtained were in good agreement with the values obtained by a spectrophotometric enzyme method.
C1 [Li, Su-Juan; Xing, Yun; Tang, Ming-Yue; Wang, Li-Hong; Liu, Lin] Anyang Normal Univ, Coll Chem & Chem Engn, Key Lab Clearer Energy & Funct Mat Henan Prov, Anyang 455000, Henan, Peoples R China.
C3 Anyang Normal University
RP Li, SJ (通讯作者)，Anyang Normal Univ, Coll Chem & Chem Engn, Key Lab Clearer Energy & Funct Mat Henan Prov, Anyang 455000, Henan, Peoples R China.
EM lemontree88@163.com
FU National Natural Science Foundation of China [21105002, 21205003]; Henan
   Key Technologies RD Programme [122102310516, 12B150002]
FX This work was supported by the Grants from the National Natural Science
   Foundation of China (21105002, 21205003), the fund project for Henan Key
   Technologies R&D Programme (122102310516, 12B150002).
CR Alvarez SD, 2009, ACS NANO, V3, P3301, DOI 10.1021/nn900825q
   Bai HY, 2010, CHEM COMMUN, V46, P1739, DOI 10.1039/b921004k
   Bi HY, 2009, J PROTEOME RES, V8, P4685, DOI 10.1021/pr9003954
   Bruening ML, 2008, LANGMUIR, V24, P7663, DOI 10.1021/la800179z
   Dai JH, 2006, ANAL CHEM, V78, P135, DOI 10.1021/ac0513966
   Darder M, 2006, THIN SOLID FILMS, V495, P321, DOI 10.1016/j.tsf.2005.08.285
   Ekanayake EMIM, 2007, BIOSENS BIOELECTRON, V23, P107, DOI 10.1016/j.bios.2007.03.022
   Fu WS, 2008, CHEM COMMUN, P853, DOI 10.1039/b717094g
   Gill I, 2001, CHEM MATER, V13, P3404, DOI 10.1021/cm0102483
   Gooding JJ, 1999, ELECTROCHEM COMMUN, V1, P119, DOI 10.1016/S1388-2481(99)00015-6
   Gooding JJ, 1998, ANAL CHEM, V70, P3131, DOI 10.1021/ac971029x
   Gooding JJ, 2001, J CHEM EDUC, V78, P788, DOI 10.1021/ed078p788
   Henzler T, 2000, J EXP BOT, V51, P2053, DOI 10.1093/jexbot/51.353.2053
   Hsu YW, 2012, ELECTROCHIM ACTA, V82, P152, DOI 10.1016/j.electacta.2012.03.094
   Hudson S, 2008, ANGEW CHEM INT EDIT, V47, P8582, DOI 10.1002/anie.200705238
   Kang XH, 2009, BIOSENS BIOELECTRON, V25, P901, DOI 10.1016/j.bios.2009.09.004
   Lee CH, 2005, J PHYS CHEM B, V109, P12277, DOI 10.1021/jp050535k
   Lee KK, 2012, ELECTROCHEM COMMUN, V20, P128, DOI 10.1016/j.elecom.2012.04.012
   Lei CH, 2002, J AM CHEM SOC, V124, P11242, DOI 10.1021/ja026855o
   Li SJ, 2010, CHEM-EUR J, V16, P10186, DOI 10.1002/chem.201000318
   Li ZF, 1998, BIOMATERIALS, V19, P45, DOI 10.1016/S0142-9612(97)00154-3
   Liu Q, 2007, BIOSENS BIOELECTRON, V22, P3203, DOI 10.1016/j.bios.2007.02.013
   Liu Y, 2005, BIOSENS BIOELECTRON, V21, P984, DOI 10.1016/j.bios.2005.03.003
   Liu Y, 2010, LANGMUIR, V26, P6158, DOI 10.1021/la100886x
   Piechotta G, 2005, BIOSENS BIOELECTRON, V21, P802, DOI 10.1016/j.bios.2005.02.008
   Pierre AC, 2004, BIOCATAL BIOTRANSFOR, V22, P145, DOI 10.1080/10242420412331283314
   Pijanowska DG, 2004, SENSOR ACTUAT B-CHEM, V103, P350, DOI 10.1016/j.snb.2004.04.108
   Qiao L, 2008, CHEM-EUR J, V14, P151, DOI 10.1002/chem.200701102
   Sotiropoulou S, 2005, BIOSENS BIOELECTRON, V20, P1674, DOI 10.1016/j.bios.2004.07.019
   Vamvakaki V, 2007, BIOSENS BIOELECTRON, V22, P2650, DOI 10.1016/j.bios.2006.10.040
   Wu P, 2010, ELECTROCHIM ACTA, V55, P8606, DOI 10.1016/j.electacta.2010.07.079
   Yan XB, 2007, ELECTROCHEM COMMUN, V9, P1269, DOI 10.1016/j.elecom.2006.12.022
   Ying L, 2002, J MEMBRANE SCI, V208, P361, DOI 10.1016/S0376-7388(02)00325-3
   Yuan JH, 2005, ADV FUNCT MATER, V15, P803, DOI 10.1002/adfm.200400321
   Zhang H, 2008, J PHYS CHEM C, V112, P13886, DOI 10.1021/jp802012h
   Zhang YH, 2006, SMALL, V2, P1170, DOI 10.1002/smll.200600138
   Zhao M, 2003, BIOSENS BIOELECTRON, V18, P827, DOI 10.1016/S0956-5663(03)00017-4
   Zhao W, 2009, ENVIRON SCI TECHNOL, V43, P6724, DOI 10.1021/es900841n
   Zhu XH, 2013, MICROCHIM ACTA, V180, P477, DOI 10.1007/s00604-013-0955-1
NR 39
TC 5
Z9 5
U1 1
U2 32
PU ROYAL SOC CHEMISTRY
PI CAMBRIDGE
PA THOMAS GRAHAM HOUSE, SCIENCE PARK, MILTON RD, CAMBRIDGE CB4 0WF, CAMBS,
   ENGLAND
SN 1759-9660
EI 1759-9679
J9 ANAL METHODS-UK
JI Anal. Methods
PY 2013
VL 5
IS 24
BP 7022
EP 7029
DI 10.1039/c3ay40623g
PG 8
WC Chemistry, Analytical; Food Science & Technology; Spectroscopy
WE Science Citation Index Expanded (SCI-EXPANDED)
SC Chemistry; Food Science & Technology; Spectroscopy
GA 259DC
UT WOS:000327506600021
DA 2023-06-30
ER

PT J
AU Shan, D
   Li, QB
   Ding, SN
   Xu, JQ
   Cosnier, S
   Xue, HG
AF Shan, Dan
   Li, Qing-Bo
   Ding, Shou-Nian
   Xu, Jia-Qi
   Cosnier, Serge
   Xue, Huai-Guo
TI Reagentless biosensor for hydrogen peroxide based on self-assembled
   films of horseradish peroxidase/laponite/chitosan and the primary
   investigation on the inhibitory effect by sulfide
SO BIOSENSORS & BIOELECTRONICS
LA English
DT Article
DE Direct electron transfer; Self-assembly; Laponite; Horseradish
   peroxidase; Sulfide
ID DIRECT ELECTRON-TRANSFER; DIRECT ELECTROCHEMISTRY; AZURE-B;
   ELECTROCATALYSIS; VOLTAMMETRY; LAPONITE; OXIDATION; SENSOR
AB Horseradish peroxidase (HRP) was successfully incorporated into the laponite/chitosan (Chit)-modified glassy carbon electrode (GCE) using step-by-step self-assembly. The self-assembly processes were monitored by X-ray photoelectron spectroscopy (XPS) and electrochemical impedance spectra (EIS). Direct electrochemistry and electrocatalysis of the self-assembled HRP were investigated. Cyclic voltammetry of HRP/laponite/Chit/GCE, in anaerobic phosphate buffer solution (0.025 M PBS, pH 7.0), displayed a pair of stable and quasi-reversible peaks at potentials E-pa = 0.024 V and E-pc = -0.132 V vs. SCE, attributed to the HRP-Fe(III)/HRP-Fe(II) redox couple. The electrochemical reaction of the HRP/laponite/Chit/GCE exhibited a surface-controlled electrode process. The electron transfer rate constant was estimated to be 1.82 s(-1). The self-assembled HRP maintained its biological activity and exhibited an excellent electrocatalytic performance for the reduction of H2O2 with fast amperometric response (10 s). broad linear range (2.9 x 10(-5) to 1.4 x 10(-3) M), good sensitivity (19.7 +/- 0.5 mA M-1 cm(-2)) and low detection limit (5 x 10(-6) M) at a signal-to-noise ratio of 3. Moreover, the inhibitory of sulfide to the self-assembled HRP was also investigated. (C) 2010 Elsevier B.V. All rights reserved.
C1 [Shan, Dan; Li, Qing-Bo; Xu, Jia-Qi; Xue, Huai-Guo] Yangzhou Univ, Sch Chem & Chem Engn, Key Lab Environm Mat & Environm Engn Jiangsu Prov, Yangzhou 225002, Jiangsu, Peoples R China.
   [Ding, Shou-Nian] Southeast Univ, Sch Chem & Chem Engn, Nanjing 211189, Peoples R China.
   [Cosnier, Serge] Univ Grenoble 1, CNRS, ICMG FR 2607, Dept Chim Mol UMR 5250, F-38041 Grenoble, France.
C3 Yangzhou University; Southeast University - China; Centre National de la
   Recherche Scientifique (CNRS); CNRS - Institute of Chemistry (INC);
   UDICE-French Research Universities; Communaute Universite Grenoble
   Alpes; Universite Grenoble Alpes (UGA)
RP Shan, D (通讯作者)，Yangzhou Univ, Sch Chem & Chem Engn, Key Lab Environm Mat & Environm Engn Jiangsu Prov, Si Wangting Rd 180, Yangzhou 225002, Jiangsu, Peoples R China.
EM danshan@yzu.edu.cn
RI Cosnier, Serge/AAR-5671-2020; Cosnier, Serge/M-7712-2013; Ding,
   Shou-Nian/G-7141-2012; Shan, Dan/AAH-4160-2019
OI Cosnier, Serge/0000-0002-8290-4374; Shan, Dan/0000-0002-2965-8610
FU National Natural Science Foundation of China [20773108, 20905011,
   20810102052]; University science research project of Jiangsu Province
   [09KJB150015]; Qing Lan Project of Jiangsu Province; Natural Science
   Foundation of Jiangsu [SBK201022537]; Scientific research foundation for
   the returned overseas Chinese scholars, State Education Ministry
FX The authors are grateful to the financial supports of National Natural
   Science Foundation of China (Grant no. 20773108, 20905011 and
   20810102052), University science research project of Jiangsu Province
   (09KJB150015), Qing Lan Project of Jiangsu Province, the Natural Science
   Foundation of Jiangsu (SBK201022537), and the project sponsored for D.
   Shan by the scientific research foundation for the returned overseas
   Chinese scholars, State Education Ministry.
CR Bard A. J., 2001, ELECTROCHEMICAL METH
   Chen HJ, 2007, BIOSENS BIOELECTRON, V22, P1811, DOI 10.1016/j.bios.2006.08.013
   Cmelik J, 2010, TALANTA, V80, P1777, DOI 10.1016/j.talanta.2009.10.022
   Fan Q, 2007, BIOSENS BIOELECTRON, V22, P816, DOI 10.1016/j.bios.2006.03.002
   Freire RS, 2003, J BRAZIL CHEM SOC, V14, P230, DOI 10.1590/S0103-50532003000200008
   Ghamouss F, 2006, ANAL CHIM ACTA, V570, P158, DOI 10.1016/j.aca.2006.04.022
   Guenther EA, 2001, ANAL CHEM, V73, P3481, DOI 10.1021/ac0013812
   HARBURY HA, 1957, J BIOL CHEM, V225, P1009
   KAMIN RA, 1980, ANAL CHEM, V52, P1198, DOI 10.1021/ac50058a010
   Kolotilina NK, 2005, J ANAL CHEM+, V60, P738, DOI 10.1007/s10809-005-0173-z
   Kosyakov AV, 2010, INORG MATER+, V46, P343, DOI 10.1134/S0020168510040035
   Krajewska B, 2005, SEP PURIF TECHNOL, V41, P305, DOI 10.1016/j.seppur.2004.03.019
   Krajewska B, 2004, ENZYME MICROB TECH, V35, P126, DOI 10.1016/j.enzmictec.2003.12.013
   LAVIRON E, 1979, J ELECTROANAL CHEM, V100, P263, DOI 10.1016/S0022-0728(79)80167-9
   Lawrence NS, 2000, TALANTA, V52, P771, DOI 10.1016/S0039-9140(00)00421-5
   Lin XQ, 2000, ELECTROANAL, V12, P306, DOI 10.1002/(SICI)1521-4109(20000301)12:4<306::AID-ELAN306>3.0.CO;2-J
   Liu LH, 2009, COLLOID SURFACE B, V68, P93, DOI 10.1016/j.colsurfb.2008.09.018
   Ma HY, 2000, LANGMUIR, V16, P4969, DOI 10.1021/la991296t
   Mousty C, 2001, ANAL CHIM ACTA, V443, P1, DOI 10.1016/S0003-2670(01)01188-6
   Pecorari M, 1998, ELECTROANAL, V10, P181, DOI 10.1002/(SICI)1521-4109(199803)10:3<181::AID-ELAN181>3.0.CO;2-#
   Safavi A, 2002, TALANTA, V57, P491, DOI 10.1016/S0039-9140(02)00048-6
   Shan D, 2004, ANAL CHEM, V76, P178, DOI 10.1021/ac034713m
   Shan D, 2004, BIOSENS BIOELECTRON, V20, P390, DOI 10.1016/j.bios.2004.02.008
   Shan D, 2003, ELECTROANAL, V15, P1506, DOI 10.1002/elan.200302740
   Shan D, 2002, J ELECTROANAL CHEM, V537, P103, DOI 10.1016/S0022-0728(02)01255-X
   Shan D, 2007, BIOMACROMOLECULES, V8, P3041, DOI 10.1021/bm070329d
   Shan D, 2010, BIOSENS BIOELECTRON, V25, P1427, DOI 10.1016/j.bios.2009.10.046
   Shan D, 2009, BIOSENS BIOELECTRON, V24, P3556, DOI 10.1016/j.bios.2009.05.009
   Shi QF, 2008, MAT SCI ENG C-BIO S, V28, P1372, DOI 10.1016/j.msec.2008.03.001
   Tanabe K., 1989, STUDIES SURFACE SCI, V51
   Titova TV, 2009, ANAL CHIM ACTA, V653, P154, DOI 10.1016/j.aca.2009.09.003
   Wu FH, 2008, BIOSENS BIOELECTRON, V24, P198, DOI 10.1016/j.bios.2008.03.031
   Xiang C, 2009, SENSOR ACTUAT B-CHEM, V136, P158, DOI 10.1016/j.snb.2008.10.058
   Xiao XL, 2009, BIOSENS BIOELECTRON, V24, P2447, DOI 10.1016/j.bios.2008.12.020
   Xu XX, 2003, SENSORS, V3, P350, DOI 10.3390/s30900350
   Yamazaki I, 1978, Adv Biophys, V11, P249
   Yan R, 2007, ELECTROCHIM ACTA, V52, P7425, DOI 10.1016/j.electacta.2007.06.039
   Yang YH, 2004, SENSOR ACTUAT B-CHEM, V102, P162, DOI 10.1016/j.snb.2004.04.016
   Yin HS, 2009, SENSOR ACTUAT B-CHEM, V137, P747, DOI 10.1016/j.snb.2008.12.046
   Zhang L, 2007, BIOSENS BIOELECTRON, V23, P102, DOI 10.1016/j.bios.2007.03.015
   Zhao G, 2005, ELECTROCHEM COMMUN, V7, P724, DOI 10.1016/j.elecom.2005.04.026
   Zhao JG, 1996, BIOTECHNOL PROGR, V12, P703, DOI 10.1021/bp960056q
   Zhao XJ, 2008, BIOSENS BIOELECTRON, V23, P1032, DOI 10.1016/j.bios.2007.10.012
   Zhou YL, 2002, LANGMUIR, V18, P211, DOI 10.1021/la010834a
   Zong SZ, 2006, LANGMUIR, V22, P8915, DOI 10.1021/la060930h
NR 45
TC 47
Z9 47
U1 2
U2 56
PU ELSEVIER ADVANCED TECHNOLOGY
PI OXFORD
PA OXFORD FULFILLMENT CENTRE THE BOULEVARD, LANGFORD LANE, KIDLINGTON,
   OXFORD OX5 1GB, OXON, ENGLAND
SN 0956-5663
EI 1873-4235
J9 BIOSENS BIOELECTRON
JI Biosens. Bioelectron.
PD OCT 15
PY 2010
VL 26
IS 2
BP 536
EP 541
DI 10.1016/j.bios.2010.07.051
PG 6
WC Biophysics; Biotechnology & Applied Microbiology; Chemistry, Analytical;
   Electrochemistry; Nanoscience & Nanotechnology
WE Science Citation Index Expanded (SCI-EXPANDED)
SC Biophysics; Biotechnology & Applied Microbiology; Chemistry;
   Electrochemistry; Science & Technology - Other Topics
GA 675CY
UT WOS:000283804400037
PM 20692151
DA 2023-06-30
ER

PT J
AU Chen, DL
   Dong, F
   Zou, X
   Qiao, B
   Wang, XH
   Zhang, KX
   Tu, JC
   Zhen, C
   Wu, Q
   Xiao, D
AF Chen, Delun
   Dong, Fan
   Zou, Xue
   Qiao, Bin
   Wang, Xiaohong
   Zhang, Kexi
   Tu, Jinchun
   Zhen, Chao
   Wu, Qiang
   Xiao, Dan
TI A universal constructing method for high performance DNA biosensors
   based on the optimized photoelectrode material and dual recycling
   amplification
SO APPLIED SURFACE SCIENCE
LA English
DT Article
DE Photoelectrochemical DNA sensors; Dual recycling amplification;
   Optimization of photoelectrode material; Universal method; Signal
   amplification
ID ELECTROCHEMICAL DETECTION; ELECTROCHEMILUMINESCENCE; EXONUCLEASE;
   APTASENSOR
AB Many effective strategies for photoelectrochemical DNA sensors have been developed in the past decades. Most of them focused on the detection performance including sensitivity, limit of detection and linear range, but few on the pivotal roles of photoelectrode materials and the universality for strategies. Herein, the photoelectrode material was optimized by density functional theory for improving the comprehensive performances of DNA biosensor for the first time. And the universal strategies, based on dual recycling amplification, was discussed by different nucleic acid sequences. After systematical optimization of detection conditions, a large linear range of 10(-16) to 10(-6) M, high sensitivity of 5.66 mu A & BULL;cm(-2)& BULL;dec(-1) and low limit of detection of 10(-18) M (a gene copy per microliter) were achieved for the detection of DNA sequences from the I27L gene. Finally, detection of DNA sequences from Orientia tsutsugamushi was used to prove the universality of the novel method.
C1 [Chen, Delun; Qiao, Bin; Wu, Qiang] Hainan Med Univ, Affiliated Hosp 2, Chinese Acad Med Sci, Sch Trop Med & Lab Med,Dept Clin Lab,Key Lab Emer, Haikou 571199, Hainan, Peoples R China.
   [Chen, Delun; Dong, Fan; Zou, Xue; Wang, Xiaohong; Zhang, Kexi; Tu, Jinchun] Hainan Univ, Coll Mat Sci & Engn, State Key Lab Marine Resource Utilizat South Chin, Haikou 570228, Hainan, Peoples R China.
   [Zhen, Chao] Chinese Acad Sci, Inst Met Res, Shenyang Natl Lab Mat Sci, Shenyang 110016, Peoples R China.
   [Xiao, Dan] Sichuan Univ, Coll Chem, Key Lab Green & Technol, Minist Educ, Chengdu 610065, Peoples R China.
   [Xiao, Dan] Sichuan Univ, Coll Chem Engn, Chengdu 610065, Peoples R China.
C3 Chinese Academy of Medical Sciences - Peking Union Medical College;
   Hainan Medical University; Hainan University; Chinese Academy of
   Sciences; Institute of Metal Research, CAS; Sichuan University; Sichuan
   University
RP Wu, Q (通讯作者)，Hainan Med Univ, Affiliated Hosp 2, Chinese Acad Med Sci, Sch Trop Med & Lab Med,Dept Clin Lab,Key Lab Emer, Haikou 571199, Hainan, Peoples R China.; Tu, JC (通讯作者)，Hainan Univ, Coll Mat Sci & Engn, State Key Lab Marine Resource Utilizat South Chin, Haikou 570228, Hainan, Peoples R China.; Zhen, C (通讯作者)，Chinese Acad Sci, Inst Met Res, Shenyang Natl Lab Mat Sci, Shenyang 110016, Peoples R China.
EM tujinchun@hainanu.edu.cn; czhen@imr.ac.cn; wuqiang001001@aliyun.com
OI Wu, Qiang/0000-0003-3922-5189
FU Hainan Province Clinical Medical Center; National Natural Science
   Foundation of China [51762012, 51862006, 81860373, 81902154, 82060386,
   52072377]; Finance Science and Technology Project of Hainan Province
   [ZDYF2019161, ZDYF2018106, 2019RC221, 820RC647]; CAMS Innovation Fund
   for Medical Sciences [2019-I2M-5-023]; Key Laboratory Open Project Fund
   of Emergency and Trauma of Ministry of Education [KLET-202008]; Youth
   Innovation Promotion Association of the Chinese Academy of Sciences
   [2020192]
FX We gratefully acknowledge project supported by Hainan Province Clinical
   Medical Center, the National Natural Science Foundation of China (No.
   51762012, 51862006, 81860373, 81902154, 82060386 and 52072377), the
   Finance Science and Technology Project of Hainan Province (No.
   ZDYF2019161, ZDYF2018106, 2019RC221 and 820RC647) , CAMS Innovation Fund
   for Medical Sciences (No. 2019-I2M-5-023), Key Laboratory Open Project
   Fund of Emergency and Trauma of Ministry of Education (No. KLET-202008),
   Youth Innovation Promotion Association of the Chinese Academy of
   Sciences (No. 2020192).
CR Bao T, 2015, BIOSENS BIOELECTRON, V70, P318, DOI 10.1016/j.bios.2015.03.065
   Chai CY, 2021, CHEM PHYS LETT, V778, DOI 10.1016/j.cplett.2021.138765
   Chang JF, 2019, ANAL CHEM, V91, P3604, DOI 10.1021/acs.analchem.8b05599
   Chen LF, 2017, ENERG ENVIRON SCI, V10, P1777, DOI 10.1039/c7ee00488e
   Congur G, 2015, J AM CERAM SOC, V98, P663, DOI 10.1111/jace.13331
   Dong CL, 2021, RARE METALS, V40, P505, DOI 10.1007/s12598-020-01621-z
   Feng YQ, 2017, ANAL CHEM, V89, P7659, DOI 10.1021/acs.analchem.7b01603
   Ge L, 2017, ANAL CHEM, V89, P11560, DOI 10.1021/acs.analchem.7b02896
   Gong QJ, 2017, BIOSENS BIOELECTRON, V89, P565, DOI 10.1016/j.bios.2016.02.045
   Hou T, 2018, ANAL CHEM, V90, P9591, DOI 10.1021/acs.analchem.8b02523
   Hsieh K, 2010, LANGMUIR, V26, P10392, DOI 10.1021/la100227s
   Hu Q, 2019, ACS SENSORS, V4, P235, DOI 10.1021/acssensors.8b01357
   Huang J, 2017, BIOSENS BIOELECTRON, V91, P417, DOI 10.1016/j.bios.2016.12.061
   Islam MN, 2017, BIOSENS BIOELECTRON, V98, P227, DOI 10.1016/j.bios.2017.06.051
   Janek RP, 1998, LANGMUIR, V14, P3011, DOI 10.1021/la970980+
   Jiang JJ, 2019, APPL SURF SCI, V478, P1037, DOI 10.1016/j.apsusc.2019.02.019
   Lee J, 2017, BIOSENS BIOELECTRON, V93, P118, DOI 10.1016/j.bios.2016.09.060
   Li F, 2020, ACS SENSORS, V5, P1092, DOI 10.1021/acssensors.0c00036
   Li J, 2020, ANAL CHEM, V92, P15145, DOI 10.1021/acs.analchem.0c03580
   Li N, 2016, BIOSENS BIOELECTRON, V77, P525, DOI 10.1016/j.bios.2015.10.004
   Li XL, 2019, J MATER CHEM A, V7, P23878, DOI 10.1039/c9ta03410b
   Liu XP, 2018, BIOSENS BIOELECTRON, V116, P23, DOI 10.1016/j.bios.2018.05.036
   Luo JH, 2019, ACS APPL MATER INTER, V11, P27363, DOI 10.1021/acsami.9b09339
   Qamar MA, 2021, J ENVIRON CHEM ENG, V9, DOI 10.1016/j.jece.2021.105534
   Song X, 2020, CHEM COMMUN, V56, P1811, DOI 10.1039/c9cc09280c
   Su S, 2017, BIOSENS BIOELECTRON, V94, P552, DOI 10.1016/j.bios.2017.03.040
   Toby BH, 2001, J APPL CRYSTALLOGR, V34, P210, DOI 10.1107/S0021889801002242
   Torad NL, 2013, CHEM COMMUN, V49, P2521, DOI 10.1039/c3cc38955c
   Wan P, 2021, J MATER SCI TECHNOL, V93, P33, DOI 10.1016/j.jmst.2021.03.047
   Wan Y, 2015, ACS APPL MATER INTER, V7, P25618, DOI 10.1021/acsami.5b08817
   Wan Y, 2010, J PHYS CHEM B, V114, P6703, DOI 10.1021/jp100871u
   Wang HH, 2019, ACS APPL MATER INTER, V11, P23765, DOI 10.1021/acsami.9b05923
   Wang W, 2017, BIOSENS BIOELECTRON, V91, P183, DOI 10.1016/j.bios.2016.12.017
   Wang YJ, 2017, BIOSENS BIOELECTRON, V98, P386, DOI 10.1016/j.bios.2017.07.009
   Wen JQ, 2019, SOLID STATE COMMUN, V299, DOI 10.1016/j.ssc.2019.113663
   Wu CL, 2014, MATER LETT, V119, P104, DOI 10.1016/j.matlet.2013.12.111
   Xu BY, 2015, BIOSENS BIOELECTRON, V72, P175, DOI 10.1016/j.bios.2015.05.015
   Xu XX, 2019, ANAL CHEM, V91, P14697, DOI 10.1021/acs.analchem.9b03946
   Xu ZQ, 2017, ANAL CHEM, V89, P8282, DOI 10.1021/acs.analchem.7b01409
   Yang HM, 2019, ANAL CHEM, V91, P14577, DOI 10.1021/acs.analchem.9b03638
   Zeng RJ, 2019, ANAL CHEM, V91, P2447, DOI 10.1021/acs.analchem.8b05265
   Zhai SY, 2017, ANAL CHIM ACTA, V982, P62, DOI 10.1016/j.aca.2017.05.028
   Zhang M, 2011, CHEM COMMUN, V47, P3478, DOI 10.1039/c0cc05703g
   Zhang Y, 2019, J ALLOY COMPD, V777, P109, DOI 10.1016/j.jallcom.2018.10.383
   Zhao L, 2019, ANAL CHEM, V91, P14773, DOI 10.1021/acs.analchem.9b04282
   Zong X, 2013, J PHYS CHEM C, V117, P4937, DOI 10.1021/jp311729b
NR 46
TC 2
Z9 2
U1 14
U2 53
PU ELSEVIER
PI AMSTERDAM
PA RADARWEG 29, 1043 NX AMSTERDAM, NETHERLANDS
SN 0169-4332
EI 1873-5584
J9 APPL SURF SCI
JI Appl. Surf. Sci.
PD MAY 30
PY 2022
VL 585
AR 152661
DI 10.1016/j.apsusc.2022.152661
EA FEB 2022
PG 9
WC Chemistry, Physical; Materials Science, Coatings & Films; Physics,
   Applied; Physics, Condensed Matter
WE Science Citation Index Expanded (SCI-EXPANDED)
SC Chemistry; Materials Science; Physics
GA 0E4AP
UT WOS:000776625400003
DA 2023-06-30
ER

PT J
AU Brauer, B
   Unger, C
   Werner, M
   Lieberzeit, PA
AF Brauer, Birgit
   Unger, Christine
   Werner, Martin
   Lieberzeit, Peter A.
TI Biomimetic Sensors to Detect Bioanalytes in Real-Life Samples Using
   Molecularly Imprinted Polymers: A Review
SO SENSORS
LA English
DT Review
DE molecularly imprinted polymers; biomimetic sensing; real-life matrices;
   diagnostic applications; environmental sensing; food safety; illicit
   substances
ID LOW-DENSITY-LIPOPROTEIN; SENSITIVE DETERMINATION; SELECTIVE DETECTION;
   ELECTROCHEMICAL SENSOR; SYNTHETIC RECEPTORS; RECOGNITION; BIOSENSOR;
   NANOPARTICLES; NANOSENSOR; DIAGNOSIS
AB Molecularly imprinted polymers (MIPs) come with the promise to be highly versatile, useful artificial receptors for sensing a wide variety of analytes. Despite a very large body of literature on imprinting, the number of papers addressing real-life biological samples and analytes is somewhat limited. Furthermore, the topic of MIP-based sensor design is still, rather, in the research stage and lacks wide-spread commercialization. This review summarizes recent advances of MIP-based sensors targeting biological species. It covers systems that are potentially interesting in medical applications/diagnostics, in detecting illicit substances, environmental analysis, and in the quality control of food. The main emphasis is placed on work that demonstrates application in real-life matrices, including those that are diluted in a reasonable manner. Hence, it does not restrict itself to the transducer type, but focusses on both materials and analytical tasks.
C1 [Brauer, Birgit; Unger, Christine; Werner, Martin; Lieberzeit, Peter A.] Univ Vienna, Dept Phys Chem, Fac Chem, Waehringer Str 42, A-1090 Vienna, Austria.
C3 University of Vienna
RP Lieberzeit, PA (通讯作者)，Univ Vienna, Dept Phys Chem, Fac Chem, Waehringer Str 42, A-1090 Vienna, Austria.
EM birgit.braeuer@univie.ac.at; christine_unger@univie.ac.at;
   martin.werner@univie.ac.at; Peter.Lieberzeit@univie.ac.at
RI Lieberzeit, Peter/H-9109-2016
OI Lieberzeit, Peter/0000-0003-1596-0584; Brauer,
   Birgit/0009-0006-0391-4512
CR Alanazi K, 2021, SENSOR ACTUAT B-CHEM, V329, DOI 10.1016/j.snb.2020.129128
   Altintas Z., 2018, BIOSENSORS NANOTECHN
   Amatatongchai M, 2020, MICROCHEM J, V158, DOI 10.1016/j.microc.2020.105298
   Amatatongchai M, 2019, ANAL CHIM ACTA, V1077, P255, DOI 10.1016/j.aca.2019.05.047
   Amatatongchai M, 2018, TALANTA, V179, P700, DOI 10.1016/j.talanta.2017.11.064
   Arreguin-Campos R., 2021, MICROCHEM J, V169, DOI [10.1016/j.microc.2021.106554, DOI 10.1016/J.MICROC.2021.106554]
   Arshad R, 2020, APPL BIOCHEM BIOTECH, V191, P1384, DOI 10.1007/s12010-020-03285-y
   BelBruno JJ, 2019, CHEM REV, V119, P94, DOI 10.1021/acs.chemrev.8b00171
   Beyazit S, 2016, PROG POLYM SCI, V62, P1, DOI 10.1016/j.progpolymsci.2016.04.001
   Branger C, 2013, REACT FUNCT POLYM, V73, P859, DOI 10.1016/j.reactfunctpolym.2013.03.021
   Brazaca LC, 2020, TALANTA, V210, DOI 10.1016/j.talanta.2019.120644
   Cakir O, 2019, MAT SCI ENG C-MATER, V102, P483, DOI 10.1016/j.msec.2019.04.056
   Cao YR, 2019, BIOSENS BIOELECTRON, V141, DOI 10.1016/j.bios.2019.111447
   Cheubong C, 2021, BIOSENS BIOELECTRON, V172, DOI 10.1016/j.bios.2020.112775
   Chunta S, 2021, TALANTA, V221, DOI 10.1016/j.talanta.2020.121549
   Chunta S, 2020, ANAL CHIM ACTA, V1116, P27, DOI 10.1016/j.aca.2020.04.017
   Chunta S, 2018, ANAL BIOANAL CHEM, V410, P875, DOI 10.1007/s00216-017-0442-3
   Chunta S, 2016, ANAL CHEM, V88, P1419, DOI 10.1021/acs.analchem.5b04091
   Cornelis P, 2019, BIOSENS BIOELECTRON, V136, P97, DOI 10.1016/j.bios.2019.04.026
   Crapnell RD, 2019, ACS SENSORS, V4, P2838, DOI 10.1021/acssensors.9b01666
   Crapnell RD, 2019, SENSORS-BASEL, V19, DOI 10.3390/s19051204
   Cruz AG, 2020, BIOSENS BIOELECTRON, V169, DOI 10.1016/j.bios.2020.112536
   Dasgupta A., 2012, THER DRUG MONIT
   De Rycke E, 2021, BIOSENS BIOELECTRON, V172, DOI 10.1016/j.bios.2020.112773
   Di Giulio T, 2021, BIOSENSORS-BASEL, V11, DOI 10.3390/bios11010003
   Di Masi S, 2019, CHEMNANOMAT, V5, P754, DOI 10.1002/cnma.201900056
   Dickert FL, 2001, ANALYST, V126, P766, DOI 10.1039/b009893k
   Eersels K, 2016, ACS SENSORS, V1, P1171, DOI 10.1021/acssensors.6b00572
   El-Akaad S, 2020, SCI REP-UK, V10, DOI 10.1038/s41598-020-71325-y
   El-Wekil MM, 2018, J MOL LIQ, V271, P105, DOI 10.1016/j.molliq.2018.08.105
   Ellis DI, 2015, ANAL METHODS-UK, V7, P9401, DOI [10.1039/c5ay02048d, 10.1039/C5AY02048D]
   Erdossy J, 2016, TRAC-TREND ANAL CHEM, V79, P179, DOI 10.1016/j.trac.2015.12.018
   Erturk G, 2017, SENSORS-BASEL, V17, DOI 10.3390/s17020288
   Farooq S, 2018, ANALYST, V143, P3971, DOI [10.1039/c8an00907d, 10.1039/C8AN00907D]
   Florea A, 2019, ANALYST, V144, P4639, DOI 10.1039/c9an00618d
   Florea A, 2018, TALANTA, V186, P362, DOI 10.1016/j.talanta.2018.04.061
   Gan T, 2017, J SOLID STATE ELECTR, V21, P3683, DOI 10.1007/s10008-017-3713-1
   Givanoudi S, 2021, SENSOR ACTUAT B-CHEM, V332, DOI 10.1016/j.snb.2021.129484
   Goncalves MD, 2021, ANAL LETT, V54, P2611, DOI 10.1080/00032719.2021.1879108
   Hatamluyi B, 2020, SENSOR ACTUAT B-CHEM, V307, DOI 10.1016/j.snb.2019.127614
   He CY, 2007, J BIOCHEM BIOPH METH, V70, P133, DOI 10.1016/j.jbbm.2006.07.005
   Horikawa R, 2016, ANGEW CHEM INT EDIT, V55, P13023, DOI 10.1002/anie.201605992
   Hu YF, 2018, ANAL METHODS-UK, V10, P884, DOI 10.1039/c7ay02872e
   Idil N, 2017, BIOSENS BIOELECTRON, V87, P807, DOI 10.1016/j.bios.2016.08.096
   Kamel AH, 2020, POLYMERS-BASEL, V12, DOI 10.3390/polym12061343
   Kumar MS, 2016, BIOSENS BIOELECTRON, V80, P497, DOI 10.1016/j.bios.2016.02.023
   Kumar S, 2016, RSC ADV, V6, P36751, DOI 10.1039/c6ra03204d
   Lanini S, 2018, EXPERT REV ANTI-INFE, V16, P625, DOI 10.1080/14787210.2018.1505503
   Li HF, 2020, J PHARMACEUT BIOMED, V185, DOI 10.1016/j.jpba.2020.113221
   Li JH, 2018, ANALYST, V143, P3570, DOI 10.1039/c8an00811f
   Liang CS, 2016, TALANTA, V160, P360, DOI 10.1016/j.talanta.2016.06.010
   Liu HC, 2020, TALANTA, V209, DOI 10.1016/j.talanta.2019.120508
   Liu LL, 2021, BIOSENS BIOELECTRON, V177, DOI 10.1016/j.bios.2021.113002
   Lu YC, 2021, ANAL BIOANAL CHEM, V413, P389, DOI 10.1007/s00216-020-03006-8
   Lulinski P, 2017, MAT SCI ENG C-MATER, V76, P1344, DOI 10.1016/j.msec.2017.02.138
   Luo LH, 2020, MICROCHIM ACTA, V187, DOI 10.1007/s00604-020-4122-1
   Ma Y, 2017, TALANTA, V164, P121, DOI 10.1016/j.talanta.2016.11.043
   Malitesta C, 2017, FRONT CHEM, V5, DOI 10.3389/fchem.2017.00047
   McKeating KS, 2016, ANALYST, V141, P429, DOI 10.1039/c5an01861g
   Moein MM, 2019, MOLECULES, V24, DOI 10.3390/molecules24162889
   Mori K, 2019, ANGEW CHEM INT EDIT, V58, P1612, DOI 10.1002/anie.201811142
   Mujahid A, 2017, SENSOR ACTUAT B-CHEM, V242, P378, DOI 10.1016/j.snb.2016.11.056
   Munawar H, 2020, SENSOR ACTUAT B-CHEM, V321, DOI 10.1016/j.snb.2020.128552
   Muratsugu S, 2020, TETRAHEDRON LETT, V61, DOI 10.1016/j.tetlet.2020.151603
   Nett RJ, 2009, VECTOR-BORNE ZOONOT, V9, P511, DOI 10.1089/vbz.2008.0052
   Nontawong N, 2021, SENSOR ACTUAT B-CHEM, V334, DOI 10.1016/j.snb.2021.129636
   Ozcelikay G, 2020, SENSOR ACTUAT B-CHEM, V320, DOI 10.1016/j.snb.2020.128285
   Panagiotopoulou M, 2015, POLYMER, V66, P43, DOI 10.1016/j.polymer.2015.04.012
   Peltomaa R, 2018, ANAL BIOANAL CHEM, V410, P747, DOI 10.1007/s00216-017-0701-3
   Percin I, 2017, SENSORS-BASEL, V17, DOI 10.3390/s17061375
   Piloto AML, 2020, SENSOR ACTUAT B-CHEM, V304, DOI 10.1016/j.snb.2019.127343
   Pirzada M, 2020, BIOSENS BIOELECTRON, V166, DOI 10.1016/j.bios.2020.112464
   Polyakov M. V., 1931, ZH FIZ KHIM, V2, P799, DOI DOI 10.1007/BF01128459
   Ramanavicius S, 2021, POLYMERS-BASEL, V13, DOI 10.3390/polym13060974
   Rebelo TSCR, 2019, ANAL CHIM ACTA, V1082, P126, DOI 10.1016/j.aca.2019.07.050
   Redeker ES, 2017, ACS INFECT DIS, V3, P388, DOI 10.1021/acsinfecdis.7b00037
   Refaat D, 2019, INT J MOL SCI, V20, DOI 10.3390/ijms20246304
   Resende S, 2020, SENSOR ACTUAT B-CHEM, V312, DOI 10.1016/j.snb.2020.127947
   Resmini M, 2012, ANAL BIOANAL CHEM, V402, P3021, DOI 10.1007/s00216-011-5671-2
   Sanadgol N, 2020, PHARMACEUTICS, V12, DOI 10.3390/pharmaceutics12090831
   Sergeyev T, 2019, TALANTA, V201, P204, DOI 10.1016/j.talanta.2019.04.016
   Sergeyeva T, 2020, SENSORS-BASEL, V20, DOI 10.3390/s20154304
   Sergeyeva T, 2017, TALANTA, V175, P101, DOI 10.1016/j.talanta.2017.07.030
   Smolinska-Kempisty K, 2017, BIOSENS BIOELECTRON, V96, P49, DOI 10.1016/j.bios.2017.04.034
   Stoian IA, 2020, BIOSENS BIOELECTRON, V155, DOI 10.1016/j.bios.2020.112098
   Stojanovic Z, 2017, ANAL CHIM ACTA, V977, P1, DOI 10.1016/j.aca.2017.04.043
   Templier V, 2017, J APPL MICROBIOL, V123, P1056, DOI 10.1111/jam.13510
   Turiel E, 2019, TRAC-TREND ANAL CHEM, V118, P574, DOI 10.1016/j.trac.2019.06.016
   Unger C, 2021, REACT FUNCT POLYM, V161, DOI 10.1016/j.reactfunctpolym.2021.104855
   United Nations, 2018, WORLD DRUG REPORT 20
   van Grinsven B, 2018, PHYS STATUS SOLIDI A, V215, DOI 10.1002/pssa.201700777
   Wulff G, 2002, CHEM REV, V102, P1, DOI 10.1021/cr980039a
   Yarman A, 2016, ELECTROANAL, V28, P2222, DOI 10.1002/elan.201600042
   Zamora-Galvez A, 2016, ANAL CHEM, V88, P3578, DOI 10.1021/acs.analchem.5b04092
   Zamora-Sequeira R, 2019, MOLECULES, V24, DOI 10.3390/molecules24142659
   Zeilinger M, 2019, SENSORS-BASEL, V19, DOI 10.3390/s19102366
   Zhang GH, 2019, SENSOR ACTUAT B-CHEM, V288, P564, DOI 10.1016/j.snb.2019.03.042
   Zhang WG, 2017, FOOD CHEM, V232, P145, DOI 10.1016/j.foodchem.2017.03.156
   Zhang YQ, 2013, INT J MOL SCI, V14, P15479, DOI 10.3390/ijms140815479
   Zhu SY, 2020, ANAL CHIM ACTA, V1127, P57, DOI 10.1016/j.aca.2020.06.045
NR 100
TC 7
Z9 7
U1 3
U2 41
PU MDPI
PI BASEL
PA ST ALBAN-ANLAGE 66, CH-4052 BASEL, SWITZERLAND
EI 1424-8220
J9 SENSORS-BASEL
JI Sensors
PD AUG
PY 2021
VL 21
IS 16
AR 5550
DI 10.3390/s21165550
PG 25
WC Chemistry, Analytical; Engineering, Electrical & Electronic; Instruments
   & Instrumentation
WE Science Citation Index Expanded (SCI-EXPANDED)
SC Chemistry; Engineering; Instruments & Instrumentation
GA UH4YZ
UT WOS:000689939700001
PM 34450992
OA gold, Green Published
DA 2023-06-30
ER

PT J
AU Xia, JF
   Khaliliazar, S
   Hamedi, MM
   Sonkusale, S
AF Xia, Junfei
   Khaliliazar, Shirin
   Hamedi, Mahiar Max
   Sonkusale, Sameer
TI Thread-based wearable devices
SO MRS BULLETIN
LA English
DT Article
DE Flexible; Bioelectronic; Biomedical; Fabric; Fiber
ID FIELD-EFFECT TRANSISTORS; ELECTROCHEMICAL SENSORS; FIBER; BIOSENSOR;
   MICROFLUIDICS; FABRICATION; POLYMERS; BATTERY; STRAIN
AB One-dimensional substrates such as textile fibers and threads offer an excellent opportunity to realize sensors, actuators, energy harvesters/storage, microfluidics, and advanced therapies. A new generation of wearable devices made from smart threads offer ultimate flexibility and seamless integration with the human body and the garments that adorn them. This article reviews the state of the art in thread-based wearable devices for monitoring human activity and performance, diagnoses and manages medical conditions, and provides new and improved human-machine interfaces. In the area of new and improved human-machine interfaces, it discusses novel computing platforms enabled using thread-based electronics and batteries/capacitors. For physical activity monitoring, a review of wearable devices using strain sensing threads is provided. Thread-based devices that can monitor health from biological fluids such as total analysis systems, wearable sweat sensing patches, and smart sutures/smart bandages are also included. The article concludes with an outlook on how fibers and threads are expected to impact and revolutionize the next generation of wearable devices. Knowledge gaps and emerging opportunities are presented.
C1 [Xia, Junfei; Sonkusale, Sameer] Tufts Univ, Dept Elect & Comp Engn, Medford, MA 02155 USA.
   [Xia, Junfei; Sonkusale, Sameer] Tufts Univ, Adv Technol Lab, Nano Lab, Medford, MA 02155 USA.
   [Khaliliazar, Shirin; Hamedi, Mahiar Max] KTH Royal Inst Technol, Sch Engn Sci Chem Biotechnol & Hlth, Dept Fibre & Polymer Technol, Stockholm, Sweden.
C3 Tufts University; Tufts University; Royal Institute of Technology
RP Sonkusale, S (通讯作者)，Tufts Univ, Dept Elect & Comp Engn, Medford, MA 02155 USA.; Sonkusale, S (通讯作者)，Tufts Univ, Adv Technol Lab, Nano Lab, Medford, MA 02155 USA.; Hamedi, MM (通讯作者)，KTH Royal Inst Technol, Sch Engn Sci Chem Biotechnol & Hlth, Dept Fibre & Polymer Technol, Stockholm, Sweden.
EM junfei.xia@tufts.edu; shirink@kth.se; mahiar@kth.se;
   sameer@ece.tufts.edu
RI Sonkusale, Sameer/B-3023-2011
OI Sonkusale, Sameer/0000-0003-3579-910X
FU US Department of Defense [W81XWH-20-1-0589]; National Science Foundation
   [1931978]; Division Of Research On Learning; Direct For Education and
   Human Resources [1931978] Funding Source: National Science Foundation
FX This work is supported by the US Department of Defense (Award No.
   W81XWH-20-1-0589) and the National Science Foundation (Award No.
   1931978).
CR Abadi Z, 2014, SENSOR REV, V34, P360, DOI 10.1108/SR-07-2013-704
   Alaimo F, 2020, SENSOR ACTUAT A-PHYS, V301, DOI 10.1016/j.sna.2019.111741
   Babel A, 2005, MACROMOLECULES, V38, P4705, DOI 10.1021/ma047529r
   Battista E, 2017, ORG ELECTRON, V40, P51, DOI 10.1016/j.orgel.2016.10.037
   Belino N, 2019, HIGH PERFORMANCE TECHNICAL TEXTILES, P69
   Bonfiglio A, 2005, IEEE T INF TECHNOL B, V9, P319, DOI 10.1109/TITB.2005.854515
   Chan MJ, 2020, BIOMEDICINES, V8, DOI 10.3390/biomedicines8110468
   Chen S, 2016, ADV MATER TECHNOL-US, V1, DOI 10.1002/admt.201600136
   Cheng Y, 2015, ADV MATER, V27, P7365, DOI 10.1002/adma.201503558
   Choudhary T, 2015, LAB CHIP, V15, P2064, DOI 10.1039/c5lc00041f
   Dahiya AS, 2019, J ELECTROCHEM SOC, V167, DOI 10.1149/2.0162003JES
   Farajikhah S, 2019, ACS COMB SCI, V21, P229, DOI 10.1021/acscombsci.8b00126
   Gualandi I, 2016, SCI REP-UK, V6, DOI 10.1038/srep33637
   Guinovart T, 2014, ELECTROANAL, V26, P1345, DOI 10.1002/elan.201300558
   Hamedi M, 2007, NAT MATER, V6, P357, DOI 10.1038/nma11884
   Hamedi M, 2009, ADV MATER, V21, P573, DOI 10.1002/adma.200802681
   Hammock ML, 2013, ADV MATER, V25, P5997, DOI 10.1002/adma.201302240
   Ji W, 2020, SENSOR ACTUAT B-CHEM, V304, DOI 10.1016/j.snb.2019.127414
   Jia J, 2018, SENSORS-BASEL, V18, DOI 10.3390/s18113775
   Kim DH, 2012, P NATL ACAD SCI USA, V109, P19910, DOI 10.1073/pnas.1205923109
   Kim DH, 2011, SCIENCE, V333, P838, DOI 10.1126/science.1206157
   Kim DH, 2011, NAT MATER, V10, P316, DOI [10.1038/nmat2971, 10.1038/NMAT2971]
   Kim DH, 2008, P NATL ACAD SCI USA, V105, P18675, DOI 10.1073/pnas.0807476105
   Kim DH, 2020, ACS NANO, V14, P16907, DOI 10.1021/acsnano.0c05916
   Kinnamon DS, 2018, J ELECTROCHEM SOC, V165, pB3084, DOI 10.1149/2.0131808jes
   Kumar T, 2021, FLEX PRINT ELECTRON, V6, DOI 10.1088/2058-8585/abe459
   Lendlein A, 2002, SCIENCE, V296, P1673, DOI 10.1126/science.1066102
   Liu MW, 2021, ADV MATER, V33, DOI 10.1002/adma.202004733
   Liu XY, 2016, LAB CHIP, V16, P2093, DOI 10.1039/c6lc00307a
   Lund A, 2018, MAT SCI ENG R, V126, P1, DOI 10.1016/j.mser.2018.03.001
   Ma B, 2020, TALANTA, V212, DOI 10.1016/j.talanta.2020.120786
   Maccioni M, 2006, APPL PHYS LETT, V89, DOI 10.1063/1.2357030
   Malon RSP, 2017, REV ANAL CHEM, V36, DOI 10.1515/revac-2016-0018
   Mansson IO, 2020, MACROMOL BIOSCI, V20, DOI 10.1002/mabi.202000150
   McCreery RL, 2008, CHEM REV, V108, P2646, DOI 10.1021/cr068076m
   Mo F., 2020, ADV MATER, V32
   Modali A, 2016, ELECTROANAL, V28, P1276, DOI 10.1002/elan.201600041
   Mostafalu P, 2015, RSC ADV, V5, P8680, DOI 10.1039/c4ra12373e
   Mostafalu P, 2017, ADV FUNCT MATER, V27, DOI 10.1002/adfm.201702399
   Mostafalu P, 2016, MICROSYST NANOENG, V2, DOI 10.1038/micronano.2016.39
   Mostafalu P, 2014, BIOSENS BIOELECTRON, V54, P292, DOI 10.1016/j.bios.2013.10.040
   Mouthuy PA, 2015, BIOFABRICATION, V7, DOI 10.1088/1758-5090/7/2/025006
   Najafabadi AH, 2014, ADV MATER, V26, P5823, DOI 10.1002/adma.201401537
   Owyeung RE, 2019, ACS APPL MATER INTER, V11, P31096, DOI 10.1021/acsami.9b09522
   Owyeung RE, 2019, SCI REP-UK, V9, DOI 10.1038/s41598-019-42054-8
   Promphet N, 2020, SENSOR ACTUAT B-CHEM, V321, DOI 10.1016/j.snb.2020.128549
   Qing X, 2019, ACS APPL MATER INTER, V11, P13105, DOI 10.1021/acsami.9b00115
   Rahimi R, 2015, 2015 TRANSDUCERS - 2015 18TH INTERNATIONAL CONFERENCE ON SOLID-STATE SENSORS, ACTUATORS AND MICROSYSTEMS (TRANSDUCERS), P1350, DOI 10.1109/TRANSDUCERS.2015.7181182
   Ren J, 2014, ANGEW CHEM INT EDIT, V53, P7864, DOI 10.1002/anie.201402388
   Sadeqi A, 2018, IEEE SENS J, V18, P9137, DOI 10.1109/JSEN.2018.2870640
   Seesaard T, 2015, SENSORS-BASEL, V15, P1885, DOI 10.3390/s150101885
   Sharaf S.M., 2020, ADV FUNCTIONAL PROTE, DOI [https://doi.org/10.1016/b978-0-12-820257-9.00007-2, DOI 10.1016/B978-0-12-820257-9.00007-2]
   Shin YE, 2018, J MATER CHEM A, V6, P22879, DOI 10.1039/c8ta08485h
   Shuakat MN, 2014, J NANOSCI NANOTECHNO, V14, P1389, DOI 10.1166/jnn.2014.9197
   Sun JY, 2014, ADV MATER, V26, P7608, DOI 10.1002/adma.201403441
   Tajitsu Y, 2020, IEEE T DIELECT EL IN, V27, P1644, DOI 10.1109/TDEI.2020.008448
   Terse-Thakoor T, 2020, NPJ FLEX ELECTRON, V4, DOI 10.1038/s41528-020-00081-w
   Viventi J, 2011, NAT NEUROSCI, V14, P1599, DOI 10.1038/nn.2973
   Wang LY, 2020, NAT BIOMED ENG, V4, P159, DOI 10.1038/s41551-019-0462-8
   Wang YD, 2016, ANAL BIOANAL CHEM, V408, P5779, DOI 10.1007/s00216-016-9684-8
   Windmiller JR, 2013, ELECTROANAL, V25, P29, DOI 10.1002/elan.201200349
   Xu S, 2013, NAT COMMUN, V4, DOI 10.1038/ncomms2553
   Yamada T, 2011, NAT NANOTECHNOL, V6, P296, DOI [10.1038/nnano.2011.36, 10.1038/NNANO.2011.36]
   Yang AN, 2018, ADV MATER, V30, DOI 10.1002/adma.201800051
   You XL, 2018, J MATER CHEM C, V6, P12981, DOI 10.1039/c8tc03631d
   Zhang Y, 2020, ANAL BIOANAL CHEM, V412, P7515, DOI 10.1007/s00216-020-02886-0
NR 66
TC 6
Z9 6
U1 5
U2 40
PU SPRINGER HEIDELBERG
PI HEIDELBERG
PA TIERGARTENSTRASSE 17, D-69121 HEIDELBERG, GERMANY
SN 0883-7694
EI 1938-1425
J9 MRS BULL
JI MRS Bull.
PD JUN
PY 2021
VL 46
IS 6
SI SI
BP 502
EP 511
DI 10.1557/s43577-021-00116-1
EA JUN 2021
PG 10
WC Materials Science, Multidisciplinary; Physics, Applied
WE Science Citation Index Expanded (SCI-EXPANDED)
SC Materials Science; Physics
GA TS2FA
UT WOS:000663257700002
OA hybrid
DA 2023-06-30
ER

PT J
AU Tribolet, L
   Kerr, E
   Cowled, C
   Bean, AGD
   Stewart, CR
   Dearnley, M
   Farr, RJ
AF Tribolet, Leon
   Kerr, Emily
   Cowled, Christopher
   Bean, Andrew G. D.
   Stewart, Cameron R.
   Dearnley, Megan
   Farr, Ryan J.
TI MicroRNA Biomarkers for Infectious Diseases: From Basic Research to
   Biosensing
SO FRONTIERS IN MICROBIOLOGY
LA English
DT Review
DE microRNAs; infectious disease; diagnostics; biomarkers; personalized
   medicine
ID CIRCULATING MICRORNAS; ELECTROCHEMICAL BIOSENSOR; VISUAL DETECTION;
   VIRUS-INFECTION; RNA EXTRACTION; MESSENGER-RNA; SERUM; EXPRESSION;
   DIAGNOSIS; HIV
AB In the pursuit of improved diagnostic tests for infectious diseases, several classes of molecules have been scrutinized as prospective biomarkers. Small (18-22 nucleotide), non-coding RNA transcripts called microRNAs (miRNAs) have emerged as promising candidates with extensive diagnostic potential, due to their role in numerous diseases, previously established methods for quantitation and their stability within biofluids. Despite efforts to identify, characterize and apply miRNA signatures as diagnostic markers in a range of non-infectious diseases, their application in infectious disease has advanced relatively slowly. Here, we outline the benefits that miRNA biomarkers offer to the diagnosis, management, and treatment of infectious diseases. Investigation of these novel biomarkers could advance the use of personalized medicine in infectious disease treatment, which raises important considerations for validating their use as diagnostic or prognostic markers. Finally, we discuss new and emerging miRNA detection platforms, with a focus on rapid, point-of-care testing, to evaluate the benefits and obstacles of miRNA biomarkers for infectious disease.
C1 [Tribolet, Leon; Cowled, Christopher; Bean, Andrew G. D.; Stewart, Cameron R.] Commonwealth Sci & Ind Res Org CSIRO, Australian Anim Hlth Lab, Hlth & Biosecur, Geelong, Vic, Australia.
   [Kerr, Emily] Deakin Univ, Inst Frontier Mat, Geelong, Vic, Australia.
   [Dearnley, Megan; Farr, Ryan J.] Commonwealth Sci & Ind Res Org CSIRO, Australian Anim Hlth Lab, Diagnost Surveillance & Response DSR, Geelong, Vic, Australia.
C3 Commonwealth Scientific & Industrial Research Organisation (CSIRO);
   Deakin University; Commonwealth Scientific & Industrial Research
   Organisation (CSIRO)
RP Farr, RJ (通讯作者)，Commonwealth Sci & Ind Res Org CSIRO, Australian Anim Hlth Lab, Diagnost Surveillance & Response DSR, Geelong, Vic, Australia.
EM ryan.farr@csiro.au
RI Dearnley, Megan K/C-1189-2018; Stewart, Cameron R/E-6823-2011; Cowled,
   Christopher JE/H-5308-2013; Farr, Ryan J/N-5585-2017
OI Cowled, Christopher JE/0000-0002-1969-9371; Farr, Ryan
   J/0000-0003-1636-1815; Tribolet, Leon/0000-0002-2093-9678; Stewart,
   Cameron/0000-0002-3395-7859; Kerr, Emily/0000-0001-6099-2425
FU CSIRO Early Research Career (CERC) Postdoctoral Fellowship; National
   Health and Medical Research Council (NHMRC) of Australia [GNT1161573];
   Meat & Livestock Australia (MLA); CSIRO Probing Biosystems Future
   Science Platform; CSIRO SpaceTech Future Science Platform; CSIRO Health
   and Biosecurity; CSIRO Australian Animal Health Laboratory; CSIRO
   Probing Biosystems Future Science Platform funding scheme
FX LT was supported by the CSIRO Early Research Career (CERC) Postdoctoral
   Fellowship. EK was supported by the National Health and Medical Research
   Council (NHMRC) of Australia (grant ID GNT1161573). CC was supported by
   Meat & Livestock Australia (MLA), CSIRO Probing Biosystems Future
   Science Platform, and CSIRO SpaceTech Future Science Platform. CS and AB
   were supported by CSIRO Health and Biosecurity. MD was supported by the
   CSIRO Australian Animal Health Laboratory. RF was supported by the CSIRO
   Probing Biosystems Future Science Platform funding scheme.
CR Ahmed EA, 2022, ARCH PHYSIOL BIOCHEM, V128, P1058, DOI 10.1080/13813455.2020.1749085
   Ainla A, 2018, ANAL CHEM, V90, P6240, DOI 10.1021/acs.analchem.8b00850
   Anadol E, 2015, HEPATOLOGY, V61, P46, DOI 10.1002/hep.27369
   Baluni M, 2018, J NEUROIMMUNOL, V323, P56, DOI 10.1016/j.jneuroim.2018.07.014
   Barry SE, 2018, J INFECTION, V77, P341, DOI 10.1016/j.jinf.2018.03.006
   Bellingham SA, 2012, NUCLEIC ACIDS RES, V40, P10937, DOI 10.1093/nar/gks832
   Ben-Dov IZ, 2014, PLOS ONE, V9, DOI 10.1371/journal.pone.0086856
   Biswas S, 2019, EBIOMEDICINE, V43, P307, DOI 10.1016/j.ebiom.2019.04.023
   Bonneau E, 2019, EJIFCC, V30, P114
   Burel JG, 2017, JCI INSIGHT, V2, DOI 10.1172/jci.insight.93434
   Cai PF, 2018, EBIOMEDICINE, V37, P334, DOI 10.1016/j.ebiom.2018.10.048
   Calin GA, 2002, P NATL ACAD SCI USA, V99, P15524, DOI 10.1073/pnas.242606799
   Cardoso AR, 2016, BIOSENS BIOELECTRON, V80, P621, DOI 10.1016/j.bios.2016.02.035
   Cavalcante LN, 2015, WORLD J HEPATOL, V7, P1617, DOI 10.4254/wjh.v7.i12.1617
   Cheng FF, 2015, ACS APPL MATER INTER, V7, P2979, DOI 10.1021/am508690x
   Cheng YQ, 2018, ANALYST, V143, P1758, DOI [10.1039/c7an02001e, 10.1039/C7AN02001E]
   Choi K, 2012, ANNU REV ANAL CHEM, V5, P413, DOI 10.1146/annurev-anchem-062011-143028
   Cohen A, 2018, MALARIA J, V17, DOI 10.1186/s12936-018-2330-5
   Connelly JT, 2015, ANAL CHEM, V87, P7595, DOI 10.1021/acs.analchem.5b00411
   Cowled C, 2017, SCI REP-UK, V7, DOI 10.1038/s41598-017-06939-w
   Cui C, 2006, J VIROL, V80, P5499, DOI 10.1128/JVI.00200-06
   Cui JY, 2017, PLOS ONE, V12, DOI 10.1371/journal.pone.0184113
   Cui LB, 2011, PLOS ONE, V6, DOI 10.1371/journal.pone.0027071
   Das M, 2007, BIOMATERIALS, V28, P1918, DOI 10.1016/j.biomaterials.2006.11.036
   De Guire V, 2013, CLIN BIOCHEM, V46, P846, DOI 10.1016/j.clinbiochem.2013.03.015
   Delaney JL, 2011, ANAL CHEM, V83, P1300, DOI 10.1021/ac102392t
   Deng HP, 2017, ACS APPL MATER INTER, V9, P41151, DOI 10.1021/acsami.7b12637
   Deng HP, 2017, BIOSENS BIOELECTRON, V87, P931, DOI 10.1016/j.bios.2016.09.043
   Doeven EH, 2015, SENSOR ACTUAT B-CHEM, V216, P608, DOI 10.1016/j.snb.2015.04.087
   Duffy FJ, 2018, FRONT IMMUNOL, V9, DOI 10.3389/fimmu.2018.00661
   Dungchai W, 2011, ANALYST, V136, P77, DOI 10.1039/c0an00406e
   Dungchai W, 2009, ANAL CHEM, V81, P5821, DOI 10.1021/ac9007573
   Duy J, 2016, SCI REP-UK, V6, DOI 10.1038/srep24496
   Fan ZC, 2017, MICROB PATHOGENESIS, V112, P320, DOI 10.1016/j.micpath.2017.10.003
   Farr RJ, 2015, EXPERIENTIA SUPPL, V106, P215, DOI 10.1007/978-3-0348-0955-9_10
   Farr RJ, 2015, SCI REP-UK, V5, DOI 10.1038/srep10375
   Farr Ryan J, 2013, Pediatr Endocrinol Rev, V11, P14
   Feng C, 2017, ANAL CHEM, V89, P6631, DOI 10.1021/acs.analchem.7b00850
   Fu YR, 2011, J CLIN MICROBIOL, V49, P4246, DOI 10.1128/JCM.05459-11
   Gai PP, 2018, ACS APPL MATER INTER, V10, P9325, DOI 10.1021/acsami.8b01001
   Gao QK, 2020, INT J BIOL SCI, V16, P1044, DOI 10.7150/ijbs.40787
   Gao XF, 2014, BIOSENS BIOELECTRON, V54, P578, DOI 10.1016/j.bios.2013.10.055
   Gershon AA, 2015, NAT REV DIS PRIMERS, V1, DOI 10.1038/nrdp.2015.16
   Gillespie P, 2019, ANALYST, V144, P114, DOI 10.1039/c8an01572d
   Giuffrida MC, 2015, ANAL BIOANAL CHEM, V407, P1533, DOI 10.1007/s00216-014-8405-4
   Hajian-Tilaki K, 2013, CASP J INTERN MED, V4, P627
   Halushka MK, 2018, TRENDS GENET, V34, P165, DOI 10.1016/j.tig.2017.12.015
   Han Myung Guk, 2011, Osong Public Health Res Perspect, V2, P186, DOI 10.1016/j.phrp.2011.11.043
   Hardikar AA, 2014, J AM HEART ASSOC, V3, DOI 10.1161/JAHA.113.000792
   Hasegawa K, 2018, PEDIATR RES, V83, P606, DOI 10.1038/pr.2017.309
   Hou SY, 2012, TALANTA, V99, P375, DOI 10.1016/j.talanta.2012.05.067
   Hou XL, 2017, BIOMED RES INT, V2017, DOI 10.1155/2017/6484835
   Huang JG, 2018, GENE, V662, P21, DOI 10.1016/j.gene.2018.04.002
   Ito N, 2016, J VET MED SCI, V78, P1089, DOI 10.1292/jvms.16-0092
   Jiang X, 2020, J MED VIROL, V92, P476, DOI 10.1002/jmv.25708
   Jin YY, 2015, PLOS ONE, V10, DOI 10.1371/journal.pone.0142574
   Juzenas S, 2017, NUCLEIC ACIDS RES, V45, P9290, DOI 10.1093/nar/gkx706
   Kalamvoki M, 2014, P NATL ACAD SCI USA, V111, pE4991, DOI 10.1073/pnas.1419338111
   Kalogianni DP, 2018, ANAL BIOANAL CHEM, V410, P695, DOI 10.1007/s00216-017-0632-z
   Kaur H, 2018, J TRANSL MED, V16, DOI 10.1186/s12967-018-1646-9
   Kelleher SL, 2019, SCI REP-UK, V9, DOI 10.1038/s41598-019-48987-4
   Kilic T, 2018, BIOSENS BIOELECTRON, V99, P525, DOI 10.1016/j.bios.2017.08.007
   Kim YJ, 2019, INVEST OPHTH VIS SCI, V60, P4889, DOI 10.1167/iovs.19-27062
   Koberle V, 2013, J VIRAL HEPATITIS, V20, P530, DOI 10.1111/jvh.12075
   Kozomara A, 2019, NUCLEIC ACIDS RES, V47, pD155, DOI 10.1093/nar/gky1141
   Kullolli M, 2014, J AM SOC MASS SPECTR, V25, P80, DOI 10.1007/s13361-013-0759-x
   Labib M, 2013, ANAL CHEM, V85, P9422, DOI 10.1021/ac402416z
   Labib M, 2013, J AM CHEM SOC, V135, P3027, DOI 10.1021/ja308216z
   Labourier E, 2015, J CLIN ENDOCR METAB, V100, P2743, DOI 10.1210/jc.2015-1158
   Lai LY, 2020, DIS MARKERS, V2020, DOI 10.1155/2020/4873074
   Lanciotti RS, 2008, EMERG INFECT DIS, V14, P1232, DOI 10.3201/eid1408.080287
   LEE RC, 1993, CELL, V75, P843, DOI 10.1016/0092-8674(93)90529-Y
   Li GM, 2008, CELL RES, V18, P1, DOI 10.1038/cr.2008.9
   Li JJ, 2018, BIOCHEM BIOPH RES CO, V506, P471, DOI 10.1016/j.bbrc.2018.10.072
   Li XH, 2016, VIRUSES-BASEL, V8, DOI 10.3390/v8120326
   Liang LL, 2017, BIOSENS BIOELECTRON, V95, P181, DOI 10.1016/j.bios.2017.04.027
   Liu MF, 2014, J IMMUNOL, V192, P1768, DOI 10.4049/jimmunol.1301648
   Lu J, 2005, NATURE, V435, P834, DOI 10.1038/nature03702
   Lucas S, 2015, J PATHOL, V235, P229, DOI 10.1002/path.4449
   Lugli G, 2015, PLOS ONE, V10, DOI 10.1371/journal.pone.0139233
   Lyu LN, 2019, FRONT MICROBIOL, V10, DOI 10.3389/fmicb.2019.01174
   Marchetti C, 2018, ANN SURG ONCOL, V25, P3701, DOI 10.1245/s10434-018-6700-6
   Markar SR, 2016, BMJ OPEN, V6, DOI 10.1136/bmjopen-2015-009139
   Markus A, 2017, J VIROL, V91, DOI 10.1128/JVI.01710-17
   McLean HQ, 2015, OPEN FORUM INFECT DI, V2, DOI 10.1093/ofid/ofv100
   Michael MZ, 2003, MOL CANCER RES, V1, P882
   Min N, 2018, EBIOMEDICINE, V31, P299, DOI 10.1016/j.ebiom.2018.05.006
   Mitchell PS, 2008, P NATL ACAD SCI USA, V105, P10513, DOI 10.1073/pnas.0804549105
   Moir S, 2011, ANNU REV PATHOL-MECH, V6, P223, DOI 10.1146/annurev-pathol-011110-130254
   Motaleb FIA, 2017, VIRUS RES, V238, P24, DOI 10.1016/j.virusres.2017.05.026
   MURRAY K, 1995, SCIENCE, V268, P94, DOI 10.1126/science.7701348
   Nery EW, 2013, ANAL BIOANAL CHEM, V405, P7573, DOI 10.1007/s00216-013-6911-4
   Nishimura Y, 2017, NATURE, V543, P559, DOI 10.1038/nature21435
   Ojha R, 2019, J CELL PHYSIOL, V234, P1030, DOI 10.1002/jcp.27127
   Patro ARK, 2019, FRONT IMMUNOL, V10, DOI 10.3389/fimmu.2019.01155
   Pedersen JL, 2019, TUBERCULOSIS, V118, DOI 10.1016/j.tube.2019.101860
   Pelton R, 2009, TRAC-TREND ANAL CHEM, V28, P925, DOI 10.1016/j.trac.2009.05.005
   Qi YH, 2014, VIRUSES-BASEL, V6, P1823, DOI 10.3390/v6041823
   Quan XH, 2018, CELL PHYSIOL BIOCHEM, V45, P226, DOI 10.1159/000486769
   Rabinstein AA, 2017, NEUROL CLIN, V35, P695, DOI 10.1016/j.ncl.2017.06.006
   Rodriguez NM, 2015, ANAL CHEM, V87, P7872, DOI 10.1021/acs.analchem.5b01594
   Rowe AA, 2011, PLOS ONE, V6, DOI 10.1371/journal.pone.0023783
   Saeys Y, 2007, BIOINFORMATICS, V23, P2507, DOI 10.1093/bioinformatics/btm344
   Saliminejad K, 2019, J CELL PHYSIOL, V234, P5451, DOI 10.1002/jcp.27486
   Sardesai NP, 2013, J AM CHEM SOC, V135, P16770, DOI 10.1021/ja408087s
   Scheller N, 2019, J INFECT DIS, V219, P540, DOI 10.1093/infdis/jiy554
   Schmitz M, 2016, MOL NEUROBIOL, V53, P2189, DOI 10.1007/s12035-015-9167-5
   Shamsi MH, 2016, BIOSENS BIOELECTRON, V77, P845, DOI 10.1016/j.bios.2015.10.036
   Sistrunk J Woody, 2020, J Am Soc Cytopathol, V9, P232, DOI 10.1016/j.jasc.2020.02.002
   Smith CJ, 2014, LANCET, V384, P241, DOI 10.1016/S0140-6736(14)60604-8
   Stevens LA, 2006, NEW ENGL J MED, V354, P2473, DOI 10.1056/NEJMra054415
   Stewart CR, 2013, J VIROL, V87, P3782, DOI 10.1128/JVI.01342-12
   Testa Ugo, 2017, Non-Coding RNA, V3, P22, DOI 10.3390/ncrna3030022
   Thapa DR, 2014, JAIDS-J ACQ IMM DEF, V66, P229, DOI 10.1097/QAI.0000000000000146
   Tinto H, 2015, LANCET, V386, P31, DOI 10.1016/S0140-6736(15)60721-8
   Umbach JL, 2008, NATURE, V454, P780, DOI 10.1038/nature07103
   Urquidi V, 2016, ONCOTARGET, V7, P38731, DOI 10.18632/oncotarget.9587
   Vincent AT, 2017, J MICROBIOL METH, V138, P60, DOI 10.1016/j.mimet.2016.02.016
   WAGSTAFF AJ, 1994, DRUGS, V47, P153, DOI 10.2165/00003495-199447010-00009
   Wang C, 2018, TUBERCULOSIS, V108, P26, DOI 10.1016/j.tube.2017.08.010
   Wang LP, 2016, METHODS, V111, P21, DOI 10.1016/j.ymeth.2016.08.014
   Wang TZ, 2019, EXP THER MED, V17, P1919, DOI 10.3892/etm.2018.7117
   WHO, 2019, RAB FACT SHEET
   Wong W, 2015, JOVE-J VIS EXP, DOI 10.3791/52586
   World Health Organization, 2022, GLOBAL TUBERCULOSIS, DOI DOI 10.2471/BLT.21.286807
   World Health Organization, 2018, DEATHS CAUS AG SEX C
   Yahyaei S, 2016, JAIDS-J ACQ IMM DEF, V73, P11, DOI 10.1097/QAI.0000000000001070
   Zhang X, 2013, PLOS ONE, V8, DOI 10.1371/journal.pone.0081076
   Zhao PS, 2012, MICROB PATHOGENESIS, V52, P47, DOI 10.1016/j.micpath.2011.10.001
   Zheng WL, 2018, SENSOR ACTUAT B-CHEM, V264, P320, DOI 10.1016/j.snb.2018.02.159
   Zhi ML, 2015, GENET MOL RES, V14, P18018, DOI 10.4238/2015.December.22.28
NR 131
TC 84
Z9 85
U1 3
U2 25
PU FRONTIERS MEDIA SA
PI LAUSANNE
PA AVENUE DU TRIBUNAL FEDERAL 34, LAUSANNE, CH-1015, SWITZERLAND
EI 1664-302X
J9 FRONT MICROBIOL
JI Front. Microbiol.
PD JUN 3
PY 2020
VL 11
AR 1197
DI 10.3389/fmicb.2020.01197
PG 15
WC Microbiology
WE Science Citation Index Expanded (SCI-EXPANDED)
SC Microbiology
GA MH8JJ
UT WOS:000546968000001
PM 32582115
OA Green Published, gold
DA 2023-06-30
ER

PT J
AU Huang, X
   Shi, WS
   Li, J
   Bao, N
   Yu, CM
   Gu, HY
AF Huang, Xin
   Shi, Weishan
   Li, Jing
   Bao, Ning
   Yu, Chunmei
   Gu, Haiying
TI Determination of salivary uric acid by using
   poly(3,4-ethylenedioxythipohene) and graphene oxide in a disposable
   paper-based analytical device
SO ANALYTICA CHIMICA ACTA
LA English
DT Article
DE Uric acid; Poly (3,4-ethylenedioxythipohene); Graphene oxide;
   Paper-based analytical device; Human saliva
ID GLASSY-CARBON ELECTRODE; ASCORBIC-ACID; ELECTROCHEMICAL DETECTION;
   CONDUCTING POLYMER; CAPILLARY-ELECTROPHORESIS; POTENTIAL APPLICATION;
   FAST DIAGNOSIS; DOPAMINE; COMPOSITE; BIOSENSOR
AB We developed a paper-based analytical device based on the electropolymerization of poly (3,4-ethylenedioxythipohene) (PEDOT) and graphene oxide (GO) composites on the ITO substrate for the detection of uric acid (UA) in authentic human saliva. Scanning electron microscopy, UV-vis spectrum and X-ray diffraction confirmed the formation of porous PEDOT combined with GO film during the electropolymerization process. The nanocomposite based sensor showed an enhanced electrocatalytic activity toward UA with high sensitivity and stability. We demonstrate that UA can be directly detected in undiluted saliva using the paper-based electroanalytical device with no interference from ascorbic acid and dopamine that are normally present in biological fluids. The results indicated that the developed device is promising for non-invasive monitoring of salivary UA in human body. (c) 2019 Elsevier B.V. All rights reserved.
C1 [Huang, Xin; Shi, Weishan; Li, Jing; Bao, Ning; Yu, Chunmei; Gu, Haiying] Nantong Univ, Sch Publ Hlth, Nantong 226019, Peoples R China.
C3 Nantong University
RP Yu, CM; Gu, HY (通讯作者)，Nantong Univ, Sch Publ Hlth, Nantong 226019, Peoples R China.
EM cmyu@ntu.edu.cn; hygu@ntu.edu.cn
FU National Natural Science Foundation of China [31741051]; Application
   Research Item of Nantong City [MS12017023-1]; Qing Lan Project of
   Jiangsu Province; Jiangsu Overseas Visiting Scholar Program for
   University Prominent Young and Middle-aged Teachers and Presidents
FX This work was financially supported by the National Natural Science
   Foundation of China (31741051), the Application Research Item of Nantong
   City (MS12017023-1), Qing Lan Project of Jiangsu Province and the
   Jiangsu Overseas Visiting Scholar Program for University Prominent Young
   and Middle-aged Teachers and Presidents.
CR Abellan-Llobregat A, 2018, ELECTROCHIM ACTA, V285, P284, DOI 10.1016/j.electacta.2018.08.007
   [Anonymous], MODERN POLAGRAPHIC M
   Azman NHN, 2016, ELECTROCHIM ACTA, V188, P785, DOI 10.1016/j.electacta.2015.12.019
   Chai H, 2019, ANAL CHEM, V91, P9940, DOI 10.1021/acs.analchem.9b01673
   Chicharro JL, 1998, SPORTS MED, V26, P17, DOI 10.2165/00007256-199826010-00002
   Culleton BF, 1999, ANN INTERN MED, V131, P7, DOI 10.7326/0003-4819-131-1-199907060-00003
   Feng J, 2019, SENSOR ACTUAT B-CHEM, V298, DOI 10.1016/j.snb.2019.126872
   Giuri A, 2016, ADV FUNCT MATER, V26, P6985, DOI 10.1002/adfm.201603023
   Guan YQ, 2005, J CHROMATOGR B, V821, P229, DOI 10.1016/j.jchromb.2005.03.049
   Guan YQ, 2004, ANAL BIOANAL CHEM, V380, P913, DOI 10.1007/s00216-004-2848-y
   Gueye MN, 2016, CHEM MATER, V28, P3462, DOI 10.1021/acs.chemmater.6b01035
   Inoue K, 2003, J CHROMATOGR B, V785, P57, DOI 10.1016/S1570-0232(02)00850-4
   Ji DZ, 2018, BIOSENS BIOELECTRON, V119, P55, DOI 10.1016/j.bios.2018.07.074
   Kim J, 2015, BIOSENS BIOELECTRON, V74, P1061, DOI 10.1016/j.bios.2015.07.039
   Kim S, 2017, CHEM COMMUN, V53, P8292, DOI 10.1039/c7cc02557b
   Kutzing MK, 2008, J PHARMACOL EXP THER, V324, P1, DOI 10.1124/jpet.107.129031
   Kuwabara M, 2018, INT J CARDIOL, V261, P183, DOI 10.1016/j.ijcard.2018.03.045
   Lankelma J, 2012, ANAL CHEM, V84, P4147, DOI 10.1021/ac3003648
   Lee CP, 2017, NANO ENERGY, V36, P260, DOI 10.1016/j.nanoen.2017.04.044
   Li Y, 2016, MICROCHIM ACTA, V183, P2517, DOI 10.1007/s00604-016-1897-1
   Li ZY, 2018, CHEM COMMUN, V54, P13865, DOI 10.1039/c8cc07591c
   Liu XF, 2014, BIOSENS BIOELECTRON, V57, P232, DOI 10.1016/j.bios.2014.02.017
   Liu YL, 2018, ANAL CHEM, V90, P13081, DOI 10.1021/acs.analchem.8b04223
   Lu LM, 2013, SENSOR ACTUAT B-CHEM, V181, P567, DOI 10.1016/j.snb.2013.02.024
   Luo YC, 2006, BIOSENS BIOELECTRON, V22, P482, DOI 10.1016/j.bios.2006.07.013
   Lytvyn Y, 2017, DIABETES, V66, P1939, DOI 10.2337/db17-0168
   Ma D, 2012, CARBON, V50, P3001, DOI 10.1016/j.carbon.2012.02.083
   Mao XL, 2017, MATER SCI ENG B-ADV, V216, P16, DOI 10.1016/j.mseb.2016.10.002
   Martinez AW, 2010, ANAL CHEM, V82, P3, DOI 10.1021/ac9013989
   Meng FY, 2019, ANAL CHIM ACTA, V1047, P45, DOI 10.1016/j.aca.2018.09.053
   Motshakeri M, 2018, ELECTROCHIM ACTA, V265, P184, DOI 10.1016/j.electacta.2018.01.147
   NAVAZESH M, 1993, ANN NY ACAD SCI, V694, P72, DOI 10.1111/j.1749-6632.1993.tb18343.x
   Okumura T, 1997, J CHROMATOGR B, V694, P305, DOI 10.1016/S0378-4347(97)00106-0
   Reddy S, 2019, ACS APPL MATER INTER, V11, P18254, DOI 10.1021/acsami.9b04862
   Rock KL, 2013, NAT REV RHEUMATOL, V9, P13, DOI 10.1038/nrrheum.2012.143
   Saier MH, 2007, WATER AIR SOIL POLL, V181, P1, DOI 10.1007/s11270-007-9372-6
   Sethuraman V, 2016, BIOSENS BIOELECTRON, V84, P112, DOI 10.1016/j.bios.2015.12.074
   Shibasaki K, 2012, METABOLOMICS, V8, P484, DOI 10.1007/s11306-011-0334-z
   Soukup M, 2012, DIABETOL METAB SYNDR, V4, DOI 10.1186/1758-5996-4-14
   Sun LJ, 2017, SENSOR ACTUAT B-CHEM, V247, P336, DOI 10.1016/j.snb.2017.03.025
   Vreeland RF, 2015, ANAL CHEM, V87, P2600, DOI 10.1021/ac502165f
   Wang CQ, 2014, SENSOR ACTUAT B-CHEM, V204, P302, DOI 10.1016/j.snb.2014.07.077
   Wang MH, 2018, BIOSENS BIOELECTRON, V99, P99, DOI 10.1016/j.bios.2017.07.030
   Wang QH, 2016, ELECTROCHIM ACTA, V204, P128, DOI 10.1016/j.electacta.2016.04.073
   Xia YJ, 2012, ADV MATER, V24, P2436, DOI 10.1002/adma.201104795
   Xie H, 2016, ANAL CHEM, V88, P11115, DOI 10.1021/acs.analchem.6b03208
   Yang G, 2014, ADV MATER, V26, P4954, DOI 10.1002/adma.201400753
   Yang YJ, 2014, ACS APPL MATER INTER, V6, P13807, DOI 10.1021/am5032456
   Yang YJ, 2014, BIOSENS BIOELECTRON, V56, P300, DOI 10.1016/j.bios.2014.01.037
   Yu CM, 2014, CHEM COMMUN, V50, P7329, DOI 10.1039/c4cc01972e
   Zhang HW, 2019, ANAL CHEM, V91, P4838, DOI 10.1021/acs.analchem.9b00478
   Zhang X, 2016, SENSOR ACTUAT B-CHEM, V227, P488, DOI 10.1016/j.snb.2015.12.073
   Zhang X, 2015, ELECTROCHIM ACTA, V177, P118, DOI 10.1016/j.electacta.2015.01.202
NR 53
TC 33
Z9 34
U1 7
U2 91
PU ELSEVIER
PI AMSTERDAM
PA RADARWEG 29, 1043 NX AMSTERDAM, NETHERLANDS
SN 0003-2670
EI 1873-4324
J9 ANAL CHIM ACTA
JI Anal. Chim. Acta
PD MAR 22
PY 2020
VL 1103
BP 75
EP 83
DI 10.1016/j.aca.2019.12.057
PG 9
WC Chemistry, Analytical
WE Science Citation Index Expanded (SCI-EXPANDED)
SC Chemistry
GA KM1RG
UT WOS:000513897200007
PM 32081191
DA 2023-06-30
ER

PT J
AU Mustafa, F
   Andreescu, S
AF Mustafa, Fatima
   Andreescu, Silvana
TI Chemical and Biological Sensors for Food-Quality Monitoring and Smart
   Packaging
SO FOODS
LA English
DT Review
DE sensors; smart packaging; food freshness; food quality
ID AMPEROMETRIC BIOSENSOR; SILVER NANOPARTICLES; BISPHENOL-A;
   ELECTROCHEMICAL IMMUNOSENSOR; LISTERIA-MONOCYTOGENES; LACTOSE
   DETERMINATION; CARBAMATE PESTICIDES; BETA-GALACTOSIDASE; VISUAL
   DETECTION; GLUCOSE-OXIDASE
AB The growing interest in food quality and safety requires the development of sensitive and reliable methods of analysis as well as technology for freshness preservation and food quality. This review describes the status of chemical and biological sensors for food monitoring and smart packaging. Sensing designs and their analytical features for measuring freshness markers, allergens, pathogens, adulterants and toxicants are discussed with example of applications. Their potential implementation in smart packaging could facilitate food-status monitoring, reduce food waste, extend shelf-life, and improve overall food quality. However, most sensors are still in the development stage and need significant work before implementation in real-world applications. Issues like sensitivity, selectivity, robustness, and safety of the sensing materials due to potential contact or migration in food need to be established. The current development status of these technologies, along with a discussion of the challenges and opportunities for future research, are discussed.
C1 [Mustafa, Fatima; Andreescu, Silvana] Clarkson Univ, Dept Chem & Biomol Sci, Potsdam, NY 13699 USA.
C3 Clarkson University
RP Andreescu, S (通讯作者)，Clarkson Univ, Dept Chem & Biomol Sci, Potsdam, NY 13699 USA.
EM mustaffm@clarkson.edu; eandrees@clarkson.edu
RI Andreescu, S/D-8088-2011
OI Andreescu, S/0000-0003-3382-7939
FU National Science Foundation [CMMI 1561491] Funding Source: Medline
CR ADAMS DO, 1979, P NATL ACAD SCI USA, V76, P170, DOI 10.1073/pnas.76.1.170
   Agui L, 2006, SENSOR ACTUAT B-CHEM, V113, P272, DOI 10.1016/j.snb.2005.03.001
   Alhogail S, 2016, BIOSENS BIOELECTRON, V86, P1061, DOI 10.1016/j.bios.2016.07.043
   Alkasir RSJ, 2012, ANAL CHEM, V84, P9729, DOI 10.1021/ac301110d
   Alves RC, 2016, CRIT REV FOOD SCI, V56, P2304, DOI 10.1080/10408398.2013.831026
   Ammam M, 2010, SENSOR ACTUAT B-CHEM, V148, P583, DOI 10.1016/j.snb.2010.05.027
   Andreescu S, 2002, ANAL CHIM ACTA, V464, P171, DOI 10.1016/S0003-2670(02)00518-4
   Antiochia R, 2007, BIOSENS BIOELECTRON, V22, P2611, DOI 10.1016/j.bios.2006.10.023
   Apetrei C, 2005, SENSOR ACTUAT B-CHEM, V111, P403, DOI 10.1016/j.snb.2005.03.041
   Ashie INA, 1996, CRIT REV FOOD SCI, V36, P87, DOI 10.1080/10408399609527720
   Bahadir EB, 2015, ANAL BIOCHEM, V478, P107, DOI 10.1016/j.ab.2015.03.011
   BERTI G, 1988, J CLIN CHEM CLIN BIO, V26, P399
   BEUMER R R, 1989, Food Microbiology (London), V6, P171, DOI 10.1016/S0740-0020(89)80025-5
   Bonel L, 2011, BIOSENS BIOELECTRON, V26, P3254, DOI 10.1016/j.bios.2010.12.036
   Boujtita M, 2000, BIOSENS BIOELECTRON, V15, P257, DOI 10.1016/S0956-5663(00)00075-0
   Bubul G, 2016, ADV HEALTHC MATER, V5, P822, DOI 10.1002/adhm.201500705
   Bulbul G, 2015, NANOSCALE, V7, P13230, DOI 10.1039/c5nr02628h
   Busolo MA, 2012, INNOV FOOD SCI EMERG, V16, P211, DOI 10.1016/j.ifset.2012.06.008
   Buzby JC, 2009, EC INFORM B, V44
   Cagri A, 2004, J FOOD PROTECT, V67, P833, DOI 10.4315/0362-028X-67.4.833
   Cai HY, 2014, VET PATHOL, V51, P341, DOI 10.1177/0300985813511132
   Carelli D, 2007, BIOSENS BIOELECTRON, V23, P640, DOI 10.1016/j.bios.2007.07.008
   Centers for Disease Control and Prevention (CDC), 2013, MMWR Morb Mortal Wkly Rep, V62, P41
   Centers for Disease Control and Prevention (CDC), 2018, FOODB ILLN FREQ ASK
   Cesarino I, 2012, FOOD CHEM, V135, P873, DOI 10.1016/j.foodchem.2012.04.147
   Chang LY, 2017, ACS SENSORS, V2, P531, DOI 10.1021/acssensors.6b00829
   Chen JH, 2012, FOOD CONTROL, V25, P555, DOI 10.1016/j.foodcont.2011.11.039
   Chen ZT, 2017, SENSOR ACTUAT B-CHEM, V252, P201, DOI 10.1016/j.snb.2017.06.007
   CHOI DW, 1988, NEURON, V1, P623, DOI 10.1016/0896-6273(88)90162-6
   Contreras CB., 2018, BIOPACKAGING, P36, DOI [10.1201/9781315152349-3, DOI 10.1201/9781315152349-3]
   CUNNINGHAM SK, 1978, CLIN CHIM ACTA, V86, P217, DOI 10.1016/0009-8981(78)90135-3
   de Boer E, 1999, INT J FOOD MICROBIOL, V50, P119, DOI 10.1016/S0168-1605(99)00081-1
   de Moura MR, 2012, J FOOD ENG, V109, P520, DOI 10.1016/j.jfoodeng.2011.10.030
   Del Carlo M, 2004, FOOD CHEM, V84, P651, DOI 10.1016/j.foodchem.2003.08.006
   Della Pelle F, 2018, SENSORS-BASEL, V18, DOI 10.3390/s18020462
   Deng PH, 2014, FOOD CHEM, V157, P490, DOI 10.1016/j.foodchem.2014.02.074
   Denham JM, 2013, CURR ALLERGY ASTHM R, V13, P347, DOI 10.1007/s11882-013-0352-1
   Draisci R, 1998, FOOD CHEM, V62, P225, DOI 10.1016/S0308-8146(97)00167-2
   Duncan TV, 2011, J COLLOID INTERF SCI, V363, P1, DOI 10.1016/j.jcis.2011.07.017
   Eissa S, 2017, BIOSENS BIOELECTRON, V91, P169, DOI 10.1016/j.bios.2016.12.020
   Eissa S, 2012, BIOSENS BIOELECTRON, V38, P308, DOI 10.1016/j.bios.2012.06.008
   Erler C, 2010, J PEDIATR NURS, V25, P400, DOI 10.1016/j.pedn.2009.05.006
   Esser B, 2012, ANGEW CHEM INT EDIT, V51, P5752, DOI 10.1002/anie.201201042
   FAO, 2017, FUT LIV KEN OPP CHAL
   Fodey TL, 2011, ANAL CHEM, V83, P5012, DOI 10.1021/ac200926e
   Friedrich C, 1999, ANTIMICROB AGENTS CH, V43, P1542, DOI 10.1128/AAC.43.7.1542
   Gallocchio F, 2016, FOOD ADDIT CONTAM A, V33, P1063, DOI 10.1080/19440049.2016.1179794
   GARCIA JL, 1991, ENZYME MICROB TECH, V13, P672, DOI 10.1016/0141-0229(91)90083-M
   Gomez-Estaca J, 2014, TRENDS FOOD SCI TECH, V35, P42, DOI 10.1016/j.tifs.2013.10.008
   Goodson A, 2004, FOOD ADDIT CONTAM A, V21, P1015, DOI 10.1080/02652030400011387
   Gossner CME, 2009, ENVIRON HEALTH PERSP, V117, P1803, DOI 10.1289/ehp.0900949
   Grundy H.H., 2012, J ASSOC PUBLIC ANAL, V40, P65
   Gunders D., 2017, WASTED AM IS LOSING, DOI DOI 10.1126/science.aat2054
   Hansen AA, 2007, J FOOD SCI, V72, pM423, DOI 10.1111/j.1750-3841.2007.00561.x
   Hiep HM, 2007, SCI TECHNOL ADV MAT, V8, P331, DOI 10.1016/j.stam.2006.12.010
   Hildebrandt A, 2008, SENSOR ACTUAT B-CHEM, V133, P195, DOI 10.1016/j.snb.2008.02.017
   Jiang CX, 2013, ANGEW CHEM INT EDIT, V52, P6265, DOI 10.1002/anie.201300496
   Jinap S, 2010, APPETITE, V55, P1, DOI 10.1016/j.appet.2010.05.002
   Jones P, 2005, MARK INTELL PLAN, V23, P395, DOI 10.1108/02634500510603492
   Kapetanakou AE, 2014, INT J FOOD MICROBIOL, V178, P65, DOI 10.1016/j.ijfoodmicro.2014.02.021
   KARUBE I, 1984, J AGR FOOD CHEM, V32, P314, DOI 10.1021/jf00122a034
   Karyakin AA, 2000, ANAL CHEM, V72, P1720, DOI 10.1021/ac990801o
   Kerry JP, 2006, MEAT SCI, V74, P113, DOI 10.1016/j.meatsci.2006.04.024
   Kuorwel KK, 2015, COMPR REV FOOD SCI F, V14, P411, DOI 10.1111/1541-4337.12139
   Kuswandi Bambang, 2011, Sensing and Instrumentation for Food Quality and Safety, V5, P137, DOI 10.1007/s11694-011-9120-x
   Kuswandi B, 2013, J FOOD MEAS CHARACT, V7, P29, DOI 10.1007/s11694-013-9136-5
   Kuswandi B, 2012, FOOD CONTROL, V25, P184, DOI 10.1016/j.foodcont.2011.10.008
   Kuswandi B, 2017, FOOD CONTROL, V82, P91, DOI 10.1016/j.foodcont.2017.06.028
   Lawal AT, 2012, TALANTA, V100, P217, DOI 10.1016/j.talanta.2012.07.085
   Lee JH, 2010, BIOSENS BIOELECTRON, V25, P1566, DOI 10.1016/j.bios.2009.10.013
   Lim DS, 2009, J TOXICOL ENV HEAL A, V72, P1285, DOI 10.1080/15287390903212329
   Lin ZY, 2008, ANAL CHEM, V80, P2826, DOI 10.1021/ac702471r
   Liu XB, 2016, BIOSENS BIOELECTRON, V80, P9, DOI 10.1016/j.bios.2016.01.041
   Maier D. E., 2010, Julius-Kuhn-Archiv, P505
   Malvano F, 2017, FOOD CONTROL, V79, P200, DOI 10.1016/j.foodcont.2017.03.033
   Mannelli I, 2003, BIOSENS BIOELECTRON, V18, P129, DOI 10.1016/S0956-5663(02)00166-5
   Marrakchi M, 2008, MAT SCI ENG C-BIO S, V28, P872, DOI 10.1016/j.msec.2007.10.046
   McNaught A. D., 1997, COMPENDIUM CHEM TERM
   Mello LD, 2003, SENSOR ACTUAT B-CHEM, V96, P636, DOI 10.1016/j.snb.2003.07.008
   Mustafa F, 2017, SENSORS-BASEL, V17, DOI 10.3390/s17092121
   Nakatani H. S., 2005, American Journal of Biochemistry and Biotechnology, V1, P85
   Narsaiah K, 2012, J FOOD SCI TECH MYS, V49, P383, DOI 10.1007/s13197-011-0437-6
   Nassef HM, 2008, ANAL CHEM, V80, P9265, DOI 10.1021/ac801620j
   Neethirajan S, 2007, FOOD CONTROL, V18, P157, DOI 10.1016/j.foodcont.2005.09.008
   Neethirajan S, 2018, SENS BIO-SENS RES, V18, P13, DOI [10.1016/j.sbsr.2018.02.005, 10.1016]
   Neethirajan Suresh, 2011, Food and Bioprocess Technology, V4, P39, DOI 10.1007/s11947-010-0328-2
   Neethirajan S, 2010, BIOSYST ENG, V106, P395, DOI 10.1016/j.biosystemseng.2010.05.002
   Neethirajan S, 2009, FOOD BIOPROCESS TECH, V2, P115, DOI 10.1007/s11947-008-0154-y
   Ni PJ, 2014, BIOSENS BIOELECTRON, V60, P286, DOI 10.1016/j.bios.2014.04.029
   Nikoleli Georgia-Paraskevi, 2018, Adv Food Nutr Res, V84, P57, DOI 10.1016/bs.afnr.2018.01.003
   Otoni CG, 2016, FOOD RES INT, V83, P60, DOI 10.1016/j.foodres.2016.02.018
   Pacquit A, 2006, TALANTA, V69, P515, DOI 10.1016/j.talanta.2005.10.046
   PAIGE DM, 1975, ACS SYM SER, P191
   Palmisano F, 2000, BIOSENS BIOELECTRON, V15, P531, DOI 10.1016/S0956-5663(00)00107-X
   Palumbo JD, 2003, J CLIN MICROBIOL, V41, P564, DOI 10.1128/JCM.41.2.564-571.2003
   Pan ST, 1996, TALANTA, V43, P1157, DOI 10.1016/0039-9140(95)01854-9
   Park YH, 2013, J IND ENG CHEM, V19, P1703, DOI 10.1016/j.jiec.2013.02.009
   Ping H, 2012, FOOD CONTROL, V23, P191, DOI 10.1016/j.foodcont.2011.07.009
   Pohanka M, 2007, DRUG CHEM TOXICOL, V30, P253, DOI 10.1080/01480540701375232
   Poiana MA, 2015, OPEN CHEM, V13, P689, DOI 10.1515/chem-2015-0110
   Pollet J, 2011, TALANTA, V83, P1436, DOI 10.1016/j.talanta.2010.11.032
   Prescott SL, 2013, WORLD ALLERGY ORGAN, V6, DOI 10.1186/1939-4551-6-21
   Puligundla P, 2012, FOOD CONTROL, V25, P328, DOI 10.1016/j.foodcont.2011.10.043
   Rodriguez-Aguilera R, 2009, FOOD ENG REV, V1, P66, DOI 10.1007/s12393-009-9001-9
   Rukchon C, 2014, TALANTA, V130, P547, DOI 10.1016/j.talanta.2014.07.048
   Rydlo T, 2006, ANTIMICROB AGENTS CH, V50, P490, DOI 10.1128/AAC.50.2.490-497.2006
   Santos AS, 2006, ELECTROCHIM ACTA, V52, P215, DOI 10.1016/j.electacta.2006.04.060
   Schaude C, 2017, TALANTA, V170, P481, DOI 10.1016/j.talanta.2017.04.029
   Seydim AC, 2006, FOOD RES INT, V39, P639, DOI 10.1016/j.foodres.2006.01.013
   Sharpe E, 2013, ANALYST, V138, P249, DOI 10.1039/c2an36205h
   Silva NFD, 2018, BIOSENS BIOELECTRON, V99, P667, DOI 10.1016/j.bios.2017.08.019
   Skladal P, 1997, ELECTROANAL, V9, P1083, DOI 10.1002/elan.1140091410
   Smith AWJ, 2009, PLATIN MET REV, V53, P112, DOI 10.1595/147106709X462742
   Smolander M., 2008, Smart packaging technologies for fast moving consumer goods, P111, DOI 10.1002/9780470753699.ch7
   Swagerty DL, 2002, AM FAM PHYSICIAN, V65, P1845
   Tankhiwale R, 2009, COLLOID SURFACE B, V69, P164, DOI 10.1016/j.colsurfb.2008.11.004
   Teerasong S, 2017, TALANTA, V170, P193, DOI 10.1016/j.talanta.2017.04.009
   Terry LA, 2007, POSTHARVEST BIOL TEC, V45, P214, DOI 10.1016/j.postharvbio.2006.11.020
   Tewari G, 2002, INT J FOOD SCI TECH, V37, P209, DOI 10.1046/j.1365-2621.2002.00558.x
   Toivonen PMA, 1997, POSTHARVEST BIOL TEC, V12, P109, DOI 10.1016/S0925-5214(97)00048-3
   Turner A. P. F., 1987, BIOSENSORS FUNDAMENT
   van der Gaag B, 2003, FOOD CONTROL, V14, P251, DOI 10.1016/S0956-7135(03)00008-2
   Vermeiren L, 1999, TRENDS FOOD SCI TECH, V10, P77, DOI 10.1016/S0924-2244(99)00032-1
   Vidal JC, 2013, BIOSENS BIOELECTRON, V49, P146, DOI 10.1016/j.bios.2013.05.008
   Viswanathan S, 2009, MONATSH CHEM, V140, P891, DOI 10.1007/s00706-009-0143-5
   Wang HY, 2015, ANGEW CHEM INT EDIT, V54, P5132, DOI 10.1002/anie.201412294
   Wang J, 2008, CHEM REV, V108, P814, DOI 10.1021/cr068123a
   Wang LF, 2015, INT J BIOL MACROMOL, V80, P460, DOI 10.1016/j.ijbiomac.2015.07.007
   Wang SD, 2015, PACKAG TECHNOL SCI, V28, P839, DOI 10.1002/pts.2148
   Wang W, 2011, J AGR FOOD CHEM, V59, P6889, DOI 10.1021/jf200933b
   WATANABE E, 1991, BIOTECHNOL BIOENG, V38, P99, DOI 10.1002/bit.260380113
   Weber W, 2009, J BIOTECHNOL, V139, P314, DOI 10.1016/j.jbiotec.2009.01.002
   White SP, 2018, ACS SENSORS, V3, P395, DOI 10.1021/acssensors.7b00810
   Wills RBH, 2004, J AM SOC HORTIC SCI, V129, P433, DOI 10.21273/JASHS.129.3.0433
   World Health Organization, 2015, GLOB BURD FOODB DIS
   Xiao-Wei H, 2016, FOOD CHEM, V197, P930, DOI 10.1016/j.foodchem.2015.11.041
   Yam KL, 2005, J FOOD SCI, V70, pR1, DOI 10.1111/j.1365-2621.2005.tb09052.x
   Yan ZY, 2017, J NANOPART RES, V19, DOI 10.1007/s11051-017-3904-9
   Yang C, 2011, BIOSENS BIOELECTRON, V26, P2724, DOI 10.1016/j.bios.2010.09.032
   Yang ZQ, 2017, BIOSENS BIOELECTRON, V98, P248, DOI 10.1016/j.bios.2017.06.058
   Yman IM, 2006, J AOAC INT, V89, P856
   Yousefi H, 2018, ACS NANO, V12, P3287, DOI 10.1021/acsnano.7b08010
   Zain ME, 2011, J SAUDI CHEM SOC, V15, P129, DOI 10.1016/j.jscs.2010.06.006
NR 143
TC 113
Z9 114
U1 22
U2 116
PU MDPI
PI BASEL
PA ST ALBAN-ANLAGE 66, CH-4052 BASEL, SWITZERLAND
EI 2304-8158
J9 FOODS
JI Foods
PD OCT
PY 2018
VL 7
IS 10
AR 168
DI 10.3390/foods7100168
PG 20
WC Food Science & Technology
WE Science Citation Index Expanded (SCI-EXPANDED)
SC Food Science & Technology
GA GY4QA
UT WOS:000448547300014
PM 30332833
OA Green Submitted, gold, Green Published
DA 2023-06-30
ER

PT J
AU Ong, CC
   Gopinath, SCB
   Rebecca, LWX
   Perumal, V
   Lakshmipriya, T
   Saheed, MSM
AF Ong, Chong Cheen
   Gopinath, Subash C. B.
   Rebecca, Leong Wei Xian
   Perumal, Veeradasan
   Lakshmipriya, Thangavel
   Saheed, Mohamed Shuaib Mohamed
TI Diagnosing human blood clotting deficiency
SO INTERNATIONAL JOURNAL OF BIOLOGICAL MACROMOLECULES
LA English
DT Review
DE Medical diagnosis; Factor IX; Thrombin; Bleeding; Blood clotting
ID LINKED-IMMUNOSORBENT-ASSAY; SENSITIVE THROMBIN DETECTION;
   HUMAN-FACTOR-IX; GOLD NANOPARTICLES; INTERDIGITATED ELECTRODE;
   BLOCKING-AGENTS; APTAMERS; COAGULATION; ANTIBODIES; BIOSENSOR
AB There are different clotting factors present in blood, carries the clotting cascade and excessive bleeding may cause a deficiency in the clotting Diagnosis of this deficiency in clotting drastically reduces the potential fatality. For enabling a sensor to detect the clotting factors, suitable probes such as antibody and aptamer have been used to capture these targets on the sensing surface. Two major clotting factors were widely studied for the diagnosis of clotting deficiency, which includes factor IX and thrombin. In addition, factor IX is considered as the substitute for heparin and the prothrombotic associated with the increased thrombin generation are taking into account their prevalence. The biosensors, surface plasmon resonance, evanescent-field-coupled waveguide-mode sensor, metal-enhanced PicoGreen fluorescence and electrochemical aptasensor were well-documented and improvements have been made for high-performance sensing. We overviewed detecting factor IX and thrombin using these biosensors, for the potential application in medical diagnosis. (C) 2018 Elsevier B.V. All rights reserved.
C1 [Ong, Chong Cheen; Rebecca, Leong Wei Xian; Saheed, Mohamed Shuaib Mohamed] Univ Teknol PETRONAS, Dept Fundamental & Appl Sci, Seri Iskandar 32610, Perak Darul Rid, Malaysia.
   [Ong, Chong Cheen; Rebecca, Leong Wei Xian; Perumal, Veeradasan; Lakshmipriya, Thangavel; Saheed, Mohamed Shuaib Mohamed] Univ Teknol PETRONAS, Ctr Innovat Nanostruct & Nanodevices COINN, Seri Iskandar 32610, Perak Darul Rid, Malaysia.
   [Gopinath, Subash C. B.] Univ Malaysia Perlis, Sch Bioproc Engn, Arau 02600, Perlis, Malaysia.
   [Gopinath, Subash C. B.] Univ Malaysia Perlis, Inst Nano Elect Engn, Kangar 01000, Perlis, Malaysia.
   [Perumal, Veeradasan] Univ Teknol PETRONAS, Dept Mech Engn, Seri Iskandar, Perak Darul Rid, Malaysia.
C3 Universiti Teknologi Petronas; Universiti Teknologi Petronas; Universiti
   Malaysia Perlis; Universiti Malaysia Perlis; Universiti Teknologi
   Petronas
RP Gopinath, SCB (通讯作者)，Univ Malaysia Perlis, Sch Bioproc Engn, Arau 02600, Perlis, Malaysia.
EM subash@unimap.edu.my
RI Ong, Chong Cheen/AAE-6372-2020; Gopinath, Subash/D-2953-2015; Mohamed
   Saheed, Mohamed Shuaib/GXG-6686-2022
OI Ong, Chong Cheen/0000-0002-1149-1111; Gopinath,
   Subash/0000-0002-8347-4687; Shuaib, Mohamed/0000-0002-4620-889X;
   Perumal, Veeradasan/0000-0003-4492-0282
CR Ashiba Hiroki, 2015, Sensing and Bio-Sensing Research, V3, P59, DOI 10.1016/j.sbsr.2014.12.003
   Balakrishnan SR, 2015, PLOS ONE, V10, DOI 10.1371/journal.pone.0137891
   Cheen OC, 2017, MICROCHIM ACTA, V184, P117, DOI 10.1007/s00604-016-2001-6
   Chen RP, 2015, OPT COMMUN, V349, P83, DOI 10.1016/j.optcom.2015.03.035
   Citartan M, 2012, BIOSENS BIOELECTRON, V34, P1, DOI 10.1016/j.bios.2012.01.002
   Dragan AI, 2010, ANAL BIOCHEM, V396, P8, DOI 10.1016/j.ab.2009.09.010
   Fujimaki M, 2010, OPT EXPRESS, V18, P15732, DOI 10.1364/OE.18.015732
   Furie B., 1988, MOL BASIS BLOOD COAG, DOI [10.1016/13978-0-12-801238-3.00064-7, DOI 10.1016/13978-0-12-801238-3.00064-7]
   George LA, 2017, BLOOD ADV, V1, P2591, DOI 10.1182/bloodadvances.2017009878
   Gopinath SCB, 2008, ANAL CHEM, V80, P6602, DOI 10.1021/ac800767s
   Gopinath SCB, 2007, BIOCHEM J, V405, P351, DOI 10.1042/BJ20061737
   Gopinath SCB, 2006, THROMB HAEMOSTASIS, V95, P767, DOI 10.1160/TH06-01-0047
   Gopinath SCB, 2014, BIOSENS BIOELECTRON, V57, P292, DOI 10.1016/j.bios.2014.02.029
   Gopinath SCB, 2013, PLOS ONE, V8, DOI 10.1371/journal.pone.0081396
   Gopinath SCB, 2014, BIOSENS BIOELECTRON, V51, P115, DOI 10.1016/j.bios.2013.07.037
   Gopinath SCB, 2012, SENSORS-BASEL, V12, P2136, DOI 10.3390/s120202136
   Gopinath SCB, 2010, SENSOR ACTUAT B-CHEM, V150, P722, DOI 10.1016/j.snb.2010.08.014
   Gopinath SCB, 2009, ANAL BIOANAL CHEM, V394, P481, DOI 10.1007/s00216-009-2721-0
   Gopinath SCB, 2008, THROMB RES, V122, P838, DOI 10.1016/j.thromres.2007.10.022
   Haarindraprasad R, 2015, PLOS ONE, V10, DOI 10.1371/journal.pone.0132755
   Jayasena SD, 1999, CLIN CHEM, V45, P1628
   Jin GX, 2015, BIOSENS BIOELECTRON, V63, P166, DOI 10.1016/j.bios.2014.07.033
   Kovnir SV, 2018, ACTA NATURAE, V10, P51, DOI 10.32607/20758251-2018-10-151-65
   Lakshmipriya T, 2014, ANALYST, V139, P3977, DOI 10.1039/c4an00168k
   Lakshmipriya T, 2013, ANALYST, V138, P2863, DOI 10.1039/c3an00298e
   Lheriteau E, 2015, BLOOD REV, V29, P321, DOI 10.1016/j.blre.2015.03.002
   Li XM, 2010, CHEM COMMUN, V46, P595, DOI 10.1039/b916304b
   Lim ZZJ, 2011, ACTA PHARMACOL SIN, V32, P983, DOI 10.1038/aps.2011.82
   LJUNGSTROM I, 1974, PARASITOLOGY, V69, pR24
   Lowe GDO, 2001, BRIT J HAEMATOL, V115, P507, DOI 10.1046/j.1365-2141.2001.03186.x
   Luo YL, 2015, FOOD CONTROL, V54, P7, DOI 10.1016/j.foodcont.2015.01.005
   Luzi E, 2003, TRAC-TREND ANAL CHEM, V22, P810, DOI 10.1016/S0165-9936(03)01208-1
   Matejovic M, 2007, THROMB HAEMOSTASIS, V97, P304, DOI 10.1160/TH06-09-0498
   Nadzirah S, 2015, PLOS ONE, V10, DOI 10.1371/journal.pone.0139766
   Ohno R, 2013, BIOSENS BIOELECTRON, V40, P422, DOI 10.1016/j.bios.2012.07.052
   Park JH, 2014, ANAL BIOCHEM, V462, P10, DOI 10.1016/j.ab.2014.05.015
   Perumal V, 2015, SCI REP-UK, V5, DOI 10.1038/srep12231
   Poongodi GL, 2002, J BIOL CHEM, V277, P28200, DOI 10.1074/jbc.M202731200
   Ramaswamy B, 2013, SENSOR ACTUAT B-CHEM, V180, P21, DOI 10.1016/j.snb.2011.11.031
   Rana S, 2011, ELECTROCHIM ACTA, V56, P8559, DOI 10.1016/j.electacta.2011.07.055
   Raoof M, 2013, MICROELECTRON ENG, V111, P421, DOI 10.1016/j.mee.2013.04.035
   Remiker AS, 2018, THROMB RES, V164, pS29, DOI 10.1016/j.thromres.2017.12.020
   Rusconi CP, 2002, NATURE, V419, P90, DOI 10.1038/nature00963
   Schafer Andrew I, 2003, Hematology Am Soc Hematol Educ Program, P520
   Shaffer DL, 2015, J MEMBRANE SCI, V490, P209, DOI 10.1016/j.memsci.2015.04.060
   Shi S, 2015, BIOSENS BIOELECTRON, V74, P454, DOI 10.1016/j.bios.2015.06.080
   Suherman, 2015, APPL SURF SCI, V332, P229, DOI 10.1016/j.apsusc.2015.01.169
   Sun C, 2013, ELECTROCHIM ACTA, V106, P327, DOI 10.1016/j.electacta.2013.05.100
   Toh SY, 2015, BIOSENS BIOELECTRON, V64, P392, DOI 10.1016/j.bios.2014.09.026
   Upadhyayula VKK, 2012, ANAL CHIM ACTA, V715, P1, DOI 10.1016/j.aca.2011.12.008
   Van Gerwen P, 1997, P TRANSDUCERS 97, V2, P73, DOI [DOI 10.1109/SENSOR.1997.635249, 10.1109/SENSOR.1997.635249]
   VOLLER A, 1975, BRIT MED J, V1, P659, DOI 10.1136/bmj.1.5959.659
   Walsh P. N., 2002, PROTEASES BLOOD CLOT, DOI [10.1016/B978-0-12-378630-2.00020-7, DOI 10.1016/B978-0-12-378630-2.00020-7]
   Wojcik EGC, 1998, BBA-PROTEIN STRUCT M, V1382, P91, DOI 10.1016/S0167-4838(97)00149-0
   Xiao YH, 2012, J IMMUNOL METHODS, V384, P148, DOI 10.1016/j.jim.2012.06.009
   Zhu S, 2014, THROMB RES, V134, P1335, DOI 10.1016/j.thromres.2014.09.030
NR 56
TC 28
Z9 28
U1 4
U2 38
PU ELSEVIER SCIENCE BV
PI AMSTERDAM
PA PO BOX 211, 1000 AE AMSTERDAM, NETHERLANDS
SN 0141-8130
EI 1879-0003
J9 INT J BIOL MACROMOL
JI Int. J. Biol. Macromol.
PD SEP
PY 2018
VL 116
BP 765
EP 773
DI 10.1016/j.ijbiomac.2018.05.084
PG 9
WC Biochemistry & Molecular Biology; Chemistry, Applied; Polymer Science
WE Science Citation Index Expanded (SCI-EXPANDED)
SC Biochemistry & Molecular Biology; Chemistry; Polymer Science
GA GO6CA
UT WOS:000440120500086
PM 29775720
DA 2023-06-30
ER

PT J
AU Xiang, YH
   Li, L
   Liu, H
   Shi, Z
   Tan, YB
   Wu, CY
   Liu, YX
   Wang, JS
   Zhang, SH
AF Xiang, Yunhui
   Li, Lu
   Liu, Hui
   Shi, Zhen
   Tan, Yuanbin
   Wu, Chengyi
   Liu, Yuexin
   Wang, Jingshou
   Zhang, Shenghui
TI One-step synthesis of three-dimensional interconnected porous carbon and
   their modified electrode for simultaneous determination of hydroquinone
   and catechol
SO SENSORS AND ACTUATORS B-CHEMICAL
LA English
DT Article
DE Ultrathin carbon nanosheet; Sodium citrate; Pyrolysis; Catechol;
   Hydroquinone
ID SENSITIVE SIMULTANEOUS DETERMINATION; HIGH-PERFORMANCE SUPERCAPACITORS;
   ELECTROCHEMICAL DETERMINATION; TYROSINASE BIOSENSOR; MESOPOROUS
   MATERIALS; GRAPHENE; NANOPARTICLES; NITROGEN; SENSOR; NANOCOMPOSITE
AB Sodium citrate-derived three-dimensional (3D) interconnected porous carbon (3DIPC) material is successfully synthesized through an easy and one-step pyrolysis reaction without templates and substrates. The structural characterization reveals that the 3DIPC materials are formed by ultrathin nanosheets with porous structure. The thickness of the nanosheets is about 1.5 nm. Moreover, the nanosheets of 3DIPC material are nonoverlapping interconnected and connect to each other to form a complicated 3D framework, which finally form a carbon foam. Such unique structure made 3DIPC material has considerable practical application prospect. To demonstrate its potential application, it was used as an electrode material for simultaneous determination of hydroquinone (HQ) and catechol (CA). Under the optimal condition, very low detection limits (2.1 x 10(-8) M for HQ and 3.7 x 10(-8) M for CA) and high sensitivities were achieved. (C) 2018 Elsevier B.V. All rights reserved.
C1 [Xiang, Yunhui; Li, Lu; Liu, Hui; Shi, Zhen; Tan, Yuanbin; Wu, Chengyi; Liu, Yuexin; Wang, Jingshou; Zhang, Shenghui] Hubei Univ Nationalities, Dept Chem, Enshi 445000, Hubei, Peoples R China.
   [Zhang, Shenghui] Hubei Univ Nationalities, Hubei Key Lab Biol Resources Protect & Utilizat, Enshi 445000, Hubei, Peoples R China.
C3 Hubei Minzu University; Hubei Minzu University
RP Wang, JS; Zhang, SH (通讯作者)，Hubei Univ Nationalities, Dept Chem, Enshi 445000, Hubei, Peoples R China.
EM wang_jingshou@163.com; zhang_shenghui@163.com
RI Wang, Jingshou/HOF-2403-2023
FU National Natural Science Foundation of China [21363007, 21361009,
   21175033]; Foundation for PhD of Hubei University for Nationalities
   [MY2015B022]
FX This work was supported by the National Natural Science Foundation of
   China (Nos. 21363007, 21361009 and 21175033) and the Foundation for PhD
   of Hubei University for Nationalities (MY2015B022).
CR Ahammad AJS, 2011, ELECTROCHIM ACTA, V56, P5266, DOI 10.1016/j.electacta.2011.03.004
   Asadian E, 2017, SENSOR ACTUAT B-CHEM, V239, P617, DOI 10.1016/j.snb.2016.08.064
   Bai J, 2009, J APPL ELECTROCHEM, V39, P2497, DOI 10.1007/s10800-009-9941-z
   Banhart F, 2011, NAT MATER, V10, P651, DOI 10.1038/nmat3106
   Bao WZ, 2016, J POWER SOURCES, V325, P286, DOI 10.1016/j.jpowsour.2016.06.037
   Du J, 2014, J ELECTROANAL CHEM, V722, P38, DOI 10.1016/j.jelechem.2014.02.024
   Fan LM, 2016, ELECTROCHIM ACTA, V213, P504, DOI 10.1016/j.electacta.2016.06.096
   Feng SQ, 2014, J ELECTROANAL CHEM, V733, P1, DOI 10.1016/j.jelechem.2014.09.019
   Fuertes AB, 2015, ACS APPL MATER INTER, V7, P4344, DOI 10.1021/am508794f
   Gamiz-Gracia L, 2009, ANAL CHIM ACTA, V640, P7, DOI 10.1016/j.aca.2009.03.017
   Gan T, 2013, SENSOR ACTUAT B-CHEM, V177, P412, DOI 10.1016/j.snb.2012.11.033
   Guo HL, 2014, SENSOR ACTUAT B-CHEM, V193, P623, DOI 10.1016/j.snb.2013.12.018
   Han FM, 2018, J ALLOY COMPD, V730, P386, DOI 10.1016/j.jallcom.2017.09.298
   Hemanth S, 2017, CARBON, V121, P226, DOI 10.1016/j.carbon.2017.05.090
   Hong ZQ, 2013, ELECTROCHIM ACTA, V109, P671, DOI 10.1016/j.electacta.2013.07.177
   Ji LD, 2016, J ELECTROANAL CHEM, V779, P169, DOI 10.1016/j.jelechem.2016.03.011
   Jian X, 2016, ELECTROCHIM ACTA, V190, P455, DOI 10.1016/j.electacta.2016.01.045
   Lee J, 2017, CARBON, V122, P281, DOI 10.1016/j.carbon.2017.06.049
   Ma XY, 2013, J MATER CHEM A, V1, P913, DOI 10.1039/c2ta00104g
   Ma XM, 2013, MICROCHIM ACTA, V180, P461, DOI 10.1007/s00604-013-0949-z
   Matos ID, 2011, ACS APPL MATER INTER, V3, P4437, DOI 10.1021/am201101d
   McCreery RL, 2008, CHEM REV, V108, P2646, DOI 10.1021/cr068076m
   Moldoveanu SC, 2007, J CHROMATOGR A, V1141, P90, DOI 10.1016/j.chroma.2006.11.100
   Nematollahi D, 2009, ELECTROCHIM ACTA, V54, P7407, DOI 10.1016/j.electacta.2009.07.077
   Pistonesi MF, 2006, TALANTA, V69, P1265, DOI 10.1016/j.talanta.2005.12.050
   Rastgar S, 2014, TALANTA, V119, P156, DOI 10.1016/j.talanta.2013.10.047
   Sevilla M, 2014, ACS NANO, V8, P5069, DOI 10.1021/nn501124h
   Shahrokhian S, 2016, MAT SCI ENG C-MATER, V61, P842, DOI 10.1016/j.msec.2016.01.025
   Shi Q, 2015, CARBON, V84, P335, DOI 10.1016/j.carbon.2014.12.013
   Singh G, 2017, CARBON, V116, P448, DOI 10.1016/j.carbon.2017.02.015
   Tang L, 2013, ANALYST, V138, P3552, DOI 10.1039/c3an36928e
   Tashkhourian J, 2016, J HAZARD MATER, V318, P117, DOI 10.1016/j.jhazmat.2016.06.049
   Walcarius A, 2017, SENSORS-BASEL, V17, DOI 10.3390/s17081863
   Walcarius A, 2015, ELECTROANAL, V27, P1303, DOI 10.1002/elan.201400628
   Walcarius A, 2013, CHEM SOC REV, V42, P4098, DOI 10.1039/c2cs35322a
   Wang H, 2014, J MATER CHEM A, V2, P4739, DOI 10.1039/c3ta15152b
   Wang J, 2011, J ELECTROANAL CHEM, V662, P317, DOI 10.1016/j.jelechem.2011.08.019
   Wang KL, 2016, RSC ADV, V6, P26738, DOI 10.1039/c6ra02748b
   Wang Y, 2016, SENSOR ACTUAT B-CHEM, V223, P501, DOI 10.1016/j.snb.2015.09.117
   Xiang Y, 2016, MATER DESIGN, V110, P839, DOI 10.1016/j.matdes.2016.08.057
   Xin W, 2015, RSC ADV, V5, P83239, DOI 10.1039/c5ra16864c
   Xu RY, 2016, J ELECTROCHEM SOC, V163, pB617, DOI 10.1149/2.0521613jes
   Yan D, 2016, J POWER SOURCES, V316, P132, DOI 10.1016/j.jpowsour.2016.03.050
   Yu JJ, 2009, ELECTROCHIM ACTA, V54, P984, DOI 10.1016/j.electacta.2008.08.029
   Zhang YL, 2014, SENSOR ACTUAT B-CHEM, V204, P102, DOI 10.1016/j.snb.2014.07.078
   Zhou J, 2015, ANAL CHIM ACTA, V899, P57, DOI 10.1016/j.aca.2015.09.054
   Zhou YY, 2014, ANAL METHODS-UK, V6, P2371, DOI 10.1039/c3ay41976b
   Zhu JY, 2017, CARBON, V115, P1, DOI 10.1016/j.carbon.2016.12.084
NR 48
TC 38
Z9 38
U1 2
U2 118
PU ELSEVIER SCIENCE SA
PI LAUSANNE
PA PO BOX 564, 1001 LAUSANNE, SWITZERLAND
SN 0925-4005
J9 SENSOR ACTUAT B-CHEM
JI Sens. Actuator B-Chem.
PD AUG 15
PY 2018
VL 267
BP 302
EP 311
DI 10.1016/j.snb.2018.04.051
PG 10
WC Chemistry, Analytical; Electrochemistry; Instruments & Instrumentation
WE Science Citation Index Expanded (SCI-EXPANDED)
SC Chemistry; Electrochemistry; Instruments & Instrumentation
GA GG5ZU
UT WOS:000432775600036
DA 2023-06-30
ER

PT J
AU Lan, QF
   Li, QY
   Zhang, XY
   Chen, ZD
AF Lan, Qiufeng
   Li, Qingyi
   Zhang, Xueyan
   Chen, Zhidong
TI A novel electrochemiluminescence system of CuS film and K2S2O8 for
   determination of crystal violet
SO JOURNAL OF ELECTROANALYTICAL CHEMISTRY
LA English
DT Article
DE Electrochemiluminescence; Electrodeposition; CuS film; K2S2O8; Crystal
   violet
ID THIN-FILM; ELECTROGENERATED CHEMILUMINESCENCE; SPECTROPHOTOMETRIC
   DETERMINATION; MALACHITE GREEN; BIOSENSOR; ELECTRODE; ELECTROCHEMISTRY;
   DEPOSITION; REMOVAL; WATER
AB A novel electrochemiluminescence (ECL) system that consists of the copper sulphide (CuS) film and K2S2O8 was prepared and used for detecting crystal violet in aqueous solutions. The CuS film was a luminescent semiconductor material, which was modified on glassy carbon electrode (GCE) via one-step electro-deposition. To enhance the ECL intensity, K2S2O8 was added into the solution. The morphology and composition of the modified electrodes were analyzed with scanning electron microscope, energy-dispersed spectrum, transmission electron microscope, high resolution transmission electron microscopy, X-ray diffraction and Raman spectroscopy. Electrochemical impedance spectroscopy (EIS) was studied for different electrodeposition time. Under the optimal conditions, the ECL intensity of the quenching value (Delta ECL) versus the logarithm of the concentration of crystal violet was linear over a concentration range from 5.0 x 10(-8) to 1.0 x 10(-5) mol L-1 (r = 0.9926) and the limit of detection (LOD) was up to 3.2 x 10(-9) mol L-1.
C1 [Lan, Qiufeng; Chen, Zhidong] Changzhou Univ, Sch Petrochem Engn, Changzhou 213164, Peoples R China.
   [Li, Qingyi] Changzhou SIMM DRUG R&D Co Ltd, Changzhou 213164, Peoples R China.
   [Zhang, Xueyan] Nanjing Forestry Univ, Major Chem Engn & Technol, Nanjing 210000, Jiangsu, Peoples R China.
C3 Changzhou University; Nanjing Forestry University
RP Chen, ZD (通讯作者)，Changzhou Univ, Sch Petrochem Engn, Changzhou 213164, Peoples R China.
EM zdchen@cczu.edu.cn
OI Chen, Zhidong/0000-0002-9383-9563
FU National Natural Science Foundation of China [51574047]; Natural Science
   Foundation of the Jiangsu Higher Education Institutions of China
   [16KJA430004]
FX The authors greatly acknowledge financial support from the National
   Natural Science Foundation of China (Grant no. 51574047), Natural
   Science Foundation of the Jiangsu Higher Education Institutions of China
   (Grant no. 16KJA430004).
CR Chen LJ, 2017, CERAM INT, V43, P4246, DOI 10.1016/j.ceramint.2016.12.066
   Cheng CM, 2012, ANAL CHEM, V84, P4754, DOI 10.1021/ac300205w
   Cheng ZG, 2010, CRYSTENGCOMM, V12, P144, DOI 10.1039/b914902c
   Dai PP, 2015, ANAL CHEM, V87, P12372, DOI 10.1021/acs.analchem.5b03890
   Ding ZF, 2002, SCIENCE, V296, P1293, DOI 10.1126/science.1069336
   Dong YP, 2017, BIOSENS BIOELECTRON, V89, P1053, DOI 10.1016/j.bios.2016.10.011
   Feng QM, 2017, BIOSENS BIOELECTRON, V90, P251, DOI 10.1016/j.bios.2016.11.060
   Ge SG, 2017, ACS APPL MATER INTER, V9, P6670, DOI 10.1021/acsami.6b11966
   Ge SG, 2015, J MATER CHEM B, V3, P2426, DOI 10.1039/c4tb01570c
   Ghasemi E, 2016, SPECTROCHIM ACTA A, V164, P93, DOI 10.1016/j.saa.2016.04.001
   Guo B, 2017, INT J MINER PROCESS, V158, P85, DOI 10.1016/j.minpro.2016.11.021
   Guo ZH, 2013, SENSOR ACTUAT B-CHEM, V177, P316, DOI 10.1016/j.snb.2012.10.141
   Haik Y, 2010, J HAZARD MATER, V176, P1110, DOI 10.1016/j.jhazmat.2009.11.109
   Han AL, 2017, J ELECTROANAL CHEM, V795, P116, DOI 10.1016/j.jelechem.2017.04.058
   Hassaninejad-Darzi SK, 2016, WATER SCI TECHNOL, V74, P2497, DOI 10.2166/wst.2016.440
   Hosseini M, 2015, ANAL METHODS-UK, V7, P1936, DOI 10.1039/c4ay02772h
   Hu XS, 2017, J PHYS CHEM SOLIDS, V103, P201, DOI 10.1016/j.jpcs.2016.12.021
   Huang KJ, 2014, ELECTROCHIM ACTA, V149, P28, DOI 10.1016/j.electacta.2014.10.079
   Hurma T, 2016, OPTIK, V127, P6000, DOI 10.1016/j.ijleo.2016.04.019
   Ismail L, 2017, APPL CATAL B-ENVIRON, V201, P573, DOI 10.1016/j.apcatb.2016.08.046
   Kim HJ, 2017, J ELECTROANAL CHEM, V791, P95, DOI 10.1016/j.jelechem.2017.03.019
   Li LJ, 2016, SURF COAT TECH, V307, P1024, DOI 10.1016/j.surfcoat.2016.08.005
   Liang LL, 2017, ANAL CHEM, V89, P3597, DOI 10.1021/acs.analchem.6b04978
   Liu BX, 2013, MICROCHIM ACTA, V180, P997, DOI 10.1007/s00604-013-1026-3
   Liu Q, 2017, MICROCHIM ACTA, V184, P1353, DOI 10.1007/s00604-017-2114-6
   Lu YY, 2016, APPL SURF SCI, V370, P312, DOI 10.1016/j.apsusc.2016.02.170
   Maji SK, 2011, MATER CHEM PHYS, V130, P392, DOI 10.1016/j.matchemphys.2011.06.057
   Mukherjee N, 2011, MATER RES BULL, V46, P6, DOI 10.1016/j.materresbull.2010.10.004
   Razi-Asrami M, 2017, ENVIRON MONIT ASSESS, V189, DOI 10.1007/s10661-017-5898-2
   Sabah FA, 2017, J ELECTRON MATER, V46, P218, DOI 10.1007/s11664-016-4896-4
   Sabah FA, 2016, SENSOR ACTUAT A-PHYS, V249, P68, DOI 10.1016/j.sna.2016.08.026
   Sun XY, 2017, ECS J SOLID STATE SC, V6, pR63, DOI 10.1149/2.0051705jss
   Tan L., 2016, MICROCHIM ACTA, V183, P1
   Tian KL, 2017, J ELECTROANAL CHEM, V801, P162, DOI 10.1016/j.jelechem.2017.07.019
   Wang BX, 2017, ELECTROCHIM ACTA, V224, P194, DOI 10.1016/j.electacta.2016.12.077
   Wang JM, 2016, ELECTROANAL, V28, P936, DOI 10.1002/elan.201500618
   Wang S, 2012, SPECTROCHIM ACTA A, V89, P25, DOI 10.1016/j.saa.2011.12.012
   YAMASHITA K, 1991, ANAL CHEM, V63, P872, DOI 10.1021/ac00009a006
   Yang L, 2017, BIOSENS BIOELECTRON, V91, P842, DOI 10.1016/j.bios.2017.01.055
   Yu SL, 2015, SPECTROCHIM ACTA A, V150, P403, DOI 10.1016/j.saa.2015.05.060
   Zhang SS, 2008, ANAL CHEM, V80, P7206, DOI 10.1021/ac800847r
   Zhang YY, 2015, ACS APPL MATER INTER, V7, P26307, DOI 10.1021/acsami.5b09129
   Zolgharnein J, 2015, SPECTROCHIM ACTA A, V137, P1016, DOI 10.1016/j.saa.2014.08.115
   Zou GZ, 2004, ANAL CHEM, V76, P6871, DOI 10.1021/ac049012j
NR 44
TC 10
Z9 11
U1 1
U2 69
PU ELSEVIER SCIENCE SA
PI LAUSANNE
PA PO BOX 564, 1001 LAUSANNE, SWITZERLAND
SN 1572-6657
EI 1873-2569
J9 J ELECTROANAL CHEM
JI J. Electroanal. Chem.
PD FEB 1
PY 2018
VL 810
BP 216
EP 221
DI 10.1016/j.jelechem.2018.01.008
PG 6
WC Chemistry, Analytical; Electrochemistry
WE Science Citation Index Expanded (SCI-EXPANDED)
SC Chemistry; Electrochemistry
GA FW8EI
UT WOS:000425560800028
DA 2023-06-30
ER

PT J
AU Zheng, RJ
   Zhao, CH
   Zhong, JH
   Qiu, ZH
   Xie, GX
   Wei, JJ
   Hu, ZB
   Luo, JS
AF Zheng, Ruijuan
   Zhao, Chenhao
   Zhong, Jianhai
   Qiu, Zehai
   Xie, Guixiang
   Wei, Jijian
   Hu, Zhibiao
   Luo, Jiangshui
TI Ultrasensitive Electrochemiluminescence Sensor for Specific Detection of
   Rutin Based on CdS Modified Pencil Graphite Electrode
SO INTERNATIONAL JOURNAL OF ELECTROCHEMICAL SCIENCE
LA English
DT Article
DE Electrochemiluminescence; CdS nanorods; pencil graphite electrode; rutin
ID SOLID-STATE ELECTROCHEMILUMINESCENCE; PRINTED CARBON ELECTRODE; QUANTUM
   DOTS; IONIC LIQUID; ELECTROGENERATED CHEMILUMINESCENCE; VOLTAMMETRIC
   DETERMINATION; ELECTROCHEMICAL DETECTION; CAPILLARY-ELECTROPHORESIS;
   NANOTUBES; BIOSENSOR
AB In this paper, A CdS modified pencil graphite electrode(CdS/PGE) was fabricated using solvothermal route through simple procedure. The CdS/PGE showed unexpectedly electrochemiluminescent behaviour with potassium persulfate (K2S2O8) as a coreactant. Based on this principle that ECL was quenched when rutin was present in this system, an ECL sensor for detecting rutin had been developed. The effects of buffer solution and pH were studied in detail. Under the optimum conditions, a possible mechanism of ECL quenching was also clearly discussed. The linear correlation between the quenched ECL intensity and the logarithm of rutin concentration was observed over the range of 4x10(-9) similar to 8x10(-7) mol/L with the limit of detection (LOD) of 2x10(-9) mol/L. This proposed method was applied in the analysis of rutin in compound rutin tablets, with recoveries of 98%similar to 105%. The experimental results demonstrated that the ECL sensor showed good stability and reproducibility.
C1 [Zheng, Ruijuan; Zhao, Chenhao; Qiu, Zehai; Xie, Guixiang; Wei, Jijian; Hu, Zhibiao; Luo, Jiangshui] Longyan Univ, Coll Chem & Mat Sci, Longyan 364012, Fujian, Peoples R China.
   [Zhao, Chenhao; Qiu, Zehai] LongYan Univ, Fujian Prov Key Lab Clean Energy Mat, Longyan, Fujian, Peoples R China.
   [Zhong, Jianhai] Longyan Entry Exit Inspect & Quarantine Bur, Longyan, Peoples R China.
   [Luo, Jiangshui] Longyan Univ, Lab Proton Conductors, Longyan 364012, Fujian, Peoples R China.
C3 Longyan University; Longyan University; Longyan University
RP Hu, ZB; Luo, JS (通讯作者)，Longyan Univ, Coll Chem & Mat Sci, Longyan 364012, Fujian, Peoples R China.; Luo, JS (通讯作者)，Longyan Univ, Lab Proton Conductors, Longyan 364012, Fujian, Peoples R China.
EM flyzhibiaohu@163.com; proticils@gmail.com
RI Luo, Jiangshui/D-9994-2013
OI Luo, Jiangshui/0000-0002-6475-435X
FU Longyan University [LQ2014007]; Fujian Province College students'
   innovative project [201611312025]
FX The authors gratefully acknowledge the financial support of the school
   research program of Longyan University (LQ2014007) and Fujian Province
   College students' innovative project (201611312025)
CR Bian LY, 2017, INT J ELECTROCHEM SC, V12, P3675, DOI 10.20964/2017.05.55
   Chen G, 2000, ANAL CHIM ACTA, V423, P69, DOI 10.1016/S0003-2670(00)01099-0
   David IG, 2016, ANAL METHODS-UK, V8, P6537, DOI [10.1039/c6ay01819j, 10.1039/C6AY01819J]
   Dervisevic M, 2015, ENZYME MICROB TECH, V68, P69, DOI 10.1016/j.enzmictec.2014.09.007
   Ding SN, 2006, CHEM COMMUN, P3631, DOI 10.1039/b606073k
   Ding ZF, 2002, SCIENCE, V296, P1293, DOI 10.1126/science.1069336
   Dong TT, 2016, ELECTROANAL, V28, P1847, DOI 10.1002/elan.201600332
   Franzoi AC, 2009, ANAL CHIM ACTA, V639, P90, DOI 10.1016/j.aca.2009.03.012
   Gao F, 2012, THIN SOLID FILMS, V520, P5064, DOI 10.1016/j.tsf.2012.03.002
   Gong ZQ, 2012, ELECTROCHIM ACTA, V65, P257, DOI 10.1016/j.electacta.2012.01.057
   Guo XL, 2015, BIOSENS BIOELECTRON, V64, P594, DOI 10.1016/j.bios.2014.09.086
   Jie GF, 2007, TALANTA, V71, P1476, DOI 10.1016/j.talanta.2006.07.029
   Kuralay F, 2011, COLLOID SURFACE B, V87, P18, DOI 10.1016/j.colsurfb.2011.03.030
   Li SM, 2016, ANAL METHODS-UK, V8, P5435, DOI 10.1039/c6ay01348a
   Liu X, 2007, ANAL CHEM, V79, P8055, DOI 10.1021/ac070927i
   Liu Y, 2017, MICROCHIM ACTA, V184, P1285, DOI 10.1007/s00604-017-2124-4
   Mello LD, 2003, SENSOR ACTUAT B-CHEM, V96, P636, DOI 10.1016/j.snb.2003.07.008
   Qiu B, 2013, ANAL METHODS-UK, V5, P1941, DOI 10.1039/c3ay26419j
   Ran X, 2015, ANAL CHIM ACTA, V892, P85, DOI 10.1016/j.aca.2015.08.046
   Ren T, 2005, ELECTROCHEM COMMUN, V7, P5, DOI 10.1016/j.elecom.2004.10.005
   Sapsford KE, 2011, SENSORS-BASEL, V11, P7879, DOI 10.3390/s110807879
   Sasikumar R, 2017, INT J ELECTROCHEM SC, V12, P4077, DOI 10.20964/2017.05.05
   Sharma VK, 2016, ELECTROANAL, V28, P2834, DOI 10.1002/elan.201600237
   Tian CY, 2012, ANALYST, V137, P3070, DOI 10.1039/c2an35493d
   Wang J, 2012, ACTA CHROMATOGR, V24, P679, DOI 10.1556/AChrom.24.2012.4.13
   Wang XL, 2012, J SOLID STATE ELECTR, V16, P2815, DOI 10.1007/s10008-012-1711-x
   Wu Y, 2015, IONICS, V21, P1427, DOI 10.1007/s11581-014-1310-1
   Xu H, 2010, ANAL LETT, V43, P893, DOI 10.1080/00032710903488795
   Yang D, 2010, LUMINESCENCE, V25, P436, DOI 10.1002/bio.1172
   Zhan TR, 2010, TALANTA, V82, P1853, DOI 10.1016/j.talanta.2010.07.083
   Zhang JJ, 2015, SENSOR ACTUAT B-CHEM, V214, P117, DOI 10.1016/j.snb.2015.03.019
   Zhang X, 2016, ACS SENSORS, V1, P358, DOI 10.1021/acssensors.5b00242
   Zhang YY, 2014, ANAL CHEM, V86, P8657, DOI 10.1021/ac501532y
   Zheng RJ, 2011, SENSOR ACTUAT B-CHEM, V157, P488, DOI 10.1016/j.snb.2011.05.005
   Zhu J, 2014, TALANTA, V130, P96, DOI 10.1016/j.talanta.2014.06.057
   Zhu ZH, 2010, THIN SOLID FILMS, V519, P928, DOI 10.1016/j.tsf.2010.09.013
NR 36
TC 3
Z9 4
U1 3
U2 22
PU ESG
PI BELGRADE
PA BORIVOJA STEVANOVICA 25-7, BELGRADE, 11000, SERBIA
SN 1452-3981
J9 INT J ELECTROCHEM SC
JI Int. J. Electrochem. Sci.
PD SEP
PY 2017
VL 12
IS 9
BP 8327
EP 8336
DI 10.20964/2017.09.20
PG 10
WC Electrochemistry
WE Science Citation Index Expanded (SCI-EXPANDED)
SC Electrochemistry
GA FJ3NS
UT WOS:000412639500035
OA Bronze
DA 2023-06-30
ER

PT J
AU Yagati, AK
   Park, J
   Cho, S
AF Yagati, Ajay Kumar
   Park, Jinsoo
   Cho, Sungbo
TI Reduced Graphene Oxide Modified the Interdigitated Chain Electrode for
   an Insulin Sensor
SO SENSORS
LA English
DT Article
DE graphene oxide; interdigitated electrode; impedance spectroscopy;
   capacitive biosensor; insulin
ID GLASSY-CARBON ELECTRODE; ELECTROCATALYTIC OXIDATION; GOLD NANOPARTICLES;
   ASCORBIC-ACID; URIC-ACID; IMMUNOSENSOR; ARRAY; IMMOBILIZATION;
   NANOCOMPOSITES; ANTIBODIES
AB Insulin is a key regulator in glucose homeostasis and its deficiency or alternations in the human body causes various types of diabetic disorders. In this paper, we present the development of a reduced graphene oxide (rGO) modified interdigitated chain electrode (ICE) for direct capacitive detection of insulin. The impedance properties of rGO-ICE were characterized by equivalent circuit modeling. After an electrochemical deposition of rGO on ICE, the electrode was modified with self-assembled monolayers and insulin antibodies in order to achieve insulin binding reactions. The impedance spectra and capacitances were measured with respect to the concentrations of insulin and the capacitance change (C) was analyzed to quantify insulin concentration. The antibody immobilized electrode showed an increment of C according to the insulin concentration in human serum ranging from 1 ng/mL to 10 mu g/mL. The proposed sensor is feasible for label-free and real-time measuring of the biomarker and for point-of-care diagnosis.
C1 [Yagati, Ajay Kumar; Cho, Sungbo] Gachon Univ, Dept Biomed Engn, 191 Hambakmoe Ro, Incheon 21936, South Korea.
   [Yagati, Ajay Kumar; Park, Jinsoo; Cho, Sungbo] Gachon Univ, Gachon Adv Inst Hlth Sci & Technol, 155 Get Pearl Ro, Incheon 21999, South Korea.
C3 Gachon University; Gachon University
RP Cho, S (通讯作者)，Gachon Univ, Dept Biomed Engn, 191 Hambakmoe Ro, Incheon 21936, South Korea.; Cho, S (通讯作者)，Gachon Univ, Gachon Adv Inst Hlth Sci & Technol, 155 Get Pearl Ro, Incheon 21999, South Korea.
EM yagati@gachon.ac.kr; jspark88@gc.gachon.ac.kr; sbcho@gachon.ac.kr
RI Yagati, Ajay Kumar/C-4959-2012
OI Yagati, Ajay Kumar/0000-0003-1177-5816
FU National Research Foundation of Korea [2015-022008, 2015-037739]; Korean
   Ministry of Trade, Industry & Energy (Industrial Convergence Promotion
   Business) [10053803]; National Research Foundation of Korea
   [2015R1C1A1A02037739] Funding Source: Korea Institute of Science &
   Technology Information (KISTI), National Science & Technology
   Information Service (NTIS)
FX The work was supported by the National Research Foundation of Korea (No.
   2015-022008, 2015-037739) and by the Korean Ministry of Trade, Industry
   & Energy (Industrial Convergence Promotion Business No. 10053803).
CR Ahn J, 2011, BIOSENS BIOELECTRON, V26, P4690, DOI 10.1016/j.bios.2011.05.027
   Amini N, 2014, J ELECTROANAL CHEM, V714, P70, DOI 10.1016/j.jelechem.2013.12.015
   Arvinte A, 2010, SENSOR ACTUAT B-CHEM, V150, P756, DOI 10.1016/j.snb.2010.08.004
   Benvidi A, 2015, J ELECTROANAL CHEM, V736, P22, DOI 10.1016/j.jelechem.2014.10.020
   Berggren C, 2001, ELECTROANAL, V13, P173, DOI 10.1002/1521-4109(200103)13:3<173::AID-ELAN173>3.0.CO;2-B
   BUSTIN D, 1995, ANAL CHIM ACTA, V305, P121, DOI 10.1016/0003-2670(94)00418-L
   Chen HH, 2015, MEDICINE, V94, DOI 10.1097/MD.0000000000000735
   Chen ZH, 2013, CLIN CHEM, V59, P1349, DOI 10.1373/clinchem.2012.199794
   Daniels JS, 2007, ELECTROANAL, V19, P1239, DOI 10.1002/elan.200603855
   DIB SA, 1994, BRAZ J MED BIOL RES, V27, P1167
   Fakhari AR, 2014, ELECTROANAL, V26, P2474, DOI 10.1002/elan.201400196
   Gerasimov JY, 2013, BIOSENS BIOELECTRON, V42, P62, DOI 10.1016/j.bios.2012.10.046
   Gobi KV, 2007, BIOSENS BIOELECTRON, V22, P1382, DOI 10.1016/j.bios.2006.06.012
   Heo JI, 2013, ANALYST, V138, P6404, DOI 10.1039/c3an00905j
   Hirschorn B, 2010, J ELECTROCHEM SOC, V157, pC452, DOI 10.1149/1.3499564
   Jung HW, 2014, ANAL CHIM ACTA, V844, P27, DOI 10.1016/j.aca.2014.07.006
   Kim HI, 2009, J AM SOC MASS SPECTR, V20, P157, DOI 10.1016/j.jasms.2008.10.003
   Layek RK, 2013, POLYMER, V54, P5087, DOI 10.1016/j.polymer.2013.06.027
   Lin YQ, 2014, RSC ADV, V4, P46208, DOI 10.1039/c4ra06648k
   MacKay S, 2015, SENSORS-BASEL, V15, P22192, DOI 10.3390/s150922192
   Ohno R, 2013, BIOSENS BIOELECTRON, V40, P422, DOI 10.1016/j.bios.2012.07.052
   Peik-See T, 2014, SENSORS-BASEL, V14, P15227, DOI 10.3390/s140815227
   Poghossian A, 2001, SENSOR ACTUAT B-CHEM, V78, P237, DOI 10.1016/S0925-4005(01)00819-X
   Rafiee B, 2013, BIOSENS BIOELECTRON, V46, P130, DOI 10.1016/j.bios.2013.01.037
   Salimi A, 2008, BIOSENS BIOELECTRON, V24, P792, DOI 10.1016/j.bios.2008.06.046
   Schoning MJ, 1998, SENSOR ACTUAT B-CHEM, V47, P225, DOI 10.1016/S0925-4005(98)00027-6
   Shinozaki K, 2004, J PHARMACOL SCI, V96, P401, DOI 10.1254/jphs.FMJ04006X4
   Su HL, 2014, RSC ADV, V4, P9990, DOI 10.1039/c3ra47732k
   Teixeira S, 2014, SENSOR ACTUAT B-CHEM, V190, P723, DOI 10.1016/j.snb.2013.09.019
   Wang Y, 2009, ANAL CHIM ACTA, V650, P49, DOI 10.1016/j.aca.2009.02.029
   Wijnberg I.D., 2015, EQUINE VET J, V47, P2, DOI [DOI 10.1111/EVJ.12486_4, 10.1111/evj.12486_4]
   World Health Organization, 1999, WHO NCD NCS 99 2
   Yagati AK, 2014, J ELECTROCHEM SOC, V161, pG133, DOI 10.1149/2.1001414jes
   Yu YN, 2016, BIOSENS BIOELECTRON, V77, P215, DOI 10.1016/j.bios.2015.09.036
   Yuan Y, 2011, SOFT MATTER, V7, P7207, DOI 10.1039/c1sm05086a
   Zhang L, 2015, RSC ADV, V5, P41317, DOI 10.1039/c5ra03306c
   Zhang XL, 2005, SENSORS-BASEL, V5, P580, DOI 10.3390/s5120580
   Zhao ZY, 2015, SENSORS-BASEL, V15, P16614, DOI 10.3390/s150716614
NR 38
TC 22
Z9 22
U1 0
U2 50
PU MDPI
PI BASEL
PA ST ALBAN-ANLAGE 66, CH-4052 BASEL, SWITZERLAND
SN 1424-8220
J9 SENSORS-BASEL
JI Sensors
PD JAN
PY 2016
VL 16
IS 1
AR 109
DI 10.3390/s16010109
PG 10
WC Chemistry, Analytical; Engineering, Electrical & Electronic; Instruments
   & Instrumentation
WE Science Citation Index Expanded (SCI-EXPANDED)
SC Chemistry; Engineering; Instruments & Instrumentation
GA DE5OC
UT WOS:000370679800025
PM 26784202
OA gold, Green Published, Green Submitted
DA 2023-06-30
ER

PT J
AU Palanisamy, S
   Cheemalapati, S
   Chen, SM
AF Palanisamy, Selvakumar
   Cheemalapati, Srikanth
   Chen, Shen-Ming
TI An Enzymatic Biofuel cell Based On Electrochemically Reduced Graphene
   Oxide and Multiwalled Carbon nanotubes/Zinc oxide Modified Electrode
SO INTERNATIONAL JOURNAL OF ELECTROCHEMICAL SCIENCE
LA English
DT Article
DE ERGO/GOx biocomposite; MWCNT/ZnO; Laccase; FMCA; electrocatalysis;
   glucose; O-2 reduction; Bioelectrochemistry
ID GLUCOSE-OXIDASE; BIOSENSOR; BIOELECTROCHEMISTRY; NANOPARTICLES;
   REDUCTION; FILM
AB Here we present the design and study of a simple biofuel cell consisting of a glucose oxidase (GOx)-based bioanode and a laccase based bio cathode. Ferrocene monocarboxilic acid (FMCA) was used as a mediator for the bio anode to enhancing the electron transfer at the glassy carbon electrode (GCE) surface. GOx was co immobilized at electrochemically reduced graphene oxide (ERGO) by simple electrochemical approach, and the Laccase was incorporated in multiwalled carbon nanotube/Zinc oxide composite modified GCE. The morphological studies of the bio anode and bio cathode have been investigated by scanning electron microscope (SEM). The electroanalytical properties of each modified bioelectrodes have been investigated by the cyclic voltammetry. The redox potential of the each enzyme as used to set up the open circuit potential. The fabricated biofuel cell delivers a power density up to 54 nW cm(-2) and an open circuit voltage of 0.055 V, under the physiological conditions (pH 7).
C1 [Palanisamy, Selvakumar; Cheemalapati, Srikanth; Chen, Shen-Ming] Natl Taipei Univ Technol, Dept Chem Engn & Biotechnol, Taipei 106, Taiwan.
C3 National Taipei University of Technology
RP Palanisamy, S (通讯作者)，Natl Taipei Univ Technol, Dept Chem Engn & Biotechnol, 1,Sect 3,Chung Hsiao E Rd, Taipei 106, Taiwan.
EM smchen78@ms15.hinet.net
RI Palanisamy, Selvakumar/I-5059-2015; CHEEMALAPATI,
   SRIKANTH/AAP-7151-2021; chen, shen-ming/F-1633-2014
OI Palanisamy, Selvakumar/0000-0003-4707-6179; CHEEMALAPATI,
   SRIKANTH/0000-0001-5432-3161; chen, shen-ming/0000-0002-3749-1224
FU National Science Council; Ministry of Education of Taiwan (Republic of
   China)
FX This work was supported by the National Science Council and the Ministry
   of Education of Taiwan (Republic of China).
CR Bullen RA, 2006, BIOSENS BIOELECTRON, V21, P2015, DOI 10.1016/j.bios.2006.01.030
   Chen WX, 2005, MATER CHEM PHYS, V91, P124, DOI 10.1016/j.matchemphys.2004.11.003
   Devadas B, 2012, INT J ELECTROCHEM SC, V7, P8064
   Heller A, 2004, PHYS CHEM CHEM PHYS, V6, P209, DOI 10.1039/b313149a
   Heller A, 2008, CHEM REV, V108, P2482, DOI 10.1021/cr068069y
   Kim J, 2006, BIOTECHNOL ADV, V24, P296, DOI 10.1016/j.biotechadv.2005.11.006
   Kim J, 2009, J SOLID STATE ELECTR, V13, P1043, DOI 10.1007/s10008-008-0725-x
   LEWIS K, 1966, BACTERIOL REV, V30, P101, DOI 10.1128/MMBR.30.1.101-113.1966
   Li WZ, 2002, CARBON, V40, P791, DOI 10.1016/S0008-6223(02)00039-8
   Li Y, 2011, INT J ELECTROCHEM SC, V6, P3776
   Li Y, 2009, TALANTA, V79, P486, DOI 10.1016/j.talanta.2009.04.017
   Li Y, 2009, ANAL BIOCHEM, V388, P288, DOI 10.1016/j.ab.2009.02.032
   Liu Y, 2010, LANGMUIR, V26, P6158, DOI 10.1021/la100886x
   Liu ZL, 2002, LANGMUIR, V18, P4054, DOI 10.1021/la0116903
   Mani V., BIOSENS BIOELECTRON
   Palanisamy S, 2012, INT J ELECTROCHEM SC, V7, P8394
   Palanisamy S, 2012, ANAL BIOCHEM, V429, P108, DOI 10.1016/j.ab.2012.07.001
   Palanisamy S, 2012, INT J ELECTROCHEM SC, V7, P2153
   PALMORE GTR, 1994, ACS SYM SER, V566, P271
   Periasamy AP, 2011, BIOSENS BIOELECTRON, V29, P151, DOI 10.1016/j.bios.2011.08.010
   Shim J, 2011, J ELECTROANAL CHEM, V653, P14, DOI 10.1016/j.jelechem.2011.01.015
   Sun X, 2003, CHEM PHYS LETT, V379, P99, DOI 10.1016/j.cplett.2003.08.021
   Thorum MS, 2010, J PHYS CHEM LETT, V1, P2251, DOI 10.1021/jz100745s
   Umasankar Y, 2010, J ELECTROCHEM SOC, V157, pK187, DOI 10.1149/1.3459907
   Unnikrishnan B, 2013, BIOSENS BIOELECTRON, V39, P70, DOI 10.1016/j.bios.2012.06.045
   Wang C, 2004, NANO LETT, V4, P345, DOI 10.1021/nl034952p
   Wang ZJ, 2009, J PHYS CHEM C, V113, P14071, DOI 10.1021/jp906348x
   YAHIRO AT, 1964, BIOCHIM BIOPHYS ACTA, V88, P375, DOI 10.1016/0926-6577(64)90192-5
   Yang MH, 2010, ELECTROANAL, V22, P1223, DOI 10.1002/elan.200900556
NR 29
TC 17
Z9 17
U1 1
U2 83
PU ESG
PI BELGRADE
PA BORIVOJA STEVANOVICA 25-7, BELGRADE, 11000, SERBIA
SN 1452-3981
J9 INT J ELECTROCHEM SC
JI Int. J. Electrochem. Sci.
PD NOV
PY 2012
VL 7
IS 11
BP 11477
EP 11487
PG 11
WC Electrochemistry
WE Science Citation Index Expanded (SCI-EXPANDED)
SC Electrochemistry
GA 062QH
UT WOS:000312934600092
DA 2023-06-30
ER

PT J
AU Wang, HY
   Gong, W
   Tan, ZA
   Yin, XX
   Wang, L
AF Wang, Haiyan
   Gong, Wu
   Tan, Zhian
   Yin, Xunxun
   Wang, Lun
TI Label-free bifunctional electrochemiluminescence aptasensor for
   detection of adenosine and lysozyme
SO ELECTROCHIMICA ACTA
LA English
DT Article
DE Electrochemiluminescence; Aptasensor; Ru(phen)(3)(2+); Adenosine;
   Lysozyme
ID ELECTROCHEMICAL BIOSENSOR; GOLD NANOPARTICLES; APTAMER; DNA;
   AMPLIFICATION; ELECTRODES; SENSORS; ASSAY
AB A label-free bifunctional electrochemiluminescence (ECL) aptasensor for parallel detection of small molecule (adenosine) and protein (lysozyme) was developed based on switching structures of aptamers from DNA/DNA duplex to DNA/target complex. Thiolated single-stranded DNA (DNA1) containing adenosine aptamer and sequence complementary to DNA2 was first immobilized on the Au electrode via sulfur-gold affinity. DNA2 containing lysozyme aptamer and sequence complememtary to DNA3 was bound to the electrode via forming DNA/DNA duplex. Gold nanoparticles functionalized with DNA3 (DNA3-GNP5) were used as signal amplifier to enhance the sensitivity of the aptasensor. With Ru(phen)(3)(2+) as the signal transducer, the aptasensor exhibited high sensitivity and specificity. Under optimal conditions, a linear range from 0.5 to 7 nM for adenosine (R=0.999) and from 0.5 to 9 ng/mL for lysozyme (R = 0.999) was obtained, respectively. The proposed method may provide a promising platform for ECL parallel detection of small molecules and protein. (C) 2012 Elsevier Ltd. All rights reserved.
C1 [Wang, Haiyan; Gong, Wu; Tan, Zhian; Yin, Xunxun; Wang, Lun] Anhui Normal Univ, Coll Chem & Mat Sci, Anhui Key Lab Chemobiosensing, Wuhu 241000, Peoples R China.
C3 Anhui Normal University
RP Wang, HY (通讯作者)，Anhui Normal Univ, Coll Chem & Mat Sci, Anhui Key Lab Chemobiosensing, Wuhu 241000, Peoples R China.
EM hywang@mail.ahnu.edu.cn
RI Li, Maoguo/E-1894-2011
OI Li, Maoguo/0000-0002-1338-7297
FU State Key Laboratory of Electroanalytical Chemistry, Changchun Institute
   of Applied Chemistry, Chinese Academy of Sciences [SKLEAC201108];
   National Natural Science Foundation of China [20705002]; Scientific
   Research Foundation for the Returned Overseas Chinese Scholars, State
   Education Ministry
FX We gratefully acknowledge the support of State Key Laboratory of
   Electroanalytical Chemistry, Changchun Institute of Applied Chemistry,
   Chinese Academy of Sciences (SKLEAC201108), the National Natural Science
   Foundation of China (No. 20705002) and the Project Sponsored by the
   Scientific Research Foundation for the Returned Overseas Chinese
   Scholars, State Education Ministry.
CR Chai Y, 2012, ANAL CHIM ACTA, V715, P86, DOI 10.1016/j.aca.2011.12.006
   Deng CY, 2009, ANAL CHEM, V81, P9972, DOI 10.1021/ac901727z
   Du Y, 2008, ANAL CHEM, V80, P5110, DOI 10.1021/ac800303c
   ELLINGTON AD, 1990, NATURE, V346, P818, DOI 10.1038/346818a0
   Hu LZ, 2009, ANAL CHEM, V81, P9807, DOI 10.1021/ac901925x
   Li CZ, 2005, ANAL CHEM, V77, P478, DOI 10.1021/ac048672l
   Li Y, 2007, ELECTROCHEM COMMUN, V9, P2571, DOI 10.1016/j.elecom.2007.07.038
   Li Y, 2011, BIOSENS BIOELECTRON, V26, P2733, DOI 10.1016/j.bios.2010.09.048
   Liu DY, 2011, ANALYST, V136, P479, DOI 10.1039/c0an00607f
   Liu JW, 2007, J AM CHEM SOC, V129, P8634, DOI 10.1021/ja072075+
   Liu X., 2007, ANGEW CHEM, V119, P425
   Nutiu R, 2004, CHEM-EUR J, V10, P1868, DOI 10.1002/chem.200305470
   Rupcich N, 2005, ANAL CHEM, V77, P4300, DOI 10.1021/ac0506480
   Rupcich N, 2006, ANGEW CHEM INT EDIT, V45, P3295, DOI 10.1002/anie.200504576
   Song SP, 2008, TRAC-TREND ANAL CHEM, V27, P108, DOI 10.1016/j.trac.2007.12.004
   Szamocki R, 2007, ANAL CHEM, V79, P533, DOI 10.1021/ac0615854
   Wang HY, 2011, COLLOID SURFACE B, V84, P515, DOI 10.1016/j.colsurfb.2011.02.008
   Willner I, 2007, ANGEW CHEM INT EDIT, V46, P6408, DOI 10.1002/anie.200604524
   Yan FF, 2011, SENSOR ACTUAT B-CHEM, V160, P1380, DOI 10.1016/j.snb.2011.09.081
   Yao W, 2009, BIOSENS BIOELECTRON, V24, P3269, DOI 10.1016/j.bios.2009.04.016
   Zhang J, 2006, J AM CHEM SOC, V128, P8575, DOI 10.1021/ja061521a
   Zhang SS, 2008, ANAL CHEM, V80, P8382, DOI 10.1021/ac800857p
NR 22
TC 29
Z9 29
U1 2
U2 95
PU PERGAMON-ELSEVIER SCIENCE LTD
PI OXFORD
PA THE BOULEVARD, LANGFORD LANE, KIDLINGTON, OXFORD OX5 1GB, ENGLAND
SN 0013-4686
J9 ELECTROCHIM ACTA
JI Electrochim. Acta
PD AUG 1
PY 2012
VL 76
BP 416
EP 423
DI 10.1016/j.electacta.2012.05.056
PG 8
WC Electrochemistry
WE Science Citation Index Expanded (SCI-EXPANDED)
SC Electrochemistry
GA 976XR
UT WOS:000306621200055
DA 2023-06-30
ER

PT J
AU Singh, K
   Solanki, PR
   Basu, T
   Malhotra, BD
AF Singh, K.
   Solanki, Pratima R.
   Basu, Tinku
   Malhotra, B. D.
TI Polypyrrole/multiwalled carbon nanotubes-based biosensor for cholesterol
   estimation
SO POLYMERS FOR ADVANCED TECHNOLOGIES
LA English
DT Article
DE polypyrrole; p-toluene sulfonic acid; multiwalled carbon nanotubes;
   cholesterol oxidase; cholesterol esterase; cholesterol oleate
ID ENZYME ELECTRODE; OXIDASE; ESTERASE; FILMS; FUNCTIONALIZATION;
   IMMOBILIZATION; PLATFORM; SERUM
AB The nanocomposite electrode comprising of polypyrrole (PPY) and carboxy functionalized multiwalled carbon nanotubes (MWCNT) has been electrochemically fabricated onto indiumtinoxide (ITO) electrode using p-toluene sulfonic acid (PTS). Cholesterol oxidase (ChOx) and cholesterol esterase (ChEt) have been immobilized onto this PPY MWCNT/ITO nanocomposite electrode using N-ethyl-N-(3-dimethylaminopropyl) carbodiimide and N-hydroxy succinimide chemistry for estimation of esterified cholesterol. The ChEtChOx/PPYMWCNT/PTS/ITO bioelectrode has been characterized using Fourier transform infrared spectroscopy, electrochemical techniques, and scanning electron microscope. This ChEtChOx/PPYMWCNT/PTS/ITO nanobioelectrode has a response time of about 9?s, linearity of 4?x?10-4 to 6.5?x?10-3?M/l of cholesterol oleate concentration, Km of 0.02?mM, and thermal stability of upto 45 degrees C. This electrode exhibits improved biosensing characteristics compared with other total cholesterol electrodes reported in literature till date and can be used to estimate cholesterol in blood serum samples. Copyright (c) 2011 John Wiley & Sons, Ltd.
C1 [Solanki, Pratima R.; Malhotra, B. D.] Natl Phys Lab, Dept Sci & Technol, Ctr Biomol Elect, Biomed Instrumentat Sect, New Delhi 110012, India.
   [Singh, K.] Amity Univ, Amity Sch Engn & Technol, Noida, UP, India.
   [Basu, Tinku] Amity Univ, Amity Inst Nano Technol, Noida 201303, UP, India.
C3 Council of Scientific & Industrial Research (CSIR) - India; CSIR -
   National Physical Laboratory (NPL); Department of Science & Technology
   (India); Amity University Noida; Amity University Noida
RP Malhotra, BD (通讯作者)，Natl Phys Lab, Dept Sci & Technol, Ctr Biomol Elect, Biomed Instrumentat Sect, Dr KS Krishnan Marg, New Delhi 110012, India.
EM bansi.malhotra@gmail.com
RI Singh, Kalyan/AAR-6631-2020; Basu, Tinku/ABD-1194-2020; Basu,
   Tinku/Q-1247-2017; Solanki, Pratima R./N-1041-2013
OI Singh, Kalyan/0000-0002-7186-3167; Basu, Tinku/0000-0003-0445-4029;
   Basu, Tinku/0000-0003-0445-4029; 
FU Department of Biotechnology, Govt. of India [BTPR 11123/MD/32/41/2008
   DBT]
FX We thank Prof. R. C. Budhani, Director, NPL, India, and Dr Ashok Kumar
   Chauhan (Founder President, Amity University Uttar Pradesh) for
   providing the facilities. We also thank Dr (Mrs) Balvider Shukla,
   Director General A. S. E. T, Dr R. P. Singh, Director, AINT, and AUUP
   for interesting discussions. We acknowledge the financial assistance
   received from the Department of Biotechnology, Govt. of India (project
   no. BTPR 11123/MD/32/41/2008 DBT) for the financial support. We thank Dr
   Chandra Pathological Lab at Mayur Vihar, New Delhi, India, for providing
   the blood serum samples.
CR Aravamudhan S, 2007, BIOSENS BIOELECTRON, V22, P2289, DOI 10.1016/j.bios.2006.11.027
   Arya SK, 2007, ANAL BIOANAL CHEM, V389, P2235, DOI 10.1007/s00216-007-1655-7
   Arya SK, 2007, ANALYST, V132, P1005, DOI 10.1039/b707000d
   Arya SK, 2007, BIOSENS BIOELECTRON, V22, P2516, DOI 10.1016/j.bios.2006.10.011
   Basu AK, 2007, BIOELECTROCHEMISTRY, V70, P375, DOI 10.1016/j.bioelechem.2006.05.006
   BERTRAND C, 1981, ANAL CHIM ACTA, V126, P23, DOI 10.1016/S0003-2670(01)83925-8
   Besombes JL, 1995, ANAL CHIM ACTA, V317, P275, DOI 10.1016/0003-2670(95)00392-4
   Boul PJ, 1999, CHEM PHYS LETT, V310, P367, DOI 10.1016/S0009-2614(99)00713-7
   Branzoi V, 2009, REV ROUM CHIM, V54, P783
   Charpentier L., 1994, ANALYST, V119, P2331
   Chen GZ, 2000, ADV MATER, V12, P522, DOI 10.1002/(SICI)1521-4095(200004)12:7<522::AID-ADMA522>3.0.CO;2-S
   Chen J, 1998, SCIENCE, V282, P95, DOI 10.1126/science.282.5386.95
   Dhand C, 2008, ANAL BIOCHEM, V383, P194, DOI 10.1016/j.ab.2008.08.039
   Dhand C, 2007, ANAL CHIM ACTA, V602, P244, DOI 10.1016/j.aca.2007.09.028
   IIJIMA S, 1991, NATURE, V354, P56, DOI 10.1038/354056a0
   KAJIYA Y, 1990, DENKI KAGAKU, V58, P1213, DOI 10.5796/kogyobutsurikagaku.58.1213
   KARUBE I, 1982, ANAL CHIM ACTA, V139, P127, DOI 10.1016/S0003-2670(01)93990-X
   Kaushik A, 2010, ELECTROANAL, V22, P1045, DOI 10.1002/elan.200900468
   Li G, 2005, BIOSENS BIOELECTRON, V20, P2140, DOI 10.1016/j.bios.2004.09.005
   Li J, 1996, ANAL CHIM ACTA, V335, P137, DOI 10.1016/S0003-2670(96)00337-6
   Liu JY, 2005, LANGMUIR, V21, P5596, DOI 10.1021/la0501233
   Martin SP, 2003, ANAL CHIM ACTA, V487, P91, DOI 10.1016/S0003-2670(03)00504-X
   MASCINI M, 1983, CLIN CHIM ACTA, V132, P7, DOI 10.1016/0009-8981(83)90227-9
   Nishino T, 2002, ANAL CHEM, V74, P4275, DOI 10.1021/ac020215m
   O'Connell MJ, 2001, CHEM PHYS LETT, V342, P265, DOI 10.1016/S0009-2614(01)00490-0
   Salinas E, 2006, TALANTA, V70, P244, DOI 10.1016/j.talanta.2006.02.043
   Singh R, 2010, J MOL RECOGNIT, V23, P472, DOI 10.1002/jmr.1014
   Singh S, 2006, SENSOR ACTUAT B-CHEM, V115, P534, DOI 10.1016/j.snb.2005.10.025
   Singh S, 2004, J APPL POLYM SCI, V91, P3769, DOI 10.1002/app.13554
   Singh S, 2007, ANAL CHIM ACTA, V582, P335, DOI 10.1016/j.aca.2006.09.010
   Singh S, 2006, ANAL CHIM ACTA, V568, P126, DOI 10.1016/j.aca.2005.10.008
   Solanki PR, 2009, SENSOR ACTUAT B-CHEM, V137, P727, DOI 10.1016/j.snb.2008.12.044
   Star A, 2001, ANGEW CHEM INT EDIT, V40, P1721, DOI 10.1002/1521-3773(20010504)40:9<1721::AID-ANIE17210>3.0.CO;2-F
   Vidal JC, 2004, TALANTA, V64, P655, DOI 10.1016/j.talanta.2004.03.038
   Wang MS, 2005, J PHYS CHEM B, V109, P110, DOI 10.1021/jp046526d
   Wang SG, 2003, BIOCHEM BIOPH RES CO, V311, P572, DOI 10.1016/j.bbrc.2003.10.031
   WHITE A, 1978, PRINCIPLES BIOCH, P903
   Wisitsoraat A, 2010, BIOSENS BIOELECTRON, V26, P1514, DOI 10.1016/j.bios.2010.07.101
   Xu Y, 2006, ELECTROANAL, V18, P1471, DOI 10.1002/elan.200603544
   YAMAUCHI S, 1990, DENKI KAGAKU, V58, P1103, DOI 10.5796/kogyobutsurikagaku.58.1103
   Yang Z, 2007, POLYM COMPOSITE, V28, P36, DOI 10.1002/pc.20254
   ZAK B, 1954, AM J CLIN PATHOL, V24, P1307, DOI 10.1093/ajcp/24.11_ts.1307
   ZAK B, 1957, AM J CLIN PATHOL, V27, P583, DOI 10.1093/ajcp/27.5_ts.583
   Zhao Q, 2002, ELECTROANAL, V14, P1609, DOI 10.1002/elan.200290000
NR 44
TC 24
Z9 24
U1 0
U2 27
PU WILEY
PI HOBOKEN
PA 111 RIVER ST, HOBOKEN 07030-5774, NJ USA
SN 1042-7147
EI 1099-1581
J9 POLYM ADVAN TECHNOL
JI Polym. Adv. Technol.
PD JUL
PY 2012
VL 23
IS 7
BP 1084
EP 1091
DI 10.1002/pat.2020
PG 8
WC Polymer Science
WE Science Citation Index Expanded (SCI-EXPANDED)
SC Polymer Science
GA 962UH
UT WOS:000305570600008
DA 2023-06-30
ER

PT J
AU Zhao, HY
   Sheng, QL
   Zheng, JB
AF Zhao, Hongye
   Sheng, Qinglin
   Zheng, Jianbin
TI Direct electrochemistry and electrocatalysis of horseradish peroxidase
   on a gold electrode modified with a polystyrene and multiwalled carbon
   nanotube composite film
SO MICROCHIMICA ACTA
LA English
DT Article
DE Direct electrochemistry; Electrocatalysis; Polystyrene; Multi-walled
   carbon nanotubes; Horseradish peroxidase
ID HYDROGEN-PEROXIDE; CROSS-LINKING; IMMOBILIZATION; BIOSENSOR;
   NANOCOMPOSITE; CHITOSAN; SENSOR; GLUTARALDEHYDE; NANOPARTICLES;
   MYOGLOBIN
AB We report on the direct electrochemistry and electrocatalysis of horseradish peroxidase immobilized on a composite matrix composed of polystyrene, multiwalled carbon nanotubes and Nafion on a gold electrode. The modified electrode was characterized by scanning electron microscopy, UV-vis and FT-IR spectroscopy. A pair of well-defined redox peak of HRP is obtained with the formal potential at -0.400 V at pH 7.0. The electron transfer rate constant is 1.15 s(-1). The modified electrode exhibits excellent electrocatalytic activity to the reduction of H(2)O(2), with a linear response in the 0.5 mu M to 0.82 mM concentration range and a detection limit at 0.16 mu M (S/N = 3). The apparent Michaelis-Menten constant is 0.66 mM. The modified electrode is biocompatible and conceived to serve as a versatile platform for the fabrication of electrochemical biosensors.
C1 [Zhao, Hongye; Sheng, Qinglin; Zheng, Jianbin] NW Univ Xian, Inst Analyt Sci, Shaanxi Prov Key Lab Electroanalyt Chem, Xian 710069, Shaanxi, Peoples R China.
C3 Northwest University Xi'an
RP Zheng, JB (通讯作者)，NW Univ Xian, Inst Analyt Sci, Shaanxi Prov Key Lab Electroanalyt Chem, Xian 710069, Shaanxi, Peoples R China.
EM zhengjb@nwu.edu.cn
FU National Natural Science Foundation of China [20875076]; Scientific
   Initializing Foundation of Northwest University [PR09036]; Science
   Foundation of Northwest University [09NW02]; NWU [10YSY04, 08YYB06]
FX The authors appreciate the financial support from the National Natural
   Science Foundation of China (No. 20875076), the Scientific Initializing
   Foundation of Northwest University (No. PR09036), the Science Foundation
   of Northwest University (No. 09NW02), NWU Graduate Experimental Research
   Funds (No. 10YSY04) and the NWU Doctorate Dissertation of Excellence
   Funds (No. 08YYB06).
CR Ayewah DOO, 2010, COMPOS PART A-APPL S, V41, P842, DOI 10.1016/j.compositesa.2010.02.015
   Baughman RH, 2002, SCIENCE, V297, P787, DOI 10.1126/science.1060928
   Che X, 2009, MICROCHIM ACTA, V167, P159, DOI 10.1007/s00604-009-0237-0
   Chen X, 2008, TALANTA, V77, P37, DOI 10.1016/j.talanta.2008.03.041
   Coleman JN, 2006, ADV MATER, V18, P689, DOI 10.1002/adma.200501851
   Feng LJ, 2009, MICROCHIM ACTA, V164, P49, DOI 10.1007/s00604-008-0030-5
   Gao FX, 2007, COLLOID SURFACE A, V295, P223, DOI 10.1016/j.colsurfa.2006.09.006
   Gao QA, 2011, SENSOR ACTUAT B-CHEM, V153, P219, DOI 10.1016/j.snb.2010.10.034
   GEORGE P, 1953, BIOCHEM J, V55, P236, DOI 10.1042/bj0550236
   Hata K, 2004, SCIENCE, V306, P1362, DOI 10.1126/science.1104962
   Hong J, 2007, ELECTROCHIM ACTA, V52, P6261, DOI 10.1016/j.electacta.2007.04.024
   Ji LJ, 2009, CARBON, V47, P2733, DOI 10.1016/j.carbon.2009.05.031
   Jun H, 2006, ELECTROCHEM COMMUN, V8, P1572
   Ko S, 2007, BIOMACROMOLECULES, V8, P182, DOI 10.1021/bm0608885
   Lai GS, 2009, MICROCHIM ACTA, V165, P159, DOI 10.1007/s00604-008-0114-2
   LAN Y, 2006, SENSOR ACTUAT B-CHEM, V115, P105
   LAVIRON E, 1979, J ELECTROANAL CHEM, V100, P263, DOI 10.1016/S0022-0728(79)80167-9
   LAVIRON E, 1979, J ELECTROANAL CHEM, V101, P19, DOI 10.1016/S0022-0728(79)80075-3
   Lin XQ, 2000, ELECTROANAL, V12, P306, DOI 10.1002/(SICI)1521-4109(20000301)12:4<306::AID-ELAN306>3.0.CO;2-J
   Liu XJ, 2006, BIOELECTROCHEMISTRY, V68, P98, DOI 10.1016/j.bioelechem.2005.05.004
   Luo LQ, 2011, MICROCHIM ACTA, V174, P55, DOI 10.1007/s00604-011-0591-6
   Mazinani S, 2009, POLYMER, V50, P3329, DOI 10.1016/j.polymer.2009.04.070
   Murira CM, 2008, LANGMUIR, V24, P14269, DOI 10.1021/la8024759
   Okubo M, 1998, J POLYM SCI POL CHEM, V36, P2513, DOI 10.1002/(SICI)1099-0518(199810)36:14<2513::AID-POLA10>3.0.CO;2-L
   RUSLING JF, 1993, J AM CHEM SOC, V115, P11891, DOI 10.1021/ja00078a030
   Sandler JKW, 2003, POLYMER, V44, P5893, DOI 10.1016/S0032-3861(03)00539-1
   Sharma S, 2002, SENSOR ACTUAT B-CHEM, V85, P131, DOI 10.1016/S0925-4005(02)00064-3
   Sheng QL, 2009, BIOELECTROCHEMISTRY, V74, P246, DOI 10.1016/j.bioelechem.2008.08.007
   Virji S, 2006, J PHYS CHEM B, V110, P22266, DOI 10.1021/jp063166g
   Xia L, 2010, J COLLOID INTERF SCI, V341, P1, DOI 10.1016/j.jcis.2009.09.029
   Xiang C, 2009, SENSOR ACTUAT B-CHEM, V136, P158, DOI 10.1016/j.snb.2008.10.058
   Xiao Y, 1999, ANAL CHIM ACTA, V391, P73, DOI 10.1016/S0003-2670(99)00196-8
   Xu JJ, 2010, TALANTA, V82, P1511, DOI 10.1016/j.talanta.2010.07.033
   Xu JJ, 1998, ELECTROANAL, V10, P713, DOI 10.1002/(SICI)1521-4109(199808)10:10<713::AID-ELAN713>3.0.CO;2-6
   Xu Q, 2006, REACT FUNCT POLYM, V66, P863, DOI 10.1016/j.reactfunctpolym.2005.11.015
   Xu SX, 2011, MICROCHIM ACTA, V172, P199, DOI 10.1007/s00604-010-0479-x
   Xu XX, 2003, SENSORS, V3, P350, DOI 10.3390/s30900350
   Yin HS, 2009, SENSOR ACTUAT B-CHEM, V137, P747, DOI 10.1016/j.snb.2008.12.046
   Zeng XD, 2009, BIOSENS BIOELECTRON, V24, P2898, DOI 10.1016/j.bios.2009.02.027
   Zhang B, 2005, SENSOR ACTUAT B-CHEM, V109, P323, DOI 10.1016/j.snb.2004.12.066
   Zhao GC, 2004, ANAL BIOCHEM, V329, P160, DOI 10.1016/j.ab.2004.02.028
   Zhao S, 2006, BIOELECTROCHEMISTRY, V69, P158, DOI 10.1016/j.bioelechem.2006.01.001
   Zhao XJ, 2008, BIOSENS BIOELECTRON, V23, P1032, DOI 10.1016/j.bios.2007.10.012
NR 43
TC 16
Z9 17
U1 1
U2 29
PU SPRINGER WIEN
PI WIEN
PA SACHSENPLATZ 4-6, PO BOX 89, A-1201 WIEN, AUSTRIA
SN 0026-3672
J9 MICROCHIM ACTA
JI Microchim. Acta
PD JAN
PY 2012
VL 176
IS 1-2
BP 177
EP 184
DI 10.1007/s00604-011-0699-8
PG 8
WC Chemistry, Analytical
WE Science Citation Index Expanded (SCI-EXPANDED)
SC Chemistry
GA 873KJ
UT WOS:000298881700019
DA 2023-06-30
ER

PT J
AU Pandey, CM
   Sumana, G
   Malhotra, BD
AF Pandey, Chandra Mouli
   Sumana, Gajjala
   Malhotra, Bansi D.
TI Microstructured Cystine Dendrites-Based Impedimetric Sensor for Nucleic
   Acid Detection
SO BIOMACROMOLECULES
LA English
DT Article
ID LARGE-SCALE SYNTHESIS; GALACTOSIDASE ACTIVITY; DNA HYBRIDIZATION; GOLD
   NANOCRYSTALS; DENDRIMERS; BIOSENSOR; FILMS; IMMOBILIZATION;
   NANOSTRUCTURES; ARCHITECTURE
AB We report results of the studies relating to the fabrication and characterization of novel biosensing electrode by covalent immobilization of DNA onto microstructural cystine (Cys) prepared by acoustic cavitation method. The TEM investigations of these structures reveal transformation of microstructured Cys from nanorods to dendritic structure under optimum conditions. The Cys dendrites (denCys) have been investigated by XRD, FT-IR, and SEM studies. These biosensing electrodes have been fabricated by immobilization of Escherichia coli (E. coli)-specific DNA probe onto the dendritic cystine. The results of the electrochemical impedance spectroscopy studies reveal that this nucleic acid sensor exhibits linear response to cDNA in the concentration range of 10(-6) to 10(-14) M with response time of 30 min. The biosensing characteristics show that the fabricated E. coli sensor can be reused about 4 times and is stable for similar to 4 weeks. The studies on cross-reactivity of the sensor for other water-borne pathogens like Salmonella typhimurium, Neisseria meningitides, and Klebsiella pneumonia reveal specificity of the bioelectrode for E. coli detection.
C1 [Pandey, Chandra Mouli; Sumana, Gajjala; Malhotra, Bansi D.] CSIR, Natl Phys Lab, Biomed Instrumentat Sect,Mat Phys & Engn Div, Dept Sci & Technol,Ctr Biomol Elect, New Delhi 110012, India.
C3 Council of Scientific & Industrial Research (CSIR) - India; CSIR -
   National Physical Laboratory (NPL); Department of Science & Technology
   (India)
RP Malhotra, BD (通讯作者)，CSIR, Natl Phys Lab, Biomed Instrumentat Sect,Mat Phys & Engn Div, Dept Sci & Technol,Ctr Biomol Elect, Dr KS Krishnan Marg, New Delhi 110012, India.
EM bansi.malhotra@gmail.com
RI Pandey, Chandra M/A-4045-2013; malhotra, bansi d/E-8921-2012
OI Pandey, Chandra M/0000-0003-0079-0586; malhotra, bansi
   d/0000-0002-0957-2684
FU Department of Science and Technology (DST) [DST/TSG/ME/2008/18,
   GAP-070932, GAP-080232]; in-house project [OLP-070632D]; DBT
   [GAP-070832]; CSIR [OLP102232]
FX We thank Prof. R C. Budhani, Director, NPL, New Delhi, India for
   facilities. Financial support received under the Department of Science
   and Technology (DST) projects (DST/TSG/ME/2008/18 and GAP-070932,
   GAP-080232), in-house project (OLP-070632D), DBT project (GAP-070832),
   and CSIR EMPOWER project (OLP102232) is sincerely acknowledged. Thanks
   are due to Dr. Seema Sood, Ms. Rachna Prasad (AIIMS, New Delhi), Aditya
   Sharma, and all of the members of DST Centre on Biomolecular Electronics
   for interesting discussions.
CR Arora K, 2007, ANAL CHEM, V79, P6152, DOI 10.1021/ac070403i
   Astruc D, 2010, CHEM REV, V110, P1857, DOI 10.1021/cr900327d
   Bonanni A, 2010, ANAL CHIM ACTA, V678, P7, DOI 10.1016/j.aca.2010.08.022
   Cao MH, 2005, ANGEW CHEM INT EDIT, V44, P4197, DOI 10.1002/anie.200500448
   Chen SH, 2003, J AM CHEM SOC, V125, P16186, DOI 10.1021/ja038927x
   DAVIES CM, 1995, LETT APPL MICROBIOL, V21, P99, DOI 10.1111/j.1472-765X.1995.tb01016.x
   Ding YS, 2006, ADV FUNCT MATER, V16, P549, DOI 10.1002/adfm.200500436
   Evenson SA, 1997, ADV MATER, V9, P1097, DOI 10.1002/adma.19970091406
   FRECHET JMJ, 1994, SCIENCE, V263, P1710, DOI 10.1126/science.8134834
   Gerard M, 1999, ELECTROANAL, V11, P450, DOI 10.1002/(SICI)1521-4109(199905)11:6<450::AID-ELAN450>3.0.CO;2-R
   Grayson SM, 2001, CHEM REV, V101, P3819, DOI 10.1021/cr990116h
   GUEZ LSR, 2010, ELECTROANAL, V22, P399
   Han HL, 2006, NANOTECHNOLOGY, V17, P5163, DOI 10.1088/0957-4484/17/20/021
   Hao E, 2004, NANO LETT, V4, P327, DOI 10.1021/nl0351542
   Hong BJ, 2005, LANGMUIR, V21, P4257, DOI 10.1021/la046951y
   Kanaras AG, 2005, NANO LETT, V5, P2164, DOI 10.1021/nl0518728
   Kaushik A, 2010, ELECTROANAL, V22, P1045, DOI 10.1002/elan.200900468
   KJLLMAN THM, 2008, J ANAL CHEM+, V80, P9460
   Kumar A, 2001, J APPL POLYM SCI, V82, P3486, DOI 10.1002/app.2210.abs
   LIPPITT B, 1972, J BIOL CHEM, V247, P4688
   Lu LH, 2006, J PHYS CHEM B, V110, P23234, DOI 10.1021/jp063978c
   MAKINO K, 1983, J PHYS CHEM-US, V87, P1369, DOI 10.1021/j100231a020
   Martinovic J, 2010, ELECTROCHIM ACTA, V55, P4296, DOI 10.1016/j.electacta.2009.06.065
   Nam KT, 2006, SCIENCE, V312, P885, DOI 10.1126/science.1122716
   NAYLOR AM, 1989, J AM CHEM SOC, V111, P2339, DOI 10.1021/ja00188a079
   Newkome G. R, 2001, DENDRIMERS DENDRONS
   PANDEY CM, 2011, SENSOR ACTUAT B-CHEM, V15, P1333
   Pang DW, 1996, J ELECTROANAL CHEM, V403, P183, DOI 10.1016/0022-0728(95)04383-7
   Park S, 2004, SCIENCE, V303, P348, DOI 10.1126/science.1093276
   Pommepuy M, 1996, J APPL BACTERIOL, V81, P174, DOI 10.1111/j.1365-2672.1996.tb04496.x
   Ramachandran E, 2009, CRYST RES TECHNOL, V44, P641, DOI 10.1002/crat.200900012
   Rosen BM, 2009, CHEM REV, V109, P6275, DOI 10.1021/cr900157q
   Singhal R, 2002, SENSOR ACTUAT B-CHEM, V86, P42, DOI 10.1016/S0925-4005(02)00145-4
   Socrates G., 1980, INFRARED CHARACTERIS
   Solanki PR, 2009, ELECTROCHEM COMMUN, V11, P2272, DOI 10.1016/j.elecom.2009.10.007
   Suni II, 2008, TRAC-TREND ANAL CHEM, V27, P604, DOI 10.1016/j.trac.2008.03.012
   SUSLICK KS, 1990, J AM CHEM SOC, V112, P7807, DOI 10.1021/ja00177a058
   Tomalia D. A., 1967, ANGEW CHEM, V29, p[138, 175], DOI [DOI 10.1002/ANIE.199001381, 10.1002/anie.199001381]
   Wang SF, 2006, LANGMUIR, V22, P398, DOI 10.1021/la0518647
   Wen XG, 2006, LANGMUIR, V22, P4836, DOI 10.1021/la060267x
   Wu ZC, 2006, CRYST GROWTH DES, V6, P1717, DOI 10.1021/cg0600501
   Xiao ZL, 2004, J AM CHEM SOC, V126, P2316, DOI 10.1021/ja0315154
   Yoon HC, 2001, LANGMUIR, V17, P1234, DOI 10.1021/la001373g
   Zhang KI, 2008, ELECTROANAL, V20, P2127, DOI 10.1002/elan.200804290
   Zhu NN, 2006, ELECTROANAL, V18, P2107, DOI 10.1002/elan.200603589
   Zhuang Q, 2008, SENSOR ACTUAT B-CHEM, V128, P500, DOI 10.1016/j.snb.2007.07.040
   ZIMMERMAN SC, 1996, SCIENCE, V271, P10985
NR 47
TC 29
Z9 29
U1 3
U2 38
PU AMER CHEMICAL SOC
PI WASHINGTON
PA 1155 16TH ST, NW, WASHINGTON, DC 20036 USA
SN 1525-7797
EI 1526-4602
J9 BIOMACROMOLECULES
JI Biomacromolecules
PD AUG
PY 2011
VL 12
IS 8
BP 2925
EP 2932
DI 10.1021/bm200490b
PG 8
WC Biochemistry & Molecular Biology; Chemistry, Organic; Polymer Science
WE Science Citation Index Expanded (SCI-EXPANDED)
SC Biochemistry & Molecular Biology; Chemistry; Polymer Science
GA 802CZ
UT WOS:000293488200010
PM 21650182
DA 2023-06-30
ER

PT J
AU Coskun, R
   Yalcin, O
   Okutan, M
AF Coskun, Ramazan
   Yalcin, Orhan
   Okutan, Mustafa
TI Investigation of capacitors and electrical circuit elements performance
   of magnetic biocomposites prepared by using the hemp biomass
SO MATERIALS CHEMISTRY AND PHYSICS
LA English
DT Article
DE Hemp biomass; Dielectric properties; Organic conductivity;
   Electrochemical biosensor; Smith chart; Capacitor
ID COMPOSITES; FIBERS
AB Hemp biomass (HB) was brought into activated hemp biomass (AHB) by chemical technique and all samples were obtained by doping different nanoparticles. Structural, dielectric and magnetic characterizations for all samples were performed by using the XRD, FTIR, SEM, EDX, LCR Meter and PPMS at room temperature. The characteristics of both hemp biomass and nanoparticles in the structures of these samples were examined in detail. In addition to HB and AHB samples, the contribution of lignin and pectin characteristic bands to con-ductivity was investigated in AHB samples doped with Fe3O4, MgFe2O4 and SrFe2O4 nanoparticles. It has been determined that homogeneously dispersed nanoparticles contribute to surface area, crystallization and con-ductivity and these samples are technological products. It was determined that the samples could be used as batteries, and two electrical circuits simultaneously connected to the lignin and pectin structures of the activated hemp biomass (AHB) doped with different types of nanoparticles were obtained from the Smith-Chart diagram.
C1 [Coskun, Ramazan] Yozgat Bozok Univ, Dept Chem, TR-66500 Yozgat, Turkey.
   [Yalcin, Orhan] Nigde Omer Halisdemir Univ, Dept Phys, TR-51240 Nigde, Turkey.
   [Okutan, Mustafa] Univ Siegen, Inst High Frequency & Quantum Elect, D-57068 Siegen, Germany.
   [Okutan, Mustafa] Yildiz Tech Univ, Muson Engn, Technopk, TR-34220 Istanbul, Turkey.
C3 Bozok University; Nigde Omer Halisdemir University; Universitat Siegen;
   Yildiz Technical University
RP Yalcin, O (通讯作者)，Nigde Omer Halisdemir Univ, Dept Phys, TR-51240 Nigde, Turkey.
EM ramazan.coskun@bozok.edu.tr; o.yalcin@ohu.edu.tr; mokutan@gmail.com
RI Okutan, Mustafa/A-1620-2018
OI Okutan, Mustafa/0000-0002-5707-8090
CR Antarnusa G., 2020, MATER, DOI [10.1088/2053-1591/ab8bef.Res.Express, DOI 10.1088/2053-1591/AB8BEF.RES.EXPRESS]
   Aziz SB, 2015, J APPL POLYM SCI, V132, DOI 10.1002/app.41774
   Aziz SB, 2014, MATER CHEM PHYS, V144, P280, DOI 10.1016/j.matchemphys.2013.12.029
   Beckermann GW, 2008, COMPOS PART A-APPL S, V39, P979, DOI 10.1016/j.compositesa.2008.03.010
   Canli NY, 2017, J MOL LIQ, V238, P370, DOI 10.1016/j.molliq.2017.04.114
   Coskun R, 2019, J MOL LIQ, V296, DOI 10.1016/j.molliq.2019.112072
   Coskun R, 2019, MATER CHEM PHYS, V222, P361, DOI 10.1016/j.matchemphys.2018.10.012
   Coskun R, 2017, J NON-CRYST SOLIDS, V460, P153, DOI 10.1016/j.jnoncrysol.2017.01.034
   Dercz G, 2009, MATER SCI-POLAND, V27, P201
   Devesa S., 2022, MICRO, V2, P549, DOI [10.3390/micro2040036, DOI 10.3390/MICRO2040036]
   INGRAM MD, 1987, PHYS CHEM GLASSES, V28, P215
   JONSCHER AK, 1977, NATURE, V267, P673, DOI 10.1038/267673a0
   Kontogiorgos V., PECTIN TECHNOLOGICAL, DOI [10.1007/978-3-030-53421-9, DOI 10.1007/978-3-030-53421-9]
   Hoa LTM, 2018, DIAM RELAT MATER, V89, P43, DOI 10.1016/j.diamond.2018.08.008
   Maaloul N, 2017, J ENVIRON CHEM ENG, V5, P2944, DOI 10.1016/j.jece.2017.05.037
   Magar HS, 2021, SENSORS-BASEL, V21, DOI 10.3390/s21196578
   Merkel K, 2014, COMPOS PART B-ENG, V67, P138, DOI 10.1016/j.compositesb.2014.06.007
   Mihajlovic S, 2022, J NAT FIBERS, V19, P9860, DOI 10.1080/15440478.2021.1993414
   Mishra RK, 2022, FUEL, V316, DOI 10.1016/j.fuel.2022.123377
   Mishra RK, 2020, BIOMASS CONVERS BIOR, V10, P621, DOI 10.1007/s13399-019-00469-3
   Mishra RK, 2018, J RENEW SUSTAIN ENER, V10, DOI 10.1063/1.5000879
   Moonart U, 2019, CELLULOSE, V26, P7271, DOI 10.1007/s10570-019-02611-w
   Mwaikambo LY, 2002, J APPL POLYM SCI, V84, P2222, DOI 10.1002/app.10460
   Okutan M, 2021, J MOL LIQ, V337, DOI 10.1016/j.molliq.2021.116401
   Ouajai S, 2005, POLYM DEGRAD STABIL, V89, P327, DOI 10.1016/j.polymdegradstab.2005.01.016
   Ozturk M, 2022, PHYSICA B, V633, DOI 10.1016/j.physb.2022.413774
   Roumeli E, 2015, J THERM ANAL CALORIM, V121, P93, DOI 10.1007/s10973-015-4596-y
   Satyanarayana KG, 2011, CELLULOSE FIBERS: BIO- AND NANO-POLYMER COMPOSITES, P215, DOI 10.1007/978-3-642-17370-7_8
   Shagholani H, 2015, INT J BIOL MACROMOL, V78, P130, DOI 10.1016/j.ijbiomac.2015.02.042
   Sharma SP, 2020, SPRINGER GEOPHYS, P1, DOI 10.1007/978-3-030-28909-6_1
   Simon P, 2020, NAT MATER, V19, P1151, DOI 10.1038/s41563-020-0747-z
   SMALL E, 1975, B NARCOTICS, V27, P1
   Smith P.H., 1939, ELECTRONICS, V12, P29
   Srinivasan R., 2021, INTRO ELECTROCHEMICA, Vfirst, DOI [10.1201/9781003127932, DOI 10.1201/9781003127932]
   Varan M, 2020, COMPUT APPL ENG EDUC, V28, P724, DOI 10.1002/cae.22242
   Westerhoff U, 2016, ENERGY TECHNOL-GER, V4, P1620, DOI 10.1002/ente.201600154
   Yalcin O, 2021, PHYSICA B, V621, DOI 10.1016/j.physb.2021.413282
   Yalcin O., 2013, FERROMAGNETIC RESONA, DOI DOI 10.5772/50583
   Yeletsky PM, 2022, J ENERGY STORAGE, V50, DOI 10.1016/j.est.2022.104225
   Zaman M, 2012, CARBOHYD POLYM, V89, P163, DOI 10.1016/j.carbpol.2012.02.066
   Zhang KT, 2016, CARBOHYD POLYM, V138, P237, DOI 10.1016/j.carbpol.2015.11.038
   Zhang M, 2022, ELECTROCHEM COMMUN, V138, DOI 10.1016/j.elecom.2022.107283
NR 42
TC 0
Z9 0
U1 3
U2 3
PU ELSEVIER SCIENCE SA
PI LAUSANNE
PA PO BOX 564, 1001 LAUSANNE, SWITZERLAND
SN 0254-0584
EI 1879-3312
J9 MATER CHEM PHYS
JI Mater. Chem. Phys.
PD FEB 15
PY 2023
VL 296
AR 127171
DI 10.1016/j.matchemphys.2022.127171
EA DEC 2022
PG 10
WC Materials Science, Multidisciplinary
WE Science Citation Index Expanded (SCI-EXPANDED)
SC Materials Science
GA 7U7VG
UT WOS:000912336200001
DA 2023-06-30
ER

PT J
AU Yuan, ZY
   Yang, C
   Meng, FL
AF Yuan, Zhenyu
   Yang, Chang
   Meng, Fanli
TI Strategies for Improving the Sensing Performance of Semiconductor Gas
   Sensors for High-Performance Formaldehyde Detection: A Review
SO CHEMOSENSORS
LA English
DT Review
DE formaldehyde detection; metal oxide semiconductor; noble metal;
   heterojunction; gas sensing mechanism
ID ORGANIC FRAMEWORK; ZNO NANOSHEETS; ELECTROCHEMICAL BIOSENSOR; CARBON
   NANOTUBES; GRAPHENE OXIDE; IN2O3 NANORODS; PARTICLE-SIZE; CANCER-RISK;
   WO3 SENSORS; AMMONIA GAS
AB Formaldehyde is a poisonous and harmful gas, which is ubiquitous in our daily life. Long-term exposure to formaldehyde harms human body functions; therefore, it is urgent to fabricate sensors for the real-time monitoring of formaldehyde concentrations. Metal oxide semiconductor (MOS) gas sensors is favored by researchers as a result of their low cost, simple operation and portability. In this paper, the mechanism of formaldehyde detection by gas sensors is introduced, and then the ways of ameliorating the response of gas sensors for formaldehyde detection in recent years are summarized. These methods include the control of the microstructure and morphology of sensing materials, the doping modification of matrix materials, the development of new semiconductor sensing materials, the outfield control strategy and the construction of the filter membrane. These five methods will provide a good prerequisite for the preparation of better performing formaldehyde gas sensors.
C1 [Yuan, Zhenyu; Yang, Chang; Meng, Fanli] Northeastern Univ, Coll Informat Sci & Engn, Shenyang 110819, Peoples R China.
C3 Northeastern University - China
RP Meng, FL (通讯作者)，Northeastern Univ, Coll Informat Sci & Engn, Shenyang 110819, Peoples R China.
EM yuanzhenyu@ise.neu.edu.cn; 2070835@stu.neu.edu.cn;
   mengfanli@ise.neu.edu.cn
RI Yuan, zhen/HLW-3443-2023; Meng, Fanli/D-6133-2015
OI yuan, zhenyu/0000-0003-2988-2214; Meng, Fanli/0000-0002-2477-1542
FU National Key R&D Program of China [2020YFB2008702]; National Natural
   Science Foundation of China [61973058, 62033002, 61833006, 62071112];
   111 Project [B16009]; Fundamental Research Funds for the Central
   Universities in China [N180408018, N2004019, N2004028]; Liao Ning
   Revitalization Talents Program [XLYC1807198]; Liaoning Province Natural
   Science Foundation [2020-KF-11-04]; Hebei Natural Science Foundation
   [F2020501040]
FX This work was supported by the National Key R&D Program of China
   (2020YFB2008702), National Natural Science Foundation of China
   (61973058, 62033002, 61833006 and 62071112), the 111 Project (B16009),
   the Fundamental Research Funds for the Central Universities in China
   (N180408018, N2004019 and N2004028), the Liao Ning Revitalization
   Talents Program (XLYC1807198), the Liaoning Province Natural Science
   Foundation (2020-KF-11-04), the Hebei Natural Science Foundation (No.
   F2020501040).
CR Ashraf MA, 2019, ANAL CHIM ACTA, V1051, P120, DOI 10.1016/j.aca.2018.11.014
   Bachand AM, 2010, CRIT REV TOXICOL, V40, P85, DOI 10.3109/10408440903341696
   Bosetti C, 2008, ANN ONCOL, V19, P29, DOI 10.1093/annonc/mdm202
   Bouchikhi B, 2020, SENSOR ACTUAT B-CHEM, V320, DOI 10.1016/j.snb.2020.128331
   Cao YY, 2017, SENSOR ACTUAT B-CHEM, V252, P232, DOI 10.1016/j.snb.2017.05.181
   Chen HT, 2020, MATER LETT, V260, DOI 10.1016/j.matlet.2019.126982
   Chen M, 2018, NANOTECHNOLOGY, V29, DOI 10.1088/1361-6528/aade32
   Choi SJ, 2016, NANOSCALE, V8, P9159, DOI 10.1039/c5nr06611e
   Deng LB, 2012, SENSOR ACTUAT B-CHEM, V163, P260, DOI 10.1016/j.snb.2012.01.049
   Dong BL, 2016, SENSOR ACTUAT B-CHEM, V222, P325, DOI 10.1016/j.snb.2015.07.039
   Dong CJ, 2015, SENSOR ACTUAT B-CHEM, V220, P171, DOI 10.1016/j.snb.2015.05.056
   Dong CJ, 2016, SENSOR ACTUAT B-CHEM, V224, P193, DOI 10.1016/j.snb.2015.09.107
   Esrafili MD, 2018, J MOL GRAPH MODEL, V80, P25, DOI 10.1016/j.jmgm.2017.12.025
   Fan HZ, 2016, SENSOR ACTUAT B-CHEM, V223, P921, DOI 10.1016/j.snb.2015.10.027
   Fan JC, 2021, MICROCHEM J, V160, DOI 10.1016/j.microc.2020.105607
   Gao XG, 2021, FRONT CHEM, V9, DOI 10.3389/fchem.2021.615164
   Gu FB, 2020, ACS SENSORS, V5, P2611, DOI 10.1021/acssensors.0c01074
   Han M, 2020, J NANOSCI NANOTECHNO, V20, P4011, DOI 10.1166/jnn.2020.17607
   Han MA, 2019, APPL SURF SCI, V481, P133, DOI 10.1016/j.apsusc.2019.03.043
   Han ST, 2017, ADV MATER, V29, DOI 10.1002/adma.201700375
   Han ZJ, 2020, J MATER CHEM C, V8, P13169, DOI 10.1039/d0tc03750h
   Hu JC, 2020, MATER LETT, V263, DOI 10.1016/j.matlet.2019.126843
   Huang ZL, 2020, ACS APPL MATER INTER, V12, P14495, DOI 10.1021/acsami.9b19875
   Imran M, 2018, BEILSTEIN J NANOTECH, V9, P2128, DOI 10.3762/bjnano.9.202
   Inoue S, 2019, CHEM PHYS LETT, V734, DOI 10.1016/j.cplett.2019.136730
   Jen H.T., 2020, SENS ACTUATORS B, V329
   Ji HC, 2019, NANOSCALE, V11, P22664, DOI 10.1039/c9nr07699a
   Kadam V, 2018, ACS APPL NANO MATER, V1, P4268, DOI 10.1021/acsanm.8b01056
   Khojier K, 2021, MAT SCI SEMICON PROC, V121, DOI 10.1016/j.mssp.2020.105283
   Kim JY, 2014, J PHYS CHEM C, V118, P25994, DOI 10.1021/jp505791v
   Kumar V, 2019, TRAC-TREND ANAL CHEM, V121, DOI 10.1016/j.trac.2019.115694
   Kundu M, 2019, J FOOD SCI TECH MYS, V56, P1829, DOI 10.1007/s13197-019-03635-7
   Lai XY, 2015, NANOSCALE, V7, P4005, DOI 10.1039/c4nr05772d
   Lai XY, 2010, CHEM MATER, V22, P3033, DOI 10.1021/cm100181c
   Lee SP, 2017, SENSORS-BASEL, V17, DOI 10.3390/s17040683
   Li YW, 2019, PHYSICA E, V106, P40, DOI 10.1016/j.physe.2018.10.021
   Li YX, 2017, SENSOR ACTUAT B-CHEM, V238, P264, DOI 10.1016/j.snb.2016.07.051
   Liang QH, 2020, J HAZARD MATER, V400, DOI 10.1016/j.jhazmat.2020.123301
   Liu JJ, 2021, J HAZARD MATER, V413, DOI 10.1016/j.jhazmat.2021.125352
   Liu S, 2020, J HAZARD MATER, V382, DOI 10.1016/j.jhazmat.2019.121103
   Liu YL, 2016, J MATER SCI-MATER EL, V27, P12996, DOI 10.1007/s10854-016-5438-9
   Ma JL, 2018, APPL PHYS A-MATER, V124, DOI 10.1007/s00339-017-1481-5
   Ma N, 2020, ACS APPL MATER INTER, V12, P21515, DOI 10.1021/acsami.0c00454
   Manna B, 2021, IEEE SENS J, V21, P2544, DOI 10.1109/JSEN.2020.3022077
   Meng FL, 2022, IEEE T IND ELECTRON, V69, P960, DOI 10.1109/TIE.2021.3053902
   Meng FL, 2015, J ALLOY COMPD, V626, P124, DOI 10.1016/j.jallcom.2014.11.175
   Mun Y, 2013, CERAM INT, V39, P8615, DOI 10.1016/j.ceramint.2013.04.035
   Nasriddinov A, 2019, SENSORS-BASEL, V19, DOI 10.3390/s19143182
   Nielsen GD, 2017, ARCH TOXICOL, V91, P35, DOI 10.1007/s00204-016-1733-8
   Niu GQ, 2018, 2018 19TH INTERNATIONAL CONFERENCE ON ELECTRONIC PACKAGING TECHNOLOGY (ICEPT), P749
   Pargoletti E, 2020, NANOMATERIALS-BASEL, V10, DOI 10.3390/nano10081485
   Park HJ, 2019, SENSOR ACTUAT B-CHEM, V287, P437, DOI 10.1016/j.snb.2019.01.153
   Park HJ, 2016, ACS APPL MATER INTER, V8, P3233, DOI 10.1021/acsami.5b10862
   Pei NA, 2018, ACS APPL MATER INTER, V10, P4151, DOI 10.1021/acsami.7b17568
   Pira E, 2014, CANCER CAUSE CONTROL, V25, P1343, DOI 10.1007/s10552-014-0440-0
   Qin SW, 2020, SENSOR ACTUAT B-CHEM, V309, DOI 10.1016/j.snb.2020.127801
   Qin WB, 2021, SENSOR ACTUAT B-CHEM, V341, DOI 10.1016/j.snb.2021.130015
   Shimomura T, 2008, SENSOR ACTUAT B-CHEM, V135, P268, DOI 10.1016/j.snb.2008.08.025
   Singh S, 2020, MATER TODAY-PROC, V28, P11, DOI 10.1016/j.matpr.2019.12.130
   Song SR, 2018, SENSOR ACTUAT B-CHEM, V266, P204, DOI 10.1016/j.snb.2018.03.129
   Sun JH, 2019, SENSOR ACTUAT B-CHEM, V285, P291, DOI 10.1016/j.snb.2018.12.080
   Sun YJ, 2020, SENSOR ACTUAT B-CHEM, V318, DOI 10.1016/j.snb.2020.128222
   Tamaki J, 2005, SENSOR ACTUAT B-CHEM, V108, P202, DOI 10.1016/j.snb.2004.09.047
   Tao ZH, 2019, SENSOR ACTUAT B-CHEM, V298, DOI 10.1016/j.snb.2019.126889
   Tian HL, 2016, ACS SENSORS, V1, P243, DOI 10.1021/acssensors.5b00236
   Tian SQ, 2013, SENSOR ACTUAT B-CHEM, V186, P640, DOI 10.1016/j.snb.2013.06.073
   Tian X, 2019, COLLOID SURFACE A, V578, DOI 10.1016/j.colsurfa.2019.123621
   Vu TD, 2019, J NANOSCI NANOTECHNO, V19, P7447, DOI 10.1166/jnn.2019.16725
   Umar A, 2021, MATER LETT, V286, DOI 10.1016/j.matlet.2020.129232
   Vilanova X, 1998, SENSOR ACTUAT B-CHEM, V48, P425, DOI 10.1016/S0925-4005(98)00080-X
   Wan KC, 2020, MOLECULES, V25, DOI 10.3390/molecules25010035
   Wan KC, 2019, ACS APPL MATER INTER, V11, P45214, DOI 10.1021/acsami.9b16599
   Wang BJ, 2020, SENSOR ACTUAT B-CHEM, V321, DOI 10.1016/j.snb.2020.128560
   Wang BR, 2020, CERAM INT, V46, P26871, DOI 10.1016/j.ceramint.2020.07.163
   Wang D, 2019, ACS APPL MATER INTER, V11, P12808, DOI 10.1021/acsami.9b01465
   Wang J, 2021, SENSOR ACTUAT B-CHEM, V333, DOI 10.1016/j.snb.2021.129547
   Wang J, 2021, CERAM INT, V47, P7353, DOI 10.1016/j.ceramint.2020.11.187
   Wang LY, 2019, SENSOR ACTUAT B-CHEM, V293, P71, DOI 10.1016/j.snb.2019.04.050
   Wang YH, 2020, SENSOR ACTUAT B-CHEM, V323, DOI 10.1016/j.snb.2020.128695
   Wang ZH, 2018, ACS SENSORS, V3, P468, DOI 10.1021/acssensors.7b00896
   Wei K, 2019, DYES PIGMENTS, V165, P294, DOI 10.1016/j.dyepig.2019.02.026
   Wei Q, 2020, PHYSICA E, V118, DOI 10.1016/j.physe.2020.113953
   Wu YP, 2021, CHEM ENG J, V412, DOI 10.1016/j.cej.2021.128744
   Xu K, 2014, SENSOR ACTUAT B-CHEM, V190, P585, DOI 10.1016/j.snb.2013.09.021
   Xu XY, 2017, J MATER CHEM A, V5, P2215, DOI 10.1039/c6ta10019h
   Xue YY, 2017, J SOLID STATE CHEM, V251, P170, DOI 10.1016/j.jssc.2017.04.024
   YAMAZOE N, 1991, SENSOR ACTUAT B-CHEM, V5, P7, DOI 10.1016/0925-4005(91)80213-4
   Yan WJ, 2020, ACS APPL MATER INTER, V12, P26746, DOI 10.1021/acsami.0c07193
   Yao YG, 2019, J MATER RES TECHNOL, V8, P3580, DOI 10.1016/j.jmrt.2019.05.016
   Ye ZB, 2016, SENSOR ACTUAT B-CHEM, V223, P149, DOI 10.1016/j.snb.2015.09.102
   Yin FF, 2020, SENSOR ACTUAT B-CHEM, V312, DOI 10.1016/j.snb.2020.127954
   Yu ZY, 2020, SENSORS-BASEL, V20, DOI 10.3390/s20174961
   Yuan ZY, 2021, IEEE T INSTRUM MEAS, V70, DOI 10.1109/TIM.2021.3060566
   Yuan ZY, 2020, MICROELECTRON ENG, V231, DOI 10.1016/j.mee.2020.111372
   Yuan ZY, 2020, IEEE T INSTRUM MEAS, V69, P4533, DOI 10.1109/TIM.2019.2948413
   Zhang C, 2013, SENSOR ACTUAT B-CHEM, V181, P395, DOI 10.1016/j.snb.2013.01.082
   Zhang DZ, 2020, ACS APPL MATER INTER, V12, P11979, DOI 10.1021/acsami.9b15200
   Zhang DZ, 2017, SENSOR ACTUAT B-CHEM, V240, P55, DOI 10.1016/j.snb.2016.08.085
   Zhang H, 2020, CERAM INT, V46, P3574, DOI 10.1016/j.ceramint.2019.10.075
   Zhang P, 2021, RARE METALS, V40, P1614, DOI 10.1007/s12598-020-01619-7
   Zhang R, 2020, J ALLOY COMPD, V828, DOI 10.1016/j.jallcom.2020.154408
   Zhang R, 2018, ADV MATER INTERFACES, V5, DOI 10.1002/admi.201800967
   Zhang R, 2019, J COLLOID INTERF SCI, V535, P58, DOI 10.1016/j.jcis.2018.09.081
   Zhang SN, 2014, SENSOR ACTUAT B-CHEM, V202, P964, DOI 10.1016/j.snb.2014.06.063
   Zhang XS, 2015, J MATER ENG PERFORM, V24, P3815, DOI 10.1007/s11665-015-1698-4
   Zhao RJ, 2020, J ALLOY COMPD, V813, DOI 10.1016/j.jallcom.2019.152170
   Zheng Y, 2018, ADV FUNCT MATER, V28, DOI 10.1002/adfm.201804950
   Zhou SQ, 2019, NANOSCALE RES LETT, V14, DOI 10.1186/s11671-019-3213-6
   Zhu HB, 2019, SENSOR ACTUAT B-CHEM, V283, P182, DOI 10.1016/j.snb.2018.11.156
   Zhu KM, 2019, J ALLOY COMPD, V792, P938, DOI 10.1016/j.jallcom.2019.04.102
   Zhu L, 2021, SENSOR ACTUAT B-CHEM, V326, DOI 10.1016/j.snb.2020.128819
   Zhu LY, 2019, SENSOR ACTUAT B-CHEM, V290, P233, DOI 10.1016/j.snb.2019.03.092
   Zi BY, 2020, MICROPOR MESOPOR MAT, V302, DOI 10.1016/j.micromeso.2020.110232
NR 113
TC 14
Z9 14
U1 79
U2 337
PU MDPI
PI BASEL
PA ST ALBAN-ANLAGE 66, CH-4052 BASEL, SWITZERLAND
EI 2227-9040
J9 CHEMOSENSORS
JI Chemosensors
PD JUL
PY 2021
VL 9
IS 7
AR 179
DI 10.3390/chemosensors9070179
PG 25
WC Chemistry, Analytical; Electrochemistry; Instruments & Instrumentation
WE Science Citation Index Expanded (SCI-EXPANDED)
SC Chemistry; Electrochemistry; Instruments & Instrumentation
GA TN4DP
UT WOS:000676187600001
OA gold
DA 2023-06-30
ER

PT J
AU Rentschler, S
   Kaiser, L
   Deigner, HP
AF Rentschler, Simone
   Kaiser, Lars
   Deigner, Hans-Peter
TI Emerging Options for the Diagnosis of Bacterial Infections and the
   Characterization of Antimicrobial Resistance
SO INTERNATIONAL JOURNAL OF MOLECULAR SCIENCES
LA English
DT Review
DE infectious disease; bacterial infections; pathogen identification;
   resistance profiling; antimicrobial susceptibility testing;
   point-of-care diagnosis; precision medicine
ID DESORPTION IONIZATION-TIME; LATERAL FLOW IMMUNOASSAY; FLIGHT
   MASS-SPECTROMETRY; ULTRASENSITIVE ELECTROCHEMICAL BIOSENSOR; OF-CARE
   TESTS; MALDI-TOF MS; ON-A-CHIP; STAPHYLOCOCCUS-AUREUS;
   METHICILLIN-RESISTANT; ESCHERICHIA-COLI
AB Precise and rapid identification and characterization of pathogens and antimicrobial resistance patterns are critical for the adequate treatment of infections, which represent an increasing problem in intensive care medicine. The current situation remains far from satisfactory in terms of turnaround times and overall efficacy. Application of an ineffective antimicrobial agent or the unnecessary use of broad-spectrum antibiotics worsens the patient prognosis and further accelerates the generation of resistant mutants. Here, we provide an overview that includes an evaluation and comparison of existing tools used to diagnose bacterial infections, together with a consideration of the underlying molecular principles and technologies. Special emphasis is placed on emerging developments that may lead to significant improvements in point of care detection and diagnosis of multi-resistant pathogens, and new directions that may be used to guide antibiotic therapy.
C1 [Rentschler, Simone; Kaiser, Lars; Deigner, Hans-Peter] Furtwangen Univ, Inst Precis Med, Jakob Kienzle Str 17, D-78054 Villingen Schwenningen, Germany.
   [Rentschler, Simone] Eberhard Karls Univ Tubingen, Inst Pharmaceut Sci, Dept Pharmaceut & Med Chem, Morgenstelle 8, D-72076 Tubingen, Germany.
   [Kaiser, Lars] Univ Freiburg, Inst Pharmaceut Sci, Albertstr 25, D-79104 Freiburg, Germany.
   [Deigner, Hans-Peter] Fraunhofer Inst IZI Leipzig, EXIM Dept, Schillingallee 68, D-18057 Rostock, Germany.
   [Deigner, Hans-Peter] Tuebingen Univ, Fac Sci, Morgenstelle 8, D-72076 Tubingen, Germany.
C3 Eberhard Karls University of Tubingen; University of Freiburg; Eberhard
   Karls University of Tubingen
RP Deigner, HP (通讯作者)，Furtwangen Univ, Inst Precis Med, Jakob Kienzle Str 17, D-78054 Villingen Schwenningen, Germany.; Deigner, HP (通讯作者)，Fraunhofer Inst IZI Leipzig, EXIM Dept, Schillingallee 68, D-18057 Rostock, Germany.; Deigner, HP (通讯作者)，Tuebingen Univ, Fac Sci, Morgenstelle 8, D-72076 Tubingen, Germany.
EM s.rentschler@hs-furtwangen.de; la.kaiser@hs-furtwangen.de;
   hans-peter.deigner@hs-furtwangen.de
OI Rentschler, Simone/0000-0002-3158-3603; Deigner,
   Hans-Peter/0000-0002-7745-0152; Kaiser, Lars/0000-0002-3268-3307
FU German Federal Ministry of Education and Research [13FH121PX8]; German
   Federal Ministry for Economic Affairs and Energy [62402/005-04#934];
   German Federal Ministry of Science, Research and Art of
   Baden-Wurttemberg
FX Support from the German Federal Ministry of Education and Research
   (FlowArray project: 13FH121PX8), German Federal Ministry for Economic
   Affairs and Energy (InfektResonator project: 62402/005-04#934) and the
   German Federal Ministry of Science, Research and Art of
   Baden-Wurttemberg (scholarship for L.K.) is gratefully acknowledged.
CR Abram TJ, 2020, LAB CHIP, V20, P477, DOI 10.1039/c9lc01212e
   Afonso C, 2003, ANAL CHEM, V75, P694, DOI 10.1021/ac025869+
   Afshinnekoo Ebrahim, 2017, J Biomol Tech, V28, P40, DOI 10.7171/jbt.17-2801-007
   Alahi MEE, 2017, SENSORS-BASEL, V17, DOI 10.3390/s17081885
   Altun O, 2015, J MED MICROBIOL, V64, P1346, DOI 10.1099/jmm.0.000168
   Anderson ME, 2015, BIOSENSORS-BASEL, V5, P562, DOI 10.3390/bios5030562
   Armstrong DW, 1999, ANAL CHEM, V71, P5465, DOI 10.1021/ac990779z
   Azizi M, 2018, ANAL CHEM, V90, P14137, DOI 10.1021/acs.analchem.8b03817
   Baccar H, 2010, TALANTA, V82, P810, DOI 10.1016/j.talanta.2010.05.060
   Belushkin A, 2020, SMALL, V16, DOI 10.1002/smll.201906108
   Berry IM, 2020, J INFECT DIS, V221, pS292, DOI 10.1093/infdis/jiz286
   Besant JD, 2015, LAB CHIP, V15, P2799, DOI 10.1039/c5lc00375j
   Bhattacharyya RP, 2019, SCI REP-UK, V9, DOI 10.1038/s41598-019-40792-3
   Bhattacharyya RP, 2018, ACS INFECT DIS, V4, P1278, DOI 10.1021/acsinfecdis.8b00170
   Bischler R, 2014, EUR PHYS J-SPEC TOP, V223, P2041, DOI 10.1140/epjst/e2014-02247-2
   Blair JMA, 2015, NAT REV MICROBIOL, V13, P42, DOI 10.1038/nrmicro3380
   Boers SA, 2019, EUR J CLIN MICROBIOL, V38, P1059, DOI 10.1007/s10096-019-03520-3
   Bogaerts P, 2016, J CLIN MICROBIOL, V54, P349, DOI 10.1128/JCM.02404-15
   Boolchandani M, 2019, NAT REV GENET, V20, P356, DOI 10.1038/s41576-019-0108-4
   Borse V, 2019, SENSOR ACTUAT B-CHEM, V280, P24, DOI 10.1016/j.snb.2018.10.034
   Boulade M, 2019, RSC ADV, V9, P15554, DOI 10.1039/c9ra01466g
   Bradford PA, 2001, CLIN MICROBIOL REV, V14, P933, DOI 10.1128/CMR.14.4.933-951.2001
   Brown BL, 2017, GIGASCIENCE, V6, DOI 10.1093/gigascience/gix007
   Brown RPA, 1996, BIOCHEMISTRY-US, V35, P12421, DOI 10.1021/bi961044g
   Caliendo AM, 2013, CLIN INFECT DIS, V57, pS139, DOI 10.1093/cid/cit578
   Campbell J, 2016, BIOMED MICRODEVICES, V18, DOI 10.1007/s10544-016-0121-8
   Castillo DJ, 2019, FRONT CELL INFECT MI, V9, DOI 10.3389/fcimb.2019.00148
   Cesewski E, 2020, BIOSENS BIOELECTRON, V159, DOI 10.1016/j.bios.2020.112214
   Chen CY, 2020, PROTEOM CLIN APPL, V14, DOI 10.1002/prca.201800182
   Chen H, 2019, CLIN CHIM ACTA, V493, P138, DOI 10.1016/j.cca.2019.03.008
   Chen ZY, 2007, ANN NY ACAD SCI, V1098, P429, DOI 10.1196/annals.1384.024
   Chenau J, 2014, ANAL CHEM, V86, P6144, DOI 10.1021/ac501371r
   Chenau J, 2011, ANAL CHEM, V83, P8675, DOI 10.1021/ac2020992
   Chertow DS, 2018, SCIENCE, V360, P381, DOI 10.1126/science.aat4982
   Choi JR, 2017, TRAC-TREND ANAL CHEM, V93, P37, DOI 10.1016/j.trac.2017.05.007
   Chowdhury AD, 2012, SENSOR ACTUAT B-CHEM, V171, P916, DOI 10.1016/j.snb.2012.06.004
   Clerc O, 2010, CLIN MICROBIOL INFEC, V16, P1054, DOI 10.1111/j.1469-0691.2010.03281.x
   Dai Jing, 2016, Bioengineering-Basel, V3, P25, DOI 10.3390/bioengineering3040025
   Dantham VR, 2012, APPL PHYS LETT, V101, DOI 10.1063/1.4739473
   Dave VP, 2019, LAB INVEST, V99, P452, DOI 10.1038/s41374-018-0143-3
   Davis F., 2017, BIOSENSORS NANOTECHN, P1
   Dekker JP, 2018, J CLIN MICROBIOL, V56, DOI 10.1128/JCM.00850-18
   DeMarco ML, 2014, AM J CLIN PATHOL, V141, P204, DOI 10.1309/AJCPQYW3B6JLKILC
   Dimov IK, 2008, LAB CHIP, V8, P2071, DOI 10.1039/b812515e
   Dincer C, 2017, TRENDS BIOTECHNOL, V35, P728, DOI 10.1016/j.tibtech.2017.03.013
   Dong TY, 2019, ANAL BIOANAL CHEM, V411, P4401, DOI 10.1007/s00216-019-01595-7
   Dortet L, 2012, ANTIMICROB AGENTS CH, V56, P6437, DOI 10.1128/AAC.01395-12
   Dortet L, 2012, J CLIN MICROBIOL, V50, P3773, DOI 10.1128/JCM.01597-12
   Drancourt M, 2016, CLIN MICROBIOL REV, V29, P429, DOI 10.1128/CMR.00090-15
   Fluit AC, 2001, CLIN MICROBIOL REV, V14, P836, DOI 10.1128/CMR.14.4.836-871.2001
   Foreman MR, 2015, ADV OPT PHOTONICS, V7, P632, DOI 10.1364/AOP.7.000632
   Francois A, 2008, PROC SPIE, V6862, DOI 10.1117/12.762664
   Gau JJ, 2001, BIOSENS BIOELECTRON, V16, P745, DOI 10.1016/S0956-5663(01)00216-0
   Ghali H, 2016, BIOSENSORS-BASEL, V6, DOI 10.3390/bios6020020
   Goldberg B, 2015, MBIO, V6, DOI 10.1128/mBio.01888-15
   Gong Y, 2019, TALANTA, V201, P126, DOI 10.1016/j.talanta.2019.03.105
   Gordon NC, 2014, J CLIN MICROBIOL, V52, P1182, DOI 10.1128/JCM.03117-13
   Gu HW, 2003, J AM CHEM SOC, V125, P15702, DOI 10.1021/ja0359310
   Han N, 2014, RSC ADV, V4, P9160, DOI 10.1039/c3ra47980c
   Hanafiah KM, 2017, DIAGNOSTICS, V7, DOI 10.3390/diagnostics7030051
   Hannah S, 2020, BIOSENSORS-BASEL, V10, DOI 10.3390/bios10110153
   Hataoka Y, 2004, ANAL CHEM, V76, P3689, DOI 10.1021/ac035032u
   He LN, 2011, NAT NANOTECHNOL, V6, P428, DOI [10.1038/nnano.2011.99, 10.1038/NNANO.2011.99]
   Henihan G, 2016, BIOSENS BIOELECTRON, V81, P487, DOI 10.1016/j.bios.2016.03.037
   Hennebique A., 2017, AM SOC MICROBIOL, V61, P1
   Hicks AL, 2019, PLOS COMPUT BIOL, V15, DOI 10.1371/journal.pcbi.1007349
   Ho YP, 2010, CLIN CHEM, V56, P525, DOI 10.1373/clinchem.2009.138867
   Hoffman SB, 2001, COMP CONT EDUC PRACT, V23, P464, DOI 10.1128/microbiolspec.VMBF-0016-2015
   Holcomb ZE, 2017, J CLIN MICROBIOL, V55, P360, DOI [10.1128/JCM.01057-16, 10.1128/jcm.01057-16]
   Horka M, 2014, ANAL CHEM, V86, P9701, DOI 10.1021/ac502254f
   Horka M, 2013, ANAL CHIM ACTA, V788, P193, DOI 10.1016/j.aca.2013.05.059
   Houssin T, 2016, LAB CHIP, V16, P1401, DOI 10.1039/c5lc01459j
   Hrabak J, 2011, J CLIN MICROBIOL, V49, P3222, DOI 10.1128/JCM.00984-11
   Huang JMY, 2015, ANAL CHEM, V87, P7738, DOI 10.1021/acs.analchem.5b01270
   Hunter P, 2017, EMBO REP, V18, P881, DOI 10.15252/embr.201744423
   Hwang J, 2016, NANOSCALE, V8, P11418, DOI 10.1039/c5nr07243c
   Idelevich EA, 2019, CLIN MICROBIOL INFEC, V25, P1347, DOI 10.1016/j.cmi.2019.04.025
   Ivnitski D, 1999, BIOSENS BIOELECTRON, V14, P599, DOI 10.1016/S0956-5663(99)00039-1
   Jauset-Rubio M, 2016, SCI REP-UK, V6, DOI 10.1038/srep37732
   Jeon H, 2020, ANTIBIOTICS-BASEL, V9, DOI 10.3390/antibiotics9060348
   Jiang XF, 2020, MATTER-US, V3, P371, DOI 10.1016/j.matt.2020.07.008
   Jorgensen JH, 2009, CLIN INFECT DIS, V49, P1749, DOI 10.1086/647952
   Khodakov D, 2016, ADV DRUG DELIVER REV, V105, P3, DOI 10.1016/j.addr.2016.04.005
   Kilianski A, 2015, GIGASCIENCE, V4, DOI 10.1186/s13742-015-0051-z
   Kim E, 2017, LAB CHIP, V17, P1190, DOI 10.1039/c6lc01595f
   Kim H, 2019, ANALYST, V144, P2460, DOI 10.1039/c8an02295j
   Kim S, 2019, BIOCHIP J, V13, P43, DOI 10.1007/s13206-019-3109-7
   Lam L, 2008, BIOMED MICRODEVICES, V10, P539, DOI 10.1007/s10544-008-9163-x
   Lambert PA, 2002, J ROY SOC MED, V95, P22
   Lange C, 2014, J CLIN MICROBIOL, V52, P4155, DOI 10.1128/JCM.01872-14
   Lantz AW, 2007, ANAL CHEM, V79, P1720, DOI 10.1021/ac061770h
   Lasch P, 2020, MOL CELL PROTEOMICS, V19, DOI 10.1074/mcp.TIR120.002061
   Lazcka O, 2007, BIOSENS BIOELECTRON, V22, P1205, DOI 10.1016/j.bios.2006.06.036
   Lecuit M, 2015, EXPERT REV MOL DIAGN, V15, P1517, DOI 10.1586/14737159.2015.1111140
   Lee H, 2003, ANAL CHEM, V75, P2746, DOI 10.1021/ac020698u
   Lee S, 2014, J NANOSCI NANOTECHNO, V14, P8453, DOI 10.1166/jnn.2014.9920
   Lee SH, 2008, LAB CHIP, V8, P2121, DOI 10.1039/b811131f
   Li HY, 2020, EMERG MICROBES INFEC, V9, P1671, DOI 10.1080/22221751.2020.1792352
   Li SP, 2010, ANAL BIOANAL CHEM, V397, P2465, DOI 10.1007/s00216-010-3777-6
   Li Y, 2012, ANAL BIOCHEM, V421, P227, DOI 10.1016/j.ab.2011.10.049
   Li YY, 2017, SLAS TECHNOL, V22, P585, DOI 10.1177/2472630317727519
   Li ZH, 2010, ANAL CHEM, V82, P7008, DOI 10.1021/ac101405a
   Lim HJ, 2020, BIOSENS BIOELECTRON, V168, DOI 10.1016/j.bios.2020.112513
   Liu M, 2014, ANAL LETT, V47, P579, DOI 10.1080/00032719.2013.845894
   Liu RT, 2020, RESEARCH-CHINA, V2020, DOI 10.34133/2020/7949037
   Liu Y, 2020, LAB CHIP, V20, P3144, DOI 10.1039/d0lc00579g
   Lo AAL, 2006, J MASS SPECTROM, V41, P1049, DOI 10.1002/jms.1064
   Lutz S, 2010, LAB CHIP, V10, P887, DOI 10.1039/b921140c
   Madonna AJ, 2003, RAPID COMMUN MASS SP, V17, P257, DOI 10.1002/rcm.900
   Madonna AJ, 2001, RAPID COMMUN MASS SP, V15, P1068, DOI 10.1002/rcm.344
   Maffert P, 2017, EUR J CLIN MICROBIOL, V36, P1717, DOI 10.1007/s10096-017-3013-9
   Mahmoud M, 2021, SENSOR ACTUAT B-CHEM, V333, DOI 10.1016/j.snb.2020.129246
   Malani PN, 2014, JAMA-J AM MED ASSOC, V312, P1407, DOI 10.1001/jama.2014.12673
   Mandrell RE, 2005, APPL ENVIRON MICROB, V71, P6292, DOI 10.1128/AEM.71.10.6292-6307.2005
   Mannoor MS, 2010, P NATL ACAD SCI USA, V107, P19207, DOI 10.1073/pnas.1008768107
   Maugeri G, 2019, BIOTECHNOL J, V14, DOI 10.1002/biot.201700750
   Maurer FP, 2015, J CLIN MICROBIOL, V53, P95, DOI 10.1128/JCM.01692-14
   McDermott PF, 2016, ANTIMICROB AGENTS CH, V60, P5515, DOI 10.1128/AAC.01030-16
   McLaughlin HP, 2018, BMC MICROBIOL, V18, DOI 10.1186/s12866-018-1347-9
   Messacar K, 2017, J CLIN MICROBIOL, V55, P715, DOI 10.1128/JCM.02264-16
   Miao Q, 2018, CLIN INFECT DIS, V67, pS231, DOI 10.1093/cid/ciy693
   Minopoli A, 2020, NAT COMMUN, V11, DOI 10.1038/s41467-020-19755-0
   Mulcahy-O'Grady H, 2016, FRONT IMMUNOL, V7, DOI 10.3389/fimmu.2016.00029
   Nagatani N, 2012, ANALYST, V137, P3422, DOI 10.1039/c2an16294f
   Nemr CR, 2019, ANAL CHEM, V91, P2847, DOI 10.1021/acs.analchem.8b04792
   Neufeld T, 2003, ANAL CHEM, V75, P580, DOI 10.1021/ac026083e
   Neuzil P, 2006, MOL BIOSYST, V2, P292, DOI 10.1039/b605957k
   Niemz A, 2011, TRENDS BIOTECHNOL, V29, P240, DOI 10.1016/j.tibtech.2011.01.007
   Nilsson AC, 2008, BMC MICROBIOL, V8, DOI 10.1186/1471-2180-8-93
   Nordmann P, 2012, EMERG INFECT DIS, V18, P1503, DOI 10.3201/eid1809.120355
   O'Sullivan S, 2019, SENSORS-BASEL, V19, DOI 10.3390/s19081917
   Osterblad M, 2014, ANTIMICROB AGENTS CH, V58, P7553, DOI 10.1128/AAC.02761-13
   Ozenci V, 2018, CLIN INFECT DIS, V66, P452, DOI 10.1093/cid/cix743
   Pasteran F, 2016, J CLIN MICROBIOL, V54, P2832, DOI 10.1128/JCM.01175-16
   Patel R, 2015, CLIN CHEM, V61, P100, DOI 10.1373/clinchem.2014.221770
   Peeling RW, 2006, SEX TRANSM INFECT, V82, pV1, DOI 10.1136/sti.2006.024265
   Peeling RW, 2010, CLIN MICROBIOL INFEC, V16, P1062, DOI 10.1111/j.1469-0691.2010.03279.x
   Pereckaite L, 2018, J MICROBIOL METH, V152, P154, DOI 10.1016/j.mimet.2018.07.014
   Pholwat S, 2013, PLOS ONE, V8, DOI 10.1371/journal.pone.0057238
   Pirzada M, 2020, MICROMACHINES-BASEL, V11, DOI 10.3390/mi11040356
   Poirel L, 2015, J CLIN MICROBIOL, V53, P3003, DOI 10.1128/JCM.00977-15
   Powers JH, 2016, BMJ-BRIT MED J, V354, DOI 10.1136/bmj.i4744
   Price CP, 2001, BMJ-BRIT MED J, V322, P1285, DOI 10.1136/bmj.322.7297.1285
   Puiu M, 2016, SENSORS-BASEL, V16, DOI 10.3390/s16060870
   Radke SM, 2004, IEEE SENS J, V4, P434, DOI 10.1109/JSEN.2004.830300
   Rajendran VK, 2014, MICROCHIM ACTA, V181, P1815, DOI 10.1007/s00604-014-1242-5
   Rashid Harunor, 2007, Travel Med Infect Dis, V5, P310, DOI 10.1016/j.tmaid.2007.07.006
   Reschiglian P, 2004, ANAL CHEM, V76, P2103, DOI 10.1021/ac0353379
   Rocha-Gaso MI, 2009, SENSORS-BASEL, V9, P5740, DOI [10.3390/s9095740, 10.3390/s90705740]
   Rosner S, 2019, J MED MICROBIOL, V68, P379, DOI 10.1099/jmm.0.000925
   Roux-Dalvai F, 2019, MOL CELL PROTEOMICS, V18, P2492, DOI 10.1074/mcp.TIR119.001559
   Ruppert C, 2019, MICROCHIM ACTA, V186, DOI 10.1007/s00604-018-3195-6
   Sakai J, 2019, J MED MICROBIOL, V68, P1219, DOI 10.1099/jmm.0.001024
   Sandrin TR, 2018, MASS SPECTROM REV, V37, P321, DOI 10.1002/mas.21534
   Schweiger G, 2006, J OPT SOC AM B, V23, P212, DOI 10.1364/JOSAB.23.000212
   Shatzkes K, 2014, SCI REP-UK, V4, DOI 10.1038/srep04659
   Simner PJ, 2018, CLIN INFECT DIS, V66, P778, DOI 10.1093/cid/cix881
   Singh R, 2014, SENSOR ACTUAT B-CHEM, V197, P385, DOI 10.1016/j.snb.2014.03.005
   Sinha M, 2018, CLIN MICROBIOL REV, V31, DOI 10.1128/CMR.00089-17
   Sparbier K, 2013, J CLIN MICROBIOL, V51, P3741, DOI 10.1128/JCM.01536-13
   Sparbier K, 2012, J CLIN MICROBIOL, V50, P927, DOI 10.1128/JCM.05737-11
   Srivastava Shweta, 2018, Adv Infect Dis, V8, P121, DOI 10.4236/aid.2018.83012
   Strommenger B, 2003, J CLIN MICROBIOL, V41, P4089, DOI 10.1128/JCM.41.9.4089-4094.2003
   Sun AC, 2019, ELECTROANAL, V31, P2, DOI 10.1002/elan.201800474
   Sun L, 2018, J CLIN MICROBIOL, V56, DOI [10.1128/jcm.00019-18, 10.1128/JCM.00019-18]
   Sundsfjord A, 2004, APMIS, V112, P815, DOI 10.1111/j.1600-0463.2004.apm11211-1208.x
   Tada T, 2019, BMC INFECT DIS, V19, DOI 10.1186/s12879-019-4147-4
   Taxt AM, 2020, SCI REP-UK, V10, DOI 10.1038/s41598-020-64616-x
   Taylor Allen D., 2008, P83, DOI 10.1007/978-0-387-75113-9_5
   Tenover FC, 2018, EXPERT REV PRECIS ME, V3, P69, DOI 10.1080/23808993.2018.1425611
   Tijet Nathalie, 2013, Antimicrob Agents Chemother, V57, P4578, DOI 10.1128/AAC.00878-13
   Tokel O, 2014, CHEM REV, V114, P5728, DOI 10.1021/cr4000623
   Tsalik EL, 2018, ANNU REV MED, V69, P379, DOI 10.1146/annurev-med-052716-030320
   van Belkum A, 2020, NAT REV MICROBIOL, V18, P299, DOI 10.1038/s41579-020-0327-x
   van Belkum A, 2019, NAT REV MICROBIOL, V17, P51, DOI 10.1038/s41579-018-0098-9
   van Belkum A, 2013, J CLIN MICROBIOL, V51, P2018, DOI 10.1128/JCM.00313-13
   van der Eijk AA, 2017, FUTURE MICROBIOL, V12, P51, DOI 10.2217/fmb-2016-0120
   Velusamy V, 2010, BIOTECHNOL ADV, V28, P232, DOI 10.1016/j.biotechadv.2009.12.004
   Vlek ALM, 2012, PLOS ONE, V7, DOI 10.1371/journal.pone.0032589
   Volland H, 2019, J CLIN MICROBIOL, V57, DOI 10.1128/JCM.01454-18
   Vollmer F, 2003, BIOPHYS J, V85, P1974, DOI 10.1016/S0006-3495(03)74625-6
   Vollmer F, 2008, P NATL ACAD SCI USA, V105, P20701, DOI 10.1073/pnas.0808988106
   Vollmer F, 2002, APPL PHYS LETT, V80, P4057, DOI 10.1063/1.1482797
   Vrioni G, 2018, ANN TRANSL MED, V6, DOI 10.21037/atm.2018.06.28
   Wang T, 2015, SENSOR ACTUAT B-CHEM, V221, P148, DOI 10.1016/j.snb.2015.06.057
   Webber MA, 2003, J ANTIMICROB CHEMOTH, V51, P9, DOI 10.1093/jac/dkg050
   Wei TY, 2016, CELL CHEM BIOL, V23, P1056, DOI 10.1016/j.chembiol.2016.07.016
   Wiersinga WJ, 2014, VIRULENCE, V5, P36, DOI 10.4161/viru.25436
   Wright GD, 2011, CHEM COMMUN, V47, P4055, DOI 10.1039/c0cc05111j
   Xu L, 2018, BIOSENS BIOELECTRON, V99, P424, DOI 10.1016/j.bios.2017.08.014
   Xu XY, 2016, OPT EXPRESS, V24, P25905, DOI 10.1364/OE.24.025905
   Yang S, 2004, LANCET INFECT DIS, V4, P337, DOI 10.1016/S1473-3099(04)01044-8
   Yoo SM, 2016, TRENDS BIOTECHNOL, V34, P7, DOI 10.1016/j.tibtech.2015.09.012
   Yoshida A., 2016, J BACTERIOL MYCOL, V3, DOI [10.15406/jbmoa.2016.03.00071, DOI 10.15406/JBMOA.2016.03.00071]
   Young BA, 2019, CURR INFECT DIS REP, V21, DOI 10.1007/s11908-019-0704-7
   Zhang C, 2020, SCI CHINA LIFE SCI, V63, P1063, DOI 10.1007/s11427-019-1558-8
NR 196
TC 14
Z9 14
U1 3
U2 22
PU MDPI
PI BASEL
PA ST ALBAN-ANLAGE 66, CH-4052 BASEL, SWITZERLAND
EI 1422-0067
J9 INT J MOL SCI
JI Int. J. Mol. Sci.
PD JAN
PY 2021
VL 22
IS 1
AR 456
DI 10.3390/ijms22010456
PG 29
WC Biochemistry & Molecular Biology; Chemistry, Multidisciplinary
WE Science Citation Index Expanded (SCI-EXPANDED)
SC Biochemistry & Molecular Biology; Chemistry
GA PP7TL
UT WOS:000606060500001
PM 33466437
OA Green Published, gold
DA 2023-06-30
ER

PT J
AU Gu, MQ
   Liu, JL
   Li, DL
   Wang, M
   Chi, KN
   Zhang, X
   Deng, Y
   Ma, YC
   Hu, R
   Yang, YH
AF Gu, Mengqiao
   Liu, Jiali
   Li, Delei
   Wang, Min
   Chi, Kuanneng
   Zhang, Xi
   Deng, Yan
   Ma, Yuchan
   Hu, Rong
   Yang, Yunhui
TI Development of Ochratoxin Aptasensor Based on DNA Metal Nanoclusters
SO NANOSCIENCE AND NANOTECHNOLOGY LETTERS
LA English
DT Article
DE OTA; Cu NCs; Aptasensor
ID PERFORMANCE LIQUID-CHROMATOGRAPHY; COPPER NANOPARTICLES; ELECTROCHEMICAL
   APTASENSOR; FLUORESCENCE DETECTION; HYDROGEN-PEROXIDE; CANCER CELLS;
   BIOSENSOR; APTAMERS; MYCOTOXINS; PROBE
AB In this paper, a signal-off aptasensor was constructed based on the specificity of OTA and OTA aptamer (DNA2), it can detect the small molecule ochratoxin A (OTA). DNA1 chain with mercapto modified at 3'-end was firstly immobilized on gold electrode, which cross-fertilize with DNA 2 to form double strands. 30 thymine T modified at the end of DNA2 were used as templates to synthesize Cu NCs which is peroxidase mimics and can catalyze hydrogen peroxide. Presence of OTA, it specifically binds to DNA2, which made DNA2 dissociated, and so did Cu NCs. The more OTA in solution, the more the aptamers and Cu NCs dissociated from the gold electrode, the less copper nanoclusters remained on the electrode, and the smaller the current response value of the electrode measured by chronoamperometry. Thus, the quantitative determination of OTA can be achieved. This aptasensor provides a simple and fast technique for OTA detection in red wine samples.
C1 [Gu, Mengqiao; Liu, Jiali; Li, Delei; Wang, Min; Chi, Kuanneng; Zhang, Xi; Deng, Yan; Ma, Yuchan; Hu, Rong; Yang, Yunhui] Yunnan Normal Univ, Coll Chem & Chem Engn, Kunming 650500, Yunnan, Peoples R China.
C3 Yunnan Normal University
RP Hu, R; Yang, YH (通讯作者)，Yunnan Normal Univ, Coll Chem & Chem Engn, Kunming 650500, Yunnan, Peoples R China.
FU National Natural Science Foundation of China [21765026, 21465026]
FX We are grateful for the support of the National Natural Science
   Foundation of China (21765026 and 21465026).
CR Andrade MA, 2017, J CHROMATOGR A, V1493, P41, DOI 10.1016/j.chroma.2017.02.053
   Soto JB, 2014, J AGR FOOD CHEM, V62, P7643, DOI 10.1021/jf501737h
   Chauhan R, 2016, BIOSENS BIOELECTRON, V81, P532, DOI 10.1016/j.bios.2016.03.004
   Chen ZG, 2012, BIOSENS BIOELECTRON, V36, P35, DOI 10.1016/j.bios.2012.03.041
   Crivianu-Gaita V, 2016, BIOSENS BIOELECTRON, V85, P32, DOI 10.1016/j.bios.2016.04.091
   Frenette C, 2008, ANAL CHIM ACTA, V617, P153, DOI 10.1016/j.aca.2007.12.030
   Fromme H, 2016, INT J HYG ENVIR HEAL, V219, P143, DOI 10.1016/j.ijheh.2015.11.004
   Giacomo L, 2016, METHODSX, V3, P171, DOI 10.1016/j.mex.2016.03.006
   Han BY, 2012, ANAL BIOANAL CHEM, V402, P129, DOI 10.1007/s00216-011-5307-6
   Hu WW, 2015, ANALYST, V140, P5678, DOI 10.1039/c5an01109d
   Huang JH, 2016, SCI REP-UK, V6, DOI 10.1038/srep22900
   Huang R., 2019, SMALL, V15, P1
   Huang RR, 2018, BIOSENS BIOELECTRON, V109, P27, DOI 10.1016/j.bios.2018.02.053
   Huang RR, 2017, SCI CHINA CHEM, V60, P786, DOI 10.1007/s11426-016-0491-7
   Huang ZX, 2017, CHINESE CHEM LETT, V28, P1252, DOI 10.1016/j.cclet.2017.01.002
   Li TT, 2018, J BIOMED NANOTECHNOL, V14, P150, DOI 10.1166/jbn.2018.2491
   Li TT, 2017, SCI CHINA CHEM, V60, P370, DOI 10.1007/s11426-016-0159-2
   Li TT, 2016, RSC ADV, V6, P22839, DOI 10.1039/c5ra22489f
   Liao XQ, 2015, NEW J CHEM, V39, P5240, DOI 10.1039/c5nj00831j
   Liu M, 2018, THERANOSTICS, V8, P5772, DOI 10.7150/thno.28949
   Liu M, 2018, BIOMATER SCI-UK, V6, P3152, DOI 10.1039/c8bm00787j
   Liu Y, 2018, J BIOMED NANOTECHNOL, V14, P2156, DOI 10.1166/jbn.2018.2655
   Liu Y, 2017, J BIOMED NANOTECHNOL, V13, P1253, DOI 10.1166/jbn.2017.2424
   Mao ZG, 2015, ANAL CHEM, V87, P7454, DOI 10.1021/acs.analchem.5b01700
   Shan YQ, 2018, PROG CHEM, V30, P797, DOI 10.7536/PC171022
   Shang L, 2011, NANO TODAY, V6, P401, DOI 10.1016/j.nantod.2011.06.004
   Tan JT, 2017, THERANOSTICS, V7, P4862, DOI 10.7150/thno.19101
   Wang ML, 2018, CHINESE CHEM LETT, V29, P703, DOI 10.1016/j.cclet.2018.03.025
   Xi ZJ, 2015, ACS APPL MATER INTER, V7, P11215, DOI 10.1021/acsami.5b01180
   Zhao CL, 2017, CHINESE CHEM LETT, V28, P1417, DOI 10.1016/j.cclet.2017.02.010
   Zhao J, 2015, ANAL CHIM ACTA, V860, P23, DOI 10.1016/j.aca.2014.12.026
NR 31
TC 13
Z9 13
U1 6
U2 72
PU AMER SCIENTIFIC PUBLISHERS
PI VALENCIA
PA 26650 THE OLD RD, STE 208, VALENCIA, CA 91381-0751 USA
SN 1941-4900
EI 1941-4919
J9 NANOSCI NANOTECH LET
JI Nanosci. Nanotechnol. Lett.
PD AUG
PY 2019
VL 11
IS 8
BP 1139
EP 1144
DI 10.1166/nnl.2019.2981
PG 6
WC Nanoscience & Nanotechnology; Materials Science, Multidisciplinary;
   Physics, Applied
WE Science Citation Index Expanded (SCI-EXPANDED)
SC Science & Technology - Other Topics; Materials Science; Physics
GA IY5KO
UT WOS:000486431000013
DA 2023-06-30
ER

PT J
AU Yue, YH
   Jiang, L
   Li, Z
   Yuan, J
   Shi, HZ
   Feng, S
AF Yue, Yuhua
   Jiang, Li
   Li, Zhen
   Yuan, Jie
   Shi, Haizhu
   Feng, Shun
TI A glassy carbon electrode modified with a monolayer of zirconium(IV)
   phosphonate for sensing of methyl-parathion by square wave voltammetry
SO MICROCHIMICA ACTA
LA English
DT Article
DE Zirconium; Chemically modified electrode; p-Nitrophenyl-substituted
   organophosphorus pesticide; Residue analysis; Water samples
ID ORGANOPHOSPHORUS PESTICIDES; NANOCOMPOSITE FILM; BIOSENSOR;
   ACETYLCHOLINESTERASE; NANOPARTICLES; SENSOR; PHOSPHOPEPTIDES;
   CHROMATOGRAPHY; EXTRACTION; HYDROLASE
AB A glassy carbon electrode (GCE) was consecutively modified with amino groups and phosphate groups, and then loaded with Zr(IV) ions. Fourier transform infrared spectrophotometry, field-emission scanning electron microscopy, energy dispersive X-ray spectroscopy and cyclic voltammetry were used to characterize the morphologies and electrochemical properties. The sensor was used to detect p-nitrophenyl-substituted organophosphorus pesticides, with methyl-parathion (MP) as the model analyte. Under optimized conditions, the oxidation current of square wave voltammetry (typically measured at around -0.28V vs. saturated calomel electrode) increases linearly in the 1.0 to 100ngmL(-1) MP concentration range, and the detection limit is 0.25ngmL(-1) (at asignal to noise ratio of 3). Average recoveries from (spiked) real water samples are 99.9-102.2%, with relative standard deviations of 0.3-2.6% (n=3) at three levels. The reliability and accuracy of the method was validated by HPLC.
C1 [Yue, Yuhua; Jiang, Li; Li, Zhen; Yuan, Jie; Shi, Haizhu; Feng, Shun] Southwest Jiaotong Univ, Sch Life Sci & Engn, Chengdu 610031, Sichuan, Peoples R China.
C3 Southwest Jiaotong University
RP Feng, S (通讯作者)，Southwest Jiaotong Univ, Sch Life Sci & Engn, Chengdu 610031, Sichuan, Peoples R China.
EM 498069433@qq.com; 1284589889@qq.com; 641080454@qq.com;
   fengshunxd@hotmail.com
RI Feng, Shun/AAG-6823-2019
OI Feng, Shun/0000-0003-1602-0244
FU National Natural Science Foundation of China [NSFC] [21775126, 21565023]
FX This work was supported by the National Natural Science Foundation of
   China [NSFC, Grant Nos. 21775126 and 21565023].
CR Chen SZ, 2011, BIOSENS BIOELECTRON, V26, P4320, DOI 10.1016/j.bios.2011.04.025
   Devadas B, 2014, ANAL METHODS-UK, V6, P4686, DOI 10.1039/c4ay00628c
   Dhull V, 2018, INT J ANAL CHEM, V2018, DOI 10.1155/2018/2874059
   Ding SJ, 2005, ANAL CHIM ACTA, V554, P43, DOI 10.1016/j.aca.2005.08.046
   Du D, 2011, J MATER CHEM, V21, P8032, DOI 10.1039/c1jm10696a
   Feng S, 2007, MOL CELL PROTEOMICS, V6, P1656, DOI 10.1074/mcp.T600071-MCP200
   Forato F, 2016, LANGMUIR, V32, P5480, DOI 10.1021/acs.langmuir.6b01020
   Govindasamy AV, 2017, GEOTECH SP, P1
   Hosseini H, 2013, ELECTROCHIM ACTA, V88, P301, DOI 10.1016/j.electacta.2012.10.064
   Huang BA, 2010, MICROCHIM ACTA, V171, P57, DOI 10.1007/s00604-010-0408-z
   Jiang B, 2018, TALANTA, V183, P114, DOI 10.1016/j.talanta.2018.02.016
   Jiang L, 2016, J CHROMATOGR A, V1456, P49, DOI 10.1016/j.chroma.2016.06.005
   Kohli P, 2000, LANGMUIR, V16, P695, DOI 10.1021/la990668v
   Lacorte S, 1996, ANAL CHEM, V68, P2464, DOI 10.1021/ac9601674
   Li Z, 2018, MICROCHIM ACTA, V185, DOI 10.1007/s00604-018-2748-z
   Liu GD, 2005, ELECTROCHEM COMMUN, V7, P339, DOI 10.1016/j.elecom.2005.02.002
   Liu SQ, 2002, J AM CHEM SOC, V124, P12279, DOI 10.1021/ja026946l
   Ma JC, 2011, MICROCHIM ACTA, V175, P309, DOI 10.1007/s00604-011-0681-5
   Narang J, 2011, ANALYST, V136, P4460, DOI 10.1039/c1an15543a
   Ou JJ, 2007, ANAL CHEM, V79, P639, DOI 10.1021/ac061475x
   Pan D, 2011, MICROCHIM ACTA, V173, P215, DOI 10.1007/s00604-011-0551-1
   Schellin M, 2004, J CHROMATOGR A, V1040, P251, DOI 10.1016/j.chroma.2004.04.006
   Sharma D, 2010, TALANTA, V82, P1077, DOI 10.1016/j.talanta.2010.06.043
   Takei T, 2006, J AM CHEM SOC, V128, P16634, DOI 10.1021/ja065677m
   Tang XJ, 2014, BIOSENS BIOELECTRON, V60, P137, DOI 10.1016/j.bios.2014.04.001
   Wang LM, 2016, SCI REP-UK, V6, DOI 10.1038/srep23409
   Wang M, 2008, SENSOR ACTUAT B-CHEM, V133, P607, DOI 10.1016/j.snb.2008.03.023
   Wei M, 2017, MICROCHIM ACTA, V184, P3461, DOI 10.1007/s00604-017-2380-3
   WHO, 2003, ANGEL LOSADA VAZQUEZ, V32, P99
   Zeng YB, 2012, J HAZARD MATER, V217, P315, DOI 10.1016/j.jhazmat.2012.03.033
   Zhai C, 2013, BIOSENS BIOELECTRON, V42, P124, DOI 10.1016/j.bios.2012.10.058
   Zhang TT, 2014, ANAL CHIM ACTA, V822, P23, DOI 10.1016/j.aca.2014.03.023
   Zhao EC, 2006, J CHROMATOGR A, V1114, P269, DOI 10.1016/j.chroma.2006.03.011
   Zhao HY, 2015, BIOSENS BIOELECTRON, V65, P23, DOI 10.1016/j.bios.2014.10.007
   Zhu D, 2016, ANAL BIOANAL CHEM, V408, P5593, DOI 10.1007/s00216-016-9660-3
NR 35
TC 11
Z9 11
U1 7
U2 43
PU SPRINGER WIEN
PI WIEN
PA SACHSENPLATZ 4-6, PO BOX 89, A-1201 WIEN, AUSTRIA
SN 0026-3672
EI 1436-5073
J9 MICROCHIM ACTA
JI Microchim. Acta
PD JUL
PY 2019
VL 186
IS 7
AR 433
DI 10.1007/s00604-019-3493-7
PG 10
WC Chemistry, Analytical
WE Science Citation Index Expanded (SCI-EXPANDED)
SC Chemistry
GA ID4AO
UT WOS:000471618500002
PM 31197482
DA 2023-06-30
ER

PT J
AU Park, CR
   Park, SJ
   Lee, WG
   Hwang, BH
AF Park, Chae Rin
   Park, Sung Jin
   Lee, Woo Gi
   Hwang, Byeong Hee
TI Biosensors Using Hybridization Chain Reaction - Design and Signal
   Amplification Strategies of Hybridization Chain Reaction
SO BIOTECHNOLOGY AND BIOPROCESS ENGINEERING
LA English
DT Review
DE biosensors; diagnosis; hybridization chain reaction; signal
   amplification
ID ULTRASENSITIVE ELECTROCHEMICAL DETECTION; DNA METHYLTRANSFERASE
   ACTIVITY; HEMIN/G-QUADRUPLEX DNAZYME; REACTION AMPLIFYING SIGNAL; HIGHLY
   SENSITIVE DETECTION; LABEL-FREE DETECTION; ENZYME-FREE; GOLD
   NANOPARTICLES; COLORIMETRIC DETECTION; AMPLIFIED DETECTION
[truncated: 3,557,341 more chars]
