# Supplementary material for: Hotspots and trends of electrochemical biosensor technology: a bibliometric analysis from 2003 to 2023
Source: RSC Adv. 2023 Oct 19;13(44):30704–17. doi: 10.1039/d3ra05889a (PMC10585615; doi:10.1039/d3ra05889a)
Supplement: RA-013-D3RA05889A-s001 [file RA-013-D3RA05889A-s001.zip › data-41.xlsx]

FN Clarivate Analytics Web of Science
VR 1.0
PT J
AU Chakkarapani, LD
   Brandl, M
AF Chakkarapani, Lakshmi Devi
   Brandl, Martin
TI Highly Sensitive Electrochemical Detection of Tyramine Using a
   Poly(Toluidine Blue)-Modified Carbon Screen-Printed Electrode
SO IEEE SENSORS JOURNAL
LA English
DT Article
DE Electrodes; Polymers; Surface treatment; Sensors; Carbon; Surface
   morphology; Oxidation; Electrochemical-sensor; poly (toluidine blue);
   electro-polymerization; tyramine; oxidation peak potential
ID LOW-POTENTIAL DETECTION; BIOGENIC-AMINES; BLUE O); FABRICATION;
   BIOSENSOR; SENSOR
AB Tyramine (4-hydroxyphenethylamine) is a biogenic amine commonly found in alcoholic beverages or fermented and dried foods. A healthy person can consume about 200-800 mg per single oral intake. Increased tyramine consumption can lead to serious health problems, especially in people with food allergies. Therefore, measurements of tyramine levels are an immediate concern. In this study, the electroactive dye polymer toluidine blue was used as a new sensor material for the rapid determination of tyramine, for which it was immobilized on carbon screen printing electrodes (SPEs). Toluidine blue (TB) 0.5 mM was electrochemically polymerized on the screen-printed electrode surface by the cyclic voltammetric method. Under optimal conditions, the poly-TB modified carbon SPE showed the tyramine oxidation peak at 0.67 V, while the bare carbon SPE showed the same tyramine oxidation peak at 0.9 V. With the modified one, tyramine can be detected over a wide linear range from 0.02 mu M to 270.5 mu M , with a low detection limit of 0.007 mu M (S/N = 3) and a sensitivity of 1.78 mu A nM(-1) cm(-2) found. A tyramine concentration of at least 0.02 mu M is recommended for real sample analysis. Our developed sensor showed good selectivity to tyramine in the presence of other biogenic amines such as dopamine (DA), L-cystine (L-CY), putrescine (PU), and histamine (HIS), which are commonly found in real samples. The sensor described offers unique advantages such as low manufacturing cost, ease of use, reusability, good sensitivity and high selectivity over other biogenic amines.
C1 [Chakkarapani, Lakshmi Devi; Brandl, Martin] Danube Univ Krems, Dept Integrated Sensor Syst, A-3500 Krems, Austria.
C3 Danube University Krems
RP Chakkarapani, LD (通讯作者)，Danube Univ Krems, Dept Integrated Sensor Syst, A-3500 Krems, Austria.
EM lakshmi.chakkarapani@donau-uni.ac.at; martin.brandl@donau-uni.ac.at
FU NOE Forschungs-and Bildungsges.m.b.H [LSC-16-023]
FX This work was supported by NOE Forschungs-and Bildungsges.m.b.H. (NFB)
   under Grant LSC-16-023.
CR Abd El-Lateef HM, 2020, J MOL LIQ, V303, DOI 10.1016/j.molliq.2020.112641
   Atta NF, 2009, TALANTA, V80, P511, DOI 10.1016/j.talanta.2009.07.014
   Bai XY, 2013, ELECTROCHIM ACTA, V89, P454, DOI 10.1016/j.electacta.2012.11.086
   Barsan MM, 2015, ANAL CHIM ACTA, V881, P1, DOI 10.1016/j.aca.2015.02.059
   Cai Y, 2020, BIOSENS BIOELECTRON, V165, DOI 10.1016/j.bios.2020.112408
   Calbiani F, 2005, J AGR FOOD CHEM, V53, P3779, DOI 10.1021/jf048037g
   Chakkarapani L., 2020, ENG P, V2, P51, DOI DOI 10.3390/ECSA-7-08171
   Chakkarapani L. D., 2019, J ELECTROANAL CHEM, V855
   Collins JD, 2011, EFSA J, V9, DOI 10.2903/j.efsa.2011.2393
   Coloretti F, 2008, J AGR FOOD CHEM, V56, P11238, DOI 10.1021/jf802002z
   Deiminiat B, 2018, SENSOR ACTUAT B-CHEM, V259, P133, DOI 10.1016/j.snb.2017.12.062
   del Rio B, 2019, SCI REP-UK, V9, DOI 10.1038/s41598-018-36239-w
   Devi CL, 2019, IONICS, V25, P2323, DOI 10.1007/s11581-018-2609-0
   Devi CL, 2019, B MATER SCI, V42, DOI 10.1007/s12034-019-1775-7
   Silva TSE, 2020, MATER CHEM PHYS, V252, DOI 10.1016/j.matchemphys.2020.123221
   Erdogan ZO, 2018, SYNTHETIC MET, V246, P96, DOI 10.1016/j.synthmet.2018.10.006
   Galgano F, 2009, FOOD RES INT, V42, P1147, DOI 10.1016/j.foodres.2009.05.012
   Garcia-Villar N, 2007, J AGR FOOD CHEM, V55, P7453, DOI 10.1021/jf071268d
   Gazulla MF, 2013, X-RAY SPECTROM, V42, P394, DOI 10.1002/xrs.2490
   Gianotti V, 2008, J CHROMATOGR A, V1185, P296, DOI 10.1016/j.chroma.2008.02.038
   Gillman PK, 2018, J NEURAL TRANSM, V125, P1707, DOI 10.1007/s00702-018-1932-y
   Gligor D, 2014, J SOLID STATE ELECTR, V18, P1519, DOI 10.1007/s10008-013-2365-z
   Henao-Escobar W, 2015, TALANTA, V143, P97, DOI 10.1016/j.talanta.2015.05.047
   Khan MZH, 2018, BIOSENS BIOELECTRON, V108, P76, DOI 10.1016/j.bios.2018.02.042
   Ladero V, 2010, FOOD RES INT, V43, P289, DOI 10.1016/j.foodres.2009.10.007
   Li JG, 2021, SENSOR ACTUAT B-CHEM, V328, DOI 10.1016/j.snb.2020.129031
   Lopez MSP, 2017, TALANTA, V175, P209, DOI 10.1016/j.talanta.2017.07.033
   McCabe-Sellers BJ, 2006, J FOOD COMPOS ANAL, V19, pS58, DOI 10.1016/j.jfca.2005.12.008
   Mohan CO, 2009, FOOD RES INT, V42, P411, DOI 10.1016/j.foodres.2009.01.015
   Palakollu VN, 2018, SYNTHETIC MET, V245, P87, DOI 10.1016/j.synthmet.2018.08.012
   Peng HP, 2015, SENSOR ACTUAT B-CHEM, V207, P269, DOI 10.1016/j.snb.2014.10.059
   Poyraz S, 2014, SENSOR ACTUAT B-CHEM, V201, P65, DOI 10.1016/j.snb.2014.04.071
   Ribeiro JA, 2018, BIOSENS BIOELECTRON, V109, P246, DOI 10.1016/j.bios.2018.03.011
   Sardaremelli S, 2020, INT J BIOL MACROMOL, V145, P311, DOI 10.1016/j.ijbiomac.2019.12.195
   Seelajaroen H., 2019, CHEM BIOCH, V20, P1
   Sriram B, 2018, INT J ELECTROCHEM SC, V13, P4901, DOI 10.20964/2018.05.65
   Wang WJ, 2010, ELECTROCHIM ACTA, V55, P7055, DOI 10.1016/j.electacta.2010.06.074
   Xu ZQ, 2009, J SEP SCI, V32, P4143, DOI 10.1002/jssc.200900519
   Yoon I, 2007, J PHYS CHEM A, V111, P1800, DOI 10.1021/jp066333l
   Zeng JX, 2006, J ELECTROANAL CHEM, V595, P152, DOI 10.1016/j.jelechem.2006.07.014
   Zhai XR, 2013, SENSOR ACTUAT B-CHEM, V178, P169, DOI 10.1016/j.snb.2012.12.060
NR 41
TC 4
Z9 4
U1 8
U2 22
PU IEEE-INST ELECTRICAL ELECTRONICS ENGINEERS INC
PI PISCATAWAY
PA 445 HOES LANE, PISCATAWAY, NJ 08855-4141 USA
SN 1530-437X
EI 1558-1748
J9 IEEE SENS J
JI IEEE Sens. J.
PD FEB 15
PY 2022
VL 22
IS 4
BP 2974
EP 2983
DI 10.1109/JSEN.2021.3109660
PG 10
WC Engineering, Electrical & Electronic; Instruments & Instrumentation;
   Physics, Applied
WE Science Citation Index Expanded (SCI-EXPANDED)
SC Engineering; Instruments & Instrumentation; Physics
GA YX7FQ
UT WOS:000754264700009
DA 2023-07-01
ER

PT J
AU Lai, CY
   Weng, JH
   Shih, WL
   Chen, LC
   Chou, CF
   Wei, PKE
AF Lai, Chih-Yu
   Weng, Jui-Hong
   Shih, Wei-Li
   Chen, Lin-Chi
   Chou, Chia-Fu
   Wei, Pei-Kuen
TI Diffusion impedance modeling for interdigitated array electrodes by
   conformal mapping and cylindrical finite length approximation
SO ELECTROCHIMICA ACTA
LA English
DT Article
DE Interdigitated array (IDA) electrodes; Electrochemical impedance
   spectroscopy (EIS); Finite diffusion
ID SPECTROSCOPY; BIOSENSOR; MICROELECTRODES; IMMUNOSENSOR; CURRENTS
AB Impedimetric sensing using interdigitated array (IDA) electrodes usually encounters an analytical problem. Finite diffusion of redox species dominates at low frequencies and confuses researchers, making incorrect understanding of underlying phenomena possible. In this work, an integral equation for calculating the diffusion impedance of IDA electrodes is derived using conformal mapping and cylindrical finite length approximation. Electrodes of different bandwidths and gap widths are fabricated, and their heights and symmetric electrochemical characteristics are verified. Simulations are performed to verify the predicted constant concentration contours. The calculated zero-frequency impedance showed high correlation with the reciprocal of limiting current calculated from literature study (R-2 = 0.992) and from chronoamperometry experiments (R-2 = 0.970). Further evidence for the correctness of theory is established due to the fact that experimental EIS data and calculated impedances are highly consistent (R-2 >= 0.948 for real and imaginary part). This sheds some light on explaining the diffusion phenomenon of impedance using IDA electrodes in the low frequency spectrum. An equivalent circuit fitting program is further designed for fitting several elements including the IDA electrode diffusion impedance derived in the theory. The program succeeded to accurately fit the EIS data (average MSE = 0.611), which using the Warburg element failed (average MSE = 54.86). Parameters such as the ratio of electrode bandwidth to gap width and diffusion coefficient can also be determined by fitting the data from a single EIS experiment. Another impedance calculation program is also given, which can aid researchers in relevant fields to model their systems more accurately. (C) 2019 Elsevier Ltd. All rights reserved.
C1 [Lai, Chih-Yu; Weng, Jui-Hong; Shih, Wei-Li; Chen, Lin-Chi] Natl Taiwan Univ, Dept Bioind Mechatron Engn, Taipei 10617, Taiwan.
   [Chou, Chia-Fu] Acad Sinica, Inst Phys, Taipei 11529, Taiwan.
   [Wei, Pei-Kuen] Acad Sinica, Res Ctr Appl Sci, Taipei 11529, Taiwan.
C3 National Taiwan University; Academia Sinica - Taiwan; Academia Sinica -
   Taiwan
RP Chen, LC (通讯作者)，Natl Taiwan Univ, Dept Bioind Mechatron Engn, Taipei 10617, Taiwan.
EM chenlinchi@ntu.edu.tw
RI wei, pei-kuen/C-9885-2012; Chou, Chia-Fu/H-4084-2013; Wei,
   Pei-Kuen/E-2037-2011
OI wei, pei-kuen/0000-0002-3002-0526; Chou, Chia-Fu/0000-0003-0070-5556;
   Lai, Chih-Yu/0000-0001-5789-4234
FU Academia Sinica Thematic Research Project under Academia Sinica, Taipei,
   Taiwan (R.O.C.) [AS-106-TP-A03]
FX This work is supported by Academia Sinica Thematic Research Project
   under grant numbers of AS-106-TP-A03 from Academia Sinica, Taipei,
   Taiwan (R.O.C.).
CR Abouzari MRS, 2009, SOLID STATE IONICS, V180, P922, DOI 10.1016/j.ssi.2009.04.002
   Abramowitz M, 1974, HDB MATH FUNCTIONS F
   AOKI K, 1990, J ELECTROANAL CHEM, V284, P35, DOI 10.1016/0022-0728(90)87060-W
   AOKI K, 1988, J ELECTROANAL CHEM, V256, P269, DOI 10.1016/0022-0728(88)87003-7
   Bard A. J., 2000, ELECTROCHEMICAL METH
   BARD AJ, 1986, ANAL CHEM, V58, P2321, DOI 10.1021/ac00124a045
   Barnes EO, 2012, ANALYST, V137, P1068, DOI 10.1039/c2an16174e
   Bhuiyan R.H., 2015, SENS TRANSDUCERS, V195, P30
   Calixto WP, 2010, MATH PROBL ENG, V2010, DOI 10.1155/2010/742039
   Chen LC, 2001, ELECTROCHIM ACTA, V46, P2159, DOI 10.1016/S0013-4686(01)00369-3
   Chiriaco MS, 2011, LAB CHIP, V11, P658, DOI 10.1039/c0lc00409j
   Daniels JS, 2007, ELECTROANAL, V19, P1239, DOI 10.1002/elan.200603855
   de la Rica R, 2006, ELECTROCHEM COMMUN, V8, P1239, DOI 10.1016/j.elecom.2006.05.028
   Ding SW, 2018, BIOSENS BIOELECTRON, V117, P68, DOI 10.1016/j.bios.2018.04.016
   Dupont MF, 2015, J ELECTROCHEM SOC, V162, pA5096, DOI 10.1149/2.0161505jes
   Groeber F, 2015, PHARM RES-DORDR, V32, P1845, DOI 10.1007/s11095-014-1580-3
   I. Wolfram Research, 1998, WOLFR FUNCT SIT JACO
   JACOBSEN T, 1995, ELECTROCHIM ACTA, V40, P255, DOI 10.1016/0013-4686(94)E0192-3
   Lasia A, 2002, MOD ASPECT ELECTROC, P1
   Lu YL, 2015, BIOSENS BIOELECTRON, V67, P662, DOI 10.1016/j.bios.2014.09.098
   Mazlan NS, 2017, AIP CONF PROC, V1885, DOI 10.1063/1.5002470
   Morita M, 2014, J ELECTROCHEM SOC, V161, pH178, DOI 10.1149/2.101403jes
   NIWA O, 1990, ANAL CHEM, V62, P447, DOI 10.1021/ac00204a006
   Ohno R, 2013, BIOSENS BIOELECTRON, V40, P422, DOI 10.1016/j.bios.2012.07.052
   Park JS, 2018, SENSORS-BASEL, V18, DOI 10.3390/s18020426
   RANDLES JEB, 1947, DISCUSS FARADAY SOC, V1, P11, DOI 10.1039/df9470100011
   Sexton A. P., 2012, INTELLIGENT COMPUTER, P159
   Valera E, 2007, SENSOR ACTUAT B-CHEM, V125, P526, DOI 10.1016/j.snb.2007.02.048
   Wang L, 2017, BIOSENS BIOELECTRON, V87, P646, DOI 10.1016/j.bios.2016.09.006
   Wang RH, 2009, TALANTA, V79, P159, DOI 10.1016/j.talanta.2009.03.017
   Weng JH, 2019, ELECTROCHIM ACTA, V297, P118, DOI 10.1016/j.electacta.2018.11.128
   Xu YW, 2016, FOOD CHEM, V201, P190, DOI 10.1016/j.foodchem.2016.01.078
   Yan XF, 2011, CHINESE J ANAL CHEM, V39, P1601, DOI 10.3724/SP.J.1096.2011.01601
   Yang XL, 2007, SENSOR ACTUAT B-CHEM, V126, P624, DOI 10.1016/j.snb.2007.04.013
   Zhurauski P, 2018, BIOSENS BIOELECTRON, V108, P1, DOI 10.1016/j.bios.2018.02.041
NR 35
TC 2
Z9 2
U1 1
U2 30
PU PERGAMON-ELSEVIER SCIENCE LTD
PI OXFORD
PA THE BOULEVARD, LANGFORD LANE, KIDLINGTON, OXFORD OX5 1GB, ENGLAND
SN 0013-4686
EI 1873-3859
J9 ELECTROCHIM ACTA
JI Electrochim. Acta
PD OCT 10
PY 2019
VL 320
AR 134629
DI 10.1016/j.electacta.2019.134629
PG 16
WC Electrochemistry
WE Science Citation Index Expanded (SCI-EXPANDED)
SC Electrochemistry
GA IU1MT
UT WOS:000483341100086
DA 2023-07-01
ER

PT J
AU Uliana, CV
   Peverari, CR
   Afonso, AS
   Cominetti, MR
   Faria, RC
AF Uliana, Carolina V.
   Peverari, Camila R.
   Afonso, Andre S.
   Cominetti, Marcia R.
   Faria, Ronaldo C.
TI Fully disposable microfluidic electrochemical device for detection of
   estrogen receptor alpha breast cancer biomarker
SO BIOSENSORS & BIOELECTRONICS
LA English
DT Article
DE Microfluidic; DNA-protein; Biomarker; Estrogen receptor alpha; Breast
   cancer; Screen printed electrode
ID ULTRASENSITIVE DETECTION; RESPONSE ELEMENTS; PROTEIN; IMMUNOASSAY;
   FABRICATION; BIOSENSOR; NANOPARTICLES; IMMUNOSENSOR; BIOMOLECULES;
   RECOGNITION
AB A novel fully disposable microfluidic electrochemical array device (mu FED) was developed and successfully applied for detection of the biomarker estrogen receptor alpha (ERa). The FED was constructed using low-cost materials and an inexpensive home cutter printer enabled the manufacture of dozens of mu FEDs in less than 2 h, at a cost of less than US$ 0.20 in material per device. The FED incorporates counter and reference electrodes and eight carbon-based working electrodes, which were modified with DNA sequences known as estrogen response elements (DNA-ERE), where ERa binds specifically. Paramagnetic particles heavily decorated with anti-ER alpha antibody and horseradish peroxidase (MP-Ab-HRP) were used to efficiently capture ERa from the sample solution. The ER alpha-MP-Ab-HRP bioconjugate formed was injected into the FED and incubated with the DNA-ERE-modified electrodes, followed by amperometric detection with application of -0.2 V vs. Ag vertical bar AgCl while a mixture of H2O2 and hydroquinone was injected into the microfluidic device. An ultralow limit of detection of 10.0 fg mL(-1) was obtained with the proposed method. The performance of the assay, in terms of sensitivity and reproducibility, was studied using undiluted calf serum, and excellent recoveries in the range of 94.7-108% were achieved for the detection of ERa in MCF-7 cell lysate. The FED system can be easily constructed and applied for multiplex biomarker detection, making the device an excellent cost-effective alternative for cancer diagnosis, especially in developing countries.
C1 [Uliana, Carolina V.; Peverari, Camila R.; Faria, Ronaldo C.] Univ Fed Sao Carlos, Dept Chem, BR-13565905 Sao Carlos, SP, Brazil.
   [Afonso, Andre S.] UFVJM, Inst Sci Engn & Technol, BR-39803371 Teofilo Otoni, MG, Brazil.
   [Cominetti, Marcia R.] Univ Fed Sao Carlos, Dept Gerontol, BR-13565905 Sao Carlos, SP, Brazil.
C3 Universidade Federal de Sao Carlos; Universidade Federal dos Vales do
   Jequitinhonha e Mucuri (UFVJM); Universidade Federal de Sao Carlos
RP Faria, RC (通讯作者)，Univ Fed Sao Carlos, Dept Chem, BR-13565905 Sao Carlos, SP, Brazil.
EM rcfaria@ufscar.br
RI Santiago Afonso, André/D-4561-2012; Uliana, Carolina
   Venturini/J-8461-2012; Cominetti, Marcia Regina/B-8080-2012; Afonso,
   André/K-3383-2019; Faria, Ronaldo Censi/B-4130-2008; Peverari,
   Camila/HLX-2981-2023; Faria, Ronaldo Censi/B-5405-2012
OI Cominetti, Marcia Regina/0000-0001-6385-7392; Faria, Ronaldo
   Censi/0000-0003-1094-9597; Faria, Ronaldo Censi/0000-0003-1094-9597;
   Venturini Uliana, Carolina/0000-0001-7353-1986
FU Fundacao de Amparo a Pesquisa do Estado de Sao Paulo (FAPESP)
   [2012/24079-2, 2013/06750-1, 2015/19890-1]; Conselho Nacional de
   Desenvolvimento Cientifico e Tecnologico (CNPq) [474110/2013-3];
   Coordenacao de Aperfeicoamento de Pessoal de Nivel Superior (CAPES)
FX This work was supported by Fundacao de Amparo a Pesquisa do Estado de
   Sao Paulo (FAPESP, #2012/24079-2, #2013/06750-1, and #2015/19890-1),
   Conselho Nacional de Desenvolvimento Cientifico e Tecnologico (CNPq,
   #474110/2013-3) and Coordenacao de Aperfeicoamento de Pessoal de Nivel
   Superior (CAPES). We thank Dr Marcela S. F. Tsuboy for cell lysate
   preparation.
CR Adomas AB, 2014, BMC CANCER, V14, DOI 10.1186/1471-2407-14-278
   Afonso AS, 2016, TALANTA, V146, P381, DOI 10.1016/j.talanta.2015.09.002
   Ahirwar R, 2016, PLOS ONE, V11, DOI 10.1371/journal.pone.0153001
   Al-Bader M, 2010, ANTICANCER RES, V30, P4147
   Ali S, 2000, J MAMMARY GLAND BIOL, V5, P271, DOI 10.1023/A:1009594727358
   Allred DC, 2010, MODERN PATHOL, V23, pS52, DOI 10.1038/modpathol.2010.55
   Cabral DGA, 2016, TALANTA, V148, P209, DOI 10.1016/j.talanta.2015.10.083
   Chikkaveeraiah BV, 2011, BIOSENS BIOELECTRON, V26, P4477, DOI 10.1016/j.bios.2011.05.005
   Cummings J, 2008, BRIT J PHARMACOL, V153, P646, DOI 10.1038/sj.bjp.0707441
   Eletxigerra U., 2016, Sensing and Bio-Sensing Research, V7, P71, DOI 10.1016/j.sbsr.2016.01.005
   Fanjul-Bolado P, 2008, ELECTROCHIM ACTA, V53, P3635, DOI 10.1016/j.electacta.2007.12.044
   Gabardo CM, 2016, ANALYST, V141, P3511, DOI 10.1039/c6an00210b
   Gutman S, 2006, NAT REV CANCER, V6, P565, DOI 10.1038/nrc1911
   Hamad EM, 2016, LAB CHIP, V16, P70, DOI 10.1039/c5lc01195g
   Haraldsson KT, 2006, SENSOR ACTUAT B-CHEM, V113, P454, DOI 10.1016/j.snb.2005.03.096
   Ho CMB, 2015, LAB CHIP, V15, P3627, DOI 10.1039/c5lc00685f
   Jensen GC, 2011, PHYS CHEM CHEM PHYS, V13, P4888, DOI 10.1039/c0cp01755h
   Jia XP, 2013, ANALYST, V138, P651, DOI 10.1039/c2an36313e
   Kim P, 2008, BIOCHIP J, V2, P1
   Klinge CM, 2001, NUCLEIC ACIDS RES, V29, P2905, DOI 10.1093/nar/29.14.2905
   Krause CE, 2013, CHEMISTRYOPEN, V2, P141, DOI 10.1002/open.201300018
   Labib M, 2016, CHEM REV, V116, P9001, DOI 10.1021/acs.chemrev.6b00220
   Lacroix M, 2001, BREAST CANCER RES TR, V67, P263, DOI 10.1023/A:1017946810277
   Lee AV, 2015, JNCI-J NATL CANCER I, V107, DOI 10.1093/jnci/djv073
   Li XJ, 2014, BIOSENS BIOELECTRON, V51, P261, DOI 10.1016/j.bios.2013.07.008
   Lin YX, 2017, ANAL CHEM, V89, P5637, DOI 10.1021/acs.analchem.7b00942
   Lin YX, 2016, ANAL CHEM, V88, P1030, DOI 10.1021/acs.analchem.5b04005
   Ludwig JA, 2005, NAT REV CANCER, V5, P845, DOI 10.1038/nrc1739
   Malhotra R, 2012, ANAL CHEM, V84, P6249, DOI 10.1021/ac301392g
   Martin A, 2016, MICROFLUID NANOFLUID, V20, DOI 10.1007/s10404-016-1757-7
   Oh DS, 2006, J CLIN ONCOL, V24, P1656, DOI 10.1200/JCO.2005.03.2755
   OLDHAM KB, 1979, J ELECTROANAL CHEM, V105, P373, DOI 10.1016/0368-1874(79)87271-8
   Otieno BA, 2014, BIOSENS BIOELECTRON, V53, P268, DOI 10.1016/j.bios.2013.09.054
   Padmanabhan S, 2010, J BIOMED OPT, V15, DOI 10.1117/1.3302810
   Pakchin P.S., 2017, TRAC TRENDS ANAL CHE
   Perez-Fernandez B, 2016, RSC ADV, V6, P83748, DOI 10.1039/c6ra15578b
   Pessoa-Neto OD, 2014, CENT EUR J CHEM, V12, P341, DOI 10.2478/s11532-013-0377-2
   Sardesai NP, 2013, ANAL BIOANAL CHEM, V405, P3831, DOI 10.1007/s00216-012-6656-5
   Soper SA, 2006, BIOSENS BIOELECTRON, V21, P1932, DOI 10.1016/j.bios.2006.01.006
   Suarez WT, 2010, ANAL BIOANAL CHEM, V398, P1525, DOI 10.1007/s00216-010-4052-6
   Tabrizi MA, 2017, SENSOR ACTUAT B-CHEM, V243, P823, DOI 10.1016/j.snb.2016.12.061
   Tan YN, 2010, ANAL CHEM, V82, P2759, DOI 10.1021/ac9026498
   Tang DP, 2010, ANAL CHEM, V82, P1527, DOI 10.1021/ac902768f
   Tang J, 2011, ANAL CHEM, V83, P5407, DOI 10.1021/ac200969w
   Wasalathanthri DP, 2013, ANALYST, V138, P171, DOI 10.1039/c2an35993f
   Weiderpass E, 2011, SAF HEALTH WORK, V2, P1, DOI 10.5491/SHAW.2011.2.1.1
   Whitesides GM, 2006, NATURE, V442, P368, DOI 10.1038/nature05058
   Wilson DS, 2003, ANGEW CHEM INT EDIT, V42, P494, DOI 10.1002/anie.200390150
   Henry OY, 2009, ELECTROPHORESIS, V30, P3398, DOI 10.1002/elps.200900368
   Zhang GJ, 2011, BIOSENS BIOELECTRON, V26, P3233, DOI 10.1016/j.bios.2010.12.032
   Zhang GJ, 2010, BIOSENS BIOELECTRON, V26, P365, DOI 10.1016/j.bios.2010.07.129
   Zheng M, 2004, J AM CHEM SOC, V126, P12047, DOI 10.1021/ja047029d
   Zheng YZ, 2009, LAB CHIP, V9, P469, DOI 10.1039/b811526e
NR 53
TC 58
Z9 61
U1 3
U2 265
PU ELSEVIER ADVANCED TECHNOLOGY
PI OXFORD
PA OXFORD FULFILLMENT CENTRE THE BOULEVARD, LANGFORD LANE, KIDLINGTON,
   OXFORD OX5 1GB, OXON, ENGLAND
SN 0956-5663
EI 1873-4235
J9 BIOSENS BIOELECTRON
JI Biosens. Bioelectron.
PD JAN 15
PY 2018
VL 99
BP 156
EP 162
DI 10.1016/j.bios.2017.07.043
PG 7
WC Biophysics; Biotechnology & Applied Microbiology; Chemistry, Analytical;
   Electrochemistry; Nanoscience & Nanotechnology
WE Science Citation Index Expanded (SCI-EXPANDED)
SC Biophysics; Biotechnology & Applied Microbiology; Chemistry;
   Electrochemistry; Science & Technology - Other Topics
GA FK2AH
UT WOS:000413284200022
PM 28755608
DA 2023-07-01
ER

PT J
AU Baytak, AK
   Teker, T
   Duzmen, S
   Aslanoglu, M
AF Baytak, Aysegul Kutluay
   Teker, Tugce
   Duzmen, Sehriban
   Aslanoglu, Mehmet
TI A composite material based on nanoparticles of yttrium (III) oxide for
   the selective and sensitive electrochemical determination of
   acetaminophen
SO MATERIALS SCIENCE & ENGINEERING C-MATERIALS FOR BIOLOGICAL APPLICATIONS
LA English
DT Article
DE Acetaminophen; Yttrium oxide nanoparticles; Carbon nanotubes; Sensor;
   Materials
ID SIMULTANEOUS VOLTAMMETRIC DETERMINATION; CARBON-PASTE ELECTRODE;
   FOLIC-ACID; URIC-ACID; ASCORBIC-ACID; SENSOR; PARACETAMOL; EPINEPHRINE;
   NANOTUBES; BIOSENSOR
AB An electrochemical sensor was prepared by modifying a glassy carbon electrode (GCE) with a composite of yttrium (III) oxide nanoparticles (Y(2)O(3)NPs) and carbon nanotubes (CNTs) for the determination of acetaminophen (ACT). Compared with a bare GCE and CNTs/GCE, the Y(2)O(3)NPs/CNTs/GCE exhibited a well-defined redox couple for ACT and highly enhanced the current response. The separations in the anodic and cathodic peak potentials (Delta E-p) for ACT were 552 mV, 24 mV and 10 mV at ba4re GCE, CNTs/GCE and Y(2)O(3)NPs/CNTs/GCE, respectively. The observation of only 10 mV of Delta E-p for ACT at Y(2)O(3)NPs/CNTs/GCE was a clear indication of a great acceleration of the electrode process compared to bare GCE and GCE modified with CNTs. Also, L-ascorbic acid (L-AA) and L-tyrosine (L-TRY) did not interfere with the selective determination of ACT. Square wave voltammetry (SWV) was performed for the quantification of ACT. A linear plot was obtained for current responses versus the concentrations of ACT over the range from 1.0 x 10(-10) to 1.8 x 10(-8) M with a detection limit of 3.0 x 10(-11) M (based on 3S(b)/m). The proposed composite material provided high electrocatalytic activity, improved voltammetric behavior, good selectivity and good reproducibility. The accurate quantification of ACT makes the proposed electrode of great interest for the public health. (C) 2016 Elsevier B.V. All rights reserved.
C1 [Baytak, Aysegul Kutluay] Harran Univ, Vocat Sch Hlth Serv, Dept Lab Med, TR-63510 Sanliurfa, Turkey.
   [Teker, Tugce; Duzmen, Sehriban; Aslanoglu, Mehmet] Harran Univ, Dept Chem, TR-63510 Sanliurfa, Turkey.
C3 Harran University; Harran University
RP Aslanoglu, M (通讯作者)，Harran Univ, Dept Chem, TR-63510 Sanliurfa, Turkey.
EM maslanoglu@harran.edu.tr
RI baytak, aysegul kutluay/ABF-3266-2020; Aslanoglu, Mehmet/ABF-3877-2020
FU University of Harran [HUBAK-12117]
FX The financial support from the University of Harran (HUBAK-12117) is
   appreciated.
CR Al-Zoubi N, 2002, J PHARMACEUT BIOMED, V29, P459, DOI 10.1016/S0731-7085(02)00098-5
   Babaei A, 2010, ELECTROANAL, V22, P1743, DOI 10.1002/elan.200900578
   Baghayeri M, 2016, SENSOR ACTUAT B-CHEM, V225, P354, DOI 10.1016/j.snb.2015.11.003
   Baghayeri M, 2015, BIOSENS BIOELECTRON, V74, P190, DOI 10.1016/j.bios.2015.06.016
   Baghayeri M, 2015, RSC ADV, V5, P18267, DOI 10.1039/c4ra15888a
   Baghayeri M, 2015, MICROCHIM ACTA, V182, P771, DOI 10.1007/s00604-014-1387-2
   Baghayeri M, 2014, BIOSENS BIOELECTRON, V55, P259, DOI 10.1016/j.bios.2013.12.033
   Baghayeri M, 2013, ELECTROCHIM ACTA, V108, P22, DOI 10.1016/j.electacta.2013.06.069
   Baytak AK, 2016, MAT SCI ENG C-MATER, V59, P368, DOI 10.1016/j.msec.2015.10.030
   Baytak AK, 2015, SENSOR ACTUAT B-CHEM, V220, P1161, DOI 10.1016/j.snb.2015.06.105
   Baytak AK, 2015, MAT SCI ENG C-MATER, V57, P164, DOI 10.1016/j.msec.2015.07.060
   Beitollahi H, 2008, BIOSENS BIOELECTRON, V24, P362, DOI 10.1016/j.bios.2008.04.009
   Beitollahi H, 2014, ELECTROANAL, V26, P1090, DOI 10.1002/elan.201400074
   Beitollahi H, 2012, ELECTROCHIM ACTA, V68, P220, DOI 10.1016/j.electacta.2012.02.072
   Beitollahi H, 2011, ELECTROCHIM ACTA, V56, P10259, DOI 10.1016/j.electacta.2011.09.017
   Beitollahi H, 2011, J ELECTROANAL CHEM, V661, P336, DOI 10.1016/j.jelechem.2011.08.014
   Beitollahi H, 2011, ANAL METHODS-UK, V3, P1810, DOI 10.1039/c1ay05211j
   Beitollahi H, 2008, ANAL CHEM, V80, P9848, DOI 10.1021/ac801854j
   Chen X, 2012, SENSOR ACTUAT B-CHEM, V161, P648, DOI 10.1016/j.snb.2011.10.085
   Easwaramoorthy D, 2001, ANAL CHIM ACTA, V439, P95, DOI 10.1016/S0003-2670(01)00968-0
   Fan Y, 2011, COLLOID SURFACE B, V85, P289, DOI 10.1016/j.colsurfb.2011.02.041
   Fanjul-Bolado P, 2009, ANAL CHIM ACTA, V638, P133, DOI 10.1016/j.aca.2009.02.019
   Gholivand MB, 2012, J ELECTROANAL CHEM, V676, P53, DOI 10.1016/j.jelechem.2012.05.001
   Ghorbani-Bidkorbeh F, 2010, ELECTROCHIM ACTA, V55, P2752, DOI 10.1016/j.electacta.2009.12.052
   Habibi B, 2011, ANAL BIOCHEM, V411, P167, DOI 10.1016/j.ab.2011.01.005
   Hanaee J., 1997, PHARM ACTA HELV, V72, P239, DOI DOI 10.1016/S0031-6865(97)00011-3
   Kachoosangi RT, 2008, ANAL CHIM ACTA, V618, P54, DOI 10.1016/j.aca.2008.04.053
   Kang XH, 2010, TALANTA, V81, P754, DOI 10.1016/j.talanta.2010.01.009
   Kutluay A, 2014, ANAL CHIM ACTA, V839, P59, DOI 10.1016/j.aca.2014.05.018
   Kutluay A, 2013, SENSOR ACTUAT B-CHEM, V185, P398, DOI 10.1016/j.snb.2013.05.025
   Liu AL, 2012, ELECTROCHIM ACTA, V63, P161, DOI 10.1016/j.electacta.2011.12.067
   Lu TL, 2011, SENSOR ACTUAT B-CHEM, V153, P439, DOI 10.1016/j.snb.2010.11.013
   Martin FL, 1998, DRUG CHEM TOXICOL, V21, P477, DOI 10.3109/01480549809002217
   Molaakbari E, 2014, ANALYST, V139, P4356, DOI 10.1039/c4an00138a
   Ravisankar S, 1998, TALANTA, V46, P1577, DOI 10.1016/S0039-9140(98)00043-5
   Sanghavi BJ, 2011, ANAL CHIM ACTA, V706, P246, DOI 10.1016/j.aca.2011.08.040
   Sanghavi BJ, 2010, ELECTROCHIM ACTA, V55, P8638, DOI 10.1016/j.electacta.2010.07.093
   Shahrokhian S, 2010, ELECTROCHIM ACTA, V55, P666, DOI 10.1016/j.electacta.2009.08.065
   Silva MLS, 2006, ANAL CHIM ACTA, V573, P383, DOI 10.1016/j.aca.2006.02.003
   Song JC, 2011, SENSOR ACTUAT B-CHEM, V155, P220, DOI 10.1016/j.snb.2010.11.051
   Sun D, 2007, MICROCHIM ACTA, V158, P131, DOI 10.1007/s00604-006-0691-x
   Wen WC, 2015, J SOLID STATE ELECTR, V19, P1235, DOI 10.1007/s10008-015-2743-9
   Wu CH, 2015, J ALLOY COMPD, V651, P357, DOI 10.1016/j.jallcom.2015.08.085
   Yang SL, 2015, SENSOR ACTUAT B-CHEM, V206, P126, DOI 10.1016/j.snb.2014.09.027
   Zhao SL, 2006, ANAL CHIM ACTA, V559, P195, DOI 10.1016/j.aca.2005.11.071
NR 45
TC 9
Z9 9
U1 1
U2 38
PU ELSEVIER
PI AMSTERDAM
PA RADARWEG 29, 1043 NX AMSTERDAM, NETHERLANDS
SN 0928-4931
EI 1873-0191
J9 MAT SCI ENG C-MATER
JI Mater. Sci. Eng. C-Mater. Biol. Appl.
PD SEP 1
PY 2016
VL 66
BP 278
EP 284
DI 10.1016/j.msec.2016.04.086
PG 7
WC Materials Science, Biomaterials
WE Science Citation Index Expanded (SCI-EXPANDED)
SC Materials Science
GA DO4FK
UT WOS:000377737000033
PM 27207064
DA 2023-07-01
ER

PT J
AU Shandost-fard, F
   Roushani, M
AF Shandost-fard, Faezeh
   Roushani, Mahmoud
TI Conformation switching of an aptamer based on cocaine enhancement on a
   surface of modified GCE
SO TALANTA
LA English
DT Article
DE Aptasensor; Switching conformation of Apt; Cocaine; CdTe QDs; Modified
   electrode; Differential pulse voltammetry
ID CDTE QUANTUM DOTS; ELECTROCHEMICAL APTASENSOR; SILVER NANOPARTICLES;
   COVALENT ATTACHMENT; SELECTIVE DETECTION; CDSE; ACID; NANOCRYSTALS;
   BIOSENSOR; SENSOR
AB An ultrasensitive aptasensor was fabricated as an electrochemical nanotool based on the conformation switching of an aptamer (Apt). The Apt which was covalently attached on the surface of a glassy carbon electrode (GCE) covered with cadmium telluride (CdTe) quantum dots (QDs) works as a unique modifier for assaying cocaine. The Apt was combined with cocaine to form a three-way junction complex; this complex increased the steric hindrance of the modified GCE surface and resulted in a variation of the corresponding current of a redox probe. In the present study, DPV technique for cocaine detection was applied and resulted in an unprecedented detection limit (LOD) of 5.0 +/- 0.1 pmol L-1, which is more sensitive than previously reported methods. One of the greatest advantages of this aptasensor is the elimination of enzymes or antibodies. It is also relatively a highly sensitive, simple, reproducible, and controllable nanotool. Likewise, it can be easily miniaturized, which is a necessary condition for the high throughput system and on-site applications. The offered nanotool has a great promise for the routine analysis of the ultra-trace amounts of cocaine, which is important for law enforcement and clinical medicine. It is notable to say that further attempts are under way in our laboratory for the construction of other aptasensors with higher performance for specific targets such as the detection of methadone (MTD) and ibuprofen (IBP). (c) 2016 Elsevier B.V. All rights reserved.
C1 [Shandost-fard, Faezeh; Roushani, Mahmoud] Univ Ilam, Dept Chem, Ilam, Iran.
RP Roushani, M (通讯作者)，Univ Ilam, Dept Chem, Ilam, Iran.
EM mahmoudroushani@yahoo.com
FU Ilam University
FX This work has been supported by Ilam University. We also deeply
   appreciate the Center of Narcotics prevention and Ministry of Sanitation
   in Iran that supplied some narcotic drugs for our study. Faeze
   Shandost-fard also thanks Ilam University for their supports during her
   pH.D course.
CR Abbaspour A, 2015, BIOSENS BIOELECTRON, V68, P149, DOI 10.1016/j.bios.2014.12.040
   Alvarez I, 2006, ANAL LETT, V39, P1393, DOI 10.1080/00032710600668699
   ASTRUC D, 1979, J AM CHEM SOC, V101, P5445, DOI 10.1021/ja00512a071
   Bai YF, 2013, BIOSENS BIOELECTRON, V47, P265, DOI 10.1016/j.bios.2013.02.004
   Baker BR, 2006, J AM CHEM SOC, V128, P3138, DOI 10.1021/ja056957p
   Chan WCW, 2002, CURR OPIN BIOTECH, V13, P40, DOI 10.1016/S0958-1669(02)00282-3
   Du D, 2008, J ELECTROANAL CHEM, V623, P81, DOI 10.1016/j.jelechem.2008.06.020
   Du Y, 2010, ANAL CHEM, V82, P1556, DOI 10.1021/ac902566u
   ELLINGTON AD, 1990, NATURE, V346, P818, DOI 10.1038/346818a0
   Fattore L, 2002, NEUROSCIENCE, V110, P1, DOI 10.1016/S0306-4522(01)00598-X
   Feng CJ, 2014, BIOSENS BIOELECTRON, V59, P64, DOI 10.1016/j.bios.2014.03.014
   Freeman R, 2009, J AM CHEM SOC, V131, P5028, DOI 10.1021/ja809496n
   Gao XH, 2005, CURR OPIN BIOTECH, V16, P63, DOI 10.1016/j.copbio.2004.11.003
   Golub E, 2009, ANAL CHEM, V81, P9291, DOI 10.1021/ac901551q
   Hamula CLA, 2006, TRAC-TREND ANAL CHEM, V25, P681, DOI 10.1016/j.trac.2006.05.007
   He JL, 2011, BIOSENS BIOELECTRON, V26, P4222, DOI 10.1016/j.bios.2011.03.032
   Hua LJ, 2009, ELECTROCHIM ACTA, V54, P1389, DOI 10.1016/j.electacta.2008.08.044
   Hua M, 2010, ANAL SCI, V26, P1265, DOI 10.2116/analsci.26.1265
   Huang HP, 2009, BIOSENS BIOELECTRON, V25, P927, DOI 10.1016/j.bios.2009.08.008
   Huang MF, 2004, ANAL CHEM, V76, P192, DOI 10.1021/ac034908u
   Jiang BY, 2012, BIOSENS BIOELECTRON, V32, P305, DOI 10.1016/j.bios.2011.12.010
   Jiang YX, 2003, ANAL CHEM, V75, P2112, DOI 10.1021/ac026182s
   Kamat PV, 2010, CHEM REV, V110, P6664, DOI 10.1021/cr100243p
   Karila L, 2010, Rev Med Liege, V65, P623
   KRAMER LD, 1990, AM J DRUG ALCOHOL AB, V16, P309, DOI 10.3109/00952999009001592
   Li J., 1997, CHINESE J ANAL CHEM, V25, P314
   Li J, 2009, J ELECTROANAL CHEM, V625, P88, DOI 10.1016/j.jelechem.2008.10.011
   Li YF, 2011, ELECTROCHIM ACTA, V56, P7058, DOI 10.1016/j.electacta.2011.05.119
   Liu J., 2006, ANGEW CHEM, V118, P96, DOI DOI 10.1002/ANGE.200502589
   Liu Q, 2007, BIOSENS BIOELECTRON, V22, P3203, DOI 10.1016/j.bios.2007.02.013
   Long F, 2014, RSC ADV, V4, P2935, DOI 10.1039/c3ra45554h
   Mokhtarzadeh A, 2015, BIOSENS BIOELECTRON, V68, P95, DOI 10.1016/j.bios.2014.12.052
   Neves MAD, 2010, BIOPHYS CHEM, V153, P9, DOI 10.1016/j.bpc.2010.09.009
   Pauliukaite R, 2010, ELECTROCHIM ACTA, V55, P6239, DOI 10.1016/j.electacta.2009.09.055
   Peng ZA, 2001, J AM CHEM SOC, V123, P183, DOI 10.1021/ja003633m
   Polsky R, 2006, ANAL CHEM, V78, P2268, DOI 10.1021/ac0519864
   Potyrailo RA, 1998, ANAL CHEM, V70, P3419, DOI 10.1021/ac9802325
   Pujol ML, 2007, FORENSIC SCI INT, V170, P189, DOI 10.1016/j.forsciint.2007.02.032
   Reiss P, 2002, NANO LETT, V2, P781, DOI 10.1021/nl025596y
   Roushani M, 2015, SENSOR ACTUAT B-CHEM, V207, P764, DOI 10.1016/j.snb.2014.10.131
   Roushani M, 2015, ANAL CHIM ACTA, V853, P214, DOI 10.1016/j.aca.2014.09.031
   Roushani M, 2014, J ELECTROANAL CHEM, V712, P19, DOI 10.1016/j.jelechem.2013.08.027
   Shandost-Fard F, 2013, BIOSENS BIOELECTRON, V48, P100, DOI 10.1016/j.bios.2013.03.060
   Sheng QL, 2014, BIOSENS BIOELECTRON, V51, P191, DOI 10.1016/j.bios.2013.07.053
   Stoltenburg R, 2007, BIOMOL ENG, V24, P381, DOI 10.1016/j.bioeng.2007.06.001
   Sun JF, 2013, BIOSENS BIOELECTRON, V43, P446, DOI 10.1016/j.bios.2012.12.040
   Sun YY, 2007, ELECTROCHIM ACTA, V52, P7352, DOI 10.1016/j.electacta.2007.06.007
   Swensen JS, 2009, J AM CHEM SOC, V131, P4262, DOI 10.1021/ja806531z
   Talapin DV, 2001, NANO LETT, V1, P207, DOI 10.1021/nl0155126
   TUERK C, 1990, SCIENCE, V249, P505, DOI 10.1126/science.2200121
   United Nations Office on Drugs and Crime, 2013, WORLD DRUG REP
   Virag L, 1996, J CHROMATOGR B, V681, P263, DOI 10.1016/0378-4347(95)00525-0
   Wang GL, 2011, ANALYST, V136, P5256, DOI 10.1039/c1an15613f
   Wang YQ, 2011, NANOMED-NANOTECHNOL, V7, P385, DOI 10.1016/j.nano.2010.12.006
   Wu KB, 2004, MICROCHIM ACTA, V144, P131, DOI 10.1007/s00604-003-0103-4
   Wu ZS, 2009, BIOMATERIALS, V30, P2950, DOI 10.1016/j.biomaterials.2009.02.017
   Yonamine Mauricio, 2006, Legal Medicine, V8, P184, DOI 10.1016/j.legalmed.2005.12.005
   Yu WW, 2003, CHEM MATER, V15, P2854, DOI 10.1021/cm034081k
   Zhang DW, 2012, TALANTA, V92, P65, DOI 10.1016/j.talanta.2012.01.049
   Zhang DW, 2012, BIOSENS BIOELECTRON, V31, P363, DOI 10.1016/j.bios.2011.10.046
NR 60
TC 29
Z9 29
U1 2
U2 65
PU ELSEVIER SCIENCE BV
PI AMSTERDAM
PA PO BOX 211, 1000 AE AMSTERDAM, NETHERLANDS
SN 0039-9140
EI 1873-3573
J9 TALANTA
JI Talanta
PD JUL 1
PY 2016
VL 154
BP 7
EP 14
DI 10.1016/j.talanta.2016.03.055
PG 8
WC Chemistry, Analytical
WE Science Citation Index Expanded (SCI-EXPANDED)
SC Chemistry
GA DM9OU
UT WOS:000376696400002
PM 27154642
DA 2023-07-01
ER

PT J
AU Godman, NP
   DeLuca, JL
   McCollum, SR
   Schmidtke, DW
   Glatzhofer, DT
AF Godman, Nicholas P.
   DeLuca, Jared L.
   McCollum, Sean R.
   Schmidtke, David W.
   Glatzhofer, Daniel T.
TI Electrochemical Characterization of Layer-By-Layer Assembled
   Ferrocene-Modified Linear Poly(ethylenimine)/Enzyme Bioanodes for
   Glucose Sensor and Biofuel Cell Applications
SO LANGMUIR
LA English
DT Article
ID CARBON NANOTUBES; FILMS; IMMOBILIZATION; MULTILAYER; BIOSENSOR;
   PLATFORM; OXIDASE; DENSITY; PROTEIN; ENZYME
AB Ferrocenylhexyl- and ferrocenylpropyl-modified linear poly(ethylenimine) (Fc-C-6-LPEI, Fc-C-3-LPEI) were used with periodate-modified glucose oxidase (p-GOX) in the layer-by-layer assembly of enzymatic bioanodes on gold. Fc-C-6-LPEI/p-GOX and Fc-C-3-LPEI/p-GOX films of 16 bilayers were capable of generating up to 381 +/- 3 and 1417 +/- 63 mu A cm(-2), respectively, in response to glucose. These responses are greater than those of analogous bioanodes fabricated using conventional cross-linking techniques and are extremely high for planar, low surface area, single-enzyme electrodes. (Fc-C-3-LPEI/p-GOX)(8) films generated 86 +/- 3 mu W cm(-2) at pH 7.0 and 149 +/- 7 mu W cm(-2) at pH 5.0, when poised against an air breathing platinum cathode in a compartment-less biofuel cell. An increase in power output with decreasing pH was shown to be a result of increases in the platinum cathode performance, indicating it is the rate-limiting electrode in the biofuel cells. The effect of fabrication wash time on the buildup of material at the electrode's surface was probed using cyclic voltammetry (CV) and constant potential amperometry. The use of electrochemical techniques as a diagnostic tool for studying the material deposition process is discussed. CV peak separation (Delta E), surface coverage of the electroactive ferrocene (Gamma(FC)), and amperometric sensitivity of the enzyme to glucose (J(max)), studied as a function of numbers of bilayers, showed that physisorption of materials onto the surface results from initial patchy deposition, rather than in distinctly uniform layers.
C1 [Godman, Nicholas P.; Glatzhofer, Daniel T.] Univ Oklahoma, Dept Chem & Biochem, 100 East Boyd, Norman, OK 73019 USA.
   [DeLuca, Jared L.; McCollum, Sean R.; Schmidtke, David W.] Univ Oklahoma, Ctr Biomed Engn, 100 East Boyd, Norman, OK 73019 USA.
   [DeLuca, Jared L.; McCollum, Sean R.; Schmidtke, David W.] Univ Oklahoma, Sch Chem Biol & Mat Engn, 100 East Boyd, Norman, OK 73019 USA.
   [Schmidtke, David W.] Univ Texas Dallas, Dept Bioengn, 800 W Campbell Rd, Richardson, TX 75083 USA.
C3 University of Oklahoma System; University of Oklahoma - Norman;
   University of Oklahoma System; University of Oklahoma - Norman;
   University of Oklahoma System; University of Oklahoma - Norman;
   University of Texas System; University of Texas Dallas
RP Glatzhofer, DT (通讯作者)，Univ Oklahoma, Dept Chem & Biochem, 101 Stephenson Pkwy, Norman, OK 73019 USA.
EM dtglatzhofer@ou.edu
RI Schmidtke, David W/A-2162-2012
OI Schmidtke, David W/0000-0001-6404-318X
FU University of Oklahoma; National Science Foundation [CBET 0967988,
   DMR-1310407]; Division Of Materials Research; Direct For Mathematical &
   Physical Scien [1310407] Funding Source: National Science Foundation
FX The authors thank the University of Oklahoma and the National Science
   Foundation (Grants CBET 0967988 and DMR-1310407) for support of this
   work. We thank Mr. Daniel Bamper for some material preparations.
CR Abe K, 2014, MATER LETT, V134, P20, DOI 10.1016/j.matlet.2014.07.051
   Arwin H, 2000, THIN SOLID FILMS, V377, P48, DOI 10.1016/S0040-6090(00)01385-7
   Ates M, 2013, MAT SCI ENG C-MATER, V33, P1853, DOI 10.1016/j.msec.2013.01.035
   Bonnet C, 2003, ANAL CHIM ACTA, V481, P209, DOI 10.1016/S0003-2670(03)00122-3
   Borges J, 2014, CHEM REV, V114, P8883, DOI 10.1021/cr400531v
   Calvo EJ, 2005, CHEMPHYSCHEM, V6, P43, DOI 10.1002/cphc.200400312
   Calvo EJ, 2001, ANAL CHEM, V73, P1161, DOI 10.1021/ac0011686
   Campos PP, 2014, ACS APPL MATER INTER, V6, P11657, DOI 10.1021/am5024463
   Chaki NK, 2002, BIOSENS BIOELECTRON, V17, P1, DOI 10.1016/S0956-5663(01)00277-9
   Cosnier S, 2014, ELECTROCHEM COMMUN, V38, P19, DOI 10.1016/j.elecom.2013.09.021
   DeLuca JL, 2013, CHEMPHYSCHEM, V14, P2149, DOI 10.1002/cphc.201300146
   Deng L, 2008, BIOSENS BIOELECTRON, V24, P329, DOI 10.1016/j.bios.2008.04.006
   Deng L, 2008, ELECTROCHEM COMMUN, V10, P1012, DOI 10.1016/j.elecom.2008.05.001
   Du Y, 2010, BIOSENS BIOELECTRON, V25, P1902, DOI 10.1016/j.bios.2010.01.003
   Du Y, 2010, ANAL CHEM, V82, P1556, DOI 10.1021/ac902566u
   Eckermann AL, 2010, COORDIN CHEM REV, V254, P1769, DOI 10.1016/j.ccr.2009.12.023
   Hickey DP, 2014, ELECTROCHIM ACTA, V149, P252, DOI 10.1016/j.electacta.2014.10.077
   Hodak J, 1997, LANGMUIR, V13, P2708, DOI 10.1021/la962014h
   Kang Z, 2014, ACS APPL MATER INTER, V6, P3784, DOI 10.1021/am500118k
   Liang B, 2015, ELECTROCHEM COMMUN, V50, P1, DOI 10.1016/j.elecom.2014.10.016
   Lillethorup M, 2014, MACROMOLECULES, V47, P5081, DOI 10.1021/ma500872b
   Liu D, 2011, SENSOR ACTUAT B-CHEM, V156, P645, DOI 10.1016/j.snb.2011.02.011
   Liu JY, 2013, BIOSENS BIOELECTRON, V41, P436, DOI 10.1016/j.bios.2012.09.002
   LVOV Y, 1995, J AM CHEM SOC, V117, P6117, DOI 10.1021/ja00127a026
   Mao F, 2003, J AM CHEM SOC, V125, P4951, DOI 10.1021/ja029510e
   Marx KA, 2003, BIOMACROMOLECULES, V4, P1099, DOI 10.1021/bm020116i
   Merchant SA, 2007, LANGMUIR, V23, P11295, DOI 10.1021/la701521s
   Merchant SA, 2010, J PHYS CHEM C, V114, P11627, DOI 10.1021/jp911188r
   Meredith MT, 2013, ELECTROCHIM ACTA, V92, P226, DOI 10.1016/j.electacta.2013.01.006
   Meredith MT, 2011, J ELECTROCHEM SOC, V158, pB166, DOI 10.1149/1.3505950
   Metay E, 2008, EUR J ORG CHEM, V2008, P4304, DOI 10.1002/e.joc.200800330
   OHARA TJ, 1993, ANAL CHEM, V65, P3512, DOI 10.1021/ac00071a031
   Pei JH, 2004, ANAL CHEM, V76, P292, DOI 10.1021/ac035048k
   Rengaraj S, 2011, CHEM COMMUN, V47, P11861, DOI 10.1039/c1cc15002b
   Sassolas A, 2012, BIOTECHNOL ADV, V30, P489, DOI 10.1016/j.biotechadv.2011.09.003
   Schulz C, 2014, ANAL CHEM, V86, P4256, DOI 10.1021/ac403957t
   Takahashi S, 2014, COLLOID POLYM SCI, V292, P771, DOI 10.1007/s00396-014-3169-0
   Tikhomirov AS, 2011, INORG MATER+, V47, P609, DOI 10.1134/S0020168511060203
   Wang X, 2011, LANGMUIR, V27, P11180, DOI 10.1021/la202018r
   Willner I, 2009, FUEL CELLS, V9, P7, DOI 10.1002/fuce.200800115
   Wong DE, 2013, J FOOD SCI, V78, pE853, DOI 10.1111/1750-3841.12134
   Xia B, 2014, APPL SURF SCI, V292, P1040, DOI 10.1016/j.apsusc.2013.12.120
   Yan YM, 2007, CHEM-EUR J, V13, P10168, DOI 10.1002/chem.200700806
   Yonemori Y, 2009, ANAL CHIM ACTA, V633, P90, DOI 10.1016/j.aca.2008.11.023
   York S, 2001, ELECTROCHIM ACTA, V46, P1533, DOI 10.1016/S0013-4686(00)00749-0
   Zhang JM, 2012, PARTICUOLOGY, V10, P450, DOI 10.1016/j.partic.2011.11.014
   Zhang YW, 2014, BIOSENS BIOELECTRON, V60, P271, DOI 10.1016/j.bios.2014.04.035
   Zink J. I., 1994, SOL GEL OPTICS PROCE, P321
NR 48
TC 27
Z9 27
U1 0
U2 99
PU AMER CHEMICAL SOC
PI WASHINGTON
PA 1155 16TH ST, NW, WASHINGTON, DC 20036 USA
SN 0743-7463
J9 LANGMUIR
JI Langmuir
PD APR 12
PY 2016
VL 32
IS 14
BP 3541
EP 3551
DI 10.1021/acs.langmuir.5b04753
PG 11
WC Chemistry, Multidisciplinary; Chemistry, Physical; Materials Science,
   Multidisciplinary
WE Science Citation Index Expanded (SCI-EXPANDED)
SC Chemistry; Materials Science
GA DJ4RY
UT WOS:000374196700025
PM 26999756
DA 2023-07-01
ER

PT J
AU Zhang, BT
   Lu, LL
   Hu, QC
   Huang, F
   Lin, Z
AF Zhang, Bintian
   Lu, Lili
   Hu, Qichang
   Huang, Feng
   Lin, Zhang
TI ZnO nanoflower-based photoelectrochemical DNAzyme sensor for the
   detection of Pb2+
SO BIOSENSORS & BIOELECTRONICS
LA English
DT Article
DE Lead contamination; Photoelectrochemical sensor; ZnO nanoflower; DNAzyme
ID ELECTROCHEMICAL DETECTION; LABEL-FREE; LEAD; DNA; BIOSENSOR; QUADRUPLEX;
   SEQUENCE; FILMS; CDS
AB Lead contamination is now widespread, and exposure to lead may cause adverse effects on human beings. In this study, a photoelectrochemical sensor based on flower-like ZnO nanostructures was developed for Pb2+ detection, using a Pb2+-dependent DNAzyme as the recognition unit and a double-strand DNA intercalator, Ru(bpy)(2)(dppz)(2+) (bpy=2,2'-bipyridine, dppz=dipyrido[3,2-a:2',3'-c]phenazine) as the photo-electrochemical signal reporter. The ZnO nanoflower was fabricated on an indium tin oxide (ITO) electrode by the convenient hydrothermal decomposition method. The morphology and photoelectrochemical property of the ZnO nanoflowers were characterized by SEM, XRD and photocurrent measurements. DNAzyme-substrate duplex was assembled on an ITO/ZnO electrode through electrostatic adsorption. In the presence of Pb2+, RNA-cleavage activity of the DNAzyme was activated and its substrate strand was cleaved, resulting in the release of Ru(bpy)(2)(dppz)(2+) from the DNA film and the concomitant photocurrent decrease. The detection principle was verified by fluorescence measurements. Under the optimized conditions, a linear relationship between photocurrent and Pb2+ concentration was obtained over the range of 0.5-20 nM, with a detection limit of 0.1 nM. Interference from other common metal ions was found negligible. Applicability of the sensor was demonstrated by analyzing lead level in human serum and Pb2+ spiked water samples. This facile and economical sensor system showed high sensitivity and selectivity, thus can be potentially applied for on-site monitoring of lead contaminant. (C) 2014 Elsevier B.V. All rights reserved.
C1 [Zhang, Bintian; Lin, Zhang] Chinese Acad Sci, Fujian Inst Res Struct Matter, State Key Lab Struct, Fuzhou 350002, Fujian, Peoples R China.
   [Zhang, Bintian; Lin, Zhang] Chinese Acad Sci, Key Lab Design & Assembly Funct Nanostruct, Fuzhou 350002, Fujian, Peoples R China.
   [Lu, Lili; Hu, Qichang; Huang, Feng] Chinese Acad Sci, Fujian Inst Res Struct Matter, Key Lab Optoelect Mat Chem & Phys Chem, Fuzhou 350002, Fujian, Peoples R China.
C3 Chinese Academy of Sciences; Fujian Institute of Research on the
   Structure of Matter, CAS; Chinese Academy of Sciences; Chinese Academy
   of Sciences; Fujian Institute of Research on the Structure of Matter,
   CAS
RP Lin, Z (通讯作者)，Chinese Acad Sci, Fujian Inst Res Struct Matter, State Key Lab Struct, Fuzhou 350002, Fujian, Peoples R China.
EM zlin@fjirsm.ac.cn
RI Zhang, Lin/HZH-4842-2023; Huang, Feng/X-9404-2019; ZHANG,
   LIN/GYD-9123-2022; Lin, Zhang/S-4070-2017
OI Huang, Feng/0000-0002-4623-2216; Lin, Zhang/0000-0002-6600-2055; Zhang,
   Bintian/0000-0002-1617-6217
FU National Basic Research Program of China [2010CB933501, 2013CB934302];
   Outstanding Youth Fund [21125730]; National Science Foundation Grant
   [21273237, 21307130]; Knowledge Innovation Program of the Chinese
   Academy of Sciences [KJCX2-YW-N50, KJCX2-EW-J02]
FX This work was supported by the National Basic Research Program of China
   (2010CB933501, 2013CB934302), the Outstanding Youth Fund (21125730), the
   National Science Foundation Grant (21273237, 21307130), and the
   Knowledge Innovation Program of the Chinese Academy of Sciences
   (KJCX2-YW-N50, KJCX2-EW-J02).
CR Aghamalyan NR, 2003, SEMICOND SCI TECH, V18, P525, DOI 10.1088/0268-1242/18/6/322
   Apostoli P, 1998, OCCUP ENVIRON MED, V55, P364, DOI 10.1136/oem.55.6.364
   Arya SK, 2012, ANAL CHIM ACTA, V737, P1, DOI 10.1016/j.aca.2012.05.048
   Asif MH, 2009, BIOSENS BIOELECTRON, V24, P3379, DOI 10.1016/j.bios.2009.04.011
   Asif MH, 2010, BIOSENS BIOELECTRON, V25, P2205, DOI 10.1016/j.bios.2010.02.025
   ATSDR U., 2005, TOX PROF LE IN PRESS
   Baruah S, 2009, J CRYST GROWTH, V311, P2549, DOI 10.1016/j.jcrysgro.2009.01.135
   Bellinger DC, 2008, CURR OPIN PEDIATR, V20, P172, DOI 10.1097/MOP.0b013e3282f4f97b
   Breaker R R, 1994, Chem Biol, V1, P223, DOI 10.1016/1074-5521(94)90014-0
   Byun KM, 2011, SENSOR ACTUAT B-CHEM, V155, P375, DOI 10.1016/j.snb.2010.12.039
   Chen P, 2005, ANGEW CHEM INT EDIT, V44, P2715, DOI 10.1002/anie.200462443
   Dass CR, 2008, MOL CANCER THER, V7, P243, DOI 10.1158/1535-7163.MCT-07-0510
   Deo S, 2000, J AM CHEM SOC, V122, P174, DOI 10.1021/ja992238x
   Elfering H, 1998, ANALYST, V123, P669, DOI 10.1039/a706969c
   EWING GW, 1997, ANAL INSTRUMENTATION
   Gao A, 2013, ANALYST, V138, P263, DOI 10.1039/c2an36398d
   Hsieh HF, 2009, TALANTA, V79, P183, DOI 10.1016/j.talanta.2009.03.027
   Hu WH, 2011, BIOSENS BIOELECTRON, V26, P3683, DOI 10.1016/j.bios.2011.01.045
   Jena A, 2012, T INDIAN CERAM SOC, V71, P1, DOI 10.1080/0371750X.2012.689503
   JENKINS Y, 1992, BIOCHEMISTRY-US, V31, P10809, DOI 10.1021/bi00159a023
   Jiang CY, 2007, APPL PHYS LETT, V90, DOI 10.1063/1.2751588
   KOHL PA, 1977, J AM CHEM SOC, V99, P7531, DOI 10.1021/ja00465a023
   Kumar N, 2006, NANOTECHNOLOGY, V17, P2875, DOI 10.1088/0957-4484/17/12/009
   Kwon JY, 2005, J AM CHEM SOC, V127, P10107, DOI 10.1021/ja051075b
   Li J, 2000, J AM CHEM SOC, V122, P10466, DOI 10.1021/ja0021316
   Li T, 2010, ANAL CHEM, V82, P1515, DOI 10.1021/ac902638v
   Liang MM, 2006, ANAL CHEM, V78, P621, DOI 10.1021/ac051926y
   Liu Juewen, 2006, V335, P275
   Liu JW, 2009, CHEM REV, V109, P1948, DOI 10.1021/cr030183i
   Liu JW, 2004, J AM CHEM SOC, V126, P12298, DOI 10.1021/ja046628h
   Lupan O, 2010, J PHOTOCH PHOTOBIO A, V211, P65, DOI 10.1016/j.jphotochem.2010.02.004
   Miao XM, 2011, CHEM COMMUN, V47, P4192, DOI 10.1039/c0cc05344a
   Musumeci S., 1973, INORG CHIM ACTA, V7, P660, DOI [10.1016/S0020-1693(00), DOI 10.1016/S0020-1693(00)94905-3]
   Navas-Acien A, 2007, ENVIRON HEALTH PERSP, V115, P472, DOI 10.1289/ehp.9785
   Pelossof G, 2012, ANAL CHEM, V84, P3703, DOI 10.1021/ac3002269
   Qian Z, 2010, BIOSENS BIOELECTRON, V25, P2045, DOI 10.1016/j.bios.2010.01.036
   Shi HJ, 2011, ELECTROCHEM COMMUN, V13, P1404, DOI 10.1016/j.elecom.2011.08.022
   Tang SR, 2013, BIOSENS BIOELECTRON, V42, P608, DOI 10.1016/j.bios.2012.10.073
   Tarley CRT, 2011, ANAL CHIM ACTA, V703, P145, DOI 10.1016/j.aca.2011.07.029
   Wang GL, 2009, BIOSENS BIOELECTRON, V25, P791, DOI 10.1016/j.bios.2009.08.027
   Wang GL, 2009, J PHYS CHEM C, V113, P11142, DOI 10.1021/jp902069s
   Wang JX, 2006, NANOTECHNOLOGY, V17, P4995, DOI 10.1088/0957-4484/17/19/037
   Wei A, 2006, APPL PHYS LETT, V89, DOI 10.1063/1.2356307
   Wu YP, 2013, ANAL CHEM, V85, P6908, DOI 10.1021/ac401346x
   Xiao Y, 2007, J AM CHEM SOC, V129, P262, DOI 10.1021/ja067278x
   Zhang BT, 2012, ANAL CHEM, V84, P6048, DOI 10.1021/ac300866u
   Zhang BT, 2012, BIOSENS BIOELECTRON, V37, P112, DOI 10.1016/j.bios.2012.04.051
   Zhang LB, 2011, CHEM COMMUN, V47, P3099, DOI 10.1039/c0cc04523c
   Zhang X., 2010, CHEM COMMUN
   Zhao XH, 2011, ANAL CHEM, V83, P5062, DOI 10.1021/ac200843x
NR 50
TC 103
Z9 107
U1 9
U2 462
PU ELSEVIER ADVANCED TECHNOLOGY
PI OXFORD
PA OXFORD FULFILLMENT CENTRE THE BOULEVARD, LANGFORD LANE, KIDLINGTON,
   OXFORD OX5 1GB, OXON, ENGLAND
SN 0956-5663
EI 1873-4235
J9 BIOSENS BIOELECTRON
JI Biosens. Bioelectron.
PD JUN 15
PY 2014
VL 56
BP 243
EP 249
DI 10.1016/j.bios.2014.01.026
PG 7
WC Biophysics; Biotechnology & Applied Microbiology; Chemistry, Analytical;
   Electrochemistry; Nanoscience & Nanotechnology
WE Science Citation Index Expanded (SCI-EXPANDED)
SC Biophysics; Biotechnology & Applied Microbiology; Chemistry;
   Electrochemistry; Science & Technology - Other Topics
GA AE2CN
UT WOS:000333781000038
PM 24508815
DA 2023-07-01
ER

PT J
AU Liang, WB
   Yuan, R
   Chai, YQ
   Li, Y
   Zhuo, Y
AF Liang, Wen-Bin
   Yuan, Ruo
   Chai, Ya-Qin
   Li, Yan
   Zhuo, Ying
TI A novel label-free voltammetric immunosensor for the detection of
   alpha-fetoprotein using functional titanium dioxide nanoparticles
SO ELECTROCHIMICA ACTA
LA English
DT Article
DE 1.1'-Bis-(2-phosphonoethyl)-4.4'-bipyriclinium dibromide (PV)
   functional; titanium dioxide nanoparticle (NTiP); gold nanoparticle
   (NGP); alpha-1-fetoprotein (AFP); immunosensor
ID DISPOSABLE AMPEROMETRIC IMMUNOSENSOR; ANTIGEN-ANTIBODY INTERACTIONS;
   MODIFIED ITO ELECTRODE; GOLD NANOPARTICLES; COLLOIDAL GOLD;
   HEPATOCELLULAR-CARCINOMA; CARCINOEMBRYONIC ANTIGEN;
   HORSERADISH-PEROXIDASE; SURFACE; FILMS
AB A highly sensitive label-free voltammetric immunosensor was developed based on the functional titanium dioxide nanoparticles (PV-NTiP), which was prepared by capping 1,1'-bis-(2-phosphonoethyl)-4,4'-bipyridinium dibromide (PV) on the surface of the titanium dioxide nanoparticles (NTiP) with covalent attachment. The PV-NTiP has prominent biocompatibility, good electron transfer ability, primarily excellent adsorption, large specific surface area and positively charged environment. As a result, the negatively charged gold nanoparticles (NGP) could be adsorbed on the PV-NTiP modified electrode surface by electrostatic adsorption, and then to immobilize alpha- 1-fetoprotein antibody (anti-AFP) for the assay of alpha-1 fetoprotein (AFP). The fabricated procedures and electrochemical behaviors of the immunosensor were characterized by electrochemical impedance spectroscopy (EIS). scanning electron microscopy (SEM) and cyclic voltammetry (CV). The anti -AFP/NG P/PV-NTi P modified electrode was sensitive to AFP in linear relation between 1.25 and 200 ng/mL with the correlation coefficient of 0.9982, and the detection limit (S/N =3) is 0.6 ng/mL under the optimal conditions. In addition, the proposed immunosensor exhibits good sensitivity, selectivity, stability and long-term maintenance of bioactivity and it may be used to immobilize other biomoleculars to develop biosensor for the detection of other antigens or biocompounds. (c) 2007 Elsevier Ltd. All rights reserved.
C1 [Liang, Wen-Bin; Yuan, Ruo; Chai, Ya-Qin; Li, Yan; Zhuo, Ying] Southwest Univ, Coll Chem & Chem Engn, Chonqing Key Lab Anal Chem, Chongqing 400715, Peoples R China.
C3 Southwest University - China
RP Yuan, R (通讯作者)，Southwest Univ, Coll Chem & Chem Engn, Chonqing Key Lab Anal Chem, Chongqing 400715, Peoples R China.
EM yuanruo@swu.edu.cn
RI Liang, Wenbin/L-6240-2016
OI Liang, Wenbin/0000-0002-9086-4974
CR ALPERT E, 1971, GASTROENTEROLOGY, V61, P137
   Bardea A, 2000, ELECTROANAL, V12, P1097, DOI 10.1002/1521-4109(200010)12:14<1097::AID-ELAN1097>3.0.CO;2-X
   Brown KR, 1996, J AM CHEM SOC, V118, P1154, DOI 10.1021/ja952951w
   CRUMBLISS AL, 1992, BIOTECHNOL BIOENG, V40, P483, DOI 10.1002/bit.260400406
   Dai Z, 2004, J IMMUNOL METHODS, V287, P13, DOI 10.1016/j.jim.2004.01.012
   Darain F, 2003, BIOSENS BIOELECTRON, V18, P773, DOI 10.1016/S0956-5663(03)00004-6
   DERONZIER A, 1989, ACCOUNTS CHEM RES, V22, P249, DOI 10.1021/ar00163a004
   DORON A, 1995, LANGMUIR, V11, P1313, DOI 10.1021/la00004a044
   Elghanian R, 1997, SCIENCE, V277, P1078, DOI 10.1126/science.277.5329.1078
   FRENS G, 1973, NATURE-PHYS SCI, V241, P20, DOI 10.1038/physci241020a0
   Hianik T, 1999, SENSOR ACTUAT B-CHEM, V57, P201, DOI 10.1016/S0925-4005(99)00081-7
   Hosono H, 1997, J PHOTOCH PHOTOBIO A, V107, P63, DOI 10.1016/S1010-6030(97)00028-2
   Katz E, 2003, ELECTROANAL, V15, P913, DOI 10.1002/elan.200390114
   Lei CX, 2004, BIOELECTROCHEMISTRY, V65, P33, DOI 10.1016/j.bioelechem.2004.06.002
   Lei CX, 2003, SENSOR ACTUAT B-CHEM, V96, P582, DOI 10.1016/j.snb.2003.06.001
   Liu SQ, 2003, ANAL LETT, V36, P1, DOI 10.1081/AL-120017740
   Long B, 2003, J AM CHEM SOC, V125, P5152, DOI 10.1021/ja028870z
   Lyon LA, 1998, ANAL CHEM, V70, P5177, DOI 10.1021/ac9809940
   Nie SM, 1997, SCIENCE, V275, P1102, DOI 10.1126/science.275.5303.1102
   NOMURA F, 1989, CANCER, V64, P1700, DOI 10.1002/1097-0142(19891015)64:8<1700::AID-CNCR2820640824>3.0.CO;2-Z
   OKA H, 1994, HEPATOLOGY, V19, P61, DOI 10.1002/hep.1840190111
   OKUDA K, 1986, DIGEST DIS SCI, V31, pS133
   OKUDA K, 1975, GASTROENTEROLOGY, V69, P226
   Pardo-Yissar V, 2003, J AM CHEM SOC, V125, P622, DOI 10.1021/ja028922k
   Sato K, 2003, ADV DRUG DELIVER REV, V55, P379, DOI 10.1016/S0169-409X(02)00225-9
   Shi YT, 2007, J ELECTROANAL CHEM, V604, P9, DOI 10.1016/j.jelechem.2007.02.027
   Shi YT, 2007, ELECTROCHIM ACTA, V52, P3518, DOI 10.1016/j.electacta.2006.10.031
   Shukla R, 2005, LANGMUIR, V21, P10644, DOI 10.1021/la0513712
   STEFANOVA I, 1988, J IMMUNOL METHODS, V111, P67, DOI 10.1016/0022-1759(88)90060-9
   Storri S, 1998, BIOSENS BIOELECTRON, V13, P347, DOI 10.1016/S0956-5663(97)00119-X
   Tang DP, 2004, BIOCHEM ENG J, V22, P43, DOI 10.1016/j.bej.2004.08.002
   Tsutsumi H, 1997, J COLLOID INTERF SCI, V185, P432, DOI 10.1006/jcis.1996.4595
   VERMEULEN LA, 1992, NATURE, V358, P656, DOI 10.1038/358656a0
   Wang L, 2004, ELECTROCHEM COMMUN, V6, P225, DOI 10.1016/j.elecom.2003.12.004
   Wu J, 2006, BIOSENS BIOELECTRON, V22, P102, DOI 10.1016/j.bios.2005.12.008
   Xu SY, 2004, BIOSENS BIOELECTRON, V19, P1117, DOI 10.1016/j.bios.2003.09.007
   Yakovleva J, 2002, ANAL CHEM, V74, P2994, DOI 10.1021/ac015645b
   Yu H, 2004, ANAL BIOCHEM, V331, P98, DOI 10.1016/j.ab.2004.03.042
   Zhang H, 2006, J PHYS CHEM B, V110, P2171, DOI 10.1021/jp055301f
   Zhao JG, 1996, BIOSENS BIOELECTRON, V11, P493, DOI 10.1016/0956-5663(96)86786-8
   Zhuo Y, 2006, SENSOR ACTUAT B-CHEM, V114, P631, DOI 10.1016/j.snb.2005.04.051
   Zhuo Y, 2005, ELECTROCHEM COMMUN, V7, P355, DOI 10.1016/j.elecom.2005.02.001
NR 42
TC 29
Z9 31
U1 1
U2 18
PU PERGAMON-ELSEVIER SCIENCE LTD
PI OXFORD
PA THE BOULEVARD, LANGFORD LANE, KIDLINGTON, OXFORD OX5 1GB, ENGLAND
SN 0013-4686
EI 1873-3859
J9 ELECTROCHIM ACTA
JI Electrochim. Acta
PD JAN 1
PY 2008
VL 53
IS 5
BP 2302
EP 2308
DI 10.1016/j.electacta.2007.09.057
PG 7
WC Electrochemistry
WE Science Citation Index Expanded (SCI-EXPANDED)
SC Electrochemistry
GA 255VL
UT WOS:000252685900030
DA 2023-07-01
ER

PT J
AU Xie, JY
   Dai, YC
   Xing, Y
   Wang, YD
   Yang, GC
   He, EH
   Xu, ZJ
   Fan, PH
   Mo, F
   Wu, YR
   Song, YL
   Cai, XX
AF Xie, Jingyu
   Dai, Yuchuan
   Xing, Yu
   Wang, Yiding
   Yang, Gucheng
   He, Enhui
   Xu, Zhaojie
   Fan, Penghui
   Mo, Fan
   Wu, Yirong
   Song, Yilin
   Cai, Xinxia
TI PtNPs/rGO-GluOx/mPD Directionally Electroplated Dual-Mode Microelectrode
   Arrays for Detecting the Synergistic Relationship between the Cortex and
   Hippocampus of Epileptic Rats
SO ACS SENSORS
LA English
DT Article
DE glutamate biosensor; directional immobilization; implanted
   microelectrode array; epilepsy warning; graphene oxide
ID ELECTROCHEMICAL BIOSENSORS; GLUTAMATE
AB Precise and directional couplings of functional nanomaterials with implantable microelectrode arrays (IMEAs) are critical for the manufacture of sensitive enzyme-based electrochemical neural sensors. However, there is a gap between the microscale of IMEA and conventional bioconjugation techniques for enzyme immobilization, which leads to a series of challenges such as limited sensitivity, signal crosstalk, and high detection voltage. Here, we developed a novel method using carboxylated graphene oxide (cGO) to directionally couple the glutamate oxidase (GluOx) biomolecules onto the neural microelectrode to monitor glutamate concentration and electrophysiology in the cortex and hippocampus of epileptic rats under RuBi-GABA modulation. The resulting glutamate IMEA exhibited good performance involving less signal crosstalk between microelectrodes, lower reaction potential (0.1 V), and higher linear sensitivity (141.00 +/- 5.66 nA mu M-1 mm(-2)). The excellent linearity ranged from 0.3 to 68 mu M (R = 0.992), and the limit of detection was 0.3 mu M. For epileptic rats, the proposed IMEA sensitively obtained synergetic variations in the action potential (Spike), local field potentials (LFPs), and glutamate of the cortex and hippocampus during seizure and RuBi-GABA inhibition. We found that the increase in glutamate preceded the burst of electrophysiological signals. At the same time, both changes in the hippocampus preceded the cortex. This reminded us that glutamate changes in the hippocampus could serve as important indicators for early warning of epilepsy. Our findings provided a new technical strategy for directionally stabilizing enzymes onto the IMEA with versatile implications for various biomolecules' modification and facilitated the development of detecting tools for understanding the neural mechanism.
C1 [Xie, Jingyu; Dai, Yuchuan; Xing, Yu; Wang, Yiding; Yang, Gucheng; He, Enhui; Xu, Zhaojie; Fan, Penghui; Mo, Fan; Wu, Yirong; Song, Yilin; Cai, Xinxia] Chinese Acad Sci, Aerosp Informat Res Inst, State Key Lab Transducer Technol, Beijing 100190, Peoples R China.
   [Xie, Jingyu; Dai, Yuchuan; Xing, Yu; Wang, Yiding; Yang, Gucheng; He, Enhui; Xu, Zhaojie; Fan, Penghui; Mo, Fan; Wu, Yirong; Song, Yilin; Cai, Xinxia] Univ Chinese Acad Sci, Sch Elect Elect & Commun Engn, Beijing 100049, Peoples R China.
C3 Chinese Academy of Sciences; Chinese Academy of Sciences; University of
   Chinese Academy of Sciences, CAS
RP Song, YL; Cai, XX (通讯作者)，Chinese Acad Sci, Aerosp Informat Res Inst, State Key Lab Transducer Technol, Beijing 100190, Peoples R China.; Song, YL; Cai, XX (通讯作者)，Univ Chinese Acad Sci, Sch Elect Elect & Commun Engn, Beijing 100049, Peoples R China.
EM ylsong@mail.ie.ac.cn; xxcai@mail.ie.ac.cn
RI He, Enhui/IUN-8210-2023
OI He, Enhui/0000-0002-7870-5284
FU National Natural Science Foundation of China [L2224042, 61960206012,
   62121003, T2293730, 62171434, 61975206, 61971400, 61973292]; Frontier
   Interdiscipline Project of the Chinese Academy of Sciences
   [XK2022XXC003]; National Key Research and Development Program of China
   [2022YFC2402501, 2022YFB3205602]; Scientific Instrument Developing
   Project of the Chinese Academy of Sciences [2021ZD02016030]; Major
   Program of Scientific and Technical Innovation 2030;  [GJJSTD20210004]
FX This work was sponsored by the National Natural Science Foundation of
   China (Nos. L2224042, 61960206012, 62121003, T2293730, 62171434,
   61975206, 61971400, and 61973292) , the Frontier Interdiscipline Project
   of the Chinese Academy of Sciences (No. XK2022XXC003) , the National Key
   Research and Development Program of China (Nos. 2022YFC2402501,
   2022YFB3205602) , the Major Program of Scientific and Technical
   Innovation 2030 (No. 2021ZD02016030) , and the Scientific Instrument
   Developing Project of the Chinese Academy of Sciences (No.
   GJJSTD20210004) .
CR Abidian MR, 2009, ADV FUNCT MATER, V19, P573, DOI 10.1002/adfm.200801473
   Burmeister JJ, 2020, J NEUROSCI METH, V329, DOI 10.1016/j.jneumeth.2019.108435
   Canales A, 2018, ACCOUNTS CHEM RES, V51, P829, DOI 10.1021/acs.accounts.7b00558
   Dai YC, 2021, MICROMACHINES-BASEL, V12, DOI 10.3390/mi12060659
   Fiath R, 2018, BIOSENS BIOELECTRON, V106, P86, DOI 10.1016/j.bios.2018.01.060
   Ganesana M, 2019, BIOSENS BIOELECTRON, V130, P103, DOI 10.1016/j.bios.2019.01.049
   Gao F, 2019, IEEE T BIO-MED ENG, V66, P3080, DOI 10.1109/TBME.2019.2900251
   Gent TC, 2018, NAT NEUROSCI, V21, P974, DOI 10.1038/s41593-018-0164-7
   Govindarajan S, 2013, SENSOR ACTUAT B-CHEM, V178, P606, DOI 10.1016/j.snb.2012.12.077
   Green JL, 2021, BIOCHEM PHARMACOL, V193, DOI 10.1016/j.bcp.2021.114786
   Guo HL, 2009, ACS NANO, V3, P2653, DOI 10.1021/nn900227d
   Hughes G, 2016, TRAC-TREND ANAL CHEM, V79, P106, DOI 10.1016/j.trac.2015.10.020
   Jun JJ, 2017, NATURE, V551, P232, DOI 10.1038/nature24636
   Kucherenko IS, 2020, ANAL CHIM ACTA, V1111, P114, DOI 10.1016/j.aca.2020.03.034
   Leonardi SG, 2014, CHEMELECTROCHEM, V1, P617, DOI 10.1002/celc.201300106
   Luan L, 2020, NEURON, V108, P302, DOI 10.1016/j.neuron.2020.10.011
   Moldovan N, 2021, SENSOR ACTUAT B-CHEM, V337, DOI 10.1016/j.snb.2021.129795
   Pan C, 2020, CURR OPIN ELECTROCHE, V19, P162, DOI 10.1016/j.coelec.2019.12.008
   Paxinos G, 1998, RAT BRAIN IN STEREOTAXIC COORDINATES, FOURTH ED., pix
   Sarlo GL, 2021, SEIZURE-EUR J EPILEP, V91, P213, DOI 10.1016/j.seizure.2021.06.028
   Shi WT, 2014, BIOSENS BIOELECTRON, V51, P244, DOI 10.1016/j.bios.2013.07.062
   Tan C, 2018, SENSOR ACTUAT B-CHEM, V258, P193, DOI 10.1016/j.snb.2017.11.054
   Tejada S, 2007, BRAIN RES BULL, V71, P372, DOI 10.1016/j.brainresbull.2006.10.005
   Tian FM, 2009, ANAL CHIM ACTA, V645, P86, DOI 10.1016/j.aca.2009.04.048
   Unnikrishnan B, 2013, BIOSENS BIOELECTRON, V39, P70, DOI 10.1016/j.bios.2012.06.045
   Wang Y, 2019, PHARMACOL THERAPEUT, V201, P77, DOI 10.1016/j.pharmthera.2019.05.010
   Xiao GH, 2019, ACS SENSORS, V4, P1992, DOI 10.1021/acssensors.9b00182
   Xiao GH, 2019, SENSOR ACTUAT B-CHEM, V288, P601, DOI 10.1016/j.snb.2019.03.035
   Xiao TF, 2018, ANAL CHEM, V90, P13783, DOI 10.1021/acs.analchem.8b04348
   Xie J., J MICROMECH MICROENG
   Xie JY, 2020, NANO RES, V13, P1756, DOI 10.1007/s12274-020-2802-0
   Xie Y, 2021, J ELECTROANAL CHEM, V893, DOI 10.1016/j.jelechem.2021.115328
   Yang C, 2017, ANAL CHIM ACTA, V965, P1, DOI 10.1016/j.aca.2017.01.039
   Yu P, 2020, ANGEW CHEM INT EDIT, V59, P22652, DOI 10.1002/anie.202010195
   Zhang S, 2016, BIOSENS BIOELECTRON, V85, P53, DOI 10.1016/j.bios.2016.04.087
NR 35
TC 0
Z9 0
U1 9
U2 9
PU AMER CHEMICAL SOC
PI WASHINGTON
PA 1155 16TH ST, NW, WASHINGTON, DC 20036 USA
SN 2379-3694
J9 ACS SENSORS
JI ACS Sens.
PD APR 28
PY 2023
VL 8
IS 4
BP 1810
EP 1818
DI 10.1021/acssensors.3c00140
EA APR 2023
PG 9
WC Chemistry, Multidisciplinary; Chemistry, Analytical; Nanoscience &
   Nanotechnology
WE Science Citation Index Expanded (SCI-EXPANDED)
SC Chemistry; Science & Technology - Other Topics
GA F2MU9
UT WOS:000969023200001
PM 37014663
DA 2023-07-01
ER

PT J
AU Shekher, K
   Sampath, K
   Vandini, S
   Satyanarayana, M
   Gobi, KV
AF Shekher, Kummari
   Sampath, Karingula
   Vandini, Shiv
   Satyanarayana, Moru
   Gobi, K. Vengatajalabathy
TI Gold nanoparticle assimilated polymer layer on carbon nanotube matrices
   for sensitive detection of serotonin in presence of dopamine in-vitro
SO INORGANICA CHIMICA ACTA
LA English
DT Article
DE Nanotubes; Gold nanoparticles; Serotonin; Conducting polymer; Serum
   analysis
ID ELECTROCHEMICAL DETERMINATION; PASTE ELECTRODE; GRAPHENE OXIDE; LIQUID;
   SENSOR; NANOCOMPOSITE; URINE; FILM
AB A biosensor has been developed based on simple electrodeposition of 2-amino-5-mercapto-1,3,4-thiadiazole (AMT) and gold nanoparticles (nAu) on functionalized carbon nanotube (f-CNT) coated glassy carbon electrode for sensitive detection of an important neurotransmitter, serotonin (5-HT). The glassy carbon electrode was coated with f-CNT, and then deposition of a thin layer of poly-AMT (pAMT) followed by nAu was electrochemically carried out by applying an oxidation potential first and then a reduction potential. The fabricated sensor has been characterized by scanning electron microscopy (SEM) and EDX to realize the sensor system's surface morphological and chemical properties. Electrochemical responses of serotonin at nAu/pAMT/f-CNT/ GCE sensor were investigated by cyclic voltammetry (CV), square wave voltammetry (SWV) and i-t amperometric analysis. The fabricated nAu/pAMT/f-CNT electrode showed high electrocatalytic performance towards the oxidation of 5-HT compared to pAMT/f-CNT and bare GCE, and it exhibited the highest oxidation peak current. At the optimized conditions of SWV, a linear calibration plot was achieved between the peak current against 5-HT concentration, and the detection limit was as low as 7.8 nM. The nAu/pAMT incorporated f-CNT electrode has been investigated for selectivity towards 5-HT in presence of an important electroactive interferent, dopamine (DA). We determined 5-HT from human serum for the practical utility of the sensor and have observed good recovery limits of 96.3 to 103.6 %.
C1 [Shekher, Kummari; Sampath, Karingula; Vandini, Shiv; Gobi, K. Vengatajalabathy] Natl Inst Technol, Dept Chem, Warangal 506004, Telangana, India.
   [Satyanarayana, Moru] VIT AP Univ, Sch Adv Sci, Amaravati Campus, Amaravati 522237, Andhra Pradesh, India.
C3 National Institute of Technology (NIT System); National Institute of
   Technology Warangal; VIT-AP University; VIT Bhopal University
RP Gobi, KV (通讯作者)，Natl Inst Technol, Dept Chem, Warangal 506004, Telangana, India.
EM kvgobichem@nitw.ac.in
RI Moru, Satyanarayana/AAF-3189-2021
OI Moru, Satyanarayana/0000-0003-4301-0383; kummari,
   shekher/0000-0002-8202-5214
FU National Institute of Technology Warangal; Ministry of Human Resource
   Development, India; Department of Science and Technology -FIST program,
   India [SR/FST/CS-II/2018/65]
FX The authors gratefully acknowledge National Institute of Technology
   Warangal and Ministry of Human Resource Development, India for Doctoral
   Research Fellowship to Shekher Kummari and financial sup- port. Authors
   thank Department of Science and Technology -FIST pro- gram, India
   (SR/FST/CS-II/2018/65) for providing fund for the improvement of S & T
   infrastructure at the Department of Chemistry, National Institute of
   Technology Warangal.
CR Bonetto MC, 2018, ELECTROCHIM ACTA, V283, P338, DOI 10.1016/j.electacta.2018.06.179
   Cesarino I, 2014, MAT SCI ENG C-MATER, V40, P49, DOI 10.1016/j.msec.2014.03.030
   Dascalescu D, 2021, CHEMOSENSORS, V9, DOI 10.3390/chemosensors9010014
   Fayemi Omolola E., 2017, Sensing and Bio-Sensing Research, V13, P17, DOI 10.1016/j.sbsr.2017.01.005
   Ghanbari MH, 2019, MICROCHIM ACTA, V186, DOI 10.1007/s00604-019-3761-6
   Gupta P, 2014, TALANTA, V120, P17, DOI 10.1016/j.talanta.2013.11.075
   Han HS, 2013, APPL SURF SCI, V284, P438, DOI 10.1016/j.apsusc.2013.07.116
   Han J, 2017, PROG POLYM SCI, V70, P52, DOI 10.1016/j.progpolymsci.2017.04.002
   Huang X, 2011, CRIT REV FOOD SCI, V51, P269, DOI 10.1080/10408398.2010.529193
   Jiang L, 2019, J ALLOY COMPD, V770, P35, DOI 10.1016/j.jallcom.2018.07.277
   Jin QZ, 2008, FOOD CHEM, V108, P779, DOI 10.1016/j.foodchem.2007.11.022
   Kummari S, 2019, MICROCHEM J, V148, P626, DOI 10.1016/j.microc.2019.05.054
   Li YH, 2019, MATER RES BULL, V109, P240, DOI 10.1016/j.materresbull.2018.10.002
   Linting Z., 2012, SENSOR ACTUAT B-CHEM, V174, P359, DOI DOI 10.1016/J.SNB.2012.06.051
   Martins TS, 2018, SENSOR ACTUAT B-CHEM, V276, P378, DOI 10.1016/j.snb.2018.08.131
   Mazloum-Ardakani M, 2014, ELECTROCHIM ACTA, V130, P634, DOI 10.1016/j.electacta.2014.03.063
   Mazloum-Ardakani M, 2014, J ELECTROANAL CHEM, V717, P17, DOI 10.1016/j.jelechem.2013.12.034
   Mohanaraj S, 2019, JOVE-J VIS EXP, DOI 10.3791/59552
   Patel BA, 2005, J CHROMATOGR B, V818, P269, DOI 10.1016/j.jchromb.2005.01.008
   Riaz U, 2015, MATER RES BULL, V71, P75, DOI 10.1016/j.materresbull.2015.06.035
   Rivas GA, 2007, TALANTA, V74, P291, DOI 10.1016/j.talanta.2007.10.013
   Roman DA, 2004, BIOMED CHROMATOGR, V18, P422, DOI 10.1002/bmc.330
   Satyanarayana M, 2015, ELECTROCHIM ACTA, V178, P608, DOI 10.1016/j.electacta.2015.08.036
   Schroeder V, 2019, CHEM REV, V119, P599, DOI 10.1021/acs.chemrev.8b00340
   Song MJ, 2014, BIOSENS BIOELECTRON, V52, P411, DOI 10.1016/j.bios.2013.08.040
   Sun DF, 2018, SENSOR ACTUAT B-CHEM, V259, P433, DOI 10.1016/j.snb.2017.12.037
   Vinothkumar K, 2018, MATER TODAY COMMUN, V14, P27, DOI 10.1016/j.mtcomm.2017.12.007
   Wang C, 2018, J COLLOID INTERF SCI, V521, P1, DOI 10.1016/j.jcis.2018.02.072
   Wang GX, 2017, BIOSENS BIOELECTRON, V92, P396, DOI 10.1016/j.bios.2016.10.088
NR 29
TC 2
Z9 2
U1 3
U2 3
PU ELSEVIER SCIENCE SA
PI LAUSANNE
PA PO BOX 564, 1001 LAUSANNE, SWITZERLAND
SN 0020-1693
EI 1873-3255
J9 INORG CHIM ACTA
JI Inorg. Chim. Acta
PD MAY 1
PY 2023
VL 549
AR 121399
DI 10.1016/j.ica.2023.121399
EA JAN 2023
PG 6
WC Chemistry, Inorganic & Nuclear
WE Science Citation Index Expanded (SCI-EXPANDED)
SC Chemistry
GA C7HU3
UT WOS:000963593300001
DA 2023-07-01
ER

PT J
AU Khoshbin, Z
   Shakour, N
   Iranshahi, M
   Butler, AE
   Sahebkar, A
AF Khoshbin, Zahra
   Shakour, Neda
   Iranshahi, Mehrdad
   Butler, Alexandra E.
   Sahebkar, Amirhossein
TI Aptamer-based Biosensors: Promising Sensing Technology for Diabetes
   Diagnosis in Biological Fluids
SO CURRENT MEDICINAL CHEMISTRY
LA English
DT Review
DE Aptamer; diabetes; biosensor; biomarker; nanoparticle; aptasensor
ID ENDOTHELIAL GROWTH-FACTOR; C-REACTIVE PROTEIN; HYBRIDIZATION
   CHAIN-REACTION; HIGHLY SENSITIVE DETECTION; GLYCATED HEMOGLOBIN HBA1C;
   LABEL-FREE; ELECTROCHEMICAL APTASENSOR; OXIDATIVE STRESS; HUMAN SERUM;
   MATRIX METALLOPROTEINASES
AB Diabetes is a chronic disease state in which the pancreas fails to secrete sufficient insulin, resulting in an elevation of blood glucose levels. As one of the most prevalent diseases worldwide, diabetes is recognized as a global health concern that, if undiagnosed or untreated, can lead to serious and life-threatening complications, such as kidney failure, cardiovascular disease and diabetic retinopathy. Despite progress in the diagnosis of diabetes, limitations still exist with current analytical techniques, and, therefore, the development of precise sensing devices for on-site, real-time detection of diabetes is needed. Biosensors have contributed significantly to the field of diabetes healthcare, due to their cost-effectiveness, portability, ease of use, and rapid assay time. Recently, there has been a preference for the utilization of aptamers over antibodies in designing biosensors. Aptasensors, biosensors made with aptamers, offer potential in the diagnosis of diabetes. Aptamers, due to having lower molecular weight, low price, and stability over a wide temperature range and pH range, their in vitro synthesis, and the ability to refold after being removed from denaturing conditions compared to antibodies, have some distinctive characteristics as well as diverse types, such as optical FNA-based biosensors, colorimetric biosensors, fluorescent biosensors and electrochemical FNA-based biosensors. With this in mind, we highlight the recent developments and novel perspectives in the field of aptasensor design to quantitatively monitor diabetes biomarkers. Finally, some results are highlighted to offer a basis for the future design of aptasensor kits for diabetes diagnosis.
C1 [Khoshbin, Zahra] Mashhad Univ Med Sci, Pharmaceut Technol Inst, Pharmaceut Res Ctr, Mashhad, Iran.
   [Khoshbin, Zahra; Shakour, Neda] Mashhad Univ Med Sci, Sch Pharm, Dept Med Chem, Mashhad, Iran, Islamic R.
   [Shakour, Neda] Mashhad Univ Med Sci, Student Res Comm, Fac Med, Mashhad, Iran.
   [Iranshahi, Mehrdad; Sahebkar, Amirhossein] Mashhad Univ Med Sci, Pharmaceut Technol Inst, Biotechnol Res Ctr, Mashhad, Iran.
   [Butler, Alexandra E.] Royal Coll Surg Ireland, Res Dept, Adliya, Bahrain.
   [Sahebkar, Amirhossein] Mashhad Univ Med Sci, Appl Biomed Res Ctr, Mashhad, Iran.
   [Sahebkar, Amirhossein] Mashhad Univ Med Sci, Sch Pharm, Dept Biotechnol, Mashhad, Iran.
C3 Mashhad University Medical Science; Mashhad University Medical Science;
   Mashhad University Medical Science; Royal College of Surgeons - Ireland;
   Royal College of Surgeons in Ireland - Medical University of Bahrain;
   Mashhad University Medical Science; Mashhad University Medical Science
RP Sahebkar, A (通讯作者)，Mashhad Univ Med Sci, Pharmaceut Technol Inst, Biotechnol Res Ctr, Mashhad, Iran.
EM amir_saheb2000@yahoo.com
RI shakour, neda/ADU-5645-2022
OI shakour, neda/0000-0002-9874-1397
CR Abazar F, 2020, SENSOR ACTUAT B-CHEM, V304, DOI 10.1016/j.snb.2019.127281
   Abel ED, 2001, NATURE, V409, P729, DOI 10.1038/35055575
   Abellan R, 2004, J PHARMACEUT BIOMED, V35, P1169, DOI 10.1016/j.jpba.2004.02.001
   Abnous K, 2019, BIOSENS BIOELECTRON, V144, DOI 10.1016/j.bios.2019.111674
   Ahmed N, 2005, DIABETES CARE, V28, P2465, DOI 10.2337/diacare.28.10.2465
   Ahn MH, 2003, PHYS REV LETT, V90, DOI 10.1103/PhysRevLett.90.041801
   Ali M, 2020, SPECTROCHIM ACTA A, V226, DOI 10.1016/j.saa.2019.117610
   Almusharraf AY, 2018, MICROCHIM ACTA, V185, DOI 10.1007/s00604-018-2789-3
   Anik U, 2017, WOODH PUBL SER BIOM, V118, P275, DOI 10.1016/B978-0-08-100072-4.00012-5
   Anthony RM, 2008, SCIENCE, V320, P373, DOI 10.1126/science.1154315
   Antonio M, 2020, TALANTA, V214, DOI 10.1016/j.talanta.2020.120868
   Asad Ambreen, 2009, JPMA Journal of the Pakistan Medical Association, V59, P594
   Asiedu MK, 2011, CANCER RES, V71, P4707, DOI 10.1158/0008-5472.CAN-10-4554
   Assmann TS, 2017, ENDOCR CONNECT, V6, P773, DOI 10.1530/EC-17-0248
   Barrios C, 2016, J AM SOC NEPHROL, V27, P933, DOI 10.1681/ASN.2015010109
   Belo VA, 2015, INT J OBESITY, V39, P130, DOI 10.1038/ijo.2013.173
   Bernard ED, 2015, ANAL BIOCHEM, V472, P67, DOI 10.1016/j.ab.2014.11.017
   Berndt J, 2005, DIABETES, V54, P2911, DOI 10.2337/diabetes.54.10.2911
   Bialkowski K, 1996, CANCER LETT, V99, P93, DOI 10.1016/0304-3835(95)04042-0
   BORNSTEIN P, 1995, J CELL BIOL, V130, P503, DOI 10.1083/jcb.130.3.503
   Boulton AJM, 2005, LANCET, V366, P1719, DOI 10.1016/S0140-6736(05)67698-2
   Boulton AJM, 2004, DIABETES CARE, V27, P1458, DOI 10.2337/diacare.27.6.1458
   Brema I., 2016, ENDOCRINOL METAB INT, V3, P00068
   Broedbaek K, 2011, FREE RADICAL BIO MED, V51, P1473, DOI 10.1016/j.freeradbiomed.2011.07.007
   Cai S, 2019, LUMINESCENCE, V34, P823, DOI 10.1002/bio.3677
   Cameron NE, 2008, CURR DRUG TARGETS, V9, P60, DOI 10.2174/138945008783431718
   Cavadini G, 2007, P NATL ACAD SCI USA, V104, P12843, DOI 10.1073/pnas.0701466104
   Chang HM, 2010, METABOLISM, V59, P1276, DOI 10.1016/j.metabol.2009.11.021
   CHANTRY D, 1989, J IMMUNOL, V142, P4295
   Chateauvieux S, 2011, BIOCHEM PHARMACOL, V82, P1291, DOI 10.1016/j.bcp.2011.06.045
   Chen CM, 2009, NEUROBIOL DIS, V33, P429, DOI 10.1016/j.nbd.2008.11.011
   Chen H, 1996, BIOCHEM J, V318, P959, DOI 10.1042/bj3180959
   Chen LN, 2015, MOL MED REP, V12, P5391, DOI 10.3892/mmr.2015.4006
   Chen S, 2014, INT J MOL MED, V33, P840, DOI 10.3892/ijmm.2014.1644
   Chen XJ, 2014, ANAL CHEM, V86, P4278, DOI 10.1021/ac404070m
   Chen Z, 2018, TALANTA, V189, P143, DOI 10.1016/j.talanta.2018.05.061
   Cheng JL, 2020, ANAL BIOANAL CHEM, V412, P3073, DOI 10.1007/s00216-020-02552-5
   Choi D, 2011, CURR DIABETES REV, V7, P284, DOI 10.2174/157339911796397820
   Christensen B, 2013, AM J PHYSIOL-ENDOC M, V305, pE879, DOI 10.1152/ajpendo.00269.2013
   Ciemins Elizabeth L, 2009, J Diabetes Sci Technol, V3, P452
   Collnot EM, 2012, J CONTROL RELEASE, V161, P235, DOI 10.1016/j.jconrel.2012.01.028
   Datta D, 2017, IEEE T NANOTECHNOL, V16, P196, DOI 10.1109/TNANO.2016.2647715
   Dimitrijevic ZM, 2012, INT J MED SCI, V9, P808, DOI 10.7150/ijms.4910
   Dong JJ, 2020, SPECTROCHIM ACTA A, V226, DOI 10.1016/j.saa.2019.117622
   DREXLER J, 1977, ACTA DIABETOL LAT, V14, P112, DOI 10.1007/BF02581398
   Du Clos TW, 2004, IMMUNOL RES, V30, P261, DOI 10.1385/IR:30:3:261
   Dzeja P, 2009, INT J MOL SCI, V10, P1729, DOI 10.3390/ijms10041729
   Fan JH, 2016, ANAL CHIM ACTA, V946, P48, DOI 10.1016/j.aca.2016.10.022
   Fan RF, 2012, ENVIRON INT, V42, P53, DOI 10.1016/j.envint.2011.03.021
   Farzadfard A, 2020, TALANTA, V211, DOI 10.1016/j.talanta.2020.120722
   Fei AR, 2015, BIOSENS BIOELECTRON, V70, P122, DOI 10.1016/j.bios.2015.03.028
   Fenjves ES, 2003, TRANSPLANTATION, V75, P1356, DOI 10.1097/01.TP.0000062862.88375.BD
   Ferrannini E, 2004, DIABETOLOGIA, V47, P943, DOI 10.1007/s00125-004-1381-z
   Fu XX, 2019, BIOSENS BIOELECTRON, V132, P302, DOI 10.1016/j.bios.2019.02.054
   Fukumoto H, 1998, J Atheroscler Thromb, V5, P29
   Gallagher EJ, 2009, J DIABETES, V1, P9, DOI 10.1111/j.1753-0407.2009.00009.x
   Garten A, 2015, NAT REV ENDOCRINOL, V11, P535, DOI 10.1038/nrendo.2015.117
   Ghalehno MH, 2019, J IRAN CHEM SOC, V16, P1783, DOI 10.1007/s13738-019-01650-1
   Gharagozlian S, 2009, BMC CLIN PATHOL, V9, DOI 10.1186/1472-6890-9-7
   Ghosh S, 2018, IEEE T NANOBIOSCI, V17, P417, DOI 10.1109/TNB.2018.2852261
   Ghosh S, 2017, NANOTECHNOLOGY, V28, DOI 10.1088/1361-6528/aa893a
   Giebel SJ, 2005, LAB INVEST, V85, P597, DOI 10.1038/labinvest.3700251
   Goldstein DE, 2004, DIABETES CARE, V27, P1761, DOI 10.2337/diacare.27.7.1761
   Gu CX, 2020, ANAL CHIM ACTA, V1110, P44, DOI 10.1016/j.aca.2020.03.019
   Guay C, 2011, TRANSL RES, V157, P253, DOI 10.1016/j.trsl.2011.01.009
   Haghshenas E, 2019, J IRAN CHEM SOC, V16, P593, DOI 10.1007/s13738-018-1533-6
   Hehlgans T, 2005, IMMUNOLOGY, V115, P1, DOI 10.1111/j.1365-2567.2005.02143.x
   Heyduk E, 2010, DIABETES, V59, P2360, DOI 10.2337/db10-0088
   Hinokio Y, 2002, DIABETOLOGIA, V45, P877, DOI 10.1007/s00125-002-0831-8
   Hoelzel W, 1996, J Int Fed Clin Chem, V8, P62
   Horiguchi M, 2012, J BIOCHEM, V152, P321, DOI 10.1093/jb/mvs089
   Hotamisligil GS, 1996, SCIENCE, V271, P665, DOI 10.1126/science.271.5249.665
   Iwasaki A, 2015, NAT IMMUNOL, V16, P343, DOI 10.1038/ni.3123
   Iwase H, 2001, FORENSIC SCI INT, V115, P123, DOI 10.1016/S0379-0738(00)00298-X
   Jabbari Sepideh, 2015, Asian Pac J Cancer Prev, V16, P6507
   Jarczewska M, 2018, TALANTA, V189, P45, DOI 10.1016/j.talanta.2018.06.035
   Jauker M, 2015, ANGEW CHEM INT EDIT, V54, P14564, DOI 10.1002/anie.201506593
   Jelodar G, 2020, PHYSIOL REP, V8, DOI 10.14814/phy2.14348
   Joergensen A, 2011, PLOS ONE, V6, DOI 10.1371/journal.pone.0020795
   Jones JI, 2019, PHARMACEUTICALS-BASE, V12, DOI 10.3390/ph12020079
   Kadoglou NP, 2005, ANGIOLOGY, V56, P173, DOI 10.1177/000331970505600208
   Kamat PK, 2016, ALCOHOL CLIN EXP RES, V40, P2474, DOI 10.1111/acer.13234
   Kang Young Sun, 2011, Chonnam Med J, V47, P139, DOI 10.4068/cmj.2011.47.3.139
   Karsten CM, 2012, NAT MED, V18, P1401, DOI 10.1038/nm.2862
   Kaur A., 2012, EUR J EXP BIOL, V2, P389
   Kharroubi AT, 2014, PLOS ONE, V9, DOI 10.1371/journal.pone.0088123
   Khoshbin Z, 2018, BIOSENS BIOELECTRON, V122, P263, DOI 10.1016/j.bios.2018.09.060
   Khoshbin Z, 2018, BIOSENS BIOELECTRON, V116, P130, DOI 10.1016/j.bios.2018.05.051
   Kim SH, 2019, BIOSENS BIOELECTRON, V123, P160, DOI 10.1016/j.bios.2018.08.021
   Kim Y, 2016, KIDNEY RES CLIN PRAC, V35, P69, DOI 10.1016/j.krcp.2016.02.004
   Kloeting N, 2007, CELL METAB, V6, P79, DOI 10.1016/j.cmet.2007.06.002
   Koga M, 2014, CLIN CHIM ACTA, V433, P96, DOI 10.1016/j.cca.2014.03.001
   Koga M, 2010, ENDOCR J, V57, P751, DOI 10.1507/endocrj.K10E-138
   KOHLER N, 1974, EXP CELL RES, V87, P297, DOI 10.1016/0014-4827(74)90484-4
   Kotnik P, 2011, EUR J ENDOCRINOL, V165, P703, DOI 10.1530/EJE-11-0431
   Kouzuma T, 2002, CLIN CHIM ACTA, V324, P61, DOI 10.1016/S0009-8981(02)00207-3
   Kover K, 2013, PLOS ONE, V8, DOI 10.1371/journal.pone.0058767
   Kristensen PL, 2009, DIABETES RES CLIN PR, V85, P75, DOI 10.1016/j.diabres.2009.01.008
   Kundi H, 2017, ENDOCR RES, V42, P36, DOI 10.3109/07435800.2016.1171235
   Kuo HW, 2007, MUTAT RES-GEN TOX EN, V631, P62, DOI 10.1016/j.mrgentox.2007.04.009
   Lan JM, 2016, MICROCHIM ACTA, V183, P3201, DOI 10.1007/s00604-016-1965-6
   Lau KS, 2007, CELL, V129, P123, DOI 10.1016/j.cell.2007.01.049
   Lee SJ, 2008, ANAL CHEM, V80, P2867, DOI 10.1021/ac800050a
   Lee SJ, 2012, SENSOR ACTUAT B-CHEM, V168, P243, DOI 10.1016/j.snb.2012.04.016
   Li J, 2013, INT J MOL SCI, V14, P24438, DOI 10.3390/ijms141224438
   Li JL, 2016, BIOSENS BIOELECTRON, V79, P887, DOI 10.1016/j.bios.2016.01.029
   Li JL, 2017, BIOSENS BIOELECTRON, V89, P964, DOI 10.1016/j.bios.2016.09.078
   Li TT, 2016, RSC ADV, V6, P30732, DOI 10.1039/c6ra00329j
   Li X, 2015, ANALYST, V140, P7918, DOI 10.1039/c5an01759a
   Liu C, 2019, MICROCHIM ACTA, V186, DOI 10.1007/s00604-019-3804-z
   Liu C, 2019, TALANTA, V199, P596, DOI 10.1016/j.talanta.2019.03.013
   Liu H, 2016, J PHARMACEUT BIOMED, V118, P177, DOI 10.1016/j.jpba.2015.10.035
   Liu H, 2014, ANAL BIOCHEM, V458, P4, DOI 10.1016/j.ab.2014.04.031
   Liu JT, 2008, ANAL BIOCHEM, V375, P90, DOI 10.1016/j.ab.2008.01.004
   Liu J, 2008, ENDOCRINE, V34, P23, DOI 10.1007/s12020-008-9097-3
   Liu SX, 2022, BIOSENS BIOELECTRON, V209, DOI 10.1016/j.bios.2022.114251
   Liu Z, 2018, NAT COMMUN, V9, DOI 10.1038/s41467-018-03333-6
   Loukovaara S, 2015, ACTA OPHTHALMOL, V93, P67, DOI 10.1111/aos.12507
   Lupsa BC, 2018, CURR OPIN ENDOCRINOL, V25, P87, DOI 10.1097/MED.0000000000000400
   Ma HM, 2013, CHEMOSPHERE, V90, P1023, DOI 10.1016/j.chemosphere.2012.07.063
   Mao S, 2014, CLIN CHIM ACTA, V431, P206, DOI 10.1016/j.cca.2014.02.007
   Martins GV, 2017, SCI REP-UK, V7, DOI 10.1038/s41598-017-14878-9
   Matharu Z, 2014, ANAL CHEM, V86, P8865, DOI 10.1021/ac502383e
   McKeague M, 2013, RSC ADV, V3, P24415, DOI 10.1039/c3ra43893g
   Menon S, 2020, J ELECTROANAL CHEM, V878, DOI 10.1016/j.jelechem.2020.114596
   Messina GA, 2008, ANAL BIOCHEM, V380, P262, DOI 10.1016/j.ab.2008.05.055
   Miao P, 2017, MICROCHIM ACTA, V184, P3901, DOI 10.1007/s00604-017-2419-5
   Moshal KS, 2006, AM J PHYSIOL-CELL PH, V290, pC883, DOI 10.1152/ajpcell.00359.2005
   Muhammad S, 2019, SENSOR ACTUAT B-CHEM, V292, P321, DOI 10.1016/j.snb.2019.04.119
   Murphy-Ullrich JE, 2000, CYTOKINE GROWTH F R, V11, P59, DOI 10.1016/S1359-6101(99)00029-5
   Nairz M, 2012, MICROBES INFECT, V14, P238, DOI 10.1016/j.micinf.2011.10.005
   Najjar A., 2014, ADV PHARMACOL, V2014, P749823, DOI [10.1155/2014/749823, DOI 10.1155/2014/749823]
   Neufeld G, 1999, FASEB J, V13, P9, DOI 10.1096/fasebj.13.1.9
   Nielsen Lotte B, 2012, Exp Diabetes Res, V2012, P896362, DOI 10.1155/2012/896362
   Ogurtsova K, 2022, DIABETES RES CLIN PR, V183, DOI 10.1016/j.diabres.2021.109118
   Ojeda I, 2013, ELECTROANAL, V25, P2166, DOI 10.1002/elan.201300269
   OSAKI S, 1966, J BIOL CHEM, V241, P2746
   Pagliuca FW, 2014, CELL, V159, P428, DOI 10.1016/j.cell.2014.09.040
   Park JW, 2012, BIOSENS BIOELECTRON, V38, P233, DOI 10.1016/j.bios.2012.05.036
   Pepys MB, 2003, J CLIN INVEST, V111, P1805, DOI 10.1172/JCI200318921
   Perez-Sepulveda A, 2013, BIOMED RES INT, V2013, DOI 10.1155/2013/731962
   Petersen JR, 2010, CLIN CHIM ACTA, V411, P2062, DOI 10.1016/j.cca.2010.09.004
   PIERCE GF, 1995, J CLIN INVEST, V96, P1336, DOI 10.1172/JCI118169
   Pinchevsky Y, 2020, INT J GEN MED, V13, P121, DOI 10.2147/IJGM.S226010
   Pinlaor S, 2004, CARCINOGENESIS, V25, P1535, DOI 10.1093/carcin/bgh157
   Polonsky KS, 2006, NEW ENGL J MED, V354, P2596, DOI 10.1056/NEJMe068091
   Poulsen HE, 2014, BBA-GEN SUBJECTS, V1840, P801, DOI 10.1016/j.bbagen.2013.06.009
   Revollo JR, 2007, CELL METAB, V6, P363, DOI 10.1016/j.cmet.2007.09.003
   Revollo JR, 2007, CURR OPIN GASTROEN, V23, P164, DOI 10.1097/MOG.0b013e32801b3c8f
   Rezvan N, 2012, ARCH GYNECOL OBSTET, V285, P1257, DOI 10.1007/s00404-011-2156-7
   Ritz E, 1999, AM J KIDNEY DIS, V34, P795, DOI 10.1016/S0272-6386(99)70035-1
   Rocha M, 2013, PLOS ONE, V8, DOI 10.1371/journal.pone.0078670
   Roder PV, 2016, EXP MOL MED, V48, DOI 10.1038/emm.2016.6
   Romacho T, 2013, MEDIAT INFLAMM, V2013, DOI 10.1155/2013/946427
   Sacks DB, 2002, CLIN CHEM, V48, P436
   Saeed J, 2016, MICROCHIM ACTA, V183, P2205, DOI 10.1007/s00604-016-1852-1
   Saichua P, 2015, PLOS NEGLECT TROP D, V9, DOI 10.1371/journal.pntd.0003949
   Salek-Maghsoudi A, 2018, BIOSENS BIOELECTRON, V99, P122, DOI 10.1016/j.bios.2017.07.047
   Sallacan N, 2002, ANAL CHEM, V74, P702, DOI 10.1021/ac0109873
   Saltiel AR, 2021, J CLIN INVEST, V131, DOI 10.1172/JCI142241
   Salven P, 1999, CLIN CANCER RES, V5, P487
   Scarano S, 2015, ANAL CHIM ACTA, V897, P1, DOI 10.1016/j.aca.2015.07.009
   Sebastiani G, 2011, DIABETES-METAB RES, V27, P862, DOI 10.1002/dmrr.1262
   Sethi JK, 2007, CURR HYPERTENS REP, V9, P33, DOI 10.1007/s11906-007-0007-5
   SHAMOON H, 1993, NEW ENGL J MED, V329, P977, DOI 10.1056/nejm199309303291401
   Sharma P, 2020, INT J BIOL MACROMOL, V155, P685, DOI 10.1016/j.ijbiomac.2020.03.205
   Shen L, 2007, CHEM COMMUN, P2169, DOI 10.1039/b618909a
   SHIMODA R, 1994, CANCER RES, V54, P3171
   Shrivastava A., 2011, CHRON YOUNG SCI, V2, P21, DOI [10.4103/2229-5186.79345, DOI 10.4103/2229-5186.79345]
   Singh V, 2017, ACS SENSORS, V2, P909, DOI 10.1021/acssensors.7b00124
   Song YJ, 2009, CHEM COMMUN, P1975, DOI 10.1039/b818415a
   Stoyanoff TR, 2014, TOXICOLOGY, V318, P13, DOI 10.1016/j.tox.2014.01.011
   Sullivan LA, 2010, MABS-AUSTIN, V2, P165, DOI 10.4161/mabs.2.2.11360
   Tabrizi MA, 2018, MICROCHIM ACTA, V185, DOI 10.1007/s00604-017-2570-z
   Taghdisi SM, 2021, TALANTA, V223, DOI 10.1016/j.talanta.2020.121705
   Taghdisi SM, 2020, ANAL CHIM ACTA, V1120, P36, DOI 10.1016/j.aca.2020.04.071
   Taghdisi SM, 2015, ANAL LETT, V48, P672, DOI 10.1080/00032719.2014.956216
   Taiema D.A., 2019, LIFE SCI J, V16
   Takahashi P, 2014, GENE, V539, P213, DOI 10.1016/j.gene.2014.01.075
   Takahashi S, 2007, ENDOCR J, V54, P139, DOI 10.1507/endocrj.K06-103
   Tan K, 2009, J CELL COMMUN SIGNAL, V3, P177, DOI 10.1007/s12079-009-0074-2
   Tanaka S, 2001, BIOCHEM ENG J, V9, P193, DOI 10.1016/S1369-703X(01)00144-9
   Tao LX, 2018, MICROCHIM ACTA, V185, DOI 10.1007/s00604-018-2937-9
   Tavakoli M, 2010, DIABETES CARE, V33, P1792, DOI 10.2337/dc10-0253
   Tertis M, 2019, BIOSENS BIOELECTRON, V137, P123, DOI 10.1016/j.bios.2019.05.012
   Tertis M, 2017, ELECTROCHIM ACTA, V258, P1208, DOI 10.1016/j.electacta.2017.11.176
   Thanan R, 2015, INT J MOL SCI, V16, P193, DOI 10.3390/ijms16010193
   Thrailkill KM, 2007, DIABETES CARE, V30, P2321, DOI 10.2337/dc07-0162
   TILLETT WILLIAM S., 1930, JOUR EXP MED, V52, P561, DOI 10.1084/jem.52.4.561
   TOMANA M, 1988, ARTHRITIS RHEUM, V31, P333, DOI 10.1002/art.1780310304
   Toni M, 2013, DIABETOLOGIA, V56, P2743, DOI 10.1007/s00125-013-3052-4
   Torabi R, 2020, SCI REP-UK, V10, DOI 10.1038/s41598-019-57396-6
   Treiber T, 2019, NAT REV MOL CELL BIO, V20, P5, DOI 10.1038/s41580-018-0059-1
   Tyagi SC, 2005, J CARDIOVASC PHARM T, V10, P1, DOI 10.1177/107424840501000101
   U.P.D.S. Group, 1998, LANCET, V352, P837, DOI [10.1016/S0140-6736(98)07019-6, DOI 10.1016/S0140-6736(98)07019-6]
   Vaishya S, 2018, FRONT ENDOCRINOL, V9, DOI 10.3389/fendo.2018.00180
   Verdian-Doghaei A, 2015, J LUMIN, V159, P1, DOI 10.1016/j.jlumin.2014.10.025
   Vickers NJ, 2017, CURR BIOL, V27, pR713, DOI 10.1016/j.cub.2017.05.064
   Visse R, 2003, CIRC RES, V92, P827, DOI 10.1161/01.RES.0000070112.80711.3D
   Vu V, 2007, ENDOCRINOLOGY, V148, P4411, DOI 10.1210/en.2007-0020
   Wang HY, 2019, APPL SURF SCI, V481, P505, DOI 10.1016/j.apsusc.2019.03.148
   Wang J, 2016, J CELL PHYSIOL, V231, P25, DOI 10.1002/jcp.25056
   Wang JY, 2017, WIRES RNA, V8, DOI 10.1002/wrna.1399
   Wang JC, 2017, BIOSENS BIOELECTRON, V95, P100, DOI 10.1016/j.bios.2017.04.014
   Wang P, 2007, PFLUG ARCH EUR J PHY, V454, P971, DOI 10.1007/s00424-007-0262-y
   Wang YF, 2018, ELECTROCHIM ACTA, V290, P90, DOI 10.1016/j.electacta.2018.08.080
   Wang Y, 2019, BIOSENS BIOELECTRON, V141, DOI 10.1016/j.bios.2019.111432
   Wang YF, 2013, J DIABETES COMPLICAT, V27, P75, DOI 10.1016/j.jdiacomp.2012.08.004
   Weber GJ, 2016, PHARMACOL RES, V113, P300, DOI 10.1016/j.phrs.2016.09.002
   Willett W C, 2002, Obes Rev, V3, P59, DOI 10.1046/j.1467-789X.2002.00060.x
   WIRTH PL, 1985, J NATL CANCER I, V75, P277
   Woessner J., 2000, TIMPS, V92, P87
   Wu LL, 2004, CLIN CHIM ACTA, V339, P1, DOI 10.1016/j.cccn.2003.09.010
   Xu HF, 2017, TALANTA, V175, P177, DOI 10.1016/j.talanta.2017.04.073
   Yang HW, 2018, BIOSENS BIOELECTRON, V119, P25, DOI 10.1016/j.bios.2018.07.073
   Yang JK, 2010, ACTA DIABETOL, V47, P193, DOI 10.1007/s00592-009-0109-4
   Yang Q, 2005, NATURE, V436, P356, DOI 10.1038/nature03711
   Yang XH, 2014, CHINESE CHEM LETT, V25, P9, DOI 10.1016/j.cclet.2013.10.032
   Yang ZP, 2008, NANO LETT, V8, P446, DOI 10.1021/nl072369t
   Zhang CG, 2019, SENSOR ACTUAT B-CHEM, V279, P267, DOI 10.1016/j.snb.2018.09.077
   Zhang HQ, 2009, ANAL CHEM, V81, P7795, DOI 10.1021/ac901471w
   Zhang JJ, 2015, TALANTA, V132, P65, DOI 10.1016/j.talanta.2014.08.058
   Zhang JJ, 2017, ANAL BIOCHEM, V539, P1, DOI 10.1016/j.ab.2017.09.017
   Zhang MZ, 2014, DIABETES, V63, P2063, DOI 10.2337/db13-1279
   Zhang P, 2013, BIOMED PHARMACOTHER, V67, P58, DOI 10.1016/j.biopha.2012.10.011
   Zhang YY, 2014, INT J MOL SCI, V15, P10296, DOI 10.3390/ijms150610296
   Zhao WW, 2015, CHEM SOC REV, V44, P729, DOI 10.1039/c4cs00228h
   Zhao YN, 2019, ANAL BIOCHEM, V573, P30, DOI 10.1016/j.ab.2019.02.032
   Zheng Y, 2015, LAB INVEST, V95, P1387, DOI 10.1038/labinvest.2015.112
   Ziyadeh FN, 2004, J AM SOC NEPHROL, V15, pS55, DOI 10.1097/01.ASN.0000093460.24823.5B
NR 230
TC 0
Z9 0
U1 5
U2 5
PU BENTHAM SCIENCE PUBL LTD
PI SHARJAH
PA EXECUTIVE STE Y-2, PO BOX 7917, SAIF ZONE, 1200 BR SHARJAH, U ARAB
   EMIRATES
SN 0929-8673
EI 1875-533X
J9 CURR MED CHEM
JI Curr. Med. Chem.
PY 2023
VL 30
IS 30
BP 3441
EP 3471
DI 10.2174/0929867329666220829150118
PG 31
WC Biochemistry & Molecular Biology; Chemistry, Medicinal; Pharmacology &
   Pharmacy
WE Science Citation Index Expanded (SCI-EXPANDED)
SC Biochemistry & Molecular Biology; Pharmacology & Pharmacy
GA J2NF9
UT WOS:001008022400003
PM 36043748
DA 2023-07-01
ER

PT J
AU Frias, IAM
   Zine, N
   Sigaud, M
   Lozano-Sanchez, P
   Caffio, M
   Errachid, A
AF Frias, Isaac A. M.
   Zine, Nadia
   Sigaud, Monique
   Lozano-Sanchez, Pablo
   Caffio, Marco
   Errachid, Abdelhamid
TI Non-covalent pi-pi functionalized Gii-sense((R)) graphene foam for
   interleukin 10 impedimetric detection
SO BIOSENSORS & BIOELECTRONICS
LA English
DT Article
DE Electrochemical impedance spectroscopy; Graphene foam; Chemisorption;
   Inter-leukin 10; Label -free detection; Pyrenes
ID DISEASE; BIOSENSOR; RISK; GENE
AB Monitoring Interleukin 10 (IL-10) is essential for understanding the vast responses of T-cells in cancer, autoimmunity, and internal homeostasis after physical stress. However, current diagnostic methods are complex and more focused on medical screening rather than point-of-care monitoring. Biosensors based on graphene's conductivity and flexibility are attractive to offer simple single-use and reduced handling. However, oxidation of its carbon lattice to develop functional moieties for biomolecule immobilization cuts down its electronic conductivity potential. In this work, the authors present a microfluidic lab-on-chip device for simple impedimetric monitoring of IL-10 based on graphene foam (GF) flexible electrodes. Graphene's structure was maintained by employing p-p non-covalent functionalization with pyrene carboxylic acid (PCA). Impedimetric measurements could be performed in low ionic strength phosphate-buffered saline (LI-PBS). The PCA-antibody modification showed to endure the incubation, measurement, and washing processes performed in the microfluidic device. Electrode modification and measurements were characterized by, electrochemical impedance spectroscopy (EIS), contact angle, and scanning electron microscopy. From the contact angle results, we found that the wettability of the graphene surface increased gradually after each modification step. Detection measurements performed in the 3D-printed microfluidic device showed a linear response between 10 fg/mL to 100 fg/mL with a limit of detection (LOD) of 7.89 fg/mL in artificial saliva. With these features, the device was used to quantify IL-10 samples by the standard addition method for 10 fg and 50 fg with recoveries between 82% and 99%. Specificity was evaluated towards interleukin 6, TNF-alpha and bovine serum albumin.
C1 [Frias, Isaac A. M.; Zine, Nadia; Sigaud, Monique; Errachid, Abdelhamid] Univ Lyon 1, Inst Sci Analyt, UMR 5280, CNRS,Univ Lyon,ENS Lyon, 5 Rue Doua, F-69100 Villeurbanne, France.
   [Lozano-Sanchez, Pablo; Caffio, Marco] Integrated Graphene Ltd, Eurohouse,Wellgreen Pl, Stirling FK8 2DJ, Scotland.
C3 Centre National de la Recherche Scientifique (CNRS); CNRS - Institute of
   Chemistry (INC); Ecole Normale Superieure de Lyon (ENS de LYON);
   UDICE-French Research Universities; Universite Claude Bernard Lyon 1
RP Errachid, A (通讯作者)，Univ Lyon 1, Inst Sci Analyt, UMR 5280, CNRS,Univ Lyon,ENS Lyon, 5 Rue Doua, F-69100 Villeurbanne, France.
EM abdelhamid.errachid@isa-lyon.fr
RI Morales, Isaac/AAV-7865-2021
OI Morales, Isaac/0000-0001-6509-0682
FU POC4allergies project from ERA PerMed ERA-NET [768686]; Bionanosens
   project from the European Union's Horizon 2020 [951887]
FX The authors acknowledge the financial support of the POC4allergies
   project (Grant Agreement No. 768686) , which received funding from ERA
   PerMed ERA-NET, and the financial support from Bionanosens project
   (Grant agreement No. 951887) , which received funding from the European
   Union's Horizon 2020.
CR Asadullah Khusru, 2004, Current Drug Targets - Inflammation and Allergy, V3, P185, DOI 10.2174/1568010043343886
   Bahri M, 2020, TALANTA, V209, DOI 10.1016/j.talanta.2019.120501
   Baraket A, 2017, BIOSENS BIOELECTRON, V93, P170, DOI 10.1016/j.bios.2016.09.023
   Beebe AM, 2002, CYTOKINE GROWTH F R, V13, P403, DOI 10.1016/S1359-6101(02)00025-4
   Bello A, 2014, J SOLID STATE ELECTR, V18, P2359, DOI 10.1007/s10008-014-2473-4
   Bertorello R, 2004, CLIN EXP MED, V4, P148, DOI 10.1007/s10238-004-0049-9
   Chu CH, 2017, SCI REP-UK, V7, DOI 10.1038/s41598-017-05426-6
   Daumas A, 2018, BMC INFECT DIS, V18, DOI 10.1186/s12879-018-3266-7
   Douglas C.I., 2021, 13 SPAN C EL DEV CDE, P141
   Fumeaux T, 2004, INTENS CARE MED, V30, P2028, DOI 10.1007/s00134-004-2429-8
   Glocker EO, 2009, NEW ENGL J MED, V361, P2033, DOI 10.1056/NEJMoa0907206
   Gobel G, 2008, ELECTROCHEM COMMUN, V10, P1691, DOI 10.1016/j.elecom.2008.08.049
   Happy H., 2021, SENSORS DIAGNOSTICS, V1, P235, DOI [DOI 10.1039/D1SD00036E, 10.1039/D1SD00036E]
   Hawrylowicz CM, 2005, NAT REV IMMUNOL, V5, P271, DOI 10.1038/nri1589
   Kim JY, 2013, BIOSENS BIOELECTRON, V41, P867, DOI 10.1016/j.bios.2012.08.036
   Lakoski SG, 2008, ATHEROSCLEROSIS, V197, P443, DOI 10.1016/j.atherosclerosis.2007.06.033
   Lee M, 2012, SENSOR ACTUAT B-CHEM, V175, P201, DOI 10.1016/j.snb.2012.04.090
   Lindner HA, 2021, FRONT IMMUNOL, V12, DOI 10.3389/fimmu.2021.602130
   Lu FS, 2010, LANGMUIR, V26, P7561, DOI 10.1021/la904361e
   Mar-Solis LM, 2021, MEDICINA-LITHUANIA, V57, DOI 10.3390/medicina57111138
   Mocellin S, 2005, J LEUKOCYTE BIOL, V78, P1043, DOI 10.1189/jlb.0705358
   Morimoto N, 2016, SCI REP-UK, V6, DOI 10.1038/srep21715
   Nessark F, 2020, ELECTROANAL, V32, P1795, DOI 10.1002/elan.201900633
   Sirilun S, 2022, ANTIOXIDANTS-BASEL, V11, DOI 10.3390/antiox11020305
   Vozgirdaite D, 2021, CHEMOSENSORS, V9, DOI 10.3390/chemosensors9020026
   Wang XL, 2018, TUBERCULOSIS, V108, P118, DOI 10.1016/j.tube.2017.11.008
   Yang T, 2013, SENSOR ACTUAT B-CHEM, V178, P310, DOI 10.1016/j.snb.2012.12.107
   Zhang J, 2011, CYTOKINE, V56, P351, DOI 10.1016/j.cyto.2011.05.022
NR 28
TC 2
Z9 2
U1 14
U2 15
PU ELSEVIER ADVANCED TECHNOLOGY
PI OXFORD
PA OXFORD FULFILLMENT CENTRE THE BOULEVARD, LANGFORD LANE, KIDLINGTON,
   OXFORD OX5 1GB, OXON, ENGLAND
SN 0956-5663
EI 1873-4235
J9 BIOSENS BIOELECTRON
JI Biosens. Bioelectron.
PD FEB 15
PY 2023
VL 222
AR 114954
DI 10.1016/j.bios.2022.114954
EA DEC 2022
PG 6
WC Biophysics; Biotechnology & Applied Microbiology; Chemistry, Analytical;
   Electrochemistry; Nanoscience & Nanotechnology
WE Science Citation Index Expanded (SCI-EXPANDED)
SC Biophysics; Biotechnology & Applied Microbiology; Chemistry;
   Electrochemistry; Science & Technology - Other Topics
GA 7L6HP
UT WOS:000906064600001
PM 36502717
DA 2023-07-01
ER

PT J
AU Nishiyama, K
   Mizukami, R
   Kuki, S
   Ishida, A
   Chida, J
   Kido, H
   Maeki, M
   Tani, H
   Tokeshi, M
AF Nishiyama, Keine
   Mizukami, Ryohei
   Kuki, Shizuka
   Ishida, Akihiko
   Chida, Junji
   Kido, Hiroshi
   Maeki, Masatoshi
   Tani, Hirofumi
   Tokeshi, Manabu
TI Electrochemical enzyme-based blood ATP and lactate sensor for a rapid
   and straightforward evaluation of illness severity
SO BIOSENSORS & BIOELECTRONICS
LA English
DT Article
DE Blood analysis; ATP; Lactate; Prussian Blue; Integrated electrode
ID APACHE-II; ADENOSINE-TRIPHOSPHATE; ORGAN FAILURE; URIC-ACID; BIOSENSOR;
   ELECTRODE; GLUCOSE; OXIDATION; NUCLEOTIDES; SEPSIS
AB This study aimed to develop an electrochemical system for measuring blood ATP and lactate levels in a single format. The ratio of lactate to ATP levels was previously reported to provide an alternative illness severity score. Although severity evaluation is crucial to treat patients with acute disease admitted to intensive care units, no sensors are currently available to simply and rapidly measure ATP and lactate levels using the same detection method. Therefore, we constructed an integrated sensing system for ATP and lactate using enzymatic reactions and two sets of electrodes integrated into a chip connected to a single potentiostat operated by a microcontroller. The enzymatic system involves adenylate kinase, pyruvate kinase, and pyruvate oxidase for ATP, and lactate oxidase for lactate, both of which produce hydrogen peroxide. Multiplex enzyme-based reactions were designed to minimize the corresponding operations significantly without enzyme immobilization onto the electrodes. The system was robust in the presence of potentially interfering blood components, such as ascorbate, pyruvate, ADP, urate, and potassium ions. The ATP and lactate levels in the blood were successfully measured using the new sensor with good recoveries. The analytical results of blood samples obtained using our sensor were in good agreement with those using conventional methods. Integrating electrode-based analysis and a microcontroller -based system saved further operations, enabling the straightforward measurement of ATP and lactate levels within 5 min. The proposed sensor may serve as a useful tool in the management of serious infectious diseases.
C1 [Nishiyama, Keine; Mizukami, Ryohei; Kuki, Shizuka] Hokkaido Univ, Grad Sch Chem Sci & Engn, Kita Ku, Kita 13 Nishi 8, Sapporo, Hokkaido 0608628, Japan.
   [Ishida, Akihiko; Maeki, Masatoshi; Tani, Hirofumi; Tokeshi, Manabu] Hokkaido Univ, Fac Engn, Div Appl Chem, Kita Ku, Kita 13 Nishi 8, Sapporo, Hokkaido 0608628, Japan.
   [Chida, Junji] Tokushima Univ, Inst Adv Med Sci, Div Mol Neurobiol, Kuramoto Cho 3-18-15, Tokushima 7708503, Japan.
   [Kido, Hiroshi] Tokushima Univ, Inst Adv Med Sci, Div Pathol & Metabolome Res Host Def, Kuramoto Cho 3-18-15, Tokushima 7708503, Japan.
   [Tokeshi, Manabu] Nagoya Univ, Inst Innovat Future Soc, Chikusa Ku, Furo Cho, Nagoya, Aichi 4648601, Japan.
   [Tokeshi, Manabu] Nagoya Univ, Innovat Res Ctr Prevent Med Engn, Chikusa Ku, Furo Cho, Nagoya, Aichi 4648601, Japan.
C3 Hokkaido University; Hokkaido University; Tokushima University;
   Tokushima University; Nagoya University; Nagoya University
RP Ishida, A (通讯作者)，Hokkaido Univ, Fac Engn, Div Appl Chem, Kita Ku, Kita 13 Nishi 8, Sapporo, Hokkaido 0608628, Japan.
EM ishida-a@eng.hokudai.ac.jp
RI Maeki, Masatoshi/T-4051-2019; Tani, Hirofumi/F-6164-2012
OI Maeki, Masatoshi/0000-0001-7500-4231; Ishida,
   Akihiko/0000-0003-4100-9426; Nishiyama, Keine/0000-0002-7433-1019
FU Institute of Advanced Medical Sciences, Tokushima University
FX This study was partly supported by the Joint Usage and Joint Research
   Programs, the Institute of Advanced Medical Sciences, Tokushima
   University.
CR ADUEN J, 1994, JAMA-J AM MED ASSOC, V272, P1678, DOI 10.1001/jama.272.21.1678
   Aiken ZA, 2011, INFECT CONT HOSP EP, V32, P507, DOI 10.1086/659761
   Asai K, 2016, ELECTROANAL, V28, P177, DOI 10.1002/elan.201500505
   Ayebare RR, 2020, LANCET RESP MED, V8, pE22, DOI 10.1016/S2213-2600(20)30114-4
   BloodBook.com, 2021, BLOOD TEST RES NORM
   Chida J., 2014, METHODS MOL BIOL, V21
   Chida J, 2013, PLOS ONE, V8, DOI 10.1371/journal.pone.0060561
   Chida J, 2012, ANAL CHIM ACTA, V727, P8, DOI 10.1016/j.aca.2012.03.022
   de Mattos IL, 2000, ANAL SCI, V16, P795, DOI 10.2116/analsci.16.795
   Fan GC, 2016, J PHYS CHEM C, V120, P15657, DOI 10.1021/acs.jpcc.5b08131
   Goyal RN, 2008, ELECTROCHIM ACTA, V53, P5354, DOI 10.1016/j.electacta.2008.02.059
   Goyal RN, 2002, J ELECTROANAL CHEM, V521, P72, DOI 10.1016/S0022-0728(02)00645-9
   HARKNESS RA, 1984, CLIN CHIM ACTA, V143, P91, DOI 10.1016/0009-8981(84)90216-X
   Hecht E, 2013, BIOSENS BIOELECTRON, V44, P27, DOI 10.1016/j.bios.2013.01.008
   Ho KM, 2007, ANAESTH INTENS CARE, V35, P515, DOI 10.1177/0310057X0703500409
   Ho KM, 2007, ANAESTHESIA, V62, P466, DOI 10.1111/j.1365-2044.2007.04999.x
   Ishida A, 2002, ANAL BIOCHEM, V305, P236, DOI 10.1006/abio.2002.5680
   Ishida A, 2008, ANAL BIOANAL CHEM, V392, P987, DOI 10.1007/s00216-008-2334-z
   Ishida A, 2008, J CHROMATOGR A, V1213, P209, DOI 10.1016/j.chroma.2008.10.037
   JABS CM, 1978, CLIN BIOCHEM, V11, P190, DOI 10.1016/S0009-9120(78)80027-7
   Jia WZ, 2013, ANAL CHEM, V85, P6553, DOI 10.1021/ac401573r
   Karyakin AA, 1996, TALANTA, V43, P1597, DOI 10.1016/0039-9140(96)01909-1
   KNAUS WA, 1985, CRIT CARE MED, V13, P818, DOI 10.1097/00003246-198510000-00009
   Kueng A, 2004, BIOSENS BIOELECTRON, V19, P1301, DOI 10.1016/j.bios.2003.11.023
   Li YX, 2019, MED HYPOTHESES, V124, P84, DOI 10.1016/j.mehy.2019.02.014
   Lim GN, 2019, ACS SENSORS, V4, P479, DOI 10.1021/acssensors.8b01504
   Llaudet E, 2005, ANAL CHEM, V77, P3267, DOI 10.1021/ac048106q
   Shakhih MFM, 2021, J ELECTROCHEM SOC, V168, DOI 10.1149/1945-7111/ac0360
   Mikkelsen ME, 2009, CRIT CARE MED, V37, P1670, DOI 10.1097/CCM.0b013e31819fcf68
   Miller RR, 2010, CHEST, V137, P752, DOI 10.1378/chest.09-2517
   Moser I, 2002, BIOSENS BIOELECTRON, V17, P297, DOI 10.1016/S0956-5663(01)00298-6
   Naqvi IH, 2016, PAK J MED SCI, V32, P1146, DOI 10.12669/pjms.325.10080
   Nishiyama K, 2019, ELECTROANAL, V31, P1736, DOI 10.1002/elan.201900109
   Oliveira-Brett AM, 2002, BIOELECTROCHEMISTRY, V55, P61, DOI 10.1016/S1567-5394(01)00147-5
   Oria-Hernandez J, 2005, J BIOL CHEM, V280, P37924, DOI 10.1074/jbc.M508490200
   Payne ME, 2019, SCI REP-UK, V9, DOI 10.1038/s41598-019-49689-7
   Polderman KH, 2001, INTENS CARE MED, V27, P1550, DOI 10.1007/s001340101033
   Polderman KH, 2001, ANAESTHESIA, V56, P47, DOI 10.1046/j.1365-2044.2001.01763.x
   Pyne DB, 2000, EUR J APPL PHYSIOL, V82, P112, DOI 10.1007/s004210050659
   Rassaei L, 2014, ANAL BIOANAL CHEM, V406, P123, DOI 10.1007/s00216-013-7307-1
   Rastegar A, 1990, CLIN METHODS HIST PH, V195, P884
   Rathee Kavita, 2016, Biochem Biophys Rep, V5, P35, DOI 10.1016/j.bbrep.2015.11.010
   Ren W, 2006, BIOSENS BIOELECTRON, V21, P1086, DOI 10.1016/j.bios.2005.04.002
   Romero MR, 2010, ANAL CHEM, V82, P5568, DOI 10.1021/ac1004426
   Ruan CX, 2012, ELECTROANAL, V24, P286, DOI 10.1002/elan.201100680
   Sakr Y, 2008, BRIT J ANAESTH, V101, P798, DOI 10.1093/bja/aen291
   Skotnicka E, 2008, BIOL SPORT, V25, P35
   Stygar D, 2015, OPEN LIFE SCI, V10, P546, DOI 10.1515/biol-2015-0057
   Tang X, 2020, CHEST, V158, P195, DOI 10.1016/j.chest.2020.03.032
   Tian K, 2014, MAT SCI ENG C-MATER, V41, P100, DOI 10.1016/j.msec.2014.04.013
   Toghill KE, 2010, INT J ELECTROCHEM SC, V5, P1246
   Wacharasint P, 2012, SHOCK, V38, P4, DOI 10.1097/SHK.0b013e318254d41a
   Wang DM, 2018, BIOSENS BIOELECTRON, V99, P431, DOI 10.1016/j.bios.2017.08.020
   Wang P, 2018, SENSOR ACTUAT B-CHEM, V256, P931, DOI 10.1016/j.snb.2017.10.024
   Xu YD, 2010, ELECTROANAL, V22, P1167, DOI 10.1002/elan.200900559
   Yang X, 2020, LANCET RESP MED, V8, pE26
   Yu P, 2015, ANAL CHEM, V87, P1373, DOI 10.1021/ac504249k
   Zhang JN, 2020, LANCET RESP MED, V8, pE11, DOI 10.1016/S2213-2600(20)30071-0
   Zhu ZG, 2012, SENSORS-BASEL, V12, P5996, DOI 10.3390/s120505996
   Zuo XL, 2007, J AM CHEM SOC, V129, P1042, DOI 10.1021/ja067024b
NR 60
TC 9
Z9 9
U1 10
U2 59
PU ELSEVIER ADVANCED TECHNOLOGY
PI OXFORD
PA OXFORD FULFILLMENT CENTRE THE BOULEVARD, LANGFORD LANE, KIDLINGTON,
   OXFORD OX5 1GB, OXON, ENGLAND
SN 0956-5663
EI 1873-4235
J9 BIOSENS BIOELECTRON
JI Biosens. Bioelectron.
PD FEB 15
PY 2022
VL 198
AR 113832
DI 10.1016/j.bios.2021.113832
EA NOV 2021
PG 7
WC Biophysics; Biotechnology & Applied Microbiology; Chemistry, Analytical;
   Electrochemistry; Nanoscience & Nanotechnology
WE Science Citation Index Expanded (SCI-EXPANDED)
SC Biophysics; Biotechnology & Applied Microbiology; Chemistry;
   Electrochemistry; Science & Technology - Other Topics
GA XN3QA
UT WOS:000729421700003
PM 34856516
DA 2023-07-01
ER

PT J
AU Rizwan, M
   Hazmi, M
   Lim, SA
   Ahmed, MU
AF Rizwan, Mohammad
   Hazmi, Muhammad
   Lim, Syazana Abdullah
   Ahmed, Minhaz Uddin
TI A highly sensitive electrochemical detection of human chorionic
   gonadotropin on a carbon nano-onions/gold nanoparticles/polyethylene
   glycol nanocomposite modified glassy carbon electrode
SO JOURNAL OF ELECTROANALYTICAL CHEMISTRY
LA English
DT Article
DE Human chorionic gonadotropin; Label-free detection; Nanomaterials;
   Electrochemical immunosensor; Point-of-care diagnostics;
   Electroanalytical chemistry
ID LABEL-FREE DETECTION; GOLD NANOPARTICLES; IMMUNOSENSOR; IMMUNOASSAY;
   VOLTAMMETRY; ANTIBODIES; CHEMISTRY; BIOSENSOR; SENSOR
AB Human chorionic gonadotropin (hCG) is a key diagnostic marker of pregnancy and an important biomarker for diseases related to seminal system including hydatid pregnancy, trophoblastic cancer and orchic teratoma. Therefore, in this work, for the first time we have modified a glassy carbon electrode (GCE) with carbon nano onions (CNOs) gold nanoparticles (AuNPs) and polyethylene glycol (PEG) nanocomposite for a highly sensitive and label-free detection of hCG. CNOs/AuNPs/PEG nanocomposite modified GCE shown 150% high electronic conductivity and 150% more surface area. Fabrication of the immunosensor at CNOs/AuNPs/PEG nano composite interface was studied using cyclic voltammetry (CV) and square wave voltammetry (SWV). Under optimum conditions, dose response curve was obtained from 0.1 fg mL(-1) to 1 ng mL(-1) by SWV technique using Fe[CN](6)](3/4-) redox probe. The calibration plot gives a negative linear relationship between log[concentration] of hCG and electrical current with a linear correlation coefficient of 0.99. Experimentally, a detection range 0.1 fg mL(-1) to 1 ng mL(-1) with a limit of detection 0.1 fg mL(-1) was obtained. This immunosensor demonstrated high sensitivity, selectivity, resistant to interference, reproducibility, stability and potential to be used with real samples at healthcare centers. CNOs/AuNPs/PEG nanocomposite interface may also be used to fabricate diagnostics devices for the detection of other biomarkers and protein of clinical significance.
C1 [Rizwan, Mohammad; Hazmi, Muhammad; Lim, Syazana Abdullah; Ahmed, Minhaz Uddin] Univ Brunei Darussalam, Biosensors & Biotechnol Lab, Fac Sci, Jalan Tungku Link, BE-1410 Gadong, Brunei.
   [Rizwan, Mohammad] Bangor Univ, Sch Nat Sci, Bangor LL57 2DG, Gwynedd, Wales.
   [Lim, Syazana Abdullah] Univ Teknol Brunei, Sch Appl Sci & Math, Food Sci & Technol Programme, Jalan Tungku Link, BE-1410 Gadong, Brunei.
C3 University Brunei Darussalam; Bangor University; University of
   Technology Brunei
RP Ahmed, MU (通讯作者)，Univ Brunei Darussalam, Biosensors & Biotechnol Lab, Fac Sci, Jalan Tungku Link, BE-1410 Gadong, Brunei.
EM minhaz.ahmed@ubd.edu.bn
RI Rizwan, Mohammad/ABH-2994-2021; Ahmed, Minhaz Uddin/B-8803-2012
OI Ahmed, Minhaz Uddin/0000-0002-8267-8506; , Mohammad
   Rizwan/0000-0002-6658-6265; Abdullah Lim, Syazana/0000-0001-7458-0499
FU Brunei Research Council of Negara Brunei Darussalam [BRC-10]
FX This work was partly supported by the Brunei Research Council
   [Grant#BRC-10] of Negara Brunei Darussalam.
CR Ahmed MU, 2016, CRIT REV BIOTECHNOL, V36, P495, DOI 10.3109/07388551.2014.992387
   Ahmed MU, 2014, CRIT REV BIOTECHNOL, V34, P180, DOI 10.3109/07388551.2013.778228
   Anne A, 2002, MACROMOLECULES, V35, P5578, DOI 10.1021/ma020071d
   Bartelmess J, 2014, BEILSTEIN J NANOTECH, V5, P1980, DOI 10.3762/bjnano.5.207
   BU HZ, 1995, ANAL CHEM, V67, P4071, DOI 10.1021/ac00118a007
   Butler SA, 2000, BRIT J CANCER, V82, P1553
   Chaubey A, 2002, BIOSENS BIOELECTRON, V17, P441, DOI 10.1016/S0956-5663(01)00313-X
   Chu CC, 2013, MICROCHIM ACTA, V180, P1509, DOI 10.1007/s00604-013-1067-7
   Cole LA, 2012, REPROD BIOL ENDOCRIN, V10, DOI 10.1186/1477-7827-10-24
   Gao YS, 2016, ANAL BIOCHEM, V500, P80, DOI 10.1016/j.ab.2016.02.010
   German N, 2010, MICROCHIM ACTA, V168, P221, DOI 10.1007/s00604-009-0270-z
   Gupta AK, 2015, BIOCHEM BIOPH RES CO, V465, P471, DOI 10.1016/j.bbrc.2015.08.041
   He YQ, 2005, SPECTROCHIM ACTA A, V61, P2861, DOI 10.1016/j.saa.2004.10.035
   Ho JAA, 2010, ANAL CHEM, V82, P5944, DOI 10.1021/ac1001959
   Islam K., 2017, BIOS, V7, P1
   Lim SA, 2016, RSC ADV, V6, P24995, DOI 10.1039/c6ra00333h
   Lim SA, 2016, FOOD CHEM, V206, P197, DOI 10.1016/j.foodchem.2016.03.063
   Lim SA, 2015, BIOSENS BIOELECTRON, V70, P48, DOI 10.1016/j.bios.2015.03.022
   Lim SA, 2014, RSC ADV, V4, P58460, DOI 10.1039/c4ra11066h
   Lovric M, 2010, ELECTROANALYTICAL METHODS: GUIDE TO EXPERIMENTS AND APPLICATIONS, SECOND EDITION, P121, DOI 10.1007/978-3-642-02915-8_6
   Lund H, 2014, TUMOR BIOL, V35, P1013, DOI 10.1007/s13277-013-1135-y
   Mahshid SS, 2015, J AM CHEM SOC, V137, P15596, DOI 10.1021/jacs.5b04942
   Viet NX, 2013, BIOSENS BIOELECTRON, V42, P592, DOI 10.1016/j.bios.2012.11.017
   Ou CF, 2007, ANAL CHIM ACTA, V603, P205, DOI 10.1016/j.aca.2007.08.052
   PISHKO MV, 1991, ANAL CHEM, V63, P2268, DOI 10.1021/ac00020a014
   Rizwan M, 2018, BIOSENS BIOELECTRON, V107, P211, DOI 10.1016/j.bios.2018.02.037
   Schmitt EJP, 1996, J ANIM SCI, V74, P1915
   STROMME M, 1995, SOLID STATE COMMUN, V96, P151, DOI 10.1016/0038-1098(95)00363-0
   Teixeira S, 2014, J MATER CHEM B, V2, P1852, DOI 10.1039/c3tb21235a
   Uslu B, 2007, COMB CHEM HIGH T SCR, V10, P495, DOI 10.2174/138620707782152425
   Wang HJ, 2017, NEW J CHEM, V41, P11600, DOI 10.1039/c7nj01774j
   Wei TX, 2014, SCI REP-UK, V4, DOI 10.1038/srep03982
   Yang L, 2014, BIOSENS BIOELECTRON, V57, P199, DOI 10.1016/j.bios.2014.02.019
   Yue H, 2016, TALANTA, V153, P401, DOI 10.1016/j.talanta.2016.03.043
   Zhao F, 2015, CURR ANAL CHEM, V11, P80, DOI 10.2174/1573411011666141223220346
   Zhou L, 2014, FOOD CHEM, V162, P34, DOI 10.1016/j.foodchem.2014.04.058
NR 36
TC 23
Z9 23
U1 2
U2 37
PU ELSEVIER SCIENCE SA
PI LAUSANNE
PA PO BOX 564, 1001 LAUSANNE, SWITZERLAND
SN 1572-6657
EI 1873-2569
J9 J ELECTROANAL CHEM
JI J. Electroanal. Chem.
PD JAN 15
PY 2019
VL 833
BP 462
EP 470
DI 10.1016/j.jelechem.2018.12.031
PG 9
WC Chemistry, Analytical; Electrochemistry
WE Science Citation Index Expanded (SCI-EXPANDED)
SC Chemistry; Electrochemistry
GA HI9FE
UT WOS:000456759900056
DA 2023-07-01
ER

PT J
AU Venegas, CJ
   Yedinak, E
   Marco, JF
   Bollo, S
   Ruiz-Leon, D
AF Venegas, C. J.
   Yedinak, E.
   Marco, J. F.
   Bollo, S.
   Ruiz-Leon, D.
TI Co-doped stannates /reduced graphene composites: Effect of cobalt
   substitution on the electrochemical sensing of hydrogen peroxide
SO SENSORS AND ACTUATORS B-CHEMICAL
LA English
DT Article
DE Cobalt stannate; Reduced graphene oxide composites; Hydrogen peroxide
   oxidation; Ceramic oxides; Electrochemical
ID LITHIUM-ION BATTERIES; MODIFIED ELECTRODES; BIOSENSOR APPLICATIONS;
   CARBON NANOTUBES; SPRAY-PYROLYSIS; ANODE MATERIALS; THIN-FILMS;
   NANOPARTICLES; PERFORMANCE; NANOCOMPOSITE
AB Co-doped stannates, Zn2-xCoxSnO4(0.5 <= x <= 1.5), were produced by ceramic synthesis starting from the ZnSnO4 phase. Morphology, structure, and composition of synthesized compounds were examined using scanning electron microscopy, X-ray diffraction analysis (XRD), and X-ray photoelectron spectroscopy (XPS). Using XPS, cobalt ions are shown to have an oxidation state of 2(+), and XRD patterns showed the same crystalline structure for all Zn2-xCoxSnO4(0.5 <= x <= 1.5) phases, i.e., they are isostructural. The morphology of synthesized compounds shows appreciable differences in particle sizes which range from 80 nm to 500 nm, depending on how the ceramic was synthesized and the cobalt concentration. Co-doped stannates /reduced graphene (rGO) composites were prepared and used to modify glassy carbon electrodes (GCE). The resulting electrodes were evaluated for the amperometric determination of hydrogen peroxide. The catalytic activity of composites towards the oxidation of hydrogen peroxide was highly dependent on quantity of cobalt in the ceramic compound, and also on the quantity of rGO present in the composite. The pure cobalt stannate phase with a ratio of 8:1 (ceramic:rGO) exhibited the best catalytic activity towards hydrogen peroxide oxidation at low potentials (0.400V). A linear relationship between current and hydrogen peroxide concentration was obtained with a sensitivity of 0.43 mu AmM-1 cm(-2) and a detection limit of 0.31 mu M. (C) 2017 Elsevier B.V. All rights reserved.
C1 [Venegas, C. J.; Yedinak, E.; Ruiz-Leon, D.] Univ Santiago Chile, Fac Quim & Biol, Lab Fis Quim & Electroquim Eestado Solido, Av Libertador Bernardo OHiggins 3363, Santiago, Chile.
   [Venegas, C. J.; Yedinak, E.; Bollo, S.] Univ Chile, Fac Ciencias Quim & Farmaceut, Ctr Invest Proc Redox CiPRex, Santiago, Chile.
   [Bollo, S.] Univ Chile, Fac Ciencias Quim & Farmaceut, Adv Ctr Chron Dis ACCDiS, Santiago, Chile.
   [Marco, J. F.] CSIC, Inst Quim Fis Rocasolano, Madrid 28006, Spain.
C3 Universidad de Santiago de Chile; Universidad de Chile; Universidad de
   Chile; Consejo Superior de Investigaciones Cientificas (CSIC); CSIC -
   Instituto de Quimica Fisica Rocasolano (IQFR)
RP Ruiz-Leon, D (通讯作者)，Univ Santiago Chile, Fac Quim & Biol, Lab Fis Quim & Electroquim Eestado Solido, Av Libertador Bernardo OHiggins 3363, Santiago, Chile.; Bollo, S (通讯作者)，Univ Chile, Fac Ciencias Quim & Farmaceut, Ctr Invest Proc Redox CiPRex, Santiago, Chile.; Bollo, S (通讯作者)，Univ Chile, Fac Ciencias Quim & Farmaceut, Adv Ctr Chron Dis ACCDiS, Santiago, Chile.
EM sbollo@ciq.uchile.cl; domingo.ruiz@usach.cl
RI Venegas Alburquenque, Constanza/ISV-5989-2023; León, Domingo
   Ruiz/AAE-7630-2019; Marco, Jose/N-3176-2014
OI Venegas Alburquenque, Constanza/0000-0002-4303-7319; León, Domingo
   Ruiz/0000-0002-0950-6919; Marco, Jose/0000-0002-5147-1449
FU Fondecyt-CHILE [1161225]; MINECO (Spain) [MAT2015-64110-C2-1-P]; CONICYT
   scholarship; Bureau of Educational and Cultural Affairs of the United
   States Department of State
FX Financial support from Fondecyt-CHILE (Grant 1161225) and MINECO (Spain)
   under project MAT2015-64110-C2-1-P are gratefully acknowledged. C.J.V
   acknowledges the CONICYT scholarship for Ph.D. studies in Chile and E.Y.
   to Fulbright Program grant sponsored by the Bureau of Educational and
   Cultural Affairs of the United States Department of State and
   administered by the Institute of International Education.
CR ADAMS RN, 1969, ELECTROCHEMISTRY SOL, P219
   Adler-Abramovich L, 2010, SMALL, V6, P825, DOI 10.1002/smll.200902186
   Arya SK, 2012, ANAL CHIM ACTA, V737, P1, DOI 10.1016/j.aca.2012.05.048
   Bai S, 2012, RSC ADV, V2, P64, DOI 10.1039/c1ra00260k
   Borgmann S., 2011, ADV ELECTROCHEM SCI, V2
   Braeckman BR, 2013, J ALLOY COMPD, V578, P44, DOI 10.1016/j.jallcom.2013.05.011
   Curulli A, 2005, SENSOR ACTUAT B-CHEM, V111, P441, DOI 10.1016/j.snb.2005.03.044
   Das AK, 2010, J ELECTROANAL CHEM, V638, P189, DOI 10.1016/j.jelechem.2009.11.022
   Frasconi M, 2009, BIOSENS BIOELECTRON, V24, P1424, DOI 10.1016/j.bios.2008.08.017
   Gautier JL, 1997, THIN SOLID FILMS, V311, P51, DOI 10.1016/S0040-6090(97)00463-X
   Ghasemi M, 2013, J ALLOY COMPD, V580, P245, DOI 10.1016/j.jallcom.2013.05.094
   Gupta V, 2010, THIN SOLID FILMS, V519, P1141, DOI 10.1016/j.tsf.2010.08.058
   Huang X, 2012, CHEM SOC REV, V41, P666, DOI 10.1039/c1cs15078b
   Kim H, 2010, MACROMOLECULES, V43, P6515, DOI 10.1021/ma100572e
   Kirdeciler SK, 2011, TALANTA, V85, P1435, DOI 10.1016/j.talanta.2011.06.034
   Lee KK, 2013, BIOSENS BIOELECTRON, V39, P255, DOI 10.1016/j.bios.2012.07.061
   Lee MH, 2013, BIOSENS BIOELECTRON, V47, P56, DOI 10.1016/j.bios.2013.03.001
   Li LM, 2010, TALANTA, V82, P1637, DOI 10.1016/j.talanta.2010.07.020
   Liu S, 2014, NANOSCALE, V6, P2037, DOI 10.1039/c3nr05403a
   Marco JF, 2004, APPL SURF SCI, V227, P175, DOI 10.1016/j.apsusc.2003.11.065
   Marco JF, 2000, J SOLID STATE CHEM, V153, P74, DOI 10.1006/jssc.2000.8749
   Mohai M, 2004, SURF INTERFACE ANAL, V36, P828, DOI 10.1002/sia.1775
   Moore RR, 2004, ANAL CHEM, V76, P2677, DOI 10.1021/ac040017q
   Mu JS, 2013, J MOL CATAL A-CHEM, V378, P30, DOI 10.1016/j.molcata.2013.05.016
   Murray R. W., 1992, MOL DESIGN ELECTRODE, V22, P1
   Newman JD, 2005, BIOSENS BIOELECTRON, V20, P2435, DOI 10.1016/j.bios.2004.11.012
   Ozoemena KI, 2005, ELECTROCHEM COMMUN, V7, P679, DOI 10.1016/j.elecom.2005.04.019
   Qin LP, 2016, MATER LETT, V164, P44, DOI 10.1016/j.matlet.2015.10.125
   Qin LP, 2015, MATER LETT, V141, P255, DOI 10.1016/j.matlet.2014.11.132
   Rhim JW, 2013, FOOD HYDROCOLLOID, V33, P327, DOI 10.1016/j.foodhyd.2013.04.002
   Sahner K, 2008, SENSOR ACTUAT B-CHEM, V133, P502, DOI 10.1016/j.snb.2008.03.014
   Shan CS, 2010, BIOSENS BIOELECTRON, V25, P1504, DOI 10.1016/j.bios.2009.11.009
   SHIRLEY DA, 1972, PHYS REV B, V5, P4709, DOI 10.1103/PhysRevB.5.4709
   Song MJ, 2010, TALANTA, V80, P1648, DOI 10.1016/j.talanta.2009.09.061
   Stetter JR, 2003, J ELECTROCHEM SOC, V150, pS11, DOI 10.1149/1.1539051
   Teymourian H, 2013, BIOSENS BIOELECTRON, V49, P1, DOI 10.1016/j.bios.2013.04.034
   Walcarius A, 2001, ELECTROANAL, V13, P313, DOI 10.1002/1521-4109(200103)13:4<313::AID-ELAN313>3.0.CO;2-Q
   Walcarius A, 2001, CHEM MATER, V13, P3351, DOI 10.1021/cm0110167
   Wang HH, 2015, SENSOR ACTUAT B-CHEM, V216, P298, DOI 10.1016/j.snb.2015.04.044
   Wu YH, 2010, SENSOR ACTUAT B-CHEM, V145, P749, DOI 10.1016/j.snb.2010.01.037
   Xie Y, 2007, BIOELECTROCHEMISTRY, V70, P311, DOI 10.1016/j.bioelechem.2006.04.002
   Xu X, 2013, BIOELECTROCHEMISTRY, V94, P7, DOI 10.1016/j.bioelechem.2013.04.005
   Yemini M, 2005, ANAL CHEM, V77, P5155, DOI 10.1021/ac050414g
   Zhang MG, 2005, ANAL CHEM, V77, P3960, DOI 10.1021/ac050059u
   Zhao QQ, 2016, J ALLOY COMPD, V671, P328, DOI 10.1016/j.jallcom.2016.01.264
   Zhou Q, 2013, BIOSENS BIOELECTRON, V49, P25, DOI 10.1016/j.bios.2013.04.037
NR 46
TC 12
Z9 12
U1 1
U2 87
PU ELSEVIER SCIENCE SA
PI LAUSANNE
PA PO BOX 564, 1001 LAUSANNE, SWITZERLAND
SN 0925-4005
J9 SENSOR ACTUAT B-CHEM
JI Sens. Actuator B-Chem.
PD OCT
PY 2017
VL 250
BP 412
EP 419
DI 10.1016/j.snb.2017.04.154
PG 8
WC Chemistry, Analytical; Electrochemistry; Instruments & Instrumentation
WE Science Citation Index Expanded (SCI-EXPANDED)
SC Chemistry; Electrochemistry; Instruments & Instrumentation
GA EZ0VL
UT WOS:000404424100049
DA 2023-07-01
ER

PT J
AU Zhu, N
   Ulstrup, J
   Chi, QJ
AF Zhu, Nan
   Ulstrup, Jens
   Chi, Qijin
TI Long-range interfacial electron transfer and electrocatalysis of
   molecular scale Prussian Blue nanoparticles linked to Au(111)-electrode
   surfaces by different chemical contacting groups
SO RUSSIAN JOURNAL OF ELECTROCHEMISTRY
LA English
DT Article
DE Prussian Blue nanoparticles; electrocatalysis; biological sensors;
   electron transfer; molecular self-assembly; electron tunneling
ID COPPER PROTEIN AZURIN; SCREEN-PRINTED ELECTRODES; CYTOCHROME-C;
   HYDROGEN-PEROXIDE; CHARGE-TRANSFER; AU(111) SURFACES; H2O2 DETECTION;
   REDOX SYSTEM; THIN-FILMS; BIOSENSOR
AB We have explored interfacial electrochemical electron transfer (ET) and electrocatalysis of 5-6 nm Prussian Blue nanoparticles (PBNPs) immobilized on Au(111)-electrode surfaces via molecular wiring with variable-length, and differently functionalized thiol-based self-assembled molecular monolayers (SAMs). The SAMs contain positively (-NH3 (+)) or negatively charged (-COO-) terminal group, as well an electrostatically neutral hydrophobic terminal group (-CH3). The surface microscopic structures of the immobilized PBNPs were characterized by high-resolution atomic force microscopy (AFM) directly in aqueous electrolyte solution under the same conditions as for electrochemical measurements. The PBNPs displayed fast and reversible interfacial ET on all the surfaces, notably in multi-ET steps as reflected in narrow voltammetric peaks. The ET kinetics can be controlled by adjusting the length of the SAM forming linker molecules. The interfacial ET rate constants were found to depend exponentially on the ET distance for distances longer than a few methylene groups in the chain, with decay factors (beta) of 0.9, 1.1, and 1.3 per CH2, for SAMs terminated by -NH3 (+),-COO-, and-CH3, respectively. This feature suggests, first that the interfacial ET processes follow a tunneling mechanism, resembling that of metalloproteins in a similar assembly. Secondly, the electronic contact of the SAM terminal groups that anchor non-covalently the PBNP are crucial as reported for other types of molecular junctions. Highly efficient PBNP electrocatalysis of H2O2 reduction was also observed for the three linker groups, and the electrocatalytic mechanisms analyzed.
C1 [Zhu, Nan; Ulstrup, Jens; Chi, Qijin] Tech Univ Denmark, Dept Chem & Nano DTU, DK-2800 Lyngby, Denmark.
   [Zhu, Nan] Dalian Univ Technol, Zhang Dayu Sch Chem, Dalian 116024, Peoples R China.
C3 Technical University of Denmark; Dalian University of Technology
RP Ulstrup, J; Chi, QJ (通讯作者)，Tech Univ Denmark, Dept Chem & Nano DTU, DK-2800 Lyngby, Denmark.
EM ju@kemi.dtu.dk; cq@kemi.dtu.dk
RI Zhu, Nan/AHE-2345-2022; Nanozymes, Nanozymes/D-8197-2019
OI Zhu, Nan/0000-0001-6029-6200; 
FU Danish Research Council for Technology and Product Sciences [12-12744];
   Lundbeck Foundation [R49-A5331]; NanoScience Center at University of
   Copenhagen; Nano.DTU
FX We are grateful for financial support by the Danish Research Council for
   Technology and Product Sciences (project no. 12-12744, to Q.C.) and the
   Lundbeck Foundation (grant no. R49-A5331, to Q.C.). N.Z. acknowledges
   the NanoScience Center at University of Copenhagen and Nano.DTU for a
   PhD fellowship.
CR Allen G. C., 1967, PROGR INORG CHEM, V8, P357, DOI DOI 10.1002/9780470166093.CH6
   Armstrong FA, 2004, CHEM COMMUN, P316, DOI 10.1039/b312936e
   Avila A, 2000, J PHYS CHEM B, V104, P2759, DOI 10.1021/jp992591p
   Bowden N, 1997, SCIENCE, V276, P233, DOI 10.1126/science.276.5310.233
   Silva WC, 2010, PHYS CHEM CHEM PHYS, V12, P15505, DOI 10.1039/c0cp00960a
   Cederquist KB, 2008, LANGMUIR, V24, P9162, DOI 10.1021/la703854x
   Chi QJ, 2010, J PHYS CHEM B, V114, P5617, DOI 10.1021/jp1007208
   Chi QJ, 2005, P NATL ACAD SCI USA, V102, P16203, DOI 10.1073/pnas.0508257102
   Chi QJ, 2001, J PHYS CHEM B, V105, P4669, DOI 10.1021/jp0105589
   CHRISTENSEN PA, 1988, J ELECTROANAL CHEM, V242, P23, DOI 10.1016/0022-0728(88)80237-7
   Climent V, 2012, J PHYS CHEM C, V116, P1232, DOI 10.1021/jp2086285
   Gonzalez GLD, 2007, ELECTROCHIM ACTA, V52, P1968, DOI 10.1016/j.electacta.2006.08.006
   Gotoh A, 2007, NANOTECHNOLOGY, V18, DOI 10.1088/0957-4484/18/34/345609
   Guo YZ, 1999, CHEM MATER, V11, P135, DOI 10.1021/cm9806275
   Hush N.S., 1967, PROGR INORG CHEM, V8, P391, DOI DOI 10.1002/9780470166093.CH7
   HUSH NS, 1968, ELECTROCHIM ACTA, V13, P1005, DOI 10.1016/0013-4686(68)80032-5
   Imabayashi S, 2005, LANGMUIR, V21, P1470, DOI 10.1021/la047992x
   ITAYA K, 1982, J AM CHEM SOC, V104, P4767, DOI 10.1021/ja00382a006
   Jensen PS, 2007, J PHYS CHEM C, V111, P6124, DOI 10.1021/jp068453z
   Jensen PS, 2009, J PHYS CHEM C, V113, P13993, DOI 10.1021/jp902611x
   Jeuken LJC, 2002, J PHYS CHEM B, V106, P2304, DOI 10.1021/jp0134291
   Jia FL, 2008, J SOLID STATE ELECTR, V12, P1567, DOI 10.1007/s10008-008-0521-7
   Kaliginedi V, 2014, PHYS CHEM CHEM PHYS, V16, P23529, DOI 10.1039/c4cp03605k
   Karyakin AA, 2004, ANAL CHEM, V76, P474, DOI 10.1021/ac034859l
   Karyakin AA, 2001, RUSS CHEM B+, V50, P1811, DOI 10.1023/A:1014373811238
   KARYAKIN AA, 1995, ANAL CHEM, V67, P2419, DOI 10.1021/ac00110a016
   Khoshtariya DE, 2003, J AM CHEM SOC, V125, P7704, DOI 10.1021/ja034719t
   Khoshtariya DE, 2010, P NATL ACAD SCI USA, V107, P2757, DOI 10.1073/pnas.0910837107
   KUNIMATSU K, 1989, J ELECTROANAL CHEM, V262, P195, DOI 10.1016/0022-0728(89)80022-1
   Kuznetsov A.M., 1998, ELECT TRANSFER CHEM
   LAVIRON E, 1979, J ELECTROANAL CHEM, V101, P19, DOI 10.1016/S0022-0728(79)80075-3
   LUNDGREN CA, 1988, INORG CHEM, V27, P933, DOI 10.1021/ic00278a036
   Luo XL, 2006, ELECTROANAL, V18, P319, DOI 10.1002/elan.200503415
   LVOV Y, 1995, J AM CHEM SOC, V117, P6117, DOI 10.1021/ja00127a026
   Miao YQ, 2007, J NANOSCI NANOTECHNO, V7, P2877, DOI 10.1166/jnn.2007.672
   Murgida DH, 2004, ACCOUNTS CHEM RES, V37, P854, DOI 10.1021/ar0400443
   NEFF VD, 1978, J ELECTROCHEM SOC, V125, P886, DOI 10.1149/1.2131575
   O'Halloran MP, 2001, TALANTA, V55, P605, DOI 10.1016/S0039-9140(01)00469-6
   Oslonovitch J, 2003, J ELECTROANAL CHEM, V541, P163, DOI 10.1016/S0022-0728(02)01428-6
   Pharr CM, 1997, ANAL CHEM, V69, P4673, DOI 10.1021/ac961120l
   PONS S, 1984, J ELECTROANAL CHEM, V160, P369, DOI 10.1016/S0022-0728(84)80141-2
   Razmi H, 2009, ELECTROANAL, V21, P2355, DOI 10.1002/elan.200904687
   Ricci F, 2005, BIOSENS BIOELECTRON, V21, P389, DOI 10.1016/j.bios.2004.12.001
   Ricci F, 2003, ANAL CHIM ACTA, V485, P111, DOI 10.1016/S0003-2670(03)00403-3
   Schmidt DJ, 2009, ACS NANO, V3, P2207, DOI 10.1021/nn900526c
   Schneider G, 2004, NANO LETT, V4, P1833, DOI 10.1021/nl0490826
   Wang SX, 2011, CURR APPL PHYS, V11, P1337, DOI 10.1016/j.cap.2011.03.073
   Wei JJ, 2002, ANGEW CHEM INT EDIT, V41, P4700, DOI 10.1002/anie.200290021
   Welinder AC, 2007, Z PHYS CHEM, V221, P1343, DOI 10.1524/zpch.2007.221.9-10.1343
   Winkler JR, 2014, J AM CHEM SOC, V136, P2930, DOI 10.1021/ja500215j
   Zhang D, 2004, LANGMUIR, V20, P7303, DOI 10.1021/la049667f
   Zhang JD, 2004, LANGMUIR, V20, P10200, DOI 10.1021/la048853i
   Zhang Q, 2016, NANO LETT, V16, P6534, DOI 10.1021/acs.nanolett.6b03180
   Zhang YN, 2011, ELECTROCHIM ACTA, V56, P8163, DOI 10.1016/j.electacta.2011.05.134
   Zhang Y, 2011, BIOPROC BIOSYST ENG, V34, P215, DOI 10.1007/s00449-010-0463-1
   Zhu N, 2016, ACS CATAL, V6, P2728, DOI 10.1021/acscatal.6b00411
   Zhu N, 2015, J MATER CHEM B, V3, P8133, DOI 10.1039/c5tb01672j
   Zolotukhina EV, 2014, ELECTROCHIM ACTA, V122, P247, DOI 10.1016/j.electacta.2013.10.182
NR 58
TC 3
Z9 4
U1 3
U2 37
PU MAIK NAUKA/INTERPERIODICA/SPRINGER
PI NEW YORK
PA 233 SPRING ST, NEW YORK, NY 10013-1578 USA
SN 1023-1935
EI 1608-3342
J9 RUSS J ELECTROCHEM+
JI Russ. J. Electrochem.
PD OCT
PY 2017
VL 53
IS 10
SI SI
BP 1204
EP 1221
DI 10.1134/S1023193517100159
PG 18
WC Electrochemistry
WE Science Citation Index Expanded (SCI-EXPANDED)
SC Electrochemistry
GA FK4JS
UT WOS:000413460200014
DA 2023-07-01
ER

PT J
AU Santhosh, M
   Chinnadayyala, SR
   Singh, NK
   Goswami, P
AF Santhosh, Mallesh
   Chinnadayyala, Somasekhar R.
   Singh, Naveen K.
   Goswami, Pranab
TI Human serum albumin-stabilized gold nanoclusters act as an electron
   transfer bridge supporting specific electrocatalysis of bilirubin useful
   for biosensing applications
SO BIOELECTROCHEMISTRY
LA English
DT Article
DE Free bilirubin; Human serum albumin; Gold nanoclusters; Bilirubin
   encephalopathy
ID AMPEROMETRIC BIOSENSOR; HYDROGEN-PEROXIDE; OXIDATION; CLUSTERS; MATRIX
AB Human serum albumin (HSA)-stabilized Au-18 nanoclusters (AuNCs) were synthesized and chemically immobilized on an Indium tin oxide (ITO) plate. The assembly process was characterized by advanced electrochemical and spectroscopic techniques. The bare ITO electrode generated three irreversible oxidation peaks, whereas the HSA-AuNC-modified electrode produced a pair of redox peaks for bilirubin at a formal potential of 0.27 V (vs. Ag/AgCl). However, the native HSA protein immobilized on the ITO electrode failed to produce any redox peak for bilirubin. The results indicate that the AuNCs present in HSA act as electron transfer bridge between bilirubin and the ITO plate. Docking studies of AuNC with HSA revealed that the best docked structure of the nanocluster is located around the vicinity of the bilirubin binding site, with an orientation that allows specific oxidation. When the HSA-AuNC-modified electrode was employed for the detection of bilirubin using chronoamperometry at 0.3 V (vs. Ag/AgCl), a steady-state current response against bilirubin in the range of 0.2 mu M to 7 mu M, with a sensitivity of 0.34 mu M-1 and limit of detection of 86.32 nM at S/N 3, was obtained. The bioelectrode was successfully applied to measure the bilirubin content in spiked serum samples. The results indicate the feasibility of using HSA-AuNC as a biorecognition element for the detection of serum bilirubin levels using an electrochemical technique. (C) 2016 Elsevier B.V. All rights reserved.
C1 [Santhosh, Mallesh; Chinnadayyala, Somasekhar R.; Singh, Naveen K.; Goswami, Pranab] Indian Inst Technol Guwahati, Dept Biosci & Bioengn, Gauhati 781039, Assam, India.
C3 Indian Institute of Technology System (IIT System); Indian Institute of
   Technology (IIT) - Guwahati
RP Goswami, P (通讯作者)，Indian Inst Technol Guwahati, Dept Biosci & Bioengn, Gauhati 781039, Assam, India.
EM pgoswami@iitg.ernet.in
RI singh, naveen kumar/ABA-4948-2021; MALLESH, SANTHOSH/AAI-5078-2020
OI singh, naveen kumar/0000-0002-2197-052X; Santhosh,
   Mallesh/0000-0002-6399-7763; Goswami, Pranab/0000-0003-4098-043X
FU DBT, India [BT/264/NE/NEITBP/2011]
FX We acknowledge DBT, India grant no. BT/264/NE/NEITBP/2011, for financial
   assistance that enabled us to perform this work, and CIF, IITG for
   providing the TEM, EDX-SEM and AFM facilities.
CR Ahlfors CE, 2000, ANAL BIOCHEM, V279, P130, DOI 10.1006/abio.2000.4485
   Ahlfors CE, 2009, CLIN CHEM, V55, P1288, DOI 10.1373/clinchem.2008.121269
   Arya SK, 2007, ANAL BIOCHEM, V363, P210, DOI 10.1016/j.ab.2007.01.029
   BAE ZU, 1995, ANAL LETT, V28, P1775, DOI 10.1080/00032719508000355
   Balamurugan T, 2015, RSC ADV, V5, P50470, DOI 10.1039/c5ra06681f
   Bard AJ, 2000, ELECTROCHEMICAL METH, V2nd
   BIJSTER P, 1981, ANN CLIN BIOCHEM, V18, P102
   Bini RA, 2012, J MAGN MAGN MATER, V324, P534, DOI 10.1016/j.jmmm.2011.08.035
   Canbaz MC, 2014, ANAL BIOCHEM, V446, P9, DOI 10.1016/j.ab.2013.10.014
   Chen LY, 2015, ANAL CHEM, V87, P216, DOI 10.1021/ac503636j
   Chen W, 2009, ANGEW CHEM INT EDIT, V48, P4386, DOI 10.1002/anie.200901185
   Chen ZG, 2012, ANALYST, V137, P4356, DOI 10.1039/c2an35786k
   CHENG GJ, 1994, BIOELECTROCH BIOENER, V34, P141, DOI 10.1016/0302-4598(94)80028-6
   Daood MJ, 2009, J PERINATOL, V29, pS14, DOI 10.1038/jp.2008.218
   Das P, 2014, SENSOR ACTUAT B-CHEM, V192, P737, DOI 10.1016/j.snb.2013.11.021
   DeLano W. L., 2002, PYMOL MOL GRAPHICS S, DOI 10.1007/s10822-016-9944-x
   DOUMAS BT, 1985, CLIN CHEM, V31, P1779
   Elliott JA, 2009, PHILOS MAG, V89, P3311, DOI 10.1080/14786430903270668
   Guan GJ, 2014, CHEM COMMUN, V50, P5703, DOI 10.1039/c4cc02008a
   Herzing AA, 2008, SCIENCE, V321, P1331, DOI 10.1126/science.1159639
   Huang CY, 2007, BIOSENS BIOELECTRON, V22, P1694, DOI 10.1016/j.bios.2006.07.036
   Kumar SS, 2011, ANAL CHEM, V83, P3244, DOI 10.1021/ac200384w
   Kwak K, 2014, ACS NANO, V8, P671, DOI 10.1021/nn4053217
   Lee D, 2004, J AM CHEM SOC, V126, P6193, DOI 10.1021/ja049605b
   Lopez-Acevedo O, 2010, NAT CHEM, V2, P329, DOI [10.1038/NCHEM.589, 10.1038/nchem.589]
   Mireles LC, 1999, PEDIATR RES, V45, P355, DOI 10.1203/00006450-199903000-00011
   Mudedla SK, 2015, J PHYS CHEM C, V119, P653, DOI 10.1021/jp508582c
   Noh HB, 2014, BIOSENS BIOELECTRON, V61, P554, DOI 10.1016/j.bios.2014.06.002
   Priya C, 2012, COLLOID SURFACE B, V97, P90, DOI 10.1016/j.colsurfb.2012.04.004
   Ronkainen NJ, 2010, CHEM SOC REV, V39, P1747, DOI 10.1039/b714449k
   Santhosh M, 2014, BIOSENS BIOELECTRON, V59, P370, DOI 10.1016/j.bios.2014.04.003
   Saxena U, 2011, BIOSENS BIOELECTRON, V26, P3037, DOI 10.1016/j.bios.2010.12.009
   Senthilkumar T, 2015, MACROMOLECULES, V48, P3449, DOI 10.1021/acs.macromol.5b00043
   Sheldon RA, 2007, ADV SYNTH CATAL, V349, P1289, DOI 10.1002/adsc.200700082
   SHOHAM B, 1995, BIOSENS BIOELECTRON, V10, P341, DOI 10.1016/0956-5663(95)96852-P
   Simsek CS, 2014, ELECTROANAL, V26, P328, DOI 10.1002/elan.201300443
   SLIFSTEIN C, 1977, J ELECTROANAL CHEM, V75, P551, DOI 10.1016/S0022-0728(77)80197-6
   Slusher TM, 2011, SEMIN PERINATOL, V35, P185, DOI 10.1053/j.semperi.2011.02.014
   Syu MJ, 2006, BIOSENS BIOELECTRON, V22, P550, DOI 10.1016/j.bios.2006.07.035
   Taurino I, 2014, TALANTA, V130, P423, DOI 10.1016/j.talanta.2014.07.009
   Taurino I, 2013, THIN SOLID FILMS, V548, P546, DOI 10.1016/j.tsf.2013.09.015
   Turner APF, 2013, CHEM SOC REV, V42, P3184, DOI 10.1039/c3cs35528d
   Vasapollo G, 2011, INT J MOL SCI, V12, P5908, DOI 10.3390/ijms12095908
   Wang C, 2009, MICROCHIM ACTA, V164, P113, DOI 10.1007/s00604-008-0041-2
   WANG J, 1990, ELECTROANAL, V2, P647, DOI 10.1002/elan.1140020813
   Watchko JF, 2013, NEW ENGL J MED, V369, P2021, DOI 10.1056/NEJMra1308124
   Wennberg RP, 2000, CELL MOL NEUROBIOL, V20, P97, DOI 10.1023/A:1006900111744
   Yue Y, 2012, NANOSCALE, V4, P2251, DOI 10.1039/c2nr12056a
   Zheng J, 2007, ANNU REV PHYS CHEM, V58, P409, DOI 10.1146/annurev.physchem.58.032806.104546
   Zunszain PA, 2008, J MOL BIOL, V381, P394, DOI 10.1016/j.jmb.2008.06.016
NR 50
TC 42
Z9 42
U1 3
U2 104
PU ELSEVIER SCIENCE SA
PI LAUSANNE
PA PO BOX 564, 1001 LAUSANNE, SWITZERLAND
SN 1567-5394
EI 1878-562X
J9 BIOELECTROCHEMISTRY
JI Bioelectrochemistry
PD OCT
PY 2016
VL 111
BP 7
EP 14
DI 10.1016/j.bioelechem.2016.04.003
PG 8
WC Biochemistry & Molecular Biology; Biology; Biophysics; Electrochemistry
WE Science Citation Index Expanded (SCI-EXPANDED)
SC Biochemistry & Molecular Biology; Life Sciences & Biomedicine - Other
   Topics; Biophysics; Electrochemistry
GA DS2QA
UT WOS:000380627400002
PM 27126550
DA 2023-07-01
ER

PT J
AU Di Nisio, A
   Giaquinto, N
   Lanzolla, AML
   Ragolia, MA
   Scarpetta, M
   Carrara, S
AF Di Nisio, Attilio
   Giaquinto, Nicola
   Lanzolla, Anna Maria Lucia
   Ragolia, Mattia Alessandro
   Scarpetta, Marco
   Carrara, Sandro
TI Platinum Nanostructured Needle-Shaped Sensors for Ion Detection in
   Biomedical Applications
SO IEEE SENSORS JOURNAL
LA English
DT Article
DE Biosensor miniaturization; electrochemical measurements; ion-selective
   electrode (ISE); ion sensing; nanostructure morphology; parameters
   optimization; platinum (Pt); potassium (K+) monitoring; potentiometry;
   solid-contact (SC); wire sensors
ID SELECTIVE ELECTRODES
AB Ion-selective electrodes (ISEs) represent one of the main technologies for developing sensors to measure ions concentration in human tissues. All-solid-state ISEs are of key importance for sensor miniaturization, especially toward point-of-care applications. In this article, we propose an innovative needle-shaped sensor in sub-mm sizes with nanostructured platinum (Pt) for the aim of ion detection. It can be employed in biomedical applications, with particular regard to surgical procedures. The developed sensor has been tested for potassium (K+) detection, which is very important in cells functions assessment. For the first time in the literature, we investigate the effects on the morphology of electrodeposition voltage and time. In the past, similar nanofabrications have been successfully tried on usual planar geometries. Here, instead, Pt nanostructure (Pt-NS) growth is successfully shown on a thin Pt wire with a diameter of 0.1 mm only. Both granular and petal-like nanostructures are obtained depending on the applied deposition voltage. The minimum time needed to nanostructure the whole electrode surface is found for each deposition voltage, suggesting that higher absolute voltage values need higher deposition time. The electrochemical measurements performed on the Pt nanostructured K+ ISEs show enhanced stability over time with respect to non-nanostructured ISEs and a Nernstian response with the best sensitivity of 59.2 +/- 2.4 mV/decade in the linear range from 10(-4 )to 10(-1 )M. These good results encourage to further extend this study toward sensing of other ions by means of these microfabricated needle-shaped sensors, which can be easily integrated into surgical instruments to be then used for diagnosis during surgical operations.
C1 [Di Nisio, Attilio; Giaquinto, Nicola; Lanzolla, Anna Maria Lucia; Ragolia, Mattia Alessandro; Scarpetta, Marco] Polytech Univ Bari, Dept Elect & Informat Engn, I-70125 Bari, Italy.
   [Carrara, Sandro] Ecole Polytech Fed Lausanne, STI Fac, CH-1015 Lausanne, Switzerland.
C3 Politecnico di Bari; Swiss Federal Institutes of Technology Domain;
   Ecole Polytechnique Federale de Lausanne
RP Lanzolla, AML (通讯作者)，Polytech Univ Bari, Dept Elect & Informat Engn, I-70125 Bari, Italy.
EM anna.lanzolla@poliba.it; anna.lanzolla@poliba.it
RI Ragolia, Mattia Alessandro/ABA-1453-2020
OI Ragolia, Mattia Alessandro/0000-0003-0990-8384; Scarpetta,
   Marco/0000-0002-2632-7357; GIAQUINTO, Nicola/0000-0001-9209-4195;
   Carrara, Sandro/0000-0003-0404-7917
CR Aiassa S, 2021, IEEE T BIOMED CIRC S, V15, P294, DOI 10.1109/TBCAS.2021.3067388
   [Anonymous], PVCMEMBRANECOATED WI
   Attivissimo F, 2021, IEEE SENS J, V21, P14389, DOI 10.1109/JSEN.2020.3042647
   BUCK RP, 1994, PURE APPL CHEM, V66, P2527, DOI 10.1351/pac199466122527
   Church J, 2018, ELECTROANAL, V30, P626, DOI 10.1002/elan.201700697
   Criscuolo F, 2021, IEEE SENS J, V21, P22143, DOI 10.1109/JSEN.2021.3099209
   Criscuolo F, 2021, SENSOR ACTUAT B-CHEM, V328, DOI 10.1016/j.snb.2020.129017
   Criscuolo F, 2018, ANAL CHIM ACTA, V1027, P22, DOI 10.1016/j.aca.2018.04.062
   Cui XQ, 2022, TALANTA, V245, DOI 10.1016/j.talanta.2022.123481
   Echendu OK, 2016, ADV MATER SCI ENG, V2016, DOI 10.1155/2016/3581725
   Han HT, 2020, FRONT MAR SCI, V7, DOI 10.3389/fmars.2020.00196
   Hussien EM, 2020, IEEE SENS J, V20, P6263, DOI 10.1109/JSEN.2020.2977529
   Lenar N, 2021, MATERIALS, V14, DOI 10.3390/ma14051308
   Li FH, 2012, ANALYST, V137, P618, DOI 10.1039/c1an15705a
   MEIER PC, 1982, ANAL CHIM ACTA, V136, P363, DOI 10.1016/S0003-2670(01)95397-8
   Miah MA, 2019, RSC ADV, V9, P30309, DOI 10.1039/c9ra05477d
   Parrilla M, 2019, ANAL CHEM, V91, P1578, DOI 10.1021/acs.analchem.8b04877
   Pietrzak K, 2022, TALANTA, V243, DOI 10.1016/j.talanta.2022.123335
   Ragolia MA, 2019, IEEE INT SYM MED MEA
   Roy S, 2017, ACS APPL MATER INTER, V9, P35169, DOI 10.1021/acsami.7b07346
   Schneider CA, 2012, NAT METHODS, V9, P671, DOI 10.1038/nmeth.2089
   Taurino I, 2016, RSC ADV, V6, P40517, DOI 10.1039/c6ra01664b
   Taurino I, 2015, SCI REP-UK, V5, DOI 10.1038/srep15277
   The GIMP Development Team, 2019, US
   Zhai JL, 2022, ANAL CHIM ACTA, V1191, DOI 10.1016/j.aca.2021.339209
   Zhao GT, 2019, SENSOR ACTUAT B-CHEM, V279, P369, DOI 10.1016/j.snb.2018.09.125
   Zhu Q, 2020, BIOSENS BIOELECTRON, V153, DOI 10.1016/j.bios.2020.112019
NR 27
TC 1
Z9 1
U1 6
U2 6
PU IEEE-INST ELECTRICAL ELECTRONICS ENGINEERS INC
PI PISCATAWAY
PA 445 HOES LANE, PISCATAWAY, NJ 08855-4141 USA
SN 1530-437X
EI 1558-1748
J9 IEEE SENS J
JI IEEE Sens. J.
PD DEC 1
PY 2022
VL 22
IS 23
BP 22404
EP 22412
DI 10.1109/JSEN.2022.3216682
PG 9
WC Engineering, Electrical & Electronic; Instruments & Instrumentation;
   Physics, Applied
WE Science Citation Index Expanded (SCI-EXPANDED)
SC Engineering; Instruments & Instrumentation; Physics
GA 6T3IG
UT WOS:000893571900012
DA 2023-07-01
ER

PT J
AU Kumar, DR
   Dhakal, G
   Nguyen, VQ
   Lee, J
   Lee, YR
   Shim, JJ
AF Kumar, Deivasigamani Ranjith
   Dhakal, Ganesh
   Van Quang Nguyen
   Lee, Jintae
   Lee, Yong Rok
   Shim, Jae-Jin
TI Ammonium heptamolybdate preloaded on flexible carbon-matrix film
   electrode for the electrochemical phosphate sensor in a river water
   sample
SO MICROCHEMICAL JOURNAL
LA English
DT Article
DE Flexible film; Ammonium heptamolybdate; Phosphate; Electrochemical
   sensor; Amperometry; river water sample
ID SUPERCAPACITORS; NANOPARTICLES; REAGENTLESS; BIOSENSOR; MOLYBDATE;
   SILICATE; SEAWATER; STORAGE; ANIONS; IONS
AB This work designed ammonium heptamolybdate (AHM) preloaded on a polyaniline (PANI)/coconut shell-derived carbon (CC)/poly(vinylidene fluoride-co-hexafluoropropylene) (PVDF) composite flexible film electrode. The asprepared novel AHM@PANI/CC/PVDF composite film electrode allowed to the selective and sensitive determination of phosphate in river water samples. The optimized AHM@PANI/CC/PVDF film delivered excellent ionic conductivity (6.58 x 10-5 S cm-1). The analysis of the flexible composite matrix film confirmed the presence of three AHM redox couples, and their formal potential, peak potential difference, and surface coverage (tau) were calculated. The AHM@PANI/CC/PVDF film comprised an excellent microenvironment for phosphate (H2PO4- ) detection, while the resulting electroactive phosphomolybdic complex species were stabilized by the composite matrix. The product of phosphomolybdic complex was electrochemically reduced at +0.25 V vs. saturated calomel electrode (SCE). The Keggin-type phosphomolybdic complex on the composite film was ex-situ examined by elemental mapping, X-ray diffraction pattern and X-ray photoelectron spectroscopy. From the spectroscopic studies individual composite materials interaction with molybdate mechanism provided. The AHM@PANI/CC/PVDF film electrode revealed a good phosphate detection concentration range of 10-114 mu M, and it exhibited a low detection limit (0.6 mu M). Besides, AHM@PANI/CC/PVDF was used to analyze a tap and river water sample and validated the obtained data through the spectrophotometric method which yielded an excellent recovery range (101.3%-113.3%).
C1 [Kumar, Deivasigamani Ranjith; Dhakal, Ganesh; Van Quang Nguyen; Lee, Jintae; Lee, Yong Rok; Shim, Jae-Jin] Yeungnam Univ, Sch Chem Engn, 280 Daehak Ro, Gyongsan 38541, Gyeongbuk, South Korea.
   [Van Quang Nguyen] Univ Danang, Univ Sci & Technol, Fac Bridge & Rd Engn, 54 Nguyen Luong Bang, Danang, Vietnam.
C3 Yeungnam University; University of Danang
RP Shim, JJ (通讯作者)，Yeungnam Univ, Sch Chem Engn, 280 Daehak Ro, Gyongsan 38541, Gyeongbuk, South Korea.
EM jjshim@yu.ac.kr
RI Ranjith Kumar, Deivasigamani/O-9431-2014; Dhakal, Ganesh/GQP-7187-2022
OI Ranjith Kumar, Deivasigamani/0000-0002-9313-9794; Dhakal,
   Ganesh/0000-0002-6279-1034; Nguyen, Van Quang/0000-0002-6720-9250
FU National Research Foundation (NRF) of the Republic of Korea
   [NRF-2014R1A6A1031189]; Regional University Superior Scientist Research
   Program - Ministry of Education, the Republic of Korea
   [NRF-2020R1I1A3073981]
FX This study was supported by the National Research Foundation (NRF) of
   the Republic of Korea under the frameworks of the Priority Research
   Centers Program (NRF-2014R1A6A1031189) and the Regional University
   Superior Scientist Research Program (NRF-2020R1I1A3073981) funded by the
   Ministry of Education, the Republic of Korea.
CR Ahmad AL, 2018, RSC ADV, V8, P25725, DOI 10.1039/c8ra03918f
   Antony PJ, 2002, J CHROMATOGR B, V767, P363, DOI 10.1016/S0378-4347(01)00424-8
   Barus C, 2016, TALANTA, V160, P417, DOI 10.1016/j.talanta.2016.07.057
   Basly B, 2013, DALTON T, V42, P2146, DOI 10.1039/c2dt31788e
   Belli D.C. M., 2005, METODI ANALITICI PER, P575
   Berchmans S, 2011, SENSOR ACTUAT B-CHEM, V160, P1224, DOI 10.1016/j.snb.2011.09.052
   Bernardo P, 2020, SEP PURIF TECHNOL, V250, DOI 10.1016/j.seppur.2020.117201
   BERTOTTI M, 1993, J ELECTROANAL CHEM, V360, P39, DOI 10.1016/0022-0728(93)87003-E
   Billing BK, 2015, ELECTROCHIM ACTA, V182, P1112, DOI 10.1016/j.electacta.2015.09.114
   BROWN AP, 1977, ANAL CHEM, V49, P1589, DOI 10.1021/ac50019a033
   Cai XM, 2017, RSC ADV, V7, P15382, DOI 10.1039/c7ra01267e
   Carpenter NG, 1997, ELECTROANAL, V9, P1311, DOI 10.1002/elan.1140091703
   Cazetta AL, 2013, J ANAL APPL PYROL, V101, P53, DOI 10.1016/j.jaap.2013.02.013
   Cheng WL, 2010, ANAL CHEM, V82, P1157, DOI 10.1021/ac9025253
   Cinti S, 2016, ANAL CHIM ACTA, V919, P78, DOI 10.1016/j.aca.2016.03.011
   CLAYTON CR, 1989, SURF INTERFACE ANAL, V14, P66, DOI 10.1002/sia.740140114
   Dahbi M, 2017, J MATER CHEM A, V5, P9917, DOI 10.1039/c7ta01394a
   Dong LB, 2016, J MATER CHEM A, V4, P4659, DOI 10.1039/c5ta10582j
   Galicia A., 2019, ECS T, V36, P13
   Ha M, 2018, J MATER CHEM B, V6, P4043, DOI 10.1039/c8tb01063c
   Ilangovan G, 1997, LANGMUIR, V13, P566, DOI 10.1021/la960053n
   Isoda H, 2015, VIB SPECTROSC, V78, P12, DOI 10.1016/j.vibspec.2015.03.001
   Jain A, 2013, SCI REP-UK, V3, DOI 10.1038/srep03002
   Jeerapan I, 2020, J ELECTROCHEM SOC, V167, DOI 10.1149/1945-7111/ab7117
   Jonca J, 2013, ELECTROCHIM ACTA, V88, P165, DOI 10.1016/j.electacta.2012.10.012
   KEIL L, 1977, ANALYST, V102, P274, DOI 10.1039/an9770200274
   Kim YW, 2008, EUR POLYM J, V44, P932, DOI 10.1016/j.eurpolymj.2007.12.020
   Kovacs TN, 2016, J THERM ANAL CALORIM, V124, P1013, DOI 10.1007/s10973-015-5201-0
   KUMAR SN, 1990, SURF INTERFACE ANAL, V15, P531, DOI 10.1002/sia.740150906
   LENHARD JR, 1978, J AM CHEM SOC, V100, P5213, DOI 10.1021/ja00484a055
   Li HH, 2019, SENSOR ACTUAT B-CHEM, V301, DOI 10.1016/j.snb.2019.127110
   Li X, 2019, SENSOR ACTUAT B-CHEM, V297, DOI 10.1016/j.snb.2019.126822
   Liu JH, 2020, SENSORS-BASEL, V20, DOI 10.3390/s20144009
   Lu GH, 1999, TALANTA, V49, P511, DOI 10.1016/S0039-9140(99)00038-7
   Mishra RK, 2017, ACS SENSORS, V2, P553, DOI 10.1021/acssensors.7b00051
   Mitra S, 2004, POLYM DEGRAD STABIL, V83, P195, DOI 10.1016/S0141-3910(03)00235-0
   Mousty C, 2001, ANAL CHIM ACTA, V443, P1, DOI 10.1016/S0003-2670(01)01188-6
   MURPHY J, 1962, ANAL CHIM ACTA, V26, P31
   Namasivayam C, 2006, BIORESOURCE TECHNOL, V97, P1194, DOI 10.1016/j.biortech.2005.05.008
   Nishizawa S, 1999, J AM CHEM SOC, V121, P9463, DOI 10.1021/ja991497j
   Pandey RP, 2015, ACS APPL MATER INTER, V7, P28524, DOI 10.1021/acsami.5b09827
   Prabhahar RSS, 2019, MICROCHEM J, V146, P922, DOI 10.1016/j.microc.2019.02.024
   Quintana JC, 2004, TALANTA, V63, P567, DOI 10.1016/j.talanta.2003.11.040
   RICHTER ED, 1992, ISRAEL J MED SCI, V28, P584
   Salgado MD, 2018, IOP C SER EARTH ENV, V105, DOI 10.1088/1755-1315/105/1/012116
   Shi L, 2020, NAT COMMUN, V11, DOI 10.1038/s41467-020-17298-y
   Song LX, 2010, J PHYS CHEM B, V114, P3404, DOI 10.1021/jp100308x
   Stephan AM, 2006, POLYMER, V47, P5952, DOI 10.1016/j.polymer.2006.05.069
   Subramanian V, 2007, J PHYS CHEM C, V111, P7527, DOI 10.1021/jp067009t
   Sun SQ, 2020, ACS SENSORS, V5, P541, DOI 10.1021/acssensors.9b02435
   Talarico D, 2015, ENVIRON SCI TECHNOL, V49, P7934, DOI 10.1021/acs.est.5b00218
   Talarico D, 2015, TALANTA, V141, P267, DOI 10.1016/j.talanta.2015.04.006
   Tiwari JN, 2016, ACS NANO, V10, P46, DOI 10.1021/acsnano.5b05690
   Wahid M, 2014, ENERG FUEL, V28, P4233, DOI 10.1021/ef500342d
   WEISS CM, 1969, J AM WATER WORKS ASS, V61, P387
   Wen N, 2020, J MATER CHEM A, V8, P25499, DOI 10.1039/d0ta09556g
   Wu CG, 2006, J POWER SOURCES, V159, P295, DOI 10.1016/j.jpowsour.2006.04.108
   Yang HX, 2013, J PHYS CHEM C, V117, P17376, DOI 10.1021/jp401989j
   Younes M, 2019, EFSA J, V17, DOI 10.2903/j.efsa.2019.5674
   Zhao X, 2018, ANAL CHEM, V90, P7158, DOI 10.1021/acs.analchem.8b01088
   Zyryanov GV, 2007, ANGEW CHEM INT EDIT, V46, P7849, DOI 10.1002/anie.200702611
NR 61
TC 6
Z9 6
U1 3
U2 30
PU ELSEVIER
PI AMSTERDAM
PA RADARWEG 29, 1043 NX AMSTERDAM, NETHERLANDS
SN 0026-265X
EI 1095-9149
J9 MICROCHEM J
JI Microchem J.
PD NOV
PY 2021
VL 170
AR 106639
DI 10.1016/j.microc.2021.106639
EA JUL 2021
PG 11
WC Chemistry, Analytical
WE Science Citation Index Expanded (SCI-EXPANDED)
SC Chemistry
GA US5FA
UT WOS:000697453800007
DA 2023-07-01
ER

PT J
AU Boroujerdi, R
   Abdelkader, A
   Paul, R
AF Boroujerdi, Ramin
   Abdelkader, Amr
   Paul, Richard
TI State of the Art in Alcohol Sensing with 2D Materials
SO NANO-MICRO LETTERS
LA English
DT Review
DE Sensors and biosensors; Alcohol probes; Electrochemical detectors;
   Ethanol metabolites; 2D materials
ID METAL-ORGANIC FRAMEWORK; REDUCED GRAPHENE OXIDE; HEXAGONAL
   BORON-NITRIDE; TURN-ON FLUORESCENCE; FACILE SYNTHESIS;
   ETHYL-GLUCURONIDE; POLYVINYL-ALCOHOL; GAS SENSORS; ELECTROCHEMICAL
   BIOSENSOR; MOLYBDENUM-DISULFIDE
AB Since the discovery of graphene, the star among new materials, there has been a surge of attention focused on the monatomic and monomolecular sheets which can be obtained by exfoliation of layered compounds. Such materials are known as two-dimensional (2D) materials and offer enormous versatility and potential. The ultimate single atom, or molecule, thickness of the 2D materials sheets provides the highest surface to weight ratio of all the nanomaterials, which opens the door to the design of more sensitive and reliable chemical sensors. The variety of properties and the possibility of tuning the chemical and surface properties of the 2D materials increase their potential as selective sensors, targeting chemical species that were previously difficult to detect. The planar structure and the mechanical flexibility of the sheets allow new sensor designs and put 2D materials at the forefront of all the candidates for wearable applications. When developing sensors for alcohol, the response time is an essential factor for many industrial and forensic applications, particularly when it comes to hand-held devices. Here, we review recent developments in the applications of 2D materials in sensing alcohols along with a study on parameters that affect the sensing capabilities. The review also discusses the strategies used to develop the sensor along with their mechanisms of sensing and provides a critique of the current limitations of 2D materials-based alcohol sensors and an outlook for the future research required to overcome the challenges.
C1 [Boroujerdi, Ramin; Abdelkader, Amr; Paul, Richard] Bournemouth Univ, Fac Sci & Technol, Talbot Campus, Poole BH12 5BB, Dorset, England.
   [Abdelkader, Amr] Univ Cambridge, Dept Engn, Cambridge CB3 0FS, England.
C3 Bournemouth University; University of Cambridge
RP Boroujerdi, R; Abdelkader, A; Paul, R (通讯作者)，Bournemouth Univ, Fac Sci & Technol, Talbot Campus, Poole BH12 5BB, Dorset, England.; Abdelkader, A (通讯作者)，Univ Cambridge, Dept Engn, Cambridge CB3 0FS, England.
EM rboroujerdi@bournemouth.ac.uk; aa494@cam.ac.uk; rpaul@bournemouth.ac.uk
RI Abdelkader, Amr M./Y-4896-2019
OI Abdelkader, Amr M./0000-0002-8103-2420; Boroujerdi,
   Ramin/0000-0001-7648-269X
CR Abdelkader AM, 2014, CHEM COMMUN, V50, P8402, DOI 10.1039/c4cc03260h
   Akamatsu M, 2015, ACS APPL MATER INTER, V7, P6189, DOI 10.1021/acsami.5b00289
   Akhtar M, 2017, NPJ 2D MATER APPL, V1, DOI 10.1038/s41699-017-0007-5
   Akinwande D, 2014, NAT COMMUN, V5, DOI 10.1038/ncomms6678
   Alam F, 2019, IEEE SENS J, V19, P3984, DOI 10.1109/JSEN.2019.2898869
   Alam F, 2018, PROC SPIE, V10639, DOI 10.1117/12.2306001
   Alenezi MR, 2014, LANGMUIR, V30, P3913, DOI 10.1021/la500143w
   Ali EMA, 2017, DRUG TEST ANAL, V9, P256, DOI 10.1002/dta.1969
   Allan JTS, 2018, SENSOR ACTUAT B-CHEM, V254, P120, DOI 10.1016/j.snb.2017.07.056
   Ameri SK, 2017, ACS NANO, V11, P7634, DOI 10.1021/acsnano.7b02182
   Amo-Ochoa P, 2010, CHEM COMMUN, V46, P3262, DOI 10.1039/b919647a
   Ampuero S, 2003, SENSOR ACTUAT B-CHEM, V94, P1, DOI 10.1016/S0925-4005(03)00321-6
   Anasori B, 2017, NAT REV MATER, V2, DOI 10.1038/natrevmats.2016.98
   Anik U, 2006, ANAL CHIM ACTA, V570, P165, DOI 10.1016/j.aca.2006.04.010
   Antiochia R, 2014, SENSOR ACTUAT B-CHEM, V195, P287, DOI 10.1016/j.snb.2014.01.050
   Arghir I, 2015, NEW BIOTECHNOL, V32, P473, DOI 10.1016/j.nbt.2015.03.012
   Ayad MM, 2014, DES MONOMERS POLYM, V17, P795, DOI 10.1080/15685551.2014.918019
   Azevedo AM, 2005, BIOSENS BIOELECTRON, V21, P235, DOI 10.1016/j.bios.2004.09.030
   Baek SH, 2020, MAT SCI ENG C-MATER, V107, DOI 10.1016/j.msec.2019.110273
   Bajpai R, 2012, SENSOR ACTUAT B-CHEM, V171, P499, DOI 10.1016/j.snb.2012.05.018
   Balandin AA, 2008, NANO LETT, V8, P902, DOI 10.1021/nl0731872
   Bao FX, 2014, RSC ADV, V4, P38073, DOI 10.1039/c4ra06289b
   Barone V, 2008, NANO LETT, V8, P2210, DOI 10.1021/nl080745j
   Basiruddin SK, 2016, MAT SCI ENG C-MATER, V58, P103, DOI 10.1016/j.msec.2015.07.068
   Becerril HA, 2008, ACS NANO, V2, P463, DOI 10.1021/nn700375n
   Beck O, 2018, CLIN CHIM ACTA, V479, P38, DOI 10.1016/j.cca.2018.01.008
   Boroujerdi R, 2016, J FLUORESC, V26, P781, DOI 10.1007/s10895-015-1761-4
   Brodie B. C., 1859, PHILOS T R SOC LONDO, V149, P249, DOI [10.1098/rspl.1859.0007, DOI 10.1098/RSTL.1859.0013, 10.1098/rstl.1859.0013]
   Campbell MG, 2015, ANGEW CHEM INT EDIT, V54, P4349, DOI 10.1002/anie.201411854
   Cao J, 2015, SENSOR ACTUAT B-CHEM, V220, P910, DOI 10.1016/j.snb.2015.06.023
   Cao LY, 2016, ANGEW CHEM INT EDIT, V55, P4962, DOI 10.1002/anie.201512054
   Cao XY, 2014, MICROCHIM ACTA, V181, P1133, DOI 10.1007/s00604-014-1301-y
   Cao YL, 2009, EUR J INORG CHEM, P4105, DOI 10.1002/ejic.200900146
   CAVINATO AG, 1990, ANAL CHEM, V62, P1977, DOI 10.1021/ac00217a015
   Cha JH, 2017, J MATER CHEM A, V5, P8725, DOI 10.1039/c6ta11019c
   Chang JB, 2014, ANAL BIOANAL CHEM, V406, P3957, DOI 10.1007/s00216-014-7804-x
   Chen D., 2010, NANOTECHNOLOGY, V21, DOI DOI 10.1088/0957-4484/21/3/035501
   Chen DZ, 2011, NANOTECHNOLOGY, V22, DOI 10.1088/0957-4484/22/32/325601
   Chen H, 2016, J MATER CHEM A, V4, P5958, DOI 10.1039/c6ta01880g
   Chen YJ, 2006, APPL PHYS LETT, V88, DOI 10.1063/1.2166695
   Chen YJ, 2012, NANOTECHNOLOGY, V23, DOI 10.1088/0957-4484/23/41/415501
   Chhowalla M, 2016, NAT REV MATER, V1, DOI 10.1038/natrevmats2016.52
   Chocarro-Ruiz B, 2017, CURR OPIN BIOTECH, V45, P175, DOI 10.1016/j.copbio.2017.03.016
   Choi KI, 2010, SENSOR ACTUAT B-CHEM, V146, P183, DOI 10.1016/j.snb.2010.02.050
   Choi SJ, 2018, ELECTRON MATER LETT, V14, P221, DOI 10.1007/s13391-018-0044-z
   Chu YL, 2016, RSC ADV, V6, P22673, DOI 10.1039/c5ra27625j
   Cinti S, 2017, ANAL CHIM ACTA, V960, P123, DOI 10.1016/j.aca.2017.01.010
   Cittadini M, 2014, CARBON, V69, P452, DOI 10.1016/j.carbon.2013.12.048
   Coleman JN, 2011, SCIENCE, V331, P568, DOI 10.1126/science.1194975
   de Araujo WR, 2018, ANAL CHIM ACTA, V1034, P1, DOI 10.1016/j.aca.2018.06.014
   Dey RS, 2012, CHEM COMMUN, V48, P1787, DOI 10.1039/c2cc16031e
   DiNatale C, 1997, MEAS SCI TECHNOL, V8, P1236, DOI 10.1088/0957-0233/8/11/004
   Ding YJ, 2017, J AM CHEM SOC, V139, P9136, DOI 10.1021/jacs.7b04829
   Divagar M, 2018, SENSOR ACTUAT B-CHEM, V262, P1006, DOI 10.1016/j.snb.2018.02.059
   Dong RH, 2017, CHEM-EUR J, V23, P2255, DOI 10.1002/chem.201605337
   Dral AP, 2018, SENSOR ACTUAT B-CHEM, V272, P369, DOI 10.1016/j.snb.2018.05.157
   Dreyer DR, 2010, CHEM SOC REV, V39, P228, DOI 10.1039/b917103g
   Duan JJ, 2017, NAT COMMUN, V8, DOI 10.1038/ncomms15341
   Dumitrascu C, 2018, FORENSIC SCI INT, V283, P29, DOI 10.1016/j.forsciint.2017.12.002
   Dzantiev BB, 2014, TRAC-TREND ANAL CHEM, V55, P81, DOI 10.1016/j.trac.2013.11.007
   Escarpa A, 2014, LAB CHIP, V14, P3213, DOI 10.1039/c4lc00172a
   Fakhari AR, 2014, ELECTROANAL, V26, P2474, DOI 10.1002/elan.201400196
   Fan ZJ, 2011, ACS NANO, V5, P191, DOI 10.1021/nn102339t
   Fan ZJ, 2010, CARBON, V48, P1686, DOI 10.1016/j.carbon.2009.12.063
   Feng LY, 2012, ADV MATER, V24, P125, DOI 10.1002/adma.201103205
   Fortin-Deschenes M, 2017, NANO LETT, V17, P4970, DOI 10.1021/acs.nanolett.7b02111
   Franklin AD, 2015, SCIENCE, V349, DOI 10.1126/science.aab2750
   Gao R, 2009, J PHYS CHEM C, V113, P15160, DOI 10.1021/jp904246j
   Garcia-Canas V, 2012, ANAL CHEM, V84, P10150, DOI 10.1021/ac301680q
   Geim AK, 2007, NAT MATER, V6, P183, DOI 10.1038/nmat1849
   Ghidiu M, 2014, NATURE, V516, P78, DOI 10.1038/nature13970
   Guo YQ, 2015, CHEM SOC REV, V44, P637, DOI 10.1039/c4cs00302k
   Hamburg MA, 2011, SCIENCE, V331, P987, DOI 10.1126/science.1204432
   Han WQ, 2011, APPL PHYS LETT, V98, DOI 10.1063/1.3593492
   Hashemzadeh H, 2018, J PHYS D APPL PHYS, V51, DOI 10.1088/1361-6463/aad3e8
   Hass J, 2008, J PHYS-CONDENS MAT, V20, DOI 10.1088/0953-8984/20/32/323202
   Hastedt M, 2012, ALCOHOL ALCOHOLISM, V47, P127, DOI 10.1093/alcalc/agr148
   He S, 2016, CHEM SCI, V7, P7101, DOI 10.1039/c6sc02272c
   Hermosa C, 2015, CHEM SCI, V6, P2553, DOI 10.1039/c4sc03115f
   Hope MA, 2016, PHYS CHEM CHEM PHYS, V18, P5099, DOI 10.1039/c6cp00330c
   Hu PQ, 2010, ACS APPL MATER INTER, V2, P3263, DOI 10.1021/am100707h
   Huang J., 2018, ANGEW CHEM, V130, P4722, DOI DOI 10.1002/ANGE.201801029
   Huang KJ, 2014, SENSOR ACTUAT B-CHEM, V191, P828, DOI 10.1016/j.snb.2013.10.072
   Huang X, 2014, ADV MATER, V26, P2185, DOI 10.1002/adma.201304964
   Huang X, 2011, SMALL, V7, P1876, DOI 10.1002/smll.201002009
   HUMMERS WS, 1958, J AM CHEM SOC, V80, P1339, DOI 10.1021/ja01539a017
   Hwang RJ, 2017, CAN SOC FORENSIC SCI, V50, P114, DOI 10.1080/00085030.2017.1312069
   Jeong HK, 2009, CHEM PHYS LETT, V470, P255, DOI 10.1016/j.cplett.2009.01.050
   Jha RK, 2018, IEEE SENS J, V18, P3494, DOI 10.1109/JSEN.2018.2810811
   Jiang GP, 2016, ADV FUNCT MATER, V26, P1729, DOI 10.1002/adfm.201504604
   Jiao LY, 2009, NATURE, V458, P877, DOI 10.1038/nature07919
   Jing ZH, 2008, ADV MATER, V20, P4547, DOI 10.1002/adma.200800243
   Jung Y, 2015, APPL OPTICS, V54, P9183, DOI 10.1364/AO.54.009183
   Kavinkumar T, 2015, RSC ADV, V5, P10816, DOI 10.1039/c4ra12766h
   Kim JS, 2014, NANO LETT, V14, P5941, DOI 10.1021/nl502906a
   Kim SM, 2018, ACS NANO, V12, P7750, DOI 10.1021/acsnano.8b01670
   Ko G, 2010, CURR APPL PHYS, V10, P1002, DOI 10.1016/j.cap.2009.12.024
   Kochameshki MG, 2019, J APPL POLYM SCI, V136, DOI 10.1002/app.47213
   Kong RM, 2009, CHEM COMMUN, P5633, DOI 10.1039/b911163h
   Kong XK, 2017, CHEM SOC REV, V46, P2127, DOI 10.1039/c6cs00937a
   Koo WT, 2018, ADV FUNCT MATER, V28, DOI 10.1002/adfm.201802575
   Kumar P, 2018, SMALL, V14, DOI 10.1002/smll.201703346
   Kuswandi B, 2014, SENSORS-BASEL, V14, P2135, DOI 10.3390/s140202135
   Labuta J, 2015, ACCOUNTS CHEM RES, V48, P521, DOI 10.1021/acs.accounts.5b00005
   Lad U, 2013, ANAL CHEM, V85, P6349, DOI 10.1021/ac400719h
   Lande RG, 2013, J ADDICT DIS, V32, P288, DOI 10.1080/10550887.2013.824332
   Lee C, 2008, SCIENCE, V321, P385, DOI 10.1126/science.1157996
   Lee E, 2018, SENSORS-BASEL, V18, DOI 10.3390/s18103334
   Lee E, 2017, ACS APPL MATER INTER, V9, P37184, DOI 10.1021/acsami.7b11055
   Lei WY, 2017, CHEM SOC REV, V46, P3492, DOI 10.1039/c7cs00021a
   Li H, 2013, SMALL, V9, P1974, DOI 10.1002/smll.201202919
   Li HQ, 2007, CARBON, V45, P2628, DOI 10.1016/j.carbon.2007.08.005
   Li L, 2017, SENSOR ACTUAT B-CHEM, V244, P664, DOI 10.1016/j.snb.2017.01.056
   Li XJ, 2007, SENSOR ACTUAT B-CHEM, V123, P461, DOI 10.1016/j.snb.2006.09.021
   Li XY, 2015, BIOSENS BIOELECTRON, V64, P1, DOI 10.1016/j.bios.2014.08.006
   Li Z, 2018, J MATER SCI-MATER EL, V29, P19219, DOI 10.1007/s10854-018-0048-3
   Li ZQ, 2008, INORG CHEM COMMUN, V11, P1375, DOI 10.1016/j.inoche.2008.09.010
   Liang SM, 2015, APPL SURF SCI, V357, P1593, DOI 10.1016/j.apsusc.2015.10.033
   Lin LY, 2016, CERAM INT, V42, P971, DOI 10.1016/j.ceramint.2015.08.109
   Lin Y, 2012, NANOSCALE, V4, P6908, DOI 10.1039/c2nr32201c
   Lipatov A, 2013, NANOSCALE, V5, P5426, DOI 10.1039/c3nr00747b
   Liu G, 2015, IEEE ELECTR DEVICE L, V36, P1202, DOI 10.1109/LED.2015.2481388
   Liu H, 2015, CHEM SOC REV, V44, P2732, DOI 10.1039/c4cs00257a
   Liu KK, 2012, NANO LETT, V12, P1538, DOI 10.1021/nl2043612
   Liu LT, 2018, CHEMELECTROCHEM, V5, P6, DOI 10.1002/celc.201700931
   Liu L, 2017, MATER LETT, V201, P211, DOI 10.1016/j.matlet.2017.05.024
   Liu S, 2013, ADV MATER, V25, P4549, DOI 10.1002/adma.201301336
   Liu XH, 2011, J MATER CHEM, V21, P349, DOI 10.1039/c0jm01800g
   Liu XJ, 2016, INORG CHEM, V55, P7326, DOI 10.1021/acs.inorgchem.6b00935
   Liu Y, 2014, ACS APPL MATER INTER, V6, P2174, DOI 10.1021/am405301v
   Liu ZB, 2009, J PHYS CHEM B, V113, P9681, DOI 10.1021/jp9004357
   Luo YH, 2016, OPT EXPRESS, V24, P8956, DOI 10.1364/OE.24.008956
   Lustig WP, 2017, CHEM SOC REV, V46, P3242, DOI 10.1039/c6cs00930a
   Ma YQ, 2017, NAT COMMUN, V8, DOI 10.1038/ncomms15100
   Majdi S, 2009, J SOLID STATE ELECTR, V13, P407, DOI 10.1007/s10008-008-0567-6
   Majidi R, 2016, DIAM RELAT MATER, V66, P47, DOI 10.1016/j.diamond.2016.03.014
   Martinez AW, 2010, ANAL CHEM, V82, P3, DOI 10.1021/ac9013989
   Mathew BP, 2017, ANGEW CHEM INT EDIT, V56, P5007, DOI 10.1002/anie.201700405
   Mayorga-Martinez CC, 2015, ANGEW CHEM INT EDIT, V54, P14317, DOI 10.1002/anie.201505015
   Men H, 2010, CHEM COMMUN, V46, P7581, DOI 10.1039/c0cc02222e
   Meng L, 2013, NANO LETT, V13, P685, DOI 10.1021/nl304347w
   Meyer JC, 2007, NATURE, V446, P60, DOI 10.1038/nature05545
   Miller DR, 2014, SENSOR ACTUAT B-CHEM, V204, P250, DOI 10.1016/j.snb.2014.07.074
   Miro P, 2014, CHEM SOC REV, V43, P6537, DOI 10.1039/c4cs00102h
   Mitra R, 2017, ACS SUSTAIN CHEM ENG, V5, P604, DOI 10.1021/acssuschemeng.6b01971
   Mitsushio M, 2016, PROG ORG COAT, V91, P33, DOI 10.1016/j.porgcoat.2015.11.014
   Morgan H., 2019, FUNDAMENTALS SENSING, P481, DOI DOI 10.1016/B978-0-08-102577-2.00014-2
   Morini L, 2013, THER DRUG MONIT, V35, P402, DOI 10.1097/FTD.0b013e318283f719
   Mostowtt T, 2017, TALANTA, V164, P396, DOI 10.1016/j.talanta.2016.11.002
   Muangrat W, 2019, SCI REP-UK, V9, DOI 10.1038/s41598-019-44315-y
   Muller F, 2005, CHEM MATER, V17, P3464, DOI 10.1021/cm048629e
   Naguib M, 2014, ADV MATER, V26, P992, DOI 10.1002/adma.201304138
   Naguib M, 2011, ADV MATER, V23, P4248, DOI 10.1002/adma.201102306
   Nair RR, 2008, SCIENCE, V320, P1308, DOI 10.1126/science.1156965
   Nanau RM, 2015, BIOMOLECULES, V5, P1339, DOI 10.3390/biom5031339
   Nandini S, 2013, J ELECTROANAL CHEM, V689, P233, DOI 10.1016/j.jelechem.2012.11.004
   Naseri A, 2015, IRAN J CHEM CHEM ENG, V34, P51
   Navaee A, 2012, BIOSENS BIOELECTRON, V31, P205, DOI 10.1016/j.bios.2011.10.018
   Neri G, 2017, CHEMOSENSORS, V5, DOI 10.3390/chemosensors5030021
   Khoang ND, 2012, SENSOR ACTUAT B-CHEM, V174, P594, DOI 10.1016/j.snb.2012.07.118
   Niemela O, 2016, INT J ENV RES PUB HE, V13, DOI 10.3390/ijerph13020166
   Nisha A, 2019, OPT QUANT ELECTRON, V51, DOI 10.1007/s11082-018-1726-3
   Novoselov KS, 2005, P NATL ACAD SCI USA, V102, P10451, DOI 10.1073/pnas.0502848102
   Novoselov KS, 2005, NATURE, V438, P197, DOI 10.1038/nature04233
   Novoselov KS, 2004, SCIENCE, V306, P666, DOI 10.1126/science.1102896
   Pacile D, 2008, APPL PHYS LETT, V92, DOI 10.1063/1.2903702
   Pakdel A, 2014, CHEM SOC REV, V43, P934, DOI 10.1039/c3cs60260e
   Pakdel A, 2012, MATER TODAY, V15, P256, DOI 10.1016/S1369-7021(12)70116-5
   Pakdel A, 2012, J MATER CHEM, V22, P4818, DOI 10.1039/c2jm15109j
   Papaefstathiou GS, 2005, J AM CHEM SOC, V127, P14160, DOI 10.1021/ja054841n
   Park J, 2016, NANOSCALE, V8, P10591, DOI 10.1039/c6nr01468b
   Parthibavarman M, 2019, J IRAN CHEM SOC, V16, P2463, DOI 10.1007/s13738-019-01717-z
   Paul R, 2019, ALCOHOL ALCOHOLISM, V54, P402, DOI 10.1093/alcalc/agz015
   Pei SF, 2010, CARBON, V48, P4466, DOI 10.1016/j.carbon.2010.08.006
   Pentyala V, 2016, SENSOR ACTUAT B-CHEM, V222, P904, DOI 10.1016/j.snb.2015.09.014
   Peresin MS, 2010, BIOMACROMOLECULES, V11, P674, DOI 10.1021/bm901254n
   PerezPonce A, 1996, ANALYST, V121, P923, DOI 10.1039/an9962100923
   Pohanish RP, 2008, SITTIGS HDB TOXIC HA
   Pustovarenko A, 2018, ADV MATER, V30, DOI 10.1002/adma.201707234
   Qin ZY, 2018, SENSOR ACTUAT B-CHEM, V262, P771, DOI 10.1016/j.snb.2018.02.060
   Rahi A, 2016, ANAL BIOCHEM, V497, P39, DOI 10.1016/j.ab.2015.12.018
   Rahman MM, 2011, BIOSENS BIOELECTRON, V28, P127, DOI 10.1016/j.bios.2011.07.024
   Rahmanian R, 2015, SENSOR ACTUAT B-CHEM, V207, P772, DOI 10.1016/j.snb.2014.10.129
   Ramesh P, 2019, MATER CHEM PHYS, V222, P45, DOI 10.1016/j.matchemphys.2018.09.075
   Rothschild A, 2006, J ELECTROCERAM, V17, P1005, DOI 10.1007/s10832-006-6737-y
   Ruecha N, 2014, BIOSENS BIOELECTRON, V52, P13, DOI 10.1016/j.bios.2013.08.018
   Sajjad M, 2014, MATER RES BULL, V49, P35, DOI 10.1016/j.materresbull.2013.08.019
   Salas EC, 2010, ACS NANO, V4, P4852, DOI 10.1021/nn101081t
   Sanaeifar N, 2017, ANAL BIOCHEM, V519, P19, DOI 10.1016/j.ab.2016.12.006
   Sattarahmady N, 2013, SENSOR ACTUAT B-CHEM, V177, P1098, DOI 10.1016/j.snb.2012.12.035
   Selvam AP, 2016, SCI REP-UK, V6, DOI 10.1038/srep23111
   Sengottaiyan C, 2019, B CHEM SOC JPN, V92, P521, DOI 10.1246/bcsj.20180338
   Servalli M, 2017, ANNU REV MATER RES, V47, P361, DOI 10.1146/annurev-matsci-070616-124040
   Shakil SR, 2014, J NANO ELECTRON PHYS, V6
   Sharma AK, 2018, OPT FIBER TECHNOL, V43, P163, DOI 10.1016/j.yofte.2018.05.003
   Sharma AK, 2018, IEEE SENS J, V18, P4053, DOI 10.1109/JSEN.2018.2818197
   Shavanova K, 2016, SENSORS-BASEL, V16, DOI 10.3390/s16020223
   Sheng ZH, 2012, BIOSENS BIOELECTRON, V34, P125, DOI 10.1016/j.bios.2012.01.030
   Shu Y, 2017, SENSOR ACTUAT B-CHEM, V252, P72, DOI 10.1016/j.snb.2017.05.124
   Solanki PR, 2011, NPG ASIA MATER, V3, P17, DOI 10.1038/asiamat.2010.137
   Song P, 2011, SENSOR ACTUAT B-CHEM, V156, P983, DOI 10.1016/j.snb.2011.03.017
   Song Y, 2016, BIOSENS BIOELECTRON, V76, P195, DOI 10.1016/j.bios.2015.07.002
   Stankovich S, 2007, CARBON, V45, P1558, DOI 10.1016/j.carbon.2007.02.034
   Stassen I, 2017, CHEM SOC REV, V46, P3185, DOI 10.1039/c7cs00122c
   Staudenmaier L., 1898, BER DTSCH CHEM GES, V31, P1481, DOI DOI 10.1002/CBER.18980310237
   Stewart SH, 2013, ALCOHOL CLIN EXP RES, V37, P150, DOI 10.1111/j.1530-0277.2012.01855.x
   Sultana J, 2018, APPL OPTICS, V57, P2426, DOI 10.1364/AO.57.002426
   Sun YH, 2011, CHEM COMMUN, V47, P3840, DOI 10.1039/c0cc05133k
   Sun ZP, 2012, IND ENG CHEM RES, V51, P9973, DOI 10.1021/ie202706h
   Tan CL, 2017, CHEM REV, V117, P6225, DOI 10.1021/acs.chemrev.6b00558
   Tan JF, 2017, SENSOR ACTUAT B-CHEM, V249, P44, DOI 10.1016/j.snb.2017.04.063
   Tanpichai S, 2012, BIOMACROMOLECULES, V13, P1340, DOI 10.1021/bm300042t
   Tao OY, 2010, NANOTECHNOLOGY, V21, DOI 10.1088/0957-4484/21/24/245701
   Teymourian H, 2013, BIOSENS BIOELECTRON, V49, P1, DOI 10.1016/j.bios.2013.04.034
   Thangamani GJ, 2018, J MATER SCI-MATER EL, V29, P5186, DOI 10.1007/s10854-017-8484-z
   Thangamani JG, 2017, MICROCHIM ACTA, V184, P3977, DOI 10.1007/s00604-017-2402-1
   Tian Y, 2012, APPL SURF SCI, V258, P8431, DOI 10.1016/j.apsusc.2011.12.090
   Tig GA, 2017, TALANTA, V175, P382, DOI 10.1016/j.talanta.2017.07.073
   Thanh TD, 2018, PROG MATER SCI, V96, P51, DOI 10.1016/j.pmatsci.2018.03.007
   Triyana K, 2018, ELECTRONICS-SWITZ, V7, DOI 10.3390/electronics7090181
   Tu TN, 2018, COORDIN CHEM REV, V364, P33, DOI 10.1016/j.ccr.2018.03.014
   Urbankowski P, 2016, NANOSCALE, V8, P11385, DOI 10.1039/c6nr02253g
   Vandezande W, 2017, ANAL CHEM, V89, P4480, DOI 10.1021/acs.analchem.6b04510
   Wan Q, 2004, APPL PHYS LETT, V84, P3654, DOI 10.1063/1.1738932
   Wang F, 2015, BIOSENS BIOELECTRON, V74, P1022, DOI 10.1016/j.bios.2015.08.004
   Wang HL, 2017, CHEM-US, V2, P52, DOI 10.1016/j.chempr.2016.12.002
   Wang JG, 2017, RSC ADV, V7, P16801, DOI 10.1039/c7ra00260b
   Wang X, 2016, RSC ADV, V6, P52339, DOI 10.1039/c6ra05659h
   Wang XR, 2017, NAT COMMUN, V8, DOI 10.1038/ncomms14460
   Wang Y, 2016, ADV MATER INTERFACES, V3, DOI 10.1002/admi.201600433
   Watanabe K, 2004, NAT MATER, V3, P404, DOI 10.1038/nmat1134
   Wei JQ, 2018, NANOTECHNOLOGY, V29, DOI 10.1088/1361-6528/aab9d8
   Wei SH, 2014, SENSOR ACTUAT B-CHEM, V192, P480, DOI 10.1016/j.snb.2013.11.034
   Wu D, 2014, ELECTROCHIM ACTA, V116, P244, DOI 10.1016/j.electacta.2013.11.033
   Wu JJ, 2018, SENSOR ACTUAT B-CHEM, V261, P279, DOI 10.1016/j.snb.2018.01.166
   Xia FN, 2014, NAT PHOTONICS, V8, P899, DOI [10.1038/nphoton.2010.271, 10.1038/nphoton.2014.271]
   Xu B, 2011, ENERG ENVIRON SCI, V4, P2826, DOI 10.1039/c1ee01198g
   Xu BZ, 2016, ADV MATER, V28, P3333, DOI 10.1002/adma.201504657
   Xu XZ, 2017, SCI REP-UK, V7, DOI 10.1038/s41598-017-04636-2
   Xue XY, 2006, APPL PHYS LETT, V88, DOI 10.1063/1.2203941
   Xue XY, 2006, APPL PHYS LETT, V88, DOI 10.1063/1.2199612
   Xue XY, 2005, APPL PHYS LETT, V86, DOI 10.1063/1.1944204
   Yan HH, 2016, J ALLOY COMPD, V662, P118, DOI 10.1016/j.jallcom.2015.12.066
   Yan HH, 2015, RSC ADV, V5, P79593, DOI 10.1039/c5ra15019a
   Yang DW, 2009, BIOSENS BIOELECTRON, V25, P733, DOI 10.1016/j.bios.2009.08.016
   Yang HP, 2013, CARBON, V52, P528, DOI 10.1016/j.carbon.2012.10.005
   Yao BC, 2014, OPT EXPRESS, V22, P28154, DOI 10.1364/OE.22.028154
   Yin ZJ, 2018, APPL SURF SCI, V457, P1103, DOI 10.1016/j.apsusc.2018.06.297
   Yola ML, 2018, APPL SURF SCI, V458, P648, DOI 10.1016/j.apsusc.2018.07.142
   Yoon JW, 2012, SENSOR ACTUAT B-CHEM, V161, P570, DOI 10.1016/j.snb.2011.11.002
   Yu LZ, 2014, SENSOR ACTUAT B-CHEM, V203, P726, DOI 10.1016/j.snb.2014.06.015
   Yu WW, 2013, ANALYST, V138, P1020, DOI 10.1039/c2an36116g
   Yu XL, 2012, NEW J CHEM, V36, P2593, DOI 10.1039/c2nj40770a
   Zeng HB, 2010, NANO LETT, V10, P5049, DOI 10.1021/nl103251m
   Zeng HL, 2015, CHEM SOC REV, V44, P2629, DOI 10.1039/c4cs00265b
   Zeng Y, 2009, SENSOR ACTUAT B-CHEM, V143, P449, DOI 10.1016/j.snb.2009.07.021
   Zeng ZY, 2011, ANGEW CHEM INT EDIT, V50, P11093, DOI 10.1002/anie.201106004
   Zhang C, 2018, CARBON, V137, P467, DOI 10.1016/j.carbon.2018.05.055
   Zhang DL, 2015, J MATER SCI, V50, P4149, DOI 10.1007/s10853-015-8828-0
   Zhang DZ, 2018, J COLLOID INTERF SCI, V528, P184, DOI 10.1016/j.jcis.2018.05.085
   Zhang DZ, 2018, J COLLOID INTERF SCI, V523, P217, DOI 10.1016/j.jcis.2018.03.109
   Zhang H, 2015, ACS NANO, V9, P9451, DOI 10.1021/acsnano.5b05040
   Zhang JL, 2010, CHEM COMMUN, V46, P1112, DOI 10.1039/b917705a
   Zhang KL, 2017, J MATER CHEM C, V5, P11992, DOI 10.1039/c7tc04300g
   Zhang M, 2014, J AM CHEM SOC, V136, P7241, DOI 10.1021/ja502643p
   Zhang NMY, 2017, ADV MATER TECHNOL-US, V2, DOI 10.1002/admt.201600185
   Zhang PP, 2015, NANOTECHNOLOGY, V26, DOI 10.1088/0957-4484/26/27/275501
   Zhang Q, 2018, J CHEM SOC PAKISTAN, V40, P519
   Zhang SJ, 2013, J MATER CHEM A, V1, P5105, DOI 10.1039/c3ta01597a
   Zhang X, 2019, SENSOR ACTUAT B-CHEM, V289, P144, DOI 10.1016/j.snb.2019.03.090
   Zhang YN, 2017, SENSOR ACTUAT B-CHEM, V244, P393, DOI 10.1016/j.snb.2017.01.004
   Zhang YB, 2005, NATURE, V438, P201, DOI 10.1038/nature04235
   Zhang ZH, 2013, SENSOR ACTUAT B-CHEM, V181, P523, DOI 10.1016/j.snb.2013.01.070
   Zhao C, 2018, SENSOR ACTUAT B-CHEM, V258, P492, DOI 10.1016/j.snb.2017.11.167
   Zhao MT, 2015, ADV MATER, V27, P7372, DOI 10.1002/adma.201503648
   Zhao PX, 2016, J ALLOY COMPD, V674, P252, DOI 10.1016/j.jallcom.2016.03.029
   Zhao WW, 2018, COORDIN CHEM REV, V377, P44, DOI 10.1016/j.ccr.2018.08.023
   Zheng W, 2009, MATER RES BULL, V44, P1432, DOI 10.1016/j.materresbull.2008.12.013
   Zhi CY, 2009, ADV MATER, V21, P2889, DOI 10.1002/adma.200900323
   Zhu J, 2017, COORDIN CHEM REV, V352, P306, DOI 10.1016/j.ccr.2017.09.012
   Zhu Z, 2014, APPL SURF SCI, V320, P348, DOI 10.1016/j.apsusc.2014.09.108
   Zito CA, 2018, NEW J CHEM, V42, P8638, DOI 10.1039/c8nj01061g
   Zou RJ, 2013, J MATER CHEM A, V1, P8445, DOI 10.1039/c3ta11490b
NR 283
TC 36
Z9 37
U1 15
U2 103
PU SHANGHAI JIAO TONG UNIV PRESS
PI SHANGHAI
PA SHANGHAI JIAO TONG UNIV, 800 DONGCHUAN RD, SHANGHAI, 200240, PEOPLES R
   CHINA
SN 2311-6706
EI 2150-5551
J9 NANO-MICRO LETT
JI Nano-Micro Lett.
PD JAN
PY 2020
VL 12
IS 1
AR 33
DI 10.1007/s40820-019-0363-0
PG 33
WC Nanoscience & Nanotechnology; Materials Science, Multidisciplinary;
   Physics, Applied
WE Science Citation Index Expanded (SCI-EXPANDED)
SC Science & Technology - Other Topics; Materials Science; Physics
GA KH7RQ
UT WOS:000510847700019
PM 34138082
OA Green Published, gold, Green Accepted
DA 2023-07-01
ER

PT J
AU Le, AVT
   Su, YL
   Cheng, SH
AF Le, Anh V. T.
   Su, Ya-Ling
   Cheng, Shu-Hua
TI A novel electrochemical assay for aspartame determination via
   nucleophilic reactions with caffeic acid ortho-quinone
SO ELECTROCHIMICA ACTA
LA English
DT Article
DE Aspartame; Artificial sweeteners; Caffeic acid; Electrochemical
   polymerization; Differential pulse voltammetry
ID ACESULFAME-K; VOLTAMMETRIC DETERMINATION; CARBON ELECTRODE; OXIDATION;
   CHROMATOGRAPHY; CYCLAMATE; BIOSENSOR; FOOD; SWEETENERS; SACCHARIN
AB Cyclic voltammetry (CV) in a pH 7.0 phosphate buffer solution containing aspartame (ASP) and caffeic acid (CAF) was studied. In sharp contrast to untreated electrodes, two distinct redox peaks were observed at preanodized screen-printed carbon electrodes (SPCE*) due to the formation of a homopolymer poly( CAF) and a copolymer poly(CAF-ASP). The characteristics of the polymer film-modified electrodes were well-characterized by atomic force microscopy (AFM), scanning electron microscopy (SEM), photoelectron spectroscopy (XPS) and the water contact angle technique. Electrochemically induced polymerization mechanisms were discussed. Current responses from poly(CAF-ASP) were employed for ASP determination, and a linear dynamic range from 0.05 mu M to 10 mu M was obtained using differential pulse voltammetry (DPV). The limit of detection (LOD, S/N = 3) was 0.0076 mu M, the limit of quantification (LOQ, S/N = 10) was 0.0256 mu M, and sensitivity was 12.067 mA mu M-1. The relative standard deviation (RSD) was less than 5%, indicating good precision. Common additives in soft drinks do not interfere with the ASP analysis. The proposed assay was applied for the determination of ASP in two soft drinks using the standard addition method, and recoveries in the range of 103.0-106.7% and 97.3-106.4% were obtained for Coca-Cola and Coke Zero, respectively. A reference high-performance liquid chromatography (HPLC) was applied to validate the proposed method, and good agreement was obtained. (C) 2019 Elsevier Ltd. All rights reserved.
C1 [Le, Anh V. T.; Su, Ya-Ling; Cheng, Shu-Hua] Natl Chi Nan Univ, Dept Appl Chem, Puli 545, Nantou Hsien, Taiwan.
C3 National Chi Nan University
RP Cheng, SH (通讯作者)，Natl Chi Nan Univ, Dept Appl Chem, Puli 545, Nantou Hsien, Taiwan.
EM shcheng@ncnu.edu.tw
OI CHENG, SHU-HUA/0000-0002-3245-7588
FU Ministry of Science and Technology of the Republic of China [MOST
   105-2113-M-260-006]
FX The authors grateful acknowledge the support provided by the Ministry of
   Science and Technology of the Republic of China under grants MOST
   105-2113-M-260-006.
CR Abdelwahab AA, 2009, J ELECTROANAL CHEM, V632, P102, DOI 10.1016/j.jelechem.2009.04.003
   Anik U, 2006, ANAL CHIM ACTA, V570, P165, DOI 10.1016/j.aca.2006.04.010
   Arakawa R, 2004, J AM SOC MASS SPECTR, V15, P1228, DOI 10.1016/j.jasms.2004.05.007
   Balgobind K, 2016, J ELECTROANAL CHEM, V774, P51, DOI 10.1016/j.jelechem.2016.05.021
   Bard A.J., 2001, ELECTROCHEMICAL METH, Vsecond
   Bathinapatla A, 2015, BIOSENS BIOELECTRON, V67, P200, DOI 10.1016/j.bios.2014.08.017
   Bergamo AB, 2011, FOOD CHEM, V124, P1714, DOI 10.1016/j.foodchem.2010.07.107
   Cantarelli MA, 2009, FOOD CHEM, V115, P1128, DOI 10.1016/j.foodchem.2008.12.101
   Da  H., 2015, MED PLANTS CHEM BIOL
   Deroco PB, 2015, ANAL METHODS-UK, V7, P2135, DOI [10.1039/C4AY03047H, 10.1039/c4ay03047h]
   GALLETTI GC, 1995, J ANAL APPL PYROL, V32, P137, DOI 10.1016/0165-2370(94)00868-2
   Gallus S, 2007, ANN ONCOL, V18, P40, DOI 10.1093/annonc/mdl346
   Giacomelli C, 2002, J BRAZIL CHEM SOC, V13, P332, DOI 10.1590/S0103-50532002000300007
   Hou XF, 2015, ANAL METHODS-UK, V7, P2141, DOI 10.1039/c4ay02855d
   Ke NJ, 2006, ELECTROCHEM COMMUN, V8, P1514, DOI 10.1016/j.elecom.2006.07.007
   Khurana HK, 2008, J AGR FOOD CHEM, V56, P778, DOI 10.1021/jf0724116
   Kumar AS, 2010, J ELECTROANAL CHEM, V641, P131, DOI 10.1016/j.jelechem.2009.12.016
   Lawrence NS, 2001, ELECTROANAL, V13, P432, DOI 10.1002/1521-4109(200104)13:6<432::AID-ELAN432>3.0.CO;2-D
   Lawrence NS, 2001, TALANTA, V53, P1089, DOI 10.1016/S0039-9140(00)00579-8
   Lee PT, 2014, ELECTROANAL, V26, P366, DOI 10.1002/elan.201300486
   Lee PT, 2013, RSC ADV, V3, P7347, DOI 10.1039/c3ra00164d
   Mazurek S, 2011, FOOD CHEM, V125, P1051, DOI 10.1016/j.foodchem.2010.09.075
   Medeiros RA, 2008, TALANTA, V76, P685, DOI 10.1016/j.talanta.2008.04.015
   Moghaddam AB, 2007, BIOPHYS CHEM, V128, P30, DOI 10.1016/j.bpc.2007.02.006
   Nematollahi D, 2001, J ELECTROANAL CHEM, V517, P121, DOI 10.1016/S0022-0728(01)00652-0
   O'Donnell K, 2012, SWEETENERS SUGAR ALT
   Odaci D, 2004, FOOD CHEM, V84, P493, DOI 10.1016/j.foodchem.2003.07.032
   Pierini GD, 2013, MICROCHEM J, V106, P347, DOI 10.1016/j.microc.2012.09.006
   Qu F, 1999, J CHROMATOGR A, V850, P277, DOI 10.1016/S0021-9673(99)00624-X
   Radulescu MC, 2014, SENSORS-BASEL, V14, P1028, DOI 10.3390/s140101028
   RiceEvans CA, 1997, TRENDS PLANT SCI, V2, P152, DOI 10.1016/S1360-1385(97)01018-2
   Shahrokhian S, 2006, ELECTROCHIM ACTA, V51, P4271, DOI 10.1016/j.electacta.2005.12.006
   Soffritti M, 2010, AM J IND MED, V53, P1197, DOI 10.1002/ajim.20896
   Su YL, 2015, ANAL CHIM ACTA, V901, P41, DOI 10.1016/j.aca.2015.10.026
   Thiruppathi M, 2016, ELECTROCHEM COMMUN, V69, P15, DOI 10.1016/j.elecom.2016.05.015
   Vistuba JP, 2015, J CHROMATOGR A, V1396, P148, DOI 10.1016/j.chroma.2015.03.070
   Yang JC, 2018, SENSOR ACTUAT B-CHEM, V255, P463, DOI 10.1016/j.snb.2017.08.097
   Yeh WL, 2008, ELECTROCHEM COMMUN, V10, P66, DOI 10.1016/j.elecom.2007.10.020
   Zeng CC, 2007, J ELECTROANAL CHEM, V608, P85, DOI 10.1016/j.jelechem.2007.02.005
   Zeng CC, 2010, ORG BIOMOL CHEM, V8, P2465, DOI 10.1039/c001847c
   Zhang NT, 2012, RSC ADV, V2, P298, DOI 10.1039/c1ra00683e
   Zygler A, 2011, ANAL BIOANAL CHEM, V400, P2159, DOI 10.1007/s00216-011-4937-z
   Zygler A, 2009, TRAC-TREND ANAL CHEM, V28, P1082, DOI 10.1016/j.trac.2009.06.008
NR 43
TC 10
Z9 10
U1 2
U2 54
PU PERGAMON-ELSEVIER SCIENCE LTD
PI OXFORD
PA THE BOULEVARD, LANGFORD LANE, KIDLINGTON, OXFORD OX5 1GB, ENGLAND
SN 0013-4686
EI 1873-3859
J9 ELECTROCHIM ACTA
JI Electrochim. Acta
PD MAR 20
PY 2019
VL 300
BP 67
EP 76
DI 10.1016/j.electacta.2019.01.020
PG 10
WC Electrochemistry
WE Science Citation Index Expanded (SCI-EXPANDED)
SC Electrochemistry
GA HL1UO
UT WOS:000458488200008
DA 2023-07-01
ER

PT J
AU Ribet, F
   Stemme, G
   Roxhed, N
AF Ribet, Federico
   Stemme, Goran
   Roxhed, Niclas
TI Real-time intradermal continuous glucose monitoring using a minimally
   invasive microneedle-based system
SO BIOMEDICAL MICRODEVICES
LA English
DT Article
DE Diabetes; Continuous glucose monitoring system (CGMS); Microneedle;
   Electrochemical biosensor; Biomedical MEMS; Dermal interstitial fluid
   (ISF)
ID INTERSTITIAL FLUID; DRUG-DELIVERY; BLOOD; SKIN; SENSORS; ARRAY;
   EXTRACTION; ELECTRODES; BIOSENSORS; INSERTION
AB Continuous glucose monitoring (CGM) has the potential to greatly improve diabetes management. The aim of this work is to show a proof-of-concept CGM device which performs minimally invasive and minimally delayed in-situ glucose sensing in the dermal interstitial fluid, combining the advantages of microneedle-based and commercially available CGM systems. The device is based on the integration of an ultra-miniaturized electrochemical sensing probe in the lumen of a single hollow microneedle, separately realized using standard silicon microfabrication methods. By placing the sensing electrodes inside the lumen facing an opening towards the dermal space, real-time measurement purely can be performed relying on molecular diffusion over a short distance. Furthermore, the device relies only on passive capillary lumen filling without the need for complex fluid extraction mechanisms. Importantly, the transdermal portion of the device is 50 times smaller than that of commercial products. This allows access to the dermis and simultaneously reduces tissue trauma, along with being virtually painless during insertion. The three-electrode enzymatic sensor alone was previously proven to have satisfactory sensitivity (1.5nA/mM), linearity (up to 14mM), selectivity, and long-term stability (up to 4 days) in-vitro. In this work we combine this sensor technology with microneedles for reliable insertion in forearm skin. In-vivo human tests showed the possibility to correctly and dynamically track glycaemia over time, with approximately 10min delay with respect to capillary blood control values, in line with the expected physiological lag time. The proposed device can thus reduce discomfort and potentially enable less invasive real-time CGM in diabetic patients.
C1 [Ribet, Federico; Stemme, Goran; Roxhed, Niclas] KTH Royal Inst Technol, Dept Micro & Nanosyst, SE-10044 Stockholm, Sweden.
C3 Royal Institute of Technology
RP Ribet, F (通讯作者)，KTH Royal Inst Technol, Dept Micro & Nanosyst, SE-10044 Stockholm, Sweden.
EM ribet@kth.se
OI Roxhed, Niclas/0000-0002-7147-6730; Ribet, Federico/0000-0002-3549-0228
FU Vinnova (Eurostars program) [E!8573]; European Research Council (ERC)
   [267528]; Foundation Olle Engkvist Byggmastare; Debiotech S.A.
FX This work was financially supported by Vinnova (Eurostars program,
   Project No. E!8573), the European Research Council (ERC, Advanced Grant
   No. 267528), and the Foundation Olle Engkvist Byggmastare. The authors
   would like to thank Debiotech S.A. for their support and the fruitful
   discussions. The authors would also like to thank Cecilia Aronsson and
   Mikael Bergqvist for the technical support, and James Campion for
   reviewing the manuscript.
CR Aussedat B, 2000, AM J PHYSIOL-ENDOC M, V278, pE716, DOI 10.1152/ajpendo.2000.278.4.E716
   Bailes Barbara K, 2002, AORN J, V76, P266
   Bandodkar AJ, 2014, TRENDS BIOTECHNOL, V32, P363, DOI 10.1016/j.tibtech.2014.04.005
   Boyne MS, 2003, DIABETES, V52, P2790, DOI 10.2337/diabetes.52.11.2790
   Cengiz E, 2009, DIABETES TECHNOL THE, V11, pS11, DOI 10.1089/dia.2009.0002
   Chua B, 2013, SENSOR ACTUAT A-PHYS, V203, P373, DOI 10.1016/j.sna.2013.09.026
   Coulman SA, 2011, PHARM RES-DORDR, V28, P66, DOI 10.1007/s11095-010-0167-x
   Crichton ML, 2011, BIOMATERIALS, V32, P4670, DOI 10.1016/j.biomaterials.2011.03.012
   CSOREGI E, 1995, ANAL CHEM, V67, P1240
   Dunn TC, 2004, DIABETES CARE, V27, P2161, DOI 10.2337/diacare.27.9.2161
   Dunn TC, 2018, DIABETES RES CLIN PR, V137, P37, DOI 10.1016/j.diabres.2017.12.015
   El-Laboudi A, 2013, DIABETES TECHNOL THE, V15, P101, DOI 10.1089/dia.2012.0188
   Facchinetti A, 2013, DIABETES CARE, V36, P793, DOI 10.2337/dc12-0736
   Feldman Ben, 2003, Diabetes Technol Ther, V5, P769, DOI 10.1089/152091503322526978
   Gattiker GE, 2005, MICROSYST TECHNOL, V12, P44, DOI 10.1007/s00542-005-0015-9
   Groenendaal W, 2008, DIABETES TECHNOL THE, V10, P283, DOI 10.1089/dia.2007.0290
   Heller A, 2008, CHEM REV, V108, P2482, DOI 10.1021/cr068069y
   Heller A, 2010, ACCOUNTS CHEM RES, V43, P963, DOI 10.1021/ar9002015
   Hwang K, 2016, MICROSURG, V36, P54, DOI 10.1002/micr.30000
   Invernale MA, 2014, ADV HEALTHC MATER, V3, P338, DOI 10.1002/adhm.201300142
   Ita K, 2015, PHARMACEUTICS, V7, P90, DOI 10.3390/pharmaceutics7030090
   Jina Arvind, 2014, J Diabetes Sci Technol, V8, P483, DOI 10.1177/1932296814526191
   Kalluri H, 2011, AAPS J, V13, P473, DOI 10.1208/s12248-011-9288-3
   Larraneta E, 2016, MAT SCI ENG R, V104, P1, DOI 10.1016/j.mser.2016.03.001
   Le Floch Jean-Pierre, 2008, Diabetes Care, V31, pe73, DOI 10.2337/dc08-1174
   Lodwig Volker, 2014, J Diabetes Sci Technol, V8, P390
   Miller P, 2016, ELECTROANAL, V28, P1305, DOI 10.1002/elan.201600063
   Miller PR, 2016, J MATER CHEM B, V4, P1379, DOI 10.1039/c5tb02421h
   Miller PR, 2012, JOVE-J VIS EXP, DOI 10.3791/4067
   Mukerjee E, 2004, SENSOR ACTUAT A-PHYS, V114, P267, DOI 10.1016/j.sna.2003.11.008
   Ribet F, 2018, P IEEE INT C MICR ME
   Ribet F, 2017, BIOSENS BIOELECTRON, V90, P577, DOI 10.1016/j.bios.2016.10.007
   Ricci F, 2008, IEEE SENS J, V8, P63, DOI 10.1109/JSEN.2007.912535
   Rodbard D, 2016, DIABETES TECHNOL THE, V18, P3, DOI 10.1089/dia.2015.0417
   Roxhed N, 2008, IEEE T BIO-MED ENG, V55, P1063, DOI 10.1109/TBME.2007.906492
   Roxhed N, 2007, J MICROELECTROMECH S, V16, P1429, DOI 10.1109/JMEMS.2007.907461
   SHAMOON H, 1993, NEW ENGL J MED, V329, P977, DOI 10.1056/nejm199309303291401
   Sharma S, 2016, ANAL BIOANAL CHEM, V408, P8427, DOI 10.1007/s00216-016-9961-6
   Shinwari MW, 2010, SENSORS-BASEL, V10, P1679, DOI 10.3390/s100301679
   Strambini LM, 2015, BIOSENS BIOELECTRON, V66, P162, DOI 10.1016/j.bios.2014.11.010
   van der Maaden K, 2012, J CONTROL RELEASE, V161, P645, DOI 10.1016/j.jconrel.2012.01.042
   Vashist SK, 2011, ANAL CHIM ACTA, V703, P124, DOI 10.1016/j.aca.2011.07.024
   Ventrelli L, 2015, ADV HEALTHC MATER, V4, P2606, DOI 10.1002/adhm.201500450
   Verbaan FJ, 2008, J CONTROL RELEASE, V128, P80, DOI 10.1016/j.jconrel.2008.02.009
   Vescovo P, 2017, VACCINE, V35, P1782, DOI 10.1016/j.vaccine.2016.09.069
   Vesper HW, 2006, DIABETES TECHNOL THE, V8, P76, DOI 10.1089/dia.2006.8.76
   Wang J, 2008, CHEM REV, V108, P814, DOI 10.1021/cr068123a
   Wang Ping M, 2005, Diabetes Technol Ther, V7, P131, DOI 10.1089/dia.2005.7.131
   Wang Yan, 2015, J Diabetes Sci Technol, V9, P966, DOI 10.1177/1932296815601869
   Windmiller JR, 2011, ELECTROANAL, V23, P2302, DOI 10.1002/elan.201100361
   Yoo EH, 2010, SENSORS-BASEL, V10, P4558, DOI 10.3390/s100504558
   Yu HX, 2012, J MICROELECTROMECH S, V21, P917, DOI 10.1109/JMEMS.2012.2192910
   Zimmermann S, 2004, SENSOR ACTUAT B-CHEM, V99, P163, DOI 10.1016/S0925-4005(03)00552-5
NR 53
TC 76
Z9 77
U1 16
U2 154
PU SPRINGER
PI DORDRECHT
PA VAN GODEWIJCKSTRAAT 30, 3311 GZ DORDRECHT, NETHERLANDS
SN 1387-2176
EI 1572-8781
J9 BIOMED MICRODEVICES
JI Biomed. Microdevices
PD DEC 6
PY 2018
VL 20
IS 4
AR 101
DI 10.1007/s10544-018-0349-6
PG 10
WC Engineering, Biomedical; Nanoscience & Nanotechnology
WE Science Citation Index Expanded (SCI-EXPANDED)
SC Engineering; Science & Technology - Other Topics
GA HD3YR
UT WOS:000452462600001
PM 30523421
OA Green Published, hybrid
DA 2023-07-01
ER

PT J
AU Ferner-Ortner-Bleckmann, J
   Schrems, A
   Ilk, N
   Egelseer, EM
   Sleytr, UB
   Schuster, B
AF Ferner-Ortner-Bleckmann, Judith
   Schrems, Angelika
   Ilk, Nicola
   Egelseer, Eva M.
   Sleytr, Uwe B.
   Schuster, Bernhard
TI Multitechnique study on a recombinantly produced Bacillus halodurans
   laccase and an S-layer/laccase fusion protein
SO BIOINTERPHASES
LA English
DT Article
DE biochemistry; biological techniques; cellular biophysics;
   electrochemistry; enzymes; microorganisms; molecular biophysics;
   self-assembly; solubility; spectrochemical analysis; spectrophotometry
ID SELF-ASSEMBLED MONOLAYERS; SPHAERICUS CCM 2177; CELL-WALL POLYMER; LAYER
   PROTEIN; STEAROTHERMOPHILUS; IMMOBILIZATION; HYDROQUINONE; BIOSENSOR;
   GOLD; INDUSTRIAL
AB Methods for organizing functional materials at the nanometer scale are essential for the development of novel fabrication techniques. One of the most relevant areas of research in nanobiotechnology concerns technological utilization of self-assembly systems, wherein molecules spontaneously associate into reproducible supramolecular structures. For this purpose, the laccase of Bacillus halodurans C-125 was immobilized on the S-layer lattice formed by SbpA of Lysinibacillus sphaericus CCM 2177 either by (i) covalent linkage of the enzyme to the natural protein self-assembly system or (ii) by construction of a fusion protein comprising the S-layer protein and the laccase. The laccase and the S-layer fusion protein were produced heterologously in Escherichia coli. After isolation and purification, the properties of the proteins, as well as the specific activity of the enzyme moiety, were investigated. Interestingly, the S-layer part confers a much higher solubility on the laccase as observed for the sole enzyme. Comparative spectrophotometric measurements of the enzyme activity revealed similar but significantly higher values for rLac and rSbpA/Lac in solution compared to the immobilized state. However, rLac covalently linked to the SbpA monolayer yielded a four to five time higher enzymatic activity than rSbpA/Lac immobilized on a solid support. Combined quartz crystal microbalance with dissipation monitoring (QCM-D) and electrochemical measurements (performed in an electrochemical QCM-D cell) revealed that rLac immobilized on the SbpA lattice had an approximately twofold higher enzymatic activity compared to that obtained with the fusion protein.
C1 [Ferner-Ortner-Bleckmann, Judith; Schrems, Angelika; Ilk, Nicola; Egelseer, Eva M.; Sleytr, Uwe B.; Schuster, Bernhard] Univ Nat Resources & Life Sci, Dept NanoBiotechnol, A-1190 Vienna, Austria.
C3 University of Natural Resources & Life Sciences, Vienna
RP Schuster, B (通讯作者)，Univ Nat Resources & Life Sci, Dept NanoBiotechnol, Muthgasse 11, A-1190 Vienna, Austria.
EM bernhard.schuster@boku.ac.at
RI Schuster, Bernhard/AAC-7747-2020
OI Schuster, Bernhard/0000-0002-2584-204X
FU Austrian Science Fund (FWF) [P20256-B11]; U.S. Air Force Office of
   Scientific Research (AFOSR) [FA9550-07-0313, FA9550-10-1-0223]; European
   Commission [244967]; Austrian Science Fund (FWF) [P 20256] Funding
   Source: researchfish
FX The authors thank Dietmar Haltrich for providing the plasmid pEBhL1,
   Jacqueline Friedmann for her skillful assistance in AFM imaging, and
   Jose L. Toca-Herrera for fruitful discussions. This work was supported
   by the Austrian Science Fund (FWF) Project No. P20256-B11, the U.S. Air
   Force Office of Scientific Research (AFOSR) Project Nos. FA9550-07-0313
   and FA9550-10-1-0223, and the FP7 Collaborative Project MEM-S (Grant No.
   244967) funded by the European Commission.
CR Abreu F.C., 2002, J BRAZIL CHEM SOC, V13, P19
   Badelt-Lichtblau H, 2009, BIOCONJUGATE CHEM, V20, P895, DOI 10.1021/bc800445r
   Couto SR, 2006, BIOTECHNOL ADV, V24, P500, DOI 10.1016/j.biotechadv.2006.04.003
   Diniz FB, 2003, BIOSENS BIOELECTRON, V19, P79, DOI 10.1016/S0956-5663(03)00213-6
   Egelseer EM, 1998, J BACTERIOL, V180, P1488, DOI 10.1128/JB.180.6.1488-1495.1998
   FESSNER WD, 2000, BIOCATALYSIS DISCOVE, P1
   Freire RS, 2002, ANAL CHIM ACTA, V463, P229, DOI 10.1016/S0003-2670(02)00417-8
   Hong HG, 2001, LANGMUIR, V17, P2485, DOI 10.1021/la001466y
   Ilk N, 2008, COLLOID SURFACE A, V321, P163, DOI 10.1016/j.colsurfa.2007.12.038
   Ilk N, 2002, APPL ENVIRON MICROB, V68, P3251, DOI 10.1128/AEM.68.7.3251-3260.2002
   Ilk N, 1999, J BACTERIOL, V181, P7643, DOI 10.1128/JB.181.24.7643-7646.1999
   Jarosch M, 2001, MICROBIOL-SGM, V147, P1353, DOI 10.1099/00221287-147-5-1353
   Katchalski-Katzir E, 2000, J MOL CATAL B-ENZYM, V10, P157, DOI 10.1016/S1381-1177(00)00124-7
   KERN W, 1970, RCA REV, V31, P187
   Klis M, 2007, BIOELECTROCHEMISTRY, V71, P2, DOI 10.1016/j.bioelechem.2006.09.008
   KUPCU S, 1995, BIOTECHNOL APPL BIOC, V21, P275
   LAEMMLI UK, 1970, NATURE, V227, P680, DOI 10.1038/227680a0
   Macdonald JR, 2005, IMPEDANCE SPECTROSCOPY: THEORY, EXPERIMENT, AND APPLICATIONS, 2ND EDITION, P1, DOI 10.1002/0471716243.ch1
   Martins LO, 2002, J BIOL CHEM, V277, P18849, DOI 10.1074/jbc.M200827200
   Mazur M, 2007, BIOELECTROCHEMISTRY, V71, P15, DOI 10.1016/j.bioelechem.2006.12.006
   Mena ML, 2005, ELECTROANAL, V17, P2147, DOI 10.1002/elan.200503345
   MESSERSCHMIDT A, 1990, EUR J BIOCHEM, V187, P341, DOI 10.1111/j.1432-1033.1990.tb15311.x
   MESSNER P, 1984, INT J SYST BACTERIOL, V34, P202, DOI 10.1099/00207713-34-2-202
   Morozova V, 2007, BIOCHEMISTRY-MOSCOW+, V72, P1136, DOI 10.1134/S0006297907100112
   Ozgen M, 2006, J AGR FOOD CHEM, V54, P1151, DOI 10.1021/jf051960d
   Potthast A, 2001, HOLZFORSCHUNG, V55, P47, DOI 10.1515/HF.2001.008
   PUM D, 1995, COLLOID SURFACE A, V102, P99, DOI 10.1016/0927-7757(95)03190-O
   RANDLES JEB, 1947, DISCUSS FARADAY SOC, V1, P11, DOI 10.1039/df9470100011
   Ries W, 1997, J BACTERIOL, V179, P3892, DOI 10.1128/jb.179.12.3892-3898.1997
   Couto SR, 2007, APPL CATAL A-GEN, V329, P156, DOI 10.1016/j.apcata.2007.07.001
   Ruijssenaars HJ, 2004, APPL MICROBIOL BIOT, V65, P177, DOI 10.1007/s00253-004-1571-0
   SAITO K, 2004, THESIS WASEDA U
   Sambrook J, 2001, MOL CLONING LAB MANU, P1
   SARA M, 1989, APPL MICROBIOL BIOT, V30, P184
   SARA M, 2006, BIOL PHARM NANOMATER, V2, P219
   Sara M., 1993, IMMOBILISED MACROMOL, P71
   Sarma AK, 2009, BIOSENS BIOELECTRON, V24, P2313, DOI 10.1016/j.bios.2008.09.026
   SAUERBREY G, 1959, Z PHYS, V155, P206, DOI 10.1007/BF01337937
   Schaffer C, 2007, SMALL, V3, P1549, DOI 10.1002/smll.200700200
   Schuster B, 2009, SOFT MATTER, V5, P334, DOI 10.1039/b810211b
   Schuster B, 2008, BIOINTERPHASES, V3, pFA3, DOI 10.1116/1.2889067
   Shleev S, 2008, ELECTROANAL, V20, P963, DOI 10.1002/elan.200704116
   SLEYTR UB, 1986, ARCH MICROBIOL, V146, P19, DOI 10.1007/BF00690152
   SLEYTR UB, 1975, NATURE, V257, P400, DOI 10.1038/257400a0
   Sleytr UB, 2007, FEMS MICROBIOL LETT, V267, P131, DOI 10.1111/j.1574-6968.2006.00573.x
   Sleytr UB, 2007, FEBS J, V274, P323, DOI 10.1111/j.1742-4658.2006.05606.x
   Sleytr UB, 2010, PROKARYOTIC CELL WALL COMPOUNDS: STRUCTURE AND BIOCHEMISTRY, P459, DOI 10.1007/978-3-642-05062-6_16
   Stoica L, 2009, FUEL CELLS, V9, P53, DOI 10.1002/fuce.200800033
   STUDIER FW, 1990, METHOD ENZYMOL, V185, P60
   Tan YM, 2010, J PHYS CHEM B, V114, P5016, DOI 10.1021/jp100922t
   Tschiggerl H, 2008, J BIOTECHNOL, V133, P403, DOI 10.1016/j.jbiotec.2007.09.018
   Vianello F, 2004, BIOSENS BIOELECTRON, V20, P315, DOI 10.1016/j.bios.2004.01.022
   Wang SF, 2002, SENSORS-BASEL, V2, P41, DOI 10.3390/s20200041
   WEIGERT S, 1995, J MEMBRANE SCI, V106, P147, DOI 10.1016/0376-7388(95)00085-Q
   Zhang Y, 2007, BIOSENS BIOELECTRON, V22, P2121, DOI 10.1016/j.bios.2006.09.030
NR 55
TC 9
Z9 10
U1 0
U2 28
PU AMER INST PHYSICS
PI MELVILLE
PA 1305 WALT WHITMAN RD, STE 300, MELVILLE, NY 11747-4501 USA
SN 1934-8630
EI 1559-4106
J9 BIOINTERPHASES
JI Biointerphases
PD JUN
PY 2011
VL 6
IS 2
BP 63
EP 72
DI 10.1116/1.3589284
PG 10
WC Biophysics; Materials Science, Biomaterials
WE Science Citation Index Expanded (SCI-EXPANDED)
SC Biophysics; Materials Science
GA 786VN
UT WOS:000292336100005
PM 21721841
DA 2023-07-01
ER

PT J
AU Long, JS
   Silvester, DS
   Wildgoose, GG
   Surkus, AE
   Flechsig, GU
   Compton, RG
AF Long, Jenny S.
   Silvester, Debbie S.
   Wildgoose, Gregory G.
   Surkus, Annette-E.
   Flechsig, Gerd-Uwe
   Compton, Richard G.
TI Direct electrochemistry of horseradish peroxidase immobilized in a
   chitosan-[C(4)mim][BF4] film: Determination of electrode kinetic
   parameters
SO BIOELECTROCHEMISTRY
LA English
DT Article
DE Horseradish peroxidase; Enzymes; Cyclic voltammetry; Room temperature
   ionic liquids; Electrochemical rate constants
ID TEMPERATURE IONIC LIQUIDS; HEME-PROTEINS; CHITOSAN; ELECTROCATALYSIS;
   BIOSENSOR; VOLTAMMETRY; INSIGHTS; POLYMER
AB The direct electrochemistry of a HRP-chi-[C(4)mim][BF4] film (where HRP = horseradish peroxidase, chi = chitosan, and [C(4)mim][BF4] = the room temperature ionic liquid (RTIL) 1-butyl-3-methylimidazolium tetrafluoroborate) has been studied by cyclic voltammetry on a glassy carbon electrode. The mechanism for the electrochemical reaction of HRP is suggested to be EC for the reduction, and CE for the following re-oxidation, as the oxidative peak potential remained approximately unchanged across the scan rate range.The halfwave potential of HRP reduction was found to be pH dependent, suggesting that a concomitant proton and electron transfer is occurring. Using theoretical simulations of the experimentally obtained peak positions, the standard electron transfer rate constant, k(0), was found to be 98 (+/- 16) s(-1) at 295 K in pH 7 phosphate buffer solution, which is very close to the value reported in the absence of ionic liquid. This suggests that the ionic liquid used here in the HRP-chi-[C(4)mim] [BF4]/GC electrode does not enhance the rate of electron transfer. k(0) was found to increase systematically with increasing temperature and followed a linear Arrhenius relation, giving an activation energy of 14.20 kJ mol(-1). The electrode kinetics and activation energies obtained are identical to those reported for HRP films in aqueous media. This leads us to question if the use of RTIL films provide any unique benefits for enzyme/protein voltammetry. Rather the films may likely contain aqueous zones in which the enzymes are located and undergo electron transfer. (c) 2008 Elsevier B.V. All rights reserved.
C1 [Long, Jenny S.; Silvester, Debbie S.; Wildgoose, Gregory G.; Compton, Richard G.] Univ Oxford, Dept Chem, Phys & Theoret Chem Lab, S Parks Rd, Oxford OX1 3QZ, England.
   [Surkus, Annette-E.; Flechsig, Gerd-Uwe] Univ Rostock, Inst Chem, Abt Analyt Tech & Umweltchem, D-18051 Rostock, Germany.
C3 University of Oxford; University of Rostock
RP Compton, RG (通讯作者)，Univ Oxford, Dept Chem, Phys & Theoret Chem Lab, S Parks Rd, Oxford OX1 3QZ, England.
EM richard.compton@chem.ox.ac.uk
RI Silvester, Debbie S./D-4679-2013; Flechsig, Gerd-Uwe/I-1679-2019
OI Silvester, Debbie S./0000-0002-7678-7482; Flechsig,
   Gerd-Uwe/0000-0001-8407-4506; Surkus,
   Annette-Enrica/0000-0003-1161-9848; Wildgoose,
   Gregory/0000-0002-9487-4117
FU St. John's College; Junior Research Fellowship (GGW); Schlumberger
   Cambridge Research (DSS); State of Mecklenburg-Vorpommem; Deutsche
   Forschungsgemeinschaft
FX The authors acknowledge St. John's College for funding via a Junior
   Research Fellowship (GGW), Schlumberger Cambridge Research (DSS) and the
   State of Mecklenburg-Vorpommem and the Deutsche Forschungsgemeinschaft
   (AES and GUF). The authors would also like to thank Dr. Christopher
   Blanford (from the group of Professor Frazer Armstrong, Oxford) for his
   help and assistance with the simulation program (constructed by Dr.
   LarsJeuken) used to fit the 'trumpet plots' in this work.
CR Armstrong FA, 2002, J CHEM SOC DALTON, P661, DOI 10.1039/b108359g
   Armstrong FA, 2000, FARADAY DISCUSS, V116, P191, DOI 10.1039/b002290j
   Bard A. J., 2001, ELECTROCHEMICAL METH
   BRITZ D, 1988, DIGITAL SIMULATION E
   Buzzeo MC, 2004, CHEMPHYSCHEM, V5, P1106, DOI 10.1002/cphc.200301017
   Buzzeo MC, 2004, ANAL CHEM, V76, P4583, DOI 10.1021/ac040042w
   Chen HJ, 2007, ELECTROCHEM COMMUN, V9, P469, DOI 10.1016/j.elecom.2006.10.019
   Du P, 2007, ELECTROCHIM ACTA, V52, P6534, DOI 10.1016/j.electacta.2007.04.092
   FATIMA MM, 2005, BIOTECHNOL LETT, V27, P1233
   Feher E, 2007, BIOCHEM SOC T, V35, P1624, DOI 10.1042/BST0351624
   Guo CL, 2007, ANAL BIOANAL CHEM, V389, P527, DOI 10.1007/s00216-007-1478-6
   Hirst J, 1998, J AM CHEM SOC, V120, P13284, DOI 10.1021/ja985532i
   Hong J, 2006, ELECTROCHEM COMMUN, V8, P1572, DOI 10.1016/j.elecom.2006.07.011
   Huang H, 2002, ANAL BIOCHEM, V308, P141, DOI 10.1016/S0003-2697(02)00242-7
   Jeuken LJC, 2002, J PHYS CHEM B, V106, P2304, DOI 10.1021/jp0134291
   Joshi PP, 2005, ANAL CHEM, V77, P3183, DOI 10.1021/ac0484169
   Liu HH, 2004, BIOSENS BIOELECTRON, V20, P294, DOI 10.1016/j.bios.2004.01.015
   Lu XB, 2006, ELECTROCHEM COMMUN, V8, P874, DOI 10.1016/j.elecom.2006.03.026
   Meracz I, 2003, TETRAHEDRON LETT, V44, P6465, DOI 10.1016/S0040-4039(03)01590-9
   Olivier-Bourbigou H, 2002, J MOL CATAL A-CHEM, V182, P419, DOI 10.1016/S1381-1169(01)00465-4
   Peniche C, 2003, MACROMOL BIOSCI, V3, P511, DOI 10.1002/mabi.200300019
   Rusling JF, 1998, ACCOUNTS CHEM RES, V31, P363, DOI 10.1021/ar970254y
   SHANNON LM, 1966, J BIOL CHEM, V241, P2166
   Silvester DS, 2006, Z PHYS CHEM, V220, P1247, DOI 10.1524/zpch.2006.220.10.1247
   Sun YX, 2007, SENSOR ACTUAT B-CHEM, V124, P494, DOI 10.1016/j.snb.2007.01.012
   van Rantwijk F, 2007, CHEM REV, V107, P2757, DOI 10.1021/cr050946x
   YAMAZAKI I, 1981, MOL CELL BIOCHEM, V40, P143
   Yan R, 2007, ELECTROCHIM ACTA, V52, P7425, DOI 10.1016/j.electacta.2007.06.039
   Zhang MG, 2004, ANAL CHEM, V76, P5045, DOI 10.1021/ac049519u
   Zhang WJ, 2004, ANAL SCI, V20, P603, DOI 10.2116/analsci.20.603
NR 30
TC 24
Z9 27
U1 0
U2 19
PU ELSEVIER SCIENCE SA
PI LAUSANNE
PA PO BOX 564, 1001 LAUSANNE, SWITZERLAND
SN 1567-5394
EI 1878-562X
J9 BIOELECTROCHEMISTRY
JI Bioelectrochemistry
PD NOV
PY 2008
VL 74
IS 1
SI SI
BP 183
EP 187
DI 10.1016/j.bioelechem.2008.07.008
PG 5
WC Biochemistry & Molecular Biology; Biology; Biophysics; Electrochemistry
WE Science Citation Index Expanded (SCI-EXPANDED)
SC Biochemistry & Molecular Biology; Life Sciences & Biomedicine - Other
   Topics; Biophysics; Electrochemistry
GA 378II
UT WOS:000261314000030
PM 18786868
DA 2023-07-01
ER

PT J
AU Nguyen, THV
   Wu, CH
   Lin, SY
   Lin, CY
AF Thi Hai Van Nguyen
   Wu, Cheng-Hsien
   Lin, Shao-Yu
   Lin, Chia-Yu
TI CoOx nanoparticles modified CuBi2O4 submicron-sized square columns as a
   sensitive and selective sensing material for amperometric detection of
   glucose
SO JOURNAL OF THE TAIWAN INSTITUTE OF CHEMICAL ENGINEERS
LA English
DT Article
DE Amperometric glucose sensor; Cobalt oxide; Copper bismuth oxide;
   Enzyme-free
ID NONENZYMATIC ELECTROCHEMICAL DETECTION; PALLADIUM ELECTRODE; CATALYST
   ELECTRODE; SPHERICAL CUBI2O4; SENSOR; ARRAYS; BIOSENSOR; OXIDATION;
   NANOCUBES; NANOSHEETS
AB In this study, CoOx nanoparticles decorated CuBi2O4 submicron-sized square columns (microCuBi(2)O(4)vertical bar CoOx) modified electrodes were fabricated and their electrocatalytic properties were investigated. microCuBi(2)O(4), for the first time, was directly grown onto the electrode substrate using chemical bath deposition (CBD) at room temperature, whereas microCuBi(2)O(4)vertical bar CoOx was prepared by subjecting microCuBi(2)O(4) to additional CBD process and subsequent electrochemical treatment. It was found that the crystalinity of microCuBi(2)O(4) and the amount of CoOx play a decisive role in the overall electrocatalytic activity of microCuBi(2)O(4)vertical bar CoOx. In addition, the redox couples of the active species, responsible for the electrocatalytic glucose oxidation, in microCuBi(2)O(4) and CoOx overlaps, and these active species exert a synergetic electrocatalytic effect in enhancing the overall electrocatalytic activity, in terms of overpotential and catalytic current, of microCuBi(2)O(4)vertical bar CoOx towards glucose oxidation. Under optimal conditions, the developed microCuBi(2)O(4)vertical bar CoOx exhibits a promising sensing characteristics for glucose detection, including a high sensitivity of 383.0 +/- 32.3 mu A/cm(2)/mM, a low limit of detection of 0.8 mu M, a wide linear range upto 8.0 mM, a fast response time (t(95)) of < 10 s, and high selectivity against some common interfering species in blood sample. (C) 2018 Taiwan Institute of Chemical Engineers. Published by Elsevier B.V. All rights reserved.
C1 [Thi Hai Van Nguyen; Wu, Cheng-Hsien; Lin, Shao-Yu; Lin, Chia-Yu] Natl Cheng Kung Univ, Dept Chem Engn, Tainan 70101, Taiwan.
   [Thi Hai Van Nguyen] Bordeaux Inst Technol, Grad Sch Chem Biol & Phys Bordeaux, F-33607 Pessac, France.
C3 National Cheng Kung University; UDICE-French Research Universities;
   Universite de Bordeaux
RP Lin, CY (通讯作者)，Natl Cheng Kung Univ, Dept Chem Engn, Tainan 70101, Taiwan.
EM cyl44@mail.ncku.edu.tw
RI Lin, Chia-Yu/F-2844-2012
OI Lin, Chia-Yu/0000-0001-9591-9260; Nguyen, Thi Hai
   Van/0000-0003-0837-0519
FU Ministry of Science and Technology of Taiwan [105-2221-E-230-MY2,
   107-2218-E-006-032-]; Research Center for Energy Technology and
   Strategy, National Cheng Kung University
FX Financial support from the Ministry of Science and Technology of Taiwan
   (105-2221-E-230-MY2 & 107-2218-E-006-032-) and Research Center for
   Energy Technology and Strategy, National Cheng Kung University are
   gratefully acknowledged.
CR Abu Sayeed M, 2017, J MATER CHEM A, V5, P23776, DOI 10.1039/c7ta08928g
   Allen J.B., 2001, METHODS INVOLVING FO, V2nd ed.
   Cao DW, 2016, J MATER CHEM A, V4, P8995, DOI 10.1039/c6ta01234e
   Chang CT, 2016, RSC ADV, V6, P67428, DOI 10.1039/c6ra07267d
   Chen J, 2008, ELECTROCHEM COMMUN, V10, P1268, DOI 10.1016/j.elecom.2008.06.022
   CLARK LC, 1962, ANN NY ACAD SCI, V102, P29, DOI 10.1111/j.1749-6632.1962.tb13623.x
   Ding Y, 2010, BIOSENS BIOELECTRON, V26, P542, DOI 10.1016/j.bios.2010.07.050
   Dong XC, 2012, ACS NANO, V6, P3206, DOI 10.1021/nn300097q
   Fan ZJ, 2013, ELECTROCHIM ACTA, V109, P602, DOI 10.1016/j.electacta.2013.07.153
   Felix S, 2014, J CHEM SCI, V126, P25, DOI 10.1007/s12039-013-0564-x
   Heller A, 2008, CHEM REV, V108, P2482, DOI 10.1021/cr068069y
   Hodak J, 1997, LANGMUIR, V13, P2708, DOI 10.1021/la962014h
   Hrapovic S, 2004, ANAL CHEM, V76, P1083, DOI 10.1021/ac035143t
   Hrapovic S, 2003, ANAL CHEM, V75, P3308, DOI 10.1021/ac026438u
   Huang M, 2017, ANAL METHODS-UK, V9, P5903, DOI 10.1039/c7ay01991b
   Kang D, 2016, CHEM MATER, V28, P4331, DOI 10.1021/acs.chemmater.6b01294
   KARYAKIN AA, 1995, ANAL CHEM, V67, P2419, DOI 10.1021/ac00110a016
   Kawasaki T, 2002, DIABETES CARE, V25, P353, DOI 10.2337/diacare.25.2.353
   Khudaish EA, 2010, J ELECTROANAL CHEM, V650, P68, DOI 10.1016/j.jelechem.2010.09.005
   Khudaish EA, 2010, TALANTA, V80, P1919, DOI 10.1016/j.talanta.2009.10.044
   Kung CW, 2011, BIOSENS BIOELECTRON, V27, P125, DOI 10.1016/j.bios.2011.06.033
   Lee KK, 2012, ELECTROCHEM COMMUN, V20, P128, DOI 10.1016/j.elecom.2012.04.012
   Li Y, 2007, ELECTROCHEM COMMUN, V9, P981, DOI 10.1016/j.elecom.2006.11.035
   Liu Y, 2009, BIOSENS BIOELECTRON, V24, P3329, DOI 10.1016/j.bios.2009.04.032
   Lu WB, 2013, ANALYST, V138, P417, DOI 10.1039/c2an36138h
   Lu WB, 2013, ANALYST, V138, P429, DOI 10.1039/c2an36194a
   Luo LQ, 2012, BIOELECTROCHEMISTRY, V88, P156, DOI 10.1016/j.bioelechem.2012.03.006
   Luo SL, 2011, TALANTA, V86, P157, DOI 10.1016/j.talanta.2011.08.051
   Meng L, 2009, ANAL CHEM, V81, P7271, DOI 10.1021/ac901005p
   Niu XH, 2013, ANAL CHEM, V85, P3561, DOI 10.1021/ac3030976
   Oh WD, 2015, NANOSCALE, V7, P8149, DOI 10.1039/c5nr01428j
   Park S, 2006, ANAL CHIM ACTA, V556, P46, DOI 10.1016/j.aca.2005.05.080
   Patil R, 2014, J MATER CHEM A, V2, P3661, DOI 10.1039/c3ta14906d
   Pourbaix M., 1974, ATLAS ELECTROCHEMICA, V2nd
   Qorbani M, 2015, ACS APPL MATER INTER, V7, P11172, DOI 10.1021/acsami.5b00806
   SCHUHMANN W, 1991, J AM CHEM SOC, V113, P1394, DOI 10.1021/ja00004a048
   Sim H, 2012, THIN SOLID FILMS, V520, P7219, DOI 10.1016/j.tsf.2012.08.011
   Sun SD, 2015, ANALYST, V140, P5205, DOI 10.1039/c5an00609k
   Sun SD, 2013, RSC ADV, V3, P13712, DOI 10.1039/c3ra41098f
   Sun YP, 2001, ANAL CHEM, V73, P1599, DOI 10.1021/ac0015117
   Tian LL, 2013, ASIAN J CHEM, V25, P10071, DOI 10.14233/ajchem.2013.15149
   Velmurgan S, 2016, ELECTROANAL, V28, P1547, DOI 10.1002/elan.201501145
   Vinet B, 1998, CLIN CHEM, V44, P2369
   Wang B, 2017, SENSOR ACTUAT B-CHEM, V238, P802, DOI 10.1016/j.snb.2016.07.137
   Wang BQ, 1998, ANAL CHEM, V70, P3170, DOI 10.1021/ac980160h
   Wang J, 2008, ANAL CHEM, V80, P997, DOI 10.1021/ac701790z
   Wang J, 2008, CHEM REV, V108, P814, DOI 10.1021/cr068123a
   Wang M, 2018, J COLLOID INTERF SCI, V511, P355, DOI 10.1016/j.jcis.2017.10.008
   Wang TF, 2018, TALANTA, V178, P481, DOI 10.1016/j.talanta.2017.08.034
   Wang X, 2018, ELECTROCHIM ACTA, V259, P225, DOI 10.1016/j.electacta.2017.10.182
   Wang Z, 2017, CHEM-EUR J, V23, P4986, DOI 10.1002/chem.201700366
   Wang Z, 2016, CHEM COMMUN, V52, P14438, DOI 10.1039/c6cc08078b
   Wei H, 2008, ANAL CHEM, V80, P2250, DOI 10.1021/ac702203f
   WILSON R, 1992, BIOSENS BIOELECTRON, V7, P165, DOI 10.1016/0956-5663(92)87013-F
   Wu CH, 2017, ELECTROCHIM ACTA, V229, P129, DOI 10.1016/j.electacta.2017.01.130
   Xiao F, 2009, BIOSENS BIOELECTRON, V24, P3481, DOI 10.1016/j.bios.2009.04.045
   Xie FY, 2018, SENSOR ACTUAT B-CHEM, V255, P2794, DOI 10.1016/j.snb.2017.09.095
   Xie FY, 2018, SENSOR ACTUAT B-CHEM, V255, P1254, DOI 10.1016/j.snb.2017.08.098
   Yang JA, 2010, BIOSENS BIOELECTRON, V26, P279, DOI 10.1016/j.bios.2010.06.014
   Yang J, 2010, J PHYS CHEM C, V114, P111, DOI 10.1021/jp908548f
   Yuan JH, 2005, ADV FUNCT MATER, V15, P803, DOI 10.1002/adfm.200400321
   Yuvaraj S, 2016, J COLLOID INTERF SCI, V469, P47, DOI 10.1016/j.jcis.2016.01.060
   Zhang YW, 2015, ANAL METHODS-UK, V7, P2360, DOI 10.1039/c4ay02731k
   Zhang YC, 2014, SENSOR ACTUAT B-CHEM, V191, P86, DOI 10.1016/j.snb.2013.08.096
   Zhang YC, 2012, BIOSENS BIOELECTRON, V31, P426, DOI 10.1016/j.bios.2011.11.006
   Zhou SH, 2013, SENSOR ACTUAT B-CHEM, V177, P445, DOI 10.1016/j.snb.2012.11.035
NR 66
TC 13
Z9 13
U1 1
U2 51
PU ELSEVIER
PI AMSTERDAM
PA RADARWEG 29, 1043 NX AMSTERDAM, NETHERLANDS
SN 1876-1070
EI 1876-1089
J9 J TAIWAN INST CHEM E
JI J. Taiwan Inst. Chem. Eng.
PD FEB
PY 2019
VL 95
BP 241
EP 251
DI 10.1016/j.jtice.2018.07.010
PG 11
WC Engineering, Chemical
WE Science Citation Index Expanded (SCI-EXPANDED)
SC Engineering
GA HL7ST
UT WOS:000458942000028
DA 2023-07-01
ER

PT J
AU Jo, H
   Gu, H
   Jeon, W
   Youn, H
   Her, J
   Kim, SK
   Lee, J
   Shin, JH
   Ban, C
AF Jo, Hunho
   Gu, Hyunwoo
   Jeon, Weejeong
   Youn, Hyungjun
   Her, Jin
   Kim, Seong-Kyeong
   Lee, Jeongbong
   Shin, Jae Ho
   Ban, Changill
TI Electrochemical Aptasensor of Cardiac Troponin I for the Early Diagnosis
   of Acute Myocardial Infarction
SO ANALYTICAL CHEMISTRY
LA English
DT Article
ID SILICA NANOPARTICLES; FERROCENE; APTAMER; BIOSENSOR; ASSAY; RNA;
   ANTIBODIES; MOLECULES; PROTEINS; PLASMA
AB Cardiac troponin I (cTnI) is well-known as a promising biomarker for the early diagnosis of acute myocardial infarction (AMI). In this work, single-stranded DNA aptamers against cTnI were identified by the Systematic Evolution of Ligands by Exponential enrichment (SELEX) method. The aptamer candidates exhibited a high selectivity and sensitivity toward both cTnI and the cardiac Troponin complex. The binding affinities of each aptamer were evaluated based on their dissociation constants (K-d) by surface plasma resonance. The Tro4 aptamer that had the highest binding capacity to cTnI showed a very low K-d value (270 pM) compared with that of a cTnI antibody (20.8 nM). Furthermore, we designed a new electrochemical aptasensor based on square wave voltammetry using ferrocene-modified silica nanoparticles. The developed aptasensor demonstrated an excellent analytical performance for cTnI with a wide linear range of 1-10 000 pM in a buffer and a detection limit of 1.0 pM (24 pg/mL; S/N = 3), which was noticeably lower than the cutoff values (70-400 pg/mL). The specificity of the aptamers was also examined using nontarget proteins, demonstrating that the proposed sensor responded to only cTnI. In addition, cTnI was successfully detected in a human serum albumin solution. On the basis of the calibration curve that was constructed, the concentrations of cTnI in a solution supplemented with human serum were effectively measured. The calculated values correlated well with the actual concentrations of cTnI. It is anticipated that the highly sensitive and selective aptasensor for cTnI could be readily applicable for the accurate diagnosis of AMI.
C1 [Jo, Hunho; Jeon, Weejeong; Youn, Hyungjun; Her, Jin; Kim, Seong-Kyeong; Ban, Changill] Pohang Univ Sci & Technol, Dept Chem, Pohang 790784, Gyeongbuk, South Korea.
   [Gu, Hyunwoo; Lee, Jeongbong; Shin, Jae Ho] Kwangwoon Univ, Dept Chem, Seoul 139701, South Korea.
C3 Pohang University of Science & Technology (POSTECH); Kwangwoon
   University
RP Shin, JH (通讯作者)，Kwangwoon Univ, Dept Chem, Seoul 139701, South Korea.
EM jhshin@kw.ac.kr; ciban@postech.ac.kr
RI Ban, Changill/F-5426-2013
OI Youn, Hyungjun/0000-0002-8275-4003
FU National Research Foundation of Korea [NRF-2015027587, NRF-2014029301];
   Korea Health Technology R&D Project through the Korea Health Industry
   Development Institute (KHIDI) - Ministry of Health & Welfare, Republic
   of Korea [HI12C1852]; National Research Foundation of Korea
   [2013R1A2A1A09008202, 2010-0019914] Funding Source: Korea Institute of
   Science & Technology Information (KISTI), National Science & Technology
   Information Service (NTIS)
FX This work was supported by the National Research Foundation of Korea
   (Grants NRF-2015027587 and NRF-2014029301) and a grant from the Korea
   Health Technology R&D Project through the Korea Health Industry
   Development Institute (KHIDI), funded by the Ministry of Health &
   Welfare, Republic of Korea (Grant Number HI12C1852). In addition, this
   work has been also conducted by the Grant of Kwangwoon University (2014)
   to J.H.S.
CR Ahammad AJS, 2011, INT J ELECTROCHEM SC, V6, P1906
   Altinier S, 2000, CLIN CHEM, V46, P991
   Apple FS, 1997, CLIN CHEM, V43, P2047
   BODOR GS, 1992, CLIN CHEM, V38, P2203
   Budny A, 2006, LANGMUIR, V22, P10605, DOI 10.1021/la061107o
   Centi S, 2007, ANAL CHEM, V79, P1466, DOI 10.1021/ac061879p
   Chapelle JP, 2000, CLIN CHEM, V46, P1864
   Cho EJ, 2009, ANNU REV ANAL CHEM, V2, P241, DOI 10.1146/annurev.anchem.1.031207.112851
   Choi NS, 2004, SOLID STATE IONICS, V167, P293, DOI 10.1016/j.ssi.2003.06.002
   CUMMINS B, 1987, AM HEART J, V113, P1333, DOI 10.1016/0002-8703(87)90645-4
   Darain F, 2004, BIOSENS BIOELECTRON, V19, P1245, DOI 10.1016/j.bios.2003.11.014
   DAVIES KR, 1991, BRIT J ANAESTH, V67, P58, DOI 10.1093/bja/67.1.58
   Drummond TG, 2003, NAT BIOTECHNOL, V21, P1192, DOI 10.1038/nbt873
   ELLINGTON AD, 1990, NATURE, V346, P818, DOI 10.1038/346818a0
   Guo QS, 2012, APPL PHYS LETT, V101, DOI 10.1063/1.4748931
   GUZY PM, 1977, WESTERN J MED, V127, P455
   Iliuk AB, 2011, ANAL CHEM, V83, P4440, DOI 10.1021/ac201057w
   Jayasena SD, 1999, CLIN CHEM, V45, P1628
   Kong T, 2012, BIOSENS BIOELECTRON, V34, P267, DOI 10.1016/j.bios.2012.02.019
   Korff S, 2006, HEART, V92, P987, DOI 10.1136/hrt.2005.071282
   Lee JO, 2008, ANAL BIOANAL CHEM, V390, P1023, DOI 10.1007/s00216-007-1643-y
   Maehashi K, 2007, ANAL CHEM, V79, P782, DOI 10.1021/ac060830g
   MCCOMB JM, 1984, BRIT HEART J, V51, P189
   Medley CD, 2008, ANAL CHEM, V80, P1067, DOI 10.1021/ac702037y
   Miklan Z, 2007, BIOPOLYMERS, V88, P108, DOI 10.1002/bip.20696
   Min K, 2008, BIOSENS BIOELECTRON, V23, P1819, DOI 10.1016/j.bios.2008.02.021
   O'Gara PT, 2013, CIRCULATION, V127, pE362, DOI 10.1161/CIR.0b013e3182742cf6
   Qiu JD, 2007, ELECTROANAL, V19, P2335, DOI 10.1002/elan.200703987
   Rodriguez MC, 2005, CHEM COMMUN, P4267, DOI 10.1039/b506571b
   ROTENBERG Z, 1987, CLIN CHEM, V33, P1419
   Song KM, 2011, ANAL BIOCHEM, V415, P175, DOI 10.1016/j.ab.2011.04.007
   Takahashi S, 2013, MATERIALS, V6, P5742, DOI 10.3390/ma6125742
   TUERK C, 1990, SCIENCE, V249, P505, DOI 10.1126/science.2200121
   Wang JX, 2008, ANAL CHEM, V80, P769, DOI 10.1021/ac0714112
   Zaninotto M, 1996, CLIN CHEM, V42, P1460
   Zhuo Y, 2011, BIOSENS BIOELECTRON, V26, P3838, DOI 10.1016/j.bios.2011.02.043
NR 36
TC 169
Z9 172
U1 14
U2 326
PU AMER CHEMICAL SOC
PI WASHINGTON
PA 1155 16TH ST, NW, WASHINGTON, DC 20036 USA
SN 0003-2700
EI 1520-6882
J9 ANAL CHEM
JI Anal. Chem.
PD OCT 6
PY 2015
VL 87
IS 19
BP 9869
EP 9875
DI 10.1021/acs.analchem.5b02312
PG 7
WC Chemistry, Analytical
WE Science Citation Index Expanded (SCI-EXPANDED)
SC Chemistry
GA CT2JU
UT WOS:000362628600053
PM 26352249
DA 2023-07-01
ER

PT J
AU Shi, L
   Chu, ZY
   Liu, Y
   Jin, WQ
AF Shi, Lei
   Chu, Zhenyu
   Liu, Yu
   Jin, Wanqin
TI Facile fabrication of a three-dimensional gold nanowire array for
   high-performance electrochemical sensing
SO JOURNAL OF MATERIALS CHEMISTRY B
LA English
DT Article
ID SEQUENCE-SPECIFIC DETECTION; SIGNAL AMPLIFICATION; THROMBIN DETECTION;
   LABEL-FREE; MODIFIED ELECTRODE; NUCLEIC-ACID; FLUORESCENT APTASENSOR;
   CHRONOCOULOMETRIC DNA; GRAPHENE; SENSORS
AB Great challenges remain in the template-assisted fabrication of metal nanowire arrays on substrates, because enormous effort is required to address the adhesion issues between substrates and adopted templates, e.g. anodic aluminum oxide (AAO). Therefore, novel and promising templates are highly desired for the construction of proposed structures. Here, vertical 1,5-diaminoanthraquinone (DAAQ) nanowires were prepared in situ on substrates by a facile method, and these were proven to be a reliable and alternative template for the preparation of a metal nanowire array. As an example, with the wet chemical reduction of HAuCl4, a three-dimensional gold nanowire array (3D GNA) was successfully obtained with a DAAQ template. The proposed 3D GNA has an extremely large roughness factor of ca. 15, as well as high stability and a favorable surface structure for the diffusion of analytes, making it a suitable candidate for the construction of high-performance electrochemical biosensors. As a result, an ultrasensitive aptasensor was constructed for the detection of thrombin, with a general sensing scheme. The fabricated aptasensor displays an impressively ultralow detection limit of 3 fM (S/N = 3) with a wide linear response from 10 fM to 1 nM, as well as excellent selectivity, good reproducibility and acceptable stability. Further, the biosensor exhibits potential for application in the analysis of real serum samples. The developed DAAQ nanowires are envisaged to become a general template for the fabrication of more nanowire arrays and the as-synthesized 3D GNA could open up a wide range of possibilities for potential applications in biological sensing.
C1 [Shi, Lei; Chu, Zhenyu; Liu, Yu; Jin, Wanqin] Nanjing Tech Univ, Coll Chem & Chem Engn, State Key Lab Materialsoriented Chem Engn, Nanjing 210009, Jiangsu, Peoples R China.
C3 Nanjing Tech University
RP Jin, WQ (通讯作者)，Nanjing Tech Univ, Coll Chem & Chem Engn, State Key Lab Materialsoriented Chem Engn, Nanjing 210009, Jiangsu, Peoples R China.
EM wqjin@njtech.edu.cn
RI Shi, Lei/F-7906-2016; Jin, Wanqin/L-6011-2013; Chu, Zhenyu/G-2231-2016
OI Chu, Zhenyu/0000-0001-6337-3101; Shi, Lei/0000-0001-5424-7103
FU Innovative Research Team Program by the Ministry of Education of China
   [IRT13070]; Ministry of Education of China [20113221110001]; Priority
   Academic Program Development of Jiangsu Higher Education Institutions
   (PAPD)
FX This work was supported by the Innovative Research Team Program by the
   Ministry of Education of China (No. IRT13070), the Doctoral Fund of the
   Ministry of Education of China (No. 20113221110001) and a project was
   funded by the Priority Academic Program Development of Jiangsu Higher
   Education Institutions (PAPD).
CR Andreu A, 2006, SENSOR ACTUAT B-CHEM, V114, P1116, DOI 10.1016/j.snb.2005.07.072
   Bai L, 2013, BIOSENS BIOELECTRON, V50, P325, DOI 10.1016/j.bios.2013.06.050
   Bai LJ, 2012, BIOMATERIALS, V33, P1090, DOI 10.1016/j.biomaterials.2011.10.012
   Byun J, 2010, ADV MATER, V22, P2028, DOI 10.1002/adma.200903763
   Chang HX, 2010, ANAL CHEM, V82, P2341, DOI 10.1021/ac9025384
   Chen JR, 2013, J MATER CHEM B, V1, P861, DOI 10.1039/c2tb00267a
   Chen XJ, 2008, ANAL CHEM, V80, P2133, DOI 10.1021/ac7021376
   Chen YL, 2013, J MATER CHEM B, V1, P186, DOI 10.1039/c2tb00010e
   Cherevko S, 2009, SENSOR ACTUAT B-CHEM, V142, P216, DOI 10.1016/j.snb.2009.07.023
   Fan CH, 2003, P NATL ACAD SCI USA, V100, P9134, DOI 10.1073/pnas.1633515100
   Fan H, 2012, BIOSENS BIOELECTRON, V35, P33, DOI 10.1016/j.bios.2012.01.027
   Gao CB, 2011, J AM CHEM SOC, V133, P19706, DOI 10.1021/ja209647d
   Guo S, 2007, CHEM COMMUN, P3163, DOI 10.1039/b705630c
   He XP, 2013, LANGMUIR, V29, P14328, DOI 10.1021/la403192p
   Hu P, 2012, BIOSENS BIOELECTRON, V34, P83, DOI 10.1016/j.bios.2012.01.022
   Huang HP, 2010, NANOSCALE, V2, P606, DOI 10.1039/b9nr00393b
   Huang XJ, 2009, SMALL, V5, P776, DOI 10.1002/smll.200801593
   Karyakin AA, 2007, ANGEW CHEM INT EDIT, V46, P7678, DOI 10.1002/anie.200700341
   Kavosi B, 2014, BIOSENS BIOELECTRON, V52, P20, DOI 10.1016/j.bios.2013.08.012
   LAHIRI DK, 1993, BIOCHEM GENET, V31, P321, DOI 10.1007/BF02401826
   Lee JS, 2014, ADV FUNCT MATER, V24, P6145, DOI 10.1002/adfm.201401166
   Liu JW, 2009, CHEM REV, V109, P1948, DOI 10.1021/cr030183i
   Long GL, 1983, ANAL CHEM, V55, P712, DOI [DOI 10.1021/AC00258A001, 10.1021/ac00258a001]
   Lubin AA, 2010, ACCOUNTS CHEM RES, V43, P496, DOI 10.1021/ar900165x
   Peng YG, 2009, BIOSENS BIOELECTRON, V25, P94, DOI 10.1016/j.bios.2009.06.001
   Ramulu TS, 2013, BIOSENS BIOELECTRON, V40, P258, DOI 10.1016/j.bios.2012.07.034
   Ruf W, 2006, SEMIN THROMB HEMOST, V32, P61, DOI 10.1055/s-2006-939555
   Saha K, 2012, CHEM REV, V112, P2739, DOI 10.1021/cr2001178
   Samanman S, 2013, ELECTROCHIM ACTA, V102, P342, DOI 10.1016/j.electacta.2013.04.046
   Shi L, 2014, ADV FUNCT MATER, V24, P7032, DOI 10.1002/adfm.201402095
   Shi L, 2014, J MATER CHEM B, V2, P2658, DOI 10.1039/c4tb00016a
   Shi L, 2013, NANOSCALE, V5, P10219, DOI 10.1039/c3nr03097k
   Shi L, 2013, BIOSENS BIOELECTRON, V49, P184, DOI 10.1016/j.bios.2013.05.012
   Steel AB, 1998, ANAL CHEM, V70, P4670, DOI 10.1021/ac980037q
   Sun AL, 2014, BIOSENS BIOELECTRON, V57, P16, DOI 10.1016/j.bios.2014.01.040
   Tan WH, 2013, CHEM REV, V113, P2842, DOI 10.1021/cr300468w
   Tang ZW, 2008, J AM CHEM SOC, V130, P11268, DOI 10.1021/ja804119s
   TRASATTI S, 1991, PURE APPL CHEM, V63, P711, DOI 10.1351/pac199163050711
   Walcarius A, 2013, J MATER CHEM B, V1, P4878, DOI 10.1039/c3tb20881h
   Willner I, 2007, ANGEW CHEM INT EDIT, V46, P6408, DOI 10.1002/anie.200604524
   Xu J, 2010, BIOSENS BIOELECTRON, V25, P1313, DOI 10.1016/j.bios.2009.10.018
   Xu LP, 2012, NANOSCALE, V4, P3786, DOI 10.1039/c2nr30826f
   Yan FF, 2011, SENSOR ACTUAT B-CHEM, V160, P1380, DOI 10.1016/j.snb.2011.09.081
   Yang M, 2007, BIOSENS BIOELECTRON, V23, P414, DOI 10.1016/j.bios.2007.05.003
   Ye BF, 2012, NANOSCALE, V4, P5998, DOI 10.1039/c2nr31601c
   Zhang J, 2007, NAT PROTOC, V2, P2888, DOI 10.1038/nprot.2007.419
   Zhang J, 2006, J AM CHEM SOC, V128, P8575, DOI 10.1021/ja061521a
   Zhang XY, 2009, CHEMPHYSCHEM, V10, P436, DOI 10.1002/cphc.200800538
   Zhang ZH, 2014, J MATER CHEM B, V2, P1530, DOI 10.1039/c3tb21464h
   Zhao J, 2011, BIOSENS BIOELECTRON, V26, P2297, DOI 10.1016/j.bios.2010.09.056
   Zhao YS, 2009, J AM CHEM SOC, V131, P3158, DOI 10.1021/ja809360v
   Zhu SY, 2011, NANOSCALE, V3, P4589, DOI 10.1039/c1nr10774g
NR 52
TC 22
Z9 22
U1 0
U2 112
PU ROYAL SOC CHEMISTRY
PI CAMBRIDGE
PA THOMAS GRAHAM HOUSE, SCIENCE PARK, MILTON RD, CAMBRIDGE CB4 0WF, CAMBS,
   ENGLAND
SN 2050-750X
EI 2050-7518
J9 J MATER CHEM B
JI J. Mat. Chem. B
PY 2015
VL 3
IS 16
BP 3134
EP 3140
DI 10.1039/c5tb00266d
PG 7
WC Materials Science, Biomaterials
WE Science Citation Index Expanded (SCI-EXPANDED)
SC Materials Science
GA CF9FC
UT WOS:000352867800003
PM 32262307
DA 2023-07-01
ER

PT J
AU Sornambikai, S
   Kumar, AS
AF Sornambikai, Sundaram
   Kumar, Annamalai Senthil
TI Simple Electro-Assisted Immobilization of Ciprofloxacin on Carbon
   Nanotube Modified Electrodes: Its Selective Hydrogen Peroxide
   Electrocatalysis
SO JOURNAL OF NANOSCIENCE AND NANOTECHNOLOGY
LA English
DT Article
DE Ciprofloxacin; Immobilization; Carbon Nanotube Hybrids;
   Electro-Catalysis; Hydrogen Peroxide
ID DRUG-DELIVERY; FUNCTIONAL EXCIPIENTS; NANOPARTICLES; TRANSFORMATION;
   BIOSENSOR; COMPOSITE; RELEASE; SENSOR; NANOCOMPOSITES; SPECTROSCOPY
AB Ciprofloxacin (Cf) is a synthetic fourth generation fluoroquinolone class antibiotic used for the treatment of gram-positive, gram-negative and mycobacterium species infections. Electrochemical characteristic of the Cf antibiotic on carbon nanotube modified glassy carbon electrode (GCE/CNT) in pH 7 phosphate buffer solution has been investigated. Electrochemically oxidized radical byproduct of the Cf drug, which is formed as intermediate, gets immobilized on the GCE/CNT (GCE/Cf@CNT) and showed stable and well defined surface confined redox peak at -0.220 V versus Ag/AgCl. Control electrochemical experiment with unmodified GCE failed to show any such immobilization and redox features. Physicochemical characterizations of the Cf@CNT by transmission electron microscope, scanning electron microscope, infrared spectroscopy, UV-Vis and gas chromatography coupled mass spectroscopic analyses of Cf@CNT collectively revealed presence of native form of the Cf antibiotic molecule onto the CNT. The interaction between the Cf molecule and the CNT tubes are revealed from the decreased intensity in the Raman spectrum. The GCE/Cf@CNT showed excellent electrocatalytic response to hydrogen peroxide reduction reaction in pH 7 phosphate buffer solution. Amperometric i-t analysis for the detection of H2O2 showed a current linearity plot upto [H2O2] = 200 mu M at an applied potential -0.1 V versus.Ag/AgCl with a current sensitivity value 678 mu A mM(-1) cm(-2). No interferences were noticed with ascorbic acid, uric acid, cysteine and nitrite. The present study can be highly helpful to understand the interaction between the Cf and H2O2 in physiological systems and for the removal of Cf from the antibiotic polluted water samples especially in the aquaculture and agricultural systems.
C1 [Sornambikai, Sundaram; Kumar, Annamalai Senthil] Vellore Inst Technol, Sch Adv Sci, Environm & Analyt Chem Div, Vellore 632014, Tamil Nadu, India.
C3 Vellore Institute of Technology (VIT); VIT Vellore
RP Kumar, AS (通讯作者)，Vellore Inst Technol, Sch Adv Sci, Environm & Analyt Chem Div, Vellore 632014, Tamil Nadu, India.
RI Kumar, Annamalai Senthil/K-8522-2014
OI Kumar, Annamalai Senthil/0000-0001-8800-4038
FU Department of Science and Technology (DST), SERC, India; SAIF, IIT
   Madras; Council of Scientific and Industrial Research (CSIR)
FX The authors thank the financial support from Department of Science and
   Technology (DST), SERC, India and SAIF, IIT Madras for the GC-MS
   analyses. Sundaram Sornambikai thanks the Council of Scientific and
   Industrial Research (CSIR) for the Senior Research Fellowship. The
   authors also thank Dr. N. S. Karthikeyan for his valuable discussion on
   the GC-MS data analyses.
CR Andriole VT, 2005, CLIN INFECT DIS, V41, pS113, DOI 10.1086/428051
   Cardoza LA, 2003, ACS SYM SER, V850, P146
   Chaban VV, 2010, J PHYS CHEM B, V114, P13481, DOI 10.1021/jp104507g
   Chang CH, 2010, BIOMACROMOLECULES, V11, P133, DOI 10.1021/bm900985h
   Craig, 2006, ANGEW CHEM, V45, P2533
   Dodd MC, 2005, ENVIRON SCI TECHNOL, V39, P7065, DOI 10.1021/es050054e
   Dong XL, 2012, J BIOMED NANOTECHNOL, V8, P826, DOI 10.1166/jbn.2012.1438
   Doroodmand MM, 2012, SCI ADV MATER, V4, P1085, DOI 10.1166/sam.2012.1395
   El-Gamel NEA, 2012, J THERM ANAL CALORIM, V108, P253, DOI 10.1007/s10973-011-1584-8
   Esrafilzadeh D, 2013, J CONTROL RELEASE, V169, P313, DOI 10.1016/j.jconrel.2013.01.022
   Foldvari M, 2008, NANOMED-NANOTECHNOL, V4, P173, DOI 10.1016/j.nano.2008.04.002
   Foldvari M, 2008, NANOMED-NANOTECHNOL, V4, P183, DOI 10.1016/j.nano.2008.04.003
   Fotouhi L, 2013, TALANTA, V103, P194, DOI 10.1016/j.talanta.2012.10.032
   Gomez-Navarro C, 2007, NANO LETT, V7, P3499, DOI 10.1021/nl072090c
   Gorbach SL, 2004, INFECT DIS, Vxxix
   Gui JY, 2013, NANOSCI NANOTECH LET, V5, P637, DOI 10.1166/nnl.2013.1569
   Hartmann A, 1999, ARCH ENVIRON CON TOX, V36, P115, DOI 10.1007/s002449900449
   Hayem G, 1996, TOXICOL IN VITRO, V10, P551, DOI 10.1016/S0887-2333(96)00046-X
   Hilder TA, 2008, CURR APPL PHYS, V8, P258, DOI 10.1016/j.cap.2007.10.011
   Holloway AF, 2008, J SOLID STATE ELECTR, V12, P1337, DOI 10.1007/s10008-008-0542-2
   HOOPER DC, 1995, QUINOLONE ANTIMICROB
   Hsu HL, 2009, MAT SCI ENG C-BIO S, V29, P55, DOI 10.1016/j.msec.2008.05.011
   Hua MY, 2011, ELECTROCHIM ACTA, V56, P9488, DOI 10.1016/j.electacta.2011.08.043
   Ji SR, 2010, BBA-REV CANCER, V1806, P29, DOI 10.1016/j.bbcan.2010.02.004
   Junior A. A. S., 2008, THERMOCHIM ACTA, V467, P91
   Kharlamova MV, 2013, MATER EXPRESS, V3, P1, DOI 10.1166/mex.2013.1102
   Kumar AS, 2010, J MATER CHEM, V20, P10152, DOI 10.1039/c0jm02262d
   Kumar SA, 2011, COLLOID SURFACE B, V82, P526, DOI 10.1016/j.colsurfb.2010.10.011
   Kumar SA, 2010, J SOLID STATE ELECTR, V14, P2129, DOI 10.1007/s10008-010-1048-2
   Kumar SA, 2009, MATER LETT, V63, P1830, DOI 10.1016/j.matlet.2009.05.059
   Li FH, 2009, BIOSENS BIOELECTRON, V24, P1765, DOI 10.1016/j.bios.2008.09.005
   Li RB, 2010, ACS NANO, V4, P1399, DOI 10.1021/nn9011225
   Liu YH, 2010, COLLOID SURFACE A, V359, P66, DOI 10.1016/j.colsurfa.2010.01.065
   Liu Z, 2007, ACS NANO, V1, P50, DOI 10.1021/nn700040t
   Liu Z, 2009, ANGEW CHEM INT EDIT, V48, P7668, DOI 10.1002/anie.200902612
   Luo XL, 2006, ANAL CHIM ACTA, V575, P39, DOI 10.1016/j.aca.2006.05.064
   Maduralveeran G, 2007, J ELECTROANAL CHEM, V608, P52, DOI 10.1016/j.jelechem.2007.05.009
   Nardecchia S, 2012, LANGMUIR, V28, P15937, DOI 10.1021/la3033435
   Oliphant CM, 2002, AM FAM PHYSICIAN, V65, P455
   Ou ZM, 2013, J NANOSCI NANOTECHNO, V13, P1212, DOI 10.1166/jnn.2013.6086
   Panessa-Warren BJ, 2012, NANOSCI NANOTECH LET, V4, P1110, DOI 10.1166/nnl.2012.1469
   Pavia D. L., 2011, INTRO SPECTROSCOPY
   Pico Y, 2007, ANAL BIOANAL CHEM, V387, P1287, DOI 10.1007/s00216-006-0843-1
   Pumera M, 2007, LANGMUIR, V23, P6453, DOI 10.1021/la070088v
   Richardson TP, 2001, NAT BIOTECHNOL, V19, P1029, DOI 10.1038/nbt1101-1029
   Rinaldi A, 2010, CHEMSUSCHEM, V3, P254, DOI 10.1002/cssc.200900179
   Rosemary MJ, 2006, LANGMUIR, V22, P10125, DOI 10.1021/la061411h
   Rosemary MJ, 2003, P INDIAN AS-CHEM SCI, V115, P703, DOI 10.1007/BF02708260
   Ryabenko AG, 2004, CARBON, V42, P1523, DOI 10.1016/j.carbon.2004.02.005
   Salimi A, 2007, ELECTROANAL, V19, P1100, DOI 10.1002/elan.200603828
   Shi XT, 2009, ACTA BIOMATER, V5, P1697, DOI 10.1016/j.actbio.2009.01.010
   Shokrgozar MA, 2011, J BIOMED NANOTECHNOL, V7, P276, DOI 10.1166/jbn.2011.1284
   Silverstein R.M., 1991, SPECTROMETRIC IDENTI
   Sobczak M, 2010, EUR J MED CHEM, V45, P3844, DOI 10.1016/j.ejmech.2010.05.037
   Son SJ, 2007, DRUG DISCOV TODAY, V12, P650, DOI 10.1016/j.drudis.2007.06.002
   Sun XH, 2011, LANGMUIR, V27, P3150, DOI 10.1021/la104242p
   Tam PD, 2009, J IMMUNOL METHODS, V350, P118, DOI 10.1016/j.jim.2009.08.002
   Thabaj KA, 2007, POLYHEDRON, V26, P4877, DOI 10.1016/j.poly.2007.06.030
   Tom RT, 2004, LANGMUIR, V20, P1909, DOI 10.1021/la0358567
   Venkatasubbu GD, 2011, J BIOMED NANOTECHNOL, V7, P759, DOI 10.1166/jbn.2011.1350
   Wang P, 2000, J ELECTROANAL CHEM, V495, P51, DOI 10.1016/S0022-0728(00)00371-5
   Wang SQ, 2012, NANOSCI NANOTECH LET, V4, P378, DOI 10.1166/nnl.2012.1333
   Wang XL, 2004, MATER LETT, V58, P1661, DOI 10.1016/j.matlet.2003.10.044
   Whulanza Y, 2013, J NANOSCI NANOTECHNO, V13, P188, DOI 10.1166/jnn.2013.6708
   Wu W, 2005, ANGEW CHEM INT EDIT, V44, P6358, DOI 10.1002/anie.200501613
   Xu J, 2010, BIOSENS BIOELECTRON, V25, P1313, DOI 10.1016/j.bios.2009.10.018
   Yao H, 2005, BIOSENS BIOELECTRON, V21, P372, DOI 10.1016/j.bios.2004.08.051
   Yu JR, 2007, CARBON, V45, P618, DOI 10.1016/j.carbon.2006.10.010
   Zhan Y, 2013, NANOSCI NANOTECH LET, V5, P684, DOI 10.1166/nnl.2013.1627
   Zhang D, 2010, ENVIRON SCI TECHNOL, V44, P3806, DOI 10.1021/es903851q
   Zhang Y, 2011, ELECTROCHIM ACTA, V56, P1239, DOI 10.1016/j.electacta.2010.11.011
   Zhu LD, 2007, BIOSENS BIOELECTRON, V23, P528, DOI 10.1016/j.bios.2007.07.002
NR 72
TC 5
Z9 5
U1 0
U2 93
PU AMER SCIENTIFIC PUBLISHERS
PI VALENCIA
PA 26650 THE OLD RD, STE 208, VALENCIA, CA 91381-0751 USA
SN 1533-4880
EI 1533-4899
J9 J NANOSCI NANOTECHNO
JI J. Nanosci. Nanotechnol.
PD SEP
PY 2014
VL 14
IS 9
BP 6574
EP 6585
DI 10.1166/jnn.2014.9358
PG 12
WC Chemistry, Multidisciplinary; Nanoscience & Nanotechnology; Materials
   Science, Multidisciplinary; Physics, Applied; Physics, Condensed Matter
WE Science Citation Index Expanded (SCI-EXPANDED)
SC Chemistry; Science & Technology - Other Topics; Materials Science;
   Physics
GA AH1IN
UT WOS:000335873900011
PM 25924302
DA 2023-07-01
ER

PT J
AU Wang, T
   Wang, L
   Tu, JJ
   Xiong, HY
   Wang, SF
AF Wang, Ting
   Wang, Lu
   Tu, Jiaojiao
   Xiong, Huayu
   Wang, Shengfu
TI Direct electrochemistry and electrocatalysis of heme proteins
   immobilised in carbon-coated nickel magnetic
   nanoparticle-chitosan-dimethylformamide composite films in
   room-temperature ionic liquids
SO BIOELECTROCHEMISTRY
LA English
DT Article
DE Heme proteins; Carbon-coated nickel magnetic nanoparticles;
   Room-temperature ionic liquid; Hydrogen peroxide; Electrocatalysis
ID ELECTRON-TRANSFER; HORSERADISH-PEROXIDASE; ENZYME ELECTRODE; NONAQUEOUS
   MEDIA; HEMOGLOBIN; BIOELECTROCHEMISTRY; BIOELECTROCATALYSIS;
   BIOCATALYSIS; REDUCTION; BIOSENSOR
AB The direct electrochemistry and electrocatalysis of heme proteins entrapped in carbon-coated nickel magnetic nanoparticle-chitosan-dimethylformamide (CNN-CS-DMF) composite films were investigated in the hydrophilic ionic liquid [bmim][BF4]. The surface morphologies of a representative set of films were characterised via scanning electron microscopy. The proteins immobilised in the composite films were shown to retain their native secondary structure using UV-vis spectroscopy. The electrochemical performance of the heme proteins-CNN-CS-DMF films was evaluated via cyclic voltammetry and chronoamperometry. A pair of stable and well-defined redox peaks was observed for the heme protein films at formal potentials of -0.151 V (HRP), -0.167 V (Hb), -0.155 V (Mb) and -0.193 V (Cyt c) in [bmim][BF4]. Moreover, several electrochemical parameters of the heme proteins were calculated by nonlinear regression analysis of the square-wave voltammetry. The addition of CNN significantly enhanced not only the electron transfer of the heme proteins but also their electrocatalytic activity toward the reduction of H2O2. Low apparent Michaelis-Menten constants were obtained for the heme protein-CNN-CS-DMF films, demonstrating that the biosensors have a high affinity for H2O2. In addition, the resulting electrodes displayed a low detection limit and improved sensitivity for detecting H2O2, which indicates that the biocomposite film can serve as a platform for constructing new non-aqueous biosensors for real detection. (C) 2013 Elsevier B.V. All rights reserved.
C1 [Wang, Shengfu] Hubei Univ, Minist Educ, Key Lab Synth & Applicat Organ Funct Mol, Wuhan 430062, Peoples R China.
   Hubei Univ, Coll Chem & Chem Engn, Wuhan 430062, Peoples R China.
C3 Hubei University; Hubei University
RP Wang, SF (通讯作者)，Hubei Univ, Minist Educ, Key Lab Synth & Applicat Organ Funct Mol, Wuhan 430062, Peoples R China.
EM wangsf@hubu.edu.cn
FU National Natural Science Foundation of China [20875023]; Natural Science
   Fund for Creative Research Groups of the Hubei Province of China
   [2011CDA111]; Foundation for Innovative Research Groups of the Education
   Department of Hubei Province [T201101]
FX The authors wish to thank Prof. J.F. Rusling and Prof. D.W. Pang for
   providing the software for the nonlinear regression analysis of the SWV
   data. This work was supported by the National Natural Science Foundation
   of China (No. 20875023), the Natural Science Fund for Creative Research
   Groups of the Hubei Province of China (No. 2011CDA111) and the
   Foundation for Innovative Research Groups of the Education Department of
   Hubei Province (No. T201101).
CR ARMSTRONG FA, 1988, ACCOUNTS CHEM RES, V21, P407, DOI 10.1021/ar00155a004
   Bard A. J., 2001, ELECTROCHEMICAL METH
   Bian CL, 2010, BIOELECTROCHEMISTRY, V79, P1, DOI 10.1016/j.bioelechem.2009.09.011
   Chen D, 2007, J PHYS CHEM C, V111, P2351, DOI 10.1021/jp065099w
   de Gonzalo G, 2007, TETRAHEDRON-ASYMMETR, V18, P2541, DOI 10.1016/j.tetasy.2007.10.010
   DiCarlo CM, 2006, BIOELECTROCHEMISTRY, V68, P134, DOI 10.1016/j.bioelechem.2005.01.002
   DONG SJ, 1994, ANAL CHEM, V66, P3895, DOI 10.1021/ac00094a009
   Feng JJ, 2005, ANAL BIOCHEM, V342, P280, DOI 10.1016/j.ab.2005.04.040
   Feng LJ, 2011, SENSOR ACTUAT B-CHEM, V152, P88, DOI 10.1016/j.snb.2010.09.031
   GEORGE P, 1953, BIOCHEM J, V55, P236, DOI 10.1042/bj0550236
   Guo YZ, 1997, ANAL CHEM, V69, P1904, DOI 10.1021/ac9604705
   Hinckley G, 2002, BIOTECHNOL LETT, V24, P2083, DOI 10.1023/A:1021305229969
   KAMIN RA, 1980, ANAL CHEM, V52, P1198, DOI 10.1021/ac50058a010
   Laszlo JA, 2001, BIOTECHNOL BIOENG, V75, P181, DOI 10.1002/bit.1177
   Lewandowski A, 2004, J PHYS CHEM SOLIDS, V65, P281, DOI 10.1016/j.jpcs.2003.09.009
   Liu HH, 2004, BIOSENS BIOELECTRON, V20, P294, DOI 10.1016/j.bios.2004.01.015
   Liu XJ, 2006, SENSOR ACTUAT B-CHEM, V113, P106, DOI 10.1016/j.snb.2005.02.029
   Lu L, 2011, COLLOID SURFACE B, V87, P61, DOI 10.1016/j.colsurfb.2011.04.037
   Lu Q, 2007, J PHYS CHEM B, V111, P9808, DOI 10.1021/jp071201t
   MURRAY RW, 1984, ELECTROANAL CHEM, V13, P191
   Nassar AEF, 1997, J PHYS CHEM B, V101, P2224, DOI 10.1021/jp962896t
   ODEA JJ, 1993, ANAL CHEM, V65, P3090, DOI 10.1021/ac00069a024
   Park S, 2003, CURR OPIN BIOTECH, V14, P432, DOI 10.1016/S0958-1669(03)00100-9
   Peng HP, 2011, BIOSENS BIOELECTRON, V26, P3005, DOI 10.1016/j.bios.2010.12.003
   Quinn BM, 2002, LANGMUIR, V18, P1734, DOI 10.1021/la011458x
   Rusling JF, 1998, ACCOUNTS CHEM RES, V31, P363, DOI 10.1021/ar970254y
   Sheng QL, 2010, ELECTROCHIM ACTA, V55, P3185, DOI 10.1016/j.electacta.2009.12.101
   Sureshkumar M, 2009, J MOL CATAL B-ENZYM, V60, P1, DOI 10.1016/j.molcatb.2009.03.008
   Tang JL, 2003, BIOSENS BIOELECTRON, V18, P867, DOI 10.1016/S0956-5663(02)00148-3
   VanDyke BR, 1996, J AM CHEM SOC, V118, P3490, DOI 10.1021/ja954181u
   Wang QG, 2004, J AM CHEM SOC, V126, P14346, DOI 10.1021/ja047224s
   Wang SF, 2005, LANGMUIR, V21, P9260, DOI 10.1021/la050947k
   Wang SF, 2007, ELECTROCHEM COMMUN, V9, P1709, DOI 10.1016/j.elecom.2007.03.018
   Wang SF, 2007, SENSOR ACTUAT B-CHEM, V123, P495, DOI 10.1016/j.snb.2006.09.031
   Wang SF, 2007, ANAL BIOANAL CHEM, V387, P933, DOI 10.1007/s00216-006-0984-2
   Xiong HY, 2007, ELECTROCHEM COMMUN, V9, P2671, DOI 10.1016/j.elecom.2007.08.020
   Xiong HY, 2007, ELECTROCHEM COMMUN, V9, P1648, DOI 10.1016/j.elecom.2007.03.005
   Xu H, 2009, ELECTROCHEM COMMUN, V11, P286, DOI 10.1016/j.elecom.2008.11.025
   Yu JJ, 2008, ELECTROCHIM ACTA, V53, P5760, DOI 10.1016/j.electacta.2008.03.059
   Zhang Q, 2007, J PHYS CHEM C, V111, P8655, DOI 10.1021/jp071551f
   Zhang Z, 2002, ANAL CHEM, V74, P163, DOI 10.1021/ac010701u
NR 41
TC 18
Z9 18
U1 2
U2 84
PU ELSEVIER SCIENCE SA
PI LAUSANNE
PA PO BOX 564, 1001 LAUSANNE, SWITZERLAND
SN 1567-5394
EI 1878-562X
J9 BIOELECTROCHEMISTRY
JI Bioelectrochemistry
PD DEC
PY 2013
VL 94
BP 94
EP 99
DI 10.1016/j.bioelechem.2013.04.001
PG 6
WC Biochemistry & Molecular Biology; Biology; Biophysics; Electrochemistry
WE Science Citation Index Expanded (SCI-EXPANDED)
SC Biochemistry & Molecular Biology; Life Sciences & Biomedicine - Other
   Topics; Biophysics; Electrochemistry
GA 246TF
UT WOS:000326561300014
PM 23632434
DA 2023-07-01
ER

PT J
AU Karttu, A
   Lahtonen, K
   Heikkila, J
   Valiaho, J
   Narkilahti, S
   Lekkala, J
   Kallio, P
AF Karttu, Antti
   Lahtonen, Kimmo
   Heikkila, Juha
   Valiaho, Jari
   Narkilahti, Susanna
   Lekkala, Jukka
   Kallio, Pasi
TI Corrosion and Protection of Silicon Nitride Insulators in Microelectrode
   Array Applications
SO IEEE SENSORS JOURNAL
LA English
DT Article
DE Insulators; Capacitance; Insulation; Impedance; Corrosion; Media;
   Microelectrodes; Atomic layer deposition; biosensor; corrosion;
   cytocompatibility; electrochemical impedance spectroscopy; MEA;
   microelectrode array; silicon nitride; titanium dioxide
ID ELECTRICAL-PROPERTIES; NEURONAL NETWORKS; CELL-CULTURE; DISSOLUTION;
   IMPEDANCE; STIMULATION; COATINGS; BEHAVIOR; MONITOR
AB In the study of the electrophysiological activity of cultured cells, the integrity of the electrical insulation layer is crucial in ensuring the reliability of microelectrode array (MEA) sensor measurements. The materials used are required to withstand the challenging culture conditions for up to several months. The commonly used silicon nitride (SiN) has been reported to corrode in cell cultures with very little attention in the scientific community. Herein, we show that plasma-enhanced chemical vapor deposited (PECVD) SiN is subject to substantial wear when in contact with different culture media, with the corrosion rate depending on the deposition temperature and media type. A chemically stable insulator is proposed and demonstrated as an alternative for SiN using thermally annealed atomic layer deposited (ALD) titanium dioxide (TiO2) as a transparent protective layer for SiN. Electrochemical impedance spectroscopy (EIS) was successfully applied to periodically assess the integrity and thickness of the insulation layers in two different media, with profilometer measurements performed as an endpoint analysis to confirm the actual change in thickness in four solutions. ALD TiO2 not only prevented insulator corrosion but also showed excellent cytocompatibility during a four-week culture with human embryonic stem cell (hESC)-derived neurons. The results here underline the need for addressing the corrosion of SiN insulation in MEA sensors. We believe that the integrity and results of cellular measurements can be compromised, especially when reusing MEAs. We propose the ALD TiO2 protected insulator as a viable solution for this problem, as it increases reliability, particularly during extended cell cultures.
C1 [Karttu, Antti; Heikkila, Juha; Valiaho, Jari; Narkilahti, Susanna; Lekkala, Jukka; Kallio, Pasi] Tampere Univ, Fac Med & Hlth Technol, Tampere 33720, Finland.
   [Lahtonen, Kimmo] Tampere Univ, Fac Engn & Nat Sci, Tampere 33720, Finland.
C3 Tampere University; Tampere University
RP Karttu, A (通讯作者)，Tampere Univ, Fac Med & Hlth Technol, Tampere 33720, Finland.
EM antti.karttu@tuni.fi; kimmo.lahtonen@tuni.fi; juha.heikkila@tuni.fi;
   jari.valiaho@tuni.fi; susanna.narkilahti@tuni.fi; jukka.lekkala@tuni.fi;
   pasi.kallio@tuni.fi
RI Väliaho, Jari H S/B-5038-2016
OI Väliaho, Jari H S/0000-0001-8758-7518; Narkilahti,
   Susanna/0000-0002-7602-4418
FU Academy of Finland [311017, 311021, 311022, 336785]; Academy of Finland
   (AKA) [311021, 311022, 311017] Funding Source: Academy of Finland (AKA)
FX This work was supported by the Academy of Finland under Grant 311017,
   Grant 311021, Grant 311022, and Grant 336785.
CR Ali-Loytty H, 2019, ACS APPL MATER INTER, V11, P2758, DOI 10.1021/acsami.8b20608
   Bardy C, 2015, P NATL ACAD SCI USA, V112, pE2725, DOI 10.1073/pnas.1504393112
   BOUSSE L, 1983, J ELECTROANAL CHEM, V152, P25, DOI 10.1016/S0022-0728(83)80030-8
   Chiang JN, 1989, CHEM MATER, V1, P194, DOI 10.1021/cm00002a006
   Colreavy J, 1995, J MATER PROCESS TECH, V55, P206, DOI 10.1016/0924-0136(95)01955-3
   Cotterill E, 2016, J BIOMOL SCREEN, V21, P510, DOI 10.1177/1087057116640520
   Deflorian F, 1999, ELECTROCHIM ACTA, V44, P4243, DOI 10.1016/S0013-4686(99)00139-5
   Dollt M, 2020, FRONT NEUROSCI-SWITZ, V14, DOI 10.3389/fnins.2020.552876
   Egert U, 1998, BRAIN RES PROTOC, V2, P229, DOI 10.1016/S1385-299X(98)00013-0
   FUHR G, 1994, NATURWISSENSCHAFTEN, V81, P528
   FUHR G, 1994, BBA-GEN SUBJECTS, V1201, P353, DOI 10.1016/0304-4165(94)90062-0
   GROSS GW, 1979, IEEE T BIO-MED ENG, V26, P273, DOI 10.1109/TBME.1979.326402
   Hakli M, 2021, SCI REP-UK, V11, DOI 10.1038/s41598-021-83740-w
   HAMMERLE H, 1994, BIOSENS BIOELECTRON, V9, P691, DOI 10.1016/0956-5663(94)80067-7
   Hassibi A, 2004, J APPL PHYS, V96, P1074, DOI 10.1063/1.1755429
   Heikkila TJ, 2009, EXP NEUROL, V218, P109, DOI 10.1016/j.expneurol.2009.04.011
   Hurst J, 2018, CURR EYE RES, V43, P232, DOI 10.1080/02713683.2017.1387668
   Hyvarinen T, 2019, SCI REP-UK, V9, DOI 10.1038/s41598-019-53647-8
   Janders M, 1997, P IEEE EMBS, V18, P245, DOI 10.1109/IEMBS.1996.656936
   Johnstone AFM, 2010, NEUROTOXICOLOGY, V31, P331, DOI 10.1016/j.neuro.2010.04.001
   Jun SB, 2007, J NEUROSCI METH, V160, P317, DOI 10.1016/j.jneumeth.2006.09.009
   Kaloyeros AE, 2020, ECS J SOLID STATE SC, V9, DOI 10.1149/2162-8777/aba447
   Kaloyeros AE, 2017, ECS J SOLID STATE SC, V6, pP691, DOI 10.1149/2.0011710jss
   Kang SK, 2014, ADV FUNCT MATER, V24, P4427, DOI 10.1002/adfm.201304293
   Kussauer S, 2019, CELLS-BASEL, V8, DOI 10.3390/cells8111331
   Laarz E, 2000, J AM CERAM SOC, V83, P2394
   Lu P, 2017, J CLIN INVEST, V127, P3293, DOI 10.1172/JCI92955
   MacLaren EJ, 2011, MOL CELL NEUROSCI, V47, P93, DOI 10.1016/j.mcn.2010.12.014
   MISKOVICSTANKOVIC VB, 1995, CORROS SCI, V37, P241, DOI 10.1016/0010-938X(94)00130-X
   Morales J. M. H., 2015, THESIS U GRENOBLE AL
   Navarrete EG, 2013, CIRCULATION, V128, pS3, DOI 10.1161/CIRCULATIONAHA.112.000570
   NISCH W, 1994, BIOSENS BIOELECTRON, V9, P737, DOI 10.1016/0956-5663(94)80072-3
   Odawara A, 2016, SCI REP-UK, V6, DOI 10.1038/srep26181
   Olofsson Johanna, 2012, Biomatter, V2, P94, DOI 10.4161/biom.20710
   OSENBACH JW, 1992, J ELECTROCHEM SOC, V139, P3346, DOI 10.1149/1.2069076
   Pettersson M, 2016, MAT SCI ENG C-MATER, V62, P497, DOI 10.1016/j.msec.2016.01.049
   PICCIRILLO A, 1990, J ELECTROCHEM SOC, V137, P3910, DOI 10.1149/1.2086326
   PINE J, 1980, J NEUROSCI METH, V2, P19, DOI 10.1016/0165-0270(80)90042-4
   Potter SM, 2001, J NEUROSCI METH, V110, P17, DOI 10.1016/S0165-0270(01)00412-5
   ROBINSON DA, 1968, PR INST ELECTR ELECT, V56, P1065, DOI 10.1109/PROC.1968.6458
   Ryynanen T, 2018, FRONT NEUROSCI-SWITZ, V12, DOI 10.3389/fnins.2018.00882
   Ryynanen T, 2018, JPN J APPL PHYS, V57, DOI 10.7567/JJAP.57.117001
   Skottman H, 2010, IN VITRO CELL DEV-AN, V46, P206, DOI 10.1007/s11626-010-9286-2
   THOMAS CA, 1972, EXP CELL RES, V74, P61, DOI 10.1016/0014-4827(72)90481-8
   Wagenaar DA, 2004, J NEUROSCI METH, V138, P27, DOI 10.1016/j.jneumeth.2004.03.005
   Yla-Outinen Laura, 2010, Front Neuroeng, V3, DOI 10.3389/fneng.2010.00111
   Zhmud BV, 1999, J COLLOID INTERF SCI, V218, P582, DOI 10.1006/jcis.1999.6425
NR 47
TC 1
Z9 1
U1 4
U2 18
PU IEEE-INST ELECTRICAL ELECTRONICS ENGINEERS INC
PI PISCATAWAY
PA 445 HOES LANE, PISCATAWAY, NJ 08855-4141 USA
SN 1530-437X
EI 1558-1748
J9 IEEE SENS J
JI IEEE Sens. J.
PD JUL 1
PY 2022
VL 22
IS 13
BP 12504
EP 12514
DI 10.1109/JSEN.2022.3178640
PG 11
WC Engineering, Electrical & Electronic; Instruments & Instrumentation;
   Physics, Applied
WE Science Citation Index Expanded (SCI-EXPANDED)
SC Engineering; Instruments & Instrumentation; Physics
GA 2P6BH
UT WOS:000819823500010
OA hybrid
DA 2023-07-01
ER

PT J
AU Hou, ZY
   Zheng, J
   Zhang, CF
   Li, T
   Chen, D
   Hu, L
   Hu, JR
   Xiong, B
   Ye, HR
   Jaffrezic-Renault, N
   Guo, ZZ
AF Hou, Zhiyuan
   Zheng, Jun
   Zhang, Chengfang
   Li, Ting
   Chen, Die
   Hu, Liang
   Hu, Junrui
   Xiong, Bing
   Ye, Huarong
   Jaffrezic-Renault, Nicole
   Guo, Zhenzhong
TI Direct ultrasensitive electrochemical detection of breast cancer
   biomarker-miRNA-21 employing an aptasensor based on a microgel
   nanoparticle composite
SO SENSORS AND ACTUATORS B-CHEMICAL
LA English
DT Article
DE Microgel; Aptasensor; MiRNA-21; Detection; Breast cancer
ID GOLD NANOPARTICLES; HYDROGELS; DIAGNOSIS; APTAMER; TOOL
AB Breast cancer is a common disease with high morbidity and mortality among women worldwide. Serum miRNA21 expression is higher in breast cancer patients and can be employed as a predictor for early breast cancer diagnosis. There is an urgent need for a sensitive, convenient and cost-effective biosensor to assist in the direct diagnosis of breast cancer through clinical biomarkers. In this article, a highly sensitive microgel nanocompositebased electrochemical aptasensor is prepared for the detection of miRNA-21. The microgel particles of gold nanoparticles are wrapped in a mixture of acrylic acid (AAc) and N-isopropylacrylamide (NIPAm) polymerization. This leads to a porous network structure which can provide a highly biocompatible and anti-fouling microenvironment, similar to that of aqueous biological tissue for RNA capture reaction. Complementary to miRNA-21, an amino-modified oligonucleotide chain capture probe is covalently immobilized on the microgel material, while the hybridization of miRNA-21 with the capture probe is monitored by different pulse voltammetry (DPV). The sensing platform can directly and accurately detect target miRNAs in serum without sample preparation and purification. The concentration response of the aptasensor presents a linear range of 10 aM to 1 pM as well as a detection limit of 1.35 aM. The aptasensor also exhibits noticeable selectivity, stability and reproducibility. Simultaneously, we successfully apply this method to the subsequent detection of serum miRNA21 in 2 breast cancer patients before treatment and after recovery respectively. The consequence proves that the method has promising potential applications in the early diagnosis and treatment of breast cancer patients.
C1 [Hou, Zhiyuan; Li, Ting; Chen, Die; Guo, Zhenzhong] Wuhan Univ Sci & Technol, Hubei Prov Key Lab Occupat Hazard Identificat & Co, Wuhan 430065, Peoples R China.
   [Hou, Zhiyuan; Li, Ting; Chen, Die] Wuhan Univ Sci & Technol, Med Coll, Dept Pharm, Wuhan 430065, Peoples R China.
   [Zheng, Jun] Fifth Hosp Wuhan, Gen Surg Dept, Wuhan 430050, Peoples R China.
   [Zhang, Chengfang; Hu, Liang] Soochow Univ, Collaborat Innovat Ctr Radiol Med Jiangsu Higher E, Sch Radiol & Interdisciplinary Sci RAD X, Suzhou 215006, Peoples R China.
   [Hu, Junrui] Queens Univ Belfast, Dept Chem & Chem Engn, Belfast, North Ireland.
   [Xiong, Bing; Ye, Huarong] China Resources & Wisco Gen Hosp, Wuhan 430080, Peoples R China.
   [Jaffrezic-Renault, Nicole] Univ Lyon, Inst Analyt Sci, UMR CNRS 5280, 5 Doua St, F-69100 Villeurbanne, France.
C3 Wuhan University of Science & Technology; Wuhan University of Science &
   Technology; Soochow University - China; Queens University Belfast; China
   Resources Group
RP Guo, ZZ (通讯作者)，Wuhan Univ Sci & Technol, Hubei Prov Key Lab Occupat Hazard Identificat & Co, Wuhan 430065, Peoples R China.; Ye, HR (通讯作者)，China Resources & Wisco Gen Hosp, Wuhan 430080, Peoples R China.; Jaffrezic-Renault, N (通讯作者)，Univ Lyon, Inst Analyt Sci, UMR CNRS 5280, 5 Doua St, F-69100 Villeurbanne, France.
EM yehuarong@hotmail.com; nicole.jaffrezic@univ-lyon1.fr;
   zhongbujueqi@hotmail.com
RI Guo, zhenzhong/L-1380-2015
OI Guo, zhenzhong/0000-0003-0457-2164
FU National Natural Science Foundation of China, China [81973097]; Key
   Research and Development Project of Hubei Province, China [2020BCB022];
   Outstanding Young and Middle-Aged Technology Innovation Team Project of
   Hubei Provincial Department of Education, China [T2020003]; Opening Fund
   of State Key Laboratory of Wuhan University, China [2022KF002]; Opening
   Project of Key Laboratory of Optoelectronic Chemical Materials and
   Devices of Ministry of Education of Jianghan University, China
   [JDGD-202018]; CNRS France, France
FX This work was supported by National Natural Science Foundation of China,
   China (grant number 81973097) ; Key Research and Development Project of
   Hubei Province, China (grant number 2020BCB022) ; Outstanding Young and
   Middle-Aged Technology Innovation Team Project of Hubei Provincial
   Department of Education, China (grant number T2020003) ; Opening Fund of
   State Key Laboratory of Wuhan University, China (grant number 2022KF002)
   ; Opening Project of Key Laboratory of Optoelectronic Chemical Materials
   and Devices of Ministry of Education of Jianghan University, China
   (grant number JDGD-202018) ; CNRS France, France is acknowledged for
   support through IRN
CR Asaga S, 2011, CLIN CHEM, V57, P84, DOI 10.1373/clinchem.2010.151845
   Cushing MC, 2007, SCIENCE, V316, P1133, DOI 10.1126/science.1140171
   Edmondson R, 2014, ASSAY DRUG DEV TECHN, V12, P207, DOI 10.1089/adt.2014.573
   Elghoroury EA, 2018, CLIN BREAST CANCER, V18, pE721, DOI 10.1016/j.clbc.2017.11.022
   Fiammengo R, 2017, BIOMARK MED, V11, P69, DOI 10.2217/bmm-2016-0195
   Pella MCG, 2020, CARBOHYD POLYM, V239, DOI 10.1016/j.carbpol.2020.116236
   Jung IY, 2017, ADV HEALTHC MATER, V6, DOI 10.1002/adhm.201601475
   Kim SJ, 2020, ADV HEALTHC MATER, V9, DOI 10.1002/adhm.202000608
   Koscianska E, 2011, BMC MOL BIOL, V12, DOI 10.1186/1471-2199-12-14
   Lalita, 2017, INT J BIOL MACROMOL, V99, P409, DOI 10.1016/j.ijbiomac.2017.02.091
   Li JY, 2019, CHEM SCI, V10, P5616, DOI 10.1039/c8sc05240a
   Li K, 2017, POLYM COMPOSITE, V38, P708, DOI 10.1002/pc.23630
   Li WX, 2017, ACS APPL MATER INTER, V9, P26539, DOI 10.1021/acsami.7b05558
   Lu J, 2019, ANAL CHEM, V91, P7353, DOI 10.1021/acs.analchem.9b01133
   Marcisz K, 2018, ELECTROANAL, V30, P2853, DOI 10.1002/elan.201800459
   Nassar FJ, 2017, PHARMACOL THERAPEUT, V172, P34, DOI 10.1016/j.pharmthera.2016.11.012
   Nie JY, 2019, CARBOHYD POLYM, V205, P225, DOI 10.1016/j.carbpol.2018.10.033
   Nystrom L, 2016, ADV COLLOID INTERFAC, V238, P88, DOI 10.1016/j.cis.2016.11.003
   Peng D, 2016, J ELECTROANAL CHEM, V761, P112, DOI 10.1016/j.jelechem.2015.12.014
   Si HY, 2013, J CANCER RES CLIN, V139, P223, DOI 10.1007/s00432-012-1315-y
   Sigolaeva LV, 2014, BIOMACROMOLECULES, V15, P3735, DOI 10.1021/bm5010349
   Sung H, 2021, CA-CANCER J CLIN, V71, P209, DOI 10.3322/caac.21660
   Tan Y, 2019, ONCOTARGETS THER, V12, P10597, DOI 10.2147/OTT.S223946
   Tran HV, 2021, MICROCHIM ACTA, V188, DOI 10.1007/s00604-021-04784-3
   Ullah F, 2015, MAT SCI ENG C-MATER, V57, P414, DOI 10.1016/j.msec.2015.07.053
   Walker BW, 2019, PROG POLYM SCI, V92, P135, DOI 10.1016/j.progpolymsci.2019.02.007
   Wang H, 2019, BMC CANCER, V19, DOI 10.1186/s12885-019-5951-3
   Wang Q, 2020, BIOCONJUGATE CHEM, V31, P813, DOI 10.1021/acs.bioconjchem.9b00874
   Wang YZ, 2019, J ELECTROANAL CHEM, V851, DOI 10.1016/j.jelechem.2019.113410
   Wei ML, 2020, NANOSCALE ADV, V2, P5242, DOI 10.1039/d0na00656d
   Yanez-Sedeno P, 2019, CHEM COMMUN, V55, P2563, DOI 10.1039/c8cc08815b
   Yang Y, 2022, COLLOID SURFACE A, V632, DOI 10.1016/j.colsurfa.2021.127731
   Zhang J, 2016, BIOSENS BIOELECTRON, V75, P452, DOI 10.1016/j.bios.2015.09.006
   Zhao R, 2022, SOFT MATTER, V18, P1201, DOI 10.1039/d1sm01655e
   Zhu D, 2017, ACS APPL MATER INTER, V9, P35597, DOI 10.1021/acsami.7b11385
   Zouari M, 2020, MICROCHIM ACTA, V187, DOI 10.1007/s00604-020-04400-w
NR 36
TC 11
Z9 11
U1 33
U2 90
PU ELSEVIER SCIENCE SA
PI LAUSANNE
PA PO BOX 564, 1001 LAUSANNE, SWITZERLAND
EI 0925-4005
J9 SENSOR ACTUAT B-CHEM
JI Sens. Actuator B-Chem.
PD SEP 15
PY 2022
VL 367
AR 132067
DI 10.1016/j.snb.2022.132067
EA MAY 2022
PG 9
WC Chemistry, Analytical; Electrochemistry; Instruments & Instrumentation
WE Science Citation Index Expanded (SCI-EXPANDED)
SC Chemistry; Electrochemistry; Instruments & Instrumentation
GA 1X9BK
UT WOS:000807743900002
DA 2023-07-01
ER

PT J
AU Wei, M
   Xin, LK
   Feng, S
   Liu, Y
AF Wei, Min
   Xin, Lingkun
   Feng, Shuo
   Liu, Yong
TI Simultaneous electrochemical determination of ochratoxin A and fumonisin
   B1 with an aptasensor based on the use of a Y-shaped DNA structure on
   gold nanorods
SO MICROCHIMICA ACTA
LA English
DT Article
DE Multiplex detection; OTA aptamer-gold nanorods-thionine; FB1
   aptamer-gold nanorods-thiolated ferrocene; Signal amplification;
   Differential pulse voltammetry
ID ULTRASENSITIVE DETECTION; IMPEDIMETRIC APTASENSOR; GRAPHENE OXIDE;
   MYCOTOXINS; BIOSENSOR; APTAMER; SAMPLES; IMMUNOSENSOR; RECOGNITION;
   CEREAL
AB A complementary DNA (cDNA) was designed to simultaneously hybridize with the ochratoxin A (OTA) aptamer and the fumonisin B1 (FB1) aptamer to form a unique Y-shaped DNA structure and to achieve simultaneous detection. Gold nanorods (AuNRs) were used to immobilize thionine (Th), thiolated ferrocene (Fc), thiolated OTA aptamer (Apt1), and thiolated FB1 aptamer (Apt2), to form an amplified signal element and a recognition element. The Apt1-AuNRs-Th complex and the Apt2-AuNRs-Fc complex hybridize with cDNA to form a unique Y-DNA structure on a gold electrode. This produces two initial electrochemical signals [with 177 mu Alpha cm(-2) near -0.2 V, and 3121 mu Alpha cm(-2) near +0.46 V (vs. Ag/AgCl)] by differential pulse voltammetry. Upon addition of 0.1 ng mL(-1) OTA and 0.1 ng mL(-1) FB1, the aptamers bind the two toxins. This results in the release of Apt1-AuNRs-Th and Apt2-AuNRs-Fc, so the peak currents densities decrease to 115 mu Alpha cm(-2) and 209 mu Alpha cm(-2). The assay allows simultaneous determination of OTA and FB1 in the 1.0 pg center dot mL(-1) to 100 ng center dot mL(-1) concentration ranges, with LODs of 0.47 and 0.26 pg center dot mL(-1). The assay is reproducible, stable and specific. It was applied to the determination of OTA and FB1 in spiked beer, with recoveries between 89.0% and 102.0%.
C1 [Wei, Min; Xin, Lingkun; Feng, Shuo] Henan Univ Technol, Coll Food Sci & Technol, Henan Key Lab Cereal & Oil Food Safety Inspect &, 100 Lianhua St, Zhengzhou 450001, Henan, Peoples R China.
   [Liu, Yong] Henan Univ, Coll Chem & Chem Engn, Jin Ming Ave, Kaifeng 475004, Henan, Peoples R China.
C3 Henan University of Technology; Henan University
RP Wei, M (通讯作者)，Henan Univ Technol, Coll Food Sci & Technol, Henan Key Lab Cereal & Oil Food Safety Inspect &, 100 Lianhua St, Zhengzhou 450001, Henan, Peoples R China.
EM wei_min80@163.com
RI Wei, Min/GSI-8510-2022
FU National Key Research and Development Program of China [2018YFC1602800];
   Natural Science Foundation of Henan Province [182300410188]; Fundamental
   Research Funds for the Henan Provincial Colleges and Universities in
   Henan University of Technology [2016RCJH04]; Key Scientific and
   Technological Project of Henan Province [192102310255]
FX This study was funded by the National Key Research and Development
   Program of China (2018YFC1602800),the Natural Science Foundation of
   Henan Province (182300410188), the Fundamental Research Funds for the
   Henan Provincial Colleges and Universities in Henan University of
   Technology (2016RCJH04), and Key Scientific and Technological Project of
   Henan Province (192102310255).
CR Abnous K, 2017, MICROCHIM ACTA, V184, P1151, DOI 10.1007/s00604-017-2113-7
   Abnous K, 2017, BIOSENS BIOELECTRON, V94, P374, DOI 10.1016/j.bios.2017.03.028
   Bertero A, 2018, TOXINS, V10, DOI 10.3390/toxins10060244
   Chen W, 2018, BIOSENS BIOELECTRON, V117, P845, DOI 10.1016/j.bios.2018.07.012
   Cui L, 2018, BIOSENS BIOELECTRON, V102, P87, DOI 10.1016/j.bios.2017.11.025
   De Girolamo A, 2011, FOOD CHEM, V127, P1378, DOI 10.1016/j.foodchem.2011.01.107
   Du XJ, 2017, BIOSENS BIOELECTRON, V91, P706, DOI 10.1016/j.bios.2017.01.034
   Duan H, 2019, SENSOR ACTUAT B-CHEM, V291, P411, DOI 10.1016/j.snb.2019.04.101
   Goud KY, 2018, BIOSENS BIOELECTRON, V121, P205, DOI 10.1016/j.bios.2018.08.029
   Hayat A, 2013, TALANTA, V103, P14, DOI 10.1016/j.talanta.2012.09.048
   Hou SL, 2019, TALANTA, V194, P919, DOI 10.1016/j.talanta.2018.10.081
   Jin HL, 2019, MICROCHIM ACTA, V186, DOI 10.1007/s00604-019-3372-2
   Liu R, 2018, ACS APPL MATER INTER, V10, P14447, DOI 10.1021/acsami.8b01431
   Lu L, 2019, TALANTA, V194, P709, DOI 10.1016/j.talanta.2018.10.091
   Malvano F, 2016, BIOSENSORS-BASEL, V6, DOI 10.3390/bios6030033
   Molinero-Fernandez A, 2017, ANAL CHEM, V89, P10850, DOI 10.1021/acs.analchem.7b02440
   Niazi S, 2019, ANAL BIOANAL CHEM, V411, P1453, DOI 10.1007/s00216-019-01580-0
   Oswald S, 2013, ANAL BIOANAL CHEM, V405, P6405, DOI 10.1007/s00216-013-6920-3
   Reverte L, 2016, ANAL CHIM ACTA, V908, P8, DOI 10.1016/j.aca.2015.11.050
   Rivas L, 2015, ANAL CHEM, V87, P5167, DOI 10.1021/acs.analchem.5b00890
   Taghdisi SM, 2019, BIOSENS BIOELECTRON, V133, P230, DOI 10.1016/j.bios.2019.03.044
   Taghdisi SM, 2016, BIOSENS BIOELECTRON, V85, P509, DOI 10.1016/j.bios.2016.05.048
   Vidal JC, 2017, ANAL METHODS-UK, V9, P3602, DOI [10.1039/C7AY00386B, 10.1039/c7ay00386b]
   Wang CQ, 2017, BIOSENS BIOELECTRON, V89, P802, DOI 10.1016/j.bios.2016.10.010
   Wang JF, 2019, ANALYST, V144, P3389, DOI 10.1039/c9an00316a
   Wang XC, 2011, J FOOD SAFETY, V31, P408, DOI 10.1111/j.1745-4565.2011.00314.x
   Wang YK, 2013, J AGR FOOD CHEM, V61, P10948, DOI 10.1021/jf4036029
   Wei M, 2019, FOOD CHEM, V282, P141, DOI 10.1016/j.foodchem.2019.01.011
   Wei M, 2018, SENSOR ACTUAT B-CHEM, V276, P1, DOI 10.1016/j.snb.2018.08.072
   Wen W, 2016, BIOSENS BIOELECTRON, V83, P142, DOI 10.1016/j.bios.2016.04.039
   Wu SJ, 2012, ANAL CHEM, V84, P6263, DOI 10.1021/ac301534w
   Wu SS, 2019, BIOSENS BIOELECTRON, V129, P58, DOI 10.1016/j.bios.2019.01.022
   Xiao Q, 2019, ANAL METHODS-UK, V11, P4146, DOI 10.1039/c9ay01007f
   Xiao Q, 2019, MICROCHIM ACTA, V186, DOI 10.1007/s00604-019-3630-3
   Yan ZD, 2016, BIOSENS BIOELECTRON, V78, P51, DOI 10.1016/j.bios.2015.11.019
   Yang HT, 2017, ANAL CHEM, V89, P12094, DOI 10.1021/acs.analchem.7b02608
   Yang Y, 2017, SENSOR ACTUAT B-CHEM, V248, P351, DOI 10.1016/j.snb.2017.04.004
   Zhang H, 2012, BIOSENS BIOELECTRON, V34, P137, DOI 10.1016/j.bios.2012.01.032
   Zhang J, 2016, SENSOR ACTUAT B-CHEM, V235, P79, DOI 10.1016/j.snb.2016.05.061
   Zhu X, 2018, SENSOR ACTUAT B-CHEM, V270, P263, DOI 10.1016/j.snb.2018.05.048
NR 40
TC 33
Z9 36
U1 12
U2 144
PU SPRINGER WIEN
PI WIEN
PA SACHSENPLATZ 4-6, PO BOX 89, A-1201 WIEN, AUSTRIA
SN 0026-3672
EI 1436-5073
J9 MICROCHIM ACTA
JI Microchim. Acta
PD JAN 7
PY 2020
VL 187
IS 2
AR 102
DI 10.1007/s00604-019-4089-y
PG 7
WC Chemistry, Analytical
WE Science Citation Index Expanded (SCI-EXPANDED)
SC Chemistry
GA KN1WH
UT WOS:000514630900002
PM 31912309
DA 2023-07-01
ER

PT J
AU Ganganboina, AB
   Doong, RA
AF Ganganboina, Akhilesh Babu
   Doong, Ruey-An
TI Graphene Quantum Dots Decorated Gold-Polyaniline Nanowire for
   Impedimetric Detection of Carcinoembryonic Antigen
SO SCIENTIFIC REPORTS
LA English
DT Article
ID ELECTROCHEMICAL IMMUNOSENSOR; NANOPARTICLES; IMMUNOASSAY; PLATFORM;
   OXIDE; CEA; NANOCOMPOSITE; ELECTRODES; COMPOSITE; BIOSENSOR
AB A label-free impedimetric immunosensor based on N, S-graphene quantum dots@Au-polyani line (N, S-GQDs@Au-PANI) nanowires was fabricated for the quantitative detection of carcinoembryonic antigen (CEA). The N, S-GQDs and Au-PANI were synthesized by a simple hydrothermal pyrolysis and interfacial polymerization, respectively. Subsequently, 2-9 nm N, S-GQDs are successfully decorated onto 30-50 nm Au-PANI nanowires by Au-thiol linkage to serve as the bifunctional probe for amplifying the electrochemical activity as well as anchoring anti-CEA. The N, S-GQDs@Au-PANI nanowires are excellent conducting materials to accelerate the electron transfer, while the formation of CEA antibodyantigen bioconjugates after the addition of CEA significantly increase the charge transfer resistance, and subsequently provides a highly stable and label-free immunoassay platform for the impedimetric detection of CEA. The label-free immunosensor exhibits a wide linear range from 0.5 to 1000 ng mL(-1) with a low detection limit of 0.01 ng mL(-1). The N, S-GQDs@Au-PANI based immunosensor also shows high selectivity and stability over other cancer makers and amino acids. Moreover, this promising platform is successfully applied to the detection of CEA in human serum samples with excellent recovery of (96.0 +/- 2.6)-(103 +/- 3.8)%. These results clearly demonstrate a newly developed highly efficient and label-free impedimetric immunosensor for the detection of CEA using N, S-GQDs@Au-PANI nanowires as the biosensing probe, which can pave the gateway for the fabrication of high performance and robust impedimetric immunosensor to detect cancer makers in early stage of cancer diagnosis and therapy.
C1 [Ganganboina, Akhilesh Babu; Doong, Ruey-An] Natl Tsing Hua Univ, Dept Biomed Engn & Environm Sci, 101,Sect 2,Kuang Fu Rd, Hsinchu 30013, Taiwan.
   [Doong, Ruey-An] Natl Chiao Tung Univ, Inst Environm Engn, 1001 Univ Rd, Hsinchu 30010, Taiwan.
C3 National Tsing Hua University; National Yang Ming Chiao Tung University
RP Doong, RA (通讯作者)，Natl Tsing Hua Univ, Dept Biomed Engn & Environm Sci, 101,Sect 2,Kuang Fu Rd, Hsinchu 30013, Taiwan.; Doong, RA (通讯作者)，Natl Chiao Tung Univ, Inst Environm Engn, 1001 Univ Rd, Hsinchu 30010, Taiwan.
EM radoong@mx.nthu.edu.tw
RI GANGANBOINA, AKHILESH BABU/AAZ-8455-2020
OI GANGANBOINA, AKHILESH BABU/0000-0003-3259-5080; Doong,
   Ruey-an/0000-0002-4913-0602
FU Ministry of Science and Technology (MOST), Taiwan [MOST
   104-2221-E-009-020-MY3, 105-2113-M-009-023-MY3]; MOST, Taiwan
FX The authors thank the Ministry of Science and Technology (MOST), Taiwan
   for financial support under grant Nos MOST 104-2221-E-009-020-MY3 and
   105-2113-M-009-023-MY3. A. B. G. is acknowledged to the MOST, Taiwan for
   financial support.
CR Barman SC, 2018, BIOSENS BIOELECTRON, V100, P16, DOI 10.1016/j.bios.2017.08.045
   Chowdhury AD, 2018, ANAL CHIM ACTA, V1027, P109, DOI 10.1016/j.aca.2018.04.029
   Diakowski PM, 2010, ANAL CHEM, V82, P3191, DOI 10.1021/ac902694d
   Ganganboina AB, 2018, MICROCHIM ACTA, V185, DOI 10.1007/s00604-018-3063-4
   Ganganboina AB, 2017, ELECTROCHIM ACTA, V245, P912, DOI 10.1016/j.electacta.2017.06.002
   Ganganboina AB, 2017, ACS SUSTAIN CHEM ENG, V5, P4930, DOI 10.1021/acssuschemeng.7b00329
   Gangopadhyay R, 2012, SENSOR ACTUAT B-CHEM, V171, P777, DOI 10.1016/j.snb.2012.05.071
   Gerard M, 2002, BIOSENS BIOELECTRON, V17, P345, DOI 10.1016/S0956-5663(01)00312-8
   Gosselin D, 2017, ANAL CHEM, V89, P10124, DOI 10.1021/acs.analchem.7b02394
   Gu XF, 2018, BIOSENS BIOELECTRON, V102, P610, DOI 10.1016/j.bios.2017.12.014
   Hoseini SS, 2017, BLOOD CANCER J, V7, DOI [10.1038/bcj.2017.2, 10.1038/bcj.2017.35]
   Huang JY, 2018, BIOSENS BIOELECTRON, V99, P28, DOI 10.1016/j.bios.2017.07.036
   Jin B, 2014, BIOSENS BIOELECTRON, V55, P464, DOI 10.1016/j.bios.2013.12.025
   Kumar V, 2015, LANGMUIR, V31, P13247, DOI 10.1021/acs.langmuir.5b03018
   Li NL, 2017, BIOSENS BIOELECTRON, V89, P453, DOI 10.1016/j.bios.2016.04.020
   Li Y, 2017, SENSOR ACTUAT B-CHEM, V248, P966, DOI 10.1016/j.snb.2017.02.138
   Lin ZZ, 2017, J MATER CHEM B, V5, P826, DOI 10.1039/c6tb03042d
   Liu JY, 2015, BIOSENS BIOELECTRON, V65, P281, DOI 10.1016/j.bios.2014.10.016
   Liu N, 2014, BIOSENS BIOELECTRON, V51, P184, DOI 10.1016/j.bios.2013.07.051
   Anh TN, 2017, SENSOR ACTUAT B-CHEM, V252, P1169, DOI 10.1016/j.snb.2017.07.177
   Omar FS, 2017, ELECTROCHIM ACTA, V227, P41, DOI 10.1016/j.electacta.2017.01.006
   Shi WT, 2011, BIOSENS BIOELECTRON, V26, P3068, DOI 10.1016/j.bios.2010.11.048
   Su S, 2017, ACS APPL MATER INTER, V9, P12773, DOI 10.1021/acsami.7b01141
   Tang H, 2007, BIOSENS BIOELECTRON, V22, P1061, DOI 10.1016/j.bios.2006.04.027
   Tsai YC, 2016, DESALINATION, V398, P171, DOI 10.1016/j.desal.2016.07.029
   Tsai YS, 2013, SMALL, V9, P2119, DOI 10.1002/smll.201202755
   Wang DF, 2015, ANAL CHEM, V87, P5966, DOI 10.1021/acs.analchem.5b01038
   Wang ZY, 2017, CHEM REV, V117, P7910, DOI 10.1021/acs.chemrev.7b00027
   Xiao LP, 2017, ACS APPL MATER INTER, V9, P6931, DOI 10.1021/acsami.6b15750
   Xie RB, 2016, ANAL METHODS-UK, V8, P4001, DOI 10.1039/c6ay00289g
   Xing TY, 2017, ACS APPL MATER INTER, V9, P36632, DOI 10.1021/acsami.7b11310
   Yang YY, 2017, BIOSENS BIOELECTRON, V90, P31, DOI 10.1016/j.bios.2016.11.029
   Yuan YL, 2010, J ELECTROANAL CHEM, V643, P15, DOI 10.1016/j.jelechem.2010.03.014
   Zhang YC, 2017, CHEM MATER, V29, P10518, DOI 10.1021/acs.chemmater.7b04421
   Zhao D, 2016, MICROCHIM ACTA, V183, P2925, DOI 10.1007/s00604-016-1940-2
   Zheng XX, 2018, ACS APPL MATER INTER, V10, P3333, DOI 10.1021/acsami.7b17037
   Zhu JY, 2017, J MATER CHEM C, V5, P6917, DOI 10.1039/c7tc01822c
   2015, ACS APPL MATER INTER, V7, P2839, DOI DOI 10.1021/ACSAMI.5B09145
NR 38
TC 63
Z9 63
U1 4
U2 33
PU NATURE PUBLISHING GROUP
PI LONDON
PA MACMILLAN BUILDING, 4 CRINAN ST, LONDON N1 9XW, ENGLAND
SN 2045-2322
J9 SCI REP-UK
JI Sci Rep
PD MAY 10
PY 2019
VL 9
AR 7214
DI 10.1038/s41598-019-43740-3
PG 11
WC Multidisciplinary Sciences
WE Science Citation Index Expanded (SCI-EXPANDED)
SC Science & Technology - Other Topics
GA HX6WG
UT WOS:000467543700029
PM 31076624
OA Green Published, gold
DA 2023-07-01
ER

PT J
AU Stozhko, N
   Bukharinova, M
   Galperin, L
   Brainina, K
AF Stozhko, Natalia
   Bukharinova, Maria
   Galperin, Leonid
   Brainina, Khiena
TI A Nanostructured Sensor Based on Gold Nanoparticles and Nafion for
   Determination of Uric Acid
SO BIOSENSORS-BASEL
LA English
DT Article
DE uric acid; carbon screen-printed electrode; Nafion; gold nanoparticles;
   nanoeffects; "green" synthesis; milk; blood serum
ID REDUCED GRAPHENE OXIDE; SCREEN-PRINTED ELECTRODE; ASCORBIC-ACID; CARBON
   NANOTUBES; ELECTROCHEMICAL SENSOR; VOLTAMMETRIC SENSOR; DOPAMINE;
   BIOSENSOR; NANOCOMPOSITE; POLYMER
AB The paper discusses the mechanism of uric acid (UA) electrooxidation occurring on the surface of gold nanoparticles. It has been shown that the electrode process is purely electrochemical, uncomplicated with catalytic stages. The nanoeffects observed as the reduction of overvoltage and increased current of UA oxidation have been described. These nanoeffects are determined by the size of particles and do not depend on the method of particle preparation (citrate and "green" synthesis). The findings of these studies have been used to select a modifier for carbon screen-printed electrode (CSPE). It has been stated that CSPE modified with gold nanoparticles (5 nm) and 2.5% Nafion (Nf) may serve as non-enzymatic sensor for UA determination. The combination of the properties of nanoparticles and Nafion as a molecular sieve at the selected pH 5 phosphate buffer solution has significantly improved the resolution of the sensor compared to unmodified CSPE. A nanostructured sensor has demonstrated good selectivity in determining UA in the presence of ascorbic acid. The detection limit of UA is 0.25 mu M. A linear calibration curve has been obtained over a range of 0.5-600 mu M. The 2.5% Nf/Au(5nm)/CSPE has been successfully applied to determining UA in blood serum and milk samples. The accuracy and reliability of the obtained results have been confirmed by a good correlation with the enzymatic spectrophotometric analysis (R-2 = 0.9938) and the "added-found" technique (recovery close to 100%).
C1 [Stozhko, Natalia; Bukharinova, Maria; Brainina, Khiena] Ural State Univ Econ, 8 Marta St,62, Ekaterinburg 620144, Russia.
   [Galperin, Leonid; Brainina, Khiena] Ural Fed Univ, Mira St 19, Ekaterinburg 620002, Russia.
C3 Ural State University of Economics; Ural Federal University
RP Brainina, K (通讯作者)，Ural State Univ Econ, 8 Marta St,62, Ekaterinburg 620144, Russia.; Brainina, K (通讯作者)，Ural Fed Univ, Mira St 19, Ekaterinburg 620002, Russia.
EM sny@usue.ru; mbuharinova@mail.ru; lhalp@k66.ru; baz@usue.ru
RI Stozhko, Natalia Yu./ABB-6199-2020; Maria, Bukharinova/AAZ-2750-2020
OI Bukharinova, Mariya/0000-0002-8151-9300; Stozhko,
   Natalia/0000-0002-0018-8803
FU RFBR [17-03-00679A]
FX The research was financially supported by RFBR (Project #17-03-00679A).
   The authors are grateful to Medical Technologies JSC for providing blood
   serum samples and providing their measurements results.
CR Ardakani M. M., 2006, J ELECTROANAL CHEM, V586, P31, DOI DOI 10.1016/J.JELECHEM.2005.09.015
   Beitollahi H, 2017, ANAL METHODS-UK, V9, P5541, DOI 10.1039/c7ay01226h
   Bin Gwag H, 2017, J KOREAN MED SCI, V32, P1275, DOI 10.3346/jkms.2017.32.8.1275
   Brainina KZ, 2016, J SOLID STATE ELECTR, V20, P2323, DOI 10.1007/s10008-016-3249-9
   Brainina KZ, 2015, J SOLID STATE ELECTR, V19, P599, DOI 10.1007/s10008-014-2642-5
   Brainina KZ, 2011, J SOLID STATE ELECTR, V15, P1049, DOI 10.1007/s10008-010-1133-6
   da Cruz FS, 2017, J ELECTROANAL CHEM, V806, P172, DOI 10.1016/j.jelechem.2017.10.070
   Dorraji PS, 2014, SENSOR ACTUAT B-CHEM, V200, P251, DOI 10.1016/j.snb.2014.04.036
   Fanjul-Bolado P, 2015, ELECTROANAL, V27, P1276, DOI 10.1002/elan.201400690
   Filik H, 2016, ARAB J CHEM, V9, P471, DOI 10.1016/j.arabjc.2015.01.014
   Foxx D, 2007, ELECTROCHEM COMMUN, V9, P584, DOI 10.1016/j.elecom.2006.10.021
   Gupta G, 2016, RSC ADV, V6, P82635, DOI 10.1039/c6ra16025e
   Huang SH, 2010, BIOSENS BIOELECTRON, V25, P2351, DOI 10.1016/j.bios.2010.03.028
   Kanyong P, 2012, ANAL BIOCHEM, V428, P39, DOI 10.1016/j.ab.2012.05.027
   Kanyong P, 2016, CHEMOSENSORS, V4, DOI 10.3390/chemosensors4040025
   Li F, 2015, J CHIN CHEM SOC-TAIP, V62, P739, DOI 10.1002/jccs.201500118
   Liu X, 2012, J ELECTROANAL CHEM, V682, P158, DOI 10.1016/j.jelechem.2012.07.031
   Malakhova NA, 2010, J ANAL CHEM+, V65, P640, DOI 10.1134/S1061934810060158
   Nagles E, 2017, ELECTROCHIM ACTA, V258, P512, DOI 10.1016/j.electacta.2017.11.093
   Piankova LA, 2011, ELECTROCHEM COMMUN, V13, P981, DOI 10.1016/j.elecom.2011.06.017
   Qin Q, 2016, J ELECTROANAL CHEM, V782, P50, DOI 10.1016/j.jelechem.2016.10.004
   Shaidarova LG, 2015, RES J PHARM BIOL CHE, V6, P1629
   Shiozawa A, 2017, CURR MED RES OPIN, V33, P117, DOI 10.1080/03007995.2016.1239193
   SIMIC MG, 1989, J AM CHEM SOC, V111, P5778, DOI 10.1021/ja00197a042
   Tian XQ, 2012, TALANTA, V93, P79, DOI 10.1016/j.talanta.2012.01.047
   Wang CQ, 2014, SENSOR ACTUAT B-CHEM, V204, P302, DOI 10.1016/j.snb.2014.07.077
   Yang CY, 2016, INT J ELECTROCHEM SC, V11, P2638
   Zen JM, 1998, ANALYST, V123, P1345, DOI 10.1039/a801532e
NR 29
TC 32
Z9 33
U1 0
U2 36
PU MDPI
PI BASEL
PA ST ALBAN-ANLAGE 66, CH-4052 BASEL, SWITZERLAND
EI 2079-6374
J9 BIOSENSORS-BASEL
JI Biosensors-Basel
PD MAR
PY 2018
VL 8
IS 1
AR 21
DI 10.3390/bios8010021
PG 13
WC Chemistry, Analytical; Nanoscience & Nanotechnology; Instruments &
   Instrumentation
WE Science Citation Index Expanded (SCI-EXPANDED)
SC Chemistry; Science & Technology - Other Topics; Instruments &
   Instrumentation
GA GA7XH
UT WOS:000428551500020
PM 29509718
OA gold, Green Published, Green Submitted
DA 2023-07-01
ER

PT J
AU Dai, H
   Yang, GJ
   Qi, F
   Jiao, XA
AF Dai, Hua
   Yang, Gongjun
   Qi, Fen
   Jiao, Xin'an
TI A novel impedimetric immunosensor for the detection of chicken
   interferon-gamma based on a polythionine and gold nanoparticle modified
   glassy carbon electrode
SO ANALYTICAL METHODS
LA English
DT Article
ID AMPEROMETRIC IMMUNOSENSOR; LYMPHOCYTE-PROLIFERATION;
   MONOCLONAL-ANTIBODIES; IMMUNE-RESPONSES; BIOSENSOR; LABEL; INFECTION;
   MITOGEN; GLUCOSE; AU
AB Currently, there is no effective detection method for chicken interferon-gamma (ChIFN-gamma), therefore it is of great significance to develop a new, accurate and sensitive method for the rapid detection of ChIFN-gamma to solve the problems which are directly impeding the in-depth research of immune regulatory factors and poultry immune responses, and which are preventing the analysis and evaluation of the immunity of poultry in diseases or after vaccination. This paper is the first report of a novel label-free electrochemical impedimetric immunosensor for the sensitive detection of ChIFN-gamma, based on a 3E(3) monoclonal antibody against chicken interferon-gamma (denoted as 3E(3)McAb) immobilized on a glassy carbon electrode modified with polythionine and gold nanoparticle self-assembled layers. The surface modification steps were characterized by scanning electron microscopy and electrochemical impedance spectroscopy (EIS). Detection was performed by measuring the relative change in impedance before and after the 3E(3)McAb-ChIFN-gamma reaction by EIS. Under the optimized conditions, the relative change in impedance was proportional to the logarithmic value of ChIFN-gamma concentrations in the range of 0.10 to 1.0 x 10(3) ng mL(-1) (r = 0.9946) with a detection limit of 0.10 ng mL(-1). Compared to the traditional method of enzyme-linked immunosorbent assay, the proposed method performed a low-cost, sensitive, quantitative detection of ChIFN-gamma in real samples with satisfactory results, indicating that the developed immunoassay could be a promising alternative approach for the detection of ChIFN-gamma.
C1 [Dai, Hua] Yangzhou Univ, Med Acad, Yangzhou 225002, Peoples R China.
   [Yang, Gongjun] China Pharmaceut Univ, Key Lab Drug Qual Control & Pharmacovigilance, Minist Educ, Sch Pharm, Nanjing 210009, Jiangsu, Peoples R China.
   [Qi, Fen] Soochow Univ, Sanitat & Environm Technol Inst, Suzhou 215021, Peoples R China.
   [Jiao, Xin'an] Yangzhou Univ, Coll Biosci & Biotechnol, Yangzhou 225002, Peoples R China.
C3 Yangzhou University; China Pharmaceutical University; Soochow University
   - China; Yangzhou University
RP Yang, GJ (通讯作者)，China Pharmaceut Univ, Key Lab Drug Qual Control & Pharmacovigilance, Minist Educ, Sch Pharm, Nanjing 210009, Jiangsu, Peoples R China.
EM yanggongjun888@163.com; jiao@yzu.edu.cn
FU National Natural Science Foundation of China [21075108, 21275162,
   30972171]; Qing Lan Project
FX This project was financially supported by the National Natural Science
   Foundation (no. 21075108, no. 21275162 and no. 30972171) of China and
   sponsored by the Qing Lan Project.
CR Allen P., ADV EXP MED BIOL, V225, P147
   An YR, 2012, BIOSENS BIOELECTRON, V32, P224, DOI 10.1016/j.bios.2011.12.017
   Breed DGJ, 1999, INT J PARASITOL, V29, P1231, DOI 10.1016/S0020-7519(99)00110-1
   Caballero D, 2012, ANAL CHIM ACTA, V720, P43, DOI 10.1016/j.aca.2012.01.031
   Chen XJ, 2008, ANAL CHEM, V80, P2133, DOI 10.1021/ac7021376
   DIGBY MR, 1995, J INTERF CYTOK RES, V15, P939, DOI 10.1089/jir.1995.15.939
   Elshafey R, 2013, BIOSENS BIOELECTRON, V39, P220, DOI 10.1016/j.bios.2012.07.049
   FARRAR MA, 1993, ANNU REV IMMUNOL, V11, P571, DOI 10.1146/annurev.iy.11.040193.003035
   Fu XH, 2007, ELECTROANAL, V19, P1831, DOI 10.1002/elan.200703943
   Gao WH, 2013, BIOSENS BIOELECTRON, V41, P776, DOI 10.1016/j.bios.2012.10.005
   Hayat A, 2012, ANAL CHIM ACTA, V724, P92, DOI 10.1016/j.aca.2012.02.035
   He YQ, 2011, BIOSENS BIOELECTRON, V26, P2018, DOI 10.1016/j.bios.2010.08.079
   Hu XY, 1999, J ELECTROANAL CHEM, V466, P26, DOI 10.1016/S0022-0728(99)00113-8
   Huang JL, 2010, BIOSENS BIOELECTRON, V25, P1204, DOI 10.1016/j.bios.2009.10.036
   Jena BK, 2007, J PHYS CHEM C, V111, P6228, DOI 10.1021/jp0700837
   Karaca K, 1996, J IMMUNOL METHODS, V192, P97, DOI 10.1016/0022-1759(96)00026-9
   KASPERS B, 1994, VET IMMUNOL IMMUNOP, V44, P71, DOI 10.1016/0165-2427(94)90170-8
   Lambrecht B, 2004, AVIAN PATHOL, V33, P343, DOI 10.1080/0307945042000220318
   Lambrecht B, 1999, VET IMMUNOL IMMUNOP, V70, P257, DOI 10.1016/S0165-2427(99)00080-X
   Li D, 2007, CHEM COMMUN, P3544, DOI 10.1039/b704731b
   Lin JH, 2012, ANAL BIOCHEM, V421, P97, DOI 10.1016/j.ab.2011.10.018
   Liu HY, 2008, SENSOR ACTUAT B-CHEM, V128, P414, DOI 10.1016/j.snb.2007.06.028
   Liu YF, 2012, SENSOR ACTUAT B-CHEM, V171, P1095, DOI 10.1016/j.snb.2012.06.039
   Ma F, 2011, NAT IMMUNOL, V12, P861, DOI 10.1038/ni.2073
   MARTIN A, 1994, AVIAN DIS, V38, P262, DOI 10.2307/1591947
   Mi Q, 2011, MICROCHIM ACTA, V173, P459, DOI 10.1007/s00604-011-0572-9
   Okamura M, 2004, COMP IMMUNOL MICROB, V27, P255, DOI 10.1016/j.cimid.2003.12.001
   Parham H, 2010, J HAZARD MATER, V177, P1077, DOI 10.1016/j.jhazmat.2010.01.031
   Peng HP, 2011, ELECTROCHIM ACTA, V56, P4231, DOI 10.1016/j.electacta.2011.01.090
   Qi B, 2009, ELECTROANAL, V21, P875, DOI 10.1002/elan.200804489
   Qiang Z, 2006, ELECTROCHIM ACTA, V51, P3763, DOI 10.1016/j.electacta.2005.10.039
   Raj CR, 2003, J ELECTROANAL CHEM, V543, P127, DOI 10.1016/S0022-0728(02)01481-X
   Rawal R, 2012, BIOSENS BIOELECTRON, V31, P144, DOI 10.1016/j.bios.2011.10.007
   Rezaei B, 2011, BIOSENS BIOELECTRON, V26, P2130, DOI 10.1016/j.bios.2010.09.020
   Ribeiro JA, 2010, ELECTROCHIM ACTA, V55, P7892, DOI 10.1016/j.electacta.2010.03.058
   Ruan CQ, 2013, SENSOR ACTUAT B-CHEM, V177, P826, DOI 10.1016/j.snb.2012.12.010
   Samanman S, 2012, ELECTROCHIM ACTA, V80, P202, DOI 10.1016/j.electacta.2012.07.016
   Trinchieri G, 1997, CURR OPIN IMMUNOL, V9, P17, DOI 10.1016/S0952-7915(97)80154-9
   Valera E, 2008, SENSOR ACTUAT B-CHEM, V134, P95, DOI 10.1016/j.snb.2008.04.023
   Wei W, 2012, FOOD CHEM, V135, P888, DOI 10.1016/j.foodchem.2012.06.037
   Weining KC, 1996, EUR J IMMUNOL, V26, P2440, DOI 10.1002/eji.1830261026
   Xie Q, 2011, BIOMATERIALS, V32, P6588, DOI 10.1016/j.biomaterials.2011.05.055
   Xue QN, 2011, BIOSENS BIOELECTRON, V26, P2689, DOI 10.1016/j.bios.2010.08.034
   Yamada M, 2003, J PHYS CHEM B, V107, P3703, DOI 10.1021/jp027086y
   Yan F, 2007, ELECTROCHEM COMMUN, V9, P293, DOI 10.1016/j.elecom.2006.09.020
   Yang GJ, 2009, ANAL CHIM ACTA, V647, P159, DOI 10.1016/j.aca.2009.06.008
   Yang GJ, 2011, ANAL CHIM ACTA, V706, P120, DOI 10.1016/j.aca.2011.08.018
   Yang K, 2011, BIOSENS BIOELECTRON, V28, P257, DOI 10.1016/j.bios.2011.07.028
   Yu XJ, 2011, MICROCHIM ACTA, V173, P293, DOI 10.1007/s00604-011-0549-8
   Yun CH, 2000, VET IMMUNOL IMMUNOP, V73, P297, DOI 10.1016/S0165-2427(00)00146-X
   Zhao LY, 2007, J AM CHEM SOC, V129, P5730, DOI 10.1021/ja070441j
   Zhao WB, 2013, ELECTROCHIM ACTA, V89, P278, DOI 10.1016/j.electacta.2012.11.031
   Zhong HA, 2011, TALANTA, V85, P104, DOI 10.1016/j.talanta.2011.03.040
NR 53
TC 8
Z9 9
U1 3
U2 48
PU ROYAL SOC CHEMISTRY
PI CAMBRIDGE
PA THOMAS GRAHAM HOUSE, SCIENCE PARK, MILTON RD, CAMBRIDGE CB4 0WF, CAMBS,
   ENGLAND
SN 1759-9660
EI 1759-9679
J9 ANAL METHODS-UK
JI Anal. Methods
PY 2013
VL 5
IS 20
BP 5684
EP 5693
DI 10.1039/c3ay40820e
PG 10
WC Chemistry, Analytical; Food Science & Technology; Spectroscopy
WE Science Citation Index Expanded (SCI-EXPANDED)
SC Chemistry; Food Science & Technology; Spectroscopy
GA 224XZ
UT WOS:000324927300047
DA 2023-07-01
ER

PT J
AU Schafer, EA
   Davis, E
   Manzer, Z
   Daniel, S
   Rivnay, J
AF Schafer, Emily A.
   Davis, Eliana
   Manzer, Zachary
   Daniel, Susan
   Rivnay, Jonathan
TI Hybrid Supported Lipid Bilayers for Bioinspired Bioelectronics with
   Enhanced Stability
SO ACS APPLIED MATERIALS & INTERFACES
LA English
DT Article
DE KEYWORDS; bioelectronic; biosensor; lipid bilayer; conducting polymer;
   organic; bioinspired
ID MEMBRANE-PROTEINS; VESICLES; INHIBITION; DIFFUSION; MIXTURES; CELLS;
   FILMS
AB A promising new class of biosensors leverages the sensing mechanisms of living cells by incorporating native transmembrane proteins into biomimetic membranes. Conducting polymers (CPs) can further improve the detection of electrochemical signals from these biological recognition elements through their low electrical impedance. Supported lipid bilayers (SLBs) on CPs mimic the structure and biology of the cell membrane to enable such sensing, but their extrapolation to new target analytes and healthcare applications has been difficult due to their poor stability and limited membrane properties. Blending native phospholipids with synthetic block copolymers to create a hybrid SLB (HSLB) may address these challenges by allowing for the tuning of chemical and physical properties during membrane design. We establish the first example of HSLBs on a CP device and show that polymer incorporation enhances bilayer resilience and thus offers important benefits toward bio-hybrid bioelectronics for sensing applications. Importantly, HSLBs outperform traditional phospholipid bilayers in stability by exhibiting strong electrical sealing after exposure to physiologically relevant enzymes that cause phospholipid hydrolysis and membrane degradation. We investigate the impact of HSLB composition on membranes and device performance and demonstrate the ability to finely adjust the lateral diffusivity of HSLBs with modest changes in block copolymer content through a large compositional range. The inclusion of the block copolymer into the bilayer does not disrupt electrical sealing on CP electrodes, an essential metric for electrochemical sensors, or the insertion of a representative transmembrane protein. This work interfacing tunable and stable HSLBs with CPs paves the way for future bioinspired sensors that combine the exciting developments from both bioelectronics and synthetic biology.
C1 [Schafer, Emily A.; Davis, Eliana; Rivnay, Jonathan] Northwestern Univ, Dept Biomed Engn, Evanston, IL 60208 USA.
   [Schafer, Emily A.; Rivnay, Jonathan] Northwestern Univ, Simpson Querrey Inst, Chicago, IL 60611 USA.
   [Manzer, Zachary; Daniel, Susan] Cornell Univ, Dept Chem & Biomol Engn, Ithaca, NY 14853 USA.
C3 Northwestern University; Northwestern University; Cornell University
RP Rivnay, J (通讯作者)，Northwestern Univ, Dept Biomed Engn, Evanston, IL 60208 USA.; Rivnay, J (通讯作者)，Northwestern Univ, Simpson Querrey Inst, Chicago, IL 60611 USA.
EM jrivnay@northwestern.edu
RI ; Rivnay, Jonathan/E-1420-2011
OI Schafer, Emily/0009-0007-3891-929X; Rivnay,
   Jonathan/0000-0002-0602-6485; Manzer, Zachary/0000-0002-8225-8990;
   Davis, Eliana/0009-0000-1920-4378
FU Alfred P. Sloan Foundation [FG-2019-12046]; King Abdullah University of
   Science and Technology Office of Sponsored Research (OSR)
   [OSR-2019-CRG8-4086]; National Institute of General Medical Sciences;
   Soft and Hybrid Nanotechnology Experimental (SHyNE) Resource (NSF)
   [DMR-1720139]; Materials Research Science and Engineering Center (NSF)
   [P30 CA060553]; State of Illinois; International Institute for
   Nano-technology (IIN); Keck Foundation; State of Illinois, through the
   IIN; Northwestern University; CCSG [NSF ECCS-2025633]; Soft and Hybrid
   Nanotechnology Experimental (SHyNE) Resource [T32GM138826]; 
   [ECCS-1542205]
FX E.A.S., E.D., and J.R. gratefully acknowledge funding support from the
   Alfred P. Sloan Foundation under award no. FG-2019-12046 and funding
   from King Abdullah University of Science and Technology Office of
   Sponsored Research (OSR) under award no. OSR-2019-CRG8-4086. The project
   described was additionally supported by T32GM138826 from the National
   Institute of General Medical Sciences (Z.M.). The content is solely the
   responsibility of the authors and does not necessarily represent the
   official views of the National Institute of General Medical Sciences or
   the National Institutes of Health. This work utilized Keck-II facility
   of Northwestern University's NUANCE Center and Northwestern University
   Micro/Nano Fabrication Facility (NUFAB), which are both partially
   supported by Soft and Hybrid Nanotechnology Experimental (SHyNE)
   Resource (NSF ECCS-1542205), the Materials Research Science and
   Engineering Center (NSF DMR-1720139), the State of Illinois, and
   Northwestern University. Additionally, the Keck-II facility is partially
   supported by the International Institute for Nanotechnology (IIN); the
   Keck Foundation; and the State of Illinois, through the IIN. Imaging
   work was performed at the Northwestern University Center for Advanced
   Microscopy generously supported by CCSG P30 CA060553 awarded to the
   Robert H Lurie Comprehensive Cancer Center. Surface preparation was
   performed in the Analytical bioNanoTechnology Core Facility of the
   Simpson Querrey Institute for BioNanotechnology at Northwestern
   University. ANTEC is currently supported by the Soft and Hybrid
   Nanotechnology Experimental (SHyNE) Resource (NSF ECCS-2025633).
CR Andersson J, 2016, MEMBRANES, V6, DOI 10.3390/membranes6020030
   Beales PA, 2017, BIOCHEM SOC T, V45, P15, DOI 10.1042/BST20160019
   Boyd MA, 2021, TRENDS BIOTECHNOL, V39, P927, DOI 10.1016/j.tibtech.2020.12.002
   BURACK WR, 1994, CHEM PHYS LIPIDS, V73, P209, DOI 10.1016/0009-3084(94)90182-1
   CARRUTHERS A, 1986, TRENDS BIOCHEM SCI, V11, P331, DOI 10.1016/0968-0004(86)90292-6
   Castellana ET, 2006, SURF SCI REP, V61, P429, DOI 10.1016/j.surfrep.2006.06.001
   Dennis EA, 2011, CHEM REV, V111, P6130, DOI 10.1021/cr200085w
   dePolo GE, 2020, JOVE-J VIS EXP, DOI 10.3791/60584
   Di Leone S, 2022, LANGMUIR, DOI 10.1021/acs.langmuir.2c00204
   Di Leone S, 2021, BIOMACROMOLECULES, V22, P3005, DOI 10.1021/acs.biomac.1c00424
   Dietrich C, 1997, BIOPHYS J, V72, P1701, DOI 10.1016/S0006-3495(97)78816-7
   Ferhan AR, 2019, NAT PROTOC, V14, P2091, DOI 10.1038/s41596-019-0174-2
   Gettel DL, 2014, J AM CHEM SOC, V136, P10186, DOI 10.1021/ja5037308
   Gohrbandt M, 2022, EMBO J, V41, DOI 10.15252/embj.2021109800
   Graff A, 2002, P NATL ACAD SCI USA, V99, P5064, DOI 10.1073/pnas.062654499
   Graff A, 2010, MACROMOL CHEM PHYS, V211, P229, DOI 10.1002/macp.200900517
   Gumyusenge A, 2021, ANNU REV MATER RES, V51, P47, DOI 10.1146/annurev-matsci-080619-111402
   Guo BL, 2018, BIOMACROMOLECULES, V19, P1764, DOI 10.1021/acs.biomac.8b00276
   Guo KY, 2021, NAT BIOMED ENG, V5, P666, DOI 10.1038/s41551-021-00734-9
   Inal S, 2018, ACCOUNTS CHEM RES, V51, P1368, DOI 10.1021/acs.accounts.7b00624
   Inal S, 2017, NAT COMMUN, V8, DOI 10.1038/s41467-017-01812-w
   Jacobs ML, 2019, P NATL ACAD SCI USA, V116, P4031, DOI 10.1073/pnas.1814775116
   Jayaraman A, 2020, TRAFFIC INJ PREV, V21, pS107, DOI 10.1080/15389588.2020.1847280
   Kawan M, 2020, MATER HORIZ, V7, P2348, DOI 10.1039/d0mh00548g
   Keller CA, 1998, BIOPHYS J, V75, P1397, DOI 10.1016/S0006-3495(98)74057-3
   Khan S, 2016, CHEM COMMUN, V52, P11020, DOI 10.1039/c6cc04207d
   Kim KN, 2022, ADV ELECTRON MATER, V8, DOI 10.1002/aelm.202100935
   Koklu A, 2022, CHEM REV, V122, P4581, DOI 10.1021/acs.chemrev.1c00395
   Kowal J, 2015, LANGMUIR, V31, P4868, DOI 10.1021/acs.langmuir.5b00388
   Levental I., 2023, NAT REV MOL CELL BIO, V24
   Liang YY, 2021, ADV HEALTHC MATER, V10, DOI 10.1002/adhm.202100061
   Liu HY, 2020, LANGMUIR, V36, P7325, DOI 10.1021/acs.langmuir.0c00804
   Liu HY, 2020, ANAL BIOANAL CHEM, V412, P6265, DOI 10.1007/s00216-020-02449-3
   Lomora M, 2015, PHYS CHEM CHEM PHYS, V17, P15538, DOI 10.1039/c4cp05879h
   Lubrano C, 2020, ACS NANO, V14, P12271, DOI 10.1021/acsnano.0c07053
   Manzer ZA, 2021, ACS APPL BIO MATER, V4, P3101, DOI 10.1021/acsabm.0c01482
   Marguet D, 2006, EMBO J, V25, P3446, DOI 10.1038/sj.emboj.7601204
   MENESTRINA G, 1986, J MEMBRANE BIOL, V90, P177, DOI 10.1007/BF01869935
   Moller I, 2015, J MATER CHEM B, V3, P6046, DOI 10.1039/c5tb00437c
   Moon JM, 2018, BIOSENS BIOELECTRON, V102, P540, DOI 10.1016/j.bios.2017.11.069
   Moysidou CM, 2021, ADV BIOL-GER, V5, DOI 10.1002/adbi.202000306
   Nallani M, 2006, J BIOTECHNOL, V123, P50, DOI 10.1016/j.jbiotec.2005.10.025
   Nam J, 2012, SOFT MATTER, V8, P7982, DOI 10.1039/c2sm25646k
   Nam J, 2011, LANGMUIR, V27, P1, DOI 10.1021/la103428g
   Nardin C, 2000, CHEM COMMUN, P1433, DOI 10.1039/b004280n
   Naser SFBE, 2021, ACS APPL BIO MATER, V4, P7942, DOI 10.1021/acsabm.1c00878
   Pan QC, 2022, SENSOR ACTUAT B-CHEM, V373, DOI 10.1016/j.snb.2022.132703
   Pappa AM, 2020, ACS NANO, V14, P12538, DOI 10.1021/acsnano.0c01330
   Paxton WF, 2018, SOFT MATTER, V14, P8112, DOI 10.1039/c8sm00343b
   Petty AJ, 2020, CHEM MATER, V32, P4095, DOI 10.1021/acs.chemmater.0c00767
   Pitsalidis C, 2018, ADV MATER, V30, DOI 10.1002/adma.201803130
   Proctor CM, 2016, J POLYM SCI POL PHYS, V54, P1433, DOI 10.1002/polb.24038
   Ramuz M, 2014, ADV MATER, V26, P7083, DOI 10.1002/adma.201401706
   Rivnay J, 2016, NAT COMMUN, V7, DOI 10.1038/ncomms11287
   Rivnay J, 2015, APPL PHYS LETT, V106, DOI 10.1063/1.4906872
   Rivnay J, 2014, CHEM MATER, V26, P679, DOI 10.1021/cm4022003
   Schulz M, 2015, MACROMOL RAPID COMM, V36, P2031, DOI 10.1002/marc.201500344
   Schuster B, 1998, BBA-BIOMEMBRANES, V1370, P280, DOI 10.1016/S0005-2736(97)00274-5
   Selberg J, 2018, CELL SYST, V7, P231, DOI 10.1016/j.cels.2018.08.007
   Shao Y, 2005, BIOSENS BIOELECTRON, V20, P1373, DOI 10.1016/j.bios.2004.06.001
   Simon DT, 2016, CHEM REV, V116, P13009, DOI 10.1021/acs.chemrev.6b00146
   SOUMPASIS DM, 1983, BIOPHYS J, V41, P95, DOI 10.1016/S0006-3495(83)84410-5
   Srinivas G, 2004, NAT MATER, V3, P638, DOI 10.1038/nmat1185
   Su H, 2019, ACS APPL MATER INTER, V11, P43799, DOI 10.1021/acsami.9b10303
   Tanaka M, 2005, NATURE, V437, P656, DOI 10.1038/nature04164
   Tang T., 2021, ACS NANO
   Virk MM, 2019, LANGMUIR, V35, P739, DOI 10.1021/acs.langmuir.8b03597
   Virk MM, 2018, LANGMUIR, V34, P395, DOI 10.1021/acs.langmuir.7b03893
   Wiegand G, 2002, J PHYS CHEM B, V106, P4245, DOI 10.1021/jp014337e
   Willes KL, 2020, POLYMERS-BASEL, V12, DOI 10.3390/polym12040745
   Zhang H, 2011, SMART MATER STRUCT, V20, DOI 10.1088/0964-1726/20/9/094020
   Zhang Y, 2018, J MATER CHEM C, V6, P5218, DOI 10.1039/c8tc00370j
   Zhang Y, 2016, ADV FUNCT MATER, V26, P7304, DOI 10.1002/adfm.201602123
NR 73
TC 0
Z9 0
U1 9
U2 9
PU AMER CHEMICAL SOC
PI WASHINGTON
PA 1155 16TH ST, NW, WASHINGTON, DC 20036 USA
SN 1944-8244
EI 1944-8252
J9 ACS APPL MATER INTER
JI ACS Appl. Mater. Interfaces
PD MAY 9
PY 2023
VL 15
IS 20
BP 24638
EP 24647
DI 10.1021/acsami.3c01054
EA MAY 2023
PG 10
WC Nanoscience & Nanotechnology; Materials Science, Multidisciplinary
WE Science Citation Index Expanded (SCI-EXPANDED)
SC Science & Technology - Other Topics; Materials Science
GA J2XP0
UT WOS:000985653100001
PM 37158805
DA 2023-07-01
ER

PT J
AU Zhang, ZH
   Hu, JJ
   Zhu, H
   Chen, Q
   Koh, K
   Chen, HX
   Xu, XH
AF Zhang, Zhao-huan
   Hu, Junjie
   Zhu, Han
   Chen, Qiang
   Koh, Kwangnak
   Chen, Hongxia
   Xu, Xiao-hui
TI A facile and effective immunoassay for sensitive detection of
   phosphorylated tau: The role of flower-shaped TiO2 in specificity and
   signal amplification
SO SENSORS AND ACTUATORS B-CHEMICAL
LA English
DT Article
DE Alzheimer?s disease; Phosphorylated tau; Electrochemical immunoassay;
   Flower-shaped TiO 2; Clinical samples
ID PROTEIN; ENRICHMENT; DISEASE; BIOSENSOR; BIOMARKER; STRATEGY; SURFACE;
   SERUM
AB Alzheimer's disease (AD) is one of the most prevalent neurodegenerative disease. Plasma total phosphorylated tau (P-tau) with multi-phosphorylation sites is a potentially efficient biomarker for the diagnosis and prognosis of AD. Single phosphorylation site recognition methods lead to the false positive detection of P-tau and decrease the accuracy of AD analysis. In this work, a simple and precise electrochemical immunoassay was developed for the specific detection of P-tau. Calixarene derivative ProLinker was utilized to orient Anti-tau onto the surface of gold electrode. ProLinker provide abundant binding sites for immobilized antibodies via host-guest recognitions and ensure Anti-tau activity through non-covalent interactions. Flower-shaped TiO2 (F-TiO2) forming coordination bonds with the phosphate group of phosphorylated protein were utilized as signal amplification tags to construct a simple sandwich assay for multiple phosphorylated sites sensing of P-tau. The combination of F-TiO2 and Anti-tau ensured the bispecific and precise recognition of P-tau with a wide detection range (1-200 ng/mL) and a low detection of limit (1.774 pg/mL). With large specific surface area, high electron hinder ability, and great stability, F-TiO2 as an amplification molecule can improve the performance of the immunosensor and produce sensitive signal changes according to the concentration of P-tau in the clinical samples. Hence, this P-tau immunoassay paves the way for the development of efficient detection tools for clinical diagnosis and monitoring.
C1 [Zhang, Zhao-huan] Naval Med Univ, Changzheng Hosp, Dept Lab Med, Shanghai 200003, Peoples R China.
   [Hu, Junjie; Zhu, Han; Chen, Hongxia] Shanghai Univ, Sch Life Sci, Shanghai 200444, Peoples R China.
   [Chen, Qiang] Shanghai Univ, Sch Med, Shanghai 200444, Peoples R China.
   [Koh, Kwangnak] Pusan Natl Univ, Inst Gen Educ, Pusan 609735, South Korea.
   [Xu, Xiao-hui] Wannan Med Coll, Sch Preclin Med, Wuhu 241001, Peoples R China.
C3 Naval Medical University; Shanghai University; Shanghai University;
   Pusan National University; Wannan Medical College
RP Chen, HX (通讯作者)，Shanghai Univ, Sch Life Sci, Shanghai 200444, Peoples R China.; Xu, XH (通讯作者)，Wannan Med Coll, Sch Preclin Med, Wuhu 241001, Peoples R China.
EM hxchen@shu.edu.cn; xxhxxh@shu.edu.cn
RI chen, qiang/GWZ-7308-2022; chen, qiang/HGU-5418-2022
FU National Natural Science Foundation of China [61875114, 81671263]
FX Acknowledgements This work was supported by the National Natural Science
   Foundation of China (Grant No. 61875114, 81671263) .
CR Amin G, 2011, J NANOMATER, V2011, DOI 10.1155/2011/269692
   Barthelemy NR, 2020, NAT MED, V26, P398, DOI 10.1038/s41591-020-0781-z
   Bhattacharjee S, 2016, J CONTROL RELEASE, V235, P337, DOI 10.1016/j.jconrel.2016.06.017
   Rama EC, 2014, SENSOR ACTUAT B-CHEM, V201, P567, DOI 10.1016/j.snb.2014.05.044
   Derkus B, 2017, BIOSENS BIOELECTRON, V89, P781, DOI 10.1016/j.bios.2016.10.019
   El-Agnaf OMA, 2006, FASEB J, V20, P419, DOI 10.1096/fj.03-1449com
   Esteves-Villanueva JO, 2014, ANALYST, V139, P2823, DOI 10.1039/c4an00204k
   Gao FY, 2019, CHEM SCI, V10, P1579, DOI 10.1039/c8sc04197k
   Ge CY, 2020, SENSORS-BASEL, V20, DOI 10.3390/s20030617
   Grossi M, 2017, J SENS SENS SYST, V6, P303, DOI 10.5194/jsss-6-303-2017
   Hampel H, 2004, ARCH GEN PSYCHIAT, V61, P95, DOI 10.1001/archpsyc.61.1.95
   Hu CY, 2018, J MATER SCI-MATER EL, V29, P10277, DOI 10.1007/s10854-018-9081-5
   Hu JJ, 2021, BIOSENS BIOELECTRON, V185, DOI 10.1016/j.bios.2021.113269
   Huang HT, 2020, BIOSENS BIOELECTRON, V152, DOI 10.1016/j.bios.2019.112001
   Huang X, 2020, SENSOR ACTUAT B-CHEM, V305, DOI 10.1016/j.snb.2019.127543
   Huang YL, 2021, MOLECULES, V26, DOI 10.3390/molecules26144301
   Ito Y, 2019, BIOSENS BIOELECTRON, V129, P189, DOI 10.1016/j.bios.2019.01.018
   Janelidze S, 2020, NAT COMMUN, V11, DOI 10.1038/s41467-020-15436-0
   Janelidze S, 2020, NAT MED, V26, P379, DOI 10.1038/s41591-020-0755-1
   Karikari TK, 2020, LANCET NEUROL, V19, P422, DOI 10.1016/S1474-4422(20)30071-5
   Lim J, 2013, NANOSCALE RES LETT, V8, DOI 10.1186/1556-276X-8-381
   Liu HX, 2018, CRYSTALS, V8, DOI 10.3390/cryst8120466
   Liu L, 2021, ANAL CHIM ACTA, V1149, DOI 10.1016/j.aca.2021.338199
   Liu YY, 2020, ANAL CHEM, V92, P12801, DOI 10.1021/acs.analchem.0c00618
   Mei QH, 2012, MICROCHIM ACTA, V178, P301, DOI 10.1007/s00604-012-0837-y
   Naghavi M, 2019, BMJ-BRIT MED J, V364, DOI [10.1016/S1474-4422(18)30403-4, 10.1136/bmj.l94]
   Oda Y, 2001, NAT BIOTECHNOL, V19, P379, DOI 10.1038/86783
   Oslund RC, 2014, J AM CHEM SOC, V136, P12899, DOI 10.1021/ja507614f
   Pang YF, 2020, BIOSENS BIOELECTRON, V148, DOI 10.1016/j.bios.2019.111800
   Taghdisi SM, 2019, BIOSENS BIOELECTRON, V123, P14, DOI 10.1016/j.bios.2018.09.081
   Tan YJ, 2013, ANAL CHEM, V85, P5699, DOI 10.1021/ac400198n
   Tang H, 2007, BIOSENS BIOELECTRON, V22, P1061, DOI 10.1016/j.bios.2006.04.027
   Tatebe H, 2017, MOL NEURODEGENER, V12, DOI 10.1186/s13024-017-0206-8
   Wang SXY, 2017, BIOSENS BIOELECTRON, V92, P482, DOI 10.1016/j.bios.2016.10.077
   Wang XX, 2018, BIOSENS BIOELECTRON, V99, P375, DOI 10.1016/j.bios.2017.08.011
   Xia N, 2021, ACS SENSORS, V6, P1166, DOI 10.1021/acssensors.0c02415
   Xia N, 2016, ACS APPL MATER INTER, V8, P19303, DOI 10.1021/acsami.6b05423
   Xiao YC, 2018, J MATER CHEM B, V6, P1420, DOI 10.1039/c7tb03347h
   Zhang L, 2014, RSC ADV, V4, P54463, DOI 10.1039/c4ra08261c
   Zhu ZZ, 2020, BIOSENS BIOELECTRON, V151, DOI 10.1016/j.bios.2019.111950
NR 40
TC 3
Z9 3
U1 38
U2 63
PU ELSEVIER SCIENCE SA
PI LAUSANNE
PA PO BOX 564, 1001 LAUSANNE, SWITZERLAND
EI 0925-4005
J9 SENSOR ACTUAT B-CHEM
JI Sens. Actuator B-Chem.
PD SEP 1
PY 2022
VL 366
AR 132015
DI 10.1016/j.snb.2022.132015
EA MAY 2022
PG 9
WC Chemistry, Analytical; Electrochemistry; Instruments & Instrumentation
WE Science Citation Index Expanded (SCI-EXPANDED)
SC Chemistry; Electrochemistry; Instruments & Instrumentation
GA 1R9TV
UT WOS:000803705100001
DA 2023-07-01
ER

PT J
AU Singhai, NJ
   Ramteke, S
AF Singhai, Nidhi Jain
   Ramteke, Suman
TI Functionalized Carbon Nanotubes: Emerging Applications in the Diverse
   Biomedical Arena
SO CURRENT NANOSCIENCE
LA English
DT Review
DE Carbon nanotubes; functionalization; surface modification; toxicity;
   biomedical applications; patents; clinical trails
ID MIXED CONVECTION; COVALENT FUNCTIONALIZATION; SURFACE MODIFICATION;
   THERMAL-PROPERTIES; DRUG-DELIVERY; BIOSENSOR; SINGLE; NANOPARTICLES;
   COMPOSITE; GRAPHENE
AB Background: In recent times, CNTs have been much explored, and a topic of interest in science and technology and not limited to any specific field. The diverse application area included field emission, energy storage, atomic electronics, nuclear force microscopy, and imaging. In biology, CNTs engaged in developing novel tools for the delivery of biologically important molecules as well as in diverse biomedical arenas. However, despite their promise, studies of the interaction of CNTs with biological systems most often resulted in cytotoxicity at an early stage, and problems relevant to the safety and biological compatibility of CNTs are of greatest importance. The toxic effects of carbon nanotubes (CNTs) are required to be either evaded, diminished, or decreased up-to clinical acceptance level. However, rich surface chemistry that CNTs possess can be employed to functionalize them as per the specific biomedical requirements which may be useful to overcome toxicity issues.
   Objective: To explore the recent reports on the functionalized CNTs for a variety of biomedical applications such as biosensing, electrochemical detection of drug, bone tissue engineering, and vitamin detection.
   Results: Most of the cited articles reveal that the functionalization of CNTs may reduce its toxicity and enhance its utilization in different biological applications.
   Conclusion: The review successfully frames to provide novel applications of functionalized CNTs in the biomedical arena including detection of vitamins, bone tissue engineering, electrochemical determination of drugs, and development of biosensors along with a discussion on current patent and clinical trial status of functionalized CNTs.
C1 [Singhai, Nidhi Jain; Ramteke, Suman] Rajiv Gandhi Proudyogiki Vishwavidyalaya, Sch Pharmaceut Sci, Airport Rd, Bhopal 462033, Madhya Pradesh, India.
C3 Rajiv Gandhi Technological University
RP Ramteke, S (通讯作者)，Rajiv Gandhi Proudyogiki Vishwavidyalaya, Sch Pharmaceut Sci, Airport Rd, Bhopal 462033, Madhya Pradesh, India.
EM sapna1731@rediffmail.com
RI ramteke, suman/AAF-5320-2019
OI ramteke, suman/0000-0002-1002-2153
FU Department of Science and Technology (DST), Govt. of India, New Delhi
   [SR/WOS-A/LS-314/2016]
FX The study is funded by the Department of Science and Technology (DST),
   Govt. of India, New Delhi for providing women scientist scheme
   (SR/WOS-A/LS-314/2016) fellowship.
CR Adewunmi AA, 2016, J INORG ORGANOMET P, V26, P717, DOI 10.1007/s10904-016-0379-6
   AfazaliArdakani A., 2010, Patent No. [US7727505B2, 7727505]
   Ahmed SE, 2016, ENG SCI TECHNOL, V19, P364, DOI 10.1016/j.jestch.2015.08.005
   Akram Z, 2016, POLYM-PLAST TECHNOL, V55, P582, DOI 10.1080/03602559.2015.1098696
   Al-Qattan MN, 2018, DRUG DISCOV TODAY, V23, P235, DOI 10.1016/j.drudis.2017.10.002
   Al-Rashed AAAA, 2018, INT J MECH SCI, V135, P362, DOI 10.1016/j.ijmecsci.2017.11.033
   Amenta V, 2015, WIRES NANOMED NANOBI, V7, P371, DOI 10.1002/wnan.1317
   Arunkumar T, 2020, INT J AMBIENT ENERGY, V41, P452, DOI 10.1080/01430750.2018.1472657
   Awano Y., 2005, Patent No. [US20050042162A1, 20050042162]
   Bari S, 2013, NANOMED-NANOTECHNOL, V9, P1304, DOI 10.1016/j.nano.2013.05.009
   Begum S, 2016, POLYM-PLAST TECHNOL, V55, P199, DOI 10.1080/03602559.2015.1055505
   Bianco A, 2005, CHEM COMMUN, P571, DOI 10.1039/b410943k
   Bianco A., 2004, Patent No. [WO2004089819A1, 2004089819]
   Bianco Alberto, 2004, Expert Opin Drug Deliv, V1, P57, DOI 10.1517/17425247.1.1.57
   Chand R, 2015, J APPL FLUID MECH, V8, P265
   Chen S, 2014, BIOMATERIALS, V35, P4729, DOI 10.1016/j.biomaterials.2014.02.002
   Clarke M.S.F., 2003, Patent No. [US20030012723A1, 20030012723]
   Dai H, 2015, MICROCHIM ACTA, V182, P893, DOI 10.1007/s00604-014-1376-5
   Dinadayalane T.C., 2016, HDB COMPUTATIONAL CH, P1175
   Dong X, 2017, COLLOID SURFACE B, V154, P253, DOI 10.1016/j.colsurfb.2017.03.036
   Dwivedi P, 2018, APPL NANOSCI, V8, P1989, DOI 10.1007/s13204-018-0868-8
   Eguilaz M, 2016, BIOSENS BIOELECTRON, V86, P308, DOI 10.1016/j.bios.2016.06.003
   Ensafi A.A., 2012, INT C EN SCI NAN 201, DOI [10.1109/ESciNano.2012.6149637, DOI 10.1109/ESCINANO.2012.6149637]
   Fatemi SM, 2016, J NANOSTRUCTURE CHEM, V6, P29, DOI 10.1007/s40097-015-0175-9
   Flores-Guerrero M, 2014, DES MONOMERS POLYM, V17, P416, DOI 10.1080/15685551.2013.867564
   Franco A.A., 2016, POLYM ELECT FUEL CEL, V2, P233
   Gautam UK, 2010, SCI TECHNOL ADV MAT, V11, DOI 10.1088/1468-6996/11/5/054501
   Ge CC, 2015, ARCH TOXICOL, V89, P519, DOI 10.1007/s00204-015-1458-0
   Ghanghoria R, 2016, NANOMEDICINE-UK, V11, P797, DOI 10.2217/nnm.16.19
   Gholizadeh S, 2017, INT J BIOL MACROMOL, V97, P365, DOI 10.1016/j.ijbiomac.2016.12.086
   Gumpu MB, 2017, ANAL BIOANAL CHEM, V409, P4257, DOI 10.1007/s00216-017-0376-9
   Gupta VK, 2016, CRIT REV ENV SCI TEC, V46, P93, DOI 10.1080/10643389.2015.1061874
   Hameed S, 2017, BIOSENS BIOELECTRON, V89, P822, DOI 10.1016/j.bios.2016.10.005
   Harnack O., 2005, Method for patterning organic materials or combinations of organic and inor- ganic materials, Patent No. [WO2013074622A1, 2013074622]
   Harutyunyan A., 2011, Patent No. [JP5102633B2, 5102633]
   Harvey JD, 2017, NAT BIOMED ENG, V1, DOI 10.1038/s41551-017-0041
   Herrero MA, 2008, MOL CRYST LIQ CRYST, V483, P21, DOI 10.1080/15421400801898033
   Hinds B., 2013, RESPONSIVE MEMBR MAT, P51
   Hong SY, 2010, NAT MATER, V9, P485, DOI [10.1038/NMAT2766, 10.1038/nmat2766]
   Howlader AH, 2018, JPN J APPL PHYS, V57, DOI 10.7567/JJAP.57.02CB08
   Huczko A, 2001, FULLERENE SCI TECHN, V9, P251, DOI 10.1081/FST-100102973
   Hughes GA, 2017, NANOMEDICINE IN CANCER, P21
   Huo L, 2016, J BIOMAT SCI-POLYM E, V27, P1100, DOI 10.1080/09205063.2016.1183332
   Hussein AK, 2013, J COMPUT THEOR NANOS, V10, P2222, DOI 10.1166/jctn.2013.3191
   Jackson P, 2013, CHEM CENT J, V7, DOI 10.1186/1752-153X-7-154
   Jafer AC, 2018, FULLER NANOTUB CAR N, V26, P739, DOI 10.1080/1536383X.2018.1492558
   Jain AK, 2007, NANOTOXICOLOGY, V1, P167, DOI 10.1080/17435390701639688
   Jambhrunkar M, 2018, NANO RES, V11, P370, DOI 10.1007/s12274-017-1640-1
   Janas D, 2014, CARBON, V73, P259, DOI 10.1016/j.carbon.2014.02.062
   Jeuken LJC, 2017, ADV BIOCHEM ENG BIOT, V158, P43, DOI 10.1007/10_2015_5011
   Karadas N, 2013, SENSOR ACTUAT B-CHEM, V186, P486, DOI 10.1016/j.snb.2013.06.055
   Karimi M, 2015, EXPERT OPIN DRUG DEL, V12, P1089, DOI 10.1517/17425247.2015.1004309
   Karimi M, 2015, EXPERT OPIN DRUG DEL, V12, P1071, DOI 10.1517/17425247.2015.1003806
   Kasai T, 2015, NANOTOXICOLOGY, V9, P413, DOI 10.3109/17435390.2014.933903
   Kaushik B. K., 2015, SPRINGERBRIEFS APPL, P17
   Khan MU, 2016, COLLOID POLYM SCI, V294, P1599, DOI 10.1007/s00396-016-3922-7
   Kharisov BI, 2014, J COORD CHEM, V67, P3769, DOI 10.1080/00958972.2014.888063
   Kim KY, 2017, NANOMEDICINE IN CANCER, P1
   Kuche K, 2018, NANOSCALE, V10, P8911, DOI 10.1039/c8nr01383g
   Kuempel ED, 2017, CRIT REV TOXICOL, V47, P1, DOI [10.1080/10408444.2016.1206061, 10.1080/10408444.2017.1367755]
   Kumar S, 2015, BIOSENS BIOELECTRON, V70, P498, DOI 10.1016/j.bios.2015.03.062
   Lagally CD, 2012, AEROSOL SCI TECH, V46, P156, DOI 10.1080/02786826.2011.617399
   Lawal AT, 2016, MATER RES BULL, V73, P308, DOI 10.1016/j.materresbull.2015.08.037
   Le Goff A, 2015, CELL MOL LIFE SCI, V72, P941, DOI 10.1007/s00018-014-1828-4
   Liang XY, 2016, CANCER LETT, V383, P243, DOI 10.1016/j.canlet.2016.09.006
   Lin XY, 2016, ACS APPL MATER INTER, V8, P33343, DOI 10.1021/acsami.6b13772
   LIU JG, 2018, LIQUID METAL BIOMATE, P95, DOI DOI 10.1007/978-981-10-5607-9_5
   Mahajan S, 2018, INT J PHARMACEUT, V548, P540, DOI 10.1016/j.ijpharm.2018.07.027
   Maheshwari R, 2019, METHODS MOL BIOL, V2000, P191, DOI 10.1007/978-1-4939-9516-5_13
   Mallakpour S, 2016, RSC ADV, V6, P109916, DOI 10.1039/c6ra24522f
   Mallakpour S, 2015, COLLOID POLYM SCI, V293, P545, DOI 10.1007/s00396-014-3442-2
   Gutierrez-Hernandez JM, 2017, MAT SCI ENG C-MATER, V75, P445, DOI 10.1016/j.msec.2017.02.074
   Mazloum Ardakani M., 2015, J ELECTROANAL CHEM L, V757, P58, DOI [10.1016/j.jelechem.2015.09.006, DOI 10.1016/J.JELECHEM.2015.09.006]
   Mazloum-Ardakani M, 2016, MEASUREMENT, V91, P162, DOI 10.1016/j.measurement.2016.05.035
   McCall M., 2006, Patent No. [WO2004020450, 2004020450]
   Mehra NK, 2016, J DRUG TARGET, V24, P294, DOI 10.3109/1061186X.2015.1055571
   Mehra NK, 2013, J DRUG TARGET, V21, P745, DOI 10.3109/1061186X.2013.813028
   Mohammed HA, 2014, J COMPUT THEOR NANOS, V11, P860, DOI 10.1166/jctn.2014.3339
   Moradi L, 2016, FULLER NANOTUB CAR N, V24, P213, DOI 10.1080/1536383X.2015.1136820
   Moradian H, 2014, COLLOID SURFACE B, V122, P115, DOI 10.1016/j.colsurfb.2014.06.056
   Moravsky A.P., 2013, U.S. Patent, Patent No. [8404209B2, 8404209]
   Mousa MH, 2016, INT J POLYM MATER PO, V65, P225, DOI 10.1080/00914037.2015.1103240
   Ohta T, 2016, J PHARM SCI-US, V105, P2815, DOI 10.1016/j.xphs.2016.03.031
   Ould-Moussa N, 2013, LIQ CRYST, V40, P1628, DOI 10.1080/02678292.2013.772254
   Panahi FH, 2017, POLYMER, V117, P117, DOI 10.1016/j.polymer.2017.03.084
   Paradies G, 2017, CELL MOL LIFE SCI, V74, P3897, DOI 10.1007/s00018-017-2619-5
   Parmee RJ, 2015, NANO CONVERG, V2, DOI 10.1186/s40580-014-0034-2
   Parveen S, 2017, NANOMEDICINE IN CANCER, P47
   Puangjan A, 2017, MAT SCI ENG C-MATER, V76, P383, DOI 10.1016/j.msec.2017.03.040
   Pyatkov F, 2016, NAT PHOTONICS, V10, P420, DOI [10.1038/nphoton.2016.70, 10.1038/NPHOTON.2016.70]
   Qi XL, 2015, COLLOID SURFACE B, V133, P314, DOI 10.1016/j.colsurfb.2015.06.003
   Qidwai A, 2018, BIOFUEL BIOREFIN TEC, P29, DOI 10.1007/978-3-319-75052-1_3
   Rajavel K, 2016, J TAIBAH UNIV MED SC, V11, P469, DOI 10.1016/j.jtumed.2016.07.006
   Rastogi V, 2014, J DRUG DELIV, V2014, DOI 10.1155/2014/670815
   Resasco D.E., 2006, Patent No. [US6994907B2, 6994907]
   Reza KK, 2014, MATER LETT, V126, P126, DOI 10.1016/j.matlet.2014.04.017
   Robeson L. M., 2019, Patent No. [US9314548B2, 9314548]
   Robinson JT, 2010, NANO RES, V3, P779, DOI 10.1007/s12274-010-0045-1
   Samadishadlou M, 2018, ARTIF CELL NANOMED B, V46, P1314, DOI 10.1080/21691401.2017.1389746
   Shrestha BK, 2016, J COLLOID INTERF SCI, V482, P39, DOI 10.1016/j.jcis.2016.07.067
   Silva E, 2017, MAT SCI ENG C-MATER, V73, P31, DOI 10.1016/j.msec.2016.11.075
   Singh I, 2009, FULLER NANOTUB CAR N, V17, P361, DOI 10.1080/15363830903008018
   Sireesha M, 2018, NANOCOMPOSITES, V4, P36, DOI 10.1080/20550324.2018.1478765
   Smalley R., 2004, Patent No. [US20040038251A1, 20040038251]
   SreeHarsha N, 2019, INT J NANOMED, V14, P7419, DOI 10.2147/IJN.S211224
   Taghavi S, 2017, INT J PHARMACEUT, V516, P301, DOI 10.1016/j.ijpharm.2016.11.027
   Teoh WC, 2018, FULLER NANOTUB CAR N, V26, P846, DOI 10.1080/1536383X.2018.1508133
   Vamvakaki V, 2007, ANAL LETT, V40, P2271, DOI 10.1080/00032710701575520
   Wasik D, 2017, BIOSENS BIOELECTRON, V91, P811, DOI 10.1016/j.bios.2017.01.017
   Wolf A, 2012, J ADHESION, V88, P435, DOI 10.1080/00218464.2012.660398
   Yang GC, 2019, TRANSP LETT, V11, P570, DOI 10.1080/19427867.2018.1477491
   Yang WR, 2010, ANGEW CHEM INT EDIT, V49, P2114, DOI 10.1002/anie.200903463
   Yang YJ, 2018, FULLER NANOTUB CAR N, V26, P837, DOI 10.1080/1536383X.2018.1508132
   Yola ML, 2014, BIOSENS BIOELECTRON, V60, P277, DOI 10.1016/j.bios.2014.04.045
   Yu JG, 2015, SCI ADV MATER, V7, P1021, DOI 10.1166/sam.2015.2172
   Zhang Y, 2016, MATER TECHNOL, V31, P603, DOI 10.1080/10667857.2016.1152655
   Zhao F, 2015, SCI BULL, V60, P3, DOI 10.1007/s11434-014-0700-0
   [No title captured]
NR 118
TC 7
Z9 7
U1 4
U2 21
PU BENTHAM SCIENCE PUBL LTD
PI SHARJAH
PA EXECUTIVE STE Y-2, PO BOX 7917, SAIF ZONE, 1200 BR SHARJAH, U ARAB
   EMIRATES
SN 1573-4137
EI 1875-6786
J9 CURR NANOSCI
JI Curr. Nanosci.
PY 2020
VL 16
IS 2
BP 170
EP 186
DI 10.2174/1573413716666200107145528
PG 17
WC Biotechnology & Applied Microbiology; Nanoscience & Nanotechnology;
   Materials Science, Multidisciplinary
WE Science Citation Index Expanded (SCI-EXPANDED)
SC Biotechnology & Applied Microbiology; Science & Technology - Other
   Topics; Materials Science
GA KX8GS
UT WOS:000522114000003
DA 2023-07-01
ER

PT J
AU Tang, J
   Werchmeister, RML
   Preda, L
   Huang, W
   Zheng, ZY
   Leimkuhler, S
   Wollenberger, U
   Xiao, XX
   Engelbrekt, C
   Ulstrup, J
   Zhang, JD
AF Tang, Jing
   Werchmeister, Rebecka Maria Larsen
   Preda, Loredana
   Huang, Wei
   Zheng, Zhiyong
   Leimkuehler, Silke
   Wollenberger, Ulla
   Xiao, Xinxin
   Engelbrekt, Christian
   Ulstrup, Jens
   Zhang, Jingdong
TI Three-Dimensional Sulfite Oxidase Bioanodes Based on Graphene
   Functionalized Carbon Paper for Sulfite/O-2 Biofuel Cells
SO ACS CATALYSIS
LA English
DT Article
DE enzymatic biofuel cell; reduced graphene oxide; sulfite oxidase; carbon
   paper; direct electron transfer
ID INTRAMOLECULAR ELECTRON-TRANSFER; GLUCOSE-OXIDASE; NANOPOROUS GOLD;
   REDUCTION; ENZYME; ELECTROCHEMISTRY; BIOSENSOR; FILMS;
   ELECTRODEPOSITION; NANOPARTICLES
AB We have developed a three-dimensional (3D) graphene electrode suitable for the immobilization of human sulfite oxidase (hSO), which catalyzes the electrochemical oxidation of sulfite via direct electron transfer (DET). The electrode is fabricated by drop-casting graphene-polyethylenimine (G-P) composites on carbon papers (CPs) precoated with graphene oxide (GO). The negatively charged hSO can be adsorbed electrostatically on the positively charged matrix (G-P) on CP electrodes coated with GO (CPG), with a proper orientation for accelerated DET. Notably, further electrochemical reduction of G-P on CPG electrodes leads to a 9-fold increase of the saturation catalytic current density (j(m)) for sulfite oxidation reaching 24.4 +/- 0.3 mu A to cm(-2), the highest value among reported DET-based hSO bioelectrodes. The increased electron transfer rate plays a dominating role in the enhancement of direct enzymatic current because of the improved electric contact of hSO with the electrode, The optimized hSO bioelectrode shows a significant catalytic rate (k(cat): 25.6 +/- 0.3 s(-1)) and efficiency (k(cat)/K-m: 0.231 +/- 0.003 s(-1) mu M-1) compared to the reported hSO bioelectrodes. The assembly of the hSO bioanode and a commercial platinum biocathode allows the construction of sulfite/O-2 enzymatic biofuel cells (EBFCs) with flowing fuels. The optimized EBFC displays an open-circuit voltage (OCV) of 0.64 +/- 0.01 V and a maximum power density of 61 +/- 6 mu W cm(-2) (122 +/- 12 mW m(-3)) at 30 degrees C, which exceeds the best reported value by more than 6 times.
C1 [Tang, Jing; Werchmeister, Rebecka Maria Larsen; Huang, Wei; Zheng, Zhiyong; Xiao, Xinxin; Engelbrekt, Christian; Ulstrup, Jens; Zhang, Jingdong] Tech Univ Denmark, Dept Chem, DK-2800 Lyngby, Denmark.
   [Preda, Loredana; Leimkuehler, Silke; Wollenberger, Ulla] Univ Potsdam, Dept Mol Enzymol, D-14476 Potsdam, Germany.
   [Preda, Loredana] Romanian Acad, Inst Phys Chem, 202 Spl Independentei, Bucharest 060021, Romania.
C3 Technical University of Denmark; University of Potsdam; Romanian Academy
   of Sciences; Ilie Murgulescu Institute of Physical Chemistry
RP Zhang, JD (通讯作者)，Tech Univ Denmark, Dept Chem, DK-2800 Lyngby, Denmark.
EM jz@kemi.dtu.dk
RI Xiao, Xinxin/D-5807-2015; zhao, jianming/L-2598-2016; Zheng,
   Zhiyong/L-5794-2013; Huang, Wei/AAH-7910-2019; 汤, 晶/AAF-3815-2020;
   Engelbrekt, Christian/A-8281-2012
OI Xiao, Xinxin/0000-0002-0240-0038; Zheng, Zhiyong/0000-0002-7276-7425;
   Engelbrekt, Christian/0000-0003-3679-3666; Zhang,
   Jingdong/0000-0002-0889-7057; Ulstrup, Jens/0000-0002-2601-7906; Huang,
   Wei/0000-0002-9654-5456; Tang, Jing/0000-0002-8745-9177; Wollenberger,
   Ulla/0000-0002-7088-8928
FU Danish Council for Independent Research [DFF 4093-00297]; China
   Scholarship Council (CSC) [201706220080, 201606130019]; Independent
   Research Fund Denmark [DFF-5054-00107]; Deutsche Forschungsgemeinschaft
   (DFG, German Research Foundation) under Germany's Excellence Strategy
   [EXC 314/2, EXC 2008/1, 390540038]; Russian Science Foundation
   [17-13-01274]; Russian Science Foundation [17-13-01274] Funding Source:
   Russian Science Foundation
FX Financial support from The Danish Council for Independent Research for
   the YDUN project (DFF 4093-00297) to J.Z., China Scholarship Council
   (CSC, 201706220080 and 201606130019) to W.H. and Z.Z., and H. C. Orsted
   COFUND to X.X. is grateful acknowledged. Financial support from the
   Independent Research Fund Denmark for C.E. (DFF-5054-00107) is
   acknowledged. U.W., L.P., and S.L. gratefully acknowledge funding by the
   Deutsche Forschungsgemeinschaft (DFG, German Research Foundation) under
   Germany's Excellence Strategy EXC 314/2 (Unicat) and EXC 2008/1
   (UniSysCat)-390540038. J.U. acknowledges support from the Russian
   Science Foundation (17-13-01274).
CR Ahreu C, 2017, ACS APPL MATER INTER, V9, P23836, DOI 10.1021/acsami.7b06717
   Badwal SPS, 2015, APPL ENERG, V145, P80, DOI 10.1016/j.apenergy.2015.02.002
   Chen JC, 2017, ACS APPL MATER INTER, V9, P19831, DOI 10.1021/acsami.7b03786
   Cosnier S, 2018, CURR OPIN ELECTROCHE, V12, P148, DOI 10.1016/j.coelec.2018.06.006
   COURY LA, 1990, ANAL CHEM, V62, P452, DOI 10.1021/ac00204a007
   Dong XC, 2012, ACS APPL MATER INTER, V4, P3129, DOI 10.1021/am300459m
   Elliott SJ, 2002, J AM CHEM SOC, V124, P11612, DOI 10.1021/ja027776f
   Feng CJ, 2002, BIOCHEMISTRY-US, V41, P5816, DOI 10.1021/bi016059f
   Frasca S, 2012, BIOELECTROCHEMISTRY, V87, P33, DOI 10.1016/j.bioelechem.2011.11.012
   Gan SY, 2012, ADV MATER, V24, P3958, DOI 10.1002/adma.201201098
   Ganai BA, 2006, J IND POLLUT CONTR, V22, P77
   Giarratano F, 2018, APPL CATAL B-ENVIRON, V235, P168, DOI 10.1016/j.apcatb.2018.04.064
   Giroud F, 2015, ACS CATAL, V5, P1240, DOI 10.1021/cs501940g
   Herkendell K, 2017, NANOSCALE, V9, P14118, DOI 10.1039/c7nr06233h
   Hille R, 1996, CHEM REV, V96, P2757, DOI 10.1021/cr950061t
   Huang W, 2018, NANOSCALE, V10, P7851, DOI 10.1039/c8nr00034d
   Huang XC, 2019, BIOSENS BIOELECTRON, V124, P40, DOI 10.1016/j.bios.2018.09.086
   Jia WZ, 2014, J MATER CHEM A, V2, P18184, DOI 10.1039/c4ta04796f
   Kalimuthu P, 2017, J PHYS CHEM B, V121, P9149, DOI 10.1021/acs.jpcb.7b06712
   Kang ZP, 2018, BIOSENS BIOELECTRON, V101, P60, DOI 10.1016/j.bios.2017.10.008
   Kaplan A, 2017, CHEM SOC REV, V46, P4530, DOI 10.1039/c7cs00181a
   Kirubakaran A, 2009, RENEW SUST ENERG REV, V13, P2430, DOI 10.1016/j.rser.2009.04.004
   Lang QL, 2014, BIOSENS BIOELECTRON, V51, P158, DOI 10.1016/j.bios.2013.07.021
   Li Z, 2017, ACS NANO, V11, P11056, DOI 10.1021/acsnano.7b05092
   Mateo C, 2000, BIOTECHNOL BIOENG, V68, P98, DOI 10.1002/(SICI)1097-0290(20000405)68:1<98::AID-BIT12>3.0.CO;2-T
   Mazurenko I, 2017, CURR OPIN ELECTROCHE, V5, P74, DOI 10.1016/j.coelec.2017.07.001
   Milton RD, 2015, ACS CATAL, V5, P7218, DOI 10.1021/acscatal.5b01777
   Pacheco A, 1999, J BIOL INORG CHEM, V4, P390, DOI 10.1007/s007750050325
   Pankratov D, 2017, ACS ENERGY LETT, V2, P2635, DOI 10.1021/acsenergylett.7b00906
   Pankratova G, 2017, ADV ENERGY MATER, V7, DOI 10.1002/aenm.201602285
   Pei SF, 2012, CARBON, V50, P3210, DOI 10.1016/j.carbon.2011.11.010
   Prasad KP, 2014, ACS APPL MATER INTER, V6, P3387, DOI 10.1021/am405432b
   Pundir CS, 2013, ANAL BIOANAL CHEM, V405, P3049, DOI 10.1007/s00216-013-6753-0
   Raj MA, 2013, J PHYS CHEM C, V117, P4326, DOI 10.1021/jp400066z
   Ramesha GK, 2009, J PHYS CHEM C, V113, P7985, DOI 10.1021/jp811377n
   Saengdee P, 2017, ELECTROANAL, V29, P110, DOI 10.1002/elan.201600566
   Sartori ER, 2011, ELECTROANAL, V23, P2526, DOI 10.1002/elan.201100122
   Seselj N, 2018, ADV ENERGY MATER, V8, DOI 10.1002/aenm.201702609
   Seselj N, 2015, SCI BULL, V60, P864, DOI 10.1007/s11434-015-0745-8
   Sezer M, 2010, PHYS CHEM CHEM PHYS, V12, P7894, DOI 10.1039/b927226g
   Shao YY, 2010, J MATER CHEM, V20, P743, DOI 10.1039/b917975e
   Slaughter G, 2016, BIOSENS BIOELECTRON, V78, P45, DOI 10.1016/j.bios.2015.11.022
   So K, 2014, PHYS CHEM CHEM PHYS, V16, P4823, DOI 10.1039/c3cp54888k
   Song Y, 2015, NANOSCALE, V7, P7084, DOI 10.1039/c4nr06856d
   Spricigo R, 2008, SOFT MATTER, V4, P972, DOI 10.1039/b717694e
   Spricigo R, 2015, EUR J INORG CHEM, P3526, DOI 10.1002/ejic.201500034
   Spricigo R, 2010, COLLOID SURFACE A, V354, P314, DOI 10.1016/j.colsurfa.2009.09.001
   Temple CA, 2000, ARCH BIOCHEM BIOPHYS, V383, P281, DOI 10.1006/abbi.2000.2089
   Utesch T, 2012, LANGMUIR, V28, P5761, DOI 10.1021/la205055g
   Wang MH, 2018, BIOSENS BIOELECTRON, V99, P99, DOI 10.1016/j.bios.2017.07.030
   Wang YQ, 2017, SENSOR ACTUAT B-CHEM, V251, P40, DOI 10.1016/j.snb.2017.04.128
   Xiao XX, 2018, ACS APPL MATER INTER, V10, P7107, DOI 10.1021/acsami.7b18708
   Xiao XX, 2017, BIOSENS BIOELECTRON, V90, P96, DOI 10.1016/j.bios.2016.11.012
   Zeng T, 2015, BIOSENS BIOELECTRON, V66, P39, DOI 10.1016/j.bios.2014.10.080
   Zeng T, 2017, J AM CHEM SOC, V139, P11559, DOI 10.1021/jacs.7b05480
   Zeng T, 2016, ELECTROANAL, V28, P2303, DOI 10.1002/elan.201600246
   Zeng T, 2015, ACS APPL MATER INTER, V7, P21487, DOI 10.1021/acsami.5b06665
   Zhang CZ, 2013, NANO ENERGY, V2, P88, DOI 10.1016/j.nanoen.2012.07.021
   Zhang H, 2017, BIOSENS BIOELECTRON, V97, P34, DOI 10.1016/j.bios.2017.05.030
   Zhang W, 2017, CHEM REV, V117, P3717, DOI 10.1021/acs.chemrev.6b00299
   Zhu YW, 2010, CARBON, V48, P2118, DOI 10.1016/j.carbon.2010.02.001
NR 61
TC 29
Z9 29
U1 5
U2 101
PU AMER CHEMICAL SOC
PI WASHINGTON
PA 1155 16TH ST, NW, WASHINGTON, DC 20036 USA
SN 2155-5435
J9 ACS CATAL
JI ACS Catal.
PD JUL
PY 2019
VL 9
IS 7
BP 6543
EP 6554
DI 10.1021/acscatal.9b01715
PG 23
WC Chemistry, Physical
WE Science Citation Index Expanded (SCI-EXPANDED)
SC Chemistry
GA IH9FQ
UT WOS:000474812400075
OA Green Submitted
DA 2023-07-01
ER

PT J
AU Oliveira, MC
   Watanabe, EY
   Agustini, D
   Banks, CE
   Marcolino, LH
   Bergamini, MF
AF Oliveira, Michelle C.
   Watanabe, Emily Y.
   Agustini, Deonir
   Banks, Craig E.
   Marcolino-Junior, Luiz H.
   Bergamini, Marcio F.
TI Nonenzymatic sensor for determination of glucose in blood plasma based
   on nickel oxyhydroxide in a microfluidic system of cotton thread
SO JOURNAL OF ELECTROANALYTICAL CHEMISTRY
LA English
DT Article
DE Microfluidic device; Screen-printed electrodes; Carbon nanotubes;
   Glucose determination; Non-enzymatic sensor
ID WALLED CARBON NANOTUBES; ELECTROCHEMICAL DETERMINATION; AMPEROMETRIC
   DETERMINATION; ASCORBIC-ACID; DEVICE; ELECTRODE; NANOMATERIALS;
   COMPOSITE; BIOSENSOR; GRAPHENE
AB The development of new non-enzymatic method for determination of glucose using a screen-printed electrode modified with carbon nanotubes and nickel ions (SPCE/CNT-Ni) as an amperometric detector in a microfluidic system based on textile threads is described. Excellent adsorption performance for nickel ions was achieved using pretreated CNT under acid conditions. Good voltammetric stability and repeatability were verified for electrochemical process associated to Ni(OH)(2)/NiOOH redox couple. In presence of glucose a significant catalytic effect related with chemical oxidation of carbohydrate by NiOOH was observed. Microfluidic system was assembled on a 3D-printed platform constructed with ABS polymer and nine cotton threads parallel arranged. The device provided a stable flow rate of carrier solution (0.697 mu L s(-1)) and low-consumption of samples and reagents (volume of injection of 1.5 mu L). Under optimized conditions (0.01 mol L-1 of NaOH as carrier solution, amount of modifier and + 0.45 V of potential of detection) a linear dynamic range (LDR) from 25 to 1000 mu mol L-1 was obtained, with a limit of detection (LOD) 3.9 mu mol L-1, limit of quantification (LOQ) of 13 mu mol L-1 and an analytical frequency of 110 injections per hour. Effect of concomitants species such as ascorbic acid, dopamine and uric acid has been investigated. The proposed method was successfully applied for determination of glucose in a commercial blood serum human (original and spiked) sample.
C1 [Oliveira, Michelle C.; Watanabe, Emily Y.; Agustini, Deonir; Marcolino-Junior, Luiz H.; Bergamini, Marcio F.] Univ Fed Parana, Dept Quim, POB 19081, BR-81531990 Curitiba, PR, Brazil.
   [Banks, Craig E.] Manchester Metropolitan Univ, Fac Sci & Engn, Chester St, Manchester M1 5GD, Lancs, England.
C3 Universidade Federal do Parana; Manchester Metropolitan University
RP Bergamini, MF (通讯作者)，Univ Fed Parana, Ctr Politecn, POB 19081, Curitiba, PR, Brazil.
EM bergamini@ufpr.br
RI Marcolino-Junior, Luiz Humberto/AAB-5428-2019; banks, craig
   E/A-8889-2013
OI Marcolino-Junior, Luiz Humberto/0000-0002-6279-469X; banks, craig
   E/0000-0002-0756-9764; Watanabe, Emily/0000-0002-2402-6278; Bergamini,
   Marcio Fernando/0000-0002-4600-2250
FU Coordenacao de Aperfeicoamento de Pessoal de Nivel Superior (CAPES,
   Brasil) [001]; CNPq [402943/2016-3, 454594/2014-3, 408309/2018-0]
FX The authors thank the financial support from Coordenacao de
   Aperfeicoamento de Pessoal de Nivel Superior (CAPES, Brasil - Finance
   Code 001) and CNPq (Proc. Number: 402943/2016-3; 454594/2014-3 and
   408309/2018-0).
CR Agustini D, 2017, BIOSENS BIOELECTRON, V98, P161, DOI 10.1016/j.bios.2017.06.035
   Agustini D, 2017, ANAL CHIM ACTA, V951, P108, DOI 10.1016/j.aca.2016.11.046
   Agustini D, 2016, LAB CHIP, V16, P345, DOI 10.1039/c5lc01348h
   Ballerini DR, 2012, MICROFLUID NANOFLUID, V13, P769, DOI 10.1007/s10404-012-0999-2
   Banks CE, 2005, CHEM COMMUN, P829, DOI 10.1039/b413177k
   Carneiro EA, 2018, ELECTROANAL, V30, P101, DOI 10.1002/elan.201700579
   Chen AC, 2013, CHEM SOC REV, V42, P5425, DOI 10.1039/c3cs35518g
   Chong H., 2013, J NANOMED BIOTHER DI, V3, pe122, DOI [10.4172/2155-983x.1000e122, DOI 10.4172/2155-983X.1000E122, 10.4172/2155-983X.1000e122]
   CLARK LC, 1962, ANN NY ACAD SCI, V102, P29, DOI 10.1111/j.1749-6632.1962.tb13623.x
   de Oliveira PR, 2012, SENSOR ACTUAT B-CHEM, V171, P795, DOI 10.1016/j.snb.2012.05.073
   Gevaerd A, 2018, BIOSENS BIOELECTRON, V112, P108, DOI 10.1016/j.bios.2018.04.044
   Giovanelli D, 2003, SENSOR ACTUAT B-CHEM, V88, P320, DOI 10.1016/S0925-4005(02)00378-7
   Huang W, 2003, CARBON, V41, P2585, DOI 10.1016/S0008-6223(03)00330-0
   Hui N, 2015, SENSOR ACTUAT B-CHEM, V221, P606, DOI 10.1016/j.snb.2015.07.011
   Iliescu C, 2012, BIOMICROFLUIDICS, V6, DOI 10.1063/1.3689939
   Lai JH, 2016, J ELECTROANAL CHEM, V782, P138, DOI 10.1016/j.jelechem.2016.10.033
   Li SJ, 2014, SENSOR ACTUAT B-CHEM, V190, P809, DOI 10.1016/j.snb.2013.09.047
   Li X, 2010, COLLOID SURFACE B, V76, P564, DOI 10.1016/j.colsurfb.2009.12.023
   Li X, 2010, ACS APPL MATER INTER, V2, P1, DOI 10.1021/am9006148
   Lisowski P, 2013, CHROMATOGRAPHIA, V76, P1201, DOI 10.1007/s10337-013-2413-y
   Liu Y, 2009, BIOSENS BIOELECTRON, V24, P3329, DOI 10.1016/j.bios.2009.04.032
   Marini S, 2018, ELECTROANAL, V30, P727, DOI 10.1002/elan.201700687
   Martins PR, 2011, ELECTROANAL, V23, P2541, DOI 10.1002/elan.201100271
   Miller J.N., 1988, STAT ANAL CHEM
   Mu Y, 2011, BIOSENS BIOELECTRON, V26, P2948, DOI 10.1016/j.bios.2010.11.042
   Neiva EGC, 2016, SCI REP-UK, V6, DOI 10.1038/srep33806
   Neiva EGC, 2014, SENSOR ACTUAT B-CHEM, V196, P574, DOI 10.1016/j.snb.2014.02.041
   Nilghaz A, 2013, BIOMICROFLUIDICS, V7, DOI 10.1063/1.4820413
   Ochiai LM, 2017, SENSOR ACTUAT B-CHEM, V241, P978, DOI 10.1016/j.snb.2016.10.150
   Oliveira PR, 2018, ELECTROCHIM ACTA, V285, P373, DOI 10.1016/j.electacta.2018.08.004
   Oliveira PR, 2015, FOOD CHEM, V171, P426, DOI 10.1016/j.foodchem.2014.09.023
   Pickup JC, 2005, BIOSENS BIOELECTRON, V20, P2555, DOI 10.1016/j.bios.2004.10.002
   Reyes DR, 2002, ANAL CHEM, V74, P2623, DOI 10.1021/ac0202435
   Salimi A, 2005, ELECTROCHEM COMMUN, V7, P879, DOI 10.1016/j.elecom.2005.05.009
   SCHICK KG, 1978, CLIN CHEM, V24, P448
   Scognamiglio V, 2013, BIOSENS BIOELECTRON, V47, P12, DOI 10.1016/j.bios.2013.02.043
   Shamsipur M, 2010, BIOELECTROCHEMISTRY, V77, P120, DOI 10.1016/j.bioelechem.2009.07.007
   Sun AL, 2012, ELECTROCHIM ACTA, V65, P64, DOI 10.1016/j.electacta.2012.01.007
   Toghill KE, 2010, SENSOR ACTUAT B-CHEM, V147, P642, DOI 10.1016/j.snb.2010.03.091
   Van der Zee FR, 2009, BIOTECHNOL ADV, V27, P256, DOI 10.1016/j.biotechadv.2009.01.004
   Wang Y, 2013, J MOL LIQ, V177, P26, DOI 10.1016/j.molliq.2012.10.009
   Wei YC, 2013, MICROFLUID NANOFLUID, V14, P723, DOI 10.1007/s10404-012-1091-7
   Whitesides GM, 2006, NATURE, V442, P368, DOI 10.1038/nature05058
   Wu H, 2017, SENSOR ACTUAT B-CHEM, V251, P842, DOI 10.1016/j.snb.2017.05.128
   Zhao CZ, 2007, TALANTA, V71, P1769, DOI 10.1016/j.talanta.2006.08.013
   Zhu CZ, 2015, ANAL CHEM, V87, P230, DOI 10.1021/ac5039863
   2017, SENSOR ACTUAT B-CHEM, V243, P43, DOI DOI 10.1016/J.SNB.2016.11.096
NR 47
TC 11
Z9 11
U1 6
U2 65
PU ELSEVIER SCIENCE SA
PI LAUSANNE
PA PO BOX 564, 1001 LAUSANNE, SWITZERLAND
SN 1572-6657
EI 1873-2569
J9 J ELECTROANAL CHEM
JI J. Electroanal. Chem.
PD MAY 1
PY 2019
VL 840
BP 153
EP 159
DI 10.1016/j.jelechem.2019.03.038
PG 7
WC Chemistry, Analytical; Electrochemistry
WE Science Citation Index Expanded (SCI-EXPANDED)
SC Chemistry; Electrochemistry
GA HX8NI
UT WOS:000467662200018
OA hybrid
DA 2023-07-01
ER

PT J
AU Elshafey, R
   Siaj, M
   Zourob, M
AF Elshafey, Reda
   Siaj, Mohamed
   Zourob, Mohammed
TI DNA aptamers selection and characterization for development of
   label-free impedimetric aptasensor for neurotoxin anatoxin-a
SO BIOSENSORS & BIOELECTRONICS
LA English
DT Article
DE Anatoxin-a; SELEX; Aptamer; Aptasensor; Label-free; Impedance
ID BIOSENSING APPLICATION; CYANOBACTERIAL TOXINS; IMPEDANCE BIOSENSOR;
   TARGETING APTAMERS; MASS-SPECTROMETRY; MICROCYSTIN-LR; ACID;
   CHROMATOGRAPHY; LIGANDS; WATER
AB High affinity DNA aptamers against anatoxin-a (ATX), the smallest potent neurotoxin (Mol. Wt, 165.23 Da) were selected and identified in vitro using the systematic evolution of ligands by exponential enrichment (SELEX) approach. Aptamers with dissociation constants (K-d) of nanomolar range were isolated. The aptamer sequence of highest affinity was used to design a label-free impedance based aptasensor to assay ATX, for which there are no reported biosensors so far. The aptamer self assembled monolayer is formed on a gold electrode using the disulfide modified aptamer. The assembly process of the aptasensor was characterized using cyclic voltammetry (CV) and electrochemical impedance spectroscopy (EIS). Upon ATX binding to the immobilized aptamer, a significant decrease in the electron-transfer resistance was observed as a result of the aptamer conformation change, which is used as the sensor signal. The aptasensor showed a limit of detection of 0.5 nM and a wide linear range for ATX concentrations between 1 nM and 100 nM. The K-d of anti-ATX aptamer was calculated by electrochemical methods as well as the fluorescence. Interestingly, the K-d that was calculated from the aptasensor signal showed a lower value implying that the anchoring of the aptamer on the Au surface enhanced its affinity to ATX. The ATX aptasensor showed high stability as well as high specificity against common cynaobacterial toxins. Further development of biosensors that use anatoxin-a binding aptamers as a new recognition receptors could provide potential alternatives to the traditional assays for fast and simple monitoring of anatoxin-a. (C) 2015 Elsevier B.V. All rights reserved.
C1 [Elshafey, Reda] Inst Natl Rech Sci, Ctr Energie Mat & Telecommun, Varennes, PQ J3X 1S2, Canada.
   [Siaj, Mohamed] Univ Quebec, Dept Chim & Biochim, Montreal, PQ H3C 3P8, Canada.
   [Zourob, Mohammed] Cranfield Univ, Ctr Biomed Engn, Sch Engn, Cranfield MK43 0AL, Beds, England.
   [Zourob, Mohammed] Alfaisal Univ, Dept Chem, Riyadh 11533, Saudi Arabia.
C3 University of Quebec; Institut national de la recherche scientifique
   (INRS); University of Quebec; University of Quebec Montreal; Cranfield
   University
RP Zourob, M (通讯作者)，Cranfield Univ, Ctr Biomed Engn, Sch Engn, Cranfield MK43 0AL, Beds, England.
EM m.zourob@cranfield.ac.uk
OI Siaj, Mohamed/0000-0003-0499-4260; Elshafey, Reda/0000-0001-8590-628X
CR Abraxis, 2012, French patent, Patent No. [FR 2012050157, 2012050157]
   Araoz R, 2010, ANAL BIOANAL CHEM, V397, P1695, DOI 10.1007/s00216-010-3533-y
   Azevedo J, 2011, ANAL LETT, V44, P1431, DOI 10.1080/00032719.2010.512682
   Bogialli S, 2006, J CHROMATOGR A, V1122, P180, DOI 10.1016/j.chroma.2006.04.064
   Dinckaya E, 2011, BIOSENS BIOELECTRON, V26, P3806, DOI 10.1016/j.bios.2011.02.038
   Eissa S, 2013, ANAL CHEM, V85, P11794, DOI 10.1021/ac402220k
   ELLINGTON AD, 1990, NATURE, V346, P818, DOI 10.1038/346818a0
   Elshafey R, 2014, ANAL CHEM, V86, P9196, DOI 10.1021/ac502157g
   Ensafi AA, 2011, ELECTROCHIM ACTA, V56, P8176, DOI 10.1016/j.electacta.2011.05.124
   Fawell JK, 1999, HUM EXP TOXICOL, V18, P168, DOI 10.1191/096032799678839833
   Ghassempour A, 2005, J CHROMATOGR A, V1078, P120, DOI 10.1016/j.chroma.2005.04.053
   Handy SM, 2013, TOXICON, V61, P30, DOI 10.1016/j.toxicon.2012.10.015
   Jackson G. W., 2009, NSTI NAN 2009
   Kashefi-Kheyrabadi L, 2012, BIOSENS BIOELECTRON, V33, P184, DOI 10.1016/j.bios.2011.12.050
   Labib M, 2012, ANAL CHEM, V84, P1813, DOI 10.1021/ac203412m
   Lin ZY, 2013, TALANTA, V103, P371, DOI 10.1016/j.talanta.2012.10.081
   Liu JW, 2009, CHEM REV, V109, P1948, DOI 10.1021/cr030183i
   MOLLOY L, 1995, EUR J PHARM-MOLEC PH, V289, P447, DOI 10.1016/0922-4106(95)90153-1
   Nakamura C, 2001, MOL CRYST LIQ CRYST, V371, P369, DOI 10.1080/10587250108024762
   Ng A, 2012, ENVIRON SCI TECHNOL, V46, P10697, DOI 10.1021/es301686k
   OJANPERA I, 1991, ANALYST, V116, P265, DOI 10.1039/an9911600265
   Petersen M, 2002, J AM CHEM SOC, V124, P5974, DOI 10.1021/ja012288d
   Sanchez JA, 2014, TOXINS, V6, P402, DOI 10.3390/toxins6020402
   Simossis VA, 2005, NUCLEIC ACIDS RES, V33, P816, DOI 10.1093/nar/gki233
   Stoltenburg R, 2005, ANAL BIOANAL CHEM, V383, P83, DOI 10.1007/s00216-005-3388-9
   Stoltenburg R, 2007, BIOMOL ENG, V24, P381, DOI 10.1016/j.bioeng.2007.06.001
   TUERK C, 1990, SCIENCE, V249, P505, DOI 10.1126/science.2200121
   *USEPA, 2001, CREAT CYAN TARG LIST
   Vasas G, 2004, ELECTROPHORESIS, V25, P108, DOI 10.1002/elps.200305641
   Vezie C., 1996, Phycologia, V35, P198, DOI 10.2216/i0031-8884-35-6S-198.1
   Vyas RN, 2010, J PHYS CHEM B, V114, P15818, DOI 10.1021/jp105075t
   Wang J., 2006, ANAL ELECTROCHEMISTR
   WHO, 2004, GUID DRINK WAT QUAL
NR 33
TC 66
Z9 70
U1 4
U2 247
PU ELSEVIER ADVANCED TECHNOLOGY
PI OXFORD
PA OXFORD FULFILLMENT CENTRE THE BOULEVARD, LANGFORD LANE, KIDLINGTON,
   OXFORD OX5 1GB, OXON, ENGLAND
SN 0956-5663
EI 1873-4235
J9 BIOSENS BIOELECTRON
JI Biosens. Bioelectron.
PD JUN 15
PY 2015
VL 68
BP 295
EP 302
DI 10.1016/j.bios.2015.01.002
PG 8
WC Biophysics; Biotechnology & Applied Microbiology; Chemistry, Analytical;
   Electrochemistry; Nanoscience & Nanotechnology
WE Science Citation Index Expanded (SCI-EXPANDED)
SC Biophysics; Biotechnology & Applied Microbiology; Chemistry;
   Electrochemistry; Science & Technology - Other Topics
GA CD7CL
UT WOS:000351248300042
PM 25594161
DA 2023-07-01
ER

PT J
AU Chen, L
   Wang, XJ
   Zhang, XT
   Zhang, HM
AF Chen, Liang
   Wang, Xiaojuan
   Zhang, Xuetong
   Zhang, Huimin
TI 3D porous and redox-active prussian blue-in-graphene aerogels for highly
   efficient electrochemical detection of H2O2
SO JOURNAL OF MATERIALS CHEMISTRY
LA English
DT Article
ID REDUCED GRAPHENE; NANOPARTICLES; BIOSENSOR; OXIDE; COMPOSITE;
   IMMOBILIZATION; NANOSHEETS; REDUCTION; ELECTRODE; AREA
AB 3D porous and redox-active prussian blue-in-graphene (PB@G) aerogels with mass ratios of graphene to PB from 2.5: 1 to 1: 2.5 have been fabricated for the first time by supercritical fluid drying of its hydrogel precursors, which have been synthesized by co-reduction of graphene oxide and FeCl3 with L-ascorbic acid as the reducing agent in the presence of ferricyanide. The chemical composition and crystalline structure of the resulting PB@G aerogels, as well as the strong interaction between graphene sheets and PB nanoparticles, have been disclosed by X-ray photoelectron spectroscopy (XPS), Raman spectroscopy and X-ray powder diffraction (XRD). The morphology and hierarchically porous attributes of the resulting PB@G aerogels have been investigated by scanning electron microscopy (SEM), transmission electron microscopy (TEM) and nitrogen adsorption-desorption tests. The electrical conductivity and electrochemical performance of the resulting PB@G aerogels have also been revealed in this study. The as-synthesized PB@G aerogel monoliths possess large surface area (601 m(2) g(-1)), abundant pore volume (3.8 cm(3) g(-1)) and high conductivity (38.4 S m(-1)), and the electrodes modified with the as-synthesized PB@G aerogels have performed very well in the electrocatalytic reduction of H2O2 with a very low limit of detection (5 x 10(-9) M) and a wide linear range (0.005-4 mM). These results imply that in situ encapsulation of different nanoscale materials into 3D graphene aerogel framework may open up a significant avenue to fabricate a series of graphene-based 3D porous materials with promising applications.
C1 [Chen, Liang; Zhang, Xuetong] Beijing Inst Technol, Sch Mat Sci & Engn, Beijing 100081, Peoples R China.
   [Wang, Xiaojuan; Zhang, Huimin] Beijing Inst Technol, Sch Chem, Beijing 100081, Peoples R China.
C3 Beijing Institute of Technology; Beijing Institute of Technology
RP Zhang, XT (通讯作者)，Beijing Inst Technol, Sch Mat Sci & Engn, Beijing 100081, Peoples R China.
EM zhangxtchina@yahoo.com; huimin@bit.edu.cn
FU National Natural Science Foundation of China [20903009, 21175013];
   Science Foundation for the Excellent Youth Scholars of Beijing Institute
   of Technology [2010YS0903]
FX This work was financially supported by the National Natural Science
   Foundation of China (20903009 and 21175013) and the Science Foundation
   for the Excellent Youth Scholars of Beijing Institute of Technology
   (2010YS0903).
CR Bai H, 2011, J MATER CHEM, V21, P18653, DOI 10.1039/c1jm13918e
   BARRETT EP, 1951, J AM CHEM SOC, V73, P373, DOI 10.1021/ja01145a126
   BUSER HJ, 1977, INORG CHEM, V16, P2704, DOI 10.1021/ic50177a008
   Cao LY, 2010, ACS APPL MATER INTER, V2, P2339, DOI 10.1021/am100372m
   Chen WF, 2011, ADV MATER, V23, P5679, DOI 10.1002/adma.201102838
   Chiu JY, 2009, BIOSENS BIOELECTRON, V24, P2015, DOI 10.1016/j.bios.2008.10.010
   Dong XC, 2012, ACS NANO, V6, P3206, DOI 10.1021/nn300097q
   Dong XC, 2011, NANOSCALE RES LETT, V6, DOI 10.1007/s11671-010-9806-8
   Du D, 2010, J MATER CHEM, V20, P1532, DOI 10.1039/b919500a
   Fiorito PA, 2005, J ELECTROANAL CHEM, V581, P31, DOI 10.1016/j.jelechem.2005.01.039
   Guo SJ, 2010, ACS NANO, V4, P3959, DOI 10.1021/nn100852h
   Pham HD, 2011, CHEM COMMUN, V47, P9672, DOI 10.1039/c1cc13329b
   Jiao F, 2008, J AM CHEM SOC, V130, P5262, DOI 10.1021/ja710849r
   Karyakin AA, 2004, ANAL CHEM, V76, P474, DOI 10.1021/ac034859l
   Karyakin AA, 2000, ANAL CHEM, V72, P1720, DOI 10.1021/ac990801o
   Kumar SS, 2007, CHEM MATER, V19, P4722, DOI 10.1021/cm0711820
   Li J, 2007, ADV FUNCT MATER, V17, P1574, DOI 10.1002/adfm.200600033
   Li YF, 2010, J PHYS CHEM C, V114, P6250, DOI 10.1021/jp911535v
   Li ZF, 2007, J ELECTROANAL CHEM, V603, P59, DOI 10.1016/j.jelechem.2007.01.021
   Liu YX, 2012, CHEM SOC REV, V41, P2283, DOI 10.1039/c1cs15270j
   Meng FC, 2011, J MATER CHEM, V21, P18537, DOI 10.1039/c1jm13960f
   Mortimer RJ, 1997, CHEM SOC REV, V26, P147, DOI 10.1039/cs9972600147
   Nossol E, 2009, ADV FUNCT MATER, V19, P3980, DOI 10.1002/adfm.200901478
   Ohnuki H, 2007, LANGMUIR, V23, P4675, DOI 10.1021/la063175g
   Qiu JD, 2007, ELECTROANAL, V19, P1201, DOI 10.1002/elan.200703844
   Qiu JD, 2007, LANGMUIR, V23, P2133, DOI 10.1021/la062788q
   Ricci F, 2005, BIOSENS BIOELECTRON, V21, P389, DOI 10.1016/j.bios.2004.12.001
   Shen JF, 2011, J MATER CHEM, V21, P3415, DOI 10.1039/c0jm03542d
   Soller M. D., 2008, NANO LETT, V8, P3498
   Stankovich S, 2007, CARBON, V45, P1558, DOI 10.1016/j.carbon.2007.02.034
   Sudibya HG, 2011, ACS NANO, V5, P1990, DOI 10.1021/nn103043v
   Sui ZY, 2012, J MATER CHEM, V22, P8767, DOI 10.1039/c2jm00055e
   Wang DW, 2008, ANGEW CHEM INT EDIT, V47, P373, DOI 10.1002/anie.200702721
   Wang HL, 2010, J AM CHEM SOC, V132, P7472, DOI 10.1021/ja102267j
   Wu S, 2008, ELECTROCHEM COMMUN, V10, P397, DOI 10.1016/j.elecom.2007.12.033
   Wu ZS, 2012, J AM CHEM SOC, V134, P9082, DOI 10.1021/ja3030565
   Xu XA, 2010, ACS NANO, V4, P4292, DOI 10.1021/nn1010057
   Xu YX, 2010, ACS NANO, V4, P7358, DOI 10.1021/nn1027104
   Yan HW, 1999, ADV MATER, V11, P1003, DOI 10.1002/(SICI)1521-4095(199908)11:12<1003::AID-ADMA1003>3.0.CO;2-K
   Yang SB, 2011, ADV MATER, V23, P3575, DOI 10.1002/adma.201101599
   Yang SB, 2010, ANGEW CHEM INT EDIT, V49, P8408, DOI 10.1002/anie.201003485
   Zeng QO, 2010, ADV FUNCT MATER, V20, P3366, DOI 10.1002/adfm.201000540
   Zhai JF, 2009, ELECTROANAL, V21, P2207, DOI 10.1002/elan.200904680
   Zhang XT, 2011, J MATER CHEM, V21, P6494, DOI 10.1039/c1jm10239g
   Zhu XJ, 2011, ACS NANO, V5, P3333, DOI 10.1021/nn200493r
   Zou YJ, 2007, TALANTA, V72, P437, DOI 10.1016/j.talanta.2006.11.001
   Zou YJ, 2007, BIOSENS BIOELECTRON, V22, P2669, DOI 10.1016/j.bios.2006.10.035
NR 47
TC 134
Z9 139
U1 7
U2 420
PU ROYAL SOC CHEMISTRY
PI CAMBRIDGE
PA THOMAS GRAHAM HOUSE, SCIENCE PARK, MILTON RD, CAMBRIDGE CB4 0WF, CAMBS,
   ENGLAND
SN 0959-9428
EI 1364-5501
J9 J MATER CHEM
JI J. Mater. Chem.
PD NOV 7
PY 2012
VL 22
IS 41
BP 22090
EP 22096
DI 10.1039/c2jm34541b
PG 7
WC Chemistry, Physical; Materials Science, Multidisciplinary
WE Science Citation Index Expanded (SCI-EXPANDED)
SC Chemistry; Materials Science
GA 023PP
UT WOS:000310047200043
DA 2023-07-01
ER

PT J
AU Hroncekova, S
   Lorencova, L
   Bertok, T
   Hires, M
   Jane, E
   Bucko, M
   Kasak, P
   Tkac, J
AF Hroncekova, Stefania
   Lorencova, Lenka
   Bertok, Tomas
   Hires, Michal
   Jane, Eduard
   Bucko, Marek
   Kasak, Peter
   Tkac, Jan
TI Amperometric Miniaturised Portable Enzymatic Nanobiosensor for the
   Ultrasensitive Analysis of a Prostate Cancer Biomarker
SO JOURNAL OF FUNCTIONAL BIOMATERIALS
LA English
DT Article
DE biomarker; early diagnostics; MXene; nanobiosensor; prostate cancer;
   sarcosine; sarcosine oxidase; screen-printed electrodes; urine
ID MOLECULARLY IMPRINTED POLYMER; GLASSY-CARBON ELECTRODE; SARCOSINE
   OXIDASE; DIRECT ELECTROCHEMISTRY; METAL CARBIDES; TI3C2 MXENE;
   BIOSENSOR; SENSOR; URINE; NANOPARTICLES
AB Screen-printing technology is a game changer in many fields including electrochemical biosensing. Two-dimensional nanomaterial MXene Ti3C2Tx was integrated as a nanoplatform to immobilise enzyme sarcosine oxidase (SOx) onto the interface of screen-printed carbon electrodes (SPCEs). A miniaturised, portable, and cost-effective nanobiosensor was constructed using chitosan as a biocompatible glue for the ultrasensitive detection of prostate cancer biomarker sarcosine. The fabricated device was characterised with energy-dispersive X-ray spectroscopy (EDX), electrochemical impedance spectroscopy (EIS) and cyclic voltammetry (CV). Sarcosine was detected indirectly via the amperometric detection of H2O2 formed during enzymatic reaction. The nanobiosensor could detect sarcosine down to 7.0 nM with a maximal peak current output at 4.10 +/- 0.35 x 10(-5) A using only 100 mu L of a sample per measurement. The assay run in 100 mu L of an electrolyte showed the first linear calibration curve in a concentration window of up to 5 mu M with a slope of 2.86 mu A center dot mu M-1, and the second linear calibration curve in the range of 5-50 mu M with a slope of 0.32 +/- 0.01 mu A center dot mu M-1 (R-2 = 0.992). The device provided a high recovery index of 92.5% when measuring an analyte spiked into artificial urine, and could be used for detection of sarcosine in urine for at least a period of 5 weeks after the preparation.
C1 [Hroncekova, Stefania; Lorencova, Lenka; Bertok, Tomas; Hires, Michal; Jane, Eduard; Bucko, Marek; Tkac, Jan] Slovak Acad Sci, Inst Chem, Dubravska Cesta 9, Bratislava 84538, Slovakia.
   [Kasak, Peter] Qatar Univ, Ctr Adv Mat, POB 2713, Doha, Qatar.
C3 Slovak Academy of Sciences; Qatar University
RP Tkac, J (通讯作者)，Slovak Acad Sci, Inst Chem, Dubravska Cesta 9, Bratislava 84538, Slovakia.
EM jan.tkac@savba.sk
RI Bucko, Marek/AAD-3511-2019; Tkac, Jan/D-6962-2015; Bertok,
   Tomas/I-4034-2015
OI Bucko, Marek/0000-0003-3494-4977; Tkac, Jan/0000-0002-0765-7262; Bertok,
   Tomas/0000-0001-7075-2687; Kasak, Peter/0000-0003-4557-1408
FU Slovak Research and Development Agency [APVV-20-0272, APPV 17-0300];
   Slovak Scientific Grant Agency (VEGA) [2/0137/18, 2/0130/20]; Ministry
   of Health of the Slovak Republic [2019/68-CHUSAV-1]; European Regional
   Development Fund; Qatar University [QUCG-CAM-22/23-504]; Operational
   Programme Integrated Infrastructure for the project of Center for
   Biomedical Research-BIOMEDIRES-II stage [ITMS: 313011W428]
FX This research was funded by the Slovak Research and Development Agency
   (APVV-20-0272 and APPV 17-0300) and by the Slovak Scientific Grant
   Agency (VEGA 2/0137/18 and 2/0130/20). We would like to acknowledge the
   support received from the Ministry of Health of the Slovak Republic
   under project registration number 2019/68-CHUSAV-1. This publication was
   created with the support of the Operational Programme Integrated
   Infrastructure for the project of Center for Biomedical
   Research-BIOMEDIRES-II stage (ITMS: 313011W428) co-financed by the
   European Regional Development Fund. P.K. thanks that this publication
   was jointly supported by Qatar University grant # QUCG-CAM-22/23-504.
CR Altunkok N, 2021, MATER SCI ENG B-ADV, V263, DOI 10.1016/j.mseb.2020.114789
   Anasori B, 2017, NAT REV MATER, V2, DOI 10.1038/natrevmats.2016.98
   Bertok T, 2021, CHEMOSENSORS, V9, DOI 10.3390/chemosensors9080205
   Bertok T, 2019, BIOSENS BIOELECTRON, V131, P24, DOI 10.1016/j.bios.2019.01.052
   Bertokova A, 2021, BIOORGAN MED CHEM, V39, DOI 10.1016/j.bmc.2021.116156
   Bostwick DG, 2004, CANCER-AM CANCER SOC, V101, P2371, DOI 10.1002/cncr.20408
   Burton C, 2012, ANAL METHODS-UK, V4, P141, DOI 10.1039/c1ay05541k
   Cernei N, 2013, INT J MOL SCI, V14, P13893, DOI 10.3390/ijms140713893
   Cernei N, 2012, INT J ELECTROCHEM SC, V7, P4286
   Cui FY, 2019, J ELECTROCHEM SOC, V167, DOI 10.1149/2.0252003JES
   Damborsky P, 2018, BIONANOSCIENCE, V8, P690, DOI 10.1007/s12668-017-0397-z
   Fang YF, 2018, SENSOR ACTUAT B-CHEM, V263, P400, DOI 10.1016/j.snb.2018.02.102
   Feng JJ, 2005, ANAL BIOCHEM, V342, P280, DOI 10.1016/j.ab.2005.04.040
   Ferrari A. G. M., 2021, Talanta Open, V3, P100032, DOI 10.1016/j.talo.2021.100032
   Hao C, 2016, MICROCHIM ACTA, V183, P1823, DOI 10.1007/s00604-016-1816-5
   Hart JL, 2019, NAT COMMUN, V10, DOI 10.1038/s41467-018-08169-8
   Heger Z, 2015, SCI REP-UK, V5, DOI 10.1038/srep08868
   Hong WC, 2020, MRS BULL, V45, P850, DOI 10.1557/mrs.2020.251
   Hroncekova S, 2020, PROCESSES, V8, DOI 10.3390/pr8050580
   Hu J, 2019, ELECTROCHIM ACTA, V307, P100, DOI 10.1016/j.electacta.2019.03.180
   Jakobsen NA, 2016, J CLIN UROL, V9, P3, DOI 10.1177/2051415816656121
   Jiang YQ, 2010, ANAL CHEM, V82, P9022, DOI 10.1021/ac1019914
   Jornet-Martinez N, 2019, SENSOR ACTUAT B-CHEM, V287, P380, DOI 10.1016/j.snb.2019.02.061
   Jun BM, 2019, NANO RES, V12, P471, DOI 10.1007/s12274-018-2225-3
   Katafigioti A, 2016, ARCH ITAL UROL ANDRO, V88, P195, DOI 10.4081/aiua.2016.3.195
   Khan AP, 2013, NEOPLASIA, V15, P491, DOI 10.1593/neo.13314
   Kumar P, 2018, BIOSENS BIOELECTRON, V122, P140, DOI 10.1016/j.bios.2018.09.003
   Lad U, 2014, J ELECTROCHEM SOC, V161, pB98, DOI 10.1149/2.018405jes
   Lan JM, 2014, ANAL CHIM ACTA, V825, P63, DOI 10.1016/j.aca.2014.03.040
   Li JL, 2019, J ELECTROANAL CHEM, V833, P568, DOI 10.1016/j.jelechem.2018.12.036
   Liu H, 2015, SENSOR ACTUAT B-CHEM, V218, P60, DOI 10.1016/j.snb.2015.04.090
   Lorencova L, 2018, SENSOR ACTUAT B-CHEM, V263, P360, DOI 10.1016/j.snb.2018.02.124
   Lorencova L, 2017, ELECTROCHIM ACTA, V235, P471, DOI 10.1016/j.electacta.2017.03.073
   Luo Y, 2018, SENSOR ACTUAT B-CHEM, V276, P128, DOI 10.1016/j.snb.2018.08.105
   MATSUDA Y, 1987, CHEM PHARM BULL, V35, P711
   Mazzu-Nascimento T, 2016, ANAL METHODS-UK, V8, P7312, DOI 10.1039/c6ay01848c
   Miller DC, 2003, CANCER-AM CANCER SOC, V98, P1169, DOI 10.1002/cncr.11635
   Narwal V, 2018, ENZYME MICROB TECH, V113, P44, DOI 10.1016/j.enzmictec.2018.02.010
   Nuhic J, 2020, IFMBE PROC, V73, P67, DOI 10.1007/978-3-030-17971-7_10
   O'Reilly J-A, 2017, J CANC TREAT DIAGN, V2, P18, DOI [10.29245/2578-2967/2018/1.1111, DOI 10.29245/2578-2967/2018/1.1111]
   Ozkutuk EB, 2016, MAT SCI ENG C-MATER, V69, P231, DOI 10.1016/j.msec.2016.06.057
   Rakhi RB, 2016, SCI REP-UK, V6, DOI 10.1038/srep36422
   Rasheed PA, 2018, SENSOR ACTUAT B-CHEM, V265, P652, DOI 10.1016/j.snb.2018.03.103
   Rawla P, 2019, WORLD J ONCOL, V10, P63, DOI 10.14740/wjon1191
   Rebelo TSCR, 2014, ANAL CHIM ACTA, V850, P26, DOI 10.1016/j.aca.2014.08.005
   Sinha A, 2020, HANDBOOK OF NANOMATERIALS IN ANALYTICAL CHEMISTRY: MODERN TRENDS IN ANALYSIS, P361, DOI 10.1016/B978-0-12-816699-4.00014-1
   Sreekumar A, 2009, NATURE, V457, P910, DOI 10.1038/nature07762
   Suginta W, 2013, CHEM REV, V113, P5458, DOI 10.1021/cr300325r
   Sung H, 2021, CA-CANCER J CLIN, V71, P209, DOI 10.3322/caac.21660
   Suresh RR, 2021, J MATER SCI, V56, P8951, DOI 10.1007/s10853-020-05499-1
   Talcott JA, 1998, J CLIN ONCOL, V16, P275, DOI 10.1200/JCO.1998.16.1.275
   Tang PP, 2020, J SAUDI CHEM SOC, V24, P620, DOI 10.1016/j.jscs.2020.06.004
   Nguya TP, 2017, SENSOR ACTUAT B-CHEM, V246, P461, DOI 10.1016/j.snb.2017.02.101
   Tkac J, 2019, INTERFACE FOCUS, V9, DOI 10.1098/rsfs.2018.0077
   Tkac J, 2019, EXPERT REV PROTEOMIC, V16, P65, DOI 10.1080/14789450.2019.1549993
   Torres-Rivero K, 2021, SENSORS-BASEL, V21, DOI 10.3390/s21082596
   Wang F, 2015, BIOSENS BIOELECTRON, V74, P1022, DOI 10.1016/j.bios.2015.08.004
   Wang HB, 2015, MATER LETT, V160, P537, DOI 10.1016/j.matlet.2015.08.046
   Wang Q, 2019, BIOSENS BIOELECTRON, V141, DOI 10.1016/j.bios.2019.111431
   Wu LX, 2018, BIOSENS BIOELECTRON, V107, P69, DOI 10.1016/j.bios.2018.02.021
   Xu BZ, 2016, ADV MATER, V28, P3333, DOI 10.1002/adma.201504657
   Xu W, 2017, MICROCHIM ACTA, V184, P3339, DOI 10.1007/s00604-017-2342-9
   Xue ZH, 2016, NANOSCALE, V8, P5488, DOI 10.1039/c6nr00005c
   Yanez-Sedeno P, 2020, BIOSENSORS-BASEL, V10, DOI 10.3390/bios10070076
   Yang HP, 2018, J ELECTROCHEM SOC, V165, pH247, DOI 10.1149/2.1231805jes
   Yang PH, 2014, MICROCHIM ACTA, V181, P231, DOI 10.1007/s00604-013-1104-6
   Yang QG, 2019, ANAL CHIM ACTA, V1078, P161, DOI 10.1016/j.aca.2019.06.031
   Yousefi M., 2020, J KERMANSHAH U MED S, V24, pe97000, DOI [10.5812/jkums.97000, DOI 10.5812/JKUMS.97000]
   Zheng JS, 2018, J ELECTROCHEM SOC, V165, pB227, DOI 10.1149/2.0051807jes
   Zhou LY, 2017, BIOCHEM ENG J, V128, P243, DOI 10.1016/j.bej.2017.10.008
   Zhu XL, 2017, ELECTROCHIM ACTA, V248, P46, DOI 10.1016/j.electacta.2017.07.084
NR 71
TC 0
Z9 0
U1 14
U2 14
PU MDPI
PI BASEL
PA ST ALBAN-ANLAGE 66, CH-4052 BASEL, SWITZERLAND
EI 2079-4983
J9 J FUNCT BIOMATER
JI J. Func. Biomater.
PD MAR
PY 2023
VL 14
IS 3
AR 161
DI 10.3390/jfb14030161
PG 13
WC Engineering, Biomedical; Materials Science, Biomaterials
WE Science Citation Index Expanded (SCI-EXPANDED)
SC Engineering; Materials Science
GA C0KW4
UT WOS:000958922400001
PM 36976085
OA gold, Green Published
DA 2023-07-01
ER

PT J
AU Pei, LS
   Yang, HL
   Chen, SH
   Wang, L
AF Pei, Longsheng
   Yang, Hanlun
   Chen, Shouhui
   Wang, Li
TI UiO-66-NHC(S)NHMe/Three-Dimensional Macroporous Carbon for Removal and
   Electrochemical Detection of Cd2+, Pb2+, Cu2+, and Hg2+
SO INDUSTRIAL & ENGINEERING CHEMISTRY RESEARCH
LA English
DT Article
ID METAL-ORGANIC FRAMEWORK; SELECTIVE DETECTION; FACILE SYNTHESIS; GRAPHENE
   OXIDE; HEAVY-METALS; IONS; SENSOR; COPPER(II); BIOSENSOR; ELECTRODE
AB The metal-organic framework (MOF) UiO-66-NH2 was synthesized and attached to kenaf stem-derived three-dimensional macroporous carbon (3D-KSC) simultaneously, and then, the isothiocyanate functional group was introduced into UiO-66-NH2 MOFs to prepare UiO-66-NHC(S)NHMe/3D-KSC nanocomposites. The amount of UiO-66-NHC(S)NHMe MOFs on 3D-KSC can be controlled easily by the monomer concentration. There were three adsorption sites (two nitrogen atoms and one sulfur atom) on each structural unit of UiO-66-NHC(S)NHMe for adsorption toward heavy metal ions (HMIs) and well regulated pores and 3D macropores of 3D-KSC to promote the transfer of HMIs. Therefore, UiO-66-NHC(S)NHMe/3D-KSC nanocomposites can be applied for the removal and electrochemical detection of Cd2+, Pb2+, Cu2+, and Hg2+. The detection limits of Cd2+, Pb2+, Cu2+, and Hg2+ were 0.0125, 0.0124, 0.0111, and 0.0094 mu M, respectively. The sensitivities were 879.1, 887.6, 992.5, and 1160.7 mu A mu M-1 cm(-2), respectively. UiO-66-NHC(S)NHMe/3D-KSC showed fine reproducibility and stability as well as strong anti-interference ability. In addition, the HMIs can be removed effectively by UiO-66NHC(S)NHMe/3D-KSC with the maximum adsorption capacity of 88, 391, 223, and 935 mg.g(-1) for Cd2+, Pb2+, Cu2+, and Hg2+, respectively. The results show that UiO-66-NHC(S)NHMe/3D-KSC has great potential for the adsorption and detection of HMIs.
C1 [Pei, Longsheng; Yang, Hanlun; Chen, Shouhui; Wang, Li] Jiangxi Normal Univ, Coll Chem & Chem Engn, Minist Educ, Key Lab Funct Small Organ Mol, Nanchang 330022, Jiangxi, Peoples R China.
C3 Jiangxi Normal University
RP Wang, L (通讯作者)，Jiangxi Normal Univ, Coll Chem & Chem Engn, Minist Educ, Key Lab Funct Small Organ Mol, Nanchang 330022, Jiangxi, Peoples R China.
EM lwang@jxnu.edu.cn
RI Wang, Li/HMV-1907-2023
OI Wang, Li/0000-0003-0510-7985
FU National Natural Science Foundation of China [21765009, 21964010];
   Ground Plan of Science and Technology Projects of Jiangxi Educational
   Committee [KJLD14023]
FX This work was financially supported by the National Natural Science
   Foundation of China (21765009 and 21964010) and the Ground Plan of
   Science and Technology Projects of Jiangxi Educational Committee
   (KJLD14023).
CR Ambati NB, 1997, SYNTHETIC COMMUN, V27, P1487, DOI 10.1080/00397919708006084
   Awual MR, 2016, CHEM ENG J, V300, P264, DOI 10.1016/j.cej.2016.04.071
   Awual MR, 2016, CHEM ENG J, V288, P368, DOI 10.1016/j.cej.2015.11.108
   Awual MR, 2014, MICROPOR MESOPOR MAT, V197, P331, DOI 10.1016/j.micromeso.2014.07.005
   Balasubramanian S, 2021, IND ENG CHEM RES, V60, P4218, DOI 10.1021/acs.iecr.0c06096
   Bozkurt E, 2020, INORG CHIM ACTA, V502, DOI 10.1016/j.ica.2019.119288
   Chang JF, 2019, ANAL CHEM, V91, P3604, DOI 10.1021/acs.analchem.8b05599
   Chen JY, 2015, ANALYST, V140, P5578, DOI 10.1039/c5an00200a
   Chen JW, 2021, CHEM ENG J, V422, DOI 10.1016/j.cej.2021.130153
   Cui YJ, 2016, ACCOUNTS CHEM RES, V49, P483, DOI 10.1021/acs.accounts.5b00530
   Di Masi S, 2020, SENSOR ACTUAT B-CHEM, V307, DOI 10.1016/j.snb.2019.127648
   Ding L, 2018, ACS SUSTAIN CHEM ENG, V6, P8494, DOI 10.1021/acssuschemeng.8b00768
   Dugan E, 2008, CHEM COMMUN, P3366, DOI 10.1039/b806150e
   Duran C, 2015, DESALIN WATER TREAT, V53, P390, DOI 10.1080/19443994.2013.839401
   Far HS, 2021, IND ENG CHEM RES, V60, P4332, DOI 10.1021/acs.iecr.0c06199
   Garcia-Alegria AM, 2018, MAPAN-J METROL SOC I, V33, P99, DOI 10.1007/s12647-017-0244-2
   Guo HX, 2017, SENSOR ACTUAT B-CHEM, V248, P430, DOI 10.1016/j.snb.2017.03.147
   Guo HX, 2016, CHEM ENG J, V289, P479, DOI 10.1016/j.cej.2015.12.099
   Guo Z, 2017, J COLLOID INTERF SCI, V490, P11, DOI 10.1016/j.jcis.2016.11.006
   Hao J, 2020, IND ENG CHEM RES, V59, P10210, DOI 10.1021/acs.iecr.9b06670
   Hong Y, 2016, ACS APPL MATER INTER, V8, P32940, DOI 10.1021/acsami.6b10464
   Huang X, 2021, J CHEM TECHNOL BIOT, V96, P1237, DOI 10.1002/jctb.6636
   Huang XR, 2020, J HAZARD MATER, V392, DOI 10.1016/j.jhazmat.2020.122461
   Huang YN, 2021, J MEMBRANE SCI, V635, DOI 10.1016/j.memsci.2021.119537
   Kandiah M, 2010, J MATER CHEM, V20, P9848, DOI 10.1039/c0jm02416c
   Katz MJ, 2013, CHEM COMMUN, V49, P9449, DOI 10.1039/c3cc46105j
   Lee SA, 2015, DYES PIGMENTS, V116, P131, DOI 10.1016/j.dyepig.2015.01.020
   Lee S, 2016, TALANTA, V160, P528, DOI 10.1016/j.talanta.2016.07.034
   Li K, 2019, DALTON T, V48, P17800, DOI 10.1039/c9dt03714d
   Li SZ, 2015, NANOSCALE, V7, P7482, DOI 10.1039/c5nr00518c
   Li WJ, 2015, J ELECTROANAL CHEM, V749, P75, DOI 10.1016/j.jelechem.2015.04.038
   Lin CH, 2019, ANAL CHEM, V91, P9978, DOI 10.1021/acs.analchem.9b01724
   Lu XP, 2016, ELECTROCHIM ACTA, V189, P158, DOI 10.1016/j.electacta.2015.12.099
   Hoang MT, 2020, CHEM ENG SCI, V228, DOI 10.1016/j.ces.2020.115998
   Piri M, 2021, WATER ENVIRON RES, V93, P714, DOI 10.1002/wer.1377
   Rani L, 2021, CHEMOSPHERE, V280, DOI 10.1016/j.chemosphere.2021.130654
   Rohanifar A, 2018, TALANTA, V188, P570, DOI 10.1016/j.talanta.2018.05.100
   Rong NN, 2021, SEP PURIF TECHNOL, V274, DOI 10.1016/j.seppur.2021.119120
   Saleem H, 2016, MICROPOR MESOPOR MAT, V221, P238, DOI 10.1016/j.micromeso.2015.09.043
   Shih TT, 2016, ANAL CHIM ACTA, V916, P24, DOI 10.1016/j.aca.2016.02.027
   Song YG, 2017, ANAL BIOANAL CHEM, V409, P161, DOI 10.1007/s00216-016-9982-1
   Song YG, 2016, ANAL METHODS-UK, V8, P2290, DOI [10.1039/c6ay00136j, 10.1039/C6AY00136J]
   Song YH, 2016, ELECTROCHIM ACTA, V211, P297, DOI 10.1016/j.electacta.2016.06.063
   Sun XL, 2019, COLLOID SURFACE A, V583, DOI 10.1016/j.colsurfa.2019.123926
   Thiruppathi AR, 2017, ELECTROCHEM COMMUN, V76, P42, DOI 10.1016/j.elecom.2017.01.015
   Tian JY, 2020, INORG CHEM, V59, P18264, DOI 10.1021/acs.inorgchem.0c02781
   Wang K, 2018, IND ENG CHEM RES, V57, P3773, DOI 10.1021/acs.iecr.7b04850
   Yang HL, 2020, SENSOR ACTUAT B-CHEM, V320, DOI 10.1016/j.snb.2020.128447
   Yao J, 2019, IND ENG CHEM RES, V58, P21201, DOI 10.1021/acs.iecr.9b03622
   Yi WJ, 2012, SENSOR ACTUAT B-CHEM, V166, P544, DOI 10.1016/j.snb.2012.03.005
   Zhang BZ, 2018, TALANTA, V182, P125, DOI 10.1016/j.talanta.2018.01.061
   Zhang XY, 2021, J ALLOY COMPD, V864, DOI 10.1016/j.jallcom.2020.157905
   Zhao SJ, 2021, FUEL, V289, DOI 10.1016/j.fuel.2020.119807
   Zhou WY, 2017, ANAL CHEM, V89, P3386, DOI 10.1021/acs.analchem.6b04023
   Zhu BJ, 2012, J PHYS CHEM C, V116, P8601, DOI 10.1021/jp212514a
NR 55
TC 9
Z9 9
U1 8
U2 57
PU AMER CHEMICAL SOC
PI WASHINGTON
PA 1155 16TH ST, NW, WASHINGTON, DC 20036 USA
SN 0888-5885
J9 IND ENG CHEM RES
JI Ind. Eng. Chem. Res.
PD FEB 2
PY 2022
VL 61
IS 4
BP 1588
EP 1595
DI 10.1021/acs.iecr.1c04029
EA JAN 2022
PG 8
WC Engineering, Chemical
WE Science Citation Index Expanded (SCI-EXPANDED)
SC Engineering
GA YT9IV
UT WOS:000745217400001
DA 2023-07-01
ER

PT J
AU Dong, N
   Liu, D
   Meng, SY
   Liu, SD
   You, TY
AF Dong, Na
   Liu, Dong
   Meng, Shuyun
   Liu, Shuda
   You, Tianyan
TI Tetrahedral DNA nanostructure-enabled electrochemical aptasensor for
   ultrasensitive detection of fumonisin B1 with extended dynamic range
SO SENSORS AND ACTUATORS B-CHEMICAL
LA English
DT Article
DE Tetrahedral DNA nanostructure; Dynamic range modulation; Fumonisin B1
ID SURFACE PROBE DENSITY; MASS-SPECTROMETRY; B-1; SENSOR; GOLD;
   NANOPARTICLES; OCHRATOXIN; BIOSENSOR; NARROW; TUNE
AB Fumonisin B1 (FB1) is common contaminant in agricultural and food products, and sensors with high sensitivity and broad dynamic range are extremely required for FB1 determination. Herein, we reported the tetrahedral DNA nanostructure (TDN)-enabled electrochemical aptasensor for FB1 detection at sub-fg mL(-1) level with a dynamic range of 7-folds magnitude. TDN with side length of 5.67 nm was designed to fabricate the substrate for FB1 aptamer anchoring, aiming to achieve the controllable and stable assembly of sensing interface by tuning the assembly density of TDN; TDN at the electrode acts as the anchor for aptamer, absorption of methylene blue as signal generator. Assistant aptamer was added into the sample solution to deplete FB1, reducing the amount of free FB1, thereby extending dynamic range of sensing system. Simultaneously, the negatively-charged TDN can efficiently depress absorption of free aptamer in sample solution. In this way, the utilization of TDN helps to enable the sensor with higher sensitivity and extended dynamic range for FB1. Consequently, the developed sensor allowed a linear dynamic range of 0.500 fg mL(-1)similar to 1.00 ng mL(-1), while the limit of detection was offered to be 0.306 fg mL(-1), which was the lowest among the available methods. The applicability of aptasensor was validated by rice sample analysis, which exhibited the comparable reliability of liquid-chromatography tandem mass spectrometry/mass spectrometry. Our work has provided an efficient sensing platform for FB1, and the strategy can be also extended to fabricate sensors for other mycotoxins.
C1 [Dong, Na; Liu, Dong; Meng, Shuyun; Liu, Shuda; You, Tianyan] Jiangsu Univ, Sch Agr Engn, Key Lab Modern Agr Equipment & Technol, Minist Educ, Zhenjiang 212013, Jiangsu, Peoples R China.
C3 Jiangsu University
RP Liu, D; You, TY (通讯作者)，Jiangsu Univ, Sch Agr Engn, Key Lab Modern Agr Equipment & Technol, Minist Educ, Zhenjiang 212013, Jiangsu, Peoples R China.
EM dongliu@ujs.edu.cn; youty@ujs.edu.cn
FU National Natural Science Foundation of China [61901193, 22074055];
   Natural Science Foundation of Jiangsu Province [BK20200104];
   Innovation/Entrepreneurship Program of Jiangsu Province; Project of
   Faculty of Agricultural Engineering of Jiangsu University; Priority
   Academic Program Development of Jiangsu Higher Education Institutions
FX This work was supported by the National Natural Science Foundation of
   China (NO. 61901193, 22074055), Natural Science Foundation of Jiangsu
   Province (NO. BK20200104), the Innovation/Entrepreneurship Program of
   Jiangsu Province, Project of Faculty of Agricultural Engineering of
   Jiangsu University, and Priority Academic Program Development of Jiangsu
   Higher Education Institutions.
CR Bin XM, 2010, ANAL CHEM, V82, P5928, DOI 10.1021/ac101164n
   Bizzotto D, 2018, ACS SENSORS, V3, P5, DOI 10.1021/acssensors.7b00840
   Chen C, 2018, ENVIRON INT, V115, P29, DOI 10.1016/j.envint.2018.03.001
   Chen X, 2019, ACS APPL MATER INTER, V11, P3745, DOI 10.1021/acsami.8b20144
   Cheng L, 2017, FOOD SCI HUM WELL, V6, P70, DOI 10.1016/j.fshw.2017.04.002
   Chuturgoon A, 2014, TOXICOLOGY, V315, P65, DOI 10.1016/j.tox.2013.11.004
   DESJARDINS AE, 1995, APPL ENVIRON MICROB, V61, P79, DOI 10.1128/AEM.61.1.79-86.1995
   DOEHLERT DC, 1994, MYCOPATHOLOGIA, V127, P117, DOI 10.1007/BF01103067
   Dutton MF, 1996, PHARMACOL THERAPEUT, V70, P137, DOI 10.1016/0163-7258(96)00006-X
   Ge BX, 2007, J ELECTROANAL CHEM, V602, P156, DOI 10.1016/j.jelechem.2006.12.008
   Geary PA, 2016, FOOD CONTROL, V68, P337, DOI 10.1016/j.foodcont.2016.04.018
   Ghiasian SA, 2005, MYCOPATHOLOGIA, V159, P31, DOI 10.1007/s11046-004-3899-5
   Han Z, 2020, BIOSENS BIOELECTRON, V150, DOI 10.1016/j.bios.2019.111894
   He DY, 2020, MICROCHIM ACTA, V187, DOI 10.1007/s00604-020-04236-4
   Hu QQ, 2019, CHEM REV, V119, P6459, DOI 10.1021/acs.chemrev.7b00663
   Jiang DF, 2020, ANAL CHIM ACTA, V1127, P182, DOI 10.1016/j.aca.2020.06.057
   Kang D, 2012, ANGEW CHEM INT EDIT, V51, P6717, DOI 10.1002/anie.201202204
   Kritzinger Q, 2006, PHYTOPARASITICA, V34, P178, DOI 10.1007/BF02981318
   Lee CY, 2006, ANAL CHEM, V78, P3316, DOI 10.1021/ac052137j
   Li LY, 2018, ACS APPL MATER INTER, V10, P6895, DOI 10.1021/acsami.7b17327
   Lin M., 2014, ANGEW CHEM INT EDIT, V53, P1
   Lin MH, 2020, ANAL CHEM, V92, P9963, DOI 10.1021/acs.analchem.0c01571
   Lin Y, 2019, ANAL CHEM, V91, P3717, DOI 10.1021/acs.analchem.9b00013
   Lu J, 2019, ANAL CHEM, V91, P7353, DOI 10.1021/acs.analchem.9b01133
   Lu L, 2019, TALANTA, V194, P709, DOI 10.1016/j.talanta.2018.10.091
   Mao LB, 2019, BIOSENS BIOELECTRON, V127, P57, DOI 10.1016/j.bios.2018.11.040
   Mathur D, 2017, CHEM MATER, V29, P5762, DOI 10.1021/acs.chemmater.7b00108
   Munawar H, 2018, ANALYST, V143, P3481, DOI [10.1039/c8an00322j, 10.1039/C8AN00322J]
   Pei H, 2013, NPG ASIA MATER, V5, DOI 10.1038/am.2013.22
   Peterson AW, 2001, NUCLEIC ACIDS RES, V29, P5163, DOI 10.1093/nar/29.24.5163
   Porchetta A, 2012, J AM CHEM SOC, V134, P20601, DOI 10.1021/ja310585e
   Ricci F, 2016, ACCOUNTS CHEM RES, V49, P1884, DOI 10.1021/acs.accounts.6b00276
   Ricci F, 2009, BIOELECTROCHEMISTRY, V76, P208, DOI 10.1016/j.bioelechem.2009.03.007
   Soleymani L, 2011, ACS NANO, V5, P3360, DOI 10.1021/nn200586s
   Steel AB, 1998, ANAL CHEM, V70, P4670, DOI 10.1021/ac980037q
   Tao Z, 2020, BIOSENSORS-BASEL, V10, DOI 10.3390/bios10040031
   Wang CQ, 2019, ANALYST, V144, P6004, DOI 10.1039/c9an01593k
   Wang L, 2020, TALANTA, V210, DOI 10.1016/j.talanta.2019.120626
   Wei M, 2020, MICROCHIM ACTA, V187, DOI 10.1007/s00604-019-4089-y
   Wei M, 2019, BMC CHEM, V13, DOI 10.1186/s13065-019-0646-z
   Wei M, 2018, SENSOR ACTUAT B-CHEM, V276, P1, DOI 10.1016/j.snb.2018.08.072
   Wu ZZ, 2020, MICROCHIM ACTA, V187, DOI 10.1007/s00604-020-04487-1
   Xiong XH, 2020, FOOD CHEM, V331, DOI 10.1016/j.foodchem.2020.127368
   Xu F, 2008, THIN SOLID FILMS, V516, P8634, DOI 10.1016/j.tsf.2008.06.067
   Yao JJ, 2017, J SCI FOOD AGR, V97, P2223, DOI 10.1002/jsfa.8032
   Yu Y, 2022, FOOD CONTROL, V132, DOI 10.1016/j.foodcont.2021.108481
   Zeng DD, 2015, BIOSENS BIOELECTRON, V71, P434, DOI 10.1016/j.bios.2015.04.065
   Zhang W, 2017, BIOSENS BIOELECTRON, V96, P55, DOI 10.1016/j.bios.2017.04.035
   Zhao XJ, 2019, NANOSCALE, V11, P6263, DOI 10.1039/c8nr10474c
   Zheng YT, 2020, J ELECTROANAL CHEM, V877, DOI 10.1016/j.jelechem.2020.114584
   Zhu D, 2016, ANAL CHEM, V88, P4949, DOI 10.1021/acs.analchem.6b00891
NR 51
TC 6
Z9 6
U1 17
U2 74
PU ELSEVIER SCIENCE SA
PI LAUSANNE
PA PO BOX 564, 1001 LAUSANNE, SWITZERLAND
EI 0925-4005
J9 SENSOR ACTUAT B-CHEM
JI Sens. Actuator B-Chem.
PD MAR 1
PY 2022
VL 354
AR 130984
DI 10.1016/j.snb.2021.130984
EA DEC 2021
PG 8
WC Chemistry, Analytical; Electrochemistry; Instruments & Instrumentation
WE Science Citation Index Expanded (SCI-EXPANDED)
SC Chemistry; Electrochemistry; Instruments & Instrumentation
GA YJ4ZU
UT WOS:000744542700006
DA 2023-07-01
ER

PT J
AU Liu, XK
   Tseng, CL
   Lin, LY
   Lee, CA
   Li, J
   Feng, L
   Song, LJ
   Li, XH
   He, JH
   Sakthivel, R
   Chung, RJ
AF Liu, Xinke
   Tseng, Ching-Li
   Lin, Lu-Yin
   Lee, Chin-An
   Li, Jian
   Feng, Li
   Song, Lijun
   Li, Xiaohua
   He, Jr-Hau
   Sakthivel, Rajalakshmi
   Chung, Ren-Jei
TI Template-free synthesis of mesoporous Ce3NbO7/CeO2 hollow nanospheres
   for label-free electrochemical immunosensing of leptin
SO SENSORS AND ACTUATORS B-CHEMICAL
LA English
DT Article
DE Ce3NbO7; CeO2; Hollow nanospheres; Template-free; Obese hormone; Leptin;
   Electrochemical immunosensor
ID SELECTIVE CATALYTIC-REDUCTION; HEMIN/G-QUADRUPLEX DNAZYMES; CERIUM
   OXIDE; THIN-FILMS; SERUM; NANOPARTICLES; PEROVSKITE
AB In recent years, obesity has become a major problem in the western world, affecting almost one-third of the population. Treatment for obesity is very expensive; therefore, the 'fat-busting' hormone leptin (LEP) has provoked wide-ranging interest over the last few years, and the immunosensing of LEP has received considerable attention in the field of obesity diagnosis. Bimetal oxides are significantly promising materials for biosensor applications owing to their large surface area, high stability, many active sites, and good biocompatibility. In this study, cerium niobate/cerium oxide (Ce3NbO7/CeO2) hollow nanospheres were synthesized using a templatefree hydrothermal technique. The Ce3NbO7/CeO2 exhibits the high catalytic activity, large surface area, porous nature, and more active sites towards the LEP immunosensor. To improve the conductivity of the electrode, the AuNPs were decorated through the electrodeposition method (potential range: -0.4 to -0.9 V with an optimum successive cycle of 20). Au/Ce3NbO7/CeO2 was then thiol factionalized (Au-S bond-forming) with MPA to obtain a strong surface. Consequently, EDC/NHS enabled the -COOH group activation and firmly bonded with the anti-LEP molecules. Under optimal conditions, the developed immunosensor exhibited a good linear range from 0.5 pg/mL to 12,000 +/- 500 pg/mL with a low detection limit (LOD) of 0.138 pg/mL, and good precision, selectivity, and stability results achieved for the immunosensing of LEP. Furthermore, the practical feasibility of LEP was demonstrated in plasma samples.
C1 [Liu, Xinke; Li, Jian; Feng, Li; Li, Xiaohua] Shenzhen Univ, Coll Mat Sci & Engn, Shenzhen 518060, Peoples R China.
   [Liu, Xinke] Natl Univ Singapore, Dept Elect & Comp Engn, Singapore 117583, Singapore.
   [Tseng, Ching-Li] Taipei Med Univ, Coll Biomed Engn, Grad Inst Biomed Mat & Tissue Engn, Taipei 11031, Taiwan.
   [Lin, Lu-Yin; Lee, Chin-An; He, Jr-Hau; Sakthivel, Rajalakshmi; Chung, Ren-Jei] Natl Taipei Univ Technol Taipei Tech, Dept Chem Engn & Biotechnol, Taipei 10608, Taiwan.
   [Song, Lijun] Shenzhen Winsemi Microelect Co LTD, Res Ctr Guangdong Intelligent Charging & Syst Int, Shenzhen 518000, Peoples R China.
   [He, Jr-Hau] City Univ Hong Kong, Dept Mat Sci & Engn, Hong Kong, Peoples R China.
C3 Shenzhen University; National University of Singapore; Taipei Medical
   University; City University of Hong Kong
RP Li, XH (通讯作者)，Shenzhen Univ, Coll Mat Sci & Engn, Shenzhen 518060, Peoples R China.; Sakthivel, R; Chung, RJ (通讯作者)，Natl Taipei Univ Technol Taipei Tech, Dept Chem Engn & Biotechnol, Taipei 10608, Taiwan.; He, JH (通讯作者)，City Univ Hong Kong, Hong Kong, Peoples R China.
EM lxh@szu.edu.cn; jrhauhe@cityu.edu.hk; rajalakshmicnr@gmail.com;
   rjchung@ntut.edu.tw
RI song, lijun/ABB-7049-2021; Lin, LuYin/F-1298-2013; Chung,
   Ren-Jei/CAH-1399-2022
OI Chung, Ren-Jei/0000-0002-0655-3680; Tseng, Ching-Li/0000-0001-9446-4030
FU Ministry of Science and Technology of Taiwan [MOST 106-2221-E-027-034,
   MOST 109-2222-E-027-004]; National Taipei University of Technology
   -Shenzhen University Joint Research Program [NTUT-SZU110-09 (2021009)];
   Key-Area Research and Development Program of Guangdong Province
   [2020B010174003]; Science and Technology Foundation of Shenzhen
   [JSGG20191129114216474]; International Distinguished Visiting Professor
   support for Prof. JrHau He from National Taipei University of Technology
FX The authors are grateful for the financial supports of this research by
   the Ministry of Science and Technology of Taiwan (MOST
   106-2221-E-027-034; MOST 109-2222-E-027-004), the National Taipei
   University of Technology -Shenzhen University Joint Research Program
   (NTUT-SZU110-09 (2021009)); in part from Key-Area Research and
   Development Program of Guangdong Province (2020B010174003); the Science
   and Technology Foundation of Shenzhen (JSGG20191129114216474); and the
   International Distinguished Visiting Professor support for Prof. JrHau
   He from National Taipei University of Technology. The first, second and
   third authors contributed equally to this work.
CR Arndt B, 2016, THIN SOLID FILMS, V603, P56, DOI 10.1016/j.tsf.2016.01.043
   Bayliss RD, 2013, J SOLID STATE CHEM, V204, P291, DOI 10.1016/j.jssc.2013.06.022
   Bhabu KA, 2016, IONICS, V22, P2461, DOI 10.1007/s11581-016-1780-4
   Bridges C, 2000, ACTA CRYSTALLOGR B, V56, P183, DOI 10.1107/S0108768199012951
   Cai JY, 2019, BIOSENS BIOELECTRON, V137, P88, DOI 10.1016/j.bios.2019.04.045
   Chen TW, 2020, ULTRASON SONOCHEM, V64, DOI 10.1016/j.ultsonch.2020.105007
   Chen W, 2010, ELECTROANAL, V22, P1078, DOI 10.1002/elan.200900536
   Cheng QF, 2017, APPL SURF SCI, V422, P528, DOI 10.1016/j.apsusc.2017.05.225
   Chinnadayyala SR, 2021, SENSORS-BASEL, V21, DOI 10.3390/s21010124
   Considine RV, 1996, NEW ENGL J MED, V334, P292, DOI 10.1056/NEJM199602013340503
   Dong F, 2014, INT J ELECTROCHEM SC, V9, P6924
   Farahmandjou M, 2016, REV MEX FIS, V62, P496
   Guoguang Z., 2007, J RARE EARTH, V25, P730
   He YZ, 2015, SENSOR ACTUAT B-CHEM, V221, P792, DOI 10.1016/j.snb.2015.07.022
   He YZ, 2013, TALANTA, V116, P816, DOI 10.1016/j.talanta.2013.07.074
   Hu MZ, 2020, MATTER-US, V2, P1244, DOI 10.1016/j.matt.2020.02.002
   Imagawa K, 1998, CLIN CHEM, V44, P2165
   Karakoti AS, 2007, J PHYS CHEM C, V111, P17232, DOI 10.1021/jp076164k
   Kim DK, 2011, J NANOSCI NANOTECHNO, V11, P4188, DOI 10.1166/jnn.2011.3680
   Kratzsch J, 2002, HORM RES, V57, P127, DOI 10.1159/000057963
   Landt M, 1998, CLIN CHEM, V44, P565
   Lee K, 2014, THIN SOLID FILMS, V558, P423, DOI 10.1016/j.tsf.2014.03.003
   Li LL, 2007, J PHYS CHEM C, V111, P2123, DOI 10.1021/jp066664y
   Liu F, 2019, RSC ADV, V9, P6177, DOI 10.1039/c8ra10432h
   Liu GQ, 2019, NANOPHOTONICS-BERLIN, V8, P1095, DOI 10.1515/nanoph-2019-0078
   Liu Y, 2011, J SOL-GEL SCI TECHN, V58, P394, DOI 10.1007/s10971-011-2405-z
   Ojeda I, 2013, ANALYST, V138, P4284, DOI 10.1039/c3an00183k
   Orel M, 2004, PHYSIOL RES, V53, P501, DOI 10.33549/physiolres.930512
   Packer RJ, 2006, SOLID STATE IONICS, V177, P2059, DOI 10.1016/j.ssi.2006.03.044
   Qu RY, 2013, APPL CATAL B-ENVIRON, V142, P290, DOI 10.1016/j.apcatb.2013.05.035
   Rani RA, 2014, J MATER CHEM A, V2, P15683, DOI 10.1039/c4ta02561j
   Reis JV, 2018, MATER LETT, V227, P261, DOI 10.1016/j.matlet.2018.05.093
   Richards MP, 2000, ELECTROPHORESIS, V21, P792, DOI 10.1002/(SICI)1522-2683(20000301)21:4<792::AID-ELPS792>3.0.CO;2-M
   Rosicka M, 2003, PHYSIOL RES, V52, P61
   Sakthiyel R, 2019, J TAIWAN INST CHEM E, V96, P549, DOI 10.1016/j.jtice.2018.11.008
   Seong R., 2017, KOR SOC MECH ENG SPR, P1004
   Soares SF, 2019, P ROY SOC A-MATH PHY, V475, DOI 10.1098/rspa.2018.0677
   Thakur N, 2019, J NANOBIOTECHNOL, V17, DOI 10.1186/s12951-019-0516-9
   Theriault A, 2001, Clin Lab Sci, V14, P6
   Tsai MS, 2004, MAT SCI ENG B-SOLID, V110, P132, DOI 10.1016/j.mseb.2003.11.024
   Vullum F, 2008, CHEM MATER, V20, P5434, DOI 10.1021/cm801178a
   Wang D, 2014, J MICROBIOL METH, V106, P110, DOI 10.1016/j.mimet.2014.08.016
   Weng WS, 2018, J MATER CHEM A, V6, P10168, DOI 10.1039/c8ta03161d
   Xu HD, 2017, RSC ADV, V7, P47570, DOI 10.1039/c7ra08429c
   Yagar H, 2021, TURK J CHEM, V45, P104, DOI 10.3906/kim-2007-6
NR 45
TC 17
Z9 17
U1 14
U2 89
PU ELSEVIER SCIENCE SA
PI LAUSANNE
PA PO BOX 564, 1001 LAUSANNE, SWITZERLAND
EI 0925-4005
J9 SENSOR ACTUAT B-CHEM
JI Sens. Actuator B-Chem.
PD AUG 15
PY 2021
VL 341
AR 130005
DI 10.1016/j.snb.2021.130005
EA APR 2021
PG 14
WC Chemistry, Analytical; Electrochemistry; Instruments & Instrumentation
WE Science Citation Index Expanded (SCI-EXPANDED)
SC Chemistry; Electrochemistry; Instruments & Instrumentation
GA SF2ZX
UT WOS:000652630400006
DA 2023-07-01
ER

PT J
AU Garcia-Carmona, L
   Gonzalez, MC
   Escarpa, A
AF Garcia-Carmona, Laura
   Cristina Gonzalez, Maria
   Escarpa, Alberto
TI On-line coupling of millimeter size motors and chronoamperometry for
   real time bio-sensing of branched-chain amino acids in maple syrup urine
   disease clinical samples
SO SENSORS AND ACTUATORS B-CHEMICAL
LA English
DT Article
DE Enzyme motors; Branched-chain amino acids; Motor-electrochemistry
   coupling; Rare metabolic diseases; Point of care testing
ID CAPILLARY-ELECTROPHORESIS; HYDROGEN-PEROXIDE; ELECTRODES; BIOSENSOR;
   GALACTOSEMIA; NANOWIRES; CHIP
AB Here, the on-line coupling of millimeter size motors (m-motors) and chronoamperometry for real time biosensing of branched-chain amino acids (L-b-AAs) in maple syrup urine disease (MSUD) clinical samples is proposed. Marangoni effect for controlled mixing and delivery of active enzyme for substrate digestion and subsequent electrochemical sensing is conveniently explored. To this end, an integrated cell device, which includes reservoirs for motors movement and electrochemical detection, was fabricated. L-amino acid oxidase (LAO)loaded m-motors just by capillarity without any coating chemistry are used for the enantiomers selective recognition, and then the hydrogen peroxide released from enzymatic reaction is electrochemically monitored at -0.20 V using copper microwires as exclusive transducers. The inherent enzyme m-motor features -"self-micro mixing" and the continuous release of fresh and free enzyme-, not only avoided the use of external stirring or the enzymatic physical adsorption or chemical bonding to the electrode; but a dramatic decreasing of analysis times (just 200 s vs. 25 min without motors, yielding only a 70% of the m-motor signal). In addition, an excellent accuracy (Er < 6%) for L-b-AAs determination in clinical samples from patients previously diagnosed by a reference center was also obtained. We envision future opportunities for this approach to be a potential point of care (POC) testing device, because of its rapid response, simplicity, selectivity and sensitivity; becoming into another step facing towards the challenges of rare disease diagnostics.
C1 [Garcia-Carmona, Laura; Cristina Gonzalez, Maria; Escarpa, Alberto] Univ Alcala, Fac Biol Environm Sci & Chem, Dept Analyt Chem Phys Chem & Chem Engn, E-28871 Madrid, Spain.
   [Cristina Gonzalez, Maria; Escarpa, Alberto] Univ Alcala, Chem Res Inst Andres M del Rio, E-28871 Madrid, Spain.
C3 Universidad de Alcala; Universidad de Alcala
RP Escarpa, A (通讯作者)，Univ Alcala, Fac Biol Environm Sci & Chem, Dept Analyt Chem Phys Chem & Chem Engn, E-28871 Madrid, Spain.; Escarpa, A (通讯作者)，Univ Alcala, Chem Res Inst Andres M del Rio, E-28871 Madrid, Spain.
EM alberto.escarpa@uah.es
RI Escarpa, Alberto/N-2293-2016
OI Escarpa, Alberto/0000-0002-7302-0948
FU NANOAVANSENS program from the Community of Madrid [S2013/MIT-3029];
   Spanish Ministry of Economy and Competitiveness [CTQ 2014-58643-R]; FPI
   fellowship from the University of Alcala
FX This work has been financial supported by the NANOAVANSENS program from
   the Community of Madrid (S2013/MIT-3029) and the Spanish Ministry of
   Economy and Competitiveness CTQ 2014-58643-R (A.E.). L.G-C. acknowledges
   the FPI fellowship from the University of Alcala. Authors also thank
   Dra. Celia Perez Cerda from Centro de Diagnostico de Enfermedades
   Moleculares (CEDEM, Madrid, Spain), for her valuable help and for
   providing us the newborn samples studied.
CR Batalla P, 2015, ANAL CHEM, V87, P5074, DOI 10.1021/acs.analchem.5b00979
   Blau N, 2014, EXPERT REV MOL DIAGN, V14, P655, DOI 10.1586/14737159.2014.923760
   Burrage LC, 2014, HUM MOL GENET, V23, pR1, DOI 10.1093/hmg/ddu123
   Dominguez R, 2001, ANAL BIOCHEM, V298, P275, DOI 10.1006/abio.2001.5371
   Fujimoto A, 2000, CLIN CHEM, V46, P806
   Garcia-Carmona L., 2017, CHEM-EUR J, V242, P95
   Garcia-Carmona L, 2017, BIOSENS BIOELECTRON, V96, P275, DOI 10.1016/j.bios.2017.04.051
   Garcia-Carmona L, 2017, BIOSENS BIOELECTRON, V96, P146, DOI 10.1016/j.bios.2017.04.048
   Harms E, 2011, DTSCH ARZTEBL INT, V108, P11, DOI 10.3238/arztebl.2011.0011
   Hasanzadeh M, 2013, COLLOID SURFACE B, V108, P52, DOI 10.1016/j.colsurfb.2013.02.015
   Hasanzadeh M, 2012, CATAL COMMUN, V19, P21, DOI 10.1016/j.catcom.2011.12.007
   Hasanzadeh M, 2009, ANAL BIOCHEM, V389, P130, DOI 10.1016/j.ab.2009.03.024
   Hussain MM, 2016, MICROCHIM ACTA, V183, P3265, DOI 10.1007/s00604-016-1983-4
   Jeong JS, 2007, J CHROMATOGR A, V1140, P157, DOI 10.1016/j.chroma.2006.11.085
   Jumbo-Lucioni PP, 2012, J INHERIT METAB DIS, V35, P1037, DOI 10.1007/s10545-012-9477-y
   Katuri J, 2017, ACCOUNTS CHEM RES, V50, P2, DOI 10.1021/acs.accounts.6b00386
   Kherzi B, 2016, NANOSCALE, V8, P17415, DOI 10.1039/c6nr06665h
   Kwan RCH, 2002, BIOTECHNOL LETT, V24, P1203, DOI 10.1023/A:1016163315804
   Maria-Hormigos R, 2016, LAB CHIP, V16, P2397, DOI 10.1039/c6lc00467a
   Martin A, 2015, BIOSENS BIOELECTRON, V68, P163, DOI 10.1016/j.bios.2014.12.030
   Miao XM, 2008, J ELECTROANAL CHEM, V612, P157, DOI 10.1016/j.jelechem.2007.09.026
   Moo JGS, 2015, CHEM-EUR J, V21, P58, DOI 10.1002/chem.201405011
   Moreno-Guzman M, 2015, ANAL CHEM, V87, P12380, DOI 10.1021/acs.analchem.5b03928
   Naghib SM, 2012, ELECTROANAL, V24, P407, DOI 10.1002/elan.201100391
   Orozco J, 2014, CHEM-EUR J, V20, P2866, DOI 10.1002/chem.201304179
   Piccin E, 2007, ANAL CHEM, V79, P4720, DOI 10.1021/ac0705519
   Rezaei B., 2008, ANAL LETT, V41, P292
   Seah TH, 2013, CHEMPLUSCHEM, V78, P395, DOI 10.1002/cplu.201300011
   Sharma R, 2012, LANGMUIR, V28, P10128, DOI 10.1021/la301437f
   Wang J, 2016, BIOSENS BIOELECTRON, V76, P234, DOI 10.1016/j.bios.2015.04.095
   Wang J, 2004, ANALYST, V129, P512, DOI 10.1039/b401503g
   Wang J., 2014, NANOMACHINES FUNDAME
   Weiss DJ, 2007, BIOSENS BIOELECTRON, V22, P2436, DOI 10.1016/j.bios.2006.09.001
   Yabuki S., 2001, ANAL SCI, V17, P205
   Zhang W, 2014, SENSOR ACTUAT B-CHEM, V192, P459, DOI 10.1016/j.snb.2013.11.016
   Zhao GJ, 2012, J PHYS CHEM B, V116, P10960, DOI 10.1021/jp3057702
   Zhao GJ, 2011, CHEM-EUR J, V17, P12020, DOI 10.1002/chem.201101450
   Zhao M, 2016, CHROMATOGRAPHIA, V79, P911, DOI 10.1007/s10337-016-3115-z
NR 38
TC 4
Z9 4
U1 0
U2 26
PU ELSEVIER SCIENCE SA
PI LAUSANNE
PA PO BOX 564, 1001 LAUSANNE, SWITZERLAND
EI 0925-4005
J9 SENSOR ACTUAT B-CHEM
JI Sens. Actuator B-Chem.
PD FEB 15
PY 2019
VL 281
BP 239
EP 244
DI 10.1016/j.snb.2018.10.087
PG 6
WC Chemistry, Analytical; Electrochemistry; Instruments & Instrumentation
WE Science Citation Index Expanded (SCI-EXPANDED)
SC Chemistry; Electrochemistry; Instruments & Instrumentation
GA HG5MQ
UT WOS:000455021500029
DA 2023-07-01
ER

PT J
AU Wilson, LR
   Panda, S
   Schmidt, AC
   Sombers, LA
AF Wilson, Leslie R.
   Panda, Sambit
   Schmidt, Andreas C.
   Sombers, Leslie A.
TI Selective and Mechanically Robust Sensors for Electrochemical
   Measurements of Real-Time Hydrogen Peroxide Dynamics in Vivo
SO ANALYTICAL CHEMISTRY
LA English
DT Article
ID OXIDATIVE STRESS; SUBSTANTIA-NIGRA; DOPAMINE NEURONS; GLUCOSE-OXIDASE;
   HISTAMINE; BIOSENSOR; GLUTAMATE; RELEASE; H2O2; 2',7'-DICHLOROFLUORESCIN
AB Hydrogen peroxide (H2O2) is an endogenous molecule that plays several important roles in brain function: it is generated in cellular respiration, serves as a modulator of dopaminergic signaling, and its presence can indicate the upstream production of more aggressive reactive oxygen species (ROS). H2O2 has been implicated in, several neurodegenerative diseases, including Parkinson's disease (PD), creating a critical need to identify mechanisms by which H2O2 modulates cellular processes in general and how it affects the dopaminergic nigrostriatal pathway, in particular. Furthermore, there is broad interest in selective electrochemical quantification of H2O2, because it is often enzymatically generated at biosensors as a reporter for the presence of nonelectroactive target molecules. H2O2 fluctuations can be monitored in real time using fast-scan cyclic voltammetry (FSCV) coupled with carbon-fiber microelectrodes. However, selective identification is a critical issue when working in the presence of other molecules that generate similar voltammograms, such as adenosine and histamine. We have addressed this problem by fabricating a robust, H2O2-selective electrode. 1,3-Phenylenediamine (mPD) was electrodeposited on a carbon-fiber microelectrode to create a size-exclusion membrane, rendering the electrode sensitive to H2O2 fluctuations and pH shifts but not to other commonly studied neurochemicals. The electrodes are described and characterized herein. The data demonstrate that this technology can be used to ensure the selective detection of H2O2, enabling confident characterization of the role this molecule plays in normal physiological function as well as in the progression of PD and other neuropathies involving oxidative stress.
C1 [Wilson, Leslie R.; Panda, Sambit; Schmidt, Andreas C.; Sombers, Leslie A.] North Carolina State Univ, Dept Chem, Raleigh, NC 27695 USA.
C3 North Carolina State University
RP Sombers, LA (通讯作者)，North Carolina State Univ, Dept Chem, Raleigh, NC 27695 USA.
EM lasomber@ncsu.edu
OI Panda, Sambit/0000-0001-8455-4243; Sombers, Leslie/0000-0002-0978-9795
FU U.S. National Institutes of Neurological Disorders and Stroke
   [1R01NS076772-01]; Goodnight Scholars Program; NCSU Office of
   Undergraduate Research; NCSU Keck Center for Behavioral Biology
FX Funding for this work was provided by the U.S. National Institutes of
   Neurological Disorders and Stroke (1R01NS076772-01 to L.A.S.), the
   Goodnight Scholars Program (support of S.P.), the NCSU Office of
   Undergraduate Research (support of S.P.), and the NCSU Keck Center for
   Behavioral Biology (partial support of L.W.). We would like to thank
   Nicholas Williams and Catherine Mason for their help in the fabrication
   of the microelectrodes that were used in this study, Xiaohu Xie for his
   assistance with statistics, and James Roberts for assistance in
   manuscript preparation.
CR Asri R, 2016, ANALYST, V141, P6416, DOI 10.1039/c6an01758d
   Avshalumov MV, 2007, ANTIOXID REDOX SIGN, V9, P219, DOI 10.1089/ars.2007.9.219
   Avshalumov MV, 2005, J NEUROSCI, V25, P4222, DOI 10.1523/JNEUROSCI.4701-04.2005
   Avshalumov MV, 2003, P NATL ACAD SCI USA, V100, P11729, DOI 10.1073/pnas.1834314100
   Bao L, 2005, J NEUROSCI, V25, P10029, DOI 10.1523/JNEUROSCI.2652-05.2005
   Bao L, 2009, J NEUROSCI, V29, P9002, DOI 10.1523/JNEUROSCI.1706-09.2009
   Bharath S, 2002, BIOCHEM PHARMACOL, V64, P1037, DOI 10.1016/S0006-2952(02)01174-7
   Bolam JP, 2016, NEUROPHARMACOLOGY, V106, P74, DOI 10.1016/j.neuropharm.2015.08.013
   Bucher ES, 2013, ANAL CHEM, V85, P10344, DOI 10.1021/ac402263x
   Burmeister JJ, 2001, ANAL CHEM, V73, P1037, DOI 10.1021/ac0010429
   Cechova S, 2008, J NEUROCHEM, V105, P1253, DOI 10.1111/j.1471-4159.2008.05223.x
   Chang SY, 2012, ANALYST, V137, P2158, DOI 10.1039/c2an16038b
   Chinta SJ, 2008, BBA-GEN SUBJECTS, V1780, P1362, DOI 10.1016/j.bbagen.2008.02.005
   Friedemann MN, 1996, ANAL CHEM, V68, P2621, DOI 10.1021/ac960093w
   HALLIWELL B, 1992, J NEUROCHEM, V59, P1609, DOI 10.1111/j.1471-4159.1992.tb10990.x
   Halliwell B, 2006, J NEUROCHEM, V97, P1634, DOI 10.1111/j.1471-4159.2006.03907.x
   Hashemi P, 2011, J NEUROCHEM, V118, P749, DOI 10.1111/j.1471-4159.2011.07352.x
   Heien MLAV, 2003, ANALYST, V128, P1413, DOI 10.1039/b307024g
   Jenner P, 2003, ANN NEUROL, V53, pS26, DOI 10.1002/ana.10483
   Jenner P., 1996, NEUROS PER, P23
   Keithley RB, 2011, ACS CHEM NEUROSCI, V2, P514, DOI 10.1021/cn200035u
   Kostrzewa RM, 2000, AMINO ACIDS, V19, P183, DOI 10.1007/s007260070049
   LEBEL CP, 1992, CHEM RES TOXICOL, V5, P227, DOI 10.1021/tx00026a012
   Lee CR, 2015, J PHYSIOL-LONDON, V593, P3431, DOI 10.1113/jphysiol.2014.273839
   LOWRY JP, 1994, ANAL CHEM, V66, P1754, DOI 10.1021/ac00082a025
   Lugo-Morales LZ, 2013, ANAL CHEM, V85, P8780, DOI 10.1021/ac4017852
   Masoud ST, 2015, NEUROBIOL DIS, V74, P66, DOI 10.1016/j.nbd.2014.10.016
   Miller EW, 2007, NAT CHEM BIOL, V3, P263, DOI 10.1038/nchembio871
   MUNAKATA M, 1994, J PHYSIOL-LONDON, V480, P233, DOI 10.1113/jphysiol.1994.sp020356
   Myhre O, 2003, BIOCHEM PHARMACOL, V65, P1575, DOI 10.1016/S0006-2952(03)00083-2
   O'Brien KB, 2007, BIOSENS BIOELECTRON, V22, P2994, DOI 10.1016/j.bios.2006.12.020
   Osborne PG, 2004, ANALYST, V129, P759, DOI 10.1039/b403035d
   Pajski ML, 2013, PURINERG SIGNAL, V9, P167, DOI 10.1007/s11302-012-9343-2
   Paxinos G., 2006, RAT BRAIN STEREOTAXI
   Pearce RKB, 1997, J NEURAL TRANSM, V104, P661, DOI 10.1007/BF01291884
   Phillips PEM, 2003, TRAC-TREND ANAL CHEM, V22, P509, DOI 10.1016/S0165-9936(03)00907-5
   Rhemrev-Boom MM, 2001, ANALYST, V126, P1073, DOI 10.1039/b100452m
   Rice ME, 2011, NEUROSCIENTIST, V17, P389, DOI 10.1177/1073858411404531
   Roberts James G, 2013, Methods Mol Biol, V964, P275, DOI 10.1007/978-1-62703-251-3_16
   Robinson DL, 2008, CHEM REV, V108, P2554, DOI 10.1021/cr068081q
   Rocha SM, 2016, J NEUROINFLAMM, V13, DOI 10.1186/s12974-016-0600-0
   Rodeberg NT, 2015, ANAL CHEM, V87, P11484, DOI 10.1021/acs.analchem.5b03222
   Sanford AL, 2010, ANAL CHEM, V82, P5205, DOI 10.1021/ac100536s
   Smith SK, 2017, ACS CHEM NEUROSCI, V8, P272, DOI 10.1021/acschemneuro.6b00363
   Spanos M, 2013, ACS CHEM NEUROSCI, V4, P782, DOI 10.1021/cn4000499
   Srikun D, 2010, J AM CHEM SOC, V132, P4455, DOI 10.1021/ja100117u
   Swamy BEK, 2007, ANAL CHEM, V79, P744, DOI 10.1021/ac061820i
   Tolosa VM, 2013, BIOSENS BIOELECTRON, V42, P256, DOI 10.1016/j.bios.2012.10.061
   Trancikova A, 2012, ANTIOXID REDOX SIGN, V16, P896, DOI 10.1089/ars.2011.4200
   Wassum KM, 2008, SENSORS-BASEL, V8, P5023, DOI 10.3390/s8085023
   Zhang Y, 2000, NEUROBIOL DIS, V7, P240, DOI 10.1006/nbdi.2000.0319
   Zhu W, 2009, BIOSENS BIOELECTRON, V24, P3594, DOI 10.1016/j.bios.2009.05.023
NR 52
TC 35
Z9 35
U1 9
U2 111
PU AMER CHEMICAL SOC
PI WASHINGTON
PA 1155 16TH ST, NW, WASHINGTON, DC 20036 USA
SN 0003-2700
EI 1520-6882
J9 ANAL CHEM
JI Anal. Chem.
PD JAN 2
PY 2018
VL 90
IS 1
BP 888
EP 895
DI 10.1021/acs.analchem.7b03770
PG 8
WC Chemistry, Analytical
WE Science Citation Index Expanded (SCI-EXPANDED)
SC Chemistry
GA FR9US
UT WOS:000419419200068
PM 29191006
OA Green Accepted
DA 2023-07-01
ER

PT J
AU Vabbina, PK
   Kaushik, A
   Pokhrel, N
   Bhansali, S
   Pala, N
AF Vabbina, Phani Kiran
   Kaushik, Ajeet
   Pokhrel, Nimesh
   Bhansali, Shekhar
   Pala, Nezih
TI Electrochemical cortisol immunosensors based on sonochemically
   synthesized zinc oxide 1D nanorods and 2D nanoflakes
SO BIOSENSORS & BIOELECTRONICS
LA English
DT Article
DE ZnO nanorods; ZnO nanoflakes; Sonochemistry; Immunosensor; Cortisol
   sensing
ID ZNO NANORODS; BIOSENSOR; BIOCOMPATIBILITY; PRINCIPLES; BEHAVIOR
AB We report on label free, highly sensitive and selective electrochemical immunosensors based on one-dimensional 1D ZnO nanorods (ZnO-NRs) and two-dimensional 2D ZnO nanoflakes (ZnO-NFs) which were synthesized on Au-coated substrates using simple one step sonochemical approach. Selective detection of cortisol using cyclic voltammetry (CV) is achieved by immobilizing anti-cortisol antibody (Anti-C-ab) on the ZnO nanostructures (NSs). 1D ZnO-NRs and 2D ZnO-NFs provide unique sensing advantages over bulk materials. While 1D-NSs boast a high surface area to volume ratio, 2D-NSs with large area in polarized (0001) plane and high surface charge density could promote higher Anti-Cab loading and thus better sensing performance. Beside large surface area, ZnO-NSs also exhibit higher chemical stability, high catalytic activity, and biocompatibility. TEM studies showed that both ZnO-NSs are single crystalline oriented in (0001) plane. The measured sensing parameters are in the physiological range with a sensitivity of 11.86 mu A/M exhibited by ZnO-NRs and 7.74 mu A/M by ZnO-NEs with the lowest detection limit of 1 pM which is 100 times better than conventional enzyme-linked immunosorbant immunoassay (ELISA). ZnO-NSs based cortisol immunosensors were tested on human saliva samples and the performance were validated with conventional (ELISA) method which exhibits a remarkable correlation. The developed sensors can be integrated with microfluidic system and miniaturized potentiostat for point-of-care cortisol detection and such developed protocol can be used in personalized health monitoring/diagnostic. (C) 2014 Elsevier B.V. All rights reserved.
C1 [Vabbina, Phani Kiran; Pokhrel, Nimesh; Bhansali, Shekhar; Pala, Nezih] Florida Int Univ, BioMEMS Microsyst Lab, Miami, FL 33174 USA.
   [Kaushik, Ajeet] Florida Int Univ, Herbert Wertheim Coll Med, Dept Immunol, Ctr Personalized Nanomed, Miami, FL 33199 USA.
C3 State University System of Florida; Florida International University;
   State University System of Florida; Florida International University
RP Vabbina, PK (通讯作者)，Florida Int Univ, BioMEMS Microsyst Lab, Miami, FL 33174 USA.
EM pvabb001@fiu.edu; npala@fiu.edu
RI Pala, Nezih/ABA-1918-2021; Bhansali, Shekhar/E-4705-2010; Kaushik, Ajeet
   Kuamr/K-1289-2018
OI Kaushik, Ajeet Kuamr/0000-0003-4206-1541; Bhansali,
   Shekhar/0000-0001-5871-9163; Pala, Nezih/0000-0001-6136-9811
FU National Science Foundation CAREER program [1149059]; Army Research
   Office [W911NF-12-1-0071]; Directorate For Engineering; Div Of Chem,
   Bioeng, Env, & Transp Sys [1149059] Funding Source: National Science
   Foundation; Directorate For Engineering; Div Of Electrical, Commun &
   Cyber Sys [0955013] Funding Source: National Science Foundation
FX This work was supported in part by the National Science Foundation
   CAREER program under Award 1149059 and the Army Research Office under
   Grant W911NF-12-1-0071.
CR Arya SK, 2014, SENSOR ACTUAT B-CHEM, V194, P127, DOI 10.1016/j.snb.2013.12.066
   Arya SK, 2012, ANAL CHIM ACTA, V737, P1, DOI 10.1016/j.aca.2012.05.048
   Arya SK, 2011, BIOSENS BIOELECTRON, V28, P166, DOI 10.1016/j.bios.2011.07.015
   Calzolari A, 2013, SCI REP-UK, V3, DOI 10.1038/srep02999
   Chang PC, 2004, CHEM MATER, V16, P5133, DOI 10.1021/cm049182c
   Holsboer F, 2010, ANNU REV PSYCHOL, V61, P81, DOI 10.1146/annurev.psych.093008.100321
   Israr MQ, 2010, THIN SOLID FILMS, V519, P1106, DOI 10.1016/j.tsf.2010.08.052
   Zhou J, 2006, ADV MATER, V18, P2432, DOI 10.1002/adma.200600200
   Kaushik A, 2014, BIOSENS BIOELECTRON, V53, P499, DOI 10.1016/j.bios.2013.09.060
   Khun K, 2012, J SENSORS, V2012, DOI 10.1155/2012/696247
   Li Z, 2008, J PHYS CHEM C, V112, P20114, DOI 10.1021/jp808878p
   Luppa PB, 2001, CLIN CHIM ACTA, V314, P1, DOI 10.1016/S0009-8981(01)00629-5
   Nkosi D, 2010, PHYS CHEM CHEM PHYS, V12, P604, DOI 10.1039/b918754e
   Palumbo M, 2008, J APPL PHYS, V104, DOI 10.1063/1.2988295
   Pasha SK, 2014, J ELECTROCHEM SOC, V161, pB3077, DOI 10.1149/2.017402jes
   Psychoyios VN, 2013, ELECTROANAL, V25, P367, DOI 10.1002/elan.201200591
   Shinji Nozaki SN., 2013, SOFT NANOSCIENCE LET, V3, P23, DOI DOI 10.4236/SNL.2013.34A007
   Vabbina Phani K., 2011, SPIE NANOSCIENCE ENG
   Vabbina PK, 2014, PART PART SYST CHAR, V31, P190, DOI 10.1002/ppsc.201300208
   Xu CX, 2013, CHINESE SCI BULL, V58, P2563, DOI 10.1007/s11434-013-5714-5
   Xu HX, 2013, CHEM SOC REV, V42, P2555, DOI 10.1039/c2cs35282f
   Xu S, 2011, NANO RES, V4, P1013, DOI 10.1007/s12274-011-0160-7
   Zhang FF, 2004, ANAL CHIM ACTA, V519, P155, DOI 10.1016/j.aca.2004.05.070
NR 23
TC 115
Z9 117
U1 2
U2 245
PU ELSEVIER ADVANCED TECHNOLOGY
PI OXFORD
PA OXFORD FULFILLMENT CENTRE THE BOULEVARD, LANGFORD LANE, KIDLINGTON,
   OXFORD OX5 1GB, OXON, ENGLAND
SN 0956-5663
EI 1873-4235
J9 BIOSENS BIOELECTRON
JI Biosens. Bioelectron.
PD JAN 15
PY 2015
VL 63
BP 124
EP 130
DI 10.1016/j.bios.2014.07.026
PG 7
WC Biophysics; Biotechnology & Applied Microbiology; Chemistry, Analytical;
   Electrochemistry; Nanoscience & Nanotechnology
WE Science Citation Index Expanded (SCI-EXPANDED)
SC Biophysics; Biotechnology & Applied Microbiology; Chemistry;
   Electrochemistry; Science & Technology - Other Topics
GA AR1HT
UT WOS:000343337000018
PM 25064820
DA 2023-07-01
ER

PT J
AU Njagi, J
   Andreescu, S
AF Njagi, John
   Andreescu, Silvana
TI Stable enzyme biosensors based on chemically synthesized Au-polypyrrole
   nanocomposites
SO BIOSENSORS & BIOELECTRONICS
LA English
DT Article
DE polypyrrole; nanocomposite; tyrosinase; cytochrome c; glucose oxidase;
   enzyme biosensors
ID GLUCOSE-OXIDASE BIOSENSOR; CYTOCHROME-C; ELECTROCHEMICAL
   CHARACTERIZATION; POLYPHENOL OXIDASE; PHENOLIC-COMPOUNDS;
   IMMOBILIZATION; TYROSINASE; ELECTRODE
AB This work describes development and optimization of a generic method for the immobilization of enzymes in chemically synthesized gold polypyrrole (Au-PPy) nanocomposite and their application in amperometric biosensors. Three enzyme systems have been used as model examples: cytochrome c, glucose oxidase and polyphenol oxidase. The synthesis and deposition of the nanocomposite was first optimized onto a glassy carbon electrode (GCE) and then, the optimum procedure was used for enzyme immobilization and subsequent fabrication of glucose and phenol biosensors. The resulting nanostructured polymer strongly adheres to the surface of the GCE electrode, has uniform distribution and is very stable. The method has proved to be an effective way for stable enzyme attachment while the presence of gold nanoparticles provides enhanced electrochemical activity; it needs very small amounts of pyrrole and enzyme and the Au-PPy matrix avoids enzyme leaking. The preparation conditions, Michaelis-Menten kinetics and analytical performance characteristics of the two biosensors are discussed. Optimization of the experimental parameters was performed with regard to pyrrole concentration, enzyme amount, pH and operating potential. These biosensors resulted in rapid, simple, and accurate measurement of glucose and phenol with high sensitivities (1.089 mA/M glucose and 497.1 mA/M phenol), low detection limits (2 x 10(-6) M glucose and 3 x 10(-8) M phenol) and fast response times (less than 10 s). The biosensors showed an excellent operational stability (at least 100 assays) and reproducibility (R.S.D. of 1.36%). (C) 2007 Elsevier B.V. All rights reserved.
C1 Clarkson Univ, Dept Chem & Biomol Sci, Potsdam, NY 13699 USA.
C3 Clarkson University
RP Andreescu, S (通讯作者)，Clarkson Univ, Dept Chem & Biomol Sci, PO Box 5810, Potsdam, NY 13699 USA.
EM candrees@clarkson.edu
RI Njagi, John I/H-6120-2012; Andreescu, S/D-8088-2011; Milton, Ross
   D/J-7164-2012
OI Andreescu, S/0000-0003-3382-7939; 
CR Andreescu D, 2005, COMP ANAL C, V44, P285, DOI 10.1016/S0166-526X(05)44007-6
   Andreescu S, 2004, PURE APPL CHEM, V76, P861, DOI 10.1351/pac200476040861
   Andreescu S, 2004, ANAL CHEM, V76, P552, DOI 10.1021/ac034480z
   Baker SE, 2006, CHEM MATER, V18, P4415, DOI 10.1021/cm0609000
   BENEDETTO GE, 1996, BIOSENS BIOELECTRON, V11, P1001
   Bhadani SN, 1997, J APPL POLYM SCI, V64, P1073
   Boyukbayram AE, 2006, BIOELECTROCHEMISTRY, V69, P164, DOI 10.1016/j.bioelechem.2006.01.006
   BURKE LD, 1997, GOLD B, V30
   Cosnier S, 1999, SENSOR ACTUAT B-CHEM, V59, P134, DOI 10.1016/S0925-4005(99)00210-5
   Cosnier S, 1999, BIOSENS BIOELECTRON, V14, P443, DOI 10.1016/S0956-5663(99)00024-X
   D'Souza F, 2005, BIOELECTROCHEMISTRY, V66, P35, DOI 10.1016/j.bioelechem.2004.03.013
   DU Y, 2006, BIOELECTROCHEMISTRY, V71, P44
   FORTIER G, 1990, BIOSENS BIOELECTRON, V5, P473, DOI 10.1016/0956-5663(90)80036-D
[truncated: 3,453,650 more chars]
