# Supplementary material for: Hotspots and trends of electrochemical biosensor technology: a bibliometric analysis from 2003 to 2023
Source: RSC Adv. 2023 Oct 19;13(44):30704–17. doi: 10.1039/d3ra05889a (PMC10585615; doi:10.1039/d3ra05889a)
Supplement: RA-013-D3RA05889A-s001 [file RA-013-D3RA05889A-s001.zip › data-42.xlsx]

FN Clarivate Analytics Web of Science
VR 1.0
PT J
AU Yang, LQ
   Yang, B
   Zeng, D
   Wang, D
   Wang, Y
   Zhang, LM
AF Yang, Liqun
   Yang, Bin
   Zeng, Di
   Wang, Dan
   Wang, Yu
   Zhang, Li-Ming
TI Formation and properties of a novel complex composed of an
   amylose-grafted chitosan derivative and single-walled carbon nanotubes
SO CARBOHYDRATE POLYMERS
LA English
DT Article
DE Amylose; Chitosan; Enzymatic polymerization; Complex; Single-walled
   carbon nanotube
ID CHEMOENZYMATIC SYNTHESIS; DIRECT ELECTROCHEMISTRY;
   FUNCTIONAL-PROPERTIES; AQUEOUS-SOLUTION; LIPID COMPLEXES; GENE DELIVERY;
   CHAIN-LENGTH; BIOSENSOR; ELECTRODE; POLYMERS
AB The water-soluble chitosan derivative grafted with short amylose chains (Chit-Amy-Ill) was synthesized through the phosphorylase-catalyzed enzymatic polymerization, following that the chitosan was grafted with maltoheptaose residues by reductive amination. The chemical structures were characterized by FTIR, H-1 NMR, Raman, XRD and static light scattering analyses. The results indicated that the amylose chains were conjugated with the chitosan backbone through the reductive Shiff base bonds (-CH-NH-), and the polymerization degree of the grafted amylose chains was about 25. The dispersion stability of single-walled carbon nanotubes (SWNTs) in water was improved through the complexation of Chit-Amy-III derivatives with SWNTs. Raman, XRD and TEM analyses confirmed that the resultant Chit-Amy-SWNTs complex was formed by the wrapping of the Chit-Amy-III derivative around the SWNTs. The results of electrochemical analysis indicated that the Chit-Amy-SWNTs complex modified electrode displayed excellent electron conductivity and electrocatalytic activity on H2O2. (C) 2011 Elsevier Ltd. All rights reserved.
C1 [Yang, Liqun] Sun Yat Sen Univ, Inst Polymer Sci, Sch Chem & Chem Engn, BME Ctr,State Key Lab Optoelect Mat & Technol,DSA, Guangzhou 510275, Guangdong, Peoples R China.
   Sun Yat Sen Univ, PCFM Lab, Guangzhou 510275, Guangdong, Peoples R China.
C3 Sun Yat Sen University; Sun Yat Sen University
RP Yang, LQ (通讯作者)，Sun Yat Sen Univ, Inst Polymer Sci, Sch Chem & Chem Engn, BME Ctr,State Key Lab Optoelect Mat & Technol,DSA, Guangzhou 510275, Guangdong, Peoples R China.
EM yanglq@mail.sysu.edu.cn
RI Zhang, Li-Ming or lm/K-7012-2013
OI Zhang, Li-Ming or lm/0000-0003-1497-1556
FU National Natural Science Foundation of China [20574089, 20974130];
   Science and Technology Planning Project of Guangdong Province, China
   [2009B020313001]; Central Universities, China [09Igpy14]
FX This work was supported by the National Natural Science Foundation of
   China (20574089, 20974130), the Science and Technology Planning Project
   of Guangdong Province, China (2009B020313001), and the Fundamental
   Research Funds for the Central Universities, China (09Igpy14).
CR Bhattarai N, 2005, BIOMATERIALS, V26, P6176, DOI 10.1016/j.biomaterials.2005.03.027
   BRAUNMUHL V, 1995, MACROMOLECULES, V28, P17
   CESARO A, 1986, J PHYS CHEM-US, V90, P2787, DOI 10.1021/j100403a047
   Chakraborty S, 2009, BIOSENS BIOELECTRON, V24, P3264, DOI 10.1016/j.bios.2009.04.015
   Chambers G, 2003, NANO LETT, V3, P843, DOI 10.1021/nl034181p
   Cohen R, 2008, J AGR FOOD CHEM, V56, P4212, DOI 10.1021/jf800255c
   Creek JA, 2006, BIOMACROMOLECULES, V7, P761, DOI 10.1021/bm050766x
   Di Martino A, 2005, BIOMATERIALS, V26, P5983, DOI 10.1016/j.biomaterials.2005.03.016
   Ding Y, 2010, BIOSENS BIOELECTRON, V26, P390, DOI 10.1016/j.bios.2010.07.124
   Fechner PM, 2005, CARBOHYD RES, V340, P2563, DOI 10.1016/j.carres.2005.08.018
   Fu C, 2007, MACROMOL RAPID COMM, V28, P2180, DOI 10.1002/marc.200700458
   Cruz DMG, 2008, J TISSUE ENG REGEN M, V2, P378, DOI 10.1002/term.106
   Gelders GG, 2005, BIOMACROMOLECULES, V6, P2622, DOI 10.1021/bm0502011
   GIDLEY MJ, 1989, MACROMOLECULES, V22, P341, DOI 10.1021/ma00191a062
   Gooding JJ, 2003, J AM CHEM SOC, V125, P9006, DOI 10.1021/ja035722f
   Gottlieb HE, 1997, J ORG CHEM, V62, P7512, DOI 10.1021/jo971176v
   Heinemann C, 2003, CARBOHYD POLYM, V51, P159, DOI 10.1016/S0144-8617(02)00156-X
   Izawa H, 2009, MACROMOL BIOSCI, V9, P1098, DOI 10.1002/mabi.200900106
   Kadokawa J, 2001, MACROMOLECULES, V34, P6536, DOI 10.1021/ma010606n
   Kaneko Y, 2005, CHEM REC, V5, P36, DOI 10.1002/tcr.20031
   Kaneko Y, 2007, BIOMACROMOLECULES, V8, P3959, DOI 10.1021/bm701000t
   Kato Y, 2004, BIOMATERIALS, V25, P907, DOI 10.1016/S0142-9612(03)00598-2
   Lalush I, 2005, BIOMACROMOLECULES, V6, P121, DOI 10.1021/bm049644f
   Lii CY, 2003, CARBOHYD POLYM, V51, P93, DOI 10.1016/S0144-8617(02)00122-4
   Lin KC, 2010, BIOSENS BIOELECTRON, V26, P608, DOI 10.1016/j.bios.2010.07.019
   Loos K, 1997, MACROMOL RAPID COMM, V18, P927, DOI 10.1002/marc.1997.030181006
   Lu B, 2009, J CONTROL RELEASE, V137, P54, DOI 10.1016/j.jconrel.2009.03.004
   Matsuda S, 2007, MACROMOL RAPID COMM, V28, P863, DOI 10.1002/marc.200600821
   Najeeb CK, 2011, J COLLOID INTERF SCI, V354, P461, DOI 10.1016/j.jcis.2010.10.064
   NISHIMURA SI, 1991, MACROMOLECULES, V24, P4745, DOI 10.1021/ma00017a003
   Omagari Y, 2010, CARBOHYD POLYM, V82, P394, DOI 10.1016/j.carbpol.2010.04.078
   Omagari Y, 2009, MACROMOL BIOSCI, V9, P450, DOI 10.1002/mabi.200800237
   Park JH, 2003, BIOMACROMOLECULES, V4, P1087, DOI 10.1021/bm034094r
   PFANNEMU.B, 1971, BIOPOLYMERS, V10, P243, DOI 10.1002/bip.360100203
   Potocki-Veronese G, 2005, BIOMACROMOLECULES, V6, P1000, DOI 10.1021/bm049326g
   Qin CQ, 2002, POLYM DEGRAD STABIL, V76, P211, DOI 10.1016/S0141-3910(02)00016-2
   Rao AM, 2001, PHYS REV LETT, V86, P3895, DOI 10.1103/PhysRevLett.86.3895
   Rubianes MD, 2003, ELECTROCHEM COMMUN, V5, P689, DOI 10.1016/S1388-2481(03)00168-1
   Schuster KC, 2000, VIB SPECTROSC, V22, P181, DOI 10.1016/S0924-2031(99)00080-6
   Shi LH, 2009, BIOSENS BIOELECTRON, V24, P1159, DOI 10.1016/j.bios.2008.07.001
   Star A, 2002, ANGEW CHEM INT EDIT, V41, P2508, DOI 10.1002/1521-3773(20020715)41:14<2508::AID-ANIE2508>3.0.CO;2-A
   Strand SP, 2008, BIOMACROMOLECULES, V9, P3268, DOI 10.1021/bm800832u
   Tong ZQ, 2007, BIOTECHNOL LETT, V29, P791, DOI 10.1007/s10529-007-9319-4
   Wang A Q, 2008, CHITIN CHEM, P169
   WEI W, 1991, INT J BIOL MACROMOL, V13, P281, DOI 10.1016/0141-8130(91)90027-R
   Wu J., 1994, TECHNOLOGY APPL MO 1, P603
   Yang LQ, 2008, CARBOHYD RES, V343, P2463, DOI 10.1016/j.carres.2008.06.031
   Yang LQ, 2009, CARBOHYD POLYM, V76, P349, DOI 10.1016/j.carbpol.2008.12.015
   Yang MH, 2006, BIOMATERIALS, V27, P246, DOI 10.1016/j.biomaterials.2005.05.077
   Yu JM, 2008, EUR POLYM J, V44, P555, DOI 10.1016/j.eurpolymj.2008.01.013
   Zhang MG, 2004, ANAL CHEM, V76, P5045, DOI 10.1021/ac049519u
   Zhang W., 1994, BIOCH TECHNOLOGY CAR, P193
   ZIEGAST G, 1987, CARBOHYD RES, V160, P185, DOI 10.1016/0008-6215(87)80311-7
NR 53
TC 15
Z9 15
U1 1
U2 48
PU ELSEVIER SCI LTD
PI OXFORD
PA THE BOULEVARD, LANGFORD LANE, KIDLINGTON, OXFORD OX5 1GB, OXON, ENGLAND
SN 0144-8617
EI 1879-1344
J9 CARBOHYD POLYM
JI Carbohydr. Polym.
PD JUL 1
PY 2011
VL 85
IS 4
BP 845
EP 853
DI 10.1016/j.carbpol.2011.04.005
PG 9
WC Chemistry, Applied; Chemistry, Organic; Polymer Science
WE Science Citation Index Expanded (SCI-EXPANDED)
SC Chemistry; Polymer Science
GA 780FC
UT WOS:000291838900019
DA 2023-07-01
ER

PT J
AU Sheng, QL
   Zheng, JB
   Shang-Guan, XD
   Lin, WH
   Li, YY
   Liu, RX
AF Sheng, Qing-Lin
   Zheng, Jian-Bin
   Shang-Guan, Xiao-Dong
   Lin, Wang-Hua
   Li, Yuan-Yao
   Liu, Rui-Xiao
TI Direct electrochemistry and electrocatalysis of heme-proteins
   immobilized in porous carbon nanofiber/room-temperature ionic liquid
   composite film
SO ELECTROCHIMICA ACTA
LA English
DT Article
DE Porous carbon nanofiber; Room-temperature ionic liquid; Heme-proteins;
   Direct electrochemistry; Biosensor
ID DIRECT ELECTRON-TRANSFER; REDOX THERMODYNAMICS; GOLD NANOPARTICLES;
   HEMOGLOBIN; NANOTUBE; MYOGLOBIN; CHITOSAN; PEROXIDASE; REDUCTION;
   BIOELECTROCHEMISTRY
AB The combination of porous carbon nanofiber (PCNF) and room-temperature ionic liquid (RTIL) provided a suitable microenvironment for heme-proteins to transfer electron directly. Hemoglobin, myoglobin, and cytochrome c incorporated in PCNF/RTIL films exhibited a pair of well-defined, quasi-reversible cyclic voltammetric peaks at about -0.28 V vs. SCE in pH 7.0 buffers, respectively, characteristic of the protein heme Fe(III)/Fe(II) redox couples. The cyclic voltammetry and electrochemical impedance spectroscopy were used to characterize the modified electrode. The heme/PCNF/RTIL/CHIT films were also characterized by UV-vis spectroscopy, indicating that heme-proteins in the composite film could retain its native structure. Oxygen, hydrogen peroxide, and nitrite were catalytically reduced at the heme/PCNF/RTIL/CHIT film modified electrodes, showing the potential applicability of the films as the new type of biosensors or bioreactors based on direct electrochemistry of the redox proteins. (C) 2010 Elsevier Ltd. All rights reserved.
C1 [Sheng, Qing-Lin; Zheng, Jian-Bin; Shang-Guan, Xiao-Dong; Liu, Rui-Xiao] NW Univ Xian, Shaanxi Prov Key Lab Electroanalyt Chem, Inst Analyt Sci, Xian 710069, Shaanxi, Peoples R China.
   [Lin, Wang-Hua; Li, Yuan-Yao] Natl Chung Cheng Univ, Dept Chem Engn, Chiayi 62102, Taiwan.
C3 Northwest University Xi'an; National Chung Cheng University
RP Zheng, JB (通讯作者)，NW Univ Xian, Shaanxi Prov Key Lab Electroanalyt Chem, Inst Analyt Sci, Xian 710069, Shaanxi, Peoples R China.
EM zhengjb@nwu.edu.cn
FU National Natural Science Foundation of China [20875076]; Research
   Foundation for the Doctoral Program of Higher Education of China
   [20060697013]; Scientific Initializing Foundation of Northwest
   University [PR09036]; Science Foundation of Northwest University
   [09NW02]; NWU [08YYB06]
FX The authors appreciate the financial support from the National Natural
   Science Foundation of China (No. 20875076), the Research Foundation for
   the Doctoral Program of Higher Education of China (No. 20060697013), the
   Scientific Initializing Foundation of Northwest University (No.
   PR09036), the Science Foundation of Northwest University (No. 09NW02)
   and the NWU Doctorate Dissertation of Excellence Funds (No. 08YYB06).
CR ARNAO MB, 1990, BIOCHIM BIOPHYS ACTA, V1041, P43, DOI 10.1016/0167-4838(90)90120-5
   Battistuzzi G, 2002, J AM CHEM SOC, V124, P5315, DOI 10.1021/ja017479v
   Bayachou M, 1998, J AM CHEM SOC, V120, P9888, DOI 10.1021/ja980697c
   Boussaad S, 2003, CHEM COMMUN, P1502, DOI 10.1039/b302681g
   Calvo EJ, 2002, J AM CHEM SOC, V124, P8490, DOI 10.1021/ja020107h
   Chae WS, 2006, J PHYS CHEM B, V110, P6447, DOI 10.1021/jp060295o
   Cui H, 2004, NANO LETT, V4, P2157, DOI 10.1021/nl048740j
   Dai Z, 2009, BIOSENS BIOELECTRON, V24, P1629, DOI 10.1016/j.bios.2008.08.032
   DAVIS JH, 2003, IONIC LIQUIDS SYNTHE, pCH3
   Denisov IG, 2007, J BIOL CHEM, V282, P26865, DOI 10.1074/jbc.M704747200
   Du P, 2007, ELECTROCHIM ACTA, V52, P6534, DOI 10.1016/j.electacta.2007.04.092
   DUTTON PL, 1970, BIOCHEMISTRY-US, V9, P5077, DOI 10.1021/bi00828a006
   Ehret R, 1997, BIOSENS BIOELECTRON, V12, P29, DOI 10.1016/0956-5663(96)89087-7
   Fan CH, 2001, ANAL CHEM, V73, P2850, DOI 10.1021/ac001397s
   Feng JJ, 2005, ANAL BIOCHEM, V342, P280, DOI 10.1016/j.ab.2005.04.040
   Gao RF, 2009, ELECTROCHEM COMMUN, V11, P608, DOI 10.1016/j.elecom.2008.12.060
   Gao RF, 2008, ELECTROANAL, V20, P2537, DOI 10.1002/elan.200804353
   GEORGE P, 1952, BIOCHEM J, V52, P517, DOI 10.1042/bj0520517
   GROBOILLOT AF, 1993, BIOTECHNOL BIOENG, V42, P1157, DOI 10.1002/bit.260421005
   Hao C, 2007, ANAL CHEM, V79, P4442, DOI 10.1021/ac062344z
   He XY, 2006, ELECTROCHEM COMMUN, V8, P615, DOI 10.1016/j.elecom.2006.02.005
   HEINEMAN WR, 1975, ANAL CHEM, V47, P79, DOI 10.1021/ac60351a001
   Hong S, 2006, J POROUS MAT, V13, P393, DOI 10.1007/s10934-006-8036-z
   Huang CW, 2008, J PHYS CHEM C, V112, P926, DOI 10.1021/jp709795d
   Huang H, 2002, ANAL BIOCHEM, V308, P141, DOI 10.1016/S0003-2697(02)00242-7
   IRACE G, 1986, ARCH BIOCHEM BIOPHYS, V244, P459, DOI 10.1016/0003-9861(86)90614-4
   Javey A, 2003, NATURE, V424, P654, DOI 10.1038/nature01797
   KAMIN RA, 1980, ANAL CHEM, V52, P1198, DOI 10.1021/ac50058a010
   LAVIRON E, 1979, J ELECTROANAL CHEM, V100, P263, DOI 10.1016/S0022-0728(79)80167-9
   Lee CS, 2004, NANO LETT, V4, P1713, DOI 10.1021/nl048995x
   Liu MC, 2008, ELECTROANAL, V20, P900, DOI 10.1002/elan.200704114
   Liu XJ, 2005, LANGMUIR, V21, P375, DOI 10.1021/la047928f
   Liu Y, 2005, GREEN CHEM, V7, P655, DOI 10.1039/b504689k
   Lu XB, 2006, BIOMACROMOLECULES, V7, P975, DOI 10.1021/bm050933t
   Lu XB, 2008, BIOSENS BIOELECTRON, V24, P93, DOI 10.1016/j.bios.2008.03.025
   Lu XB, 2008, BIOSENS BIOELECTRON, V23, P1236, DOI 10.1016/j.bios.2007.11.006
   Lu XB, 2006, ELECTROCHEM COMMUN, V8, P874, DOI 10.1016/j.elecom.2006.03.026
   NAKAJIMA R, 1987, J BIOL CHEM, V262, P2576
   Nassar AEF, 1997, J PHYS CHEM B, V101, P2224, DOI 10.1021/jp962896t
   POULOS TL, 1980, J BIOL CHEM, V255, P8199
   QUINN R, 1984, J AM CHEM SOC, V106, P4136, DOI 10.1021/ja00327a012
   Ray A, 2005, LANGMUIR, V21, P7456, DOI 10.1021/la050422s
   Roth JP, 2008, J AM CHEM SOC, V130, P7802, DOI 10.1021/ja802098c
   Rusling JF, 1998, ACCOUNTS CHEM RES, V31, P363, DOI 10.1021/ar970254y
   Safavi A, 2008, ELECTROCHEM COMMUN, V10, P420, DOI 10.1016/j.elecom.2007.12.026
   Sun W, 2007, J PHYS CHEM B, V111, P4560, DOI 10.1021/jp067933n
   Sun W, 2009, ELECTROCHEM COMMUN, V11, P2105, DOI 10.1016/j.elecom.2009.09.005
   Terasawa N, 2009, SENSOR ACTUAT B-CHEM, V139, P624, DOI 10.1016/j.snb.2009.03.057
   Vamvakaki V, 2006, ANAL CHEM, V78, P5538, DOI 10.1021/ac060551t
   Vanderkooi JM, 1998, BBA-PROTEIN STRUCT M, V1386, P241, DOI 10.1016/S0167-4838(98)00097-1
   Wang G, 2002, BIOELECTROCHEMISTRY, V57, P33, DOI 10.1016/S1567-5394(01)00174-8
   Wang QL, 2004, SENSOR ACTUAT B-CHEM, V99, P50, DOI 10.1016/j.snb.2003.10.008
   Wang SF, 2005, LANGMUIR, V21, P9260, DOI 10.1021/la050947k
   Wang SF, 2009, TALANTA, V77, P1343, DOI 10.1016/j.talanta.2008.09.019
   Wu L, 2007, BIOSENS BIOELECTRON, V23, P479, DOI 10.1016/j.bios.2007.06.009
   Xiang CL, 2008, ELECTROCHEM COMMUN, V10, P38, DOI 10.1016/j.elecom.2007.10.030
   Xu H, 2009, ELECTROCHEM COMMUN, V11, P286, DOI 10.1016/j.elecom.2008.11.025
   Zhang Y, 2007, BIOSENS BIOELECTRON, V23, P438, DOI 10.1016/j.bios.2007.06.010
   Zhao F, 2004, ANAL CHEM, V76, P4960, DOI 10.1021/ac0494026
   Zhao G, 2005, ELECTROCHEM COMMUN, V7, P724, DOI 10.1016/j.elecom.2005.04.026
   Zhao Y, 2007, ELECTROCHEM COMMUN, V9, P2457, DOI 10.1016/j.elecom.2007.07.017
   Zhao YD, 2005, TALANTA, V65, P489, DOI 10.1016/j.talanta.2004.06.028
   Zheng W, 2008, TALANTA, V74, P1414, DOI 10.1016/j.talanta.2007.09.017
   Zhou H, 2005, ANAL CHEM, V77, P6102, DOI 10.1021/ac050924a
   Zhou YL, 2002, LANGMUIR, V18, P211, DOI 10.1021/la010834a
NR 65
TC 58
Z9 59
U1 0
U2 51
PU PERGAMON-ELSEVIER SCIENCE LTD
PI OXFORD
PA THE BOULEVARD, LANGFORD LANE, KIDLINGTON, OXFORD OX5 1GB, ENGLAND
SN 0013-4686
EI 1873-3859
J9 ELECTROCHIM ACTA
JI Electrochim. Acta
PD MAR 30
PY 2010
VL 55
IS 9
BP 3185
EP 3191
DI 10.1016/j.electacta.2009.12.101
PG 7
WC Electrochemistry
WE Science Citation Index Expanded (SCI-EXPANDED)
SC Electrochemistry
GA 584MY
UT WOS:000276757500023
DA 2023-07-01
ER

PT J
AU Safavi, A
   Maleki, N
   Farjami, E
AF Safavi, Afsaneh
   Maleki, Norouz
   Farjami, Elaheh
TI Fabrication of a glucose sensor based on a novel nanocomposite electrode
SO BIOSENSORS & BIOELECTRONICS
LA English
DT Article
DE Glucose sensor; Nanoscale nickel hydroxide; Blood samples; Ionic liquid;
   Ascorbic acid; Uric acid
ID NONENZYMATIC ELECTROCHEMICAL DETECTION; IONIC LIQUID; AMPEROMETRIC
   DETECTION; ELECTROCATALYTIC OXIDATION; ASCORBIC-ACID; CARBON;
   NANOPARTICLES; GOLD; PERFORMANCE; PALLADIUM
AB The direct electrocatalytic oxidation of glucose in alkaline medium at nanoscale nickel hydroxide modified carbon ionic liquid electrode (CILE) has been investigated. Enzyme free electro-oxidation of glucose have greatly been enhanced at nanoscale Ni(OH)(2) as a result of electrocatalytic effect of Ni+2/Ni+3 redox couple. The sensitivity to glucose was evaluated as 202 mu A mM(-1) cm(-2). From 50 mu M to 23 mM of glucose can be selectively measured using platelet-like Ni(OH)(2) nanoscale modified CILE with a detection limit of 6 mu M (S/N = 3). The nanoscale nickel hydroxide modified electrode is relatively insensitive to electroactive interfering species such as ascorbic acid (AA), and uric acid (UA) which are commonly found in blood samples. Long-term stability, high sensitivity and selectivity as well as good reproducibility and high resistivity towards electrode fouling resulted in an ideal inexpensive amperometric glucose biosensor applicable for complex matrices. (C) 2008 Elsevier B.V. All rights reserved.
C1 [Safavi, Afsaneh; Maleki, Norouz; Farjami, Elaheh] Shiraz Univ, Coll Sci, Dept Chem, Shiraz 71454, Iran.
   [Safavi, Afsaneh; Maleki, Norouz; Farjami, Elaheh] Shiraz Univ, Nanotechnol Res Inst, Shiraz 71454, Iran.
C3 Shiraz University; Shiraz University
RP Safavi, A (通讯作者)，Shiraz Univ, Coll Sci, Dept Chem, Shiraz 71454, Iran.
EM safavi@chem.susc.ac.ir
OI Safavi, Afsaneh/0000-0003-3441-1687
FU Third World Academy of Sciences Iran Chapter; Shiraz University Research
   Council
FX The authors wish to express their gratitude to the Third World Academy
   of Sciences Iran Chapter (TWASIC) and Shiraz University Research Council
   for the support of this work.
CR CASELLA IG, 1991, ANAL CHIM ACTA, V248, P117, DOI 10.1016/S0003-2670(00)80876-4
   Casella IG, 2000, ANAL CHEM, V72, P2969, DOI 10.1021/ac9913863
   Cheng X, 2008, FOOD CHEM, V106, P830, DOI 10.1016/j.foodchem.2007.06.063
   Cui HF, 2007, ANAL CHIM ACTA, V594, P175, DOI 10.1016/j.aca.2007.05.047
   Deng CY, 2008, BIOSENS BIOELECTRON, V23, P1272, DOI 10.1016/j.bios.2007.11.009
   Fisicaro E, 1996, J COLLOID INTERF SCI, V182, P549, DOI 10.1006/jcis.1996.0499
   Guan XY, 2007, MATER LETT, V61, P621, DOI 10.1016/j.matlet.2006.05.026
   Jena BK, 2006, CHEM-EUR J, V12, P2702, DOI 10.1002/chem.200501051
   Jeykumari DRS, 2008, BIOSENS BIOELECTRON, V23, P1404, DOI 10.1016/j.bios.2007.12.007
   Kang XH, 2007, ANAL BIOCHEM, V363, P143, DOI 10.1016/j.ab.2007.01.003
   Katz E, 2004, ELECTROANAL, V16, P19, DOI 10.1002/elan.200302930
   Kurniawan F, 2006, ELECTROANAL, V18, P1937, DOI 10.1002/elan.200603607
   Li Q, 2007, MATER LETT, V61, P1615, DOI 10.1016/j.matlet.2006.07.113
   Li Y, 2007, ELECTROCHEM COMMUN, V9, P981, DOI 10.1016/j.elecom.2006.11.035
   Lin YH, 2004, NANO LETT, V4, P191, DOI 10.1021/nl0347233
   Liu HY, 2006, ELECTROANAL, V18, P2055, DOI 10.1002/elan.200603598
   LUO PF, 1990, ANAL CHEM, V62, P752, DOI 10.1021/ac00206a021
   LUO PFF, 1994, ANAL CHEM, V66, P2775, DOI 10.1021/ac00089a028
   Maleki N, 2007, ANAL BIOCHEM, V369, P149, DOI 10.1016/j.ab.2007.04.024
   Maleki N, 2008, ANAL CHIM ACTA, V611, P151, DOI 10.1016/j.aca.2008.01.075
   Maleki N, 2007, ELECTROANAL, V19, P2247, DOI 10.1002/elan.200703952
   Maleki N, 2006, ANAL CHEM, V78, P3820, DOI 10.1021/ac060070+
   Matsumoto F, 2003, ELECTROCHEM COMMUN, V5, P42, DOI 10.1016/S1388-2481(02)00529-5
   Musameh MM, 2008, BIOSENS BIOELECTRON, V24, P87, DOI 10.1016/j.bios.2008.03.015
   Ohnishi K, 2002, ELECTROCHEM SOLID ST, V5, pD1, DOI 10.1149/1.1449305
   Park S, 2003, ANAL CHEM, V75, P3046, DOI 10.1021/ac0263465
   Rong LQ, 2007, TALANTA, V72, P819, DOI 10.1016/j.talanta.2006.12.037
   Safavi A, 2008, ANAL CHIM ACTA, V610, P243, DOI 10.1016/j.aca.2008.01.053
   Safavi A, 2007, ELECTROCHEM COMMUN, V9, P1963, DOI 10.1016/j.elecom.2007.05.006
   Safavi A, 2007, ANALYST, V132, P54, DOI 10.1039/b612672c
   Safavi A, 2006, ANAL BIOCHEM, V359, P224, DOI 10.1016/j.ab.2006.09.008
   Salimi A, 2005, ELECTROCHEM COMMUN, V7, P879, DOI 10.1016/j.elecom.2005.05.009
   Sun YP, 2001, ANAL CHEM, V73, P1599, DOI 10.1021/ac0015117
   Tan CK, 2008, ANALYST, V133, P448, DOI 10.1039/b719914g
   Wang J, 2008, ANAL CHEM, V80, P997, DOI 10.1021/ac701790z
   WILSON R, 1992, BIOSENS BIOELECTRON, V7, P165, DOI 10.1016/0956-5663(92)87013-F
   Xu Q, 2006, SENSOR ACTUAT B-CHEM, V114, P379, DOI 10.1016/j.snb.2005.06.005
   Ye JS, 2004, ELECTROCHEM COMMUN, V6, P66, DOI 10.1016/j.elecom.2003.10.013
   You TY, 2003, ANAL CHEM, V75, P5191, DOI 10.1021/ac034204k
   Yuan JH, 2005, ADV FUNCT MATER, V15, P803, DOI 10.1002/adfm.200400321
   Zhang N, 2007, ANALYST, V132, P164, DOI 10.1039/b611357e
   Zhao CZ, 2007, TALANTA, V71, P1769, DOI 10.1016/j.talanta.2006.08.013
   Zhuang ZJ, 2008, ANALYST, V133, P126, DOI 10.1039/b712970j
NR 43
TC 279
Z9 283
U1 0
U2 190
PU ELSEVIER ADVANCED TECHNOLOGY
PI OXFORD
PA OXFORD FULFILLMENT CENTRE THE BOULEVARD, LANGFORD LANE, KIDLINGTON,
   OXFORD OX5 1GB, OXON, ENGLAND
SN 0956-5663
EI 1873-4235
J9 BIOSENS BIOELECTRON
JI Biosens. Bioelectron.
PD FEB 15
PY 2009
VL 24
IS 6
BP 1655
EP 1660
DI 10.1016/j.bios.2008.08.040
PG 6
WC Biophysics; Biotechnology & Applied Microbiology; Chemistry, Analytical;
   Electrochemistry; Nanoscience & Nanotechnology
WE Science Citation Index Expanded (SCI-EXPANDED)
SC Biophysics; Biotechnology & Applied Microbiology; Chemistry;
   Electrochemistry; Science & Technology - Other Topics
GA 413FJ
UT WOS:000263778000020
PM 18849160
DA 2023-07-01
ER

PT J
AU Bahavarnia, F
   Hasanzadeh, M
   Sadighbayan, D
   Seidi, F
AF Bahavarnia, Farnaz
   Hasanzadeh, Mohammad
   Sadighbayan, Deniz
   Seidi, Farzad
TI Recent Progress and Challenges on the Microfluidic Assay of Pathogenic
   Bacteria Using Biosensor Technology
SO BIOMIMETICS
LA English
DT Review
DE microfluidic; pathogen; biomedical analysis; advanced nanomaterial;
   clinical infections
ID COLI O157H7 DETECTION; ON-A-CHIP; ESCHERICHIA-COLI; QUANTUM DOTS;
   ELECTROCHEMICAL DETECTION; SENSITIVE DETECTION; ANALYTICAL DEVICES;
   PCR-ELISA; PAPER; SYSTEM
AB Microfluidic technology is one of the new technologies that has been able to take advantage of the specific properties of micro and nanoliters, and by reducing the costs and duration of tests, it has been widely used in research and treatment in biology and medicine. Different materials are often processed into miniaturized chips containing channels and chambers within the microscale range. This review (containing 117 references) demonstrates the significance and application of nanofluidic biosensing of various pathogenic bacteria. The microfluidic application devices integrated with bioreceptors and advanced nanomaterials, including hyperbranched nano-polymers, carbon-based nanomaterials, hydrogels, and noble metal, was also investigated. In the present review, microfluid methods for the sensitive and selective recognition of photogenic bacteria in various biological matrices are surveyed. Further, the advantages and limitations of recognition methods on the performance and efficiency of microfluidic-based biosensing of photogenic bacteria are critically investigated. Finally, the future perspectives, research opportunities, potential, and prospects on the diagnosis of disease related to pathogenic bacteria based on microfluidic analysis of photogenic bacteria are provided.
C1 [Bahavarnia, Farnaz; Seidi, Farzad] Nanjing Forestry Univ, Jiangsu Coinnovat Ctr Efficient Proc & Utilizat Fo, Int Innovat Ctr Forest Chem & Mat, Nanjing 210037, Peoples R China.
   [Bahavarnia, Farnaz; Hasanzadeh, Mohammad] Tabriz Univ Med Sci, Pharmaceut Anal Res Ctr, Tabriz 516615731, Iran.
   [Hasanzadeh, Mohammad] Tabriz Univ Med Sci, Nutr Res Ctr, Tabriz 516615731, Iran.
   [Sadighbayan, Deniz] York Univ, Fac Sci, Dept Biol, Keel St, Toronto, ON M3J 1P3, Canada.
C3 Nanjing Forestry University; Tabriz University of Medical Science;
   Tabriz University of Medical Science; York University - Canada
RP Seidi, F (通讯作者)，Nanjing Forestry Univ, Jiangsu Coinnovat Ctr Efficient Proc & Utilizat Fo, Int Innovat Ctr Forest Chem & Mat, Nanjing 210037, Peoples R China.; Hasanzadeh, M (通讯作者)，Tabriz Univ Med Sci, Pharmaceut Anal Res Ctr, Tabriz 516615731, Iran.; Hasanzadeh, M (通讯作者)，Tabriz Univ Med Sci, Nutr Res Ctr, Tabriz 516615731, Iran.
EM hasanzadehm@tbzmed.ac.ir; f_seidi@njfu.edu.cn
OI bahavarnia, farnaz/0000-0001-6123-196X
CR Anik U, 2017, WOODH PUBL SER BIOM, V118, P275, DOI 10.1016/B978-0-08-100072-4.00012-5
   Arora P, 2011, BIOSENS BIOELECTRON, V28, P1, DOI 10.1016/j.bios.2011.06.002
   Azinheiro S, 2020, FOOD CONTROL, V114, DOI 10.1016/j.foodcont.2020.107242
   Urdinola KB, 2019, J MOL ENG MATER, V7, DOI 10.1142/S2251237319500011
   Beveridge JS, 2011, ANNU REV ANAL CHEM, V4, P251, DOI 10.1146/annurev-anchem-061010-114041
   Bhardwaj H, 2020, FOOD CHEM, V307, DOI 10.1016/j.foodchem.2019.125530
   Boehm DA, 2007, PROC SPIE, V6529, DOI 10.1117/12.714441
   Bringer MR, 2004, PHILOS T R SOC A, V362, P1087, DOI 10.1098/rsta.2003.1364
   Cai H, 2015, SCI REP-UK, V5, DOI 10.1038/srep14494
   Carneiro MCCG, 2019, BIOSENS BIOELECTRON, V146, DOI 10.1016/j.bios.2019.111761
   Carvalhal RF, 2010, ANAL CHEM, V82, P1162, DOI 10.1021/ac902647r
   Chen Q, 2016, BIOSENS BIOELECTRON, V86, P770, DOI 10.1016/j.bios.2016.07.071
   Chen TL, 2014, J MED MICROBIOL, V63, P1154, DOI 10.1099/jmm.0.071712-0
   Chen XY, 2019, J LIGHTWAVE TECHNOL, V37, P2792, DOI 10.1109/JLT.2018.2870337
   Choi S, 2009, MICROFLUID NANOFLUID, V7, P819, DOI 10.1007/s10404-009-0440-7
   Chuang TL, 2014, LAB CHIP, V14, P2968, DOI 10.1039/c4lc00249k
   Cui LA, 2011, BIOSENS BIOELECTRON, V26, P2796, DOI 10.1016/j.bios.2010.11.005
   Daly P, 2002, LETT APPL MICROBIOL, V34, P222, DOI 10.1046/j.1472-765x.2002.01074.x
   Das CM, 2020, OPT COMMUN, V458, DOI 10.1016/j.optcom.2019.124748
   Dirks RM, 2004, P NATL ACAD SCI USA, V101, P15275, DOI 10.1073/pnas.0407024101
   Farmani H, 2020, PHYSICA E, V116, DOI 10.1016/j.physe.2019.113730
   Fernandez-Arguelles MT, 2008, ANALYST, V133, P444, DOI 10.1039/b802360n
   Foudeh AM, 2014, BIOSENS BIOELECTRON, V52, P129, DOI 10.1016/j.bios.2013.08.032
   Foudeh AM, 2012, LAB CHIP, V12, P3249, DOI 10.1039/c2lc40630f
   Frasco MF, 2009, SENSORS-BASEL, V9, P7266, DOI 10.3390/s90907266
   Fronczek CF, 2014, RSC ADV, V4, P11103, DOI 10.1039/c3ra47688j
   Gao LZ, 2007, NAT NANOTECHNOL, V2, P577, DOI 10.1038/nnano.2007.260
   Gomez R, 2001, BIOMED MICRODEVICES, V3, P201, DOI 10.1023/A:1011403112850
   Guo LH, 2013, J AM CHEM SOC, V135, P12338, DOI 10.1021/ja405371g
   Hao XK, 2019, ANAL CHIM ACTA, V1056, P96, DOI 10.1016/j.aca.2019.01.035
   He YL, 2019, OPT FIBER TECHNOL, V50, P145, DOI 10.1016/j.yofte.2019.03.019
   Heijnen Leo, 2006, Journal of Water and Health, V4, P487, DOI 10.2166/wh.2006.0032
   Hong J, 2009, DRUG DISCOV TODAY, V14, P134, DOI 10.1016/j.drudis.2008.10.001
   Houpikian P, 2002, EMERG INFECT DIS, V8, P122
   Huang FC, 2021, BIOSENS BIOELECTRON, V176, DOI 10.1016/j.bios.2020.112921
   Huang LT, 2020, MICROCHIM ACTA, V187, DOI 10.1007/s00604-020-04546-7
   Huang LT, 2020, ANAL CHEM, V92, P2809, DOI 10.1021/acs.analchem.9b05218
   Jiang H, 2021, BIOSENS BIOELECTRON, V182, DOI 10.1016/j.bios.2021.113191
   Jiang YQ, 2017, SENSOR ACTUAT B-CHEM, V251, P976, DOI 10.1016/j.snb.2017.05.146
   Julich S, 2016, BIOLOGICALS, V44, P574, DOI 10.1016/j.biologicals.2016.06.013
   Kant K, 2018, BIOTECHNOL ADV, V36, P1003, DOI 10.1016/j.biotechadv.2018.03.002
   Kim KI, 2019, INSTRUM SCI TECHNOL, V47, P436, DOI 10.1080/10739149.2019.1594248
   Lao JJ, 2019, J LIGHTWAVE TECHNOL, V37, P2748, DOI 10.1109/JLT.2018.2822827
   Lazcka O, 2007, BIOSENS BIOELECTRON, V22, P1205, DOI 10.1016/j.bios.2006.06.036
   Lee J, 2020, ANALYST, V145, P157, DOI 10.1039/c9an01140d
   Lee T, 2020, ADV SCI, V7, DOI 10.1002/advs.201902477
   Li BL, 2012, J AM CHEM SOC, V134, P13918, DOI 10.1021/ja300984b
   Li ZH, 2019, BIOTECHNOL ADV, V37, DOI 10.1016/j.biotechadv.2019.107440
   Liang C, 2012, ANAL CHEM, V84, P3758, DOI 10.1021/ac3003825
   Liu HP, 2020, J PHYS D APPL PHYS, V53, DOI 10.1088/1361-6463/ab550b
   Lobry M, 2019, BIOSENS BIOELECTRON, V142, DOI 10.1016/j.bios.2019.111506
   Loyez M, 2019, SENSOR ACTUAT B-CHEM, V280, P54, DOI 10.1016/j.snb.2018.09.115
   Luka G, 2015, SENSORS-BASEL, V15, P30011, DOI 10.3390/s151229783
   Luo J, 2014, BIOSENS BIOELECTRON, V60, P84, DOI 10.1016/j.bios.2014.03.073
   Lv SZ, 2019, ANAL CHEM, V91, P12055, DOI 10.1021/acs.analchem.9b03177
   Lv SZ, 2018, ANAL CHEM, V90, P14121, DOI 10.1021/acs.analchem.8b04981
   Macedo B, 2017, INT J MOL SCI, V18, DOI 10.3390/ijms18051023
   Mairhofer J, 2009, SENSORS-BASEL, V9, P4804, DOI 10.3390/s90604804
   Man Y, 2021, FOOD CHEM, V354, DOI 10.1016/j.foodchem.2021.129578
   Martinez AW, 2007, ANGEW CHEM INT EDIT, V46, P1318, DOI 10.1002/anie.200603817
   Mitchell KA, 2014, BIOSENS BIOELECTRON, V54, P229, DOI 10.1016/j.bios.2013.10.056
   Nasseri B, 2018, BIOSENS BIOELECTRON, V117, P112, DOI 10.1016/j.bios.2018.05.050
   Noviana E, 2021, CHEM REV, V121, P11835, DOI 10.1021/acs.chemrev.0c01335
   Oh SY, 2017, SCI REP-UK, V7, DOI 10.1038/s41598-017-10188-2
   Ohk SH, 2013, FOOD MICROBIOL, V33, P166, DOI 10.1016/j.fm.2012.09.013
   Pan LJ, 2018, LAB CHIP, V18, P41, DOI 10.1039/c7lc00800g
   Pang B, 2017, J AGR FOOD CHEM, V65, P11312, DOI 10.1021/acs.jafc.7b03655
   Park C, 2018, SENSOR ACTUAT B-CHEM, V261, P497, DOI 10.1016/j.snb.2018.01.183
   Perelle S, 2004, MOL CELL PROBE, V18, P409, DOI 10.1016/j.mcp.2004.07.001
   Pohanka M, 2019, INT J ELECTROCHEM SC, V14, P8470, DOI 10.20964/2019.09.02
   Priyanka B, 2016, INDIAN J MED RES, V144, P327, DOI 10.4103/0971-5916.198677
   Qiu JM, 2009, TALANTA, V79, P787, DOI 10.1016/j.talanta.2009.05.003
   Qiu ZL, 2017, ANAL CHEM, V89, P5152, DOI 10.1021/acs.analchem.7b00989
   Ren KN, 2013, ACCOUNTS CHEM RES, V46, P2396, DOI 10.1021/ar300314s
   Reza KK, 2021, ACS NANO, V15, P11231, DOI 10.1021/acsnano.0c10008
   Rivet C, 2011, CHEM ENG SCI, V66, P1490, DOI 10.1016/j.ces.2010.08.015
   Rohde A, 2015, FOOD MICROBIOL, V46, P395, DOI 10.1016/j.fm.2014.09.002
   Sachdeva S, 2021, FRONT BIOENG BIOTECH, V8, DOI 10.3389/fbioe.2020.602659
   Sahoo SP, 2022, SADHANA-ACAD P ENG S, V47, DOI 10.1007/s12046-022-01880-9
   Sakir M, 2020, COLLOID SURFACE A, V585, DOI 10.1016/j.colsurfa.2019.124088
   SalmanOgli Ahmad, 2011, Cancer Nanotechnol, V2, P1, DOI 10.1007/s12645-011-0015-7
   Santhiago M, 2014, BIOANALYSIS, V6, P89, DOI [10.4155/BIO.13.296, 10.4155/bio.13.296]
   Santhiago M, 2013, SENSOR ACTUAT B-CHEM, V177, P224, DOI 10.1016/j.snb.2012.11.002
   Sapsford KE, 2004, ANAL CHEM, V76, P433, DOI 10.1021/ac035122z
   Sardesai NP, 2011, ANAL CHEM, V83, P6698, DOI 10.1021/ac201292q
   Sayad A, 2018, BIOSENS BIOELECTRON, V100, P96, DOI 10.1016/j.bios.2017.08.060
   Silk TM, 1997, J FOOD PROTECT, V60, P1483, DOI 10.4315/0362-028X-60.12.1483
   Sinha A, 2019, BIOSENS BIOELECTRON, V129, P155, DOI 10.1016/j.bios.2019.01.001
   Speranskaya ES, 2014, LANGMUIR, V30, P7567, DOI 10.1021/la501268b
   Sypabekova M, 2019, BIOSENS BIOELECTRON, V146, DOI 10.1016/j.bios.2019.111765
   Tokel O, 2015, SCI REP-UK, V5, DOI 10.1038/srep09152
   Tunc I, 2020, J NANOSCI NANOTECHNO, V20, P1358, DOI 10.1166/jnn.2020.17141
   Wang SQ, 2012, INT J NANOMED, V7, P2591, DOI 10.2147/IJN.S29629
   Wang X, 2016, ANAL CHIM ACTA, V912, P10, DOI 10.1016/j.aca.2016.01.048
   Weibel DB, 2006, CURR OPIN CHEM BIOL, V10, P584, DOI 10.1016/j.cbpa.2006.10.016
   Weng X, 2018, J FOOD SAFETY, V38, DOI 10.1111/jfs.12412
   Whitesides GM, 2006, NATURE, V442, P368, DOI 10.1038/nature05058
   Wu W, 2015, ANAL CHIM ACTA, V861, P62, DOI 10.1016/j.aca.2014.12.041
   Xu W, 2009, ANGEW CHEM INT EDIT, V48, P6849, DOI 10.1002/anie.200901772
   Xue L, 2021, ACS SENSORS, V6, P2883, DOI 10.1021/acssensors.1c00292
   Yager P, 2006, NATURE, V442, P412, DOI 10.1038/nature05064
   Yao J, 2014, CHEM REV, V114, P6130, DOI 10.1021/cr200359p
   Yin ZP, 2021, TALANTA, V233, DOI 10.1016/j.talanta.2021.122563
   Yu ZZ, 2019, ANAL CHEM, V91, P1222, DOI 10.1021/acs.analchem.8b04635
   Yu ZC, 2022, ANAL CHEM, V94, P7408, DOI 10.1021/acs.analchem.2c01133
   Yuan M, 2019, MICROCHIM ACTA, V186, DOI 10.1007/s00604-019-3373-1
   Zamora-Sequeira R, 2019, MOLECULES, V24, DOI 10.3390/molecules24142659
   Zeng RJ, 2022, ANAL CHEM, V94, P7442, DOI 10.1021/acs.analchem.2c01373
   Zhang JY, 2020, ANAL CHIM ACTA, V1094, P99, DOI 10.1016/j.aca.2019.09.080
   Zhang Y, 2012, ANAL CHEM, V84, P9544, DOI 10.1021/ac3024087
   Zhang ZW, 2014, FOOD CHEM, V146, P314, DOI 10.1016/j.foodchem.2013.09.048
   Zhao XH, 2019, MICROORGANISMS, V7, DOI 10.3390/microorganisms7100381
   Zhao YX, 2013, BIOSENS BIOELECTRON, V42, P56, DOI 10.1016/j.bios.2012.10.022
   Zhou Q, 2020, TRAC-TREND ANAL CHEM, V124, DOI 10.1016/j.trac.2020.115814
   Zhou Q, 2018, BIOSENS BIOELECTRON, V101, P146, DOI 10.1016/j.bios.2017.10.027
   Zhu LJ, 2016, SCI REP-UK, V6, DOI 10.1038/srep16092
NR 116
TC 2
Z9 2
U1 17
U2 21
PU MDPI
PI BASEL
PA ST ALBAN-ANLAGE 66, CH-4052 BASEL, SWITZERLAND
EI 2313-7673
J9 BIOMIMETICS-BASEL
JI Biomimetics
PD DEC
PY 2022
VL 7
IS 4
AR 175
DI 10.3390/biomimetics7040175
PG 22
WC Engineering, Multidisciplinary; Materials Science, Biomaterials
WE Science Citation Index Expanded (SCI-EXPANDED)
SC Engineering; Materials Science
GA 7D6WG
UT WOS:000900627400001
PM 36412703
OA Green Published, gold
DA 2023-07-01
ER

PT J
AU Francis, BM
   Sundaram, A
   Manavalan, RK
   Peng, WK
   Zhang, H
   Ponraj, JS
   Dhanabalan, SC
AF Francis, Bibi Mary
   Sundaram, Aravindkumar
   Manavalan, Rajesh Kumar
   Peng, Weng Kung
   Zhang, Han
   Ponraj, Joice Sophia
   Dhanabalan, Sathish Chander
TI Two-dimensional nanostructures based '-onics' and '-omics' in
   personalized medicine
SO NANOPHOTONICS
LA English
DT Review
DE 2D materials; photonics; point-of-care technology; 'omics'; 'onics'
ID FIELD-EFFECT TRANSISTOR; GRAPHENE QUANTUM DOTS; LABEL-FREE DETECTION;
   SURFACE-PLASMON RESONANCE; TRANSFER FRET BIOSENSOR; ENERGY-TRANSFER;
   PROTEIN IDENTIFICATION; DNA HYBRIDIZATION; MASS-SPECTROMETRY;
   ELECTROCHEMICAL DETECTION
AB With the maturing techniques for advanced synthesis and engineering of two-dimensional (2D) materials, its nanocomposites, hybrid nanostructures, alloys, and heterostructures, researchers have been able to create materials with improved as well as novel functionalities. One of the major applications that have been taking advantage of these materials with unique properties is biomedical devices, which currently prefer to be decentralized and highly personalized with good precision. The unique properties of these materials, such as high surface to volume ratio, a large number of active sites, tunable bandgap, nonlinear optical properties, and high carrier mobility is a boon to 'onics' (photonics/electronics) and 'omics' (genomics/exposomics) technologies for developing personalized, low-cost, feasible, decentralized, and highly accurate medical devices. This review aims to unfold the developments in point-of-care technology, the application of 'onics' and 'omics' in point-of-care medicine, and the part of two-dimensional materials. We have discussed the prospects of photonic devices based on 2D materials in personalized medicine and briefly discussed electronic devices for the same.
C1 [Zhang, Han] Shenzhen Univ, Coll Phys & Optoelect Engn,Minist Educ & Guangdon, Inst Microscale Optoelect,Shenzhen Key Lab Micron, Key Lab Optoelect Devices & Syst,Guangdong Lab Ar, Shenzhen 518060, Peoples R China.
   [Francis, Bibi Mary; Sundaram, Aravindkumar; Ponraj, Joice Sophia; Dhanabalan, Sathish Chander] Aaivalayam DIRAC Inst, Ctr Adv Mat, Coimbatore, Tamil Nadu, India.
   [Manavalan, Rajesh Kumar] Ural Fed Univ, Inst Nat Sci & Math, Ekaterinburg 620002, Russia.
   [Peng, Weng Kung] Songshan Lake Mat Lab, Innovat Pk, Dongguan 523808, Peoples R China.
C3 Shenzhen University; Ural Federal University; Songshan Lake Materials
   Laboratory
RP Zhang, H (通讯作者)，Shenzhen Univ, Coll Phys & Optoelect Engn,Minist Educ & Guangdon, Inst Microscale Optoelect,Shenzhen Key Lab Micron, Key Lab Optoelect Devices & Syst,Guangdong Lab Ar, Shenzhen 518060, Peoples R China.; Ponraj, JS; Dhanabalan, SC (通讯作者)，Aaivalayam DIRAC Inst, Ctr Adv Mat, Coimbatore, Tamil Nadu, India.
EM pengwengkung@sslab.org.cn; hzhang@szu.edu.cn;
   joice.ponraj@aaivalayam.com; sathish.dhanabalan@aaivalayam.com
RI Manavalan, Rajesh Kumar/GSO-1831-2022; Ponraj, Joice Sophia/I-5475-2016
OI Manavalan, Rajesh Kumar/0000-0002-2407-881X; Ponraj, Joice
   Sophia/0000-0001-9053-5575; Peng, Weng Kung/0000-0002-7984-9319
FU Science and Technology Development Fund, Macao Special Administration
   Region (SAR), China [007/2017/A1, 132/2017/A3]; National Natural Science
   Fund [61875138, 61435010, 6181101252]; Science and Technology Innovation
   Commission of the Shenzhen [KQTD2015032416270385, JCYJ20150625103619275,
   JCYJ20170811093453105]; Key Project of Department of Education of
   Guangdong Province [2018KCXTD026]; Instrumental Analysis Centre of
   Shenzhen University (Xili Campus); Songshan Lake Materials Laboratory
FX The research was partially supported by the funding from the Science and
   Technology Development Fund (Nos. 007/2017/A1 and 132/2017/A3), Macao
   Special Administration Region (SAR), China, and National Natural Science
   Fund (Grant Nos. 61875138, 61435010, and 6181101252), Science and
   Technology Innovation Commission of the Shenzhen KQTD2015032416270385,
   JCYJ20150625103619275, and JCYJ20170811093453105), and Key Project of
   Department of Education of Guangdong Province (2018KCXTD026). Authors
   acknowledges the support from Instrumental Analysis Centre of Shenzhen
   University (Xili Campus), and Songshan Lake Materials Laboratory.
CR Adler-Milstein J, 2017, HEALTH AFFAIR, V36, P1416, DOI 10.1377/hlthaff.2016.1651
   Akinwande D, 2017, EXTREME MECH LETT, V13, P42, DOI 10.1016/j.eml.2017.01.008
   Alonso-Cristobal P, 2015, ACS APPL MATER INTER, V7, P12422, DOI 10.1021/am507591u
   An JH, 2013, ACS NANO, V7, P10563, DOI 10.1021/nn402702w
   Anfossi L, 2013, ANAL BIOANAL CHEM, V405, P9859, DOI 10.1007/s00216-013-7428-6
   Ang SH, 2016, BIOSENS BIOELECTRON, V78, P187, DOI 10.1016/j.bios.2015.11.045
   Anichini C, 2018, CHEM SOC REV, V47, P4860, DOI 10.1039/c8cs00417j
   Ao ZM, 2008, CHEM PHYS LETT, V461, P276, DOI 10.1016/j.cplett.2008.07.039
   Aronson SJ, 2015, NATURE, V526, P336, DOI 10.1038/nature15816
   Bahari D, 2021, J LUMIN, V239, DOI 10.1016/j.jlumin.2021.118371
   Balbo S, 2014, CHEM RES TOXICOL, V27, P356, DOI 10.1021/tx4004352
   Balbo S, 2014, ANAL CHEM, V86, P1744, DOI 10.1021/ac403565m
   Baptista V, 2022, BIOSENSORS-BASEL, V12, DOI 10.3390/bios12020110
   Bariya M, 2018, NAT ELECTRON, V1, P160, DOI 10.1038/s41928-018-0043-y
   Barouki R, 2018, BIOCHIMIE, V152, P155, DOI 10.1016/j.biochi.2018.06.023
   Berner M, 2017, MEAS SCI TECHNOL, V28, DOI 10.1088/1361-6501/aa7810
   Blom JMC, 2021, FRONT ONCOL, V11, DOI 10.3389/fonc.2021.673581
   Boggild P, 2017, 2D MATER, V4, DOI 10.1088/2053-1583/aa8683
   Bolat G, 2020, MICROCHEM J, V159, DOI 10.1016/j.microc.2020.105426
   Bolotsky A, 2019, ACS NANO, V13, P9781, DOI 10.1021/acsnano.9b03632
   Bortz PDS, 2011, PLOS ONE, V6, DOI 10.1371/journal.pone.0026015
   Boyle DS, 2012, TRENDS BIOTECHNOL, V30, P45, DOI 10.1016/j.tibtech.2011.06.015
   Britnell L, 2013, SCIENCE, V340, P1311, DOI 10.1126/science.1235547
   Cai BJ, 2014, ACS NANO, V8, P2632, DOI 10.1021/nn4063424
   Cao LL, 2012, LAB CHIP, V12, P4864, DOI 10.1039/c2lc40564d
   Catalan-Gomez S, 2020, SCI REP-UK, V10, DOI 10.1038/s41598-020-73029-9
   Chaurand P, 1999, J AM SOC MASS SPECTR, V10, P91, DOI 10.1016/S1044-0305(98)00145-7
   Chen D, 2012, CHEM REV, V112, P6027, DOI 10.1021/cr300115g
   Chen HZ, 2022, J NANOBIOTECHNOL, V20, DOI 10.1186/s12951-022-01344-6
   Chen TY, 2013, BIOSENS BIOELECTRON, V41, P103, DOI 10.1016/j.bios.2012.07.059
   Cheng ZG, 2013, NANO LETT, V13, P2902, DOI 10.1021/nl401276n
   Cheng ZG, 2010, NANO LETT, V10, P1864, DOI 10.1021/nl100633g
   Chiasson M, 2019, NAT GENET, V51, P1072, DOI 10.1038/s41588-019-0461-4
   Chiticaru EA, 2022, BIOSENSORS-BASEL, V12, DOI 10.3390/bios12010039
   Cho William C. S., 2007, Genomics Proteomics & Bioinformatics, V5, P77, DOI 10.1016/S1672-0229(07)60018-7
   Choi C, 2019, ACCOUNTS CHEM RES, V52, P73, DOI 10.1021/acs.accounts.8b00491
   Cruz A, 2019, J PERS MED, V9, DOI 10.3390/jpm9030044
   Datta SK, 2015, WIRELESS OPTIC COMM, P164, DOI 10.1109/WOCC.2015.7346198
   DeBusschere BD, 2001, BIOSENS BIOELECTRON, V16, P543, DOI 10.1016/S0956-5663(01)00168-3
   Dehghani Z, 2020, FOOD CHEM, V309, DOI 10.1016/j.foodchem.2019.125690
   Denmark DJ, 2017, DRUG DELIV, V24, P1317, DOI 10.1080/10717544.2017.1373164
   Devi M, 2020, ACS SYM SER, V1353, P117, DOI [10.1021/BK-2020-1353.CH006, DOI 10.1021/BK-2020-1353.CH006]
   Dewia H.A., 2014, RSC ADV
   Dias R, 2019, GENOME MED, V11, DOI 10.1186/s13073-019-0689-8
   Dong BL, 2020, FOOD CHEM, V327, DOI 10.1016/j.foodchem.2020.127107
   Dong XC, 2010, ADV MATER, V22, P1649, DOI 10.1002/adma.200903645
   Du D, 2010, ANAL CHEM, V82, P2989, DOI 10.1021/ac100036p
   Dupre A, 2019, MICROELECTRON ENG, V209, P66, DOI 10.1016/j.mee.2019.02.005
   Egelhofer V, 2002, ANAL CHEM, V74, P1760, DOI 10.1021/ac011204g
   Erturk G, 2017, SENSORS-BASEL, V17, DOI 10.3390/s17020288
   Francis BM, 2022, 2D MATER, V9, DOI 10.1088/2053-1583/ac5411
   Gami M.U., 2018, EMERGING TECHNOLOGIE
   Gao N, 2016, P NATL ACAD SCI USA, V113, P14633, DOI 10.1073/pnas.1625010114
   Gao W, 2016, NATURE, V529, P509, DOI 10.1038/nature16521
   Gasperskaja Evelina, 2017, Acta Med Litu, V24, P1, DOI 10.6001/actamedica.v24i1.3457
   Georgiou P, 2011, ELECTRON LETT, V47, pS4, DOI 10.1049/el.2011.3157
   Green ED, 2020, NATURE, V586, P683, DOI 10.1038/s41586-020-2817-4
   Guan GF, 2012, J MICROMECH MICROENG, V22, DOI 10.1088/0960-1317/22/10/105037
   Guo Jingshu, 2019, High Throughput, V8, DOI 10.3390/ht8020013
   Harris PA, 2009, J BIOMED INFORM, V42, P377, DOI 10.1016/j.jbi.2008.08.010
   Hasan N, 2018, ADV MATER TECHNOL-US, V3, DOI 10.1002/admt.201800133
   Haun JB, 2011, SCI TRANSL MED, V3, DOI 10.1126/scitranslmed.3002048
   He XJ, 2022, ADV FUNCT MATER, V32, DOI 10.1002/adfm.202203964
   Heather JM, 2016, GENOMICS, V107, P1, DOI 10.1016/j.ygeno.2015.11.003
   Nguyen HH, 2015, SENSORS-BASEL, V15, P10481, DOI 10.3390/s150510481
   Horton RH, 2019, CLIN SCI, V133, P697, DOI 10.1042/CS20180436
   Hu K, 2015, MICROCHIM ACTA, V182, P949, DOI 10.1007/s00604-014-1412-5
   Hu X, 2021, NAT COMMUN, V12, DOI 10.1038/s41467-021-20907-z
   Huang Y, 2017, ELIFE, V6, DOI 10.7554/eLife.18834
   Huerta-Nunez LFE, 2019, SCI REP-UK, V9, DOI 10.1038/s41598-019-42776-9
   Hwang MT, 2016, P NATL ACAD SCI USA, V113, P7088, DOI 10.1073/pnas.1603753113
   Javar HA, 2020, ANAL CHIM ACTA, V1133, P48, DOI 10.1016/j.aca.2020.07.071
   Ji JJ, 2017, J AM CHEM SOC, V139, P11698, DOI 10.1021/jacs.7b06708
   Jia SL, 2022, CHEM COMMUN, V58, P467, DOI 10.1039/d1cc05429e
   Jung JH, 2010, ANGEW CHEM INT EDIT, V49, P5708, DOI 10.1002/anie.201001428
   Kang XH, 2009, BIOSENS BIOELECTRON, V25, P901, DOI 10.1016/j.bios.2009.09.004
   Karczewski KJ, 2020, NATURE, V581, P434, DOI 10.1038/s41586-020-2308-7
   Katsnelson MI, 2007, MATER TODAY, V10, P20, DOI 10.1016/S1369-7021(06)71788-6
   Kaur B, 2021, IEEE SENS J, V21, P23957, DOI 10.1109/JSEN.2021.3110967
   Kaushik S, 2019, SCI REP-UK, V9, DOI 10.1038/s41598-019-43531-w
   Kavsak PA, 2004, CLIN BIOCHEM, V37, P811, DOI 10.1016/j.clinbiochem.2004.06.003
   Kim DJ, 2013, BIOSENS BIOELECTRON, V41, P621, DOI 10.1016/j.bios.2012.09.040
   Kim HM, 2019, SCI REP-UK, V9, DOI 10.1038/s41598-019-52056-1
   Kim J, 2019, NAT BIOTECHNOL, V37, P389, DOI 10.1038/s41587-019-0045-y
   Kim KB, 2017, J TOXICOL ENV HEAL B, V20, P155, DOI 10.1080/10937404.2017.1290516
   Ko YA, 2013, SEMIN NEPHROL, V33, P354, DOI 10.1016/j.semnephrol.2013.05.007
   Konermann S, 2018, CELL, V173, P665, DOI 10.1016/j.cell.2018.02.033
   Kong TF, 2012, LAB CHIP, V12, P287, DOI 10.1039/c1lc20853e
   Lee DW, 2015, NANO RES, V8, P2340, DOI 10.1007/s12274-015-0744-8
   Lee J, 2014, SCI REP-UK, V4, DOI 10.1038/srep07352
   Li L, 2021, CANCER MANAG RES, V13, P2389, DOI 10.2147/CMAR.S291906
   Li MJ, 2015, CARBON, V86, P197, DOI 10.1016/j.carbon.2015.01.029
   Li P, 2017, BIOSENS BIOELECTRON, V98, P68, DOI 10.1016/j.bios.2017.06.027
   Li P, 2016, APPL PHYS LETT, V109, DOI 10.1063/1.4964347
   Li X, 2015, J MATERIOMICS, V1, P33, DOI 10.1016/j.jmat.2015.03.003
   Liang K.-H, 2013, BIOINFORMATICS BIOME
   Liang LB, 2014, NANO LETT, V14, P6400, DOI 10.1021/nl502892t
   Liang LS, 2021, ANAL CHIM ACTA, V1186, DOI 10.1016/j.aca.2021.339090
   Liao YH, 2014, ACS APPL MATER INTER, V6, P9988, DOI 10.1021/am503230h
   Lim BK, 2019, J MAGN MAGN MATER, V473, P21, DOI 10.1016/j.jmmm.2018.09.118
   Lin YM, 2010, SCIENCE, V327, P662, DOI 10.1126/science.1184289
   Liu C, 2017, BIOSENS BIOELECTRON, V94, P200, DOI 10.1016/j.bios.2017.03.004
   Liu CY, 2011, ANAL CHEM, V83, P6778, DOI 10.1021/ac201462d
   Liu JL, 2019, APPL SURF SCI, V484, P542, DOI 10.1016/j.apsusc.2019.03.295
   Liu JX, 2019, NANO LETT, V19, P1437, DOI 10.1021/acs.nanolett.8b03818
   Liu XX, 2021, BIOSENS BIOELECTRON, V173, DOI 10.1016/j.bios.2020.112798
   Lobry M, 2019, BIOSENS BIOELECTRON, V142, DOI 10.1016/j.bios.2019.111506
   Luppa PB, 2011, TRAC-TREND ANAL CHEM, V30, P887, DOI 10.1016/j.trac.2011.01.019
   Lv YX, 2021, MICROCHIM ACTA, V188, DOI 10.1007/s00604-020-04675-z
   Ma QJ, 2021, ADV OPT MATER, V9, DOI 10.1002/adom.202001313
   Mahmoodi P, 2020, J NANOBIOTECHNOL, V18, DOI 10.1186/s12951-020-0577-9
   Mardis ER, 2019, CSH PERSPECT MED, V9, DOI 10.1101/cshperspect.a036269
   Martin L, 2013, J RADIOL PROT, V33, P621, DOI 10.1088/0952-4746/33/3/621
   Meshginqalam B, 2018, IEEE SENS J, V18, P7537, DOI 10.1109/JSEN.2018.2861829
   Miyamoto Y., 2003, OKI TECH REV, V70, P82
   Mohammadniaei M, 2019, MICROMACHINES-BASEL, V10, DOI 10.3390/mi10100662
   Monat C, 2008, MICROFLUID NANOFLUID, V4, P81, DOI 10.1007/s10404-007-0222-z
   Moutaouakil A.E., 2020, ARXIV
   Nebbioso A, 2017, SCI REP-UK, V7, DOI 10.1038/s41598-017-12010-5
   Newman JD, 2005, BIOSENS BIOELECTRON, V20, P2435, DOI 10.1016/j.bios.2004.11.012
   Nie WY, 2017, ANAL CHIM ACTA, V993, P55, DOI 10.1016/j.aca.2017.09.015
   Nik-Zainal S, 2012, CELL, V149, DOI 10.1016/j.cell.2012.04.023
   Nolan M, 2007, NANO LETT, V7, P34, DOI 10.1021/nl061888d
   Noury N, 2016, NEUROIMAGE, V140, P99, DOI 10.1016/j.neuroimage.2016.03.065
   Onnela JP, 2021, NEUROPSYCHOPHARMACOL, V46, P45, DOI 10.1038/s41386-020-0771-3
   Ozcan A, 2008, LAB CHIP, V8, P98, DOI 10.1039/b713695a
   Pandey CM, 2018, BIOTECHNOL J, V13, DOI 10.1002/biot.201700047
   Pang S, 2013, ANALYST, V138, P2749, DOI 10.1039/c3an36642a
   Parab HJ, 2010, BIOSENS BIOELECTRON, V26, P667, DOI 10.1016/j.bios.2010.06.067
   Park H, 2017, ACS APPL MATER INTER, V9, P43490, DOI 10.1021/acsami.7b14479
   Park HS, 2016, SCI REP-UK, V6, DOI 10.1038/srep27407
   Park MK, 2014, PROC SPIE, V8990, DOI 10.1117/12.2040908
   Patriarchi T, 2020, NAT METHODS, V17, P1147, DOI 10.1038/s41592-020-0936-3
   Pchelintsev NA, 2016, PLOS ONE, V11, DOI 10.1371/journal.pone.0148023
   Peng WK, 2007, J MAGN RESON, V188, P267, DOI 10.1016/j.jmr.2007.06.015
   Peng WK, 2021, ENG REP, V3, DOI 10.1002/eng2.12383
   Peng WK, 2020, NPJ AGING MECH DIS, V6, DOI 10.1038/s41514-020-00049-0
   Peng WK, 2020, COMMUN BIOL, V3, DOI 10.1038/s42003-020-01262-z
   Peng WK, 2019, J PERS MED, V9, DOI 10.3390/jpm9030039
   Peng WK, 2014, NAT MED, V20, P1069, DOI 10.1038/nm.3622
   Peng WK, 2012, REV SCI INSTRUM, V83, DOI 10.1063/1.4754296
   Peres NMR, 2007, EPL-EUROPHYS LETT, V80, DOI 10.1209/0295-5075/80/67007
   Perkins DN, 1999, ELECTROPHORESIS, V20, P3551, DOI 10.1002/(SICI)1522-2683(19991201)20:18<3551::AID-ELPS3551>3.0.CO;2-2
   Petryayeva E, 2015, RSC ADV, V5, P22256, DOI 10.1039/c4ra15036h
   Pinapati P, 2020, ACS APPL NANO MATER, V3, P5107, DOI 10.1021/acsanm.0c00367
   Primiceri E, 2018, SENSORS-BASEL, V18, DOI 10.3390/s18113607
   Purcell S, 2007, AM J HUM GENET, V81, P559, DOI 10.1086/519795
   Qian ZS, 2014, NANOSCALE, V6, P5671, DOI 10.1039/c3nr06583a
   Qian ZS, 2014, CHEM-EUR J, V20, P16065, DOI 10.1002/chem.201404730
   Rahman MS, 2019, RESULTS PHYS, V15, DOI 10.1016/j.rinp.2019.102623
   Rahman MS, 2019, PHOTONIC NANOSTRUCT, V35, DOI 10.1016/j.photonics.2019.100711
   Raja A, 2016, NANO LETT, V16, P2328, DOI 10.1021/acs.nanolett.5b05012
   Ramalingam G., 2020, QUANTUM DOTS FUNDAME
   Rao R, 2018, ACS NANO, V12, P11756, DOI 10.1021/acsnano.8b06511
   Reale F, 2016, APPL MATER TODAY, V3, P11, DOI 10.1016/j.apmt.2015.12.003
   Rehm HL, 2017, NAT REV GENET, V18, P259, DOI 10.1038/nrg.2016.162
   Reik W, 2007, NATURE, V447, P425, DOI 10.1038/nature05918
   Ren X, 2017, ACS APPL MATER INTER, V9, P37637, DOI 10.1021/acsami.7b13416
   Renugopalakrishnan V, 2018, MRS COMMUN, V8, P625, DOI 10.1557/mrc.2018.198
   Rohaizad N, 2021, CHEM SOC REV, V50, P619, DOI 10.1039/d0cs00150c
   Rowley MJ, 2018, NAT REV GENET, V19, P789, DOI 10.1038/s41576-018-0060-8
   Safaryan AHM, 2019, NANOSCALE ADV, V1, P3709, DOI 10.1039/c9na00327d
   Samoilova J, 2021, J PERS MED, V11, DOI 10.3390/jpm11020148
   Sanches PL, 2019, NANOSCALE ADV, V1, P2216, DOI 10.1039/c9na00078j
   Saska S, 2021, POLYMERS-BASEL, V13, DOI 10.3390/polym13040563
   Selvolini G, 2017, SENSORS-BASEL, V17, DOI 10.3390/s17040718
   SHALER TA, 1995, RAPID COMMUN MASS SP, V9, P942, DOI 10.1002/rcm.1290091015
   Shavanova K, 2016, SENSORS-BASEL, V16, DOI 10.3390/s16020223
   Shi JY, 2017, BIOSENS BIOELECTRON, V93, P182, DOI 10.1016/j.bios.2016.09.012
   Shi JY, 2015, BIOSENS BIOELECTRON, V67, P595, DOI 10.1016/j.bios.2014.09.059
   Shi JY, 2015, BIOSENS BIOELECTRON, V65, P238, DOI 10.1016/j.bios.2014.10.050
   Shukla V, 2017, ACS APPL MATER INTER, V9, P39945, DOI 10.1021/acsami.7b06827
   Sindelar M, 2020, J AM CHEM SOC, V142, P9097, DOI 10.1021/jacs.9b13198
   Snyder M., 2016, GENOMICS PERSONALIZE
   SOMMER R, 1986, CLIN CHEM, V32, P1770
   Song EQ, 2013, BIOSENS BIOELECTRON, V47, P445, DOI 10.1016/j.bios.2013.03.030
   Sow WT, 2020, BIOSENS BIOELECTRON, V170, DOI 10.1016/j.bios.2020.112682
   St John Andrew, 2014, Clin Biochem Rev, V35, P155
   Stankovich S, 2006, NATURE, V442, P282, DOI 10.1038/nature04969
   Stegle O, 2012, BIOCOMPUT-PAC SYM, P323
   Steube A, 2017, NAT COMMUN, V8, DOI 10.1038/s41467-017-01251-7
   Strimbu K, 2010, CURR OPIN HIV AIDS, V5, P463, DOI 10.1097/COH.0b013e32833ed177
   Summers R, 2011, MEAS CONTROL-UK, V44, P186, DOI 10.1177/002029401104400606
   Sung MK, 2011, WORLD J RADIOL, V3, P256, DOI 10.4329/wjr.v3.i11.256
   Suwinski P, 2019, FRONT GENET, V10, DOI 10.3389/fgene.2019.00049
   Talboom JS, 2018, HUM MOL GENET, V27, pR35, DOI 10.1093/hmg/ddy092
   Tamisier R., 2018, INCORPORATING POLYSO, P409
   Tebyetekerwa M, 2020, ACS NANO, V14, P14579, DOI 10.1021/acsnano.0c08668
   Toh RJ, 2014, SCI REP-UK, V4, DOI 10.1038/srep06209
   Toh RJ, 2014, RSC ADV, V4, P8050, DOI 10.1039/c3ra45417g
   Torous J, 2016, JMIR MENT HEALTH, V3, DOI 10.2196/mental.5165
   Torrente-Rodriguez RM, 2020, MATTER-US, V2, P921, DOI 10.1016/j.matt.2020.01.021
   Tretyakova N, 2013, CHEM REV, V113, P2395, DOI 10.1021/cr300391r
   Tu TT, 2020, RSC ADV, V10, P7241, DOI 10.1039/c9ra09847j
   Tyers M, 2003, NATURE, V422, P193, DOI 10.1038/nature01510
   Urbanova V, 2016, NANOSCALE, V8, P12134, DOI 10.1039/c6nr00353b
   Urnov FD, 2018, NAT MED, V24, P899, DOI 10.1038/s41591-018-0110-y
   van Steensel B, 2019, NAT REV MOL CELL BIO, V20, P327, DOI 10.1038/s41580-019-0114-6
   Veiga MI, 2020, MALARIA J, V19, DOI 10.1186/s12936-020-3149-4
   Vinaiphat A, 2021, FRONT ONCOL, V11, DOI 10.3389/fonc.2021.559822
   Vineis P, 2020, ENVIRON INT, V143, DOI 10.1016/j.envint.2020.105887
   Vo-Dinh T., 2003, BIOMEDICAL PHOTONICS
   Vogenberg F Randy, 2010, P T, V35, P560
   Vrijheid M, 2014, THORAX, V69, P876, DOI 10.1136/thoraxjnl-2013-204949
   Walder BJ, 2019, ACS CENTRAL SCI, V5, P515, DOI 10.1021/acscentsci.8b00916
   Wang JL, 2017, CHINESE PHYS B, V26, DOI 10.1088/1674-1056/26/3/037106
   Wang Q, 2019, IEEE T INSTRUM MEAS, V68, P3350, DOI 10.1109/TIM.2018.2875961
   Wang QB, 2013, ANAL CHEM, V85, P12182, DOI 10.1021/ac403646n
   Wang XH, 2009, J APPL PHYS, V106, DOI 10.1063/1.3197413
   Wu LL, 2020, CHEM SOC REV, V49, P5110, DOI 10.1039/c9cs00318e
   Wu Q, 2019, BIOSENS BIOELECTRON, V144, DOI 10.1016/j.bios.2019.111697
   Xi Q, 2014, ANAL CHEM, V86, P1361, DOI 10.1021/ac403944c
   Xia YP, 2021, TALANTA, V223, DOI 10.1016/j.talanta.2020.121766
   Xing XJ, 2013, BIOMACROMOLECULES, V14, P117, DOI 10.1021/bm301469q
   Xu MS, 2013, CHEM REV, V113, P3766, DOI 10.1021/cr300263a
   Xu SC, 2018, APPL SURF SCI, V427, P1114, DOI 10.1016/j.apsusc.2017.09.113
   Xu SC, 2017, NAT COMMUN, V8, DOI 10.1038/ncomms14902
   Yadav P, 2021, ACS NANO, V15, P4861, DOI 10.1021/acsnano.0c09595
   Yang HS, 2022, MICROCHIM ACTA, V189, DOI 10.1007/s00604-021-05150-z
   Yang YR, 2020, NAT BIOTECHNOL, V38, P217, DOI 10.1038/s41587-019-0321-x
   Yanik AA, 2010, NANO LETT, V10, P4962, DOI 10.1021/nl103025u
   Yoo G, 2017, NANO RES, V10, P767, DOI 10.1007/s12274-016-1289-1
   Yuan YJ, 2011, MEAS SCI TECHNOL, V22, DOI 10.1088/0957-0233/22/4/045201
   Zhang CZ, 2015, NATURE, V522, P179, DOI 10.1038/nature14493
   Zhang H, 2018, SCI REP-UK, V8, DOI 10.1038/s41598-018-30529-z
   Zhang H, 2008, J R SOC INTERFACE, V5, P671, DOI 10.1098/rsif.2008.0052
   Zhang H, 2018, CHEM REV, V118, P6089, DOI 10.1021/acs.chemrev.8b00278
   Zhang H, 2015, ACS APPL MATER INTER, V7, P16152, DOI 10.1021/acsami.5b04773
   Zhang KX, 2021, NANO EXPRESS, V2, DOI 10.1088/2632-959X/abd45b
   Zhang M, 2011, CHEM COMMUN, V47, P2399, DOI 10.1039/c0cc04887a
   Zhang SD, 2017, CHEM REV, V117, P12942, DOI 10.1021/acs.chemrev.7b00088
   Zhang Y, 2021, APPL SURF SCI, V548, DOI 10.1016/j.apsusc.2021.149169
   Zhang Y, 2015, ADV MATER, V27, P935, DOI 10.1002/adma.201404568
   Zhao JY, 2022, TALANTA, V237, DOI 10.1016/j.talanta.2021.122927
   Zheng J, 2020, J MATER SCI, V55, P7226, DOI 10.1007/s10853-020-04507-8
   Zhou X, 2021, SCI REP-UK, V11, DOI 10.1038/s41598-021-00427-y
   Zhu CF, 2013, J AM CHEM SOC, V135, P5998, DOI 10.1021/ja4019572
   Zhu L., 2020, EMERGING 2D MAT DEVI, P29, DOI [DOI 10.1016/B978-0-12-818386-1.00002-3, 10.1016/B978-0-12-818386-1.00002-3]
NR 238
TC 2
Z9 2
U1 4
U2 7
PU WALTER DE GRUYTER GMBH
PI BERLIN
PA GENTHINER STRASSE 13, D-10785 BERLIN, GERMANY
SN 2192-8606
EI 2192-8614
J9 NANOPHOTONICS-BERLIN
JI Nanophotonics
PD DEC 14
PY 2022
VL 11
IS 22
BP 5019
EP 5039
DI 10.1515/nanoph-2022-0439
EA SEP 2022
PG 21
WC Nanoscience & Nanotechnology; Materials Science, Multidisciplinary;
   Optics; Physics, Applied
WE Science Citation Index Expanded (SCI-EXPANDED)
SC Science & Technology - Other Topics; Materials Science; Optics; Physics
GA 7A6VT
UT WOS:000854975700001
OA gold
DA 2023-07-01
ER

PT J
AU Moulahoum, H
   Ghorbanizamani, F
   Celik, EG
   Timur, S
AF Moulahoum, Hichem
   Ghorbanizamani, Faezeh
   Guler Celik, Emine
   Timur, Suna
TI Nano-Scaled Materials and Polymer Integration in Biosensing Tools
SO BIOSENSORS-BASEL
LA English
DT Review
DE nanocomposites; polymer scaffolds; nanoparticles; optical sensing;
   point-of-care diagnostics
ID MOLECULARLY IMPRINTED POLYMER; REDUCED GRAPHENE OXIDE; ELECTROCHEMICAL
   DNA BIOSENSOR; MULTIWALLED CARBON NANOTUBES; CONDUCTING POLYMER;
   NONENZYMATIC GLUCOSE; NANOCOMPOSITE HYDROGELS; CELLULOSE NANOCRYSTALS;
   POLYANILINE COMPOSITES; MECHANICAL-PROPERTIES
AB The evolution of biosensors and diagnostic devices has been thriving in its ability to provide reliable tools with simplified operation steps. These evolutions have paved the way for further advances in sensing materials, strategies, and device structures. Polymeric composite materials can be formed into nanostructures and networks of different types, including hydrogels, vesicles, dendrimers, molecularly imprinted polymers (MIP), etc. Due to their biocompatibility, flexibility, and low prices, they are promising tools for future lab-on-chip devices as both manufacturing materials and immobilization surfaces. Polymers can also allow the construction of scaffold materials and 3D structures that further elevate the sensing capabilities of traditional 2D biosensors. This review discusses the latest developments in nano-scaled materials and synthesis techniques for polymer structures and their integration into sensing applications by highlighting their various structural advantages in producing highly sensitive tools that rival bench-top instruments. The developments in material design open a new door for decentralized medicine and public protection that allows effective onsite and point-of-care diagnostics.
C1 [Moulahoum, Hichem; Ghorbanizamani, Faezeh; Timur, Suna] Ege Univ, Fac Sci, Biochem Dept, TR-35100 Izmir, Turkey.
   [Guler Celik, Emine] Ege Univ, Fac Sci, Bioengn Dept, TR-35100 Izmir, Turkey.
   [Timur, Suna] Ege Univ, Res & Applicat Ctr, Cent Res Testing & Anal Lab, TR-35100 Izmir, Turkey.
C3 Ege University; Ege University; Ege University
RP Timur, S (通讯作者)，Ege Univ, Fac Sci, Biochem Dept, TR-35100 Izmir, Turkey.; Timur, S (通讯作者)，Ege Univ, Res & Applicat Ctr, Cent Res Testing & Anal Lab, TR-35100 Izmir, Turkey.
EM hic_moul@hotmail.com; faezeh.zamani2@gmail.com;
   emine.guler.celik@ege.edu.tr; suna.timur@ege.edu.tr
RI Guler Celik, Emine/AAM-3317-2021; MOULAHOUM, Hichem/DIC-3335-2022
OI Guler Celik, Emine/0000-0003-2381-9775; MOULAHOUM,
   Hichem/0000-0003-3934-6415
CR Adegoke O, 2022, COLLOID SURFACE A, V646, DOI 10.1016/j.colsurfa.2022.129013
   Adegoke O, 2021, COLLOID SURFACE A, V627, DOI 10.1016/j.colsurfa.2021.127194
   Adeloju SB, 2016, MICROCHIM ACTA, V183, P1341, DOI 10.1007/s00604-016-1748-0
   Afzali Z, 2022, MICROCHEM J, V177, DOI 10.1016/j.microc.2022.107215
   Aghamiri ZS, 2019, J SOLID STATE ELECTR, V23, P2233, DOI 10.1007/s10008-019-04300-x
   Ahmad R, 2015, CHEM MATER, V27, P5464, DOI 10.1021/acs.chemmater.5b00138
   Akbulut H, 2015, ACS APPL MATER INTER, V7, P20612, DOI 10.1021/acsami.5b04967
   Al-Sagur H, 2017, BIOSENS BIOELECTRON, V92, P638, DOI 10.1016/j.bios.2016.10.038
   Albayati SAR, 2019, B MATER SCI, V42, DOI 10.1007/s12034-019-1850-0
   Alexander S, 2017, EUR POLYM J, V86, P106, DOI 10.1016/j.eurpolymj.2016.11.024
   Ali H, 2019, NEW J CHEM, V43, P1536, DOI 10.1039/c8nj05883k
   Alizadeh T, 2019, TALANTA, V192, P103, DOI 10.1016/j.talanta.2018.08.027
   Altun A, 2020, J ELECTROCHEM SOC, V167, DOI 10.1149/1945-7111/ab9c81
   An KH, 2004, ADV MATER, V16, P1005, DOI 10.1002/adma.200306176
   Apetrei RM, 2020, ELECTROCHIM ACTA, V353, DOI 10.1016/j.electacta.2020.136484
   Arlyapov VA, 2021, ENZYME MICROB TECH, V143, DOI 10.1016/j.enzmictec.2020.109706
   Arotiba O, 2008, SENSORS-BASEL, V8, P6791, DOI 10.3390/s8116791
   Arslan M, 2017, POLYMERS-BASEL, V9, DOI 10.3390/polym9100499
   Aydin M, 2018, BIOSENS BIOELECTRON, V117, P720, DOI 10.1016/j.bios.2018.07.010
   Aznar-Gadea E, 2021, ACS APPL POLYM MATER, V3, P2960, DOI 10.1021/acsapm.1c00116
   Bachhav S., 2015, J MAT SCI CHEM ENG, V03, P30, DOI [10.4236/msce.2015.310005, DOI 10.4236/MSCE.2015.310005]
   Barbosa AI, 2017, ANALYST, V142, P858, DOI 10.1039/c6an02445a
   Bhattacharya S, 2016, CHEM REV, V116, P11967, DOI 10.1021/acs.chemrev.6b00221
   Bi H, 2020, J ELECTROANAL CHEM, V870, DOI 10.1016/j.jelechem.2020.114216
   Bialas F, 2021, ENZYME MICROB TECH, V150, DOI 10.1016/j.enzmictec.2021.109864
   BLUMSTEIN A, 1965, J POLYM SCI PART A, V3, P2653, DOI 10.1002/pol.1965.100030720
   Bolat G, 2018, SENSORS-BASEL, V18, DOI 10.3390/s18030773
   Carrasco S, 2016, CHEM MATER, V28, P7947, DOI 10.1021/acs.chemmater.6b03613
   Cele HM, 2014, POLYM TEST, V36, P24, DOI 10.1016/j.polymertesting.2014.03.010
   Chaitong N, 2021, MICROCHEM J, V171, DOI 10.1016/j.microc.2021.106838
   Chen T, 2018, MACROMOL RAPID COMM, V39, DOI 10.1002/marc.201800337
   Chen XJ, 2014, ANAL CHEM, V86, P4278, DOI 10.1021/ac404070m
   Cheng Y, 2013, SENSOR ACTUAT B-CHEM, V182, P288, DOI 10.1016/j.snb.2013.03.007
   Ciftci H, 2012, REACT FUNCT POLYM, V72, P127, DOI 10.1016/j.reactfunctpolym.2011.11.006
   Cui HF, 2019, BIOSENS BIOELECTRON, V141, DOI 10.1016/j.bios.2019.111452
   Cui N, 2020, BIOMED MATER, V15, DOI 10.1088/1748-605X/ab5cfc
   Deswal R., 2022, SENSORS INT, V3, DOI DOI 10.1016/J.SINTL.2022.100174
   Dong YX, 2019, ACS NANO, V13, P9918, DOI 10.1021/acsnano.9b04231
   Duan XX, 2019, SENSOR ACTUAT B-CHEM, V292, P121, DOI 10.1016/j.snb.2019.04.107
   Dubey N, 2019, INT J POLYM MATER PO, DOI 10.1080/00914037.2019.1605513
   Emre FB, 2015, SYNTHETIC MET, V207, P102, DOI 10.1016/j.synthmet.2015.06.015
   Erkmen C, 2020, SENSOR ACTUAT B-CHEM, V316, DOI 10.1016/j.snb.2020.128121
   Fan B, 2020, ACS MATER LETT, V2, P492, DOI 10.1021/acsmaterialslett.0c00043
   Fawaz J., 2014, SYNTHESIS POLYM NANO, P1, DOI DOI 10.1002/9783527670307.CH1
   Fenoy GE, 2020, BIOSENS BIOELECTRON, V148, DOI 10.1016/j.bios.2019.111796
   Fernandez-Puig S, 2022, MATER LETT, V309, DOI 10.1016/j.matlet.2021.131324
   Frasconi M, 2010, ANAL CHEM, V82, P7335, DOI 10.1021/ac101319k
   Gao YS, 2014, BIOSENS BIOELECTRON, V62, P261, DOI 10.1016/j.bios.2014.06.044
   Garg V, 2021, COMPOS SCI TECHNOL, V213, DOI 10.1016/j.compscitech.2021.108894
   Gautam V, 2018, ANAL BIOANAL CHEM, V410, P2173, DOI 10.1007/s00216-018-0880-6
   Gavalas VG, 2006, ANAL BIOANAL CHEM, V384, P65, DOI 10.1007/s00216-005-0039-0
   Ghanbari K, 2018, SENSOR ACTUAT B-CHEM, V258, P1066, DOI 10.1016/j.snb.2017.11.145
   Ghanbari K, 2016, ANAL BIOCHEM, V498, P37, DOI 10.1016/j.ab.2016.01.006
   Ghorbanizamani F, 2022, J MOL LIQ, V357, DOI 10.1016/j.molliq.2022.119075
   Ghorbanizamani F, 2022, IEEE SENS J, V22, P1146, DOI 10.1109/JSEN.2021.3133599
   Ghorbanizamani F, 2021, ACS SENSORS, V6, P2988, DOI 10.1021/acssensors.1c00854
   Ghorbanizamani F, 2021, BIOSENS BIOELECTRON, V192, DOI 10.1016/j.bios.2021.113484
   Gobi R, 2021, POLYMERS-BASEL, V13, DOI 10.3390/polym13121962
   Gong HY, 2019, ACS APPL NANO MATER, V2, P1655, DOI 10.1021/acsanm.9b00112
   Guler E, 2017, ANAL CHEM, V89, P9629, DOI 10.1021/acs.analchem.7b03017
   Guler E, 2014, MAT SCI ENG C-MATER, V40, P148, DOI 10.1016/j.msec.2014.03.063
   Gupta A, 2019, ENVIRON RES, V171, P395, DOI 10.1016/j.envres.2019.01.049
   Han R, 2020, BIOSENS BIOELECTRON, V164, DOI 10.1016/j.bios.2020.112317
   Haq MA, 2017, MAT SCI ENG C-MATER, V70, P842, DOI 10.1016/j.msec.2016.09.081
   Hashemi S.A., 2022, MATER CHEM PHYS, V279, P125743, DOI [10.1016/j.matchemphys.2022.125743, DOI 10.1016/J.MATCHEMPHYS.2022.125743]
   Hatchett DW, 2008, CHEM REV, V108, P746, DOI 10.1021/cr068112h
   Hoa LT, 2015, SENSOR ACTUAT B-CHEM, V210, P618, DOI 10.1016/j.snb.2015.01.020
   Holzinger M, 2021, SENSOR ACTUAT B-CHEM, V348, DOI 10.1016/j.snb.2021.130700
   Huang J, 2016, BIOCHEM ENG J, V114, P265, DOI 10.1016/j.bej.2016.07.012
   Huang JX, 2006, PURE APPL CHEM, V78, P15, DOI 10.1351/pac200678010015
   Huang KJ, 2014, SENSOR ACTUAT B-CHEM, V194, P303, DOI 10.1016/j.snb.2013.12.106
   Hussain KK, 2020, BIOSENS BIOELECTRON, V155, DOI 10.1016/j.bios.2020.112094
   Hwang Y, 2018, APPL SURF SCI, V429, P258, DOI 10.1016/j.apsusc.2017.06.243
   Jamei HR, 2021, BIOELECTROCHEMISTRY, V138, DOI 10.1016/j.bioelechem.2020.107701
   Jang E, 2010, ANALYST, V135, P2871, DOI 10.1039/c0an00353k
   Jia NM, 2014, SENSOR ACTUAT B-CHEM, V195, P165, DOI 10.1016/j.snb.2014.01.043
   Jia XL, 2018, LANGMUIR, V34, P3987, DOI 10.1021/acs.langmuir.8b00186
   Jing X, 2017, CARBON, V125, P557, DOI 10.1016/j.carbon.2017.09.071
   John B., 2020, NANORODS NANOCOMPOSI, DOI [10.5772/intechopen.86826, DOI 10.5772/INTECHOPEN.86826]
   Kailasa S, 2019, MATER LETT, V245, P118, DOI 10.1016/j.matlet.2019.02.103
   Karimi-Maleh H, 2015, IND ENG CHEM RES, V54, P3634, DOI 10.1021/ie504438z
   Karki S, 2021, INT J BIOL MACROMOL, V193, P2121, DOI 10.1016/j.ijbiomac.2021.11.044
   Karousis N, 2010, CHEM REV, V110, P5366, DOI 10.1021/cr100018g
   Kaur G, 2021, POLYM-PLAST TECH MAT, V60, P502, DOI 10.1080/25740881.2020.1844233
   Keshavarz M, 2020, SENSOR ACTUAT B-CHEM, V323, DOI 10.1016/j.snb.2020.128703
   Keshavarz M, 2018, ADV SCI, V5, DOI 10.1002/advs.201700548
   Khan A, 2018, POLYM-PLAST TECHNOL, V57, P335, DOI 10.1080/03602559.2017.1329431
   Khan MS, 2017, ANAL CHEM, V89, P2107, DOI 10.1021/acs.analchem.6b04769
   Khazaei S, 2021, CARBOHYD POLYM, V266, DOI 10.1016/j.carbpol.2021.118105
   Khoder R, 2020, MAT SCI ENG C-MATER, V108, DOI 10.1016/j.msec.2019.110371
   Kingshott P, 1999, CURR OPIN SOLID ST M, V4, P403, DOI 10.1016/S1359-0286(99)00018-2
   Kotanen CN, 2013, TALANTA, V103, P228, DOI 10.1016/j.talanta.2012.10.037
   Kumar S, 2018, PROG POLYM SCI, V80, P1, DOI 10.1016/j.progpolymsci.2018.03.001
   Kumar S, 2019, ANAL CHIM ACTA, V1056, P135, DOI 10.1016/j.aca.2018.12.053
   Hoa LT, 2016, SENSOR ACTUAT B-CHEM, V223, P76, DOI 10.1016/j.snb.2015.09.009
   Lee JM, 2018, SENSOR ACTUAT B-CHEM, V258, P1042, DOI 10.1016/j.snb.2017.11.151
   Lee KM, 2018, POLYMERS-BASEL, V10, DOI 10.3390/polym10050551
   Li J, 2013, SENSOR ACTUAT B-CHEM, V188, P99, DOI 10.1016/j.snb.2013.06.082
   Li J, 2007, SENSOR ACTUAT B-CHEM, V124, P486, DOI 10.1016/j.snb.2007.01.021
   Li LL, 2018, NANO LETT, V18, P3322, DOI 10.1021/acs.nanolett.8b00003
   Li LL, 2015, NANO LETT, V15, P1146, DOI 10.1021/nl504217p
   Li MF, 2021, INT J BIOL MACROMOL, V166, P1526, DOI 10.1016/j.ijbiomac.2020.11.032
   Li Y, 2019, POLYM TEST, V75, P38, DOI 10.1016/j.polymertesting.2019.01.022
   Li YQ, 2021, INT J BIOL MACROMOL, V172, P41, DOI 10.1016/j.ijbiomac.2021.01.017
   Li ZJ, 2019, SENSOR ACTUAT B-CHEM, V295, P93, DOI 10.1016/j.snb.2019.05.070
   Lian WJ, 2012, BIOSENS BIOELECTRON, V38, P163, DOI 10.1016/j.bios.2012.05.017
   Lim SL, 2017, SENSOR ACTUAT B-CHEM, V252, P409, DOI 10.1016/j.snb.2017.06.003
   Lin XK, 2019, J COLLOID INTERF SCI, V535, P491, DOI 10.1016/j.jcis.2018.10.017
   Liu L, 2015, BIOSENS BIOELECTRON, V63, P483, DOI 10.1016/j.bios.2014.07.074
   Liu S, 2012, BIOSENS BIOELECTRON, V36, P186, DOI 10.1016/j.bios.2012.04.011
   Liu Y, 2018, BIOSENS BIOELECTRON, V100, P374, DOI 10.1016/j.bios.2017.09.021
   Liu YG, 2008, J PHYS CHEM B, V112, P9237, DOI 10.1021/jp801938w
   Liu ZP, 2019, SENSOR ACTUAT B-CHEM, V288, P363, DOI 10.1016/j.snb.2019.02.097
   Lu HB, 2018, COMPOS PART B-ENG, V151, P148, DOI 10.1016/j.compositesb.2018.06.011
   Lu MD, 2019, ACS SENSORS, V4, P613, DOI 10.1021/acssensors.8b01372
   Lu ZW, 2019, MAT SCI ENG C-MATER, V102, P708, DOI 10.1016/j.msec.2019.04.072
   Luo J, 2011, ANALYST, V136, P4500, DOI 10.1039/c1an15515f
   Ma JX, 2022, LANGMUIR, V38, P751, DOI 10.1021/acs.langmuir.1c02741
   MacDiarmid AG, 2001, SYNTHETIC MET, V125, P11, DOI 10.1016/S0379-6779(01)00508-2
   Maduraiveeran G, 2020, ANAL METHODS-UK, V12, P1688, DOI 10.1039/d0ay00171f
   Mai NXD, 2017, ENVIRON SCI-NANO, V4, P955, DOI 10.1039/c6en00695g
   Maines A, 1996, ANAL CHIM ACTA, V333, P223, DOI 10.1016/0003-2670(96)00222-X
   Marimuthu T, 2015, SYNTHETIC MET, V207, P35, DOI 10.1016/j.synthmet.2015.06.007
   Matlou Gauta Gold, 2016, Sensing and Bio-Sensing Research, V10, P27, DOI 10.1016/j.sbsr.2016.08.003
   Mattoussi M, 2018, SENSOR ACTUAT B-CHEM, V274, P412, DOI 10.1016/j.snb.2018.07.145
   Meng Y, 2019, INT J BIOL MACROMOL, V135, P1006, DOI 10.1016/j.ijbiomac.2019.05.198
   Miao JN, 2020, ANAL CHIM ACTA, V1095, P82, DOI 10.1016/j.aca.2019.10.027
   Midya L, 2019, J COLLOID INTERF SCI, V542, P187, DOI 10.1016/j.jcis.2019.01.121
   Miodek A, 2016, TALANTA, V154, P446, DOI 10.1016/j.talanta.2016.03.076
   Miodek A, 2013, ANAL CHEM, V85, P7704, DOI 10.1021/ac400605p
   Mishra SK, 2014, POLYMER, V55, P4003, DOI 10.1016/j.polymer.2014.05.061
   Mohajeri S, 2019, J ELECTROCHEM SCI EN, V9, P207, DOI 10.5599/jese.666
   Mohammadi S, 2021, TALANTA, V224, DOI 10.1016/j.talanta.2020.121895
   Mondal K, 2017, SENSOR ACTUAT B-CHEM, V246, P202, DOI 10.1016/j.snb.2017.02.050
   Motaharian A, 2019, SENSOR ACTUAT B-CHEM, V288, P356, DOI 10.1016/j.snb.2019.03.007
   Moulahoum H, 2021, MICROCHIM ACTA, V188, DOI 10.1007/s00604-021-05062-y
   Mousazadeh M, 2022, J ELECTROANAL CHEM, V905, DOI 10.1016/j.jelechem.2021.115962
   Moxon SR, 2019, MAT SCI ENG C-MATER, V104, DOI 10.1016/j.msec.2019.109904
   Munoz J, 2020, NANOSCALE, V12, P9884, DOI 10.1039/d0nr01702g
   Murugesan S, 2020, ADV FUNCT MATER, V30, DOI 10.1002/adfm.201908101
   Muya FN, 2020, ELECTROCATALYSIS-US, V11, P374, DOI 10.1007/s12678-020-00592-0
   Nguyet NT, 2019, J ELECTRON MATER, V48, P6231, DOI 10.1007/s11664-019-07414-0
   Nie T, 2014, J ELECTROANAL CHEM, V717, P1, DOI 10.1016/j.jelechem.2014.01.006
   Nowicka AM, 2014, ELECTROCHIM ACTA, V140, P65, DOI 10.1016/j.electacta.2014.03.187
   Pavon E, 2021, INORGANICS, V9, DOI 10.3390/inorganics9060043
   Zanini VIP, 2016, TALANTA, V150, P646, DOI 10.1016/j.talanta.2015.12.046
   Pedrosa VA, 2011, ELECTROANAL, V23, P1142, DOI 10.1002/elan.201000654
   Pei ZX, 2021, INT J BIOL MACROMOL, V179, P324, DOI 10.1016/j.ijbiomac.2021.03.023
   Phetsang S, 2019, BIOELECTROCHEMISTRY, V127, P125, DOI 10.1016/j.bioelechem.2019.01.008
   Phongphut A, 2013, SENSOR ACTUAT B-CHEM, V178, P501, DOI 10.1016/j.snb.2013.01.012
   Phonklam K, 2020, SENSOR ACTUAT B-CHEM, V308, DOI 10.1016/j.snb.2019.127630
   Pourreza N, 2018, TALANTA, V179, P92, DOI 10.1016/j.talanta.2017.10.035
   Qiu JD, 2011, SENSOR ACTUAT B-CHEM, V160, P287, DOI 10.1016/j.snb.2011.07.049
   Quilez-Alburquerque J, 2021, POLYMER, V230, DOI 10.1016/j.polymer.2021.124041
   Ramanaviciene A, 2021, POLYMERS-BASEL, V13, DOI 10.3390/polym13060917
   Rao HB, 2017, BIOSENS BIOELECTRON, V87, P1029, DOI 10.1016/j.bios.2016.09.074
   Rebelo R, 2019, BIOSENS BIOELECTRON, V130, P20, DOI 10.1016/j.bios.2018.12.057
   Rong QF, 2015, SCI REP-UK, V5, DOI 10.1038/srep11440
   Roushani M, 2017, MAT SCI ENG C-MATER, V71, P1106, DOI 10.1016/j.msec.2016.11.079
   Ruiz-Sanchez AJ, 2017, J MATER CHEM B, V5, P7262, DOI 10.1039/c7tb01394a
   Sadrolhosseini AR, 2014, PLOS ONE, V9, DOI 10.1371/journal.pone.0093962
   Sahyar BY, 2019, BIOELECTROCHEMISTRY, V130, DOI 10.1016/j.bioelechem.2019.107327
   Salazar P, 2019, J ELECTROANAL CHEM, V837, P191, DOI 10.1016/j.jelechem.2019.02.032
   Sarkar T, 2017, INT J ENVIRON RES, V11, P591, DOI 10.1007/s41742-017-0052-0
   Schneider MC, 2019, ACTA BIOMATER, V93, P97, DOI 10.1016/j.actbio.2019.03.046
   Sengel TY, 2018, MAT SCI ENG C-MATER, V90, P211, DOI 10.1016/j.msec.2018.04.043
   Sengel TY, 2017, SENSOR ACTUAT B-CHEM, V246, P310, DOI 10.1016/j.snb.2017.02.087
   Seo KD, 2020, SENSOR ACTUAT B-CHEM, V313, DOI 10.1016/j.snb.2020.128017
   Shahnavaz Z, 2014, APPL SURF SCI, V317, P622, DOI 10.1016/j.apsusc.2014.08.194
   Sharma KP, 2022, INT J BIOL MACROMOL, V206, P708, DOI 10.1016/j.ijbiomac.2022.02.142
   Sharma S, 2014, SENSOR ACTUAT B-CHEM, V194, P213, DOI 10.1016/j.snb.2013.12.050
   Shojaeiarani J, 2019, CARBOHYD POLYM, V216, P247, DOI 10.1016/j.carbpol.2019.04.033
   Shrivastava S, 2016, TRAC-TREND ANAL CHEM, V82, P55, DOI 10.1016/j.trac.2016.04.005
   Shukla SK, 2014, ENZYME MICROB TECH, V66, P48, DOI 10.1016/j.enzmictec.2014.08.003
   Singh N, 2020, LAB CHIP, V20, P760, DOI 10.1039/c9lc00751b
   Suckeveriene RY, 2011, REV CHEM ENG, V27, P15, DOI 10.1515/REVCE.2011.004
   Tajik S, 2021, IND ENG CHEM RES, V60, P1112, DOI 10.1021/acs.iecr.0c04952
   Tan B, 2016, BIOSENS BIOELECTRON, V83, P267, DOI 10.1016/j.bios.2016.04.065
   Taylor IM, 2017, BIOSENS BIOELECTRON, V89, P400, DOI 10.1016/j.bios.2016.05.084
   Teh KS, 2005, J MICROMECH MICROENG, V15, P2019, DOI 10.1088/0960-1317/15/11/005
   Thakur H, 2017, TALANTA, V171, P115, DOI 10.1016/j.talanta.2017.04.063
   Thakur S, 2018, J CLEAN PROD, V198, P143, DOI 10.1016/j.jclepro.2018.06.259
   Thunyakontirakun W, 2019, MATER TODAY-PROC, V17, P2070, DOI 10.1016/j.matpr.2019.06.255
   Tovide O, 2014, SENSOR ACTUAT B-CHEM, V205, P184, DOI 10.1016/j.snb.2014.07.116
   TURNER RFB, 1994, ACS SYM SER, V556, P211
   Unal B, 2017, NEW J CHEM, V41, P9371, DOI 10.1039/c7nj01751k
   Varaprasad K, 2017, MAT SCI ENG C-MATER, V79, P958, DOI 10.1016/j.msec.2017.05.096
   Velayudham J, 2021, MATER LETT, V305, DOI 10.1016/j.matlet.2021.130801
   Wahid F, 2020, COMPOS PART B-ENG, V200, DOI 10.1016/j.compositesb.2020.108208
   Wahid F, 2019, INT J BIOL MACROMOL, V122, P380, DOI 10.1016/j.ijbiomac.2018.10.105
   Wang CY, 2019, ANAL CHIM ACTA, V1090, P64, DOI 10.1016/j.aca.2019.09.029
   Wang CY, 2017, ANAL CHEM, V89, P12391, DOI 10.1021/acs.analchem.7b03486
   Wang GX, 2021, J ELECTROANAL CHEM, V900, DOI 10.1016/j.jelechem.2021.115708
   Wang LS, 2022, SENSOR ACTUAT A-PHYS, V334, DOI 10.1016/j.sna.2021.113324
   Wang LS, 2022, COLLOID SURFACE A, V632, DOI 10.1016/j.colsurfa.2021.127843
   Wang ML, 2019, ELECTROANAL, V31, P711, DOI 10.1002/elan.201800721
   Wang ML, 2019, J ELECTROANAL CHEM, V832, P174, DOI 10.1016/j.jelechem.2018.10.057
   Wang WT, 2014, BIOSENS BIOELECTRON, V58, P153, DOI 10.1016/j.bios.2014.02.055
   Wei Q, 2010, BIOMATERIALS, V31, P7332, DOI 10.1016/j.biomaterials.2010.06.014
   Wei YB, 2019, BIOSENS BIOELECTRON, V131, P156, DOI 10.1016/j.bios.2019.02.015
   Woo J, 2022, J ELECTROANAL CHEM, V906, DOI 10.1016/j.jelechem.2021.115998
   Xu LH, 2019, BIOSENS BIOELECTRON, V143, DOI 10.1016/j.bios.2019.111601
   Xu S, 2018, ACS APPL MATER INTER, V10, P24850, DOI 10.1021/acsami.8b08558
   Xu SP, 2019, CARBOHYD POLYM, V214, P8, DOI 10.1016/j.carbpol.2019.03.008
   Yang T, 2014, ACS APPL MATER INTER, V6, P19050, DOI 10.1021/am504998e
   Yang TT, 2019, BIOSENS BIOELECTRON, V141, DOI 10.1016/j.bios.2019.111406
   Yang YQ, 2016, ACS APPL MATER INTER, V8, P15741, DOI 10.1021/acsami.6b04176
   Yao B, 2021, ACS APPL MATER INTER, V13, P19816, DOI 10.1021/acsami.1c04453
   Yilmaz T, 2016, POLYM CHEM-UK, V7, P7304, DOI 10.1039/c6py01764a
   You M, 2018, BIOSENS BIOELECTRON, V112, P72, DOI 10.1016/j.bios.2018.04.038
   Yu MZ, 2019, ANAL CHIM ACTA, V1080, P84, DOI 10.1016/j.aca.2019.06.053
   Yu XH, 2021, CHEM MATER, V33, P6146, DOI 10.1021/acs.chemmater.1c01595
   Yu ZY, 2016, BIOSENS BIOELECTRON, V75, P161, DOI 10.1016/j.bios.2015.08.024
   Yuan JP, 2013, ANGEW CHEM INT EDIT, V52, P976, DOI 10.1002/anie.201205791
   Zamani FG, 2019, TRAC-TREND ANAL CHEM, V118, P264, DOI 10.1016/j.trac.2019.05.031
   Zamora-Galvez A, 2017, ELECTROCHEM COMMUN, V82, P6, DOI 10.1016/j.elecom.2017.07.007
   Zang YJ, 2020, MICROCHEM J, V156, DOI 10.1016/j.microc.2020.104845
   Zhang KH, 2017, SENSOR ACTUAT B-CHEM, V243, P721, DOI 10.1016/j.snb.2016.12.063
   Zhang KX, 2014, ELECTROCHIM ACTA, V137, P518, DOI 10.1016/j.electacta.2014.06.053
   Zhang KY, 2017, ADV FUNCT MATER, V27, DOI 10.1002/adfm.201701642
   Zhang QW, 2020, SENSOR ACTUAT B-CHEM, V320, DOI 10.1016/j.snb.2020.128325
   Zhang Y, 2020, SMART MATER STRUCT, V29, DOI 10.1088/1361-665X/ab89ff
   Zhao ML, 2020, ANAL CHEM, V92, P11044, DOI 10.1021/acs.analchem.0c00152
   Zhao Y, 2019, ADV FUNCT MATER, V29, DOI 10.1002/adfm.201901474
   Zheng H, 2020, MICROCHEM J, V152, DOI 10.1016/j.microc.2019.104266
   Zhou MJ, 2018, SENSOR ACTUAT B-CHEM, V264, P52, DOI 10.1016/j.snb.2018.02.119
   Zhou YS, 2018, INT J BIOL MACROMOL, V106, P227, DOI 10.1016/j.ijbiomac.2017.08.002
   Zou RT, 2020, ACS BIOMATER SCI ENG, V6, P673, DOI 10.1021/acsbiomaterials.9b01149
NR 228
TC 2
Z9 2
U1 8
U2 18
PU MDPI
PI BASEL
PA ST ALBAN-ANLAGE 66, CH-4052 BASEL, SWITZERLAND
EI 2079-6374
J9 BIOSENSORS-BASEL
JI Biosensors-Basel
PD MAY
PY 2022
VL 12
IS 5
AR 301
DI 10.3390/bios12050301
PG 29
WC Chemistry, Analytical; Nanoscience & Nanotechnology; Instruments &
   Instrumentation
WE Science Citation Index Expanded (SCI-EXPANDED)
SC Chemistry; Science & Technology - Other Topics; Instruments &
   Instrumentation
GA 1P9ZN
UT WOS:000802359500001
PM 35624602
OA gold, Green Published
DA 2023-07-01
ER

PT J
AU Chang, YR
   Chen, YJ
   Shao, YL
   Li, BY
   Wu, YY
   Zhang, WM
   Zhou, YY
   Yu, ZH
   Lu, LP
   Wang, XY
   Guo, GS
AF Chang, Yaran
   Chen, Yongjia
   Shao, Yunlong
   Li, Boye
   Wu, Yuanyuan
   Zhang, Wenmei
   Zhou, Yingyan
   Yu, Zhihui
   Lu, Liping
   Wang, Xiayan
   Guo, Guangsheng
TI Solid-phase microextraction integrated nanobiosensors for the serial
   detection of cytoplasmic dopamine in a single living cell
SO BIOSENSORS & BIOELECTRONICS
LA English
DT Article
DE Dopamine; Cytoplasm; Solid-phase microextraction (SPME);
   Electrochemistry; Nano-based biosensor
ID SIMULTANEOUS QUANTIFICATION; VESICLES; RELEASE; SENSOR
AB Dopamine participates in many physiological and pathological processes. Dynamic monitoring of dopamine levels in the cytoplasm of a single living cell reflects not only the functional state of dopamine synthesis factors but also the processes of related neurodegenerative diseases. Due to the low content of cytoplasmic dopamine and the difficulty to keep cells alive during the operating process, the detection of cytoplasmic dopamine is still challenging. Herein, a solid-phase microextraction (SPME) technique integrated nanobiosensor was employed to trace and quantify dopamine concentration fluctuations in the cytoplasm of a single living cell. We designed a polypyrrole modified carbon fiber nanoprobe as a bifunctional nanoprobe that can extract cytoplasmic dopamine and then perform electrochemical detection. This bifunctional nanoprobe can detect 10 pmol/L extracted dopamine and detected a 60% decrease of the cytoplasmic dopamine concentration in a single living cell by K+ stimulation. This study allowed for the first time serially detecting cytoplasmic dopamine while keeping the target cell alive, which might yield a new method for research on dopamine neurotoxicity and the related drug action mechanisms for neurodegenerative disease.
C1 [Chang, Yaran; Shao, Yunlong; Li, Boye; Wu, Yuanyuan; Zhang, Wenmei; Zhou, Yingyan; Yu, Zhihui; Lu, Liping; Wang, Xiayan; Guo, Guangsheng] Beijing Univ Technol, Dept Chem & Biol, Ctr Excellence Environm Safety & Biol Effects, Beijing Key Lab Green Catalysis & Separat, Beijing, Peoples R China.
   [Chen, Yongjia] Beijing Ctr Phys & Chem Anal, Beijing Key Lab Organ Mat Testing Technol & Qual, Beijing, Peoples R China.
C3 Beijing University of Technology
RP Wang, XY; Guo, GS (通讯作者)，Beijing Univ Technol, Dept Chem & Biol, Ctr Excellence Environm Safety & Biol Effects, Beijing Key Lab Green Catalysis & Separat, Beijing, Peoples R China.
EM xiayanwang@bjut.edu.cn; gsguo@bjut.edu.cn
FU National Natural Science Foundation of China [21625501, 21527808,
   21936001]; Beijing Outstanding Young Scientist Program
   [BJJWZYJH01201910005017]; Beijing Municipal High Level Innovative Team
   Building Program [IDHT20180504]; Young Elite Scientist Sponsorship
   Program of Beijing Association for Science and Technology
FX This work was supported by the National Natural Science Foundation of
   China (Nos. 21625501, 21527808, 21936001), the Beijing Outstanding Young
   Scientist Program (BJJWZYJH01201910005017), the Beijing Municipal High
   Level Innovative Team Building Program (IDHT20180504), and the Young
   Elite Scientist Sponsorship Program of Beijing Association for Science
   and Technology.
CR Abe H, 2015, ANAL CHEM, V87, P6364, DOI 10.1021/acs.analchem.5b01307
   Atci E, 2016, BIOSENS BIOELECTRON, V81, P517, DOI 10.1016/j.bios.2016.03.027
   Burbulla LF, 2017, SCIENCE, V357, P1255, DOI 10.1126/science.aam9080
   Diab N, 2019, SENSOR ACTUAT B-CHEM, V285, P17, DOI 10.1016/j.snb.2019.01.022
   GREENE LA, 1976, P NATL ACAD SCI USA, V73, P2424, DOI 10.1073/pnas.73.7.2424
   Heckers S, 2015, SCHIZOPHR RES, V167, P4, DOI 10.1016/j.schres.2014.09.041
   Hou HF, 2020, ANGEW CHEM INT EDIT, V59, P18996, DOI 10.1002/anie.202008284
   Li XC, 2015, ANGEW CHEM INT EDIT, V54, P11978, DOI 10.1002/anie.201504839
   Li YT, 2014, ANGEW CHEM INT EDIT, V53, P12456, DOI 10.1002/anie.201404744
   Liu ZP, 2018, SENSOR ACTUAT B-CHEM, V273, P873, DOI 10.1016/j.snb.2018.06.123
   Lotharius J, 2002, NAT REV NEUROSCI, V3, P932, DOI 10.1038/nrn983
   Mohebi A, 2019, NATURE, V570, P65, DOI 10.1038/s41586-019-1235-y
   Monzani E, 2019, ANGEW CHEM INT EDIT, V58, P6512, DOI 10.1002/anie.201811122
   Mosharov EV, 2003, J NEUROSCI, V23, P5835
   Napylov A, 2020, ANGEW CHEM INT EDIT, V59, P2392, DOI 10.1002/anie.201909430
   Oomen PE, 2019, ANAL CHEM, V91, P588, DOI 10.1021/acs.analchem.8b04732
   Reyes-Garces N, 2018, ANAL CHEM, V90, P302, DOI 10.1021/acs.analchem.7b04502
   Sajid M, 2019, TRAC-TREND ANAL CHEM, V118, P368, DOI 10.1016/j.trac.2019.05.042
   Sasso L, 2013, ANALYST, V138, P3651, DOI 10.1039/c3an00085k
   Shao YL, 2020, TALANTA, V218, DOI 10.1016/j.talanta.2020.121096
   Simonis M, 2017, SCI REP-UK, V7, DOI 10.1038/srep41277
   Sun FM, 2018, CELL, V174, P481, DOI 10.1016/j.cell.2018.06.042
   Sun XJ, 2020, BIOSENS BIOELECTRON, V153, DOI 10.1016/j.bios.2020.112045
   Vuckovic D, 2011, ANGEW CHEM INT EDIT, V50, P5618, DOI 10.1002/anie.201006896
   WIGHTMAN RM, 1991, P NATL ACAD SCI USA, V88, P10754, DOI 10.1073/pnas.88.23.10754
   Wu WZ, 2005, J AM CHEM SOC, V127, P8914, DOI 10.1021/ja050385r
   Xu GY, 2018, ACS APPL MATER INTER, V10, P42136, DOI 10.1021/acsami.8b16692
   Yang H, 2019, BIOSENS BIOELECTRON, V124, P191, DOI 10.1016/j.bios.2018.10.012
   Ying YL, 2018, NAT COMMUN, V9, DOI 10.1038/s41467-018-05832-y
   Zhang XW, 2020, J AM CHEM SOC, V142, P4093, DOI 10.1021/jacs.9b13221
   Zhao N, 2019, ELECTROCHIM ACTA, V296, P69, DOI 10.1016/j.electacta.2018.11.039
NR 31
TC 15
Z9 15
U1 14
U2 131
PU ELSEVIER ADVANCED TECHNOLOGY
PI OXFORD
PA OXFORD FULFILLMENT CENTRE THE BOULEVARD, LANGFORD LANE, KIDLINGTON,
   OXFORD OX5 1GB, OXON, ENGLAND
SN 0956-5663
EI 1873-4235
J9 BIOSENS BIOELECTRON
JI Biosens. Bioelectron.
PD MAR 1
PY 2021
VL 175
AR 112915
DI 10.1016/j.bios.2020.112915
PG 5
WC Biophysics; Biotechnology & Applied Microbiology; Chemistry, Analytical;
   Electrochemistry; Nanoscience & Nanotechnology
WE Science Citation Index Expanded (SCI-EXPANDED)
SC Biophysics; Biotechnology & Applied Microbiology; Chemistry;
   Electrochemistry; Science & Technology - Other Topics
GA PY4UJ
UT WOS:000612040700006
PM 33383431
DA 2023-07-01
ER

PT J
AU Zheng, X
   Gao, SX
   Wu, JH
   Hu, XB
AF Zheng, Xin
   Gao, Shunxiang
   Wu, Jihong
   Hu, Xiaobo
TI Recent Advances in Aptamer-Based Biosensors for Detection of Pseudomonas
   aeruginosa
SO FRONTIERS IN MICROBIOLOGY
LA English
DT Review
DE Pseudomonas aeruginosa; aptamer; molecular recognition; biosensor;
   detection
ID IN-VITRO SELECTION; SENSITIVE DETECTION; CYSTIC-FIBROSIS; APTASENSOR;
   MOLECULES; BACTERIA; OXIDE; NANOMATERIALS; FLUORESCENT; NANOPROBES
AB Increasing concerns about nosocomial infection, food and environmental safety have prompted the development of rapid, accurate, specific and ultrasensitive methods for the early detection of critical pathogens. Pseudomonas aeruginosa is one of the most common pathogens that cause infection. It is ubiquitous in nature, being found in water, soil, and food, and poses a great threat to public health. The conventional detection technologies are either time consuming or readily produce false positive/negative results, which makes them unsuitable for early diagnosis and spot detection of P. aeruginosa. To circumvent these drawbacks, many efforts have been made to develop biosensors using aptamers as bio-recognition elements. Various aptamer-based biosensors for clinical diagnostics, food, and environmental monitoring of P. aeruginosa have been developed in recent years. In this review, we focus on the latest advances in aptamer-based biosensors for detection of P. aeruginosa. Representative biosensors are outlined according to their sensing mechanisms, which include optical, electrochemical and other signal transduction methods. Possible future trends in aptamer biosensors for pathogen detection are also outlined.
C1 [Zheng, Xin; Hu, Xiaobo] Shanghai Univ Tradit Chinese Med, Longhua Hosp, Dept Clin Lab, Shanghai, Peoples R China.
   [Gao, Shunxiang; Wu, Jihong] Fudan Univ, Eye & ENT Hosp, Eye Inst, Dept Ophthalmol, Shanghai, Peoples R China.
   [Gao, Shunxiang; Wu, Jihong] Fudan Univ, MOE Frontiers Ctr Brain Sci, Inst Brain Sci, State Key Lab Med Neurobiol, Shanghai, Peoples R China.
   [Wu, Jihong] Fudan Univ, Chinese Acad Med Sci, Key Lab Myopia, NHC Key Lab Myopia,Shanghai Key Lab Visual Impair, Shanghai, Peoples R China.
C3 Shanghai University of Traditional Chinese Medicine; Fudan University;
   Fudan University; Chinese Academy of Medical Sciences - Peking Union
   Medical College; Fudan University
RP Hu, XB (通讯作者)，Shanghai Univ Tradit Chinese Med, Longhua Hosp, Dept Clin Lab, Shanghai, Peoples R China.; Wu, JH (通讯作者)，Fudan Univ, Eye & ENT Hosp, Eye Inst, Dept Ophthalmol, Shanghai, Peoples R China.; Wu, JH (通讯作者)，Fudan Univ, MOE Frontiers Ctr Brain Sci, Inst Brain Sci, State Key Lab Med Neurobiol, Shanghai, Peoples R China.; Wu, JH (通讯作者)，Fudan Univ, Chinese Acad Med Sci, Key Lab Myopia, NHC Key Lab Myopia,Shanghai Key Lab Visual Impair, Shanghai, Peoples R China.
EM jihongwu@fudan.edc.cn; huxiaobo@vip.sina.com
RI wu, ji/IAR-8520-2023
OI Gao, Shunxiang/0000-0001-5267-6289
FU National Natural Science Foundation of China [82071011, 81770925,
   81790641]; Science and Technology Commission of Shanghai Municipality
   [19ZR1471900]
FX This work was supported by the National Natural Science Foundation of
   China (82071011, 81770925, and 81790641) and Science and Technology
   Commission of Shanghai Municipality (19ZR1471900).
CR Alahi MEE, 2017, SENSORS-BASEL, V17, DOI 10.3390/s17081885
   Bamrungsap S, 2011, ANAL CHEM, V83, P7795, DOI 10.1021/ac201442a
   Cai RF, 2020, MICROCHIM ACTA, V187, DOI 10.1007/s00604-020-04293-9
   Cesewski E, 2020, BIOSENS BIOELECTRON, V159, DOI 10.1016/j.bios.2020.112214
   Chen KM, 2020, J AM CHEM SOC, V142, P12079, DOI 10.1021/jacs.9b13370
   Chen LY, 2018, SENSORS-BASEL, V18, DOI 10.3390/s18051440
   Chen YP, 2015, ACS NANO, V9, P3184, DOI 10.1021/acsnano.5b00240
   Chinnappan R, 2018, MICROCHIM ACTA, V185, DOI 10.1007/s00604-017-2601-9
   Csaki A, 2018, EXPERT REV MOL DIAGN, V18, P279, DOI 10.1080/14737159.2018.1440208
   Curran CS, 2018, AM J RESP CRIT CARE, V197, P708, DOI 10.1164/rccm.201705-1043SO
   Das R, 2019, ANAL BIOANAL CHEM, V411, P1229, DOI 10.1007/s00216-018-1555-z
   Davydova AS, 2017, RUSS J BIOORG CHEM+, V43, P58, DOI 10.1134/S1068162016060030
   Deschaght P, 2011, J CYST FIBROS, V10, P293, DOI 10.1016/j.jcf.2011.05.004
   Dong XX, 2020, BIOSENS BIOELECTRON, V149, DOI 10.1016/j.bios.2019.111843
   ELLINGTON AD, 1990, NATURE, V346, P818, DOI 10.1038/346818a0
   Fang ZY, 2014, BIOSENS BIOELECTRON, V56, P192, DOI 10.1016/j.bios.2014.01.015
   Farooq U, 2018, BIOSENS BIOELECTRON, V118, P204, DOI 10.1016/j.bios.2018.07.058
   Fu F, 2020, ANAL CHEM, V92, P11462, DOI 10.1021/acs.analchem.0c02695
   Furst AL, 2019, CHEM REV, V119, P700, DOI 10.1021/acs.chemrev.8b00381
   Gao R, 2018, J AGR FOOD CHEM, V66, P10898, DOI 10.1021/acs.jafc.8b02164
   Gao SX, 2019, BIOSENS BIOELECTRON, V142, DOI 10.1016/j.bios.2019.111475
   Ghazani AA, 2014, NANOMED-NANOTECHNOL, V10, P661, DOI 10.1016/j.nano.2013.10.008
   Gorodkiewicz E, 2018, BIOSENSORS-BASEL, V8, DOI 10.3390/bios8040132
   Groff K, 2015, BIOTECHNOL ADV, V33, P1787, DOI 10.1016/j.biotechadv.2015.10.004
   Horcajada JP, 2019, CLIN MICROBIOL REV, V32, DOI 10.1128/CMR.00031-19
   Hu JY, 2018, ANAL CHEM, V90, P2326, DOI 10.1021/acs.analchem.7b04800
   Hua R, 2018, BIOSENS BIOELECTRON, V106, P57, DOI 10.1016/j.bios.2018.01.053
   Jean SS, 2020, J CLIN MED, V9, DOI 10.3390/jcm9010275
   Jia F, 2017, MICROCHIM ACTA, V184, P1539, DOI 10.1007/s00604-017-2142-2
   Kaur H, 2020, MICROCHIM ACTA, V187, DOI 10.1007/s00604-020-04444-y
   Khater M, 2017, BIOSENS BIOELECTRON, V93, P72, DOI 10.1016/j.bios.2016.09.091
   Kim LH, 2013, J KOREAN SOC APPL BI, V56, P165, DOI 10.1007/s13765-013-3019-7
   Kowalski RP, 2020, EYE CONTACT LENS, V46, P265, DOI 10.1097/ICL.0000000000000642
   Lewis K, 2001, ANTIMICROB AGENTS CH, V45, P999, DOI 10.1128/AAC.45.4.999-1007.2001
   Li L, 2021, ANGEW CHEM INT EDIT, V60, P2221, DOI 10.1002/anie.202003563
   Li ZH, 2019, SENSORS-BASEL, V19, DOI 10.3390/s19245435
   Liu DJ, 2020, RSC ADV, V10, P15997, DOI 10.1039/c9ra10733a
   Luo FF, 2020, J CHROMATOGR A, V1615, DOI 10.1016/j.chroma.2019.460734
   Maduraiveeran G, 2018, BIOSENS BIOELECTRON, V103, P113, DOI 10.1016/j.bios.2017.12.031
   Mauch RM, 2014, J CYST FIBROS, V13, P499, DOI 10.1016/j.jcf.2014.01.005
   Morales MA, 2018, BIOCONJUGATE CHEM, V29, P3231, DOI 10.1021/acs.bioconjchem.8b00592
   Moutsiopoulou A, 2019, SMALL, V15, DOI 10.1002/smll.201902248
   Nasseri B, 2018, BIOSENS BIOELECTRON, V117, P112, DOI 10.1016/j.bios.2018.05.050
   Pang Z, 2019, BIOTECHNOL ADV, V37, P177, DOI 10.1016/j.biotechadv.2018.11.013
   Paniel N, 2013, METHODS, V64, P229, DOI 10.1016/j.ymeth.2013.07.001
   Zarza VMP, 2019, REV CHIL INFECTOL, V36, P180, DOI 10.4067/S0716-10182019000200180
   Perez JM, 2002, NAT BIOTECHNOL, V20, P816, DOI 10.1038/nbt720
   Perry JD, 2017, CLIN MICROBIOL REV, V30, P449, DOI 10.1128/CMR.00097-16
   Pla L, 2020, SENSOR ACTUAT B-CHEM, V320, DOI 10.1016/j.snb.2020.128281
   Prabowo BA, 2018, BIOSENSORS-BASEL, V8, DOI 10.3390/bios8030080
   Radom F, 2013, BIOTECHNOL ADV, V31, P1260, DOI 10.1016/j.biotechadv.2013.04.007
   Rajapaksha P, 2019, ANALYST, V144, P396, DOI [10.1039/c8an01488d, 10.1039/C8AN01488D]
   Roushani M, 2019, MICROCHIM ACTA, V186, DOI 10.1007/s00604-019-3858-y
   Sarabaegi M, 2019, ANAL METHODS-UK, V11, P5591, DOI [10.1039/c9ay01509d, 10.1039/C9AY01509D]
   Shahrokhian S, 2019, ACS SUSTAIN CHEM ENG, V7, P12760, DOI 10.1021/acssuschemeng.9b01314
   Shi XH, 2019, BIOSENS BIOELECTRON, V132, P224, DOI 10.1016/j.bios.2019.02.053
   Shrivastava S, 2018, BIOSENS BIOELECTRON, V109, P90, DOI 10.1016/j.bios.2018.03.006
   Silva NFD, 2018, BIOSENS BIOELECTRON, V99, P667, DOI 10.1016/j.bios.2017.08.019
   Soundy J, 2017, PLOS ONE, V12, DOI 10.1371/journal.pone.0185385
   Dao TNT, 2018, SENSOR ACTUAT B-CHEM, V262, P588, DOI 10.1016/j.snb.2017.12.190
   TUERK C, 1990, SCIENCE, V249, P505, DOI 10.1126/science.2200121
   Tummler Burkhard, 2019, F1000Res, V8, DOI 10.12688/f1000research.19509.1
   Unser S, 2015, SENSORS-BASEL, V15, P15684, DOI 10.3390/s150715684
   Varadi L, 2017, CHEM SOC REV, V46, P4818, DOI 10.1039/c6cs00693k
   Wang CH, 2019, SENSOR ACTUAT B-CHEM, V284, P395, DOI 10.1016/j.snb.2018.12.112
   Wang HY, 2018, RSC ADV, V8, P32454, DOI 10.1039/c8ra04819c
   Wang KY, 2011, EUR J CLIN MICROBIOL, V30, P273, DOI 10.1007/s10096-010-1074-0
   Wang PY, 2020, SENSOR ACTUAT B-CHEM, V320, DOI 10.1016/j.snb.2020.128434
   Wang SB, 2015, SPECTROSC SPECT ANAL, V35, P3105, DOI 10.3964/j.issn.1000-0593(2015)11-3105-06
   Wang T, 2019, BIOTECHNOL ADV, V37, P28, DOI 10.1016/j.biotechadv.2018.11.001
   Winstanley C, 2016, TRENDS MICROBIOL, V24, P327, DOI 10.1016/j.tim.2016.01.008
   Wu ZZ, 2018, MICROCHIM ACTA, V185, DOI 10.1007/s00604-018-3058-1
   Xu KC, 2019, ADV SCI, V6, DOI 10.1002/advs.201900925
   Yan JH, 2019, TALANTA, V200, P124, DOI 10.1016/j.talanta.2019.03.015
   Yao J, 2014, CHEM REV, V114, P6130, DOI 10.1021/cr200359p
   Yoo SM, 2015, TALANTA, V132, P112, DOI 10.1016/j.talanta.2014.09.003
   Yuce M, 2018, CHEMISTRYSELECT, V3, P5814, DOI 10.1002/slct.201801008
   Zhan LM, 2018, ACCOUNTS CHEM RES, V51, P688, DOI 10.1021/acs.accounts.7b00543
   Zhang XY, 2015, NANOSCALE, V7, P11486, DOI 10.1039/c5nr01444a
   Zhang X, 2019, BIOSENS BIOELECTRON, V142, DOI 10.1016/j.bios.2019.111486
   Zhang XZ, 2019, BIOSENS BIOELECTRON, V126, P433, DOI 10.1016/j.bios.2018.10.035
   Zhong ZT, 2020, SPECTROCHIM ACTA A, V224, DOI 10.1016/j.saa.2019.117417
   Zhong ZT, 2018, MICROCHIM ACTA, V185, DOI 10.1007/s00604-018-2914-3
   Zhou JR, 2019, BIOSENS BIOELECTRON, V142, DOI 10.1016/j.bios.2019.111449
   Zong C, 2018, CHEM REV, V118, P4946, DOI 10.1021/acs.chemrev.7b00668
NR 85
TC 11
Z9 12
U1 21
U2 105
PU FRONTIERS MEDIA SA
PI LAUSANNE
PA AVENUE DU TRIBUNAL FEDERAL 34, LAUSANNE, CH-1015, SWITZERLAND
EI 1664-302X
J9 FRONT MICROBIOL
JI Front. Microbiol.
PD DEC 22
PY 2020
VL 11
AR 605229
DI 10.3389/fmicb.2020.605229
PG 15
WC Microbiology
WE Science Citation Index Expanded (SCI-EXPANDED)
SC Microbiology
GA PN6TA
UT WOS:000604608100001
PM 33414776
OA Green Published, gold
DA 2023-07-01
ER

PT J
AU Pang, PF
   Lai, YQ
   Zhang, YL
   Wang, HB
   Conlan, XA
   Barrow, CJ
   Yang, WR
AF Pang, Pengfei
   Lai, Yanqiong
   Zhang, Yanli
   Wang, Hongbin
   Conlan, Xavier A.
   Barrow, Colin J.
   Yang, Wenrong
TI Recent Advancement of Biosensor Technology for the Detection of
   Microcystin-LR
SO BULLETIN OF THE CHEMICAL SOCIETY OF JAPAN
LA English
DT Review
DE Microcystin-LR; Biosensors; Cyanobacteria
ID FREE ELECTROCHEMICAL IMMUNOSENSOR; PHOSPHATASE INHIBITION ASSAY;
   PATHOGENIC BACTERIA; PHOTOELECTROCHEMICAL SENSOR; ULTRASENSITIVE
   DETECTION; COLORIMETRIC DETECTION; GOLD NANOPARTICLES; RAPID DETECTION;
   RECENT PROGRESS; GRAPHENE
AB Microcystins are a class of toxins that are mainly produced by cyanobacteria and among them, microcystin-leucine arginine (microcystin-LR) is one of the most toxic and harmful of the fresh water toxins causing many accidents and threats to human health. The detection of microcystin-LR in drinking water and environmental water samples is therefore crucial. To date, methods such as high performance liquid chromatography, protein phosphatase inhibition assay, enzyme-linked immunosorbent assay, and Raman spectroscopy have been employed to monitor microcystin-LR levels. Although these techniques are precise and sensitive, they require expensive instrumentation, well-trained personnel and involve time-consuming processes meaning that their application is generally limited to well-resourced and centralized laboratory facilities. Among the emerging microcystin-LR detection methods, biosensors have received great attention because of their remarkable sensitivity, selectivity, and simplicity. In this review, we will discuss the current state-of-the-art microcystinLR biosensing platforms, and evaluate the advantages and limitations of typical transduction technologies to identify the most efficient detection system for the potentially harmful cyanobacteria.
C1 [Pang, Pengfei; Lai, Yanqiong; Zhang, Yanli; Wang, Hongbin] Yunnan Minzu Univ, Natl & Local Joint Engn Res Ctr Green Preparat Te, Kunming 650500, Yunnan, Peoples R China.
   [Pang, Pengfei; Zhang, Yanli; Wang, Hongbin; Conlan, Xavier A.; Barrow, Colin J.; Yang, Wenrong] Deakin Univ, Sch Life & Environm Sci, Geelong, Vic 3217, Australia.
C3 Yunnan Minzu University; Deakin University
RP Pang, PF (通讯作者)，Yunnan Minzu Univ, Natl & Local Joint Engn Res Ctr Green Preparat Te, Kunming 650500, Yunnan, Peoples R China.; Pang, PF; Yang, WR (通讯作者)，Deakin Univ, Sch Life & Environm Sci, Geelong, Vic 3217, Australia.
EM pengfeipang@yahoo.com; wenrong.yang@deakin.edu.au
RI Yang, Wenrong/A-4837-2011
OI Yang, Wenrong/0000-0001-8815-1951; Conlan, Xavier/0000-0003-0829-0551
FU National Natural Science Foundation of China [21565031, 21675075,
   21665027]; Yunnan Provincial Department of Education Science Research
   Fund Project [2020Y0260]; YMU-DEAKIN International Associated Laboratory
   on Functional Materials, Yunnan Minzu University, P. R. China
FX This work was supported by National Natural Science Foundation of China
   (21565031, 21675075 and 21665027), Yunnan Provincial Department of
   Education Science Research Fund Project (2020Y0260) and YMU-DEAKIN
   International Associated Laboratory on Functional Materials, Yunnan
   Minzu University, P. R. China.
CR Abnous K, 2017, MICROCHIM ACTA, V184, P4451, DOI 10.1007/s00604-017-2491-x
   Augspurger EE, 2018, ACS SENSORS, V3, P878, DOI 10.1021/acssensors.8b00208
   Babarniri B, 2019, BIOSENS BIOELECTRON, V142, DOI 10.1016/j.bios.2019.111530
   Barua S, 2018, ACS APPL NANO MATER, V1, P2, DOI 10.1021/acsanm.7b00157
   Blair EO, 2019, BIOSENS BIOELECTRON, V134, P57, DOI 10.1016/j.bios.2019.03.055
   Borisov SM, 2008, CHEM REV, V108, P423, DOI 10.1021/cr068105t
   Bostan HB, 2018, BIOSENS BIOELECTRON, V119, P110, DOI 10.1016/j.bios.2018.08.003
   Cai GN, 2018, ACS SENSORS, V3, P632, DOI 10.1021/acssensors.7b00899
   Chao J, 2016, J MATER CHEM B, V4, P1757, DOI 10.1039/c5tb02135a
   Chen JL, 2018, J MATER CHEM C, V6, P3937, DOI 10.1039/c7tc05743a
   Chen K, 2012, ENVIRON SCI TECHNOL, V46, P11955, DOI 10.1021/es302327w
   Chu W, 2015, BIOSENS BIOELECTRON, V67, P621, DOI 10.1016/j.bios.2014.09.077
   Codd GA, 2005, TOXICOL APPL PHARM, V203, P264, DOI 10.1016/j.taap.2004.02.016
   Devadoss A, 2015, J PHOTOCH PHOTOBIO C, V24, P43, DOI 10.1016/j.jphotochemrev.2015.06.002
   Diez-Quijada L, 2019, FOOD CHEM TOXICOL, V125, P106, DOI 10.1016/j.fct.2018.12.042
   dos Santos MB, 2019, BIOSENS BIOELECTRON, V142, DOI 10.1016/j.bios.2019.111550
   Du XJ, 2018, SENSOR ACTUAT B-CHEM, V259, P316, DOI 10.1016/j.snb.2017.12.065
   Du XJ, 2016, ANAL CHEM, V88, P9622, DOI 10.1021/acs.analchem.6b02368
   Du XJ, 2016, BIOSENS BIOELECTRON, V81, P242, DOI 10.1016/j.bios.2016.02.072
   Eissa S, 2014, ANAL CHEM, V86, P7551, DOI 10.1021/ac501335k
   Ejeian F, 2018, BIOSENS BIOELECTRON, V118, P66, DOI 10.1016/j.bios.2018.07.019
   Fiorani A, 2019, CURR OPIN ELECTROCHE, V16, P66, DOI 10.1016/j.coelec.2019.04.018
   Foss AJ, 2015, TOXICON, V104, P91, DOI 10.1016/j.toxicon.2015.07.332
   Furst AL, 2019, CHEM REV, V119, P700, DOI 10.1021/acs.chemrev.8b00381
   Gan CF, 2017, BIOSENS BIOELECTRON, V98, P126, DOI 10.1016/j.bios.2017.06.038
   Gan CF, 2016, RSC ADV, V6, P51662, DOI 10.1039/c6ra07881h
   Gan CF, 2016, BIOSENS BIOELECTRON, V78, P381, DOI 10.1016/j.bios.2015.11.072
   Ge L, 2019, J MATER CHEM B, V7, P7283, DOI 10.1039/c9tb01644a
   Guan T, 2019, SENSOR ACTUAT B-CHEM, V294, P132, DOI 10.1016/j.snb.2019.05.028
   Halawa MI, 2018, MATER TODAY NANO, V3, P9, DOI 10.1016/j.mtnano.2018.11.001
   Halvorson RA, 2011, ANAL CHEM, V83, P9273, DOI 10.1021/ac201617g
   Halvorson RA, 2011, ENVIRON SCI TECHNOL, V45, P5644, DOI 10.1021/es200255y
   Hameed S, 2018, TRENDS FOOD SCI TECH, V81, P61, DOI 10.1016/j.tifs.2018.05.020
   Han FJ, 2019, ANAL CHEM, V91, P10657, DOI 10.1021/acs.analchem.9b01889
   Hassanain WA, 2017, BIOSENS BIOELECTRON, V91, P664, DOI 10.1016/j.bios.2017.01.032
   He DY, 2019, FOOD CHEM, V278, P197, DOI 10.1016/j.foodchem.2018.11.071
   He SX, 2019, TALANTA, V195, P401, DOI 10.1016/j.talanta.2018.11.072
   Hou L, 2016, SENSOR ACTUAT B-CHEM, V233, P63, DOI 10.1016/j.snb.2016.04.034
   Huang DL, 2018, ACS APPL MATER INTER, V10, P21035, DOI 10.1021/acsami.8b03620
   Ibraheem A, 2010, CURR OPIN CHEM BIOL, V14, P30, DOI 10.1016/j.cbpa.2009.09.033
   Jackman JA, 2019, B CHEM SOC JPN, V92, P1404, DOI 10.1246/bcsj.20190112
   Khansili N, 2018, SENSOR ACTUAT B-CHEM, V265, P35, DOI 10.1016/j.snb.2018.03.004
   Kim J, 2019, NAT BIOTECHNOL, V37, P389, DOI 10.1038/s41587-019-0045-y
   Kimmel DW, 2012, ANAL CHEM, V84, P685, DOI 10.1021/ac202878q
   Kirsch J, 2013, CHEM SOC REV, V42, P8733, DOI 10.1039/c3cs60141b
   Lei HX, 2019, ACS APPL MATER INTER, V11, P31427, DOI 10.1021/acsami.9b12428
   Li JJ, 2014, TRAC-TREND ANAL CHEM, V58, P90, DOI 10.1016/j.trac.2014.02.011
   Li KM, 2019, PHOTODIAGN PHOTODYN, V25, P177, DOI 10.1016/j.pdpdt.2018.12.007
   Li LL, 2017, ANAL CHEM, V89, P358, DOI 10.1021/acs.analchem.6b04675
   Li M, 2019, ACS SENSORS, V4, P1203, DOI 10.1021/acssensors.8b01453
   Li P. H., 2020, CURR OPIN BIOMED ENG, V13, P51
   Li XY, 2016, J HAZARD MATER, V304, P474, DOI 10.1016/j.jhazmat.2015.11.016
   Liu J, 2015, TOXICOL LETT, V236, P1, DOI 10.1016/j.toxlet.2015.04.010
   Liu MC, 2017, J HAZARD MATER, V331, P309, DOI 10.1016/j.jhazmat.2017.02.031
   Liu M, 2012, ENVIRON SCI TECHNOL, V46, P12567, DOI 10.1021/es3028583
   Liu Q, 2017, ACS APPL MATER INTER, V9, P18369, DOI 10.1021/acsami.7b04310
   Liu Y, 2019, FOOD CONTROL, V95, P34, DOI 10.1016/j.foodcont.2018.07.036
   Lu HJ, 2020, TRAC-TREND ANAL CHEM, V122, DOI 10.1016/j.trac.2019.115746
   Lu HX, 2019, ELECTROCHIM ACTA, V324, DOI 10.1016/j.electacta.2019.134820
   Lundqvist J, 2017, TOXICON, V126, P47, DOI 10.1016/j.toxicon.2016.12.012
   Lv JJ, 2017, BIOSENS BIOELECTRON, V90, P203, DOI 10.1016/j.bios.2016.09.110
   Ma C, 2020, ANAL CHEM, V92, P431, DOI 10.1021/acs.analchem.9b04947
   Ma XM, 2018, CHINESE J ANAL CHEM, V46, P1, DOI 10.11895/j.issn.0253.3820.171054
   Majdinasab M, 2018, TRAC-TREND ANAL CHEM, V107, P60, DOI 10.1016/j.trac.2018.07.016
   Metkar SK, 2019, BIOCATAL AGR BIOTECH, V17, P271, DOI 10.1016/j.bcab.2018.11.029
   Miller MA, 2010, PLOS ONE, V5, DOI 10.1371/journal.pone.0012576
   Morris MC, 2014, ACS MED CHEM LETT, V5, P99, DOI 10.1021/ml400472e
   Mountfort DO, 2005, TOXICON, V45, P199, DOI 10.1016/j.toxicon.2004.10.008
   Nallal M, 2017, ACS APPL MATER INTER, V9, P37166, DOI 10.1021/acsami.7b10519
   Neumann AC, 2016, ANAL METHODS-UK, V8, P57, DOI [10.1039/c5ay02164b, 10.1039/C5AY02164B]
   Pang PF, 2018, SENSOR ACTUAT B-CHEM, V266, P400, DOI 10.1016/j.snb.2018.03.154
   Pyo D, 2005, MICROCHEM J, V80, P165, DOI 10.1016/j.microc.2004.07.015
   Qian ZY, 2017, TALANTA, V173, P101, DOI 10.1016/j.talanta.2017.05.079
   Qileng A, 2018, SENSOR ACTUAT B-CHEM, V254, P727, DOI 10.1016/j.snb.2017.07.164
   Rapala J, 2002, ANAL CHIM ACTA, V466, P213, DOI 10.1016/S0003-2670(02)00588-3
   Reverte L, 2016, ANAL CHIM ACTA, V908, P8, DOI 10.1016/j.aca.2015.11.050
   Richter MM, 2004, CHEM REV, V104, P3003, DOI 10.1021/cr020373d
   Saha K, 2012, CHEM REV, V112, P2739, DOI 10.1021/cr2001178
   Sai-Anand G, 2019, B CHEM SOC JPN, V92, P216, DOI 10.1246/bcsj.20180280
   Sassolas A, 2011, TALANTA, V85, P2498, DOI 10.1016/j.talanta.2011.07.101
   Sharifi S, 2020, BIOSENS BIOELECTRON, V150, DOI 10.1016/j.bios.2019.111933
   Shi K, 2019, SCI BULL, V64, P1540, DOI 10.1016/j.scib.2019.07.002
   Shu J, 2020, ANAL CHEM, V92, P363, DOI 10.1021/acs.analchem.9b04199
   Singh S, 2012, TOXICON, V60, P878, DOI 10.1016/j.toxicon.2012.06.005
   Song HS, 2017, BIOSENS BIOELECTRON, V89, P187, DOI 10.1016/j.bios.2016.03.045
   Song YJ, 2011, ADV MATER, V23, P4215, DOI 10.1002/adma.201101853
   Steffen MM, 2014, J GREAT LAKES RES, V40, P215, DOI 10.1016/j.jglr.2013.12.012
   Su XM, 2017, HARMFUL ALGAE, V68, P168, DOI 10.1016/j.hal.2017.08.007
   Taghdisi SM, 2017, TALANTA, V166, P187, DOI 10.1016/j.talanta.2017.01.053
   Tamura T, 2014, ACS CHEM BIOL, V9, P2708, DOI 10.1021/cb500661v
   Tang L, 2019, NANOSCALE, V11, P12198, DOI 10.1039/c9nr03004b
   Tang YF, 2018, BIOSENS BIOELECTRON, V117, P224, DOI 10.1016/j.bios.2018.06.007
   Tian JP, 2014, SENSOR ACTUAT B-CHEM, V196, P532, DOI 10.1016/j.snb.2014.02.046
   Tian JP, 2012, MICROCHIM ACTA, V179, P163, DOI 10.1007/s00604-012-0872-8
   Tu WW, 2018, TRAC-TREND ANAL CHEM, V105, P470, DOI 10.1016/j.trac.2018.06.007
   Turner APF, 2013, CHEM SOC REV, V42, P3184, DOI 10.1039/c3cs35528d
   Ufelmann H, 2012, TOXICOLOGY, V293, P59, DOI 10.1016/j.tox.2011.12.011
   Vidal JC, 2013, BIOSENS BIOELECTRON, V49, P146, DOI 10.1016/j.bios.2013.05.008
   Vogiazi V, 2019, ACS SENSORS, V4, P1151, DOI 10.1021/acssensors.9b00376
   Wang FF, 2015, BIOSENS BIOELECTRON, V68, P475, DOI 10.1016/j.bios.2015.01.037
   Wang JH, 2019, SCI TOTAL ENVIRON, V665, P406, DOI 10.1016/j.scitotenv.2019.02.010
   Wang M, 2016, ACS NANO, V10, P7231, DOI 10.1021/acsnano.6b03349
   Wei J, 2018, ANAL CHEM, V90, P9606, DOI 10.1021/acs.analchem.8b02546
   Wei J, 2017, ANAL CHIM ACTA, V994, P82, DOI 10.1016/j.aca.2017.09.035
   Weng ZQ, 2013, ANAL CHIM ACTA, V803, P128, DOI 10.1016/j.aca.2013.09.036
   Wongkaew N, 2019, CHEM REV, V119, P120, DOI 10.1021/acs.chemrev.8b00172
   Wu SJ, 2015, ANAL BIOANAL CHEM, V407, P1303, DOI 10.1007/s00216-014-8378-3
   Xu YT, 2019, TRAC-TREND ANAL CHEM, V114, P81, DOI 10.1016/j.trac.2019.03.002
   Yamada K, 2017, ACS SENSORS, V2, P1247, DOI 10.1021/acssensors.7b00464
   Yang WR, 2007, J NANOSCI NANOTECHNO, V7, P712, DOI 10.1166/jnn.2007.116
   Ye HH, 2017, ACS NANO, V11, P2052, DOI 10.1021/acsnano.6b08232
   Yin MY, 2019, ACS OMEGA, V4, P8953, DOI 10.1021/acsomega.9b00775
   Zanato N, 2017, TALANTA, V175, P38, DOI 10.1016/j.talanta.2017.07.021
   Zastepa A, 2015, ANAL CHIM ACTA, V872, P26, DOI 10.1016/j.aca.2015.02.056
   Zhang H, 2017, BIOSENS BIOELECTRON, V89, P96, DOI 10.1016/j.bios.2016.07.030
   Zhang J, 2017, SENSOR ACTUAT B-CHEM, V246, P623, DOI 10.1016/j.snb.2017.02.134
   Zhang J, 2010, ANAL CHEM, V82, P1117, DOI 10.1021/ac902914r
   Zhang JJ, 2015, SENSOR ACTUAT B-CHEM, V214, P117, DOI 10.1016/j.snb.2015.03.019
   Zhang KL, 2019, CHINESE CHEM LETT, V30, P664, DOI 10.1016/j.cclet.2018.10.021
   Zhang W, 2018, ACS SENSORS, V3, P1233, DOI 10.1021/acssensors.8b00359
   Zhang W, 2017, ELECTROCHIM ACTA, V236, P319, DOI 10.1016/j.electacta.2017.03.161
   Zhang XJ, 2019, BIOSENS BIOELECTRON, V138, DOI 10.1016/j.bios.2019.05.019
   Zhang X, 2016, ANAL CHEM, V88, P6947, DOI 10.1021/acs.analchem.6b01821
   Zhang YL, 2019, TALANTA, V202, P279, DOI 10.1016/j.talanta.2019.05.013
   Zhang YL, 2017, SENSOR ACTUAT B-CHEM, V244, P606, DOI 10.1016/j.snb.2017.01.030
   Zhang Z, 2019, MATER CHEM FRONT, V3, P2246, DOI 10.1039/c9qm00426b
   Zhao CL, 2016, COLLOID SURFACE A, V490, P336, DOI 10.1016/j.colsurfa.2015.11.051
   Zhao WW, 2018, ANAL CHEM, V90, P615, DOI 10.1021/acs.analchem.7b04672
   Zhao Y, 2015, CHEM COMMUN, V51, P16908, DOI 10.1039/c5cc05868f
   Zhou YB, 2020, CURR OPIN BIOMED ENG, V13, P16, DOI 10.1016/j.cobme.2019.08.003
   Zhu CZ, 2015, ANAL CHEM, V87, P230, DOI 10.1021/ac5039863
NR 131
TC 32
Z9 32
U1 17
U2 104
PU CHEMICAL SOC JAPAN
PI TOKYO
PA 1-5 KANDA-SURUGADAI CHIYODA-KU, TOKYO, 101-8307, JAPAN
SN 0009-2673
EI 1348-0634
J9 B CHEM SOC JPN
JI Bull. Chem. Soc. Jpn.
PD MAY
PY 2020
VL 93
IS 5
BP 637
EP 646
DI 10.1246/bcsj.20190365
PG 10
WC Chemistry, Multidisciplinary
WE Science Citation Index Expanded (SCI-EXPANDED)
SC Chemistry
GA LI9JM
UT WOS:000529792700003
OA Green Published, Bronze
DA 2023-07-01
ER

PT J
AU Kim, C
   Lee, K
AF Kim, Changheon
   Lee, Kangwon
TI Polydiacetylene (PDA) Liposome-Based Immunosensor for the Detection of
   Exosomes
SO BIOMACROMOLECULES
LA English
DT Article
ID ELECTROCHEMICAL DETECTION; COLORIMETRIC DETECTION; VESICLES;
   MICROVESICLES; FABRICATION; TRANSITION; APTASENSOR; STABILITY; SENSORS
AB Exosomes are extracellular vesicles (EVs) that have attracted attention because of their important biological roles in intercellular communication and transportation of various biomolecules, including proteins and genetic materials. However, due to difficulties in their selective capture and detection, further application of exosomes remains challenging. To detect EVs, we fabricated a liposomal biosensor based on polydiacetylene (PDA), a conjugate polymer that has been widely used in sensing applications derived from its unique optical properties. To confer selectivity and sensitivity to the sensory material, antibodies targeting CD63, a membrane protein exclusively found in exosomes, were attached to the PDA liposomes and phospholipid molecules were incorporated into the PDA vesicles. Signal analysis derived from PDA liposomes for exosome detection and quantification was performed by observing colorimetric changes triggered by the ligand-receptor interaction of PDA vesicles. Visual, UV-visible, and fluorescence spectroscopic methods were used to obtain signals from the PDA lipid immunosensor, which achieved a detection limit of 3 x 10(8) vesicles/mL, the minimum concentration that can be used in practical applications. The strategies used in the system have the potential to expand into the field of dealing with exosomes.
C1 [Kim, Changheon; Lee, Kangwon] Seoul Natl Univ, Grad Sch Convergence Sci & Technol, Program Nanosci & Technol, Seoul 08826, South Korea.
C3 Seoul National University (SNU)
RP Lee, K (通讯作者)，Seoul Natl Univ, Grad Sch Convergence Sci & Technol, Program Nanosci & Technol, Seoul 08826, South Korea.
EM kangwonlee@snu.ac.kr
OI Lee, Kangwon/0000-0001-5745-313X; Kim, Changheon/0000-0002-5451-0853
FU Nano & Material Technology Development Program of the National Research
   Foundation of Korea (NRF) - Ministry of Science and ICT
   [NRF-2017M3A7B4049850]
FX This research was supported by The Nano & Material Technology
   Development Program of the National Research Foundation of Korea (NRF)
   funded by the Ministry of Science and ICT (grant number:
   NRF-2017M3A7B4049850). The authors appreciate S.J. Song of the National
   Center for Inter university Research Facilities (NCIRF) for assistance
   with HRTEM experiments.
CR CHARYCH DH, 1993, SCIENCE, V261, P585, DOI 10.1126/science.8342021
   Chopp M, 2015, EXPERT OPIN EMERG DR, V20, P523, DOI 10.1517/14728214.2015.1061993
   De Jong OG, 2014, FRONT IMMUNOL, V5, P1, DOI 10.3389/fimmu.2014.00608
   de Oliveira TV, 2015, SENSOR ACTUAT B-CHEM, V221, P653, DOI 10.1016/j.snb.2015.06.130
   Domenyuk V, 2017, SCI REP-UK, V7, DOI 10.1038/srep42741
   Im H, 2017, LAB CHIP, V17, P2892, DOI 10.1039/c7lc00247e
   Im H, 2014, NAT BIOTECHNOL, V32, P490, DOI 10.1038/nbt.2886
   Jeong S, 2016, ACS NANO, V10, P1802, DOI 10.1021/acsnano.5b07584
   Jung YK, 2015, BIOSENS BIOELECTRON, V72, P127, DOI 10.1016/j.bios.2015.04.093
   Kang DH, 2012, LANGMUIR, V28, P7551, DOI 10.1021/la300863d
   Kim JM, 2005, MACROMOL CHEM PHYS, V206, P2299, DOI 10.1002/macp.200500331
   Kim KW, 2008, COLLOID SURFACE B, V66, P213, DOI 10.1016/j.colsurfb.2008.06.020
   Ko J, 2016, SCI REP-UK, V6, DOI 10.1038/srep31215
   Ko J, 2016, ANALYST, V141, P450, DOI 10.1039/c5an01610j
   Lee DC, 2002, MACROMOLECULES, V35, P4347, DOI 10.1021/ma011860i
   Lee HY, 2011, SOFT MATTER, V7, P3273, DOI 10.1039/c0sm01243b
   Lee J, 2014, NAT COMMUN, V5, DOI 10.1038/ncomms4736
   Lee K, 2018, ACS NANO, V12, P494, DOI 10.1021/acsnano.7b07060
   Lee S, 2016, CHEM COMMUN, V52, P9178, DOI 10.1039/c6cc03584a
   Lee S, 2014, ADV FUNCT MATER, V24, P3699, DOI 10.1002/adfm.201304147
   Li XL, 2008, J PHYS CHEM B, V112, P13263, DOI 10.1021/jp804640p
   Ma GY, 2006, ADV MATER, V18, P55, DOI 10.1002/adma.200501455
   Park DH, 2014, ADV FUNCT MATER, V24, P5186, DOI 10.1002/adfm.201400779
   Peng HS, 2009, NAT NANOTECHNOL, V4, P738, DOI [10.1038/NNANO.2009.264, 10.1038/nnano.2009.264]
   Raposo G, 2013, J CELL BIOL, V200, P373, DOI 10.1083/jcb.201211138
   Reategui E, 2018, NAT COMMUN, V9, DOI 10.1038/s41467-017-02261-1
   Rupert DLM, 2014, ANAL CHEM, V86, P5929, DOI 10.1021/ac500931f
   Sambrook Joseph, 2006, CSH Protoc, V2006, DOI [10.1101/pdb.prot4455, 10.1101/pdb.prot4085, 10.1101/pdb.prot3825, 10.1101/pdb.prot3966, 10.1101/pdb.prot3972, 10.1101/pdb.prot3723, 10.1101/pdb.prot4022, 10.1101/pdb.prot4027, 10.1101/pdb.prot4056, 10.1101/pdb.prot3871, 10.1101/pdb.prot4050, 10.1101/pdb.prot4044, 10.1101/pdb.prot4453]
   Su J, 2015, ACS PHOTONICS, V2, P1241, DOI 10.1021/acsphotonics.5b00142
   Sun XM, 2010, CHEM SOC REV, V39, P4244, DOI 10.1039/c001151g
   Thery C, 2002, NAT REV IMMUNOL, V2, P569, DOI 10.1038/nri855
   Thery C, 2009, NAT REV IMMUNOL, V9, P581, DOI 10.1038/nri2567
   Wang DE, 2016, ACS APPL MATER INTER, V8, P28231, DOI 10.1021/acsami.6b10794
   Wang S, 2017, ACS NANO, V11, P3943, DOI 10.1021/acsnano.7b00373
   Webb RL, 2018, TRANSL STROKE RES, V9, P530, DOI 10.1007/s12975-017-0599-2
   Yoon J, 2007, J AM CHEM SOC, V129, P3038, DOI 10.1021/ja067856+
   Yoon J, 2009, ADV FUNCT MATER, V19, P209, DOI 10.1002/adfm.200800963
   Zhou Q, 2016, METHODS, V97, P88, DOI 10.1016/j.ymeth.2015.10.012
NR 38
TC 40
Z9 41
U1 4
U2 77
PU AMER CHEMICAL SOC
PI WASHINGTON
PA 1155 16TH ST, NW, WASHINGTON, DC 20036 USA
SN 1525-7797
EI 1526-4602
J9 BIOMACROMOLECULES
JI Biomacromolecules
PD SEP
PY 2019
VL 20
IS 9
BP 3392
EP 3398
DI 10.1021/acs.biomac.9b00641
PG 7
WC Biochemistry & Molecular Biology; Chemistry, Organic; Polymer Science
WE Science Citation Index Expanded (SCI-EXPANDED)
SC Biochemistry & Molecular Biology; Chemistry; Polymer Science
GA IW7YX
UT WOS:000485211000019
PM 31385692
OA hybrid
DA 2023-07-01
ER

PT J
AU Pan, MF
   Yin, ZJ
   Liu, KX
   Du, XL
   Liu, HL
   Wang, S
AF Pan, Mingfei
   Yin, Zongjia
   Liu, Kaixin
   Du, Xiaoling
   Liu, Huilin
   Wang, Shuo
TI Carbon-Based Nanomaterials in Sensors for Food Safety
SO NANOMATERIALS
LA English
DT Review
DE carbon-based nanomaterials; chemo- and biosensor; food safety
ID ORDERED MESOPOROUS CARBON; MOLECULARLY IMPRINTED POLYMERS; GRAPHENE
   QUANTUM DOTS; ENHANCED ELECTROCHEMICAL PERFORMANCE; HIGHLY SENSITIVE
   DETERMINATION; NANOTUBES MODIFIED ELECTRODE; SOLID-PHASE
   MICROEXTRACTION; IONIC LIQUID; NANOPOROUS CARBON; COMPOSITE FILM
AB Food safety is one of the most important and widespread research topics worldwide. The development of relevant analytical methods or devices for detection of unsafe factors in foods is necessary to ensure food safety and an important aspect of the studies of food safety. In recent years, developing high-performance sensors used for food safety analysis has made remarkable progress. The combination of carbon-based nanomaterials with excellent properties is a specific type of sensor for enhancing the signal conversion and thus improving detection accuracy and sensitivity, thus reaching unprecedented levels and having good application potential. This review describes the roles and contributions of typical carbon-based nanomaterials, such as mesoporous carbon, single- or multi-walled carbon nanotubes, graphene and carbon quantum dots, in the construction and performance improvement of various chemo- and biosensors for various signals. Additionally, this review focuses on the progress of applications of this type of sensor in food safety inspection, especially for the analysis and detection of all types of toxic and harmful substances in foods.
C1 [Pan, Mingfei; Yin, Zongjia; Liu, Kaixin; Du, Xiaoling; Wang, Shuo] Tianjin Univ Sci & Technol, State Key Lab Food Nutr & Safety, Tianjin 300457, Peoples R China.
   [Pan, Mingfei; Yin, Zongjia; Liu, Kaixin; Du, Xiaoling; Wang, Shuo] Tianjin Univ Sci & Technol, Key Lab Food Nutr & Safety, Minist Educ China, Tianjin 300457, Peoples R China.
   [Liu, Huilin] Beijing Technol & Business Univ, Coll Food & Hlth, Beijing 100048, Peoples R China.
C3 Tianjin University Science & Technology; Ministry of Education, China;
   Tianjin University Science & Technology; Beijing Technology & Business
   University
RP Wang, S (通讯作者)，Tianjin Univ Sci & Technol, State Key Lab Food Nutr & Safety, Tianjin 300457, Peoples R China.; Wang, S (通讯作者)，Tianjin Univ Sci & Technol, Key Lab Food Nutr & Safety, Minist Educ China, Tianjin 300457, Peoples R China.
EM panmf2012@tust.edu.cn; yinzongjiasiss@126.com; lkx13642168374@163.com;
   duxiaoling98@163.com; liuhuilin@btbu.edu.cn; s.wang@tust.edu.cn
OI Liu, Huilin/0000-0002-7912-2611
FU National Natural Science Foundation of China [31972147]; Project of
   Tianjin Science and Technology Plan [18ZYPTJC00020]; Tianjin Natural
   Science Foundation [17JCQNJC14800]; Open Project Program of State Key
   Laboratory of Food Nutrition and Safety, Tianjin University of Science
   and Technology [SKLFNS-KF-201803]; Program of Key Laboratory of Food
   Nutrition and Safety, Ministry of Education [2018001]; Open fund of
   college student laboratory in Tianjin University of Science and
   Technology [1814A204]
FX This work is financially supported by the National Natural Science
   Foundation of China (No. 31972147), Project of Tianjin Science and
   Technology Plan (No. 18ZYPTJC00020), Tianjin Natural Science Foundation
   (No. 17JCQNJC14800), the Open Project Program of State Key Laboratory of
   Food Nutrition and Safety, Tianjin University of Science and Technology
   (No. SKLFNS-KF-201803), Program of Key Laboratory of Food Nutrition and
   Safety, Ministry of Education (No. 2018001) and the Open fund of college
   student laboratory in Tianjin University of Science and Technology (No.
   1814A204).
CR Abbas O, 2018, FOOD CHEM, V246, P6, DOI 10.1016/j.foodchem.2017.11.007
   Agustin G.C., 2018, DETECTION SCI, P1
   Alizadeh T, 2018, MICROCHIM ACTA, V185, DOI 10.1007/s00604-017-2534-3
   Alizadeh T, 2017, J ENVIRON CHEM ENG, V5, P4327, DOI 10.1016/j.jece.2017.08.009
   Amekpewu M, 2015, EUR PHYS J B, V88, DOI 10.1140/epjb/e2014-50493-5
   Arduini F, 2016, MICROCHIM ACTA, V183, P2063, DOI 10.1007/s00604-016-1858-8
   Ashley J, 2017, BIOSENS BIOELECTRON, V91, P606, DOI 10.1016/j.bios.2017.01.018
   Baby TT, 2011, NANOSCALE, V3, P4170, DOI 10.1039/c1nr10537j
   Baca M, 2018, NANOMATERIALS-BASEL, V8, DOI 10.3390/nano8090639
   Bahadir EB, 2016, TRAC-TREND ANAL CHEM, V76, P1, DOI 10.1016/j.trac.2015.07.008
   Bai S, 2010, PROG CHEM, V22, P2106
   Barsan MM, 2015, ANAL CHIM ACTA, V881, P1, DOI 10.1016/j.aca.2015.02.059
   Bartelmess J, 2015, CHEM SOC REV, V44, P4672, DOI 10.1039/c4cs00306c
   Basu J, 2015, BIOSENS BIOELECTRON, V68, P544, DOI 10.1016/j.bios.2015.01.046
   Baughman RH, 2002, SCIENCE, V297, P787, DOI 10.1126/science.1060928
   Beitollahi H, 2018, BIOSENS BIOELECTRON, V110, P97, DOI 10.1016/j.bios.2018.03.003
   Beluomini MA, 2019, J ELECTROANAL CHEM, V840, P343, DOI 10.1016/j.jelechem.2019.04.005
   Benzigar MR, 2018, CHEM SOC REV, V47, P2680, DOI 10.1039/c7cs00787f
   Berthod A, 2018, J CHROMATOGR A, V1559, P2, DOI 10.1016/j.chroma.2017.09.044
   Bhardwaj J, 2017, SENSOR ACTUAT B-CHEM, V253, P115, DOI 10.1016/j.snb.2017.06.108
   Bollella P, 2017, BIOSENS BIOELECTRON, V89, P152, DOI 10.1016/j.bios.2016.03.068
   Bonaccorso F, 2010, NAT PHOTONICS, V4, P611, DOI [10.1038/NPHOTON.2010.186, 10.1038/nphoton.2010.186]
   Borchers A, 2010, CLIN REV ALLERG IMMU, V39, P95, DOI 10.1007/s12016-009-8176-4
   Cao XH, 2011, SMALL, V7, P3163, DOI 10.1002/smll.201100990
   Cha CY, 2013, ACS NANO, V7, P2891, DOI 10.1021/nn401196a
   Chatterjee Aniruddha, 2016, Materials Science Forum, V842, P53, DOI 10.4028/www.scientific.net/MSF.842.53
   Chen HD, 2008, ANALYST, V133, P1182, DOI 10.1039/b805334k
   [陈婷 Chen Ting], 2014, [材料导报, Materials Review], V28, P17
   Chen XY, 2013, J POWER SOURCES, V230, P50, DOI 10.1016/j.jpowsour.2012.12.054
   Chen XL, 2008, TALANTA, V76, P763, DOI 10.1016/j.talanta.2008.04.023
   Cheng ZG, 2010, NANO LETT, V10, P1864, DOI 10.1021/nl100633g
   Chiou YD, 2013, NANOSCALE, V5, P8122, DOI 10.1039/c3nr01980b
   Costas-Mora I, 2014, ANAL CHEM, V86, P4536, DOI 10.1021/ac500517h
   Dai H, 2012, ELECTROCHIM ACTA, V78, P508, DOI 10.1016/j.electacta.2012.06.043
   Deiminiat B, 2018, SENSOR ACTUAT B-CHEM, V259, P133, DOI 10.1016/j.snb.2017.12.062
   Ding H, 2016, ACS NANO, V10, P484, DOI 10.1021/acsnano.5b05406
   Ding ZY, 2018, GREEN CHEM, V20, P1383, DOI 10.1039/c7gc03218h
   Dong BL, 2019, FOOD CHEM, V294, P347, DOI 10.1016/j.foodchem.2019.05.082
   Dridi F, 2017, NANOTECH AGRIFOOD, V8, P167, DOI 10.1016/B978-0-12-804301-1.00005-9
   Duan CW, 2018, J MATER CHEM A, V6, P6309, DOI [10.1039/c8ta00533h, 10.1039/C8TA00533H]
   Feng TT, 2019, J MATER SCI, V54, P6461, DOI 10.1007/s10853-018-03307-5
   Fu XC, 2012, ANAL CHIM ACTA, V720, P29, DOI 10.1016/j.aca.2011.12.071
   Gan LH, 2019, APPL CATAL A-GEN, V574, P132, DOI 10.1016/j.apcata.2019.02.008
   Gan XR, 2015, SENSOR MATER, V27, P191
   Gao HC, 2013, ACS APPL MATER INTER, V5, P425, DOI 10.1021/am302500v
   Geim AK, 2007, NAT MATER, V6, P183, DOI 10.1038/nmat1849
   Geim AK, 2009, SCIENCE, V324, P1530, DOI 10.1126/science.1158877
   Georgakilas V, 2016, CHEM REV, V116, P5464, DOI 10.1021/acs.chemrev.5b00620
   Gondim CS, 2018, FOOD ANAL METHOD, V11, P1711, DOI 10.1007/s12161-018-1157-6
   Gong J, 2019, ACS APPL MATER INTER, V11, P9125, DOI 10.1021/acsami.8b21660
   Goud KY, 2018, BIOSENS BIOELECTRON, V121, P205, DOI 10.1016/j.bios.2018.08.029
   Govindasamy M, 2017, J COLLOID INTERF SCI, V485, P129, DOI 10.1016/j.jcis.2016.09.029
   Guo LQ, 2012, NANOSCALE, V4, P5864, DOI 10.1039/c2nr31547e
   Gutes A, 2012, NANOSCALE, V4, P438, DOI 10.1039/c1nr11537e
   Ha NR, 2017, SCI REP-UK, V7, DOI 10.1038/srep40305
   Han DD, 2018, CARBON, V140, P265, DOI 10.1016/j.carbon.2018.08.065
   Hartmann M, 2005, CHEM MATER, V17, P829, DOI 10.1021/cm048564f
   Haupt K, 2000, CHEM REV, V100, P2495, DOI 10.1021/cr990099w
   Hoffmann Sandra, 2010, Health Matrix Clevel, V20, P5
   Hola K, 2014, NANO TODAY, V9, P590, DOI 10.1016/j.nantod.2014.09.004
   Hou J, 2016, TALANTA, V146, P34, DOI 10.1016/j.talanta.2015.08.024
   Huang CC, 2019, TRENDS FOOD SCI TECH, V86, P144, DOI 10.1016/j.tifs.2019.02.016
   IIJIMA S, 1991, NATURE, V354, P56, DOI 10.1038/354056a0
   Ji J, 2015, BIOSENS BIOELECTRON, V66, P590, DOI 10.1016/j.bios.2014.12.014
   Jiang CC, 2017, RSC ADV, V7, P7531, DOI 10.1039/c6ra25841g
   Jiang H, 2019, TALANTA, V195, P647, DOI 10.1016/j.talanta.2018.11.090
   Jiang K., 2015, ANGEW CHEM, V127, P5450, DOI DOI 10.1002/ANGE.201501193
   Jiang LH, 2018, CHEM ENG J, V343, P371, DOI 10.1016/j.cej.2018.03.026
   Juarez JM, 2018, J POROUS MAT, V25, P1359, DOI 10.1007/s10934-017-0546-3
   Jun S, 2000, J AM CHEM SOC, V122, P10712, DOI 10.1021/ja002261e
   Ke QQ, 2016, J MATERIOMICS, V2, P37, DOI 10.1016/j.jmat.2016.01.001
   Khan M, 2016, TALANTA, V146, P130, DOI 10.1016/j.talanta.2015.08.032
   Khan M, 2017, INT J BIOL MACROMOL, V105, P693, DOI 10.1016/j.ijbiomac.2017.07.088
   Kugimiya A, 1999, ELECTROANAL, V11, P1158, DOI 10.1002/(SICI)1521-4109(199911)11:15<1158::AID-ELAN1158>3.0.CO;2-P
   Kumar THV, 2018, J ELECTROCHEM SOC, V165, pB848, DOI 10.1149/2.0641816jes
   Kwon OS, 2014, CURR ORG CHEM, V18, P2415, DOI 10.2174/1385272819666140806202947
   Lai C, 2018, ACS SENSORS, V3, P2566, DOI 10.1021/acssensors.8b00926
   Lee J, 1999, CHEM COMMUN, P2177, DOI 10.1039/a906872d
   Lee KT, 2018, MATERIALS, V11, DOI 10.3390/ma11091503
   Lee WC, 2015, NAT NANOTECHNOL, V10, P423, DOI [10.1038/nnano.2015.36, 10.1038/NNANO.2015.36]
   Li B, 2016, J NANOSCI NANOTECHNO, V16, P12805, DOI 10.1166/jnn.2016.13649
   Li HX, 2018, SENSOR ACTUAT B-CHEM, V260, P563, DOI 10.1016/j.snb.2017.12.170
   Li HY, 2018, TALANTA, V185, P542, DOI 10.1016/j.talanta.2018.04.024
   Li HY, 2018, MICROCHIM ACTA, V185, DOI 10.1007/s00604-017-2619-z
   Li SQ, 2017, J HAZARD MATER, V321, P711, DOI 10.1016/j.jhazmat.2016.09.065
   Li YH, 2014, CHEM MATER, V26, P2438, DOI 10.1021/cm403921u
   Li YZ, 2018, DESALIN WATER TREAT, V132, P120, DOI 10.5004/dwt.2018.23121
   Lian WJ, 2013, BIOSENS BIOELECTRON, V44, P70, DOI 10.1016/j.bios.2013.01.002
   Lim SY, 2015, CHEM SOC REV, V44, P362, DOI 10.1039/c4cs00269e
   Liu CG, 2010, NANO LETT, V10, P4863, DOI 10.1021/nl102661q
   Liu H, 2017, ADV ENERGY MATER, V7, DOI 10.1002/aenm.201700283
   Liu HY, 2005, CARBON, V43, P559, DOI 10.1016/j.carbon.2004.10.020
   Liu JM, 2018, TRENDS FOOD SCI TECH, V71, P94, DOI 10.1016/j.tifs.2017.11.005
   Liu T, 2011, SENSOR ACTUAT B-CHEM, V160, P1255, DOI 10.1016/j.snb.2011.09.059
   Loo AH, 2016, ACS APPL MATER INTER, V8, P1951, DOI 10.1021/acsami.5b10160
   Luo J, 2014, MICROCHIM ACTA, V181, P1257, DOI 10.1007/s00604-014-1237-2
   Ma XY, 2015, SENSOR ACTUAT B-CHEM, V215, P445, DOI 10.1016/j.snb.2015.04.016
   Maina JW, 2017, ACS APPL MATER INTER, V9, P35010, DOI 10.1021/acsami.7b11150
   Malgras V, 2019, J NANOSCI NANOTECHNO, V19, P3673, DOI 10.1166/jnn.2019.16745
   Malhotra B., 2018, NANOMATERIALS BIOSEN, P1, DOI [10.1016/B978-0-323-44923-6.00001-7, DOI 10.1016/B978-0-323-44923-6.00001-7]
   Mao YX, 2014, SENSOR ACTUAT B-CHEM, V203, P759, DOI 10.1016/j.snb.2014.07.024
   Marmisolle WA, 2016, NANOSCALE, V8, P9890, DOI 10.1039/c5nr08326e
   Mashkour M, 2018, CARBOHYD POLYM, V202, P504, DOI 10.1016/j.carbpol.2018.09.006
   Mauter MS, 2008, ENVIRON SCI TECHNOL, V42, P5843, DOI 10.1021/es8006904
   Mehrotra Parikha, 2016, J Oral Biol Craniofac Res, V6, P153, DOI 10.1016/j.jobcr.2015.12.002
   Mohan TVR, 2018, J CHEM ENG DATA, V63, P4543, DOI 10.1021/acs.jced.8b00627
   Namdari P, 2017, BIOMED PHARMACOTHER, V87, P209, DOI 10.1016/j.biopha.2016.12.108
   Nasir S, 2018, MATERIALS, V11, DOI 10.3390/ma11020295
   Notarianni M, 2014, NANOTECHNOLOGY, V25, DOI 10.1088/0957-4484/25/43/435405
   Novoselov KS, 2007, PHYS STATUS SOLIDI B, V244, P4106, DOI 10.1002/pssb.200776208
   Orachorn N, 2019, TALANTA, V203, P261, DOI 10.1016/j.talanta.2019.05.082
   Pan MF, 2012, BIOSENS BIOELECTRON, V31, P11, DOI 10.1016/j.bios.2011.09.008
   Parveen S, 2017, SENSOR ACTUAT B-CHEM, V246, P910, DOI 10.1016/j.snb.2017.02.170
   Perez-Lopez B, 2012, MICROCHIM ACTA, V179, P1, DOI 10.1007/s00604-012-0871-9
   Prencipe G, 2009, J AM CHEM SOC, V131, P4783, DOI 10.1021/ja809086q
   Qi PP, 2018, ELECTROCHIM ACTA, V274, P406, DOI 10.1016/j.electacta.2018.04.128
   Qian XD, 2013, J MATER CHEM A, V1, P6822, DOI 10.1039/c3ta10416h
   Qu JH, 2018, CRIT REV FOOD SCI, V58, P2466, DOI 10.1080/10408398.2018.1437712
   Raj KA, 2019, CARBON, V143, P402, DOI 10.1016/j.carbon.2018.11.038
   Rao CNR, 2009, ANGEW CHEM INT EDIT, V48, P7752, DOI 10.1002/anie.200901678
   Roushani M, 2014, SENSOR ACTUAT B-CHEM, V201, P503, DOI 10.1016/j.snb.2014.05.054
   Ryoo R, 1999, J PHYS CHEM B, V103, P7743, DOI 10.1021/jp991673a
   Safardoust-Hojaghan H, 2019, FOOD CHEM, V295, P530, DOI 10.1016/j.foodchem.2019.05.169
   Scida K, 2011, ANAL CHIM ACTA, V691, P6, DOI 10.1016/j.aca.2011.02.025
   Scognarniglio V, 2014, TRAC-TREND ANAL CHEM, V62, P1, DOI 10.1016/j.trac.2014.07.007
   Shabnam L, 2017, FOOD CHEM, V221, P751, DOI 10.1016/j.foodchem.2016.11.107
   Shi XB, 2019, TALANTA, V194, P809, DOI 10.1016/j.talanta.2018.11.005
   Sitko R, 2012, TRAC-TREND ANAL CHEM, V37, P22, DOI 10.1016/j.trac.2012.03.016
   Solanki PR, 2009, SENSOR ACTUAT B-CHEM, V137, P727, DOI 10.1016/j.snb.2008.12.044
   Stamatin SN, 2015, APPL CATAL B-ENVIRON, V162, P289, DOI 10.1016/j.apcatb.2014.07.005
   Stankovich S, 2006, NATURE, V442, P282, DOI 10.1038/nature04969
   Su FB, 2005, J PHYS CHEM B, V109, P20200, DOI 10.1021/jp0541967
   Subrahmanyam KS, 2010, CHEM PHYS LETT, V497, P70, DOI 10.1016/j.cplett.2010.07.091
   Sultana KN, 2019, FUEL CELLS, V19, P27, DOI 10.1002/fuce.201800034
   Sun S, 2017, ANAL CHEM, V89, P5542, DOI 10.1021/acs.analchem.7b00602
   Sun XC, 2017, TRAC-TREND ANAL CHEM, V89, P163, DOI 10.1016/j.trac.2017.02.001
   Szunerits S, 2018, CURR OPIN ELECTROCHE, V10, P24, DOI 10.1016/j.coelec.2018.03.016
   Tamayo FG, 2007, J CHROMATOGR A, V1152, P32, DOI 10.1016/j.chroma.2006.08.095
   Tan XC, 2015, SENSOR ACTUAT B-CHEM, V220, P216, DOI 10.1016/j.snb.2015.05.048
   Tasis D, 2006, CHEM REV, V106, P1105, DOI 10.1021/cr050569o
   Phan TN, 2019, J ALLOY COMPD, V780, P90, DOI 10.1016/j.jallcom.2018.11.348
   Turk KK, 2018, INT J HYDROGEN ENERG, V43, P23027, DOI 10.1016/j.ijhydene.2018.10.143
   Wackerlig J, 2015, SENSOR ACTUAT B-CHEM, V207, P144, DOI 10.1016/j.snb.2014.09.094
   Wang CK, 2019, ANAL BIOANAL CHEM, V411, P2405, DOI 10.1007/s00216-019-01684-7
   Wang J, 2018, ENVIRON POLLUT, V243, P1068, DOI 10.1016/j.envpol.2018.09.057
   Wang L, 2014, FOOD CHEM, V164, P113, DOI 10.1016/j.foodchem.2014.04.052
   Wang S., 2013, ORDERED MESOPOROUS C
   Wang YC, 2015, ELECTROANAL, V27, P2527, DOI 10.1002/elan.201500120
   Wang ZH, 2016, BIOSENS BIOELECTRON, V79, P136, DOI 10.1016/j.bios.2015.11.093
   Wright C, 2009, J CHROMATOGR A, V1216, P316, DOI 10.1016/j.chroma.2008.10.055
   Wu SX, 2013, SMALL, V9, P1160, DOI 10.1002/smll.201202896
   Wu YN, 2018, FOOD CONTROL, V90, P212, DOI 10.1016/j.foodcont.2018.02.049
   Xing XR, 2012, BIOSENS BIOELECTRON, V31, P277, DOI 10.1016/j.bios.2011.10.032
   Xu F, 2017, J MATER CHEM A, V5, P25171, DOI 10.1039/c7ta09633j
   Xu LH, 2016, BIOSENS BIOELECTRON, V77, P950, DOI 10.1016/j.bios.2015.10.072
   Xu XA, 2010, ACS NANO, V4, P4292, DOI 10.1021/nn1010057
   Yalikun N, 2018, COLLOID SURFACE B, V172, P98, DOI 10.1016/j.colsurfb.2018.08.011
   Yamada K, 2016, BIOSENS BIOELECTRON, V77, P137, DOI 10.1016/j.bios.2015.09.030
   Yan HX, 2018, SENSOR ACTUAT B-CHEM, V277, P234, DOI 10.1016/j.snb.2018.09.010
   Yan YB, 2018, ACS NANO, V12, P3523, DOI 10.1021/acsnano.8b00498
   Yanez-Sedeno P, 2017, ANAL CHIM ACTA, V960, P1, DOI 10.1016/j.aca.2017.01.003
   Yang GM, 2015, BIOSENS BIOELECTRON, V64, P416, DOI 10.1016/j.bios.2014.09.041
   Yang J, 2018, SPECTROCHIM ACTA A, V190, P450, DOI 10.1016/j.saa.2017.09.066
   Yang WX, 2017, NANOSCALE, V9, P1738, DOI 10.1039/c6nr08907k
   Yang X, 2014, FOOD CHEM, V145, P619, DOI 10.1016/j.foodchem.2013.08.093
   Yang YK, 2015, BIOSENS BIOELECTRON, V64, P247, DOI 10.1016/j.bios.2014.09.009
   Yang ZX, 2008, MICROPOR MESOPOR MAT, V113, P378, DOI 10.1016/j.micromeso.2007.11.035
   Yao XX, 2017, SMALL, V13, DOI 10.1002/smll.201602225
   Yari A, 2018, ANAL CHIM ACTA, V1039, P51, DOI 10.1016/j.aca.2018.07.061
   Yin ZZ, 2018, BIOSENS BIOELECTRON, V100, P565, DOI 10.1016/j.bios.2017.10.010
   Yuan FL, 2017, ADV MATER, V29, DOI 10.1002/adma.201604436
   Zeng Y, 2016, J ELECTROANAL CHEM, V781, P147, DOI 10.1016/j.jelechem.2016.10.030
   Zhang QX, 2012, TALANTA, V89, P391, DOI 10.1016/j.talanta.2011.12.049
   Zhang Y, 2018, SENSOR ACTUAT B-CHEM, V262, P928, DOI 10.1016/j.snb.2018.02.079
   Zhang Y, 2015, ANAL CHEM, V87, P989, DOI 10.1021/ac503472p
   Zhang YY, 2014, ANAL CHEM, V86, P9459, DOI 10.1021/ac5009699
   Zhang Z, 2013, NANOSCALE, V5, P118, DOI 10.1039/c2nr32092d
   Zhao AD, 2015, CARBON, V85, P309, DOI 10.1016/j.carbon.2014.12.045
   Zhao LJ, 2014, INT J ELECTROCHEM SC, V9, P1366
   Zhao LJ, 2013, SENSOR ACTUAT B-CHEM, V176, P818, DOI 10.1016/j.snb.2012.10.003
   Zheng LB, 2019, SENSOR ACTUAT B-CHEM, V286, P206, DOI 10.1016/j.snb.2019.01.147
   Zheng LZ, 2013, SENSOR ACTUAT B-CHEM, V177, P344, DOI 10.1016/j.snb.2012.11.006
   Zheng XT, 2015, SMALL, V11, P1620, DOI 10.1002/smll.201402648
   Zhou LT, 2012, SENSOR ACTUAT B-CHEM, V174, P359, DOI 10.1016/j.snb.2012.06.051
   Zhu CZ, 2015, ANAL CHEM, V87, P230, DOI 10.1021/ac5039863
   Zhu YW, 2010, ADV MATER, V22, P3906, DOI 10.1002/adma.201001068
NR 187
TC 38
Z9 38
U1 18
U2 104
PU MDPI
PI BASEL
PA ST ALBAN-ANLAGE 66, CH-4052 BASEL, SWITZERLAND
EI 2079-4991
J9 NANOMATERIALS-BASEL
JI Nanomaterials
PD SEP
PY 2019
VL 9
IS 9
AR 1330
DI 10.3390/nano9091330
PG 23
WC Chemistry, Multidisciplinary; Nanoscience & Nanotechnology; Materials
   Science, Multidisciplinary; Physics, Applied
WE Science Citation Index Expanded (SCI-EXPANDED)
SC Chemistry; Science & Technology - Other Topics; Materials Science;
   Physics
GA JC2IY
UT WOS:000489101900147
PM 31533228
OA Green Published, gold
DA 2023-07-01
ER

PT J
AU Liu, X
   Zhang, SQ
   Cheng, ZH
   Wei, X
   Yang, T
   Yu, YL
   Chen, ML
   Wang, JH
AF Liu, Xun
   Zhang, Shang-Qing
   Cheng, Zi-Han
   Wei, Xing
   Yang, Ting
   Yu, Yong-Liang
   Chen, Ming-Li
   Wang, Jian-Hua
TI Highly Sensitive Detection of MicroRNA-21 with ICPMS via Hybridization
   Accumulation of Upconversion Nanoparticles
SO ANALYTICAL CHEMISTRY
LA English
DT Article
ID PLASMA-MASS SPECTROMETRY; SIGNAL AMPLIFICATION; LIVING CELLS;
   ELECTROCHEMICAL BIOSENSOR; ULTRASENSITIVE DETECTION; ABSOLUTE
   QUANTIFICATION; CHAIN-REACTIONS; CANCER-PATIENTS; MESSENGER-RNA;
   FLUORESCENCE
AB A highly sensitive platform is developed for the determination of microRNA-21 (miRNA-21) with inductively coupled plasma mass spectrometry (ICPMS). It includes the following operations: Hairpin structures DNA H1 and H2 are designed, and DNA H1 is bound to ultrasmall lanthanide upconversion nanoparticles (UCNPs) to produce UCNPs@DNA conjugate probes. Target miRNA triggers a chain reaction for alternating hybridization between DNA H1 (bound on UCNPs@DNA probe) and DNA H2. This leads to UCNPs accumulation and serves as an efficient amplification strategy for UCNPs. The concentration of miRNA-21 is closely correlated to the number of UCNPs; thus, the detection of Y-89 by ICPMS provides a promising approach for miRNA quantification. This protocol exhibits high sensitivity to miRNA-21 within 0.1-500 fM, along with a detection limit of 41 aM, which is among the hitherto reported most sensitive procedures. It is worth mentioning that rare earth elements are scarcely present in living systems, which minimizes the background for ICPMS detection and excludes potential interferences from the coexisting species, which is most suited for biological assay.
C1 [Liu, Xun; Zhang, Shang-Qing; Cheng, Zi-Han; Wei, Xing; Yang, Ting; Yu, Yong-Liang; Chen, Ming-Li; Wang, Jian-Hua] Northeastern Univ, Coll Sci, Res Ctr Analyt Sci, Dept Chem, Box 332, Shenyang 110819, Liaoning, Peoples R China.
C3 Northeastern University - China
RP Yu, YL (通讯作者)，Northeastern Univ, Coll Sci, Res Ctr Analyt Sci, Dept Chem, Box 332, Shenyang 110819, Liaoning, Peoples R China.
EM yuyl@mail.neu.edu.cn
RI CHEN, MINGLI/A-3025-2013
OI CHEN, MINGLI/0000-0001-8536-8864; Yang, Ting/0000-0001-5517-5658
FU Natural Science Foundation of China [21675019, 21727811, 21475017,
   21235001, 21475018]; Fundamental Research Funds for the Central
   Universities [N160302001, N150502001]
FX The authors appreciate the financial support from the Natural Science
   Foundation of China (21675019, 21727811, 21475017, 21235001, 21475018)
   and Fundamental Research Funds for the Central Universities (N160302001,
   N150502001).
CR Azimzadeh M, 2015, ANAL METHODS-UK, V7, P9495, DOI 10.1039/c5ay01848j
   Bartel DP, 2004, CELL, V116, P281, DOI 10.1016/S0092-8674(04)00045-5
   Bendall SC, 2011, SCIENCE, V332, P687, DOI 10.1126/science.1198704
   Bruckner K, 2014, ANAL CHEM, V86, P585, DOI 10.1021/ac402668p
   Chen AY, 2015, ANAL CHEM, V87, P6328, DOI 10.1021/acs.analchem.5b01168
   Chen TT, 2015, J AM CHEM SOC, V137, P982, DOI 10.1021/ja511988w
   Cheng FF, 2015, ACS APPL MATER INTER, V7, P2979, DOI 10.1021/am508690x
   de Bang TC, 2014, ANAL CHEM, V86, P6823, DOI 10.1021/ac5017166
   Gnach A, 2015, CHEM SOC REV, V44, P1561, DOI 10.1039/c4cs00177j
   Gomes R, 2011, J PHYS CHEM LETT, V2, P145, DOI 10.1021/jz1016729
   Gregory RI, 2004, NATURE, V432, P235, DOI 10.1038/nature03120
   Gumireddy K, 2008, ANGEW CHEM INT EDIT, V47, P7482, DOI 10.1002/anie.200801555
   Guo QS, 2017, CHEM COMMUN, V53, P4954, DOI 10.1039/c7cc00462a
   Han GJ, 2013, ANGEW CHEM INT EDIT, V52, P1466, DOI 10.1002/anie.201206903
   He Y, 2017, ANAL CHEM, V89, P8538, DOI 10.1021/acs.analchem.7b02321
   Hong C, 2016, ANAL CHEM, V88, P2999, DOI 10.1021/acs.analchem.6b00046
   Huang J, 2016, CHEM SCI, V7, P3829, DOI 10.1039/c6sc00377j
   Li L, 2016, CHEM SCI, V7, P1940, DOI 10.1039/c5sc03909f
   Li M, 2017, GUT, V66, P705, DOI 10.1136/gutjnl-2016-311861
   Liao R, 2016, ANAL CHEM, V88, P4254, DOI 10.1021/acs.analchem.5b04154
   Liu J, 2017, NANOSCALE, V9, P91, DOI 10.1039/c6nr08675f
   Liu Q, 2011, J AM CHEM SOC, V133, P17122, DOI 10.1021/ja207078s
   Liu R, 2016, ACCOUNTS CHEM RES, V49, P775, DOI 10.1021/acs.accounts.5b00509
   Liu ZR, 2017, ANALYST, V142, P197, DOI 10.1039/c6an01919f
   Lu J, 2005, NATURE, V435, P834, DOI 10.1038/nature03702
   Pritchard CC, 2012, NAT REV GENET, V13, P358, DOI 10.1038/nrg3198
   Schwarzenbach H, 2011, NAT REV CANCER, V11, P426, DOI 10.1038/nrc3066
   Thomou T, 2017, NATURE, V542, P450, DOI 10.1038/nature21365
   Turchinovich A, 2011, NUCLEIC ACIDS RES, V39, P7223, DOI 10.1093/nar/gkr254
   Wang CG, 2015, NANOSCALE, V7, P15822, DOI 10.1039/c5nr04618a
   Wang J, 2015, CHEM COMMUN, V51, P11673, DOI 10.1039/c5cc03693c
   Wang Y, 2011, NAT NANOTECHNOL, V6, P668, DOI [10.1038/nnano.2011.147, 10.1038/NNANO.2011.147]
   Yan XW, 2011, ANGEW CHEM INT EDIT, V50, P5130, DOI 10.1002/anie.201101087
   Ye SJ, 2017, ANAL CHEM, V89, P5124, DOI 10.1021/acs.analchem.7b00697
   YU HT, 1992, J AM CHEM SOC, V114, P8449, DOI 10.1021/ja00048a015
   Zeng K, 2017, MICROCHIM ACTA, V184, P2637, DOI 10.1007/s00604-017-2276-2
   Zhang H, 2015, ACS APPL MATER INTER, V7, P16152, DOI 10.1021/acsami.5b04773
   Zhang P, 2015, ANAL CHEM, V87, P3202, DOI 10.1021/ac504455z
   Zhang ZB, 2012, ANAL CHEM, V84, P8946, DOI 10.1021/ac302029w
   Zhou JC, 2011, BIOMATERIALS, V32, P9059, DOI 10.1016/j.biomaterials.2011.08.038
   Zhuang Y, 2016, ANAL CHEM, V88, P3289, DOI 10.1021/acs.analchem.5b04756
NR 41
TC 53
Z9 55
U1 15
U2 288
PU AMER CHEMICAL SOC
PI WASHINGTON
PA 1155 16TH ST, NW, WASHINGTON, DC 20036 USA
SN 0003-2700
EI 1520-6882
J9 ANAL CHEM
JI Anal. Chem.
PD OCT 16
PY 2018
VL 90
IS 20
BP 12116
EP 12122
DI 10.1021/acs.analchem.8b03038
PG 7
WC Chemistry, Analytical
WE Science Citation Index Expanded (SCI-EXPANDED)
SC Chemistry
GA GX5UL
UT WOS:000447816400052
PM 30251526
DA 2023-07-01
ER

PT J
AU Selvarajan, S
   Suganthi, A
   Rajarajan, M
AF Selvarajan, S.
   Suganthi, A.
   Rajarajan, M.
TI Fabrication of g-C3N4/NiO heterostructured nanocomposite modified glassy
   carbon electrode for quercetin biosensor
SO ULTRASONICS SONOCHEMISTRY
LA English
DT Article
DE Synthesis; Nanocomposite; Quercetin; Electrocatalytic activity; Real
   samples
ID CAPILLARY-ELECTROPHORESIS; SPECTROPHOTOMETRIC DETERMINATION;
   ELECTROCHEMICAL DETERMINATION; PHOTOCATALYTIC ACTIVITY; MASS
   SPECTROMETRY; FREE-RADICALS; ANTIOXIDANT; FLAVONOIDS; NANOPARTICLES;
   NANOCRYSTALS
AB Herein, we report a one-pot synthesis of structurally uniform and electrochemically active graphitic carbon nitride/nickel oxide (g-C3N4/NiO) nanocomposite and an investigation on the electrocatalytic oxidation of quercetin (QR). The synthesized g-C3N4/NiO nanocomposite has uniform surface distribution, which was characterized with scanning electron microscopy (SEM). Moreover, the composition of synthesized g-C3N4/NiO nanocomposite was characterized by UV vis-spectroscopy, X-ray diffraction (XRD), Fourier transform infrared spectroscopy (FT-IR spectra), BET, SEM and HRTEM. The g-C3N4/NiO was electrochemically treated in 0.1 MPBS solution through cyclic voltammetry (CV) and differential pulse voltammetry (DPV). The peak current response increases linearly with QR concentration from 0.010 mu M to 250 mu M with a fast response time of less than 2 s and a detection limit of 0.002 mu M. To further evaluate the feasibility of using this sensor for real sample analysis, QR content in various real samples including green tea, green apple, honey suckle were determined and satisfactory results were achieved.
C1 [Selvarajan, S.; Suganthi, A.] Thiagarajar Coll, PG & Res Dept Chem, Madurai 625009, Tamil Nadu, India.
   [Suganthi, A.] Mother Teresa Womens Univ, Kodaikanal 624102, Tamil Nadu, India.
   [Rajarajan, M.] Madurai Kamaraj Univ, Directorate Distance Educ, Madurai 625021, Tamil Nadu, India.
C3 Thiagarajar College; Mother Teresa Women's University; Madurai Kamaraj
   University
RP Suganthi, A; Rajarajan, M (通讯作者)，Thiagarajar Coll, PG & Res Dept Chem, Madurai 625009, Tamil Nadu, India.
EM suganthiphd09@gmail.com; rajarajan_1962@yahoo.com
FU DST-SERB India [SB/S1/IC-06/2013]
FX The authors are grateful to DST-SERB (SB/S1/IC-06/2013 dt:03/09/2014)
   India for providing financial support. The management of Thiagarajar
   College is acknowledged for providing necessary laboratory facilities.
CR Amanulla B, 2017, J COLLOID INTERF SCI, V487, P370, DOI 10.1016/j.jcis.2016.10.050
   Amiri M, 2016, IND ENG CHEM RES, V55, P8114, DOI 10.1021/acs.iecr.6b01699
   Ashiri R, 2014, METALL MATER TRANS B, V45, P1979, DOI 10.1007/s11663-014-0213-x
   Badhani B, 2015, RSC ADV, V5, P27540, DOI 10.1039/c5ra01911g
   Balakumar V, 2016, J CATAL, V344, P795, DOI 10.1016/j.jcat.2016.08.010
   Berger LM, 2012, J DAIRY SCI, V95, P5047, DOI 10.3168/jds.2012-5439
   Das S, 2011, FOOD FUNCT, V2, P395, DOI 10.1039/c1fo10048c
   Dmitrienko SG, 2012, J ANAL CHEM+, V67, P299, DOI 10.1134/S106193481204003X
   Duan Q, 2012, ANAL METHODS-UK, V4, P3027, DOI 10.1039/c2ay25437a
   El-Kemary M, 2013, MAT SCI SEMICON PROC, V16, P1747, DOI 10.1016/j.mssp.2013.05.018
   Falkova MT, 2014, ANAL LETT, V47, P970, DOI 10.1080/00032719.2013.862806
   Ferri P, 2015, FOOD FUNCT, V6, P394, DOI [10.1039/c4fo00817k, 10.1039/C4FO00817K]
   Gowthaman NSK, 2017, ACS SUSTAIN CHEM ENG, V5, P1648, DOI 10.1021/acssuschemeng.6b02390
   Gowthaman NSK, 2015, RSC ADV, V5, P42369, DOI 10.1039/c5ra06537b
   Gutierrez F, 2010, ELECTROANAL, V22, P2650, DOI 10.1002/elan.201000291
   Hu B, 2015, ACS APPL MATER INTER, V7, P18247, DOI 10.1021/acsami.5b05715
   Johnson RT, 2016, ANAL METHODS-UK, V8, P3325, DOI [10.1039/c6ay00463f, 10.1039/C6AY00463F]
   Kasprzak MM, 2015, RSC ADV, V5, P45853, DOI 10.1039/c5ra05069c
   da Silva LAL, 2015, PHARMACOGN MAG, V11, P96, DOI 10.4103/0973-1296.149721
   Li FT, 2015, J HAZARD MATER, V283, P371, DOI 10.1016/j.jhazmat.2014.09.035
   Li J, 2016, ELECTROANAL, V28, P1, DOI DOI 10.HTTPS://D0I.0RG/10.1002/ELAN.20150049
   Li L, 2016, ANAL BIOANAL CHEM, V408, P8831, DOI 10.1007/s00216-016-9906-0
   Li P, 2014, FOOD FUNCT, V5, P50, DOI 10.1039/c3fo60273g
   Li YH, 2015, ANAL METHODS-UK, V7, P2537, DOI 10.1039/c5ay00206k
   Lobo V, 2010, Pharmacogn Rev, V4, P118, DOI 10.4103/0973-7847.70902
   Lv JL, 2017, SEP PURIF TECHNOL, V178, P6, DOI 10.1016/j.seppur.2017.01.019
   Majeed A, 2016, J ALLOY COMPD, V671, P1, DOI 10.1016/j.jallcom.2015.12.083
   Masek A, 2014, FOOD CHEM, V148, P18, DOI 10.1016/j.foodchem.2013.10.003
   Masek A, 2011, FOOD CHEM, V127, P699, DOI 10.1016/j.foodchem.2010.12.127
   Moghtada A, 2018, ULTRASON SONOCHEM, V41, P127, DOI 10.1016/j.ultsonch.2017.09.037
   Moghtada A, 2015, ULTRASON SONOCHEM, V26, P293, DOI 10.1016/j.ultsonch.2015.02.006
   Mohamed SA, 2016, RSC ADV, V6, P44814, DOI 10.1039/c6ra02831d
   Niki E, 2016, FOOD FUNCT, V7, P2156, DOI [10.1039/C6FO00275G, 10.1039/c6fo00275g]
   Nimse SB, 2015, RSC ADV, V5, P27986, DOI 10.1039/c4ra13315c
   Pang Y, 2016, ANAL METHODS-UK, V8, P6545, DOI 10.1039/c6ay01518b
   Pokhrel N, 2016, ULTRASON SONOCHEM, V29, P104, DOI 10.1016/j.ultsonch.2015.07.023
   Satpati AK, 2011, ANAL METHODS-UK, V3, P1344, DOI 10.1039/c1ay05026e
   Selvarajan S, 2017, POWDER TECHNOL, V307, P203, DOI 10.1016/j.powtec.2016.10.069
   Sen S, 2011, ACS SYM SER, V1083, P1
   Si P, 2013, RSC ADV, V3, P3487, DOI 10.1039/c2ra22360k
   Sun S, 2013, SENSORS-BASEL, V13, P5493, DOI 10.3390/s130505493
   Tallini LR, 2015, REV BRAS FARMACOGN, V25, P219, DOI 10.1016/j.bjp.2015.04.003
   Thomas MJ, 2000, NUTRITION, V16, P716, DOI 10.1016/S0899-9007(00)00343-9
   Tu B., 2015, RSC ADV, V5
   Vellaichamy B, 2017, NEW J CHEM, V41, P7123, DOI 10.1039/c7nj01085k
   Wang MY, 2011, J APPL ELECTROCHEM, V41, P189, DOI 10.1007/s10800-010-0223-6
   Xu H, 2010, ANAL LETT, V43, P893, DOI 10.1080/00032710903488795
   Xu L, 2014, J POWER SOURCES, V245, P866, DOI 10.1016/j.jpowsour.2013.07.014
   Yao YF, 2014, ENERG ENVIRON SCI, V7, P3362, DOI 10.1039/c4ee01774a
   Yao YY, 2014, CHINESE CHEM LETT, V25, P505, DOI 10.1016/j.cclet.2014.01.028
   Ye LJ, 2016, ACS APPL MATER INTER, V8, P5280, DOI 10.1021/acsami.5b11326
   Yu JB, 2017, J ELECTROANAL CHEM, V795, P97, DOI 10.1016/j.jelechem.2017.04.053
   Zhang HJ, 2014, ANAL METHODS-UK, V6, P766, DOI 10.1039/c3ay41293h
   Zhang JL, 2015, ELECTROCHIM ACTA, V186, P192, DOI 10.1016/j.electacta.2015.10.173
   Zhang XD, 2013, J AM CHEM SOC, V135, P18, DOI 10.1021/ja308249k
   Zhang Z, 2014, BIOSENS BIOELECTRON, V57, P239, DOI 10.1016/j.bios.2014.02.014
NR 56
TC 58
Z9 59
U1 2
U2 246
PU ELSEVIER SCIENCE BV
PI AMSTERDAM
PA PO BOX 211, 1000 AE AMSTERDAM, NETHERLANDS
SN 1350-4177
EI 1873-2828
J9 ULTRASON SONOCHEM
JI Ultrason. Sonochem.
PD MAR
PY 2018
VL 41
BP 651
EP 660
DI 10.1016/j.ultsonch.2017.10.032
PG 10
WC Acoustics; Chemistry, Multidisciplinary
WE Science Citation Index Expanded (SCI-EXPANDED)
SC Acoustics; Chemistry
GA FQ2UA
UT WOS:000418212300071
PM 29137797
DA 2023-07-01
ER

PT J
AU Sharma, M
   Gangan, A
   Chakraborty, B
   Rout, CS
AF Sharma, Maneesha
   Gangan, Abhijeet
   Chakraborty, Brahmananda
   Rout, Chandra Sekhar
TI Non-enzymatic glucose sensing properties of MoO3 nanorods: experimental
   and density functional theory investigations
SO JOURNAL OF PHYSICS D-APPLIED PHYSICS
LA English
DT Article
DE nanorods; glucose sensing; density functional theory; biosensor
ID INITIO MOLECULAR-DYNAMICS; TOTAL-ENERGY CALCULATIONS; DIRECT
   ELECTROCHEMISTRY; NANOPARTICLES; BIOSENSORS; ELECTRODE; SENSORS;
   NANOFIBERS; EVOLUTION; OXIDASE
AB We report the growth of monoclinic MoO3 nanorods by a simple and highly reproducible hydrothermal method. Structural and morphological studies provide significant insights about the phase and crystalline structure of the synthesized samples. Further, the non-enzymatic glucose sensing properties were investigated and the MoO3 nanorods exhibited a sensitivity of 15.4 mu A mu M-1 cm(-2) in the 5-175 mu M linear range. Also, a quick response time of 8 s towards glucose molecules was observed, exhibiting an excellent electrochemical activity. We have also performed density functional theory (DFT) simulations to qualitatively support our experimental observations by investigating the interactions and charge-transfer mechanism of glucose on MoO3. There is a strong interaction between glucose and the MoO3 surface due to charge transfer from a bonded O atom of glucose to a Mo atom of MoO3 resulting in a strong hybridization between the p orbital of O and d orbital of Mo. Thus, the MoO3 nanorod-based electrodes are found to be good glucose sensing materials for practical industrial applications.
C1 [Sharma, Maneesha; Rout, Chandra Sekhar] Indian Inst Technol, Sch Basic Sci, Bhubaneswar 751013, Orissa, India.
   [Gangan, Abhijeet; Chakraborty, Brahmananda] Bhabha Atom Res Ctr, High Pressure & Synchrotron Radiat Phys Div, Bombay 400085, Maharashtra, India.
   [Rout, Chandra Sekhar] Jain Univ, Ctr Nano & Mat Sci, Jain Global Campus, Bangalore 562112, Karnataka, India.
C3 Indian Institute of Technology System (IIT System); Indian Institute of
   Technology (IIT) - Bhubaneswar; Bhabha Atomic Research Center (BARC);
   Jain University
RP Chakraborty, B (通讯作者)，Bhabha Atom Res Ctr, High Pressure & Synchrotron Radiat Phys Div, Bombay 400085, Maharashtra, India.
EM brahma@barc.gov.in; csrout@gmail.com
RI Sharma, Maneesha/M-5651-2019; Rout, Chandra Sekhar/P-9472-2016
OI Rout, Chandra Sekhar/0000-0003-4380-5549; Chakraborty,
   Brahmananda/0000-0001-9611-099X
FU DST (Government of India) [SR/S2/RJN-21/2012]; DST-SERB Fast-track Young
   scientist [SB/FTP/PS-065/2013]; UGC-UKIERI thematic awards
   [UGC-2013-14/005]; BRNS-DAE [37(3)/14/48/2014-BRNS/1502]; Indo-US
   Science and Technology Forum (IUSSTF) through a Joint INDO-US Center
   grant; Ministry of Human Resources Development (MHRD), India through a
   Center of Excellence grant
FX BC would like to thank Dr N K Sahoo for his constant support and useful
   discussions. This work was possible due to the facilities, and help from
   the staff, of the BARC computer centre. Dr C S Rout would like to thank
   DST (Government of India) for the Ramanujan fellowship (Grant No.
   SR/S2/RJN-21/2012). This work was supported by the DST-SERB Fast-track
   Young scientist (Grant No. SB/FTP/PS-065/2013), UGC-UKIERI thematic
   awards (Grant No. UGC-2013-14/005) and BRNS-DAE, (Grant No.
   37(3)/14/48/2014-BRNS/1502). Also, part of this work is supported by the
   Indo-US Science and Technology Forum (IUSSTF) through a Joint INDO-US
   Center grant and Ministry of Human Resources Development (MHRD), India
   through a Center of Excellence grant.
CR Baghayeri M, 2017, IONICS, V23, P1553, DOI 10.1007/s11581-016-1964-y
   Bai SL, 2012, SENSOR ACTUAT B-CHEM, V174, P51, DOI 10.1016/j.snb.2012.08.015
   BAMBOT S, 1995, TRENDS BIOTECHNOL, V13, P195, DOI 10.1016/S0167-7799(00)88915-5
   Bao SJ, 2008, ADV FUNCT MATER, V18, P591, DOI 10.1002/adfm.200700728
   Cao X, 2011, ANALYST, V136, P4241, DOI 10.1039/c1an15367f
   Chen C, 2013, RSC ADV, V3, P4473, DOI 10.1039/c2ra22351a
   Chen Y, 2010, J POWER SOURCES, V195, P3031, DOI 10.1016/j.jpowsour.2009.11.057
   Chen YT, 2009, APPL PHYS LETT, V95, DOI 10.1063/1.3173820
   Chen ZB, 2011, NANO LETT, V11, P4168, DOI 10.1021/nl2020476
   Chowdhury M, 2017, ELECTROANAL, V29, P578, DOI 10.1002/elan.201600440
   Ci SQ, 2014, BIOSENS BIOELECTRON, V54, P251, DOI 10.1016/j.bios.2013.11.006
   Ding Y, 2010, BIOSENS BIOELECTRON, V26, P542, DOI 10.1016/j.bios.2010.07.050
   Fu S, 2015, ELECTROCHIM ACTA, V152, P146, DOI 10.1016/j.electacta.2014.11.115
   Grimme S, 2006, J COMPUT CHEM, V27, P1787, DOI 10.1002/jcc.20495
   Heller A, 2008, CHEM REV, V108, P2482, DOI 10.1021/cr068069y
   Jiang LC, 2010, BIOSENS BIOELECTRON, V25, P1402, DOI 10.1016/j.bios.2009.10.038
   KRESSE G, 1994, PHYS REV B, V49, P14251, DOI 10.1103/PhysRevB.49.14251
   Kresse G, 1996, PHYS REV B, V54, P11169, DOI 10.1103/PhysRevB.54.11169
   KRESSE G, 1993, PHYS REV B, V47, P558, DOI 10.1103/PhysRevB.47.558
   Kresse G, 1996, COMP MATER SCI, V6, P15, DOI 10.1016/0927-0256(96)00008-0
   Kumar DR, 2014, RSC ADV, V4, P8943, DOI 10.1039/c3ra45269g
   Lee H, 2007, NANO LETT, V7, P778, DOI 10.1021/nl0630539
   Liu JW, 2003, J AM CHEM SOC, V125, P6642, DOI 10.1021/ja034775u
   Liu S, 2013, ELECTROCHIM ACTA, V102, P104, DOI 10.1016/j.electacta.2013.03.191
   Liu Y, 2009, BIOSENS BIOELECTRON, V24, P3329, DOI 10.1016/j.bios.2009.04.032
   Liu Y, 2013, J MATER CHEM A, V1, P13582, DOI 10.1039/c3ta12902k
   Mai LQ, 2007, ADV MATER, V19, P3712, DOI 10.1002/adma.200700883
   MANSOURI S, 1984, BIO-TECHNOL, V2, P885, DOI 10.1038/nbt1084-885
   MCCARRON EM, 1991, J SOLID STATE CHEM, V91, P121, DOI 10.1016/0022-4596(91)90064-O
   McCrory CCL, 2013, J AM CHEM SOC, V135, P16977, DOI 10.1021/ja407115p
   Mi QX, 2013, ENERG ENVIRON SCI, V6, P2646, DOI 10.1039/c3ee40712h
   MIWA Y, 1994, B CHEM SOC JPN, V67, P2864, DOI 10.1246/bcsj.67.2864
   MONKHORST HJ, 1976, PHYS REV B, V13, P5188, DOI 10.1103/PhysRevB.16.1746
   Naik KK, 2017, MICROPOR MESOPOR MAT, V244, P226, DOI 10.1016/j.micromeso.2016.10.036
   Naik KK, 2015, RSC ADV, V5, P79397, DOI 10.1039/c5ra11011d
   Naik KK, 2015, RSC ADV, V5, P74585, DOI 10.1039/c5ra13833g
   PANDEY PC, 1988, J CHEM SOC FARAD T 1, V84, P2259, DOI 10.1039/f19888402259
   Park S, 2006, ANAL CHIM ACTA, V556, P46, DOI 10.1016/j.aca.2005.05.080
   Perdew JP, 1997, PHYS REV LETT, V78, P1396, DOI 10.1103/PhysRevLett.77.3865
   Pickup JC, 2005, BIOSENS BIOELECTRON, V20, P2555, DOI 10.1016/j.bios.2004.10.002
   Qu Q, 2017, COMP MATER SCI, V130, P242, DOI 10.1016/j.commatsci.2017.01.014
   SCHEPER T, 1991, ANAL CHIM ACTA, V249, P25, DOI 10.1016/0003-2670(91)87004-Q
   Shakir I, 2014, ELECTROCHIM ACTA, V147, P380, DOI 10.1016/j.electacta.2014.09.073
   Shan CS, 2009, ANAL CHEM, V81, P2378, DOI 10.1021/ac802193c
   Shao YY, 2010, ELECTROANAL, V22, P1027, DOI 10.1002/elan.200900571
   Tian JQ, 2013, NANOSCALE, V5, P8921, DOI 10.1039/c3nr02031b
   Toghill KE, 2010, INT J ELECTROCHEM SC, V5, P1246
   Wang GF, 2013, MICROCHIM ACTA, V180, P161, DOI 10.1007/s00604-012-0923-1
   Wang J, 2001, ELECTROANAL, V13, P983, DOI 10.1002/1521-4109(200108)13:12<983::AID-ELAN983>3.0.CO;2-#
   Wang J, 2008, CHEM REV, V108, P814, DOI 10.1021/cr068123a
   Wang L, 2013, ELECTROCHIM ACTA, V114, P484, DOI 10.1016/j.electacta.2013.10.125
   Wong CM, 2008, APPL MICROBIOL BIOT, V78, P927, DOI 10.1007/s00253-008-1407-4
   Zhang YY, 2014, J MATER CHEM B, V2, P529, DOI 10.1039/c3tb21288b
   Zhou CY, 2014, SCI REP-UK, V4, DOI 10.1038/srep07382
   Zhu H, 2009, J MATER CHEM, V214, P7333
   Zhuang ZJ, 2008, ANALYST, V133, P126, DOI 10.1039/b712970j
   Zou YS, 2014, RSC ADV, V4, P58349, DOI 10.1039/c4ra10266e
NR 57
TC 11
Z9 11
U1 1
U2 85
PU IOP PUBLISHING LTD
PI BRISTOL
PA TEMPLE CIRCUS, TEMPLE WAY, BRISTOL BS1 6BE, ENGLAND
SN 0022-3727
EI 1361-6463
J9 J PHYS D APPL PHYS
JI J. Phys. D-Appl. Phys.
PD NOV 29
PY 2017
VL 50
IS 47
AR 475401
DI 10.1088/1361-6463/aa8e7f
PG 10
WC Physics, Applied
WE Science Citation Index Expanded (SCI-EXPANDED)
SC Physics
GA FL4HR
UT WOS:000414190400001
DA 2023-07-01
ER

PT J
AU Huang, CH
   Wang, SZ
   Zhao, WF
   Zong, CH
   Liang, AY
   Zhang, QQ
   Liu, XJ
AF Huang, Conghui
   Wang, Shuzhan
   Zhao, Wenfeng
   Zong, Chenghua
   Liang, Aiye
   Zhang, Qingquan
   Liu, Xiaojun
TI Visual and photometric determination of histamine using unmodified gold
   nanoparticles
SO MICROCHIMICA ACTA
LA English
DT Article
DE On-site monitoring; Bare eye detection; Fish analysis; Aggregation;
   Imidazole ring; Surface net charge; Citrate
ID COLORIMETRIC DETECTION; BIOGENIC-AMINES; PHYSIOLOGY; COMPLEXES;
   BIOSENSOR; OXIDE; BEER; SIZE
AB The authors describe a colorimetric approach for on-site monitoring of histamine based on the use of gold nanoparticles (AuNPs) that have a negatively charged surface due to the presence of adsorbed citrate ions. Histamine has two basic functional groups, an aliphatic amino group and an imidazole ring. Under the experimental conditions, the protonated aliphatic amino group drives the imidazole ring into close proximity to the AuNPs due to electrostatic attraction. This accelerates the replacement of citrate ions by the imidazole ring because of the strong affinity between imidazole and AuNPs. As a consequence, the two groups synergistically induce the aggregation of the AuNPs and trigger a visible color change from red to blue. The minimum visually detectable histamine concentration is 1.81 mu M, which is comparable to the limit of detection (LOD) of the electrochemical approaches at a signal-to-noise ratio of 3:1. When using absorbance at 522 nm, the LOD is lowered to 38 nM. The method was applied to the determination of histamine in fish samples.
C1 [Huang, Conghui; Wang, Shuzhan; Zhao, Wenfeng; Zong, Chenghua; Zhang, Qingquan; Liu, Xiaojun] Jiangsu Normal Univ, Sch Chem & Chem Engn, Jiangsu Key Lab Green Synth Funct Mat, Xuzhou 221116, Jiangsu, Peoples R China.
   [Liang, Aiye] Charleston Southern Univ, Dept Phys Sci, N Charleston, SC 29406 USA.
C3 Jiangsu Normal University
RP Zhang, QQ; Liu, XJ (通讯作者)，Jiangsu Normal Univ, Sch Chem & Chem Engn, Jiangsu Key Lab Green Synth Funct Mat, Xuzhou 221116, Jiangsu, Peoples R China.
EM zhangqingquan@jsnu.edu.cn; 1693463824@qq.com
RI liu, xiao/HKE-9880-2023; yang, liu/HTN-9175-2023; liu, qi/IQR-4870-2023
FU Natural Science Foundation of China [NSFC 21405064, 21575053]; Natural
   Science Foundation of Jiangsu Normal University [14XLA07]; Jiangsu
   Province Natural Science Foundation of China [BK20140233]; Higher
   Education Institute Natural Science Foundation [16KJA150006]; Priority
   Academic Program Development of Jiangsu Higher Education Institutions
FX The work was finically supported by the Natural Science Foundation of
   China (NSFC 21405064 and 21575053), the Natural Science Foundation of
   Jiangsu Normal University (14XLA07), the Jiangsu Province Natural
   Science Foundation of China (BK20140233), Higher Education Institute
   Natural Science Foundation (16KJA150006), and Priority Academic Program
   Development of Jiangsu Higher Education Institutions.
CR Alvarez EO, 2009, BEHAV BRAIN RES, V199, P183, DOI 10.1016/j.bbr.2008.12.010
   Basozabal I, 2014, BIOSENS BIOELECTRON, V58, P138, DOI 10.1016/j.bios.2014.02.054
   Brown RE, 2001, PROG NEUROBIOL, V63, P637, DOI 10.1016/S0301-0082(00)00039-3
   Carralero V, 2005, ELECTROANAL, V17, P289, DOI 10.1002/elan.200403101
   Daniel D, 2015, J CHROMATOGR A, V1416, P121, DOI 10.1016/j.chroma.2015.08.065
   Dharanivasan G, 2016, RSC ADV, V6, P11773, DOI 10.1039/c5ra25559g
   Gumpu MB, 2014, SENSOR ACTUAT B-CHEM, V199, P330, DOI 10.1016/j.snb.2014.04.009
   Haiss W, 2007, ANAL CHEM, V79, P4215, DOI 10.1021/ac0702084
   Henao-Escobar W, 2016, FOOD CHEM, V190, P818, DOI 10.1016/j.foodchem.2015.06.035
   Leng PQ, 2015, CHEM COMMUN, V51, P8712, DOI 10.1039/c5cc02370j
   Leonardo S, 2016, MICROCHIM ACTA, V183, P1881, DOI 10.1007/s00604-016-1821-8
   Li Y, 2006, ANAL CHIM ACTA, V576, P77, DOI 10.1016/j.aca.2006.01.078
   Li YR, 2016, SENSOR ACTUAT B-CHEM, V228, P366, DOI 10.1016/j.snb.2016.01.022
   Lim TK, 2003, ANAL CHEM, V75, P3316, DOI 10.1021/ac020749n
   Liu XJ, 2016, ANAL CHEM, V88, P2119, DOI 10.1021/acs.analchem.5b03653
   Loesel R, 2001, J COMP NEUROL, V439, P193, DOI 10.1002/cne.1342
   Monroe EW, 1997, J ALLERGY CLIN IMMUN, V99, pS798, DOI 10.1016/S0091-6749(97)70128-3
   Newman JDS, 2006, LANGMUIR, V22, P5882, DOI 10.1021/la060045z
   Ni PJ, 2016, SENSOR ACTUAT B-CHEM, V226, P104, DOI 10.1016/j.snb.2015.11.076
   Patange SB, 2005, FOOD CONTROL, V16, P465, DOI 10.1016/j.foodcont.2004.05.008
   Peeters M, 2014, SENSOR ACTUAT B-CHEM, V203, P527, DOI 10.1016/j.snb.2014.07.013
   Preti R, 2015, FOOD CHEM, V187, P555, DOI 10.1016/j.foodchem.2015.04.075
   Ramon-Marquez T, 2016, BIOSENS BIOELECTRON, V79, P600, DOI 10.1016/j.bios.2015.12.091
   Souza GR, 2006, ANAL CHEM, V78, P6232, DOI 10.1021/ac060483a
   Suganthi KS, 2012, INT J HEAT MASS TRAN, V55, P7969, DOI 10.1016/j.ijheatmasstransfer.2012.08.032
   Todoroki K, 2014, J AGR FOOD CHEM, V62, P6206, DOI 10.1021/jf500767p
   TURKEVICH J, 1951, DISCUSS FARADAY SOC, P55, DOI 10.1039/df9511100055
   Uzasci S, 2012, FOOD ANAL METHOD, V5, P104, DOI 10.1007/s12161-011-9220-6
   Uznanski P, 2009, MATER SCI-POLAND, V27, P659
   Veseli A, 2016, SENSOR ACTUAT B-CHEM, V228, P774, DOI 10.1016/j.snb.2016.01.085
   Yanai K, 2007, PHARMACOL THERAPEUT, V113, P1, DOI 10.1016/j.pharmthera.2006.06.008
   Zhao WF, 2016, SENSOR ACTUAT B-CHEM, V223, P411, DOI 10.1016/j.snb.2015.09.119
   Zhong JJ, 2015, J CHROMATOGR A, V1406, P331, DOI 10.1016/j.chroma.2015.06.048
   Zhong LX, 2012, CARBOHYD POLYM, V90, P644, DOI 10.1016/j.carbpol.2012.05.091
NR 34
TC 20
Z9 21
U1 7
U2 71
PU SPRINGER WIEN
PI WIEN
PA SACHSENPLATZ 4-6, PO BOX 89, A-1201 WIEN, AUSTRIA
SN 0026-3672
EI 1436-5073
J9 MICROCHIM ACTA
JI Microchim. Acta
PD JUL
PY 2017
VL 184
IS 7
BP 2249
EP 2254
DI 10.1007/s00604-017-2253-9
PG 6
WC Chemistry, Analytical
WE Science Citation Index Expanded (SCI-EXPANDED)
SC Chemistry
GA EX6LE
UT WOS:000403353000041
DA 2023-07-01
ER

PT J
AU Zhang, C
   Zhou, YY
   Tang, L
   Zeng, GM
   Zhang, JC
   Peng, B
   Xie, X
   Lai, C
   Long, BQ
   Zhu, JJ
AF Zhang, Chang
   Zhou, Yaoyu
   Tang, Lin
   Zeng, Guangming
   Zhang, Jiachao
   Peng, Bo
   Xie, Xia
   Lai, Cui
   Long, Beiqing
   Zhu, Jingjing
TI Determination of Cd2+ and Pb2+ Based on Mesoporous Carbon
   Nitride/Self-Doped Polyaniline Nanofibers and Square Wave Anodic
   Stripping Voltammetry
SO NANOMATERIALS
LA English
DT Article
DE sensor; heavy metals; mesoporous carbon nitride; polyaniline;
   electrochemistry
ID BISMUTH-FILM ELECTRODES; TRACE-METALS; ELECTROACTIVE MATERIAL; DNA
   SCAFFOLDS; BIOSENSOR; GOLD; IONS; LEAD; NANOPARTICLES; SPECTROMETRY
AB The fabrication and evaluation of a glassy carbon electrode (GCE) modified with self-doped polyaniline nanofibers (SPAN)/mesoporous carbon nitride (MCN) and bismuth for simultaneous determination of trace Cd2+ and Pb2+ by square wave anodic stripping voltammetry (SWASV) are presented here. The morphology properties of SPAN and MCN were characterized by transmission electron microscopy (TEM), and the electrochemical properties of the fabricated electrode were characterized by cyclic voltammetry (CV). Experimental parameters, such as deposition time, pulse potential, step potential, bismuth concentration and NaCl concentration, were optimized. Under the optimum conditions, the fabricated electrode exhibited linear calibration curves ranging from 5 to 80 nM for Cd2+ and Pb2+. The limits of detection (LOD) were 0.7 nM for Cd2+ and 0.2 nM for Pb2+ (S/N = 3). Additionally, the repeatability, reproducibility, anti-interference ability and application were also investigated, and the proposed electrode exhibited excellent performance. The proposed method could be extended for other heavy metal determination.
C1 [Zhang, Chang; Zhou, Yaoyu; Tang, Lin; Zeng, Guangming; Peng, Bo; Xie, Xia; Lai, Cui; Long, Beiqing; Zhu, Jingjing] Hunan Univ, Coll Environm Sci & Engn, Changsha 410082, Hunan, Peoples R China.
   [Zhang, Chang; Zhou, Yaoyu; Tang, Lin; Zeng, Guangming; Peng, Bo; Xie, Xia; Lai, Cui; Long, Beiqing; Zhu, Jingjing] Hunan Univ, Key Lab Environm Biol & Pollut Control, Minist Educ, Changsha 410082, Hunan, Peoples R China.
   [Zhang, Jiachao] Hunan Agr Univ, Coll Resources & Environm, Changsha 410128, Hunan, Peoples R China.
C3 Hunan University; Hunan University; Hunan Agricultural University
RP Tang, L; Zeng, GM (通讯作者)，Hunan Univ, Coll Environm Sci & Engn, Changsha 410082, Hunan, Peoples R China.; Tang, L; Zeng, GM (通讯作者)，Hunan Univ, Key Lab Environm Biol & Pollut Control, Minist Educ, Changsha 410082, Hunan, Peoples R China.
EM zhangchang@hnu.edu.cn; iluenjor@163.com; tanglin@hnu.edu.cn;
   zgming@hnu.edu.cn; jiachao.zhang@163.com; pengbo_hnu@163.com;
   xxialmf@163.com; laicui@hnu.edu.cn; longbeiqing@126.com;
   metzelsuppe@163.com
RI Tang, Lin/M-8040-2014; zhang, chang/H-5712-2016; zhu,
   jing/IUM-4558-2023; Zhou, Yaoyu/S-8248-2016
OI Tang, Lin/0000-0001-6996-7955; Zhou, Yaoyu/0000-0002-8995-6804; Zhang,
   Jiachao/0000-0002-3339-7345
FU National Program for Support of Top-Notch Young Professionals of China
   [51222805, 51579096, 51521006, 51508175]; National Natural Science
   Foundation of China; Program for New Century Excellent Talents in
   University from the Ministry of Education of China [NCET-11-0129]; Hunan
   Province Innovation Foundation for Postgraduate [CX2015B095]
FX The study was financially supported by the National Program for Support
   of Top-Notch Young Professionals of China (2012), Projects 51222805,
   51579096, 51521006 and 51508175, supported by the National Natural
   Science Foundation of China, the Program for New Century Excellent
   Talents in University from the Ministry of Education of China
   (NCET-11-0129) and the Hunan Province Innovation Foundation for
   Postgraduate (No. CX2015B095).
CR Aragay G, 2011, CHEM REV, V111, P3433, DOI 10.1021/cr100383r
   Arpadjan S, 2008, FOOD CHEM TOXICOL, V46, P2871, DOI 10.1016/j.fct.2008.05.027
   Bagheri H, 2012, TALANTA, V97, P87, DOI 10.1016/j.talanta.2012.03.066
   Bernard A, 2008, INDIAN J MED RES, V128, P557
   Brett CMA, 2002, J ELECTROANAL CHEM, V538, P215, DOI 10.1016/S0022-0728(02)01215-9
   Chen L, 2014, SENSOR ACTUAT B-CHEM, V191, P94, DOI 10.1016/j.snb.2013.09.084
   Chen L, 2012, ELECTROCHEM COMMUN, V15, P34, DOI 10.1016/j.elecom.2011.11.021
   Chen XJ, 2011, BIOELECTROCHEMISTRY, V82, P87, DOI 10.1016/j.bioelechem.2011.05.004
   Deng WF, 2009, ELECTROANAL, V21, P2477, DOI 10.1002/elan.200900207
   Dias LF, 2002, SPECTROCHIM ACTA B, V57, P2003, DOI 10.1016/S0584-8547(02)00210-0
   Ghenaatian HR, 2009, SYNTHETIC MET, V159, P1717, DOI 10.1016/j.synthmet.2009.05.014
   Rico MAG, 2009, TALANTA, V80, P631, DOI 10.1016/j.talanta.2009.07.039
   Guo LQ, 2011, CHEM COMMUN, V47, P10665, DOI 10.1039/c1cc12699g
   Guzman-Mar JL, 2011, ANAL CHIM ACTA, V708, P11, DOI 10.1016/j.aca.2011.09.037
   He XH, 2011, MICROCHIM ACTA, V173, P95, DOI 10.1007/s00604-010-0541-8
   Huang DW, 2013, ANAL CHEM, V85, P1164, DOI 10.1021/ac303084d
   Hwang GH, 2008, TALANTA, V76, P301, DOI 10.1016/j.talanta.2008.02.039
   Kachoosangi RT, 2007, ANAL SCI, V23, P283, DOI 10.2116/analsci.23.283
   Kefala G, 2004, ANALYST, V129, P1082, DOI 10.1039/b404978k
   Kefala G, 2003, TALANTA, V61, P603, DOI 10.1016/S0039-9140(03)00350-3
   Kefala G, 2006, ANAL CHIM ACTA, V576, P283, DOI 10.1016/j.aca.2006.06.006
   Kong RM, 2009, CHEM COMMUN, P5633, DOI 10.1039/b911163h
   Malinauskas A, 2004, J POWER SOURCES, V126, P214, DOI 10.1016/j.jpowsour.2003.08.008
   Neagu D, 2014, ENVIRON SCI TECHNOL, V48, P7477, DOI 10.1021/es500675x
   Ouyang RZ, 2011, J ELECTROANAL CHEM, V656, P78, DOI 10.1016/j.jelechem.2011.01.006
   Sahoo PK, 2013, BIOSENS BIOELECTRON, V43, P293, DOI 10.1016/j.bios.2012.12.031
   Song E, 2013, NANOMATERIALS-BASEL, V3, P498, DOI 10.3390/nano3030498
   Tang L, 2014, ELECTROANAL, V26, P2283, DOI 10.1002/elan.201400350
   Tang L, 2013, ANALYST, V138, P3552, DOI 10.1039/c3an36928e
   Vinu A, 2005, ADV MATER, V17, P1648, DOI 10.1002/adma.200401643
   Wang XX, 2011, BIOSENS BIOELECTRON, V26, P2953, DOI 10.1016/j.bios.2010.11.045
   Zeng GM, 2011, ELECTROCHIM ACTA, V56, P4775, DOI 10.1016/j.electacta.2011.03.035
   Zhang W, 2009, BIOSENS BIOELECTRON, V25, P428, DOI 10.1016/j.bios.2009.07.032
   Zhang Y., 2014, ANAL CHEM, V87, P989
   Zhou Y., 2015, TALANTA, V146
   Zhou YY, 2015, RSC ADV, V5, P69738, DOI 10.1039/c5ra10686a
   Zhou YY, 2015, BIOSENS BIOELECTRON, V65, P382, DOI 10.1016/j.bios.2014.10.063
   Zhou YY, 2014, ANALYST, V139, P6529, DOI 10.1039/c4an01607f
   Zhou YY, 2014, BIOSENS BIOELECTRON, V61, P519, DOI 10.1016/j.bios.2014.05.063
   Zhu L, 2014, ELECTROCHIM ACTA, V115, P471, DOI 10.1016/j.electacta.2013.10.209
   Zou LN, 2009, ELECTROANAL, V21, P2563, DOI 10.1002/elan.200900300
NR 41
TC 33
Z9 34
U1 2
U2 106
PU MDPI
PI BASEL
PA ST ALBAN-ANLAGE 66, CH-4052 BASEL, SWITZERLAND
SN 2079-4991
J9 NANOMATERIALS-BASEL
JI Nanomaterials
PD JAN
PY 2016
VL 6
IS 1
AR 7
DI 10.3390/nano6010007
PG 11
WC Chemistry, Multidisciplinary; Nanoscience & Nanotechnology; Materials
   Science, Multidisciplinary; Physics, Applied
WE Science Citation Index Expanded (SCI-EXPANDED)
SC Chemistry; Science & Technology - Other Topics; Materials Science;
   Physics
GA DC8XD
UT WOS:000369502400016
PM 28344264
OA gold, Green Submitted, Green Published
DA 2023-07-01
ER

PT J
AU Chu, WY
   Zhou, Q
   Li, SS
   Zhao, W
   Li, N
   Zheng, JW
AF Chu, Wenya
   Zhou, Qun
   Li, Shuangshuang
   Zhao, Wei
   Li, Na
   Zheng, Junwei
TI Oxidation and sensing of ascorbic acid and dopamine on self-assembled
   gold nanoparticles incorporated within polyaniline film
SO APPLIED SURFACE SCIENCE
LA English
DT Article
DE Gold nanoparticles; Polyaniline; Dopamine; Ascorbic acid; Biosensor
ID AU NANOPARTICLES; THIN-FILMS; NANOFIBERS; COMPOSITE; ELECTROCHEMISTRY;
   POLYMERIZATION; ELECTRODES; ANILINE; GLUCOSE; MEMORY
AB Electrochemical biosensors based on conducting polymers incorporated with metallic nanoparticles can greatly enhance sensitivity and selectivity. Herein, we report a facile fabrication approach for polyaniline (PAN) incorporated with a gold nanoparticle (AuNP) composite electrode by electrodeposition of PAN on a self-assembled AuNP layer on the surface of an indium tin oxide electrode. The resulting AuNP/PAN composite electrode exhibits a remarkable synergistic effect on the electrocatalytic oxidation of ascorbic acid (AA) and dopamine (DA). It is demonstrated that the oxidation reaction of AA mainly occurs at AuNPs inside the PAN film as the ascorbate anions are doped into the polymer during the oxidation of the PAN film. Conversely, the oxidation of positively charged DA may only take place at the PAN/solution interface. The different mechanisms of the electrode reactions result in the oxidation of AA and DA occurring at different potentials. As a result, the AuNP/PAN composite electrode can be employed to simultaneously detect AA and DA with a good linear range, high sensitivity, and low detection limit. (C) 2015 Elsevier B.V. All rights reserved.
C1 [Chu, Wenya; Zhou, Qun; Li, Shuangshuang; Zhao, Wei; Li, Na; Zheng, Junwei] Soochow Univ, Coll Chem Chem Engn & Mat Sci, Suzhou 215123, Peoples R China.
   [Chu, Wenya; Zhou, Qun; Li, Shuangshuang; Zhao, Wei; Li, Na; Zheng, Junwei] Soochow Univ, Key Lab Hlth Chem & Mol Diag Suzhou, Suzhou 215123, Peoples R China.
   [Li, Shuangshuang; Zheng, Junwei] Soochow Univ, Coll Phys Optoelect & Energy, Suzhou 215006, Peoples R China.
C3 Soochow University - China; Soochow University - China; Soochow
   University - China
RP Zhou, Q (通讯作者)，Soochow Univ, Coll Chem Chem Engn & Mat Sci, Suzhou 215123, Peoples R China.
EM zhq@suda.edu.cn; jwzheng@suda.edu.cn
FU Nature Science Foundation of China [21336005]; Ministry of Science and
   Technology of China [2014EG111224]; Project of Scientific and
   Technologic Infrastructure of Suzhou [SZS201207]
FX Financial supports from the Nature Science Foundation of China
   (Nos.21336005), Ministry of Science and Technology of China (Nos.
   2014EG111224), and Project of Scientific and Technologic Infrastructure
   of Suzhou (Nos. SZS201207) are gratefully acknowledged.
CR Afzal AB, 2009, J PHYS CHEM C, V113, P17560, DOI 10.1021/jp902725d
   Ali Y, 2013, VACUUM, V93, P79, DOI 10.1016/j.vacuum.2013.01.007
   Baba A, 2002, J PHYS CHEM B, V106, P1581, DOI 10.1021/jp011837z
   Baker CO, 2011, ACS NANO, V5, P3469, DOI 10.1021/nn200992w
   Bhattacharyya S, 2014, J PHOTOCH PHOTOBIO C, V20, P51, DOI 10.1016/j.jphotochemrev.2014.05.001
   Della Pina C, 2011, CATAL TODAY, V160, P11, DOI 10.1016/j.cattod.2010.05.023
   Feng XM, 2006, LANGMUIR, V22, P4384, DOI 10.1021/la053403r
   Feng YY, 2008, ANAL CHIM ACTA, V616, P144, DOI 10.1016/j.aca.2008.04.022
   Granot E, 2005, CHEM MATER, V17, P4600, DOI 10.1021/cm050193v
   Han J, 2010, MACROMOLECULES, V43, P10636, DOI 10.1021/ma102251e
   Hatchett DW, 1999, CHEM MATER, V11, P2989, DOI 10.1021/cm990365m
   Hung CC, 2010, MATER CHEM PHYS, V122, P392, DOI 10.1016/j.matchemphys.2010.03.012
   Jaymand M, 2013, PROG POLYM SCI, V38, P1287, DOI 10.1016/j.progpolymsci.2013.05.015
   LEE PC, 1982, J PHYS CHEM-US, V86, P3391, DOI 10.1021/j100214a025
   Li D, 2009, ACCOUNTS CHEM RES, V42, P135, DOI 10.1021/ar800080n
   Li SW, 2013, ACS APPL MATER INTER, V5, P49, DOI 10.1021/am301881q
   Li WG, 2004, J AM CHEM SOC, V126, P2278, DOI 10.1021/ja039672q
   Majumdar G, 2005, LANGMUIR, V21, P1663, DOI 10.1021/la047440e
   Mazeikiene R, 2006, ELECTROCHIM ACTA, V51, P5761, DOI 10.1016/j.electacta.2006.03.011
   Mirmohseni A, 2003, POLYMER, V44, P3523, DOI 10.1016/S0032-3861(03)00242-8
   Pillalamarri SK, 2005, CHEM MATER, V17, P5941, DOI 10.1021/cm050827y
   Prakash R, 2002, J APPL POLYM SCI, V83, P378, DOI 10.1002/app.10025
   Sapurina I, 2008, POLYM INT, V57, P1295, DOI 10.1002/pi.2476
   Spain E, 2011, BIOSENS BIOELECTRON, V26, P2613, DOI 10.1016/j.bios.2010.11.017
   Tanami G, 2010, LANGMUIR, V26, P4239, DOI 10.1021/la903284g
   Tang YH, 2010, MICROCHIM ACTA, V168, P231, DOI 10.1007/s00604-009-0286-4
   Tian SJ, 2004, CHEM MATER, V16, P4103, DOI 10.1021/cm049211j
   Tseng RJ, 2005, NANO LETT, V5, P1077, DOI 10.1021/nl050587l
   Wang JP, 2013, ADV POLYM TECH, V32, pE323, DOI 10.1002/adv.21283
   Wang Y, 2005, LANGMUIR, V21, P833, DOI 10.1021/la047442z
   Xiang CL, 2013, TALANTA, V110, P96, DOI 10.1016/j.talanta.2013.02.022
   Yang LYO, 2007, J AM CHEM SOC, V129, P8076, DOI 10.1021/ja072201+
NR 32
TC 33
Z9 35
U1 1
U2 146
PU ELSEVIER SCIENCE BV
PI AMSTERDAM
PA PO BOX 211, 1000 AE AMSTERDAM, NETHERLANDS
SN 0169-4332
EI 1873-5584
J9 APPL SURF SCI
JI Appl. Surf. Sci.
PD OCT 30
PY 2015
VL 353
BP 425
EP 432
DI 10.1016/j.apsusc.2015.06.141
PG 8
WC Chemistry, Physical; Materials Science, Coatings & Films; Physics,
   Applied; Physics, Condensed Matter
WE Science Citation Index Expanded (SCI-EXPANDED)
SC Chemistry; Materials Science; Physics
GA CR3GW
UT WOS:000361220700055
DA 2023-07-01
ER

PT J
AU Ko, H
   Choi, YH
   Chang, SY
   Lee, GY
   Song, HW
   Chang, YW
   Kang, MJ
   Pyun, JC
AF Ko, Hyuk
   Choi, Yong-Hwan
   Chang, Seo-Yoon
   Lee, Ga-Yeon
   Song, Hyun-Woo
   Chang, Young Wook
   Kang, Min-Jung
   Pyun, Jae-Chul
TI Surface modification of parylene-N with UV-treatment to enhance the
   protein immobilization
SO EUROPEAN POLYMER JOURNAL
LA English
DT Article
DE Parylene-N; Protein immobilization; Surface modification; Surface
   plasmon resonance; UV; Plasma
ID AUTODISPLAYED Z-DOMAINS; SPR BIOSENSOR; ELECTROCHEMICAL ELISA;
   ESCHERICHIA-COLI; PM-IRRAS; H FILM; IMMUNOASSAY; LAYER; ELECTRODE; ASSAY
AB In this work, we demonstrate that parylene-N can improve the immobilization efficiency of proteins through a UV-treatment. The UV-treatment can be carried out under atmospheric conditions at room temperature without the need for the gas control and vacuum conditions that are required for plasma-treatment. Additionally, the UV-treatment does not require the collision of high-energy gas molecules; the surface roughness of parylene-N is maintained throughout the modification process. To characterize the physical and chemical properties of the UV-treated parylene-N, contact angle (advancing and receding), grazing angle FT-IR spectroscopy (for thin films), and X-ray photoelectron spectroscopy (for depth profiling) measurements were carried out. The protein immobilization efficiency of the UV-treated parylene-N was estimated with SPA biosensors using proteins with different surface charges, and the long-term stability of the protein immobilization capabilities were also estimated as compared with plasma-treated parylene-N. (C) 2015 Elsevier Ltd. All rights reserved.
C1 [Ko, Hyuk; Choi, Yong-Hwan; Chang, Seo-Yoon; Lee, Ga-Yeon; Song, Hyun-Woo; Chang, Young Wook; Pyun, Jae-Chul] Yonsei Univ, Dept Mat Sci & Engn, Seoul 120749, South Korea.
   [Kang, Min-Jung] Korea Inst Sci & Technol, Seoul, South Korea.
C3 Yonsei University; Korea Institute of Science & Technology (KIST)
RP Pyun, JC (通讯作者)，Yonsei Univ, Dept Mat Sci & Engn, 134 Shinchon Dong, Seoul 120749, South Korea.
EM jcpyun@yonsei.ac.kr
OI Kang, Min-Jung/0000-0002-1398-2037
FU National Research Foundation of Korea [2012R1A2A2A03047461,
   2011-0020285, 2014M3A9E5073818, 2013R1A1A2065723]; Creative Fusion
   Research Program through the Creative Allied Project - Korea Research
   Council of Fundamental Science and Technology [CAP-12-1]
FX This research was supported by the National Research Foundation of Korea
   (2012R1A2A2A03047461, 2011-0020285, 2014M3A9E5073818 and
   2013R1A1A2065723). This work was also supported by the Creative Fusion
   Research Program through the Creative Allied Project funded by the Korea
   Research Council of Fundamental Science and Technology (CAP-12-1).
CR Choi YH, 2015, SENSOR ACTUAT B-CHEM, V207, P133, DOI 10.1016/j.snb.2014.10.012
   Choi YH, 2014, BIOSENS BIOELECTRON, V56, P286, DOI 10.1016/j.bios.2014.01.035
   Chung JW, 2006, SENSOR ACTUAT B-CHEM, V118, P28, DOI 10.1016/j.snb.2006.04.015
   Chung JW, 2006, J IMMUNOL METHODS, V311, P178, DOI 10.1016/j.jim.2006.02.003
   Dargahi M, 2014, COLLOID SURFACE B, V116, P383, DOI 10.1016/j.colsurfb.2013.12.028
   Elzein T, 2004, MACROMOL SYMP, V205, P181, DOI 10.1002/masy.200450117
   Eral HB, 2013, COLLOID POLYM SCI, V291, P247, DOI 10.1007/s00396-012-2796-6
   Fortin JB, 2002, CHEM MATER, V14, P1945, DOI 10.1021/cm010454a
   Gadelmawla ES, 2002, J MATER PROCESS TECH, V123, P133, DOI 10.1016/S0924-0136(02)00060-2
   Han H, 2014, ANAL CHEM, V86, P10157, DOI 10.1021/ac502412x
   Jeon BJ, 2011, SENSOR ACTUAT B-CHEM, V154, P89, DOI 10.1016/j.snb.2010.01.035
   Jeon BJ, 2010, J IMMUNOL METHODS, V353, P44, DOI 10.1016/j.jim.2009.11.015
   Jung HW, 2014, ANAL CHIM ACTA, V844, P27, DOI 10.1016/j.aca.2014.07.006
   Kim JI, 2013, RAPID COMMUN MASS SP, V27, P1149, DOI 10.1002/rcm.6555
   Kim SD, 2005, SENSOR ACTUAT B-CHEM, V111, P463, DOI 10.1016/j.snb.2005.03.057
   Ko H, 2011, BIOSENS BIOELECTRON, V30, P56, DOI 10.1016/j.bios.2011.08.026
   Ko H, 2011, BIOCHIP J, V5, P242, DOI 10.1007/s13206-011-5308-8
   Koydemir HC, 2014, J MICROELECTROMECH S, V23, P298, DOI 10.1109/JMEMS.2013.2273032
   Lahann J, 2001, ANGEW CHEM INT EDIT, V40, P726, DOI 10.1002/1521-3773(20010216)40:4<726::AID-ANIE7260>3.0.CO;2-X
   Lee E.H., 2012, BIOCHIP J, V6, P231
   Lee JK, 2012, SENSOR ACTUAT B-CHEM, V175, P46, DOI 10.1016/j.snb.2011.11.064
   Nandivada H, 2005, MACROMOL RAPID COMM, V26, P1794, DOI 10.1002/marc.200500449
   Nandivada H, 2006, ANGEW CHEM INT EDIT, V45, P3360, DOI 10.1002/anie.200600357
   Pruden KG, 2003, J POLYM SCI POL CHEM, V41, P1486, DOI 10.1002/pola.10681
   Pyun JC, 2014, J PHARMACEUT BIOMED, V92, P69, DOI 10.1016/j.jpba.2014.01.006
   Pyun JC, 2005, ANAL BIOCHEM, V347, P227, DOI 10.1016/j.ab.2005.09.008
   Trantidou T, 2014, BIOFABRICATION, V6, DOI 10.1088/1758-5082/6/2/025004
   Wu MG, 2012, LANGMUIR, V28, P14313, DOI 10.1021/la302099y
   Yoo G, 2011, ANAL CHIM ACTA, V707, P142, DOI 10.1016/j.aca.2011.09.004
   Yuan Y., 2013, SURFACE SCI TECHNIQU, V51, P3, DOI [DOI 10.1007/978-3-642-34243-1_1, DOI 10.1007/978-3-642-34243-1, 10.1007/978-3-642-34243-1_1]
NR 30
TC 13
Z9 13
U1 2
U2 15
PU PERGAMON-ELSEVIER SCIENCE LTD
PI OXFORD
PA THE BOULEVARD, LANGFORD LANE, KIDLINGTON, OXFORD OX5 1GB, ENGLAND
SN 0014-3057
EI 1873-1945
J9 EUR POLYM J
JI Eur. Polym. J.
PD JUL
PY 2015
VL 68
SI SI
BP 36
EP 46
DI 10.1016/j.eurpolymj.2015.04.016
PG 11
WC Polymer Science
WE Science Citation Index Expanded (SCI-EXPANDED)
SC Polymer Science
GA CL8NG
UT WOS:000357230800004
DA 2023-07-01
ER

PT J
AU Lin, KC
   Li, YS
   Chen, SM
AF Lin, Kuo-Chiang
   Li, Ying-Sheng
   Chen, Shen-Ming
TI Carboxy-functionalized Multi-Walled Carbon Nanotubes Hybridized with
   Poly(Xanthurenic Acid) Enhance the Electrocatalytic Oxidation of
   Ascorbic Acid, Dopamine, and Uric Acid
SO INTERNATIONAL JOURNAL OF ELECTROCHEMICAL SCIENCE
LA English
DT Article
DE Ascorbic acid; Dopamine; Uric acid; Xanthurenic acid; Single-walled
   carbon nanotube; Multi-walled carbon nanotube
ID SIMULTANEOUS VOLTAMMETRIC DETECTION; POLY-XANTHURENIC ACID;
   ELECTROCHEMICAL DETERMINATION; ELECTRODE; NADH; BIOSENSOR; OXIDE;
   NOREPINEPHRINE; NANOPARTICLES
AB Glassy carbon electrodes (GCEs) were modified with different types of hybrid composites prepared from poly(xanthurenic acid), single-walled carbon nanotubes (SWCNT), and multi-walled carbon nanotubes (MWCNT). They were studied with respect to the simultaneous determination of ascorbic acid (AA), dopamine (DA), and uric acid (UA). The hybrid composite GCE displays a relatively low overpotential and high current response for the analytes. Differential pulse voltammetry (DPV) shows good selectivity and a linear response in the concentration ranges of 10 mu M-2.3 mM, 5 mu M-165 mu M, and 5 mu M-1.65 mM for AA, DA, and UA, respectively. The sensitivities are 145.8, 2036.8, and 338.6 mu A mM(-1) cm(-2), and the detection limits are 10 mu M, 1 mu M, and 5 mu M (at an S/N of 3). The method was successfully applied to the determination of the three species in spiked urine samples.
C1 [Lin, Kuo-Chiang; Li, Ying-Sheng; Chen, Shen-Ming] Natl Taipei Univ Technol, Dept Chem Engn & Biotechnol, Electroanal & Bioelectrochem Lab, Taipei 106, Taiwan.
C3 National Taipei University of Technology
RP Lin, KC (通讯作者)，Natl Taipei Univ Technol, Dept Chem Engn & Biotechnol, Electroanal & Bioelectrochem Lab, 1,Sect 3,Chung Hsiao East Rd, Taipei 106, Taiwan.
EM smchen78@ms15.hinet.net
RI chen, shen-ming/F-1633-2014
OI chen, shen-ming/0000-0002-3749-1224
FU Ministry of Science and Technology, Taiwan [101-2113-M-027-001-MY3]
FX We acknowledge the Ministry of Science and Technology (Project No.
   101-2113-M-027-001-MY3), Taiwan.
CR Balamurugan A, 2007, ANAL CHIM ACTA, V596, P92, DOI 10.1016/j.aca.2007.05.064
   Banks CE, 2006, ANALYST, V131, P15, DOI 10.1039/b512688f
   Banks CE, 2005, ANALYST, V130, P1232, DOI 10.1039/b508702c
   Chen W, 2005, MICROCHIM ACTA, V151, P101, DOI 10.1007/s00604-005-0376-x
   da Silva RP, 2008, ANAL CHIM ACTA, V612, P89, DOI 10.1016/j.aca.2008.02.017
   Silva FDD, 2012, SENSOR ACTUAT B-CHEM, V168, P289, DOI 10.1016/j.snb.2012.04.025
   Silva FDD, 2010, ELECTROCHEM COMMUN, V12, P450, DOI 10.1016/j.elecom.2010.01.017
   Dursun Z, 2010, ELECTROANAL, V22, P1106, DOI 10.1002/elan.200900525
   Ensafi AA, 2010, SENSOR ACTUAT B-CHEM, V147, P213, DOI 10.1016/j.snb.2010.02.048
   Habibi B, 2010, ELECTROCHIM ACTA, V55, P5492, DOI 10.1016/j.electacta.2010.04.052
   Haccoun J, 2006, BIOELECTROCHEMISTRY, V68, P218, DOI 10.1016/j.bioelechem.2005.09.001
   HIRANO A, 1992, J ELECTROCHEM SOC, V139, P2744, DOI 10.1149/1.2068973
   Huang JS, 2008, BIOSENS BIOELECTRON, V24, P632, DOI 10.1016/j.bios.2008.06.011
   Huang SH, 2010, BIOSENS BIOELECTRON, V25, P2351, DOI 10.1016/j.bios.2010.03.028
   Li YX, 2006, SENSOR ACTUAT B-CHEM, V115, P134, DOI 10.1016/j.snb.2005.08.022
   Lima PR, 2008, BIOSENS BIOELECTRON, V24, P448, DOI 10.1016/j.bios.2008.04.023
   Lin KC, 2013, SENSOR ACTUAT B-CHEM, V184, P212, DOI 10.1016/j.snb.2013.04.081
   Lin KC, 2012, INT J ELECTROCHEM SC, V7, P12752
   Lin KC, 2010, BIOSENS BIOELECTRON, V26, P608, DOI 10.1016/j.bios.2010.07.019
   Liu AL, 2008, BIOSENS BIOELECTRON, V23, P1488, DOI 10.1016/j.bios.2008.01.001
   Liu Yan, 2008, Chinese Journal of Pesticide Science, V10, P10
   Malina HZ, 1996, GRAEF ARCH CLIN EXP, V234, P723, DOI 10.1007/BF00189352
   Mano N, 1999, ELECTROCHEM COMMUN, V1, P497, DOI 10.1016/S1388-2481(99)00097-1
   Milczarek G, 2007, ELECTROCHEM COMMUN, V9, P123, DOI 10.1016/j.elecom.2006.08.046
   Murakami K, 2006, BIOMETALS, V19, P429, DOI 10.1007/s10534-005-4528-6
   Noroozifar M, 2010, TALANTA, V80, P1657, DOI 10.1016/j.talanta.2009.10.005
   PARIENTE F, 1995, ANAL CHEM, V67, P3936, DOI 10.1021/ac00117a019
   Ping JF, 2012, BIOSENS BIOELECTRON, V34, P70, DOI 10.1016/j.bios.2012.01.016
   ROGERS KS, 1994, BIOCHEM MED METAB B, V52, P10, DOI 10.1006/bmmb.1994.1027
   Safavi A, 2006, ANAL BIOCHEM, V359, P224, DOI 10.1016/j.ab.2006.09.008
   Santhiago M, 2009, ELECTROCHIM ACTA, V54, P6609, DOI 10.1016/j.electacta.2009.06.032
   Santos AD, 2002, ELECTROCHIM ACTA, V47, P3351, DOI 10.1016/S0013-4686(02)00272-4
   Shahrokhian S, 2006, ELECTROCHIM ACTA, V51, P2599, DOI 10.1016/j.electacta.2005.08.001
   Shahrokhian S, 2007, SENSOR ACTUAT B-CHEM, V121, P530, DOI 10.1016/j.snb.2006.04.088
   Shakkthivel P, 2007, BIOSENS BIOELECTRON, V22, P1680, DOI 10.1016/j.bios.2006.07.026
   Sun CL, 2011, BIOSENS BIOELECTRON, V26, P3450, DOI 10.1016/j.bios.2011.01.023
   Thiagarajan G, 2002, PHOTOCHEM PHOTOBIOL, V76, P368, DOI 10.1562/0031-8655(2002)076<0368:ROXAOD>2.0.CO;2
   Wang J, 2005, ELECTROANAL, V17, P7, DOI 10.1002/elan.200403113
   Xiao CH, 2011, BIOSENS BIOELECTRON, V26, P2934, DOI 10.1016/j.bios.2010.11.041
NR 39
TC 4
Z9 4
U1 0
U2 25
PU ESG
PI BELGRADE
PA BORIVOJA STEVANOVICA 25-7, BELGRADE, 11000, SERBIA
SN 1452-3981
J9 INT J ELECTROCHEM SC
JI Int. J. Electrochem. Sci.
PD MAR
PY 2015
VL 10
IS 3
BP 2764
EP 2775
PG 12
WC Electrochemistry
WE Science Citation Index Expanded (SCI-EXPANDED)
SC Electrochemistry
GA CF0GF
UT WOS:000352220400067
DA 2023-07-01
ER

PT J
AU Zhang, Y
   Ge, L
   Ge, SG
   Yan, M
   Yan, JX
   Zang, DJ
   Lu, JJ
   Yu, JH
   Song, XR
AF Zhang, Yan
   Ge, Lei
   Ge, Shenguang
   Yan, Mei
   Yan, Jixian
   Zang, Dejin
   Lu, Juanjuan
   Yu, Jinghua
   Song, Xianrang
TI TiO2-graphene complex nanopaper for paper-based label-free
   photoelectrochemical immunoassay
SO ELECTROCHIMICA ACTA
LA English
DT Article
DE TiO2-graphene complex nanopaper; Photoelectrochemical; Immunoassays
ID TIO2 NANOTUBE ARRAYS; CDS QUANTUM DOTS; ELECTROCHEMICAL IMMUNOASSAY;
   TITANIA NANOSHEETS; GRAPHENE; IMMUNOSENSOR; COMPOSITE; PLATFORM; OXIDE;
   NANOCOMPOSITES
AB A novel strategy was reported for the preparation of TiO2 nanobelts by the acid-assisted hydrothermal method. Complex nanopaper based on the TiO2 nanobelts and graphene was fabricated via a modified paper-making process. The as-prepared TiO2-graphene structure inherited the excellent electron transport of graphene and facilitated the spatial separation of photo-generated charge carrier, therefore resulting in the enhanced photocurrent, and making it a promising candidate for developing photoelectrochemical (PEC) biosensors. Thus, an advanced PEC biosensing platform for the detection of carcinoembryonic antigen was proposed at relatively low applied potential on screen-printed working paper-electrode using the as-prepared TiO2-graphene complex nanopaper. The complex nanopaper with good biocompatibility showed high PEC intensity and satisfactory stability, all of which held great promise for the fabrication of PEC biosensors with improved sensitivity. Furthermore, the TiO2-graphene complex nanopaper based PEC biosensor in this study was anticipated to provide the chance for the design of high-performance PEC biosensors for the detection of other enzymes and biomolecules. (C) 2013 Elsevier Ltd. All rights reserved.
C1 [Zhang, Yan; Ge, Lei; Yan, Mei; Yan, Jixian; Zang, Dejin; Lu, Juanjuan; Yu, Jinghua] Univ Jinan, Sch Chem & Chem Engn, Key Lab Chem Sensing & Anal Univ Shandong, Jinan 250022, Peoples R China.
   [Ge, Shenguang] Univ Jinan, Shandong Prov Key Lab Preparat & Measurement Bldg, Jinan 250022, Peoples R China.
   [Song, Xianrang] Shandong Tumor Hosp, Canc Res Ctr, Jinan 250012, Peoples R China.
C3 University of Jinan; University of Jinan; Shandong First Medical
   University & Shandong Academy of Medical Sciences
RP Yu, JH (通讯作者)，Univ Jinan, Sch Chem & Chem Engn, Key Lab Chem Sensing & Anal Univ Shandong, Jinan 250022, Peoples R China.
EM ujn.yujh@gmail.com
RI Ge, Shenguang/R-7748-2016; Zhang, Yan/AAH-8018-2019; yan,
   mei/AAA-1379-2022; Yu, Jinghua/L-3794-2017; Zhang, Yan/C-6620-2015
OI Ge, Shenguang/0000-0002-0537-6491; Zhang, Yan/0000-0002-1936-4619; Yu,
   Jinghua/0000-0001-5043-0322; Zhang, Yan/0000-0002-1936-4619
CR An YR, 2010, CHEM-EUR J, V16, P14439, DOI 10.1002/chem.201001654
   Chen D, 2010, ANAL CHEM, V82, P2253, DOI 10.1021/ac9021055
   Dong WJ, 2006, J PHYS CHEM B, V110, P16819, DOI 10.1021/jp0637633
   Ge L, 2012, BIOMATERIALS, V33, P1024, DOI 10.1016/j.biomaterials.2011.10.065
   Guo ZY, 2012, TALANTA, V89, P27, DOI 10.1016/j.talanta.2011.11.017
   HUMMERS WS, 1958, J AM CHEM SOC, V80, P1339, DOI 10.1021/ja01539a017
   Huxter VM, 2008, ADV MATER, V20, P2439, DOI 10.1002/adma.200702429
   Lai GS, 2011, ADV FUNCT MATER, V21, P2938, DOI 10.1002/adfm.201100396
   Lei JY, 2012, RSC ADV, V2, P2541, DOI 10.1039/c2ra01065h
   Liang MM, 2007, ENVIRON SCI TECHNOL, V41, P658, DOI 10.1021/es0617688
   Lin Y.X., 1980, IMMUNOLOGY FUNDAMENT
   Liu KP, 2010, ELECTROCHEM COMMUN, V12, P402, DOI 10.1016/j.elecom.2010.01.004
   Liu N, 2013, BIOSENS BIOELECTRON, V48, P33, DOI 10.1016/j.bios.2013.03.080
   Manga KK, 2009, ADV FUNCT MATER, V19, P3638, DOI 10.1002/adfm.200900891
   Martinez AW, 2007, ANGEW CHEM INT EDIT, V46, P1318, DOI 10.1002/anie.200603817
   Novoselov KS, 2004, SCIENCE, V306, P666, DOI 10.1126/science.1102896
   Sakthivel S, 2003, ANGEW CHEM INT EDIT, V42, P4908, DOI 10.1002/anie.200351577
   Tang J, 2011, ANAL CHEM, V83, P5407, DOI 10.1021/ac200969w
   Wang GL, 2009, BIOSENS BIOELECTRON, V25, P791, DOI 10.1016/j.bios.2009.08.027
   Wang GL, 2009, J PHYS CHEM C, V113, P11142, DOI 10.1021/jp902069s
   Wang K, 2012, ANAL CHIM ACTA, V745, P131, DOI 10.1016/j.aca.2012.07.042
   Xiang QJ, 2011, NANOSCALE, V3, P3670, DOI 10.1039/c1nr10610d
   Xu SJ, 2011, ANAL CHEM, V83, P3817, DOI 10.1021/ac200237j
   Yan JX, 2012, CHEM-EUR J, V18, P4938, DOI 10.1002/chem.201102855
   Yan J, 2010, CARBON, V48, P3825, DOI 10.1016/j.carbon.2010.06.047
   Yang LX, 2008, J PHYS CHEM C, V112, P8939, DOI 10.1021/jp8020613
   Yang NL, 2010, ACS NANO, V4, P887, DOI 10.1021/nn901660v
   Yu JG, 2011, DALTON T, V40, P6635, DOI 10.1039/c1dt10274e
   Zang DJ, 2012, CHEM COMMUN, V48, P4683, DOI 10.1039/c2cc16958d
   Zhang H, 2010, ACS NANO, V4, P380, DOI 10.1021/nn901221k
   Zhang RY, 2012, NANO TODAY, V7, P344, DOI 10.1016/j.nantod.2012.06.012
   Zhang W. X., 2009, ANGEW CHEM INT EDIT, V121, P5978, DOI DOI 10.1002/ange.200902365
   Zhang XR, 2011, CHEM COMMUN, V47, P4929, DOI 10.1039/c1cc10830a
   Zhang Y, 2013, RSC ADV, V3, P14701, DOI 10.1039/c3ra41666f
   Zhao XM, 2012, CHEM-EUR J, V18, P4974, DOI 10.1002/chem.201102379
   Zhou WJ, 2011, CRYSTENGCOMM, V13, P6643, DOI 10.1039/c1ce05638g
   Zhou WJ, 2011, J MATER CHEM, V21, P7937, DOI 10.1039/c1jm10588d
   Zhu HY, 2005, J AM CHEM SOC, V127, P6730, DOI 10.1021/ja044689+
   Zhuo Y, 2011, BIOSENS BIOELECTRON, V26, P3838, DOI 10.1016/j.bios.2011.02.043
NR 39
TC 24
Z9 24
U1 2
U2 428
PU PERGAMON-ELSEVIER SCIENCE LTD
PI OXFORD
PA THE BOULEVARD, LANGFORD LANE, KIDLINGTON, OXFORD OX5 1GB, ENGLAND
SN 0013-4686
EI 1873-3859
J9 ELECTROCHIM ACTA
JI Electrochim. Acta
PD DEC 1
PY 2013
VL 112
BP 620
EP 628
DI 10.1016/j.electacta.2013.09.009
PG 9
WC Electrochemistry
WE Science Citation Index Expanded (SCI-EXPANDED)
SC Electrochemistry
GA 292EX
UT WOS:000329886100079
DA 2023-07-01
ER

PT J
AU Song, YH
   Wang, Y
   Liu, HY
   Wang, L
AF Song, Yonghai
   Wang, Yu
   Liu, Hongyu
   Wang, Li
TI A Novel Tri-Protein Bio-Interphase Composed of Cytochrome c, Horseradish
   Peroxidase and Concanavalin A: Electron Transfer and Electrocatalytics
SO INTERNATIONAL JOURNAL OF ELECTROCHEMICAL SCIENCE
LA English
DT Article
DE Electron transfer; Concanavalin A; Horseradish peroxidase; Cytochrome c;
   H2O2
ID LAYER-BY-LAYER; BILIRUBIN OXIDASE; CARBON NANOTUBES; GLUCOSE-OXIDASE;
   FILMS; BIOSENSOR; ENZYMES; BIOELECTROCATALYSIS; ELECTROCHEMISTRY;
   NANOCOMPOSITE
AB A tri-protein bio-interphase composed of concanavalin A (Con A), cytochrome c (Cyt c) and horseradish peroxidase (HRP) was developed by layer-by-layer assembly of HRP, Con A, mixture of Cyt c and HRP. The assembly uses lectin-sugar biospecific interactions between Con A and HRP on biocompatible 11-mercaptoundecanoic acid-6-mercapto-1-hexanol modified gold electrode. This novel tri-protein bio-interphase is used as a model system to mimic the electron transfer and electrocatalytic performance of the proteins in living organisms. The tri-protein bio-interphase was characterized by the atomic force microscopy, electrochemical impedance spectroscopy, cyclic voltammetry and amperometry. The fast electron transfer rate at the bio-interphase indicated synergistic interactions between the involved proteins. Moreover, due to the good electrocatalytic response the tri-protein bio-interphase can be used as hydrogen peroxide (H2O2) and oxygen (O-2) sensor. This study also provides new insights for the electron transfer of multi-proteins in a bio-interphase and the development of biosensors.
C1 [Song, Yonghai; Wang, Li] Jiangxi Normal Univ, Minist Educ, Key Lab Funct Small Organ Mol, Nanchang 330022, Peoples R China.
   [Song, Yonghai; Wang, Yu; Liu, Hongyu; Wang, Li] Jiangxi Normal Univ, Coll Chem & Chem Engn, Nanchang 330022, Peoples R China.
C3 Jiangxi Normal University; Jiangxi Normal University
RP Song, YH (通讯作者)，Jiangxi Normal Univ, Minist Educ, Key Lab Funct Small Organ Mol, Nanchang 330022, Peoples R China.
EM lwangsy2003@hotmail.com
RI Wang, Li/HMV-1907-2023
OI Wang, Li/0000-0003-0510-7985
FU National Natural Science Foundation of China [20905032, 21065005,
   21165010]; Young Scientist Foundation of Jiangxi Province
   [20112BCB23006]; Foundation of Jiangxi Educational Committee [GJJ10389];
   State Key Laboratory of Electroanalytical Chemistry [2008003];
   Scientific Research Foundation for the Returned Overseas Chinese
   Scholars; Open Project Program of Key Laboratory of Functional Small
   organic molecule, Ministry of Education, Jiangxi Normal University
   [KLFS-KF-201214, KLFS-KF-201218]; State Education Ministry and
   Innovation Foundation for graduate student of Jiangxi Province
   [YC2011-S037]
FX This work was financially supported by National Natural Science
   Foundation of China (20905032, 21065005, 21165010), Young Scientist
   Foundation of Jiangxi Province (20112BCB23006), Foundation of Jiangxi
   Educational Committee (GJJ10389), the State Key Laboratory of
   Electroanalytical Chemistry (2008003), Scientific Research Foundation
   for the Returned Overseas Chinese Scholars, the Open Project Program of
   Key Laboratory of Functional Small organic molecule, Ministry of
   Education, Jiangxi Normal University (No. KLFS-KF-201214;
   KLFS-KF-201218), State Education Ministry and Innovation Foundation for
   graduate student of Jiangxi Province (YC2011-S037).
CR Balkenhohl T, 2008, ELECTROCHEM COMMUN, V10, P914, DOI 10.1016/j.elecom.2008.04.007
   BECKER JW, 1976, NATURE, V259, P406, DOI 10.1038/259406a0
   Beissenhirtz MK, 2004, ANGEW CHEM INT EDIT, V43, P4357, DOI 10.1002/anie.200352804
   Cosnier S, 2006, ANAL CHEM, V78, P4985, DOI 10.1021/ac060064d
   Dronov R, 2008, ANGEW CHEM INT EDIT, V47, P3000, DOI 10.1002/anie.200704049
   Dronov R, 2008, J AM CHEM SOC, V130, P1122, DOI 10.1021/ja0768690
   Dronov R, 2007, ELECTROCHIM ACTA, V53, P1107, DOI 10.1016/j.electacta.2007.02.044
   FINKLEA HO, 1993, LANGMUIR, V9, P3660, DOI 10.1021/la00036a050
   Freeman R, 2011, J PHYS CHEM LETT, V2, P2667, DOI 10.1021/jz2006572
   Fu JL, 2012, J AM CHEM SOC, V134, P5516, DOI 10.1021/ja300897h
   Jin LH, 2011, BIOSENS BIOELECTRON, V26, P1965, DOI 10.1016/j.bios.2010.08.019
   Kobayashi Y, 2001, CHEM PHARM BULL, V49, P755, DOI 10.1248/cpb.49.755
   LAVIRON E, 1979, J ELECTROANAL CHEM, V101, P19, DOI 10.1016/S0022-0728(79)80075-3
   Li XY, 2009, LANGMUIR, V25, P6580, DOI 10.1021/la900066z
   Liu GD, 2006, ANAL CHEM, V78, P835, DOI 10.1021/ac051559q
   Ma HY, 2000, LANGMUIR, V16, P4969, DOI 10.1021/la991296t
   Manesh KM, 2010, BIOSENS BIOELECTRON, V25, P1579, DOI 10.1016/j.bios.2009.11.015
   Mozaffari SA, 2009, J PHYS CHEM C, V113, P12434, DOI 10.1021/jp9027645
   Nakano K, 2007, LANGMUIR, V23, P6270, DOI 10.1021/la063697w
   Shan D, 2010, BIOSENS BIOELECTRON, V26, P536, DOI 10.1016/j.bios.2010.07.051
   Song YH, 2006, SENSOR ACTUAT B-CHEM, V114, P1001, DOI 10.1016/j.snb.2005.07.061
   Song YH, 2012, BIOELECTROCHEMISTRY, V85, P29, DOI 10.1016/j.bioelechem.2011.11.007
   Song YH, 2011, J ELECTROANAL CHEM, V656, P206, DOI 10.1016/j.jelechem.2010.11.018
   SWANSON R, 1977, J BIOL CHEM, V252, P759
   Wan LL, 2011, INT J ELECTROCHEM SC, V6, P4700
   Wegerich F, 2011, LANGMUIR, V27, P4202, DOI 10.1021/la104964z
   Xiao Y, 2003, SCIENCE, V299, P1877, DOI 10.1126/science.1080664
   Xu J, 2010, BIOSENS BIOELECTRON, V25, P1313, DOI 10.1016/j.bios.2009.10.018
   Yan YM, 2008, J PHYS CHEM C, V112, P17883, DOI 10.1021/jp805637e
   Yan YM, 2008, ADV MATER, V20, P2365, DOI 10.1002/adma.200703128
   Yang C, 2012, LANGMUIR, V28, P4580, DOI 10.1021/la2044202
   Yao HQ, 2011, J PHYS CHEM B, V115, P6691, DOI 10.1021/jp200397u
   Yao HQ, 2010, J PHYS CHEM B, V114, P9926, DOI 10.1021/jp104360q
   Yao HQ, 2010, J PHYS CHEM B, V114, P3380, DOI 10.1021/jp912203d
   Yehezkeli O, 2011, ACS NANO, V5, P2385, DOI 10.1021/nn200313t
   Zhang L, 2010, ELECTROCHIM ACTA, V55, P641, DOI 10.1016/j.electacta.2009.09.017
   Zheng M, 2011, J ELECTROANAL CHEM, V656, P167, DOI 10.1016/j.jelechem.2010.11.036
   Zhu AW, 2009, BIOMATERIALS, V30, P3183, DOI 10.1016/j.biomaterials.2009.02.019
   Zhu LD, 2007, BIOSENS BIOELECTRON, V23, P528, DOI 10.1016/j.bios.2007.07.002
NR 39
TC 10
Z9 10
U1 0
U2 27
PU ESG
PI BELGRADE
PA BORIVOJA STEVANOVICA 25-7, BELGRADE, 11000, SERBIA
SN 1452-3981
J9 INT J ELECTROCHEM SC
JI Int. J. Electrochem. Sci.
PD NOV
PY 2012
VL 7
IS 11
BP 11206
EP 11218
PG 13
WC Electrochemistry
WE Science Citation Index Expanded (SCI-EXPANDED)
SC Electrochemistry
GA 062QH
UT WOS:000312934600070
DA 2023-07-01
ER

PT J
AU Hu, J
   Zheng, PC
   Jiang, JH
   Shen, GL
   Yu, RQ
   Liu, GK
AF Hu, Juan
   Zheng, Peng-Cheng
   Jiang, Jian-Hui
   Shen, Guo-Li
   Yu, Ru-Qin
   Liu, Guo-Kun
TI Electrostatic Interaction Based Approach to Thrombin Detection by
   Surface-Enhanced Raman Spectroscopy
SO ANALYTICAL CHEMISTRY
LA English
DT Article
ID COATED MAGNETIC NANOPARTICLES; ELECTROCHEMICAL DETECTION;
   IONIC-STRENGTH; DNA DETECTION; SCATTERING; APTAMER; PROBES; SERS;
   IMMUNOASSAY; CELLS
AB We have developed an electrostatic interaction based biosensor for thrombin detection using surface-enhanced Raman spectroscopy (SERS). This method utilized the electrostatic interaction between capture (thrombin aptamer) and probe (crystal violet, CV) molecules. The specific interaction between thrombin and aptamer could weaken the electrostatic barrier effect from the negative charged aptamer SAMs to the diffusion process of the positively charged CV from the bulk solution to the Au nanoparticle surface. Therefore, the more the bound thrombin, the more the CV molecules near the Au nanoparticle surface and the stronger the observed Raman signal of CV, provided the Raman detections were set at the same time point for each case. This procedure presented a highly specific selectivity and a linear detection of thrombin in the range from 0.1 nM to 10 nM with a detection limit of about 20 pM and realized the thrombin detection in human blood serum solution directly. The electrostatic interaction based technique provides an easy and fast-responding optical platform for a "signal-on" detection of proteins, which might be applicable for the real time assay of proteins.
C1 [Hu, Juan; Zheng, Peng-Cheng; Jiang, Jian-Hui; Shen, Guo-Li; Yu, Ru-Qin; Liu, Guo-Kun] Hunan Univ, Coll Chem & Chem Engn, State Key Lab Chem Biosensing & Chemometr, Changsha 410082, Hunan, Peoples R China.
C3 Hunan University
RP Yu, RQ (通讯作者)，Hunan Univ, Coll Chem & Chem Engn, State Key Lab Chem Biosensing & Chemometr, Changsha 410082, Hunan, Peoples R China.
EM rqyu@hnu.cn; guokunliu@163.com
RI Hu, Juan/AAK-1079-2021; Jiang, Jian-Hui/K-2054-2012
OI Hu, Juan/0000-0003-0669-3146; 
FU NSFC [20435010, 20775023, 20675028]; 973 National Basic Research Program
   of China [2007CB310500]; National Science Foundation [20070410981];
   Hunan Postdoctoral Scientific Program, China [2007RS4004]
FX Thanks for the financial supports from the NSFC (No. 20435010, 20775023,
   20675028), 973 National Basic Research Program of China (2007CB310500),
   the National Science Foundation for Postdoctoral Scientists of China
   (No. 20070410981), and the Hunan Postdoctoral Scientific Program, China
   (No. 2007RS4004) are highly acknowledged.
CR AHERN AM, 1991, LANGMUIR, V7, P254, DOI 10.1021/la00050a009
   Bang GS, 2005, BIOSENS BIOELECTRON, V21, P863, DOI 10.1016/j.bios.2005.02.002
   Bell SEJ, 2006, J AM CHEM SOC, V128, P15580, DOI 10.1021/ja066263w
   Bichler J, 1996, THROMB RES, V84, P289, DOI 10.1016/S0049-3848(96)00189-2
   Bizzarri AR, 2007, NANOMED-NANOTECHNOL, V3, P306, DOI 10.1016/j.nano.2007.09.005
   Bonham AJ, 2007, J AM CHEM SOC, V129, P14572, DOI 10.1021/ja0767837
   Braun G, 2007, J AM CHEM SOC, V129, P6378, DOI 10.1021/ja070514z
   Cao YC, 2003, J AM CHEM SOC, V125, P14676, DOI 10.1021/ja0366235
   Cao YWC, 2002, SCIENCE, V297, P1536, DOI 10.1126/science.297.5586.1536
   Centi S, 2007, ANAL CHEM, V79, P1466, DOI 10.1021/ac061879p
   Cheng AKH, 2007, ANAL CHEM, V79, P5158, DOI 10.1021/ac062214q
   Culha M, 2003, ANAL CHEM, V75, P6196, DOI 10.1021/ac0346003
   Currie LA, 1999, ANAL CHIM ACTA, V391, P105, DOI 10.1016/S0003-2670(99)00104-X
   Demers LM, 2000, ANAL CHEM, V72, P5535, DOI 10.1021/ac0006627
   Dou X, 1997, ANAL CHEM, V69, P1492, DOI 10.1021/ac960995x
   Driskell JD, 2005, ANAL CHEM, V77, P6147, DOI 10.1021/ac0504159
   Fabris L, 2007, J AM CHEM SOC, V129, P6086, DOI 10.1021/ja0705184
   Faulds K, 2004, ANAL CHEM, V76, P412, DOI 10.1021/ac035060c
   FRENS G, 1973, NATURE-PHYS SCI, V241, P20, DOI 10.1038/physci241020a0
   Gong JL, 2007, BIOSENS BIOELECTRON, V22, P1501, DOI 10.1016/j.bios.2006.07.004
   Grubisha DS, 2003, ANAL CHEM, V75, P5936, DOI 10.1021/ac034356f
   Han XX, 2008, ANAL CHEM, V80, P3020, DOI 10.1021/ac702497t
   Han XX, 2008, ANAL CHEM, V80, P2799, DOI 10.1021/ac702390u
   Heyduk E, 2005, ANAL CHEM, V77, P1147, DOI 10.1021/ac0487449
   Holland CA, 2000, FEBS LETT, V484, P87, DOI 10.1016/S0014-5793(00)02131-1
   Hu QY, 2007, J AM CHEM SOC, V129, P14, DOI 10.1021/ja0670005
   Inuyama H, 1997, J CELL PHYSIOL, V173, P406, DOI 10.1002/(SICI)1097-4652(199712)173:3<406::AID-JCP13>3.3.CO;2-S
   Isola NR, 1998, ANAL CHEM, V70, P1352, DOI 10.1021/ac970901z
   Jarvis RM, 2004, ANAL CHEM, V76, P5198, DOI 10.1021/ac049663f
   Kim JH, 2006, ANAL CHEM, V78, P6967, DOI 10.1021/ac0607663
   Kneipp J, 2005, ANAL CHEM, V77, P2381, DOI 10.1021/ac050109v
   Kneipp K, 1997, PHYS REV LETT, V78, P1667, DOI 10.1103/PhysRevLett.78.1667
   Kneipp K, 2002, APPL SPECTROSC, V56, P150, DOI 10.1366/0003702021954557
   KUGA S, 2008, J AM CHEM S IN PRESS
   Kuga S, 2008, J AM CHEM SOC, V130, P13251, DOI 10.1021/ja710167z
   Kumar PV, 2007, AAPS PHARMSCITECH, V8, DOI 10.1208/pt0801017
   Le Floch F, 2006, ANAL CHEM, V78, P4727, DOI 10.1021/ac0521955
   Le Ru EC, 2006, J PHYS CHEM B, V110, P1944, DOI 10.1021/jp054732v
   Lee JA, 2008, SENSOR ACTUAT B-CHEM, V129, P372, DOI 10.1016/j.snb.2007.08.034
   Lee S, 2007, ANAL CHEM, V79, P916, DOI 10.1021/ac061246a
   Li BL, 2008, BIOSENS BIOELECTRON, V23, P965, DOI 10.1016/j.bios.2007.09.019
   LIANG EJ, 1995, VIB SPECTROSC, V8, P435, DOI 10.1016/0924-2031(94)00078-U
   Liang Y, 2007, TALANTA, V72, P443, DOI 10.1016/j.talanta.2006.11.002
   Lin CX, 2006, ANGEW CHEM INT EDIT, V45, P5296, DOI 10.1002/anie.200600438
   Liu GK, 2008, J PHYS CHEM C, V112, P6499, DOI 10.1021/jp709869f
   Lombardi JR, 2007, J CHEM PHYS, V126, DOI 10.1063/1.2748386
   Lyandres O, 2005, ANAL CHEM, V77, P6134, DOI 10.1021/ac051357u
   MORJANI H, 1993, CANCER RES, V53, P4784
   Mulvaney SP, 2003, LANGMUIR, V19, P4784, DOI 10.1021/la026706j
   NABIEV IR, 1991, EUR BIOPHYS J, V19, P311, DOI 10.1007/BF00183320
   Narayanan R, 2008, ANAL CHEM, V80, P2265, DOI 10.1021/ac7026436
   Ni J, 1999, ANAL CHEM, V71, P4903, DOI 10.1021/ac990616a
   Nie SM, 1997, SCIENCE, V275, P1102, DOI 10.1126/science.275.5303.1102
   PAVIOV V, 2004, J AM CHEM SOC, V126, P11768
   PERSAUD I, 1993, J RAMAN SPECTROSC, V24, P107, DOI 10.1002/jrs.1250240209
   Polsky R, 2006, ANAL CHEM, V78, P2268, DOI 10.1021/ac0519864
   Ruan CM, 2006, ANAL CHEM, V78, P3379, DOI 10.1021/ac0522106
   Sabatte G, 2008, ANAL CHEM, V80, P2351, DOI 10.1021/ac071343j
   Sackmann M, 2007, J RAMAN SPECTROSC, V38, P277, DOI 10.1002/jrs.1639
   SAKSENA S, 1994, BIOTECHNOL BIOENG, V43, P960, DOI 10.1002/bit.260431009
   Schon P, 2005, J AM CHEM SOC, V127, P11486, DOI 10.1021/ja051574c
   Shafer-Peltier KE, 2003, J AM CHEM SOC, V125, P588, DOI 10.1021/ja028255v
   Shi QS, 2005, BIOTECHNOL PROGR, V21, P516, DOI 10.1021/bp049735o
   SHUMAN MA, 1976, J CLIN INVEST, V58, P1249, DOI 10.1172/JCI108579
   Stosch R, 2005, ANAL CHEM, V77, P7386, DOI 10.1021/ac0511647
   Stuart DA, 2006, ANAL CHEM, V78, P7211, DOI 10.1021/ac061238u
   Talley CE, 2004, ANAL CHEM, V76, P7064, DOI 10.1021/ac049093j
   Tang HW, 2007, ANAL CHEM, V79, P3646, DOI 10.1021/ac062362g
   Thompson DG, 2008, ANAL CHEM, V80, P2805, DOI 10.1021/ac702403w
   Tian ZQ, 2002, J PHYS CHEM B, V106, P9463, DOI 10.1021/jp0257449
   Vo-Dinh T, 2002, J RAMAN SPECTROSC, V33, P511, DOI 10.1002/jrs.883
   Wang X, 2007, CHEM J CHINESE U, V28, P522
   Wang XL, 2004, ANAL CHEM, V76, P5605, DOI 10.1021/ac0494228
   Xiao Y, 2005, ANGEW CHEM INT EDIT, V44, P5456, DOI 10.1002/anie.200500989
NR 74
TC 115
Z9 119
U1 5
U2 180
PU AMER CHEMICAL SOC
PI WASHINGTON
PA 1155 16TH ST, NW, WASHINGTON, DC 20036 USA
SN 0003-2700
EI 1520-6882
J9 ANAL CHEM
JI Anal. Chem.
PD JAN 1
PY 2009
VL 81
IS 1
BP 87
EP 93
DI 10.1021/ac801431m
PG 7
WC Chemistry, Analytical
WE Science Citation Index Expanded (SCI-EXPANDED)
SC Chemistry
GA 389RY
UT WOS:000262113400017
PM 19117446
DA 2023-07-01
ER

PT J
AU Ou, CF
   Chen, SH
   Yuan, R
   Chai, YQ
   Zhong, X
AF Ou, Chaofeng
   Chen, Shihong
   Yuan, Ruo
   Chai, Yaqin
   Zhong, Xia
TI Layer-by-layer self-assembled multilayer films of multi-walled carbon
   nanotubes and platinum-Prussian blue hybrid nanoparticles for the
   fabrication of amperometric immunosensor
SO JOURNAL OF ELECTROANALYTICAL CHEMISTRY
LA English
DT Article
DE Amperometric immunosensor; alpha-Fetoprotein; Layer-by-layer assembly;
   Carbon nanotubes; Platinum-Prussian blue nanoparticles
ID ALPHA-FETOPROTEIN; ELECTROCHEMICAL IMMUNOASSAY; PALLADIUM NANOPARTICLES;
   GOLD NANOPARTICLES; ELECTRODE; BIOSENSOR; ANTIBODY; SURFACE; LABEL; DNA
AB A label-free amperometric immunosensor for the detection of (x-fetoprotein (AFP) based on the layer-by-layer (LBL) assembly of positively charged multi-walled carbon nanotubes-chitosan (MCNTs-CS) and negatively charged platinum-Prussian blue hybrid nanoparticles (Pt-PB) on 3-mercaptopropanesulfonic, sodium salt (MPS) modified electrode is described in this paper. Transmission electron microscopy (TEM) was employed to characterize the morphologies of Pt-PB and Pt-PB-MCNTs-CS. The stepwise LBL assembly process of electroactive species on electrode surface was evaluated by cyclic voltammetry (CV). The immunosensor shows good analytical performance such as low detection limit (0.08 ng ml(-1)), wide linear range (from 0.1 to 15.0 and from 15.0 to 200.0 ng ml(-1)), good regeneration, selectivity, stability, and reproducibility for the determination of AFP. Application of the immunosensor to clinical samples demonstrated that results were in good agreement with ELISA. (C) 2008 Elsevier B.V. All rights reserved.
C1 [Ou, Chaofeng; Chen, Shihong; Yuan, Ruo; Chai, Yaqin; Zhong, Xia] Southwest Univ, Minist Educ, Key Lab Luminescence & Real Time Anal, Coll Chem & Chem Engn, Chongqing 400715, Peoples R China.
C3 Southwest University - China
RP Yuan, R (通讯作者)，Southwest Univ, Minist Educ, Key Lab Luminescence & Real Time Anal, Coll Chem & Chem Engn, Chongqing 400715, Peoples R China.
EM yuanruo@swu.edu.cn
RI Zhang, Yong/H-1774-2012
OI Zhang, Yong/0000-0002-5831-637X
FU National Natural Science Foundation of China [20675064]; The Natural
   Science Foundation of Chongqing City, China [CSTC-2004BB4149,
   2005BB4100]; High Technology Project Foundation of Southwest University
   [XSGX02]
FX Financial support of this work was provided by the National Natural
   Science Foundation of China (20675064), The Natural Science Foundation
   of Chongqing City, China (Nos. CSTC-2004BB4149 and 2005BB4100) and High
   Technology Project Foundation of Southwest University (No. XSGX02).
CR Alfonta L, 2001, BIOSENS BIOELECTRON, V16, P675, DOI 10.1016/S0956-5663(01)00231-7
   Berggren C, 1997, ANAL CHEM, V69, P3651, DOI 10.1021/ac970203e
   Chen SH, 2007, BIOSENS BIOELECTRON, V22, P1268, DOI 10.1016/j.bios.2006.05.022
   Cui RJ, 2008, BIOSENS BIOELECTRON, V23, P1666, DOI 10.1016/j.bios.2008.01.034
   Dai Z, 2007, BIOSENS BIOELECTRON, V22, P1700, DOI 10.1016/j.bios.2006.07.034
   Fu ZF, 2006, J IMMUNOL METHODS, V312, P61, DOI 10.1016/j.jim.2006.02.006
   Garjonyte R, 1999, SENSOR ACTUAT B-CHEM, V56, P93, DOI 10.1016/S0925-4005(99)00161-6
   Guo ML, 2004, ELECTROCHIM ACTA, V49, P2637, DOI 10.1016/j.electacta.2004.02.014
   Ho KC, 2004, BIOSENS BIOELECTRON, V20, P3, DOI 10.1016/j.bios.2003.11.027
   Jie M, 1999, ELECTROCHEM COMMUN, V1, P425, DOI 10.1016/S1388-2481(99)00071-5
   Joshi PP, 2005, ANAL CHEM, V77, P3183, DOI 10.1021/ac0484169
   KARYAKIN AA, 1995, ANAL CHEM, V67, P2419, DOI 10.1021/ac00110a016
   Kawabata T, 2005, ANAL CHEM, V77, P5579, DOI 10.1021/ac050458p
   Kidambi S, 2005, CHEM MATER, V17, P301, DOI 10.1021/cm048421t
   Kim KT, 2006, MAT SCI ENG A-STRUCT, V430, P27, DOI 10.1016/j.msea.2006.04.085
   Kokado A, 1997, ANAL CHIM ACTA, V337, P335, DOI 10.1016/S0003-2670(96)00400-X
   Lee CH, 2007, BIOSENS BIOELECTRON, V22, P877, DOI 10.1016/j.bios.2006.03.008
   Lim SH, 2005, BIOSENS BIOELECTRON, V20, P2341, DOI 10.1016/j.bios.2004.08.005
   Lin MS, 2005, ELECTROANAL, V17, P2068, DOI 10.1002/elan.200503335
   Liu Y, 2005, J ELECTROANAL CHEM, V581, P1, DOI 10.1016/j.jelechem.2005.01.022
   Lu XB, 2006, BIOMACROMOLECULES, V7, P975, DOI 10.1021/bm050933t
   Luo HX, 2001, ANAL CHEM, V73, P915, DOI 10.1021/ac000967l
   Lvov Y, 1998, J BIOMAT SCI-POLYM E, V9, P345, DOI 10.1080/09205063.1998.9753060
   Ma HX, 2007, CATAL COMMUN, V8, P452, DOI 10.1016/j.catcom.2006.07.020
   Matsuya T, 2003, ANAL CHEM, V75, P6124, DOI 10.1021/ac034346e
   Miao XM, 2008, BIOCHEM ENG J, V38, P9, DOI 10.1016/j.bej.2007.05.015
   Miao YQ, 2007, COLLOID SURFACE A, V295, P135, DOI 10.1016/j.colsurfa.2006.08.042
   Musameh M, 2002, ELECTROCHEM COMMUN, V4, P743, DOI 10.1016/S1388-2481(02)00451-4
   Namba Y, 1999, ANAL SCI, V15, P1087, DOI 10.2116/analsci.15.1087
   O'Riordan TC, 2002, ANAL CHEM, V74, P5845, DOI 10.1021/ac020346n
   Serizawa T, 2002, MACROMOLECULES, V35, P8656, DOI 10.1021/ma012153s
   Serizawa T, 1999, J POLYM SCI POL CHEM, V37, P801, DOI 10.1002/(SICI)1099-0518(19990315)37:6<801::AID-POLA15>3.0.CO;2-O
   STEFANOVA I, 1988, J IMMUNOL METHODS, V111, P67, DOI 10.1016/0022-1759(88)90060-9
   Tang DP, 2006, BIOTECHNOL LETT, V28, P559, DOI 10.1007/s10529-006-0017-4
   Tedeschi C, 2004, J AM CHEM SOC, V126, P3218, DOI 10.1021/ja037128b
   Valentini F, 2004, SENSOR ACTUAT B-CHEM, V100, P117, DOI 10.1016/j.snb.2003.12.036
   Wang GL, 2001, ANAL CHIM ACTA, V448, P165, DOI 10.1016/S0003-2670(01)01322-8
   Wang RY, 2002, J CHROMATOGR B, V779, P157, DOI 10.1016/S1570-0232(02)00350-1
   Welch CM, 2006, ANAL BIOANAL CHEM, V384, P601, DOI 10.1007/s00216-005-0230-3
   Wu HP, 2007, COMPOS SCI TECHNOL, V67, P1182, DOI 10.1016/j.compscitech.2006.05.010
   Xu YY, 2006, ANAL CHIM ACTA, V561, P48, DOI 10.1016/j.aca.2005.12.061
   Xue MD, 1996, SENSOR ACTUAT B-CHEM, V36, P458, DOI 10.1016/S0925-4005(97)80113-X
   Yang MH, 2006, BIOMATERIALS, V27, P246, DOI 10.1016/j.biomaterials.2005.05.077
   Yuan R, 2005, ANAL CHIM ACTA, V531, P1, DOI 10.1016/j.aca.2004.10.072
   Zhang MN, 2006, CARBON, V44, P276, DOI 10.1016/j.carbon.2005.07.021
   Zhang QH, 2004, AGR FOREST ENTOMOL, V6, P1, DOI 10.1111/j.1461-9555.2004.00202.x
   Zhang SC, 2004, CLIN CHEM, V50, P1214, DOI 10.1373/clinchem.2003.029850
   Zhao H, 2002, ANAL CHIM ACTA, V472, P113, DOI 10.1016/S0003-2670(02)00937-6
   Zhuo Y, 2006, SENSOR ACTUAT B-CHEM, V114, P631, DOI 10.1016/j.snb.2005.04.051
   Zou YJ, 2007, BIOSENS BIOELECTRON, V22, P2669, DOI 10.1016/j.bios.2006.10.035
NR 50
TC 24
Z9 25
U1 0
U2 38
PU ELSEVIER SCIENCE SA
PI LAUSANNE
PA PO BOX 564, 1001 LAUSANNE, SWITZERLAND
SN 1572-6657
EI 1873-2569
J9 J ELECTROANAL CHEM
JI J. Electroanal. Chem.
PD DEC 1
PY 2008
VL 624
IS 1-2
BP 287
EP 292
DI 10.1016/j.jelechem.2008.09.017
PG 6
WC Chemistry, Analytical; Electrochemistry
WE Science Citation Index Expanded (SCI-EXPANDED)
SC Chemistry; Electrochemistry
GA 389KF
UT WOS:000262090600041
DA 2023-07-01
ER

PT J
AU Muraviev, DN
   Macanas, J
   Esplandiu, MJ
   Farre, M
   Munoz, M
   Alegret, S
AF Muraviev, D. N.
   Macanas, J.
   Esplandiu, M. J.
   Farre, M.
   Munoz, M.
   Alegret, S.
TI Simple route for intermatrix synthesis of polymer stabilized core-shell
   metal nanoparticles for sensor applications
SO PHYSICA STATUS SOLIDI A-APPLICATIONS AND MATERIALS SCIENCE
LA English
DT Article; Proceedings Paper
CT 7th International Conference on Trends in Nanotechnology (TNT 2006)
CY SEP 04-08, 2006
CL Grenoble, FRANCE
ID FUNCTIONAL RESINS; GLUCOSE-OXIDASE; BIOSENSOR; NANOCLUSTERS; IRIDIUM;
   ENZYME; H2O2
AB In this paper we report the novel simple route for the inter-matrix synthesis and characterization of Polymer Stabilized Metal Nanoparticles (PSMNPs) with core-shell structure. The proposed approach is based on the use of functionalized polymeric membranes (FPM) as a nanoreactor for both to synthesize and to characterize the composition and morphology of PSMNPs. The desired functionalization is achieved by the chemical grafting of the desired functional groups (sulphonic in our case) to the polymeric matrix. The proposed approach is illustrated by the results obtained by studying the intermatrix synthesis of Pt@Cu-core-shell PSMNPs of different compositions in sulfonated poly(ether ether ketone) (SPEEK) membranes. The electrochemical response of amperometric sensors prepared by using SPEEK-Pt@Cu-PSMNP nanocomposite membranes as a sensing element has been shown to increase with the loading of the shell-forming metal (Pt). The presence of Pt@Cu-PSMNC inside the membrane not only substantially improves the electric conductivity of the polymer, but also testifies to manifestation of clearly pronounced strong electrocatalytic activity of Pt@Cu-PSMNC towards analyte under study (H2O2). (c) 2007 WILEY-VCH Verlag GmbH & Co. KGaA, Weinheim.
C1 Univ Autonoma Barcelona, Dept Quim, GSB, Unitat Quim Analit, E-08193 Barcelona, Spain.
   Univ Autonoma Barcelona, Dept Quim, GTS, Unitat Quim Analit, E-08193 Barcelona, Spain.
C3 Autonomous University of Barcelona; Autonomous University of Barcelona
RP Muraviev, DN (通讯作者)，Univ Autonoma Barcelona, Dept Quim, GSB, Unitat Quim Analit, E-08193 Barcelona, Spain.
EM Dimitri.Muraviev@uab.es
RI Macanás, Jorge/B-6983-2009; Esplandiu, Maria Jose/N-5770-2014; Alegret,
   Salvador/A-8945-2009; Muñoz, Maria/N-9775-2015; Esplandiu, Maria
   Jose/GLN-6521-2022
OI Macanás, Jorge/0000-0003-2346-3297; Esplandiu, Maria
   Jose/0000-0003-2079-0639; Muñoz, Maria/0000-0001-5540-1491; Esplandiu,
   Maria Jose/0000-0003-2079-0639; Muraviev, Dmitri/0000-0002-4404-1221;
   Farre, Marinella/0000-0001-8391-6257
CR Antonietti M, 1995, ADV MATER, V7, P1000, DOI 10.1002/adma.19950071205
   Biffis A, 2000, ADV MATER, V12, P1909, DOI 10.1002/1521-4095(200012)12:24<1909::AID-ADMA1909>3.0.CO;2-4
   Caporusso AM, 2005, J CATAL, V234, P1, DOI 10.1016/j.jcat.2005.05.008
   Cespedes F, 1996, TRAC-TREND ANAL CHEM, V15, P296, DOI 10.1016/0165-9936(96)00042-8
   Cole DH, 1999, MACROMOLECULES, V32, P771, DOI 10.1021/ma981252b
   Cole DH, 1997, PHYS REV LETT, V78, P5006, DOI 10.1103/PhysRevLett.78.5006
   Corain B, 2000, J MOL CATAL A-CHEM, V159, P153, DOI 10.1016/S1381-1169(00)00216-8
   Habermuller L, 2000, FRESEN J ANAL CHEM, V366, P560
   Kickelbick G, 2003, PROG POLYM SCI, V28, P83, DOI 10.1016/S0079-6700(02)00019-9
   Linkous CA, 1998, INT J HYDROGEN ENERG, V23, P525, DOI 10.1016/S0360-3199(97)00113-4
   Miscoria SA, 2002, ELECTROANAL, V14, P981, DOI 10.1002/1521-4109(200208)14:14<981::AID-ELAN981>3.0.CO;2-1
   Muraviev D.N., 2005, CONTRIB SCI, V3, P17
   Muraviev DN, 2006, SOLVENT EXTR ION EXC, V24, P731, DOI 10.1080/07366290600851588
   Muraviev DN, 2006, SENSOR ACTUAT B-CHEM, V118, P408, DOI 10.1016/j.snb.2006.04.047
   Pomogailo A. D., 2000, METAL NANOPARTICLES
   Pomogailo AD, 1997, USP KHIM+, V66, P750
   Pomogailo AD, 2003, J NANOPART RES, V5, P497, DOI 10.1023/B:NANO.0000006091.92638.a5
   Rodriguez MC, 1999, ELECTROANAL, V11, P558, DOI 10.1002/(SICI)1521-4109(199906)11:8<558::AID-ELAN558>3.0.CO;2-N
   Rubianes MD, 2000, ELECTROANAL, V12, P1159, DOI 10.1002/1521-4109(200010)12:14<1159::AID-ELAN1159>3.0.CO;2-N
   Sao-Joao S, 2005, J PHYS CHEM B, V109, P342, DOI 10.1021/jp040473i
   Somasundrum M, 1996, J ELECTROANAL CHEM, V407, P247, DOI 10.1016/0022-0728(96)04569-X
   Son SU, 2004, J AM CHEM SOC, V126, P5026, DOI 10.1021/ja039757r
   Wang F, 1998, MACROMOL CHEM PHYSIC, V199, P1421, DOI 10.1002/macp.1998.021990721
   You TY, 2004, ELECTROANAL, V16, P54, DOI 10.1002/elan.200302934
   Zhong CJ, 2001, ADV MATER, V13, P1507, DOI 10.1002/1521-4095(200110)13:19<1507::AID-ADMA1507>3.0.CO;2-#
   Zhou SH, 2005, ANGEW CHEM INT EDIT, V44, P4539, DOI 10.1002/anie.200500919
NR 26
TC 20
Z9 21
U1 0
U2 14
PU WILEY-V C H VERLAG GMBH
PI WEINHEIM
PA POSTFACH 101161, 69451 WEINHEIM, GERMANY
SN 1862-6300
EI 1862-6319
J9 PHYS STATUS SOLIDI A
JI Phys. Status Solidi A-Appl. Mat.
PD JUN
PY 2007
VL 204
IS 6
BP 1686
EP 1692
DI 10.1002/pssa.200675323
PG 7
WC Materials Science, Multidisciplinary; Physics, Applied; Physics,
   Condensed Matter
WE Science Citation Index Expanded (SCI-EXPANDED); Conference Proceedings Citation Index - Science (CPCI-S)
SC Materials Science; Physics
GA 182ZM
UT WOS:000247542500012
DA 2023-07-01
ER

PT J
AU Bukhamsin, A
   Lahcen, AA
   De Oliveira, J
   Shetty, S
   Blilou, I
   Kosel, J
   Salama, KN
AF Bukhamsin, Abdullah
   Lahcen, Abdellatif Ait
   De Oliveira Filho, Jose
   Shetty, Saptami
   Blilou, Ikram
   Kosel, Jurgen
   Salama, Khaled Nabil
TI Minimally-invasive, real-time, non-destructive, species-independent
   phytohormone biosensor for precision farming
SO BIOSENSORS & BIOELECTRONICS
LA English
DT Article
DE Precision farming; Molecularly imprinted polymers; Salicylic acid;
   Minimally invasive monitoring; Lightweight custom potentiostat
ID MOLECULARLY IMPRINTED POLYMERS; SALICYLIC-ACID; PHARMACEUTICALS;
   ELECTRODES; RESISTANCE; SENSOR
AB To keep up with population growth, precision farming technologies must be implemented to sustainably increase agricultural output. The impact of such technologies can be expanded by monitoring phytohormones, such as salicylic acid. In this study, we present a plant-wearable electrochemical sensor for in situ detection of salicylic acid. The sensor utilizes microneedle-based electrodes that are functionalized with a layer of salicylic acid selective magnetic molecularly imprinted polymers. The sensor's capability to detect the phytohormone is demonstrated both in vitro and in vivo with a limit of detection of 2.74 mu M and a range of detection that can reach as high as 150 mu M. Furthermore, the selectivity of the sensor is verified by testing the sensor on commonly occurring phytohormones. Finally, we demonstrate the capability of the sensor to detect the onset of fungal infestation in Tobacco 5 min post-inoculation. This work shows that the sensor could serve as a promising platform for continuous and non-destructive monitoring in the field and as a fundamental research tool when coupled with a portable potentiostat.
C1 [Bukhamsin, Abdullah; Lahcen, Abdellatif Ait; De Oliveira Filho, Jose; Shetty, Saptami; Salama, Khaled Nabil] King Abdullah Univ Sci & Technol KAUST, Adv Membranes & Porous Mat Ctr AMPMC, CEMSE Div, Sensors Lab, Thuwal 239556900, Saudi Arabia.
   [Bukhamsin, Abdullah; Blilou, Ikram] King Abdullah Univ Sci & Technol KAUST, Biol & Environm Sci & Engn BESE Div, Lab Plant Cell & Dev Biol LPCDB, Thuwal 239556900, Saudi Arabia.
   [Kosel, Jurgen] Silicon Austria Labs SAL, Sensor Syst Div SeS, Europas Trasse 12, A-9524 Villach, Austria.
   [Bukhamsin, Abdullah] King Abdullah Univ Sci & Technol KAUST, Thuwal 239556900, Saudi Arabia.
C3 King Abdullah University of Science & Technology; King Abdullah
   University of Science & Technology; King Abdullah University of Science
   & Technology
RP Bukhamsin, A (通讯作者)，King Abdullah Univ Sci & Technol KAUST, Thuwal 239556900, Saudi Arabia.
EM abdullah.bukhamsin@kaust.edu.sa
RI Ait Lahcen, Abdellatif/C-8438-2017; Kosel, Jürgen/H-1837-2014
OI Ait Lahcen, Abdellatif/0000-0002-7091-3388; Kosel,
   Jürgen/0000-0002-8998-8275; Blilou, Ikram/0000-0001-8003-3782; Bu
   Khamsin, Abdullah/0000-0002-3266-9628
FU KAUST
FX The authors thank Dr. Ulrich Buttner (KAUST - NCL staff) , Dr. Verappan
   Mani (KAUST - Research scientist) , Tutku Beduk (KAUST - Ph.D.) , and
   Khalil Moussi (KAUST - Ph.D.) for useful discussions and support. The
   research was funded and supported by King Abdullah University of Science
   and Technology (KAUST) . The first and second authors contributed
   equally to this work.
CR Lahcen AA, 2019, ULTRASON SONOCHEM, V53, P226, DOI 10.1016/j.ultsonch.2019.01.008
   Beduk T, 2021, ANAL CHEM, V93, P8585, DOI 10.1021/acs.analchem.1c01444
   Ben Messaoud N, 2018, SENSOR ACTUAT B-CHEM, V276, P304, DOI 10.1016/j.snb.2018.08.092
   Bukhamsin A, 2021, ADV SCI, V8, DOI 10.1002/advs.202101261
   Cao XD, 2019, SENSORS-BASEL, V19, DOI 10.3390/s19245483
   Chehab EW, 2009, J EXP BOT, V60, P43, DOI 10.1093/jxb/ern315
   Dewdney J, 2000, PLANT J, V24, P205, DOI 10.1046/j.1365-313x.2000.00870.x
   Ding SW, 2017, ACS SENSORS, V2, P210, DOI 10.1021/acssensors.6b00581
   GATTRELL M, 1993, J ELECTROCHEM SOC, V140, P903, DOI 10.1149/1.2056225
   Godfray HCJ, 2010, SCIENCE, V327, P812, DOI 10.1126/science.1185383
   Goodspeed D, 2013, PLANT SIGNAL BEHAV, V8, DOI 10.4161/psb.23123
   Gordiichuk P, 2021, SCI ADV, V7, DOI 10.1126/sciadv.abe9733
   Iacovacci V, 2021, RSC ADV, V11, P6766, DOI 10.1039/d0ra07989h
   Ibrahim H, 2007, J CHROMATOGR B, V857, P59, DOI 10.1016/j.jchromb.2007.07.008
   Jaillais Y, 2010, NAT STRUCT MOL BIOL, V17, P642, DOI 10.1038/nsmb0610-642
   Jin XL, 2020, REMOTE SENS-BASEL, V12, DOI 10.3390/rs12060940
   Judefeind A, 2007, J CHROMATOGR B, V852, P300, DOI 10.1016/j.jchromb.2007.01.031
   Kim SK, 2004, BIOSENS BIOELECTRON, V20, P887, DOI 10.1016/j.bios.2004.04.004
   Lahcen AA, 2017, SENSOR ACTUAT B-CHEM, V241, P698, DOI 10.1016/j.snb.2016.10.132
   Lamaoui A, 2019, ULTRASON SONOCHEM, V58, DOI 10.1016/j.ultsonch.2019.104670
   Lee R, 2011, SCIENCE, V333, P569, DOI 10.1126/science.1208859
   Lew TTS, 2020, NAT PLANTS, V6, P1408, DOI 10.1038/s41477-020-00808-7
   Li K, 2019, ROY SOC OPEN SCI, V6, DOI 10.1098/rsos.190141
   Li Z, 2019, NAT PLANTS, V5, P856, DOI 10.1038/s41477-019-0476-y
   Lim GH, 2020, SCI ADV, V6, DOI 10.1126/sciadv.aaz0478
   Ma LY, 2017, ANAL LETT, V50, P2369, DOI 10.1080/00032719.2017.1291654
   MALAMY J, 1990, SCIENCE, V250, P1002, DOI 10.1126/science.250.4983.1002
   Mao SD, 2011, CORROS SCI, V53, P1887, DOI 10.1016/j.corsci.2011.02.006
   Mateo A, 2006, J EXP BOT, V57, P1795, DOI 10.1093/jxb/erj196
   METRAUX JP, 1990, SCIENCE, V250, P1004, DOI 10.1126/science.250.4983.1004
   Park J, 2016, ELECTROCHIM ACTA, V194, P346, DOI 10.1016/j.electacta.2016.02.103
   Paul R, 2021, BIOSENS BIOELECTRON, V187, DOI 10.1016/j.bios.2021.113312
   Rafiq A., 2019, 2019 IEEE SENSORS
   Ray DK, 2013, PLOS ONE, V8, DOI 10.1371/journal.pone.0066428
   Ruiz-Medina A, 2001, INT J PHARMACEUT, V216, P95, DOI 10.1016/S0378-5173(01)00569-5
   SEDDON BJ, 1989, J ELECTROANAL CHEM, V266, P227, DOI 10.1016/0022-0728(89)85070-3
   Sun LJ, 2014, BIOSENS BIOELECTRON, V60, P154, DOI 10.1016/j.bios.2014.04.021
   Torriero AAJ, 2004, TALANTA, V62, P247, DOI 10.1016/j.talanta.2003.07.005
   Vicente MRS, 2011, J EXP BOT, V62, P3321, DOI 10.1093/jxb/err031
   Wang X, 2019, SCI TOTAL ENVIRON, V697, DOI 10.1016/j.scitotenv.2019.134097
   Wang Z, 2010, TALANTA, V80, P1277, DOI 10.1016/j.talanta.2009.09.023
   Yanez-Sedeno P, 2017, ANAL CHIM ACTA, V960, P1, DOI 10.1016/j.aca.2017.01.003
   Yin H, 2021, ADV MATER, V33
   You QP, 2014, ANAL BIOANAL CHEM, V406, P831, DOI 10.1007/s00216-013-7499-4
NR 44
TC 2
Z9 2
U1 31
U2 91
PU ELSEVIER ADVANCED TECHNOLOGY
PI OXFORD
PA OXFORD FULFILLMENT CENTRE THE BOULEVARD, LANGFORD LANE, KIDLINGTON,
   OXFORD OX5 1GB, OXON, ENGLAND
SN 0956-5663
EI 1873-4235
J9 BIOSENS BIOELECTRON
JI Biosens. Bioelectron.
PD OCT 15
PY 2022
VL 214
AR 114515
DI 10.1016/j.bios.2022.114515
EA JUL 2022
PG 11
WC Biophysics; Biotechnology & Applied Microbiology; Chemistry, Analytical;
   Electrochemistry; Nanoscience & Nanotechnology
WE Science Citation Index Expanded (SCI-EXPANDED)
SC Biophysics; Biotechnology & Applied Microbiology; Chemistry;
   Electrochemistry; Science & Technology - Other Topics
GA 3D4LC
UT WOS:000829274400005
PM 35809453
DA 2023-07-01
ER

PT J
AU Liu, ZM
   Wu, H
   Ge, XG
   Zhan, HJ
   Hu, LQ
AF Liu, Zhimin
   Wu, Hao
   Ge, Xianguo
   Zhan, Haijun
   Hu, Leqian
TI A sensitive method to monitor catechol by using graphitic carbon nitride
   quantum dots as coreactants in Ru(bpy)(3)(2+)-based
   electrochemiluminescent system
SO JOURNAL OF ELECTROANALYTICAL CHEMISTRY
LA English
DT Article
DE Electrochemiluminescence; Graphitic carbon nitride quantum dots;
   Ru(bpy)(3)(2+); Catechol; Detection
ID ELECTROGENERATED CHEMILUMINESCENCE; ENHANCED ELECTROCHEMILUMINESCENCE;
   QUANTITATIVE DETECTION; CHLORINATED PHENOLS; THIN-FILM; SENSOR;
   HYDROQUINONE; BIOSENSOR; NANODOTS; HYBRID
AB Graphitic carbon nitride quantum dots (g-CNQDs) with special structures have exhibited fascinating advantages over the common QDs. In this work, we report a novel Ru(bpy)(3)(2+)/g-CNQDs electrochemiluminescence (ECL) system, and the effect of g-CNQDs on the ECL signal of Ru(bpy)(3)(2+) was discussed. It was found that g-CNQDs containing in proposed ECL system played an important coreactant role in ECL signal enhancement of Ru(bpy)(3)(2+), which was proved by electrochemical, ultraviolet, and ECL experiments. Based on the quenching effect of catechol on the ECL signal of Ru(bpy)(3)(2+)/g-CNQDs, a quenching-based ECL system was designed for catechol determination. The ECL sensing system demonstrated high sensitivity to catechol, with a linear range from 10 nM to 2 mM and a detection limit of 2.5 nM (S/N = 3). The sensor was adopted for catechol analysis in tea samples with satisfactory results. (C) 2020 Elsevier B.V. All rights reserved.
C1 [Liu, Zhimin; Wu, Hao; Ge, Xianguo; Zhan, Haijun; Hu, Leqian] Henan Univ Technol, Coll Chem Chem & Environm Engn, Zhengzhou 450001, Peoples R China.
C3 Henan University of Technology
RP Liu, ZM (通讯作者)，100 North Zhongyuan Rd, Zhengzhou 450001, Peoples R China.
EM zhimin@haut.edu.cn
FU National Natural Science Foundation of China [21275039]
FX We are grateful for the financial support from the National Natural
   Science Foundation of China (No. 21275039).
CR Abdolmohammad-Zadeh H, 2016, SENSOR ACTUAT B-CHEM, V225, P258, DOI 10.1016/j.snb.2015.11.052
   Barman S, 2012, J MATER CHEM, V22, P21832, DOI 10.1039/c2jm35501a
   Bojdys MJ, 2008, CHEM-EUR J, V14, P8177, DOI 10.1002/chem.200800190
   Chen J, 2019, TALANTA, V194, P493, DOI 10.1016/j.talanta.2018.09.111
   Chen XF, 2009, J AM CHEM SOC, V131, P11658, DOI 10.1021/ja903923s
   Cheng Y, 2014, ANAL CHEM, V86, P5158, DOI 10.1021/ac500965p
   Dai H, 2008, ELECTROCHIM ACTA, V53, P5113, DOI 10.1016/j.electacta.2008.02.044
   Dong YP, 2017, BIOSENS BIOELECTRON, V89, P1053, DOI 10.1016/j.bios.2016.10.011
   Dong YP, 2015, SCI REP-UK, V5, DOI 10.1038/srep15392
   Dong YP, 2016, TALANTA, V146, P266, DOI 10.1016/j.talanta.2015.08.054
   Hu LZ, 2010, CHEM SOC REV, V39, P3275, DOI 10.1039/b923679c
   Huang RF, 2011, J ELECTROANAL CHEM, V656, P136, DOI 10.1016/j.jelechem.2010.12.015
   Ji JJ, 2017, J AM CHEM SOC, V139, P11698, DOI 10.1021/jacs.7b06708
   Jiang HM, 2017, TALANTA, V164, P300, DOI 10.1016/j.talanta.2016.11.052
   Kara I, 2015, SPECTROCHIM ACTA A, V149, P592, DOI 10.1016/j.saa.2015.04.058
   Li LB, 2015, ANAL CHIM ACTA, V895, P104, DOI 10.1016/j.aca.2015.08.055
   Long YM, 2014, ANAL CHEM, V86, P7224, DOI 10.1021/ac502405p
   Lu QY, 2014, BIOSENS BIOELECTRON, V60, P325, DOI 10.1016/j.bios.2014.04.044
   Lv YQ, 2018, ACS SENSORS, V3, P1362, DOI 10.1021/acssensors.8b00292
   Lv YQ, 2018, J AM CHEM SOC, V140, P2801, DOI 10.1021/jacs.8b00515
   Maikap A, 2019, BIOSENS BIOELECTRON, V128, P32, DOI 10.1016/j.bios.2018.12.033
   Maleki N, 2017, BIOCHEM ENG J, V128, P1, DOI 10.1016/j.bej.2017.09.005
   Miao WJ, 2008, CHEM REV, V108, P2506, DOI 10.1021/cr068083a
   Pan JH, 2017, TALANTA, V166, P1, DOI 10.1016/j.talanta.2017.01.033
   Qi BP, 2017, CARBON, V121, P72, DOI 10.1016/j.carbon.2017.05.045
   Richter MM, 2004, CHEM REV, V104, P3003, DOI 10.1021/cr020373d
   Tang YR, 2014, ANAL CHEM, V86, P4528, DOI 10.1021/ac5005162
   Wang HF, 2013, ANAL CHEM, V85, P1920, DOI 10.1021/ac303374s
   Wang J, 2011, ANAL CHEM, V83, P4004, DOI 10.1021/ac200616g
   Wang JW, 2009, ELECTROCHIM ACTA, V54, P2379, DOI 10.1016/j.electacta.2008.10.066
   Wang Q, 2018, J ELECTROANAL CHEM, V817, P184, DOI 10.1016/j.jelechem.2018.04.013
   Wang XY, 2013, TALANTA, V107, P127, DOI 10.1016/j.talanta.2013.01.007
   Wang Y, 2009, ANAL CHEM, V81, P9710, DOI 10.1021/ac901935a
   Wen YQ, 2012, ANAL METHODS-UK, V4, P1053, DOI 10.1039/c2ay05869c
   Xu JJ, 2016, ANAL CHEM, V88, P4609, DOI 10.1021/acs.analchem.6b01073
   Xu ZH, 2013, SENSOR ACTUAT B-CHEM, V181, P209, DOI 10.1016/j.snb.2013.01.043
   Yan SC, 2009, LANGMUIR, V25, P10397, DOI 10.1021/la900923z
   Yan Y, 2016, SEP PURIF TECHNOL, V171, P52, DOI 10.1016/j.seppur.2016.06.047
   Yang SL, 2013, ANAL CHEM, V85, P7720, DOI 10.1021/ac400874h
   Yang X, 2010, BIOSENS BIOELECTRON, V25, P1851, DOI 10.1016/j.bios.2009.12.027
   Yuan DH, 2013, ANALYST, V138, P6001, DOI 10.1039/c3an01031g
   Yuan YL, 2012, ELECTROCHIM ACTA, V82, P484, DOI 10.1016/j.electacta.2012.03.156
   Zhang HR, 2016, ANAL CHEM, V88, P2884, DOI 10.1021/acs.analchem.5b04716
   Zhang L, 2011, CHEM COMMUN, V47, P3855, DOI 10.1039/c0cc05818a
   Zheng HZ, 2005, J PHYS CHEM B, V109, P16047, DOI 10.1021/jp052843o
   Zhou J, 2013, CHEM COMMUN, V49, P8605, DOI 10.1039/c3cc42266f
   Zhou YY, 2014, BIOSENS BIOELECTRON, V61, P519, DOI 10.1016/j.bios.2014.05.063
   Zhuo Y, 2014, ANAL CHEM, V86, P1053, DOI 10.1021/ac403019e
NR 48
TC 10
Z9 10
U1 11
U2 69
PU ELSEVIER SCIENCE SA
PI LAUSANNE
PA PO BOX 564, 1001 LAUSANNE, SWITZERLAND
SN 1572-6657
EI 1873-2569
J9 J ELECTROANAL CHEM
JI J. Electroanal. Chem.
PD MAR 1
PY 2020
VL 860
AR 113910
DI 10.1016/j.jelechem.2020.113910
PG 9
WC Chemistry, Analytical; Electrochemistry
WE Science Citation Index Expanded (SCI-EXPANDED)
SC Chemistry; Electrochemistry
GA KT9MM
UT WOS:000519336100023
DA 2023-07-01
ER

PT J
AU Hu, W
   Chen, T
   Zhang, Y
   Ye, WW
AF Hu, Wei
   Chen, Tian
   Zhang, Yu
   Ye, Weiwei
TI A carbon dot and gold nanoparticle-based fluorometric immunoassay for
   8-hydroxy-2-deoxyguanosine in oxidatively damaged DNA
SO MICROCHIMICA ACTA
LA English
DT Article
DE DNA damage; CDs; AuNPs; fluorometric immunoassay; 8-OHdG
ID RESONANCE ENERGY-TRANSFER; GRAPHENE QUANTUM DOTS; PERFORMANCE
   LIQUID-CHROMATOGRAPHY; ELECTROCHEMICAL DETECTION; ULTRASENSITIVE
   DETECTION; FRET; 8-HYDROXY-2'-DEOXYGUANOSINE; FLUORESCENCE; ASSAY;
   BIOSENSOR
AB A method is described for the fluorometric determination of DNA containing oxidatively damaged product 8-hydroxy-2-deoxyguanosine (DNA-8-OHdG). Carbon dots (CDs) were modified with glutaraldehyde for DNA conjugation, and antibody against 8-OHdG was immobilized on gold nanoparticles (AuNPs). The presence of DNA-8-OHdG can be linked to CDs by reaction of amino groups on DNA with glutaraldehyde. AuNPs were brought closely to CDs by specific immune reaction between 8-OHdG and antibody on AuNPs. Under 350nm photoexcitation, the emission of CDs with a peak at 440nm is quenched by the AuNPs and not restored. In the presence of DNA-8-OHdG, the measured fluorescence intensity decreases and quenching efficiency increases. The limit of detection is 700 pM, and the assay works in the 0.01nM to 25M DNA-8-OHdG concentration range. The method is perceived to possess a good potential as a tool for detecting biomarkers for DNA damage due to oxidative stress.
C1 [Hu, Wei; Chen, Tian; Zhang, Yu; Ye, Weiwei] Zhejiang Univ Technol, Inst Ocean Res, Hangzhou 310014, Zhejiang, Peoples R China.
   [Hu, Wei; Chen, Tian; Zhang, Yu; Ye, Weiwei] Zhejiang Univ Technol, Dept Food Sci & Technol, Hangzhou 310014, Zhejiang, Peoples R China.
C3 Zhejiang University of Technology; Zhejiang University of Technology
RP Ye, WW (通讯作者)，Zhejiang Univ Technol, Inst Ocean Res, Hangzhou 310014, Zhejiang, Peoples R China.; Ye, WW (通讯作者)，Zhejiang Univ Technol, Dept Food Sci & Technol, Hangzhou 310014, Zhejiang, Peoples R China.
EM yeweiwei@zjut.edu.cn
FU National Natural Science Foundation of China (NSFC) [81601570]; Zhejiang
   Provincial Natural Science Foundation of China [LQ16C190002]
FX This work was supported by the National Natural Science Foundation of
   China (NSFC) (Grant No.: 81601570) and Zhejiang Provincial Natural
   Science Foundation of China (Grant No.: LQ16C190002).
CR Baker SN, 2010, ANGEW CHEM INT EDIT, V49, P6726, DOI 10.1002/anie.200906623
   Barregard L, 2013, ANTIOXID REDOX SIGN, V18, P2377, DOI 10.1089/ars.2012.4714
   Collins AR, 2014, BBA-GEN SUBJECTS, V1840, P794, DOI 10.1016/j.bbagen.2013.04.022
   Dizdaroglu M, 2012, CANCER LETT, V327, P26, DOI 10.1016/j.canlet.2012.01.016
   Feng LJ, 2014, J LUMIN, V146, P502, DOI 10.1016/j.jlumin.2013.10.039
   Fojta M, 2016, TRAC-TREND ANAL CHEM, V79, P160, DOI 10.1016/j.trac.2015.11.018
   Foksinski M, 1999, MUTAT RES-GEN TOX EN, V438, P23, DOI 10.1016/S1383-5718(98)00155-7
   Georgakilas V, 2015, CHEM REV, V115, P4744, DOI 10.1021/cr500304f
   Gore AH, 2014, RSC ADV, V4, P683, DOI 10.1039/c3ra42553c
   GRABAR KC, 1995, ANAL CHEM, V67, P735, DOI 10.1021/ac00100a008
   Haradhvala NJ, 2016, CELL, V164, P538, DOI 10.1016/j.cell.2015.12.050
   Imani R, 2014, ELECTROCHEM COMMUN, V40, P84, DOI 10.1016/j.elecom.2013.12.027
   Kim MS, 2014, ANALYST, V139, P964, DOI 10.1039/c3an01966g
   Kondo T, 2016, ANAL CHEM, V88, P1753, DOI 10.1021/acs.analchem.5b03986
   Kudr J, 2017, BIOSENS BIOELECTRON, V92, P133, DOI 10.1016/j.bios.2017.01.067
   Liang QH, 2013, CARBON, V60, P421, DOI 10.1016/j.carbon.2013.04.055
   Lipiec E, 2012, ACTA PHYS POL A, V121, P506, DOI 10.12693/APhysPolA.121.506
   Liu RL, 2009, ANGEW CHEM INT EDIT, V48, P4598, DOI 10.1002/anie.200900652
   Lu Q, 2014, ANALYST, V139, P2404, DOI 10.1039/c4an00020j
   Manavalan S, 2018, INORG CHEM FRONT, V5, P2885, DOI 10.1039/c8qi00727f
   Martins GV, 2016, BIOSENS BIOELECTRON, V86, P225, DOI 10.1016/j.bios.2016.06.052
   Olive PL, 2006, NAT PROTOC, V1, P23, DOI 10.1038/nprot.2006.5
   Pan D, 2016, MICROCHIM ACTA, V183, P361, DOI 10.1007/s00604-015-1652-z
   Peng J, 2012, NANO LETT, V12, P844, DOI 10.1021/nl2038979
   Ravanat JL, 1998, J CHROMATOGR B, V715, P349, DOI 10.1016/S0378-4347(98)00259-X
   Roos WP, 2016, NAT REV CANCER, V16, P20, DOI 10.1038/nrc.2015.2
   Shang TY, 2018, J ELECTROANAL CHEM, V808, P28, DOI 10.1016/j.jelechem.2017.11.064
   Shi JY, 2015, BIOSENS BIOELECTRON, V67, P595, DOI 10.1016/j.bios.2014.09.059
   So MJ, 2007, BIOSENS BIOELECTRON, V23, P492, DOI 10.1016/j.bios.2007.06.017
   Tao LX, 2018, MICROCHIM ACTA, V185, DOI 10.1007/s00604-018-2937-9
   Tsang MK, 2016, ACS NANO, V10, P598, DOI 10.1021/acsnano.5b05622
   Wang JC, 2014, MICROCHIM ACTA, V181, P903, DOI 10.1007/s00604-014-1173-1
   Wang JC, 2014, BIOSENS BIOELECTRON, V58, P22, DOI 10.1016/j.bios.2014.02.047
   Wang XH, 2011, J MATER CHEM, V21, P2445, DOI 10.1039/c0jm02963g
   Wei W, 2018, MICROCHIM ACTA, V185, DOI 10.1007/s00604-018-3036-7
   Weimann A, 2001, FREE RADICAL BIO MED, V30, P757, DOI 10.1016/S0891-5849(01)00462-2
   Yang YH, 2012, CHEM COMMUN, V48, P380, DOI 10.1039/c1cc15678k
   Ye WW, 2014, SMALL, V10, P2390, DOI 10.1002/smll.201303766
   Ye WW, 2017, MICROCHIM ACTA, V184, P4835, DOI 10.1007/s00604-017-2530-7
   Zhang CY, 2006, ANAL CHEM, V78, P5532, DOI 10.1021/ac0605389
   Zhu SJ, 2012, RSC ADV, V2, P2717, DOI 10.1039/c2ra20182h
   Zu FL, 2017, MICROCHIM ACTA, V184, P1899, DOI 10.1007/s00604-017-2318-9
NR 42
TC 4
Z9 5
U1 5
U2 89
PU SPRINGER WIEN
PI WIEN
PA SACHSENPLATZ 4-6, PO BOX 89, A-1201 WIEN, AUSTRIA
SN 0026-3672
EI 1436-5073
J9 MICROCHIM ACTA
JI Microchim. Acta
PD MAY
PY 2019
VL 186
IS 5
DI 10.1007/s00604-019-3392-y
PG 9
WC Chemistry, Analytical
WE Science Citation Index Expanded (SCI-EXPANDED)
SC Chemistry
GA HV5SD
UT WOS:000466042700002
PM 31028477
DA 2023-07-01
ER

PT J
AU Felix, S
   Kollu, P
   Jeong, SK
   Grace, AN
AF Felix, Sathiyanathan
   Kollu, Pratap
   Jeong, Soon Kwan
   Grace, Andrews Nirmala
TI A novel CuO-N-doped graphene nanocomposite-based hybrid electrode for
   the electrochemical detection of glucose
SO APPLIED PHYSICS A-MATERIALS SCIENCE & PROCESSING
LA English
DT Article
ID WALLED CARBON NANOTUBE; ONE-POT SYNTHESIS; COPPER-OXIDE; HYDROTHERMAL
   SYNTHESIS; BIOSENSOR APPLICATIONS; ASSISTED SYNTHESIS; SENSOR;
   NANOSHEETS; NANOSTRUCTURES; NANOPARTICLES
AB We report a catalyst of N-doped graphene CuO nanocomposite, for the non-enzymatic electrocatalytic oxidation of glucose. The hybrid nanocomposite was synthesized by copper sulfate, cetyl ammonium bromide and graphite as starting materials. The synthesized composites were characterized with the techniques like X-ray diffraction, field emission scanning electron microscopy, transmission electron microscope to study the crystalline phase and morphological structure. Based on this composite, a non-enzymatic glucose sensor was constructed. Cyclic voltammetry and chronoamperometry methods were done to investigate the electrocatalytic properties of glucose in alkaline medium. For glucose detection, the fabricated sensor showed a linear response over a wide range of concentration from 3 to 1000 mu M, with sensitivity of 2365.7 mu A mM(-1) cm(-2) and a fast response time of 5 s. The designed sensor exhibited negligible current response to the normal concentration of common interferents in the presence of glucose. All these favorable advantages of the fabricated glucose sensor suggest that it may have good potential application in biological samples, food and other related areas.
C1 [Felix, Sathiyanathan] Dhanalakshmi Coll Engn, Dept Phys, Chennai 601301, Tamil Nadu, India.
   [Jeong, Soon Kwan] Korea Inst Energy Res, Climate Change Technol Res Div, Daejeon 305343, South Korea.
   [Grace, Andrews Nirmala] VIT Univ, Ctr Nanotechnol Res, Vellore 632014, Tamil Nadu, India.
   [Kollu, Pratap] Univ Hyderabad, Sch Phys, CASEST, Hyderabad 500046, Andhra Pradesh, India.
   [Kollu, Pratap] Univ Cambridge, Dept Phys, Cavendish Lab, Royal Soc London,Thin Film Magnetism Grp, Cambridge CB3 0HE, England.
C3 Korea Institute of Energy Research (KIER); Vellore Institute of
   Technology (VIT); VIT Vellore; University of Hyderabad; University of
   Cambridge
RP Grace, AN (通讯作者)，VIT Univ, Ctr Nanotechnol Res, Vellore 632014, Tamil Nadu, India.; Kollu, P (通讯作者)，Univ Hyderabad, Sch Phys, CASEST, Hyderabad 500046, Andhra Pradesh, India.; Kollu, P (通讯作者)，Univ Cambridge, Dept Phys, Cavendish Lab, Royal Soc London,Thin Film Magnetism Grp, Cambridge CB3 0HE, England.
EM pratapk@uohyd.ac.in; anirmalagladys@gmail.com
RI Grace, Andrews Nirmala/F-4522-2016; Kollu, Pratap/M-3066-2015;
   Pandiaraj, Saravanan/ABP-1814-2022; Sathiyanathan, Felix/X-7582-2019;
   Kollu, Pratap/AGW-5573-2022
OI Grace, Andrews Nirmala/0000-0002-8714-1716; Kollu,
   Pratap/0000-0001-6250-9396; Pandiaraj, Saravanan/0000-0002-9744-2926; 
FU DST-INSPIRE Faculty award; Newton Alumnus Funding; Royal Society
FX This work was carried out with the help of VIT management through
   Research scholarship. Authors acknowledge SAIF, IIT Bombay for
   characterization facilities. Pratap Kollu thanks DST-INSPIRE Faculty
   award and Newton Alumnus Funding for extending partial support during
   the course of investigations. The funding was provided by Royal Society.
CR Borowiec J, 2013, ELECTROCHIM ACTA, V99, P138, DOI 10.1016/j.electacta.2013.03.092
   Cao X, 2011, ANALYST, V136, P4241, DOI 10.1039/c1an15367f
   Chawla M, 2017, ELECTROCATALYSIS-US, V8, P27, DOI 10.1007/s12678-016-0337-7
   Deng HM, 2014, SENSOR ACTUAT B-CHEM, V191, P522, DOI 10.1016/j.snb.2013.10.059
   Fang B, 2009, ACS APPL MATER INTER, V1, P2829, DOI 10.1021/am900576z
   Felix S, 2015, J ELECTROANAL CHEM, V739, P1, DOI 10.1016/j.jelechem.2014.12.006
   Fotouhi L, 2012, INT J ELECTROCHEM SC, V7, P3919
   Geng DS, 2011, APPL SURF SCI, V257, P9193, DOI 10.1016/j.apsusc.2011.05.131
   Gholivand MB, 2014, J ELECTROANAL CHEM, V712, P33, DOI 10.1016/j.jelechem.2013.10.024
   Guo WL, 2014, CARBON, V79, P636, DOI 10.1016/j.carbon.2014.08.043
   He C., 2012, ACTUATORS B, V166-167, P802
   Hsu YW, 2012, ELECTROCHIM ACTA, V82, P152, DOI 10.1016/j.electacta.2012.03.094
   Jafri RI, 2010, J MATER CHEM, V20, P7114, DOI 10.1039/c0jm00467g
   Jiang D, 2014, BIOSENS BIOELECTRON, V54, P273, DOI 10.1016/j.bios.2013.11.005
   Khun K, 2015, MATER SCI ENG B-ADV, V194, P94, DOI 10.1016/j.mseb.2015.01.001
   KREMESKOTTER J, 1995, MEAS SCI TECHNOL, V6, P1325, DOI 10.1088/0957-0233/6/9/012
   Krishnamoorthy K, 2013, ULTRASON SONOCHEM, V20, P644, DOI 10.1016/j.ultsonch.2012.09.007
   Li BX, 2013, J PHYS CHEM SOLIDS, V74, P635, DOI 10.1016/j.jpcs.2012.12.020
   Li YC, 2013, INT J ELECTROCHEM SC, V8, P6332
   Liu S, 2013, ELECTROCHIM ACTA, V102, P104, DOI 10.1016/j.electacta.2013.03.191
   Long DH, 2010, LANGMUIR, V26, P16096, DOI 10.1021/la102425a
   Lu N, 2016, CERAM INT, V42, P11285, DOI 10.1016/j.ceramint.2016.04.046
   Luo LQ, 2012, BIOELECTROCHEMISTRY, V88, P156, DOI 10.1016/j.bioelechem.2012.03.006
   Luo ZQ, 2011, J MATER CHEM, V21, P8038, DOI 10.1039/c1jm10845j
   Lv J, 2017, SENSOR ACTUAT B-CHEM, V248, P630, DOI 10.1016/j.snb.2017.04.052
   Majeed S, 2013, NANOTECHNOL REV, V2, P615, DOI 10.1515/ntrev-2013-0007
   Niu XH, 2013, ANAL CHEM, V85, P3561, DOI 10.1021/ac3030976
   Pendashteh A, 2013, ELECTROCHIM ACTA, V88, P347, DOI 10.1016/j.electacta.2012.10.088
   Rahnama A, 2012, OPT QUANT ELECTRON, V44, P313, DOI 10.1007/s11082-011-9540-1
   Srinivas G, 2010, CARBON, V48, P630, DOI 10.1016/j.carbon.2009.10.003
   Stankovich S, 2007, CARBON, V45, P1558, DOI 10.1016/j.carbon.2007.02.034
   Sun CL, 2013, ELECTROCHEM COMMUN, V30, P91, DOI 10.1016/j.elecom.2013.02.015
   Taurino I, 2012, SURF SCI, V606, P156, DOI 10.1016/j.susc.2011.09.001
   Tian JQ, 2012, CATAL SCI TECHNOL, V2, P2227, DOI 10.1039/c2cy20406a
   Tian Y, 2015, ELECTROCHIM ACTA, V156, P244, DOI 10.1016/j.electacta.2015.01.016
   Toghill KE, 2010, INT J ELECTROCHEM SC, V5, P1246
   Velmurugan M, 2017, J COLLOID INTERF SCI, V493, P349, DOI 10.1016/j.jcis.2017.01.044
   Wang HL, 2010, J AM CHEM SOC, V132, P7472, DOI 10.1021/ja102267j
   Wang J, 2011, ELECTROCHIM ACTA, V56, P7510, DOI 10.1016/j.electacta.2011.06.102
   Wang L, 2014, SENSOR ACTUAT B-CHEM, V195, P1, DOI 10.1016/j.snb.2014.01.007
   Wang Y. Q., 2017, J CHEM, V41, P9223
   Wei DC, 2009, NANO LETT, V9, P1752, DOI 10.1021/nl803279t
   Xu D, 2014, J ELECTROANAL CHEM, V727, P21, DOI 10.1016/j.jelechem.2014.05.010
   Yang C, 2015, SENSOR ACTUAT B-CHEM, V207, P177, DOI 10.1016/j.snb.2014.10.063
   Yang JA, 2010, BIOSENS BIOELECTRON, V26, P279, DOI 10.1016/j.bios.2010.06.014
   Yang J, 2017, MAT SCI ENG C-MATER, V78, P210, DOI 10.1016/j.msec.2017.04.097
   Yang SL, 2017, SENSOR ACTUAT B-CHEM, V238, P588, DOI 10.1016/j.snb.2016.07.105
   Yuan RM, 2017, TALANTA, V174, P514, DOI 10.1016/j.talanta.2017.06.030
   Yusoff N, 2013, MATER LETT, V93, P393, DOI 10.1016/j.matlet.2012.10.015
   Zhang KJ, 2012, ACS APPL MATER INTER, V4, P658, DOI 10.1021/am201173z
   Zhang LQ, 2014, RSC ADV, V4, P47455, DOI 10.1039/c4ra06872f
   Zhang QB, 2014, PROG MATER SCI, V60, P208, DOI 10.1016/j.pmatsci.2013.09.003
   Zhao YC, 2012, CRYSTENGCOMM, V14, P6710, DOI 10.1039/c2ce25509j
   Zhong Y, 2016, SENSOR ACTUAT B-CHEM, V236, P326, DOI 10.1016/j.snb.2016.06.020
NR 54
TC 19
Z9 20
U1 0
U2 31
PU SPRINGER HEIDELBERG
PI HEIDELBERG
PA TIERGARTENSTRASSE 17, D-69121 HEIDELBERG, GERMANY
SN 0947-8396
EI 1432-0630
J9 APPL PHYS A-MATER
JI Appl. Phys. A-Mater. Sci. Process.
PD OCT
PY 2017
VL 123
IS 10
AR 620
DI 10.1007/s00339-017-1217-6
PG 9
WC Materials Science, Multidisciplinary; Physics, Applied
WE Science Citation Index Expanded (SCI-EXPANDED)
SC Materials Science; Physics
GA FJ5FT
UT WOS:000412774600011
DA 2023-07-01
ER

PT J
AU Khashayar, P
   Amoabediny, G
   Larijani, B
   Hosseini, M
   Verplancke, R
   Schaubroeck, D
   Van Put, S
   Razi, F
   De Keersmaecker, M
   Adriaens, A
   Goemaere, S
   Fiers, T
   Vanfleteren, J
AF Khashayar, Patricia
   Amoabediny, Ghassem
   Larijani, Bagher
   Hosseini, Morteza
   Verplancke, Rik
   Schaubroeck, David
   Van Put, Steven
   Razi, Farideh
   De Keersmaecker, Michel
   Adriaens, Annemie
   Goemaere, Stefan
   Fiers, Tom
   Vanfleteren, Jan
TI A Multiplexed Microfluidic Platform for Bone Marker Measurement: A
   Proof-of-Concept
SO MICROMACHINES
LA English
DT Article
DE biosensor; bone turnover markers; osteoporosis; gold nanoparticles;
   electrochemistry
ID CANCER DIAGNOSTICS; POSTMENOPAUSAL WOMEN; BIOCHEMICAL MARKERS;
   PARATHYROID-HORMONE; MINERAL DENSITY; PROTEIN; OSTEOPOROSIS; TURNOVER;
   SYSTEMS; SURFACES
AB In this work, we report a microfluidic platform that can be easily translated into a biomarker diagnostic. This platform integrates microfluidic technology with electrochemical sensing and embodies a reaction/detection chamber to measure serum levels of different biomarkers. Microfabricated Au electrodes encased in a microfluidic chamber are functionalized to immobilize the antibodies, which can selectively capture the corresponding antigen. An oxidative peak is obtained using the chronoamperometry technique at room temperature. The magnitude of the response current varies linearly with the logarithmic concentration of the relative biomarker and, thus, is used to quantify the concentration of the relative biomarker in serum samples. We demonstrated the implementation, feasibility and specificity of this platform (Osteokit) in assaying serum levels of bone turnover markers (BTMs) using osteocalcin (limits of detection (LOD) = 1.94 ng/mL) and collagen type 1 cross-linked C-telopeptide (CTX) (LOD = 1.39 pg/mL). To our knowledge, this is the first such device fabricated to measure BTMs. Our results also showed that the sensitivity of Osteokit is comparable with the current states of art, electrochemiluminescence (ECLIA).
C1 [Khashayar, Patricia; Hosseini, Morteza] Univ Tehran, Fac New Sci & Technol, Nanobiotechnol Dept, Tehran 1439957131, Iran.
   [Khashayar, Patricia; Verplancke, Rik; Schaubroeck, David; Van Put, Steven; Vanfleteren, Jan] IMEC, Ctr Microsyst Technol, B-9052 Ghent, Belgium.
   [Khashayar, Patricia; Verplancke, Rik; Schaubroeck, David; Van Put, Steven; Vanfleteren, Jan] Univ Ghent, B-9052 Ghent, Belgium.
   [Khashayar, Patricia] Univ Tehran Med Sci, Osteoporosis Res Ctr, Endocrinol & Metab Clin Sci Inst, Tehran 1411413137, Iran.
   [Amoabediny, Ghassem] Univ Tehran, Sch Engn, Dept Biotechnol, Fac Chem Engn, Tehran 1417614418, Iran.
   [Amoabediny, Ghassem] Univ Tehran, Nanobiotechnol Dept, Res Ctr New Technol Life Sci Engn, Tehran 1417614418, Iran.
   [Larijani, Bagher] Univ Tehran Med Sci, Endocrinol & Metab Res Ctr, Endocrinol & Metab Clin Sci Inst, Tehran 1411413137, Iran.
   [Razi, Farideh] Univ Tehran Med Sci, Diabet Res Ctr, Endocrinol & Metab Clin Sci Inst, Tehran 1411413137, Iran.
   [De Keersmaecker, Michel; Adriaens, Annemie] Univ Ghent, Dept Analyt Chem, Krijgslaan 281 S12, B-9052 Ghent, Belgium.
   [Goemaere, Stefan; Fiers, Tom] Ghent Univ Hosp, Unit Osteoporosis & Metab Bone Dis, B-9052 Ghent, Belgium.
C3 University of Tehran; Ghent University; IMEC; Ghent University; Tehran
   University of Medical Sciences; University of Tehran; University of
   Tehran; Tehran University of Medical Sciences; Tehran University of
   Medical Sciences; Ghent University; Ghent University; Ghent University
   Hospital
RP Vanfleteren, J (通讯作者)，IMEC, Ctr Microsyst Technol, B-9052 Ghent, Belgium.; Vanfleteren, J (通讯作者)，Univ Ghent, B-9052 Ghent, Belgium.
EM patricia.kh@gmail.com; amoabedini@ut.ac.ir; larijanib@tums.ac.ir;
   hosseini_m@ut.ac.ir; rik.verplancke@ugent.be;
   david.schaubroeck@ugent.be; steven.vanput@ugent.be;
   Farideh.razi@gmail.com; michel.dekeersmaecker@gmail.com;
   annemie.adriaens@ugent.be; stefan.goemaere@ugent.be; tom.fiers@ugent.be;
   jan.vanfleteren@imec.be
RI Khashayar, Patricia/C-2738-2009; Razi, Farideh/ABG-3808-2021;
   Vanfleteren, Jan/Q-7878-2019; Adriaens, Mieke/F-2520-2013; Hosseini,
   Morteza/HHY-8202-2022; larijani, Bagher/ABE-3315-2020; Vanfleteren,
   Jan/D-7557-2012
OI Khashayar, Patricia/0000-0001-7525-8418; Adriaens,
   Mieke/0000-0003-4034-1881; larijani, Bagher/0000-0001-5386-7597;
   Vanfleteren, Jan/0000-0002-9654-7304; Amoabediny,
   Ghassem/0000-0002-9540-7326; Schaubroeck, David/0000-0001-9576-3091;
   Verplancke, Rik/0000-0002-6642-9454; fiers, tom/0000-0003-1398-5489
FU Special Research Fund (BOF) of Ghent University
FX This work was supported by the Special Research Fund (BOF) of Ghent
   University (scholarship for joint PhD).
CR Auroux PA, 2002, ANAL CHEM, V74, P2637, DOI 10.1021/ac020239t
   Bange A, 2005, BIOSENS BIOELECTRON, V20, P2488, DOI 10.1016/j.bios.2004.10.016
   Batista-Viera F, 2013, METHODS MOL BIOL
   Bauer DC, 2006, J CLIN ENDOCR METAB, V91, P1370, DOI 10.1210/jc.2005-1712
   Bergmann P, 2009, INT J CLIN PRACT, V63, P19, DOI 10.1111/j.1742-1241.2008.01911.x
   Bonnick SL, 2010, MENOPAUSE, V17, P25, DOI [10.1097/gme.0b013e3181c617e6, 10.1097/gme.0b013e3181e617e6]
   Chin CD, 2011, NAT MED, V17, P1015, DOI 10.1038/nm.2408
   Ciftlik AT, 2011, J MICROMECH MICROENG, V21, DOI 10.1088/0960-1317/21/3/035011
   Dincer C, 2016, ANALYST, V141, P6073, DOI 10.1039/c6an01330a
   Du Y, 2011, ANAL CHEM, V83, P1523, DOI 10.1021/ac101988n
   Erickson D, 2004, ANAL CHIM ACTA, V507, P11, DOI 10.1016/j.aca.2003.09.019
   Figeys D, 1997, ANAL CHEM, V69, P3153, DOI 10.1021/ac970057c
   Flachsbart BR, 2006, LAB CHIP, V6, P667, DOI 10.1039/b514300d
   Fuerstman MJ, 2007, LAB CHIP, V7, P1479, DOI 10.1039/b706549c
   Hawkins KR, 2007, LAB CHIP, V7, P281, DOI 10.1039/b612894g
   Khashayar P., 2016, J BRAZ SOC MECH SCI
   Khashayar P., 2017, IEEE SENS J
   Khashayar P, 2016, BIOINTERFACE RES APP, V6, P1380
   Khashayar P, 2016, J MICROMECH MICROENG, V26, DOI 10.1088/0960-1317/26/2/023002
   Khashayar P, 2015, RECENT PATENTS ENDOC, V9, P79, DOI 10.2174/1872214809666150806105433
   Krenkova J, 2004, ELECTROPHORESIS, V25, P3550, DOI 10.1002/elps.200406096
   Lafleur JP, 2012, LAB CHIP, V12, P4651, DOI 10.1039/c2lc40543a
   Lawi W, 2009, JALA-J LAB AUTOM, V14, P407, DOI 10.1016/j.jala.2009.05.002
   Lempens EHM, 2011, METHODS MOL BIOL, V751, P401, DOI 10.1007/978-1-61779-151-2_25
   Lin D, 2013, J PROTEOME RES, V12, P5996, DOI 10.1021/pr400877e
   Lin R, 2005, J MICROMECH MICROENG, V15, P2156, DOI 10.1088/0960-1317/15/11/023
   Liu KK, 2010, SENSORS-BASEL, V10, P6623, DOI 10.3390/s100706623
   Mok J, 2014, P NATL ACAD SCI USA, V111, P2110, DOI 10.1073/pnas.1323998111
   Nakanishi K, 2001, J BIOSCI BIOENG, V91, P233, DOI 10.1016/S1389-1723(01)80127-4
   Nayak S, 2016, SCI REP-UK, V6, DOI 10.1038/srep35069
   Otieno BA, 2016, ANAL CHEM, V88, P9269, DOI 10.1021/acs.analchem.6b02637
   Park SW, 2008, BIOMED MICRODEVICES, V10, P859, DOI 10.1007/s10544-008-9200-9
   Rakhi RB, 2016, SCI REP-UK, V6, DOI 10.1038/srep36422
   Riggs BL, 2002, J BONE MINER RES, V17, P11, DOI 10.1359/jbmr.2002.17.1.11
   Rusling JF, 2013, ANAL CHEM, V85, P5304, DOI 10.1021/ac401058v
   Swartz M.E., 2012, HDB ANAL VALIDATION
   Vasikaran SD, 2008, CRIT REV CL LAB SCI, V45, P221, DOI [10.1080/10408360801949442, 10.1080/10408360801949442 ]
   Walgama C, 2016, ANAL CHEM, V88, P3130, DOI 10.1021/acs.analchem.5b04234
   Wang J, 2006, BIOSENS BIOELECTRON, V21, P1887, DOI 10.1016/j.bios.2005.10.027
   Zou ZW, 2007, SENSOR ACTUAT A-PHYS, V136, P518, DOI 10.1016/j.sna.2006.12.006
NR 40
TC 8
Z9 8
U1 0
U2 26
PU MDPI AG
PI BASEL
PA ST ALBAN-ANLAGE 66, CH-4052 BASEL, SWITZERLAND
SN 2072-666X
J9 MICROMACHINES-BASEL
JI Micromachines
PD MAY
PY 2017
VL 8
IS 5
AR 133
DI 10.3390/mi8050133
PG 13
WC Chemistry, Analytical; Nanoscience & Nanotechnology; Instruments &
   Instrumentation; Physics, Applied
WE Science Citation Index Expanded (SCI-EXPANDED)
SC Chemistry; Science & Technology - Other Topics; Instruments &
   Instrumentation; Physics
GA EY6UD
UT WOS:000404117900001
OA Green Published, gold, Green Submitted
DA 2023-07-01
ER

PT J
AU Lee, J
   Kim, J
   Kim, S
   Min, DH
AF Lee, Jieon
   Kim, Jungho
   Kim, Seongchan
   Min, Dal-Hee
TI Biosensors based on graphene oxide and its biomedical application
SO ADVANCED DRUG DELIVERY REVIEWS
LA English
DT Review
DE Biomolecule; Biosensor; Electrochemistry; FRET; Graphene oxide; Hybrid
   nanomaterial; LDI-MS; SERS
ID ENHANCED RAMAN-SPECTROSCOPY; RESONANCE ENERGY-TRANSFER; FREE SIGNAL
   AMPLIFICATION; PEPTIDE NUCLEIC-ACID; MALDI-TOF-MS; DESORPTION/IONIZATION
   MASS-SPECTROMETRY; DISPLACEMENT POLYMERIZATION REACTION; HYBRIDIZATION
   CHAIN-REACTION; HOMOGENEOUS DNA DETECTION; MOLECULAR APTAMER BEACON
AB Graphene oxide (GO) is one of the most attributed materials for opening new possibilities in the development of next generation biosensors. Due to the coexistence of hydrophobic domain from pristine graphite structure and hydrophilic oxygen containing functional groups, GO exhibits good water dispersibility, biocompatibility, and high affinity for specific biomolecules as well as properties of graphene itself partly depending on preparation methods. These properties of GO provided a lot of opportunities for the development of novel biological sensing platforms, including biosensors based on fluorescence resonance energy transfer (FRET), laser desorption/ionization mass spectrometry (LDI-MS), surface-enhanced Raman spectroscopy (SERS), and electrochemical detection. In this review, we classify GO-based biological sensors developed so far by their signal generation strategy and provide the comprehensive overview of them. In addition, we offer insights into how the GO attributed in each sensor system and how they improved the sensing performance. (C) 2016 Elsevier B.V. All rights reserved.
C1 [Lee, Jieon; Kim, Jungho; Kim, Seongchan; Min, Dal-Hee] Seoul Natl Univ, Inst Basic Sci, Ctr RNA Res, Seoul 151747, South Korea.
   [Lee, Jieon; Kim, Jungho; Kim, Seongchan; Min, Dal-Hee] Seoul Natl Univ, Dept Chem, Seoul 151747, South Korea.
   [Min, Dal-Hee] Lemonex Inc, Inst Nanobio Convergence Technol, Seoul 151742, South Korea.
C3 Institute for Basic Science - Korea (IBS); Seoul National University
   (SNU); Seoul National University (SNU)
RP Min, DH (通讯作者)，Seoul Natl Univ, Inst Basic Sci, Ctr RNA Res, Seoul 151747, South Korea.
EM dalheemin@snu.ac.kr
RI Min, Dal-Hee/AAP-1298-2020; Kim, Seongchan/AAG-5441-2019
OI Kim, Seongchan/0000-0002-2104-6599; Kim, Jungho/0000-0001-7757-2427;
   Min, Dal-Hee/0000-0001-8623-6716
FU Basic Science Research Program of IBS (Institute for Basic Science)
   through the National Research Foundation of Korea (NRF) [2011-0017356,
   2016R1A4A1010796]; International S&T Cooperation Program of IBS
   (Institute for Basic Science) through the National Research Foundation
   of Korea (NRF) [2014K1B1A1073716]; Research Center Program of IBS
   (Institute for Basic Science) through the National Research Foundation
   of Korea (NRF) [IBS-R008-D1]; SMBA - Korean government (MEST)
   [C0193918]; Ministry of Science, ICT & Future Planning, Republic of
   Korea [IBS-R008-D1-2016-A00] Funding Source: Korea Institute of Science
   & Technology Information (KISTI), National Science & Technology
   Information Service (NTIS); National Research Foundation of Korea
   [2011-0017356] Funding Source: Korea Institute of Science & Technology
   Information (KISTI), National Science & Technology Information Service
   (NTIS)
FX This work was supported by the Basic Science Research Program
   (2011-0017356, 2016R1A4A1010796), International S&T Cooperation Program
   (2014K1B1A1073716), and the Research Center Program (IBS-R008-D1) of IBS
   (Institute for Basic Science) through the National Research Foundation
   of Korea (NRF) and Research Program (C0193918) through the SMBA funded
   by the Korean government (MEST).
CR Allen MJ, 2010, CHEM REV, V110, P132, DOI 10.1021/cr900070d
   Bai S, 2012, RSC ADV, V2, P64, DOI 10.1039/c1ra00260k
   Bogue R, 2014, SENSOR REV, V34, P233, DOI 10.1108/SR-03-2014-631
   Bonanni A, 2012, ACS NANO, V6, P8546, DOI 10.1021/nn301359y
   Botas C, 2013, CARBON, V65, P156, DOI 10.1016/j.carbon.2013.08.009
   Cao LL, 2012, LAB CHIP, V12, P4864, DOI 10.1039/c2lc40564d
   Chang HX, 2010, ANAL CHEM, V82, P2341, DOI 10.1021/ac9025384
   Cheng G, 2012, CHEM COMMUN, V48, P10240, DOI 10.1039/c2cc35483g
   Choi D, 2014, ANALYST, V139, P1331, DOI 10.1039/c3an02197a
   Chung C, 2013, ACCOUNTS CHEM RES, V46, P2211, DOI 10.1021/ar300159f
   Cui L, 2012, CHEM COMMUN, V48, P194, DOI 10.1039/c1cc15412e
   de Miguel M, 2012, LANGMUIR, V28, P2849, DOI 10.1021/la204023w
   De M, 2011, J AM CHEM SOC, V133, P17524, DOI 10.1021/ja208427j
   Dong HF, 2012, ANAL CHEM, V84, P4587, DOI 10.1021/ac300721u
   Dong HF, 2010, ANAL CHEM, V82, P5511, DOI 10.1021/ac100852z
   Dong XL, 2010, ANAL CHEM, V82, P6208, DOI 10.1021/ac101022m
   Du Y, 2011, BIOMATERIALS, V32, P8584, DOI 10.1016/j.biomaterials.2011.07.091
   Fan Z, 2013, J PHYS CHEM LETT, V4, P3813, DOI 10.1021/jz4020597
   Feng LY, 2012, ADV MATER, V24, P125, DOI 10.1002/adma.201103205
   Feng LY, 2011, BIOMATERIALS, V32, P2930, DOI 10.1016/j.biomaterials.2011.01.002
   Gao N, 2015, RSC ADV, V5, P55801, DOI 10.1039/c5ra08180g
   Gao W, 2009, NAT CHEM, V1, P403, DOI [10.1038/NCHEM.281, 10.1038/nchem.281]
   Ge J, 2014, CHEM COMMUN, V50, P11879, DOI 10.1039/c4cc05309e
   Ge SG, 2015, NEW J CHEM, V39, P2380, DOI 10.1039/c4nj01783h
   Gong JM, 2010, SENSOR ACTUAT B-CHEM, V150, P491, DOI 10.1016/j.snb.2010.09.014
   Gulbakan B, 2010, J AM CHEM SOC, V132, P17408, DOI 10.1021/ja109042w
   Guo CX, 2010, ADV MATER, V22, P5164, DOI 10.1002/adma.201001699
   Guo S, 2013, ANALYST, V138, P3216, DOI 10.1039/c3an00266g
   He LJ, 2016, BIOSENS BIOELECTRON, V75, P389, DOI 10.1016/j.bios.2015.08.060
   He SJ, 2010, ADV FUNCT MATER, V20, P453, DOI 10.1002/adfm.200901639
   He Y, 2011, BIOSENS BIOELECTRON, V29, P76, DOI 10.1016/j.bios.2011.07.069
   Hu CF, 2013, ACS APPL MATER INTER, V5, P4760, DOI 10.1021/am4000485
   Hu K, 2013, BIOSENS BIOELECTRON, V42, P598, DOI 10.1016/j.bios.2012.11.025
   Huang RC, 2015, SCI REP-UK, V5, DOI 10.1038/srep10292
   Huang RC, 2014, ACS APPL MATER INTER, V6, P21780, DOI 10.1021/am500534g
   Huang X, 2011, SMALL, V7, P1876, DOI 10.1002/smll.201002009
   HUMMERS WS, 1958, J AM CHEM SOC, V80, P1339, DOI 10.1021/ja01539a017
   Hunt A, 2012, ADV FUNCT MATER, V22, P3950, DOI 10.1002/adfm.201200529
   Jang H, 2013, ANGEW CHEM INT EDIT, V52, P2340, DOI 10.1002/anie.201209222
   Jang H, 2010, ANGEW CHEM INT EDIT, V49, P5703, DOI 10.1002/anie.201001332
   Kawasaki H, 2012, ANAL CHEM, V84, P9268, DOI 10.1021/ac302004g
   Khoshfetrat SM, 2015, RSC ADV, V5, P29285, DOI 10.1039/c5ra03794h
   Kim J, 2010, J AM CHEM SOC, V132, P8180, DOI 10.1021/ja102777p
   Kim J, 2010, J AM CHEM SOC, V132, P260, DOI 10.1021/ja906730d
   Kim KS, 2009, NATURE, V457, P706, DOI 10.1038/nature07719
   Kim S, 2013, CHEM COMMUN, V49, P8241, DOI 10.1039/c3cc43368d
   Kim Y. K., ACS APPL MAT INTERFA, V4, P6545
   Kim YK, 2012, ACS APPL MATER INTER, V4, P2088, DOI 10.1021/am300054z
   Kim YK, 2012, LANGMUIR, V28, P4453, DOI 10.1021/la204185p
   Kim YK, 2011, ACS NANO, V5, P4550, DOI 10.1021/nn200245v
   Kim YK, 2011, CHEM COMMUN, V47, P3195, DOI 10.1039/c0cc05005a
   Kong XL, 2014, J NANOSCI NANOTECHNO, V14, P4719, DOI 10.1166/jnn.2014.9503
   Lee J, 2016, CARBON, V97, P92, DOI 10.1016/j.carbon.2015.07.093
   Lee J, 2015, CHEM COMMUN, V51, P14597, DOI 10.1039/c5cc04706d
   Lee J, 2015, BIOSENS BIOELECTRON, V69, P167, DOI 10.1016/j.bios.2015.02.030
   Lee J, 2014, BIOSENS BIOELECTRON, V62, P140, DOI 10.1016/j.bios.2014.06.028
   Lee J, 2012, ANALYST, V137, P2024, DOI 10.1039/c2an16214h
   Lee J, 2011, ANAL CHEM, V83, P8906, DOI 10.1021/ac201298r
   Lee J, 2010, J AM CHEM SOC, V132, P14714, DOI 10.1021/ja106276j
   Li D, 2008, NAT NANOTECHNOL, V3, P101, DOI 10.1038/nnano.2007.451
   Li F, 2010, NANOSCALE, V2, P1021, DOI 10.1039/b9nr00401g
   Li J, 2009, ANAL CHIM ACTA, V649, P196, DOI 10.1016/j.aca.2009.07.030
   Li J, 2011, BIOSENS BIOELECTRON, V26, P3894, DOI 10.1016/j.bios.2011.03.003
   Li L, 2016, CHEM SCI, V7, P1940, DOI 10.1039/c5sc03909f
   Li W, 2012, ANAL CHEM, V84, P7583, DOI 10.1021/ac301990f
   Li X, 2015, ANALYST, V140, P7918, DOI 10.1039/c5an01759a
   Li YT, 2013, BIOSENS BIOELECTRON, V43, P94, DOI 10.1016/j.bios.2012.12.005
   Li Z, 2013, ANALYST, V138, P3616, DOI 10.1039/c3an00421j
   Liang YL, 2014, RSC ADV, V4, P18132, DOI 10.1039/c4ra01573h
   Lin L, 2011, ANAL CHEM, V83, P8396, DOI 10.1021/ac200593g
   Lin TW, 2015, PHYS CHEM CHEM PHYS, V17, P18443, DOI 10.1039/c5cp02805a
   Ling X, 2010, NANO LETT, V10, P553, DOI 10.1021/nl903414x
   Liu BW, 2013, ANAL CHEM, V85, P7987, DOI 10.1021/ac401845p
   Liu CH, 2011, CHEM COMMUN, V47, P4661, DOI 10.1039/c1cc10597c
   Liu CW, 2012, ANALYST, V137, P5809, DOI 10.1039/c2an36155h
   Liu HY, 2014, ANAL CHEM, V86, P5487, DOI 10.1021/ac500752t
   Liu JQ, 2013, ANALYST, V138, P2567, DOI 10.1039/c3an36929c
   Liu M, 2014, ACS NANO, V8, P5564, DOI 10.1021/nn5007418
   Liu M, 2011, BIOSENS BIOELECTRON, V26, P4111, DOI 10.1016/j.bios.2011.04.006
   Liu Q, 2013, CHEM-EUR J, V19, P5561, DOI 10.1002/chem.201203791
   Liu QH, 2012, NANOSCALE, V4, P7084, DOI 10.1039/c2nr32525j
   Liu XQ, 2013, J AM CHEM SOC, V135, P11832, DOI 10.1021/ja403485r
   Liu XQ, 2012, ACS NANO, V6, P3553, DOI 10.1021/nn300598q
   Liu Y, 2011, J AM SOC MASS SPECTR, V22, P2188, DOI 10.1007/s13361-011-0231-8
   Liu Y, 2011, J MASS SPECTROM, V46, P804, DOI 10.1002/jms.1952
   Liu YF, 2014, CHEM COMMUN, V50, P2679, DOI 10.1039/c4cc00128a
   Liu YX, 2012, CHEM SOC REV, V41, P2283, DOI 10.1039/c1cs15270j
   Liu ZM, 2012, ANAL CHEM, V84, P10338, DOI 10.1021/ac3023907
   Loh KP, 2010, NAT CHEM, V2, P1015, DOI [10.1038/nchem.907, 10.1038/NCHEM.907]
   Loo AH, 2012, NANOSCALE, V4, P143, DOI 10.1039/c1nr10966a
   Lu CH, 2010, ANGEW CHEM INT EDIT, V49, P8454, DOI 10.1002/anie.201002822
   Lu CH, 2009, ANGEW CHEM INT EDIT, V48, P4785, DOI 10.1002/anie.200901479
   Lu ZX, 2012, NANOSCALE, V4, P5840, DOI 10.1039/c2nr31497e
   Luo JY, 2010, J AM CHEM SOC, V132, P17667, DOI 10.1021/ja1078943
   Marcano DC, 2010, ACS NANO, V4, P4806, DOI 10.1021/nn1006368
   Morales-Narvaez E, 2012, ADV MATER, V24, P3298, DOI 10.1002/adma.201200373
   Morales-Narvaez E, 2012, CARBON, V50, P2987, DOI 10.1016/j.carbon.2012.02.081
   Novoselov KS, 2004, SCIENCE, V306, P666, DOI 10.1126/science.1102896
   Park JS, 2013, CHEM COMMUN, V49, P9203, DOI 10.1039/c3cc45750h
   Park S, 2009, NANO LETT, V9, P1593, DOI 10.1021/nl803798y
   Pei H, 2012, J AM CHEM SOC, V134, P13843, DOI [10.1021/Ja305814u, 10.1021/ja305814u]
   Pei SF, 2012, CARBON, V50, P3210, DOI 10.1016/j.carbon.2011.11.010
   Peng L, 2012, BIOSENS BIOELECTRON, V35, P475, DOI 10.1016/j.bios.2012.03.002
   Pu Y, 2011, ANALYST, V136, P4138, DOI 10.1039/c1an15407a
   Qian K, 2013, SCI REP-UK, V3, DOI 10.1038/srep01415
   Ren W, 2011, ACS NANO, V5, P6425, DOI 10.1021/nn201606r
   Roy S, 2011, J MATER CHEM, V21, P14725, DOI 10.1039/c1jm12028j
   Ryoo SR, 2013, ACS NANO, V7, P5882, DOI 10.1021/nn401183s
   Shan CS, 2009, ANAL CHEM, V81, P2378, DOI 10.1021/ac802193c
   Shao JJ, 2014, ADV MATER, V26, P5586, DOI 10.1002/adma.201400267
   Sharma B, 2012, MATER TODAY, V15, P16, DOI 10.1016/S1369-7021(12)70017-2
   Shen JF, 2009, CHEM MATER, V21, P3514, DOI 10.1021/cm901247t
   Si Y, 2008, NANO LETT, V8, P1679, DOI 10.1021/nl080604h
   Song EQ, 2013, BIOSENS BIOELECTRON, V47, P445, DOI 10.1016/j.bios.2013.03.030
   Srivastava S, 2015, RSC ADV, V5, P5406, DOI 10.1039/c4ra12713g
   Swathi RS, 2008, J CHEM PHYS, V129, DOI 10.1063/1.2956498
   Swathi RS, 2009, J CHEM PHYS, V130, DOI 10.1063/1.3077292
   Tang LAL, 2010, J AM CHEM SOC, V132, P10976, DOI 10.1021/ja104017y
   Tao Y, 2012, ANALYST, V137, P2588, DOI 10.1039/c2an35373c
   Vashist SK, 2015, CARBON, V84, P519, DOI 10.1016/j.carbon.2014.12.052
   Wang FF, 2014, CHEM COMMUN, V50, P8161, DOI 10.1039/c4cc03498h
   Wang HB, 2011, ANGEW CHEM INT EDIT, V50, P7065, DOI 10.1002/anie.201101351
   Wang T, 2015, SENSOR ACTUAT B-CHEM, V221, P148, DOI 10.1016/j.snb.2015.06.057
   Wang XL, 2011, J AM CHEM SOC, V133, P6338, DOI 10.1021/ja200218y
   Wang Y, 2014, NAT PROTOC, V9, P1944, DOI 10.1038/nprot.2014.126
   Wang Y, 2013, ANAL CHEM, V85, P6775, DOI 10.1021/ac400858g
   Wang Y, 2011, TRENDS BIOTECHNOL, V29, P205, DOI 10.1016/j.tibtech.2011.01.008
   Wang Y, 2010, J AM CHEM SOC, V132, P9274, DOI 10.1021/ja103169v
   Wang ZJ, 2011, BIOSENS BIOELECTRON, V26, P3881, DOI 10.1016/j.bios.2011.03.002
   Wang ZJ, 2009, J PHYS CHEM C, V113, P14071, DOI 10.1021/jp906348x
   Wen YQ, 2010, CHEM COMMUN, V46, P2596, DOI 10.1039/b924832c
   Wu L, 2012, ADV MATER, V24, P2447, DOI 10.1002/adma.201200412
   Wu M, 2011, LANGMUIR, V27, P2731, DOI 10.1021/la1037926
   Xie LM, 2009, J AM CHEM SOC, V131, P9890, DOI 10.1021/ja9037593
   Xie YF, 2012, TALANTA, V100, P32, DOI 10.1016/j.talanta.2012.07.080
   Xu WG, 2013, SMALL, V9, P1206, DOI 10.1002/smll.201203097
   Xu WG, 2012, P NATL ACAD SCI USA, V109, P9281, DOI 10.1073/pnas.1205478109
   Yang L, 2012, ACS APPL MATER INTER, V4, P6450, DOI 10.1021/am302268t
   Yi JW, 2011, BIOORG MED CHEM LETT, V21, P704, DOI 10.1016/j.bmcl.2010.12.004
   Yin PT, 2015, CHEM REV, V115, P2483, DOI 10.1021/cr500537t
   Zhang H, 2014, ANAL CHEM, V86, P4047, DOI 10.1021/ac500627r
   Zhang L, 2009, CARBON, V47, P3365, DOI 10.1016/j.carbon.2009.07.045
   Zhang M, 2011, CHEM COMMUN, V47, P2399, DOI 10.1039/c0cc04887a
   Zhang Y, 2013, NANOTECHNOL REV, V2, P27, DOI 10.1515/ntrev-2012-0078
   Zhang YW, 2012, RSC ADV, V2, P538, DOI 10.1039/c1ra00641j
   Zhang Z, 2014, ANALYST, V139, P4806, DOI 10.1039/c4an00933a
   Zhang ZY, 2015, SMALL, V11, P3000, DOI 10.1002/smll.201403459
   Zhao XH, 2011, ANAL CHEM, V83, P5062, DOI 10.1021/ac200843x
   Zhou DM, 2013, BIOSENS BIOELECTRON, V41, P359, DOI 10.1016/j.bios.2012.08.053
   Zhou J, 2013, ANAL CHEM, V85, P5746, DOI 10.1021/ac400336u
   Zhou M, 2009, ANAL CHEM, V81, P5603, DOI 10.1021/ac900136z
   Zhu YW, 2010, ADV MATER, V22, P3906, DOI 10.1002/adma.201001068
NR 152
TC 248
Z9 253
U1 41
U2 592
PU ELSEVIER SCIENCE BV
PI AMSTERDAM
PA PO BOX 211, 1000 AE AMSTERDAM, NETHERLANDS
SN 0169-409X
EI 1872-8294
J9 ADV DRUG DELIVER REV
JI Adv. Drug Deliv. Rev.
PD OCT 1
PY 2016
VL 105
BP 275
EP 287
DI 10.1016/j.addr.2016.06.001
PN B
PG 13
WC Pharmacology & Pharmacy
WE Science Citation Index Expanded (SCI-EXPANDED)
SC Pharmacology & Pharmacy
GA DZ1LW
UT WOS:000385600900011
PM 27302607
OA Bronze, Green Published
HC Y
HP N
DA 2023-07-01
ER

PT J
AU Weng, YC
   Yang, YH
   Lu, IT
AF Weng, Yu-Ching
   Yang, Yu-Hsuan
   Lu, I-Ta
TI Detection of 2-Butanone for the Diagnosis of Helicobacter Pylori Using
   Graphene and ZnO Nanorod Electrodes
SO JOURNAL OF NANOSCIENCE AND NANOTECHNOLOGY
LA English
DT Article
DE 2-Butanone; Gas Sensor; Graphene; ZnO Nanorod; Semiconductor
ID VOLATILE ORGANIC-COMPOUNDS; SOLID-PHASE MICROEXTRACTION; C-13-UREA
   BREATH TEST; ELECTROCHEMICAL BIOSENSOR; ROOM-TEMPERATURE; EXHALED
   BREATH; L-GLUTAMATE; INFECTION; SENSORS; CHROMATOGRAPHY
AB The detection of 2-butanone in the human breath might become a promising new method for non-invasive diagnosis and painless monitoring of Helicobacter pylori. A portable 2-butanone sensor was developed by using the graphene or ZnO nanorod electrode. Both electrodes were characterized by SEM and XRD. The ZnO nanorod arrays has a wurtzite structure with a diameter of 30 similar to 100 nm while the graphene exhibits the hexagonal flakelike structure. The sensing results confirmed that the ZnO nanorod electrode shows higher sensitivity but slower response and recovery time toward 2-butanone compared to the graphene electrode. The high gas flow rate of 400 sccm and operating temperature of 200 degrees C are necessary to enhance the response of ZnO nanorod arrays. Both electrodes possess good repeatability for 2-butanone detection. The sensor based on the ZnO nanorod electrode shows a high selectivity to 2-butanone over methanol, ethanol, acetone, and benzene. The gas sensing mechanism is also discussed.
C1 [Weng, Yu-Ching; Yang, Yu-Hsuan] Feng Chia Univ, Dept Chem Engn, Taichung 40724, Taiwan.
   [Lu, I-Ta] Taichung Vet Gen Hosp, Div Gastroenterol, Taichung 40705, Taiwan.
C3 Feng Chia University; Taichung Veterans General Hospital
RP Weng, YC (通讯作者)，Feng Chia Univ, Dept Chem Engn, Taichung 40724, Taiwan.
RI Weng, Yu-Ching/P-6390-2018
FU Taichung Veterans General Hospital, Feng Chia University
   [TCVGH-FCU1028201]; National Science Council of the Republic of China
   [NSC 100-2221-E-035-042-MY3]
FX This work was supported by grants from the Taichung Veterans General
   Hospital, Feng Chia University (TCVGH-FCU1028201) and National Science
   Council of the Republic of China (NSC 100-2221-E-035-042-MY3). The
   authors also appreciate the Precision Instrument Support Center of Feng
   Chia University in providing the fabrication and measurement facilities.
CR Buszewski B, 2009, BIOMED CHROMATOGR, V23, P551, DOI 10.1002/bmc.1141
   Nguyen CPT, 2014, J NANOSCI NANOTECHNO, V14, P6261, DOI 10.1166/jnn.2014.8819
   Cao Z, 2007, MICROCHEM J, V86, P71, DOI 10.1016/j.microc.2006.11.001
   Cho B, 2014, J MATER CHEM C, V2, P5280, DOI 10.1039/c4tc00510d
   Deng Y, 2013, J BIOMED NANOTECHNOL, V9, P1378, DOI 10.1166/jbn.2013.1633
   Deng Y, 2013, J BIOMED NANOTECHNOL, V9, P318, DOI 10.1166/jbn.2013.1487
   Ferreira JA, 2011, ANAL BIOANAL CHEM, V401, P1889, DOI 10.1007/s00216-011-5259-x
   Gisbert JP, 2004, ALIMENT PHARM THER, V20, P1001, DOI 10.1111/j.1365-2036.2004.02203.x
   Goddard AF, 1997, ALIMENT PHARM THER, V11, P641, DOI 10.1046/j.1365-2036.1997.00206.x
   Gonzalez-Martin I, 2014, LWT-FOOD SCI TECHNOL, V55, P666, DOI 10.1016/j.lwt.2013.10.008
   Huang L, 2014, ACS APPL MATER INTER, V6, P7426, DOI 10.1021/am500843p
   Ibupoto ZH, 2014, J NANOSCI NANOTECHNO, V14, P6704, DOI 10.1166/jnn.2014.9374
   Kim KH, 2012, TRAC-TREND ANAL CHEM, V33, P1, DOI 10.1016/j.trac.2011.09.013
   Kim YS, 2005, APPL PHYS LETT, V86, DOI 10.1063/1.1880443
   Kotowska U, 2012, ENVIRON MONIT ASSESS, V184, P2893, DOI 10.1007/s10661-011-2158-8
   Kusters JG, 2006, CLIN MICROBIOL REV, V19, P449, DOI 10.1128/CMR.00054-05
   Li XL, 2013, J NANOSCI NANOTECHNO, V13, P5859, DOI 10.1166/jnn.2013.7540
   Ligor M, 2009, CLIN CHEM LAB MED, V47, P550, DOI 10.1515/CCLM.2009.133
   Lopez-Anreus E, 1998, ANALYST, V123, P1247, DOI 10.1039/a707415h
   Patel K, 2010, CURR OPIN GASTROEN, V26, P227, DOI 10.1097/MOG.0b013e3283383c68
   PAULING L, 1971, P NATL ACAD SCI USA, V68, P2374, DOI 10.1073/pnas.68.10.2374
   Phillips M, 1999, J CHROMATOGR B, V729, P75, DOI 10.1016/S0378-4347(99)00127-9
   Probert CSJ, 2009, J GASTROINTEST LIVER, V18, P337
   Rajamaki T, 2005, WATER AIR SOIL POLL, V162, P71, DOI 10.1007/s11270-005-5994-8
   Rajaputra S, 2008, NANOTECHNOLOGY, V19, DOI 10.1088/0957-4484/19/34/345502
   Schubert JK, 2004, EXPERT REV MOL DIAGN, V4, P619, DOI 10.1586/14737159.4.5.619
   Som S, 2014, ANAL BIOANAL CHEM, V406, P5405, DOI 10.1007/s00216-014-7951-0
   Ulanowska A, 2011, BIOMED CHROMATOGR, V25, P391, DOI 10.1002/bmc.1460
   Wang W, 2013, J BIOMED NANOTECHNOL, V9, P736, DOI 10.1166/jbn.2013.1577
   Zhou Y, 2014, SENSOR ACTUAT B-CHEM, V203, P135, DOI 10.1016/j.snb.2014.06.105
NR 30
TC 8
Z9 8
U1 6
U2 71
PU AMER SCIENTIFIC PUBLISHERS
PI VALENCIA
PA 26650 THE OLD RD, STE 208, VALENCIA, CA 91381-0751 USA
SN 1533-4880
EI 1533-4899
J9 J NANOSCI NANOTECHNO
JI J. Nanosci. Nanotechnol.
PD JUL
PY 2016
VL 16
IS 7
BP 7077
EP 7084
DI 10.1166/jnn.2016.10685
PG 8
WC Chemistry, Multidisciplinary; Nanoscience & Nanotechnology; Materials
   Science, Multidisciplinary; Physics, Applied; Physics, Condensed Matter
WE Science Citation Index Expanded (SCI-EXPANDED)
SC Chemistry; Science & Technology - Other Topics; Materials Science;
   Physics
GA EB1HM
UT WOS:000387100400065
DA 2023-07-01
ER

PT J
AU Cakmak, D
   Yalcinkaya, S
   Seymen, K
   Demetgul, C
AF Cakmak, D.
   Yalcinkaya, S.
   Seymen, K.
   Demetgul, C.
TI Immobilization of salophen derivative Schiff base cobalt(II) complex on
   a copolymer coated platinum electrode and electrocatalytic
   investigations
SO BULGARIAN CHEMICAL COMMUNICATIONS
LA English
DT Article
DE o-amino-benzyl alcohol; electropolymerization; Schiff Base metal
   complex; immobilization; electrocatalytic investigation
ID ASCORBIC-ACID; OXIDATION; DOPAMINE; SURFACE
AB In this study, o-amino-benzylalcohol (pBA) and o-anisidine (pA) homopolymers and their copolymer (o-aminobenzylalcohol- co-o-anisidine) (Cp) were synthesized on the platinum electrode in 0.5 M H2SO4 as a supporting electrolyte medium by electrochemical methods. Then, Co(II) complex of salophen type Schiff base (CoL) was immobilized on these polymer coated electrode surfaces in acetonitrile containing 0.15 M LiClO4. The prepared modified surfaces were characterized by Cyclic Voltammetry, UV-Vis, SEM-EDAX and ICP-MS techniques. The electrocatalytic activity of modified electrodes was investigated on electrooxidation of Dopamine (DA) as biosensor application. One of the prepared modified electrodes showed good electrocatalytic effect on the oxidation of DA using Square Wave Voltammetry method (SWV). The oxidation peak current of DA increased linearly in the range of 0.2 mu M - 2 mM in pH 7 phosphate buffer solution at left perpendicular CoL right perpendicular immobilized pA modified Platinum electrode. Limit of Detection (LOD) was calculated as 0.1 mu M for DA determination.
C1 [Cakmak, D.; Yalcinkaya, S.; Seymen, K.; Demetgul, C.] Mustafa Kemal Univ, Fac Arts & Sci, Dept Chem, TR-31040 Antakya, Turkey.
C3 Mustafa Kemal University
RP Cakmak, D (通讯作者)，Mustafa Kemal Univ, Fac Arts & Sci, Dept Chem, TR-31040 Antakya, Turkey.
EM didem.deleti@gmail.com
FU Scientific and Technological Research Council of Turkey [114Z691]
FX This Project was supported by The Scientific and Technological Research
   Council of Turkey (Project Number: 114Z691)
CR Celik C., 1998, SYNTH REACT INORG M, V28, P529
   Cheung KC, 2007, COORDIN CHEM REV, V251, P2367, DOI 10.1016/j.ccr.2007.04.004
   COCHEGUERENTE L, 1995, ANAL CHIM ACTA, V311, P23, DOI 10.1016/0003-2670(95)00178-3
   del Valle MA, 2012, INT J ELECTROCHEM SC, V7, P2552
   Deletioglu D, 2011, MATER CHEM PHYS, V128, P500, DOI 10.1016/j.matchemphys.2011.03.050
   Isbir-Turan AA, 2009, THIN SOLID FILMS, V517, P2871, DOI 10.1016/j.tsf.2008.10.073
   Karakaplan M, 2008, J MACROMOL SCI A, V45, P406, DOI 10.1080/10601320801947197
   Lete C, 2015, J ELECTROANAL CHEM, V744, P53, DOI 10.1016/j.jelechem.2015.03.005
   Martin CS, 2012, PROCEDIA ENGINEER, V47, P1161, DOI 10.1016/j.proeng.2012.09.358
   Niu M., 2009, ACTA CRYSTALLOGR, V65, P1357
   Ourari A, 2013, INORG CHEM COMMUN, V33, P118, DOI 10.1016/j.inoche.2013.04.002
   Revenga-Parra M, 2008, SENSOR ACTUAT B-CHEM, V130, P730, DOI 10.1016/j.snb.2007.10.038
   SCOUTEN WH, 1995, TRENDS BIOTECHNOL, V13, P178, DOI 10.1016/S0167-7799(00)88935-0
   Shahrokhian S, 2008, SENSOR ACTUAT B-CHEM, V133, P599, DOI 10.1016/j.snb.2008.03.034
   Uzun D, 2015, J ELECTROANAL CHEM, V747, P68, DOI 10.1016/j.jelechem.2015.03.036
   Uzun D, 2014, SURF COAT TECH, V239, P108, DOI 10.1016/j.surfcoat.2013.11.028
   Wang K, 2005, BIOSENS BIOELECTRON, V20, P1388, DOI 10.1016/j.bios.2004.06.006
   Yalcinkaya S, 2010, CARBOHYD POLYM, V79, P908, DOI 10.1016/j.carbpol.2009.10.022
   Yalcinkaya S, 2008, PROG ORG COAT, V63, P424, DOI 10.1016/j.porgcoat.2008.07.002
   Zhang ZJ, 2012, DALTON T, V41, P1252, DOI 10.1039/c1dt11370d
   Zhou JF, 1997, J ELECTROCHEM SOC, V144, P1202, DOI 10.1149/1.1837573
NR 21
TC 0
Z9 0
U1 0
U2 8
PU BULGARIAN ACAD SCIENCE
PI SOFIA
PA CENTRAL LIBRARY 7 NOEMVRI NO 1, SOFIA, 00000, BULGARIA
SN 0324-1130
J9 BULG CHEM COMMUN
JI Bulg. Chem. Commun.
PY 2016
VL 48
SI C
BP 55
EP 61
PG 7
WC Chemistry, Multidisciplinary
WE Science Citation Index Expanded (SCI-EXPANDED)
SC Chemistry
GA EI2TX
UT WOS:000392342400011
DA 2023-07-01
ER

PT J
AU Wang, SL
   Wang, XB
   Chen, XX
   Cao, XZ
   Cao, J
   Xiong, XF
   Zeng, WB
AF Wang, Shuailiang
   Wang, Xiaobo
   Chen, Xingxiang
   Cao, Xiaozheng
   Cao, Jing
   Xiong, Xiaofeng
   Zeng, Wenbin
TI A novel upconversion luminescence turn-on nanosensor for ratiometric
   detection of organophosphorus pesticides
SO RSC ADVANCES
LA English
DT Article
ID PHOTODYNAMIC THERAPY; SHELL NANOPARTICLES; GAS-CHROMATOGRAPHY;
   HYDROGEN-SULFIDE; LIVING CELLS; NANOMATERIALS; NANOPHOSPHORS; BIOSENSOR;
   NANOCRYSTALS; NANOPROBES
AB In this paper, an upconversion luminescence (UCL) "turn-on" nanosensor based on Tween-20 modified blue-emissive upconversion nanoparticles (UCNPs) has been fabricated for the ratiometric detection of organophosphorus (OP) pesticides. Due to the existence of a luminescence resonance energy transfer (LRET) effect between UCNPs and the pesticide probe (abbreviated as HODN), blue emission at 475 nm of UCNPs was quenched. Interestingly, upon the addition of the pesticide mimic diethyl chlorophosphate (DCP) or the OP pesticide dimethoate, UV absorption of HODN at 475 nm gradually vanished, and the LRET effect was suspended. Consequently, the blue UCL of UCNPs can be recovered well within a very short interval. Since the UCL emission at 803 nm was impervious to the interaction between HODN and pesticides, it can act as an internal standard for the accurate detection of pesticides. Additionally, it was demonstrated that HODN could quantitatively detect dimethoate in the range of 0-80 mu M. Importantly, this nanosensor is qualified for the detection of pesticides in pure aqueous solution. Compared with enzymatic and electrochemical based detection methods for OP pesticides, this strategy was much more convenient and economical.
C1 [Wang, Shuailiang; Wang, Xiaobo; Chen, Xingxiang; Cao, Xiaozheng; Cao, Jing; Xiong, Xiaofeng; Zeng, Wenbin] Cent S Univ, Sch Pharmaceut Sci, Changsha, Hunan, Peoples R China.
   [Wang, Shuailiang; Wang, Xiaobo; Chen, Xingxiang; Cao, Xiaozheng; Cao, Jing; Xiong, Xiaofeng; Zeng, Wenbin] Cent S Univ, Mol Imaging Res Ctr, Changsha 410013, Hunan, Peoples R China.
C3 Central South University; Central South University
RP Zeng, WB (通讯作者)，Cent S Univ, Sch Pharmaceut Sci, Changsha, Hunan, Peoples R China.; Zeng, WB (通讯作者)，Cent S Univ, Mol Imaging Res Ctr, Changsha 410013, Hunan, Peoples R China.
EM wbzeng@hotmail.com
RI Zeng, Wen/GPS-8058-2022; Wang, Shuai/F-7613-2013; Wang,
   Shuai/HZJ-7466-2023
OI Wang, Shuai/0000-0002-1678-0211; 
FU National Natural Science Foundation of China [81271634]; Doctoral Fund
   of Ministry of Education of China [20120162110070]
FX The authors gratefully appreciate the support from the National Natural
   Science Foundation of China (81271634), Doctoral Fund of Ministry of
   Education of China (No. 20120162110070).
CR Abhilash PC, 2009, J HAZARD MATER, V165, P1, DOI 10.1016/j.jhazmat.2008.10.061
   Aragay G, 2012, CHEM REV, V112, P5317, DOI 10.1021/cr300020c
   Arppe R, 2014, NANOSCALE, V6, P6837, DOI 10.1039/c4nr00461b
   Bai CL, 2013, ANGEW CHEM INT EDIT, V52, P2678, DOI 10.1002/anie.201210058
   Bala R, 2016, ANAL BIOANAL CHEM, V408, P333, DOI 10.1007/s00216-015-9085-4
   Chen GY, 2015, CHEM SOC REV, V44, P1680, DOI 10.1039/c4cs00170b
   Chen GY, 2014, CHEM REV, V114, P5161, DOI 10.1021/cr400425h
   Chen JM, 2016, ANAL CHEM, V88, P2149, DOI 10.1021/acs.analchem.5b03735
   Chen Q, 2014, BIOMATERIALS, V35, P2915, DOI 10.1016/j.biomaterials.2013.12.046
   Chen X, 2015, CHEM SOC REV, V44, P1318, DOI 10.1039/c4cs00151f
   Deng RR, 2011, J AM CHEM SOC, V133, P20168, DOI 10.1021/ja2100774
   Ding YJ, 2013, CHEM COMMUN, V49, P7797, DOI 10.1039/c3cc43926g
   Gao X, 2016, ANALYST, V141, P1105, DOI [10.1039/c5an02163d, 10.1039/C5AN02163D]
   Habila MA, 2015, J IND ENG CHEM, V32, P336, DOI 10.1016/j.jiec.2015.09.009
   Han JF, 2014, ANALYST, V139, P3032, DOI 10.1039/c4an00402g
   Huang P, 2014, ANGEW CHEM INT EDIT, V53, P1252, DOI 10.1002/anie.201309503
   Jin S, 2013, NANOSCALE, V5, P11910, DOI 10.1039/c3nr03515h
   Kim K, 2011, CHEM REV, V111, P5345, DOI 10.1021/cr100193y
   Kumar DN, 2015, RSC ADV, V5, P61998, DOI 10.1039/c5ra10146h
   Li L, 2010, J CHROMATOGR B, V878, P1264, DOI 10.1016/j.jchromb.2009.10.031
   Li XM, 2015, CHEM SOC REV, V44, P1346, DOI 10.1039/c4cs00163j
   Liu TY, 2013, DYES PIGMENTS, V99, P537, DOI 10.1016/j.dyepig.2013.06.031
   Liu XW, 2015, CHEM SOC REV, V44, P1479, DOI 10.1039/c4cs00356j
   Liu Y, 2013, J AM CHEM SOC, V135, P9869, DOI 10.1021/ja403798m
   Ma YX, 2014, ACS APPL MATER INTER, V6, P7790, DOI 10.1021/am501053n
   Maji SK, 2014, ADV MATER, V26, P5633, DOI 10.1002/adma.201400831
   Prapamontol T, 2014, INT J HYG ENVIR HEAL, V217, P554, DOI 10.1016/j.ijheh.2013.10.005
   Ramachandran R, 2015, INT J ELECTROCHEM SC, V10, P859
   Ren J, 2011, DYES PIGMENTS, V91, P442, DOI 10.1016/j.dyepig.2011.04.012
   Verma N, 2015, APPL BIOCHEM BIOTECH, V175, P3093, DOI 10.1007/s12010-015-1489-2
   Viswanathan S, 2015, J NANOSCI NANOTECHNO, V15, P6914, DOI 10.1166/jnn.2015.10724
   Walton I, 2012, ORG LETT, V14, P2686, DOI 10.1021/ol300799f
   Wang F, 2014, NAT PROTOC, V9, P1634, DOI 10.1038/nprot.2014.111
   Wang XF, 2016, RSC ADV, V6, P22845, DOI 10.1039/c5ra25826j
   Wang XZ, 2016, ANALYST, V141, P1830, DOI [10.1039/c5an02374b, 10.1039/C5AN02374B]
   Wu YM, 2014, CHEM COMMUN, V50, P4759, DOI 10.1039/c4cc00569d
   Xia YN, 2014, ANGEW CHEM INT EDIT, V53, P12268, DOI 10.1002/anie.201406740
   Yang DM, 2015, CHEM SOC REV, V44, P1416, DOI 10.1039/c4cs00155a
   Yao LM, 2012, ADV FUNCT MATER, V22, P2667, DOI 10.1002/adfm.201102981
   Ye XC, 2010, P NATL ACAD SCI USA, V107, P22430, DOI 10.1073/pnas.1008958107
   Zeng WB, 2015, THERANOSTICS, V5, P559, DOI 10.7150/thno.11548
   Zhang X, 2011, CHEM COMMUN, V47, P12143, DOI 10.1039/c1cc15194k
   Zheng YY, 2015, ANAL METHODS-UK, V7, P9977, DOI 10.1039/c5ay02666k
   Zhou Y, 2014, SMALL, V10, P4874, DOI 10.1002/smll.201401867
   Zhou Y, 2014, SMALL, V10, P3560, DOI 10.1002/smll.201303127
NR 45
TC 22
Z9 23
U1 1
U2 88
PU ROYAL SOC CHEMISTRY
PI CAMBRIDGE
PA THOMAS GRAHAM HOUSE, SCIENCE PARK, MILTON RD, CAMBRIDGE CB4 0WF, CAMBS,
   ENGLAND
SN 2046-2069
J9 RSC ADV
JI RSC Adv.
PY 2016
VL 6
IS 52
BP 46317
EP 46324
DI 10.1039/c6ra05978c
PG 8
WC Chemistry, Multidisciplinary
WE Science Citation Index Expanded (SCI-EXPANDED)
SC Chemistry
GA DN7KP
UT WOS:000377254800032
DA 2023-07-01
ER

PT J
AU Li, S
   Xiong, JX
   Shen, JS
   Qin, Y
   Li, J
   Chu, FQ
   Kong, Y
   Deng, LH
AF Li, Shan
   Xiong, Jianxin
   Shen, Jingsong
   Qin, Yong
   Li, Juan
   Chu, Fuqiang
   Kong, Yong
   Deng, Linhong
TI A novel hydrogen peroxide sensor based on Ag nanoparticles decorated
   polyaniline/graphene composites
SO JOURNAL OF APPLIED POLYMER SCIENCE
LA English
DT Article
DE composites; conducting polymers; electrochemistry
ID FILM-MODIFIED ELECTRODE; HORSERADISH-PEROXIDASE; DIRECT
   ELECTROCHEMISTRY; ELECTROCATALYTIC REDUCTION; GLUCOSE-OXIDASE; GRAPHENE
   OXIDE; IMMOBILIZATION; BIOSENSOR; H2O2; AU
AB A novel electrochemical sensor based on Ag nanoparticles (AgNPs) decorated polyaniline/graphene composites (PANI/G) is developed, which can be used for sensitive determination of H2O2. For the construction of the H2O2 sensor, polyaniline (PANI) is first electrodeposited on the surface of graphene (G) to form PANI/G, and then horseradish peroxidase (HRP) loaded on AgNPs (HRP/AgNPs) is immobilized on to the PANI/G. H2O2 can be catalyzed by HRP to generate current response which can be significantly enhanced by AgNPs, and thus the PANI/G based sensor can be utilized for the detection of H2O2. Under the optimized conditions, the proposed H2O2 sensor exhibits wide linear response to H2O2 concentration ranging from 0.25 to 2.25 mM with a detection limit of 0.03 mM (signal-to-noise ratio of 3), and it also shows high selectivity and reproducibility. The method is simple and cost-effective, and can be a promising candidate as the sensitive sensing platform for H2O2. (c) 2015 Wiley Periodicals, Inc. J. Appl. Polym. Sci. 2015, 132, 42409.
C1 [Li, Shan; Qin, Yong; Li, Juan; Chu, Fuqiang; Kong, Yong] Changzhou Univ, Sch Petrochem Engn, Jiangsu Key Lab Adv Catalyt Mat & Technol, Changzhou 213164, Peoples R China.
   [Xiong, Jianxin] Changzhou Childrens Hosp, Dept Pneumol, Changzhou 213003, Peoples R China.
   [Shen, Jingsong] Neijiang Municipal Hosp Tradit Chinese Med, Dept Orthopaed, Neijiang 641000, Peoples R China.
   [Deng, Linhong] Changzhou Key Lab Resp Med Engn, Changzhou 213164, Peoples R China.
C3 Changzhou University
RP Xiong, JX (通讯作者)，Changzhou Univ, Sch Petrochem Engn, Jiangsu Key Lab Adv Catalyt Mat & Technol, Changzhou 213164, Peoples R China.
EM 13861010219@163.com; qinyong@cczu.edu.cn
RI Deng, Linhong/C-1485-2009; Deng, Linhong/O-3218-2019
OI Deng, Linhong/0000-0003-1970-8239; Li, Shan/0000-0002-0512-4163
FU National Natural Science Foundation of China [21275023, 21476031];
   Natural Science Foundation of Jiangsu Province [BK2012593]; Jiangsu Key
   Laboratory of Advanced Catalytic Materials and Technology [BM2012110];
   Changzhou Key Laboratory of Respiratory Medical Engineering
   [CM20133005]; Priority Academic Program Development of Jiangsu Higher
   Education Institutions (PAPD)
FX The authors are grateful to the financial supports of National Natural
   Science Foundation of China (21275023, 21476031), Natural Science
   Foundation of Jiangsu Province (BK2012593), Jiangsu Key Laboratory of
   Advanced Catalytic Materials and Technology (BM2012110), Changzhou Key
   Laboratory of Respiratory Medical Engineering (CM20133005), and the
   Priority Academic Program Development of Jiangsu Higher Education
   Institutions (PAPD).
CR Abbas ME, 2010, FOOD CHEM, V120, P327, DOI 10.1016/j.foodchem.2009.10.024
   Ayyappan S, 1997, J MATER RES, V12, P398, DOI 10.1557/JMR.1997.0057
   Bharathi S, 2001, LANGMUIR, V17, P1, DOI 10.1021/la0010572
   Bi HC, 2012, ADV FUNCT MATER, V22, P4421, DOI 10.1002/adfm.201200888
   Chen HQ, 2007, SPECTROCHIM ACTA A, V67, P683, DOI 10.1016/j.saa.2006.07.057
   Chen W, 2012, ANALYST, V137, P49, DOI 10.1039/c1an15738h
   Chen WL, 2011, ELECTROCHIM ACTA, V56, P2284, DOI 10.1016/j.electacta.2010.11.102
   Chen Y, 2013, J MATER CHEM B, V1, P3451, DOI 10.1039/c3tb20513d
   Dreyer DR, 2010, CHEM SOC REV, V39, P228, DOI 10.1039/b917103g
   Feng CX, 2014, J SOLID STATE ELECTR, V18, P163, DOI 10.1007/s10008-013-2257-2
   FREW JE, 1986, J ELECTROANAL CHEM, V201, P1, DOI 10.1016/0022-0728(86)90083-5
   Fu CL, 2009, ELECTROCHEM COMMUN, V11, P997, DOI 10.1016/j.elecom.2009.02.042
   Guo SJ, 2010, ACS NANO, V4, P547, DOI 10.1021/nn9014483
   HARBURY HA, 1957, J BIOL CHEM, V225, P1009
   Hua MY, 2011, ELECTROCHIM ACTA, V56, P9488, DOI 10.1016/j.electacta.2011.08.043
   Huang KJ, 2011, ELECTROCHIM ACTA, V56, P2947, DOI 10.1016/j.electacta.2010.12.094
   KAMIN RA, 1980, ANAL CHEM, V52, P1198, DOI 10.1021/ac50058a010
   Kiba N, 2003, ANAL SCI, V19, P823, DOI 10.2116/analsci.19.823
   Komathi S, 2013, ELECTROCHIM ACTA, V92, P71, DOI 10.1016/j.electacta.2013.01.032
   Kong Y, 2014, J ELECTROCHEM SOC, V161, pH573, DOI 10.1149/2.1071409jes
   Li MG, 2011, ELECTROCHIM ACTA, V56, P1144, DOI 10.1016/j.electacta.2010.10.034
   Luo SP, 2013, APPL CLAY SCI, V86, P59, DOI 10.1016/j.clay.2013.10.013
   Mu SL, 2011, ELECTROCHIM ACTA, V56, P3764, DOI 10.1016/j.electacta.2011.02.061
   Qin Y, 2012, J MATER CHEM, V22, P24821, DOI 10.1039/c2jm35321k
   Ren CB, 2005, ANAL BIOANAL CHEM, V381, P1179, DOI 10.1007/s00216-004-3032-0
   Salimi A, 2007, BIOPHYS CHEM, V125, P540, DOI 10.1016/j.bpc.2006.11.004
   Shan CS, 2009, ANAL CHEM, V81, P2378, DOI 10.1021/ac802193c
   Sunil K, 2008, B ENVIRON CONTAM TOX, V81, P422, DOI 10.1007/s00128-008-9477-7
   Wang L, 2004, ELECTROCHEM COMMUN, V6, P225, DOI 10.1016/j.elecom.2003.12.004
   Wang YL, 2015, BIOSENS BIOELECTRON, V64, P57, DOI 10.1016/j.bios.2014.08.054
   Xu JM, 2007, ELECTROCHIM ACTA, V52, P3601, DOI 10.1016/j.electacta.2006.10.020
   Yamamoto K, 2003, ANALYST, V128, P249, DOI 10.1039/b209698f
   Zhang W, 2014, MONATSH CHEM, V145, P107, DOI 10.1007/s00706-013-0979-6
   Zhang WP, 2013, ANAL CHEM, V85, P6846, DOI 10.1021/ac401157j
   ZHAO JG, 1992, J ELECTROANAL CHEM, V327, P109, DOI 10.1016/0022-0728(92)80140-Y
   Zhao Y, 2012, ANGEW CHEM INT EDIT, V51, P11371, DOI 10.1002/anie.201206554
   Zhou KF, 2010, ELECTROCHIM ACTA, V55, P3055, DOI 10.1016/j.electacta.2010.01.035
   Zhou M, 2009, CHEM-EUR J, V15, P6116, DOI 10.1002/chem.200900596
   Zong SZ, 2007, BIOSENS BIOELECTRON, V22, P1776, DOI 10.1016/j.bios.2006.08.032
NR 39
TC 22
Z9 22
U1 0
U2 242
PU WILEY
PI HOBOKEN
PA 111 RIVER ST, HOBOKEN 07030-5774, NJ USA
SN 0021-8995
EI 1097-4628
J9 J APPL POLYM SCI
JI J. Appl. Polym. Sci.
PD OCT 5
PY 2015
VL 132
IS 37
AR 42409
DI 10.1002/app.42409
PG 6
WC Polymer Science
WE Science Citation Index Expanded (SCI-EXPANDED)
SC Polymer Science
GA CM2QG
UT WOS:000357525900002
DA 2023-07-01
ER

PT J
AU Liu, LS
   Kim, JM
   Kim, WS
AF Liu, Li-Shang
   Kim, Jong-Min
   Kim, Woo-Sik
TI Simple and Reliable Quartz Crystal Microbalance Technique for
   Determination of Solubility by Cooling and Heating Solution
SO ANALYTICAL CHEMISTRY
LA English
DT Article
ID ATR-FTIR SPECTROSCOPY; BREAST-CANCER CELLS; CHIRAL RECOGNITION;
   MANDELIC-ACID; ELECTROCHEMICAL BIOSENSOR; MODIFIED SENSOR; L-GLUTAMATE;
   CRYSTALLIZATION; ACETYLCHOLINE; BEHAVIOR
AB A quartz crystal microbalance (QCM) is presented as a promising technique for determining the solubility and induction of nucleation via the cooling and reverse heating of a solution. When cooling and heating a solution, the resonant frequency (F) and resonant resistance (R) of the QCM responses change significantly due to vibrational loss related to the viscous and elastic friction that depend on the solution viscosity and solid mass on the sensor, respectively. Thus, obvious refraction points appear in the QCM response profile at the induction point of primary nucleation during cooling crystallization and at the saturated point during heating dissolution. Using an F R plot of the QCM responses, the phase changes between liquid and solid at the induction and saturated points are confirmed. When compared with focused beam reflectance measurement (FBRM) and gravimetric methods, the QCM method is confirmed to be highly accurate and reliable for determining the solubility, making it a highly promising method for determining solubility and crystal nucleation with minimal effort based on simple temperature cycling thereby avoiding precalibration and sampling.
C1 [Liu, Li-Shang; Kim, Woo-Sik] Kyung Hee Univ, Dept Chem Engn, Yongin 446701, Gyeonggi Do, South Korea.
   [Kim, Jong-Min] Dong A Univ, Dept Chem Engn, Pusan 604741, South Korea.
C3 Kyung Hee University; Dong A University
RP Kim, WS (通讯作者)，Kyung Hee Univ, Dept Chem Engn, Yongin 446701, Gyeonggi Do, South Korea.
EM wskim@khu.ac.kr
OI Liu, Li-Shang/0000-0002-8134-0976
FU NRF grant - MSIP, Korea [2010-0017993, NRF-2014-009799]
FX This work was supported by NRF grant funded by MSIP, Korea,
   (2010-0017993) and (Grant NRF-2014-009799).
CR Arenas KJL, 2012, J PHYS CHEM A, V116, P7658, DOI 10.1021/jp3016722
   Bhattachar SN, 2006, DRUG DISCOV TODAY, V11, P1012, DOI 10.1016/j.drudis.2006.09.002
   Borissova A, 2009, CRYST GROWTH DES, V9, P692, DOI 10.1021/cg7010265
   CARLESS JE, 1964, J PHARM PHARMACOL, V16, P633, DOI 10.1111/j.2042-7158.1964.tb07525.x
   Deng Y, 2013, J BIOMED NANOTECHNOL, V9, P1378, DOI 10.1166/jbn.2013.1633
   Deng Y, 2013, J BIOMED NANOTECHNOL, V9, P318, DOI 10.1166/jbn.2013.1487
   Fujiwara M, 2002, CRYST GROWTH DES, V2, P363, DOI 10.1021/cg0200098
   Groen H, 2004, CRYST GROWTH DES, V4, P929, DOI 10.1021/cg030038y
   Guo HS, 2009, J NANOSCI NANOTECHNO, V9, P2937, DOI 10.1166/jnn.2009.015
   Guo HS, 2009, LANGMUIR, V25, P648, DOI 10.1021/la803364v
   Guo HS, 2009, BIOSENS BIOELECTRON, V24, P2931, DOI 10.1016/j.bios.2009.02.002
   Hao RZ, 2011, BIOSENS BIOELECTRON, V26, P3398, DOI 10.1016/j.bios.2011.01.010
   Hoelke B, 2009, ANAL CHEM, V81, P3165, DOI 10.1021/ac9000089
   Hu YR, 2005, IND ENG CHEM RES, V44, P1233, DOI 10.1021/ie049745u
   KANAZAWA KK, 1985, ANAL CHIM ACTA, V99, P175
   Kang HW, 2011, J NANOSCI NANOTECHNO, V11, P4236, DOI 10.1166/jnn.2011.3660
   Kashefi-Kheyrabadi L, 2014, ANAL CHEM, V86, P4956, DOI 10.1021/ac500375p
   Kim JM, 2011, J NANOSCI NANOTECHNO, V11, P7676, DOI 10.1166/jnn.2011.4719
   Kim JM, 2011, KOREAN J CHEM ENG, V28, P987, DOI 10.1007/s11814-011-0051-3
   Lee HS, 2010, ANAL BIOANAL CHEM, V396, P1143, DOI 10.1007/s00216-009-3313-8
   Liu LS, 2013, ANAL CHEM, V85, P4790, DOI 10.1021/ac400585c
   Lu JL, 2012, CHEM MATER, V24, P2047, DOI 10.1021/cm300203s
   Mecea VM, 2006, SENSOR ACTUAT A-PHYS, V128, P270, DOI 10.1016/j.sna.2006.01.023
   MURAMATSU H, 1992, ANAL CHEM, V64, P2502, DOI 10.1021/ac00045a008
   Muramatsu H, 2002, ANAL BIOANAL CHEM, V372, P314, DOI 10.1007/s00216-001-1178-6
   MURAMATSU H, 1988, ANAL CHEM, V60, P2142, DOI 10.1021/ac00170a032
   Pan YL, 2010, BIOSENS BIOELECTRON, V25, P1609, DOI 10.1016/j.bios.2009.11.022
   Reviakine I, 2011, ANAL CHEM, V83, P8838, DOI 10.1021/ac201778h
   Saal C, 2012, EUR J PHARM SCI, V47, P589, DOI 10.1016/j.ejps.2012.07.019
   Sapoundjiev D, 2005, THERMOCHIM ACTA, V436, P1, DOI 10.1016/j.tca.2005.06.031
   SAUERBREY G, 1959, Z PHYS, V155, P206, DOI 10.1007/BF01337937
   Turon X, 2008, LANGMUIR, V24, P3880, DOI 10.1021/la7032753
   Uludag Y, 2012, ANAL CHEM, V84, P5898, DOI 10.1021/ac300278p
   Wang W, 2013, J BIOMED NANOTECHNOL, V9, P736, DOI 10.1166/jbn.2013.1577
   Yao CY, 2009, BIOSENS BIOELECTRON, V24, P2499, DOI 10.1016/j.bios.2008.12.036
   Zhang SL, 2014, ANALYST, V139, P6259, DOI 10.1039/c4an01532k
   Zhang XY, 2012, CRYST RES TECHNOL, V47, P1153, DOI 10.1002/crat.201200166
   Zhou YY, 2014, ANALYST, V139, P6529, DOI 10.1039/c4an01607f
   Zhu XL, 2013, ANAL CHIM ACTA, V764, P59, DOI 10.1016/j.aca.2012.12.024
NR 39
TC 10
Z9 12
U1 1
U2 44
PU AMER CHEMICAL SOC
PI WASHINGTON
PA 1155 16TH ST, NW, WASHINGTON, DC 20036 USA
SN 0003-2700
EI 1520-6882
J9 ANAL CHEM
JI Anal. Chem.
PD MAR 17
PY 2015
VL 87
IS 6
BP 3329
EP 3335
DI 10.1021/ac504492g
PG 7
WC Chemistry, Analytical
WE Science Citation Index Expanded (SCI-EXPANDED)
SC Chemistry
GA CD8DQ
UT WOS:000351325800032
PM 25679068
DA 2023-07-01
ER

PT J
AU Xu, JY
   Li, Y
   Guo, JJ
   Shen, F
   Luo, YL
   Sun, CY
AF Xu, Jingyue
   Li, Ying
   Guo, Jiajia
   Shen, Fei
   Luo, Yeli
   Sun, Chunyan
TI Fluorescent detection of clenbuterol using fluorophore functionalized
   gold nanoparticles based on fluorescence resonance energy transfer
SO FOOD CONTROL
LA English
DT Article
DE Clenbuterol; Fluorescence resonance energy transfer; Gold nanoparticles;
   Rhodamine B; Swine feed
ID PERFORMANCE LIQUID-CHROMATOGRAPHY; LINKED-IMMUNOSORBENT-ASSAY;
   BETA-AGONISTS; ELECTROCHEMICAL BIOSENSOR; MASS-SPECTROMETRY; URINE;
   LIVER; RACTOPAMINE; ADSORPTION; MELAMINE
AB A new fluorescence method for detecting clenbuterol based on gold nanoparticles (AuNPs) and rhodamine B (RB) has been developed. It has been observed that the quenching of fluorescence of RB occurs in the present of AuNPs through the fluorescence resonance energy transfer (FRET). In the presence of clenbuterol, the FRET-based fluorescence of RB and AuNPs would be gradually recovered for the reason that clenbuterol could congregate the AuNPs and inhibit the FRET process. An assay for the determination of clenbuterol has been proposed based on the modulation in FRET efficiency between RB and AuNPs. Under the optimum conditions, the fluorescence recovery efficiency of the assay is proportional to the concentration of clenbuterol. The detection limit in swine feed was calculated to be 0.008 mg/g and the recoveries were in the range of 97%-102%. In short, the proposed method provides advantages such as rapidity, simplicity, low cost and high sensitivity, making it promising for the rapid screening of denbuterol residues. (C) 2014 Elsevier Ltd. All rights reserved.
C1 [Xu, Jingyue; Li, Ying; Guo, Jiajia; Shen, Fei; Luo, Yeli; Sun, Chunyan] Jilin Univ, Dept Food Qual & Safety, Changchun 130062, Peoples R China.
C3 Jilin University
RP Sun, CY (通讯作者)，Jilin Univ, Dept Food Qual & Safety, Changchun 130062, Peoples R China.
EM sunchuny@jlu.edu.cn
FU National Natural Science Foundation of China, China [20905031]; Natural
   Science Foundation of Jilin Province, China [201215024]; Innovation
   Projects of Science Frontiers and Interdisciplinary of Jilin University
FX This work was financially supported by the National Natural Science
   Foundation of China, China (No. 20905031), the Natural Science
   Foundation of Jilin Province, China (No. 201215024) and Innovation
   Projects of Science Frontiers and Interdisciplinary of Jilin University.
CR Bo B, 2013, TALANTA, V113, P36, DOI 10.1016/j.talanta.2013.03.056
   Brambilla G, 2000, TOXICOL LETT, V114, P47, DOI 10.1016/S0378-4274(99)00270-2
   Bruins CHP, 1999, J CHROMATOGR A, V863, P115, DOI 10.1016/S0021-9673(99)00959-0
   Cai HH, 2012, DYES PIGMENTS, V92, P778, DOI 10.1016/j.dyepig.2011.06.016
   Corcia D.D., 2009, BIOMED CHROMATOGR, V24, P358
   GRABAR KC, 1995, ANAL CHEM, V67, P735, DOI 10.1021/ac00100a008
   Guo LQ, 2011, ANALYST, V136, P1659, DOI 10.1039/c0an00675k
   HAASNOOT W, 1990, J CHROMATOGR, V519, P323, DOI 10.1016/0021-9673(90)85161-N
   Huang CC, 2006, ANAL CHEM, V78, P8332, DOI 10.1021/ac061487i
   Izquierdo-Lorenzo I, 2010, LANGMUIR, V26, P14663, DOI 10.1021/la102590f
   Li LB, 2013, ELECTROPHORESIS, V34, P277, DOI 10.1002/elps.201200385
   Lin LA, 1997, J CHROMATOGR A, V762, P275, DOI 10.1016/S0021-9673(96)00728-5
   Ling JA, 2010, ANAL METHODS-UK, V2, P1439, DOI 10.1039/c0ay00452a
   Link S, 1999, J PHYS CHEM B, V103, P8410, DOI 10.1021/jp9917648
   Liu DB, 2012, ADV HEALTHC MATER, V1, P90, DOI 10.1002/adhm.201100002
   Lopez-Erroz C, 2000, TALANTA, V53, P47, DOI 10.1016/S0039-9140(00)00381-7
   Moragues F, 2009, ANAL CHIM ACTA, V637, P193, DOI 10.1016/j.aca.2008.10.065
   Nicoli R, 2013, J CHROMATOGR A, V1292, P142, DOI 10.1016/j.chroma.2012.12.008
   Oh YJ, 2008, LAB CHIP, V8, P251, DOI 10.1039/b711682a
   Posyniak A, 2003, ANAL CHIM ACTA, V483, P61, DOI 10.1016/S0003-2670(02)01021-8
   QURESHI GA, 1988, J CHROMATOGR, V441, P197, DOI 10.1016/S0021-9673(01)84666-5
   Ray PC, 2006, J PHYS CHEM B, V110, P20745, DOI 10.1021/jp0651211
   Saha K, 2012, CHEM REV, V112, P2739, DOI 10.1021/cr2001178
   Sawaya WN, 2000, FOOD CONTROL, V11, P1, DOI 10.1016/S0956-7135(99)00022-5
   Shang L, 2009, CHEM COMMUN, P3077, DOI 10.1039/b902216c
   Song CM, 2013, BIOSENS BIOELECTRON, V50, P62, DOI 10.1016/j.bios.2013.06.022
   Wang H, 2013, BIOSENS BIOELECTRON, V49, P14, DOI 10.1016/j.bios.2013.04.041
   Wang X, 2009, ANALYST, V134, P1348, DOI 10.1039/b822744f
   Wang XL, 2009, ANAL SCI, V25, P1409, DOI 10.2116/analsci.25.1409
   Yang S, 2013, J CHROMATOGR SCI, V51, P436, DOI 10.1093/chromsci/bms160
   You CC, 2007, NAT NANOTECHNOL, V2, P318, DOI 10.1038/nnano.2007.99
   Zhang MW, 2012, FOOD CHEM, V135, P1894, DOI 10.1016/j.foodchem.2012.06.070
   Zhang XF, 2012, BIOSENS BIOELECTRON, V34, P112, DOI 10.1016/j.bios.2012.01.026
   Zhang XZ, 2003, ANAL CHIM ACTA, V489, P95, DOI 10.1016/S0003-2670(03)00707-4
   Zhao W, 2008, CHEMBIOCHEM, V9, P2363, DOI 10.1002/cbic.200800282
   Zhou Y, 2013, TALANTA, V112, P20, DOI 10.1016/j.talanta.2013.03.033
NR 36
TC 28
Z9 29
U1 2
U2 174
PU ELSEVIER SCI LTD
PI OXFORD
PA THE BOULEVARD, LANGFORD LANE, KIDLINGTON, OXFORD OX5 1GB, OXON, ENGLAND
SN 0956-7135
EI 1873-7129
J9 FOOD CONTROL
JI Food Control
PD DEC
PY 2014
VL 46
BP 67
EP 74
DI 10.1016/j.foodcont.2014.05.002
PG 8
WC Food Science & Technology
WE Science Citation Index Expanded (SCI-EXPANDED)
SC Food Science & Technology
GA AN0UU
UT WOS:000340300300010
DA 2023-07-01
ER

PT J
AU Sumathi, C
   Muthukumaran, P
   Radhakrishnan, S
   Wilson, J
   Umar, A
AF Sumathi, C.
   Muthukumaran, P.
   Radhakrishnan, S.
   Wilson, J.
   Umar, Ahmad
TI Controlled growth of single-crystalline nanostructured dendrites of
   alpha- Fe2O3 blended with MWCNT: a systematic investigation of highly
   selective determination of L-dopa
SO RSC ADVANCES
LA English
DT Article
ID WALLED CARBON NANOTUBES; TEMPLATE-FREE SYNTHESIS; VOLTAMMETRIC
   DETERMINATION; THIN-FILM; NANOPARTICLES; FABRICATION; ELECTRODES;
   LEVODOPA; BEHAVIOR; PH
AB alpha-Fe2O3 dendritic nanostructures were prepared by simple hydrothermal method and then blended with MWCNT (multiwall carbon nanotubes) to construct a novel biosensor for the determination of L-dopa. The structure of the new material was characterized by transmission electron microscopy (TEM), scanning electron microscopy (SEM) and X-ray diffraction (XRD) and the electrochemical behavior of L-dopa was also studied by cyclic voltammetry (CV), differential pulse voltammetry ( DPV) and amperometry in phosphate buffer solution (PBS) at pH 7.2. The experimental results suggested that alpha-Fe2O3 blended MWCNT composite showed 3-fold increase of the oxidation peak current compared to that of the bare electrode. The DPV current responses of L-dopa were increased linearly in the range from 5.0 x 10(-8) to 3.8 x 10(-6) M with a lower detection limit of 30 nM (3 sigma). Finally, the proposed sensor was demonstrated for the sensitive determination of L- dopa in pharmaceutical samples and the obtained results were quite promising.
C1 [Sumathi, C.; Muthukumaran, P.; Radhakrishnan, S.; Wilson, J.] Alagappa Univ, Dept Bioelect & Biosensors, Polymer Elect Lab, Karaikkudi 630003, Tamil Nadu, India.
   [Umar, Ahmad] Najran Univ, Fac Arts & Sci, Dept Chem, Najran 11001, Saudi Arabia.
   [Umar, Ahmad] Najran Univ, PCSED, Najran 11001, Saudi Arabia.
C3 Alagappa University; Najran University; Najran University
RP Wilson, J (通讯作者)，Alagappa Univ, Dept Bioelect & Biosensors, Polymer Elect Lab, Karaikkudi 630003, Tamil Nadu, India.
EM wilson.j2008@yahoo.com; ahmadumar786@gmail.com
RI Umar, Ahmad/H-9219-2012
OI Umar, Ahmad/0000-0002-8626-1564; S, Radhakrishnan/0000-0001-7714-756X;
   P, Muthukumaran/0000-0002-5625-1736
FU Ministry of Higher Education, Kingdom of Saudi Arabia under the
   Promising Centre for Sensors and Electronic Devices (PCSED) at Najran
   University, Kingdom of Saudi Arabia [PCSED13-22]
FX Wilson would like to acknowledge Alagappa University for unstinted
   support to execute the work and Ahmad Umar would like to acknowledge the
   support of the Ministry of Higher Education, Kingdom of Saudi Arabia
   through a grant (PCSED13-22) under the Promising Centre for Sensors and
   Electronic Devices (PCSED) at Najran University, Kingdom of Saudi
   Arabia.
CR Adekunle AS, 2010, INT J ELECTROCHEM SC, V5, P1726
   Anhoj TA, 2003, J MAGN MAGN MATER, V260, P115, DOI 10.1016/S0304-8853(02)01237-4
   Aslanoglu M, 2009, J CHEM SCI, V121, P209, DOI 10.1007/s12039-009-0024-9
   Ban CM, 2010, ADV MATER, V22, pE145, DOI 10.1002/adma.200904285
   Deo RP, 2004, ANALYST, V129, P1076, DOI 10.1039/b407418a
   Dong LH, 2007, J COLLOID INTERF SCI, V308, P258, DOI 10.1016/j.jcis.2006.12.025
   Ensafi AA, 2010, J BRAZIL CHEM SOC, V21, P1572, DOI 10.1590/S0103-50532010000800024
   Fan L, 2008, CRYST GROWTH DES, V8, P2150, DOI 10.1021/cg701096g
   Guangzhi H., 2010, ELECTROCHIM ACTA, V55, P4711
   Jia C, 2006, J CRYST GROWTH, V294, P353, DOI 10.1016/j.jcrysgro.2006.06.027
   Jiao Y, 2014, CRYSTENGCOMM, V16, P575, DOI 10.1039/c3ce41994k
   Li LL, 2007, J PHYS CHEM C, V111, P2123, DOI 10.1021/jp066664y
   Li SZ, 2006, CRYST GROWTH DES, V6, P351, DOI 10.1021/cg0495835
   Liu XM, 2007, J CRYST GROWTH, V306, P428, DOI 10.1016/j.jcrysgro.2007.05.031
   Liu XM, 2008, J PHYS CHEM SOLIDS, V69, P2665, DOI 10.1016/j.jpcs.2008.05.023
   Masuda Y, 2008, CHEM MATER, V20, P1057, DOI 10.1021/cm071026t
   Mathiyarasu J, 2010, ELECTROANAL, V22, P449, DOI 10.1002/elan.200900340
   Melo H. C., 2007, J BRAZIL CHEM SOC, V18, P797
   Mi YH, 2007, MATER LETT, V61, P1781, DOI 10.1016/j.matlet.2006.07.130
   Nakanishi T, 2004, CHEM MATER, V16, P3484, DOI 10.1021/cm049423g
   Ozoemena KI, 2008, ELECTROCHIM ACTA, V53, P2844, DOI 10.1016/j.electacta.2007.10.076
   Prabhu P, 2011, SENSOR ACTUAT B-CHEM, V156, P606, DOI 10.1016/j.snb.2011.02.006
   Radhakrishnan S, 2013, BIOSENS BIOELECTRON, V47, P133, DOI 10.1016/j.bios.2013.02.049
   Radhakrishnan S, 2013, ANAL METHODS-UK, V5, P684, DOI 10.1039/c2ay26143j
   Rashid MH, 2007, J PHYS CHEM C, V111, P16750, DOI 10.1021/jp074963x
   Shahrokhian S, 2009, J ELECTROANAL CHEM, V636, P40, DOI 10.1016/j.jelechem.2009.09.010
   Shen XP, 2009, J PHYS CHEM SOLIDS, V70, P422, DOI 10.1016/j.jpcs.2008.11.009
   Sivanesan A, 2007, BIOSENS BIOELECTRON, V23, P708, DOI 10.1016/j.bios.2007.08.005
   Teixeira MFS, 2007, SENSOR ACTUAT B-CHEM, V122, P549, DOI 10.1016/j.snb.2006.06.032
   Teixeira MFS, 2004, TALANTA, V63, P1083, DOI 10.1016/j.talanta.2004.01.018
   Wang JZ, 2011, CHEM-EUR J, V17, P661, DOI 10.1002/chem.201001348
   Wang X, 2004, CHEM PHYS LETT, V384, P391, DOI 10.1016/j.cplett.2003.12.074
   WRING SA, 1992, ANALYST, V117, P1215, DOI 10.1039/an9921701215
   Yan N, 2013, SCI REP-UK, V3, DOI 10.1038/srep03392
   Yan XX, 2004, J ELECTROANAL CHEM, V569, P47, DOI 10.1016/j.jelechem.2004.02.011
   Zeng SY, 2008, J PHYS CHEM C, V112, P4836, DOI 10.1021/jp0768773
   Zhang YG, 2006, J CRYST GROWTH, V291, P196, DOI 10.1016/j.jcrysgro.2006.02.044
   Zhang Y, 2009, PHYS LETT A, V373, P2778, DOI 10.1016/j.physleta.2009.05.046
   Zhou GM, 2010, CHEM MATER, V22, P5306, DOI 10.1021/cm101532x
   Zhu LP, 2007, CRYST GROWTH DES, V7, P177, DOI 10.1021/cg060454t
NR 40
TC 11
Z9 11
U1 2
U2 27
PU ROYAL SOC CHEMISTRY
PI CAMBRIDGE
PA THOMAS GRAHAM HOUSE, SCIENCE PARK, MILTON RD, CAMBRIDGE CB4 0WF, CAMBS,
   ENGLAND
EI 2046-2069
J9 RSC ADV
JI RSC Adv.
PY 2014
VL 4
IS 44
BP 23050
EP 23057
DI 10.1039/c4ra01451k
PG 8
WC Chemistry, Multidisciplinary
WE Science Citation Index Expanded (SCI-EXPANDED)
SC Chemistry
GA AI8FQ
UT WOS:000337145200031
DA 2023-07-01
ER

PT J
AU Mazeikiene, R
   Niaura, G
   Malinauskas, A
AF Mazeikiene, Regina
   Niaura, Gediminas
   Malinauskas, Albertas
TI Electrochemical surface-enhanced Raman spectroscopic study of redox
   processes of solution species at electrode modified with the redox dye
   Meldola blue
SO JOURNAL OF ELECTROANALYTICAL CHEMISTRY
LA English
DT Article
DE Raman spectroscopy; Spectroelectrochemistry; Modified electrode; Meldola
   blue; Electrocatalysis
ID ELECTROCATALYTIC OXIDATION; LACTATE-DEHYDROGENASE; VIBRATIONAL-SPECTRA;
   ASCORBIC-ACID; REINECKE SALT; NADH; BIOSENSOR; ETHANOL; GOLD; COMPOSITE
AB Gold electrodes modified with adsorbed or electropolymerized layers of the redox dye Meldola blue have been prepared and studied by Surface enhanced Raman spectroscopy (SERS) at 785 nm laser excitation. The intensity of SEAS spectra obtained differ essentially for electrochemically oxidized and reduced layers of MB, both in pH 1.0 and pH 7.0 solutions studied. Electrooxidation of ascorbate at MB modified electrodes in pH 7.0 solution was studied, and it has been shown with in situ SERS spectroscopy that the relative content of oxidized and reduced forms of MB within adsorbed or electropolymerized layer depends on electrode potential and ascorbate concentration. Also, electrooxidation of hydroquinone at MB modified electrodes in pH 1.0 solution has been studied, and the formation of reaction product benzoquinone has been demonstrated with SERS spectroscopy. This process occurs faster at electrode modified with electropolymerized MB, and at higher concentration of hydroquinone. (C) 2013 Elsevier B.V. All rights reserved.
C1 [Mazeikiene, Regina; Niaura, Gediminas; Malinauskas, Albertas] Ctr Phys Sci & Technol, Dept Organ Chem, LT-01108 Vilnius, Lithuania.
C3 Center for Physical Sciences & Technology - Lithuania
RP Malinauskas, A (通讯作者)，Ctr Phys Sci & Technol, Dept Organ Chem, Gotauto 9, LT-01108 Vilnius, Lithuania.
EM albertas.malinauskas@chi.lt
OI Niaura, Gediminas/0000-0002-2136-479X; Malinauskas,
   Albertas/0000-0002-1096-8715
CR Adamski J, 2011, CENT EUR J CHEM, V9, P185, DOI 10.2478/s11532-010-0136-6
   Arvinte A, 2008, ELECTROANAL, V20, P2355, DOI 10.1002/elan.200804332
   Balamurugan A, 2010, COLLOID SURFACE A, V362, P1, DOI 10.1016/j.colsurfa.2010.03.025
   Canevari TC, 2011, BIOSENS BIOELECTRON, V26, P2402, DOI 10.1016/j.bios.2010.10.020
   Chakraborty S, 2007, ELECTROCHEM COMMUN, V9, P1323, DOI 10.1016/j.elecom.2007.01.039
   de Castilho RF, 2008, ELECTROANAL, V20, P157, DOI 10.1002/elan.200704029
   Deng L, 2010, BIOSENS BIOELECTRON, V26, P70, DOI 10.1016/j.bios.2010.05.007
   Doaga R, 2009, ELECTROANAL, V21, P2099, DOI 10.1002/elan.200904627
   GAO P, 1987, J ELECTROANAL CHEM, V233, P211, DOI 10.1016/0022-0728(87)85017-9
   Gligor D, 2010, ELECTROANAL, V22, P509, DOI 10.1002/elan.200900408
   Hope-Roberts M, 2012, BIOTECH HISTOCHEM, V87, P295, DOI 10.3109/10520295.2011.639722
   Jiang XY, 2009, ELECTROANAL, V21, P1617, DOI 10.1002/elan.200804586
   Kazakeviciene B, 2003, J PHYS CHEM B, V107, P6661, DOI 10.1021/jp035048o
   Kochana J, 2012, CENT EUR J CHEM, V10, P224, DOI 10.2478/s11532-011-0132-5
   Kumar SA, 2007, ANAL CHIM ACTA, V592, P36, DOI 10.1016/j.aca.2007.04.022
   Luo P, 2008, FORENSIC SCI INT, V179, P192, DOI 10.1016/j.forsciint.2008.06.002
   Malinauskas A, 2004, TALANTA, V64, P121, DOI 10.1016/j.talanta.2004.02.010
   Maroneze CM, 2008, ELECTROCHIM ACTA, V53, P4167, DOI 10.1016/j.electacta.2007.12.072
   Matveeva ES, 1996, SYNTHETIC MET, V83, P89, DOI 10.1016/S0379-6779(97)80059-8
   Mazeikiene R, 2008, ELECTROCHIM ACTA, V53, P7736, DOI 10.1016/j.electacta.2008.05.050
   Mazeikiene R, 2006, ELECTROCHIM ACTA, V51, P5761, DOI 10.1016/j.electacta.2006.03.011
   Mazeikiene R, 2002, EUR POLYM J, V38, P1947, DOI 10.1016/S0014-3057(02)00103-9
   Mazeikiene R, 2009, VIB SPECTROSC, V51, P238, DOI 10.1016/j.vibspec.2009.06.001
   Mazeikiene R, 2001, SYNTHETIC MET, V123, P349, DOI 10.1016/S0379-6779(01)00309-5
   Mazeikiene R, 2011, J COLLOID INTERF SCI, V357, P189, DOI 10.1016/j.jcis.2011.01.086
   Mohandas P, 1997, J PHYS CHEM A, V101, P4449, DOI 10.1021/jp9701597
   Niaura G, 1997, J RAMAN SPECTROSC, V28, P1009, DOI 10.1002/(SICI)1097-4555(199712)28:12<1009::AID-JRS196>3.0.CO;2-G
   Njagi J, 2010, SENSOR ACTUAT B-CHEM, V143, P673, DOI 10.1016/j.snb.2009.10.029
   Nonella M, 1997, J PHYS CHEM B, V101, P1235, DOI 10.1021/jp9626071
   Pereira AC, 2007, SENSOR ACTUAT B-CHEM, V124, P269, DOI 10.1016/j.snb.2006.12.042
   Pereira AC, 2011, ELECTROANAL, V23, P1470, DOI 10.1002/elan.201000709
   Piano M, 2010, TALANTA, V82, P34, DOI 10.1016/j.talanta.2010.03.051
   Polk BJ, 2002, J PHYS CHEM B, V106, P11457, DOI 10.1021/jp026091z
   Prieto-Simon B, 2007, BIOSENS BIOELECTRON, V22, P2663, DOI 10.1016/j.bios.2006.10.034
   Puida M, 2011, J MATH CHEM, V49, P1151, DOI 10.1007/s10910-011-9802-y
   Radoi A, 2007, ANAL BIOANAL CHEM, V387, P1049, DOI 10.1007/s00216-006-0975-3
   Shimomura M, 2010, J APPL POLYM SCI, V116, P2651, DOI 10.1002/app.31776
   Siao HW, 2011, J SOLID STATE ELECTR, V15, P1121, DOI 10.1007/s10008-010-1174-x
   Zhao XJ, 1997, J PHYS CHEM A, V101, P622, DOI 10.1021/jp962009m
   Zhen SH, 2011, FORENSIC SCI INT, V207, P177, DOI 10.1016/j.forsciint.2010.10.002
   Zhu LD, 2007, BIOSENS BIOELECTRON, V22, P2768, DOI 10.1016/j.bios.2006.12.027
NR 41
TC 2
Z9 2
U1 3
U2 66
PU ELSEVIER SCIENCE SA
PI LAUSANNE
PA PO BOX 564, 1001 LAUSANNE, SWITZERLAND
SN 1572-6657
EI 1873-2569
J9 J ELECTROANAL CHEM
JI J. Electroanal. Chem.
PD JUL 1
PY 2013
VL 700
BP 40
EP 46
DI 10.1016/j.jelechem.2013.04.015
PG 7
WC Chemistry, Analytical; Electrochemistry
WE Science Citation Index Expanded (SCI-EXPANDED)
SC Chemistry; Electrochemistry
GA 164NQ
UT WOS:000320417200007
DA 2023-07-01
ER

PT J
AU Ha, D
   Hu, N
   Wu, CX
   Kirsanov, D
   Legin, A
   Khaydukova, M
   Wang, P
AF Ha, D.
   Hu, N.
   Wu, C. X.
   Kirsanov, Dmitry
   Legin, Andrey
   Khaydukova, Maria
   Wang, P.
TI Novel structured light-addressable potentiometric sensor array based on
   PVC membrane for determination of heavy metals
SO SENSORS AND ACTUATORS B-CHEMICAL
LA English
DT Article
DE Light-addressable potentiometric sensor (LAPS) array; PVC membrane;
   Cross-talk rejection; Ion-selectivity; Heavy metal cations
ID BIOSENSOR
AB The paper discussed a novel structured light-addressable potentiometric sensor (LAPS) array based on PVC membrane for determination of heavy metal cations simultaneously. For LAPS array fabrication, part of the silicon substrate which was defined as non-sensitive area was heavily doped with boron and had thick oxide formation. Then PVC (polyvinyl chloride) membrane for respective cations (Pb2+, Cb2+, Zn2+) was prepared uniformly on corresponding sensitive area. Through new structure, the elaborated LAPS array had the advantages of excellent calibration stability (e.g. lower standard deviation from +/- 3.1 mV to +/- 0.5 mV for Pb-LAPS) and reasonable good selectivity. Sensors based on these membranes had showed a Nernstian response of slope (28.7-29.3 mV/dec) over the concentration ranges of 10(-5) to 10(-1), mol/L. At the meantime, the electrochemical behavior in terms of the detection limit, linear response range, response time, long-time stability and effect of silanization had also been investigated. (C) 2012 Elsevier B.V. All rights reserved.
C1 [Ha, D.; Hu, N.; Wu, C. X.; Wang, P.] Zhejiang Univ, Biosensor Natl Special Lab, Key Lab Biomed Engn, Educ Minist,Dept Biomed Engn, Hangzhou 310027, Peoples R China.
   [Kirsanov, Dmitry; Legin, Andrey; Khaydukova, Maria] St Petersburg State Univ, Lab Chem Sensors, Dept Chem, St Petersburg 199034, Russia.
C3 Zhejiang University; Saint Petersburg State University
RP Wang, P (通讯作者)，Zhejiang Univ, Biosensor Natl Special Lab, Key Lab Biomed Engn, Educ Minist,Dept Biomed Engn, Hangzhou 310027, Peoples R China.
EM cnpwang@zju.edu.cn
RI Legin, Andrey/M-8519-2013; Kirsanov, Dmitry/J-7508-2012; Khaydukova,
   Maria M/L-7783-2013
OI Legin, Andrey/0000-0001-8656-0145; Kirsanov, Dmitry/0000-0002-5667-6910;
   Khaydukova, Maria M/0000-0003-0202-6338
FU Ministry of Science and Technology of China (973 Program) [2009CB320303]
FX This work is supported by grants from Ministry of Science and Technology
   of China (973 Program) (no. 2009CB320303).
CR Alyapyshev M, 2010, POLYHEDRON, V29, P1998, DOI 10.1016/j.poly.2010.03.021
   Arida HA, 2007, TALANTA, V71, P1856, DOI 10.1016/j.talanta.2006.08.033
   Arida HA, 2006, SENSORS-BASEL, V6, P435, DOI 10.3390/s6040435
   Ermolenko Y, 2002, SENSOR ACTUAT B-CHEM, V85, P79, DOI 10.1016/S0925-4005(02)00056-4
   Feeney R, 2000, ELECTROANAL, V12, P677, DOI 10.1002/1521-4109(200005)12:9<677::AID-ELAN677>3.0.CO;2-4
   George M, 2000, SENSOR ACTUAT A-PHYS, V86, P187, DOI 10.1016/S0924-4247(00)00455-6
   HAFEMAN DG, 1988, SCIENCE, V240, P1182, DOI 10.1126/science.3375810
   Katsube T., 2000, SENSORS UPDATE, V6, P19
   Kirsanov DO, 2009, RUSS J APPL CHEM+, V82, P247, DOI 10.1134/S1070427209020165
   MADOU MJ, 1989, CHEM SENSING SOLID S
   Matsuda T., 1997, MAT SCI ENG C, P131
   MATSUO T, 1974, IEEE T BIO-MED ENG, VBM21, P485, DOI 10.1109/TBME.1974.324338
   Men H, 2005, SENSOR ACTUAT B-CHEM, V110, P350, DOI 10.1016/j.snb.2005.02.032
   Morf W.E., 1981, PRINCIPLES ION SELEC, P402
   OWICKI JC, 1994, ANNU REV BIOPH BIOM, V23, P87, DOI 10.1146/annurev.bb.23.060194.000511
   PARCE JW, 1989, SCIENCE, V246, P243, DOI 10.1126/science.2799384
   Piras L, 1996, ANAL CHIM ACTA, V335, P127, DOI 10.1016/S0003-2670(96)00321-2
   Streetman B.G., 2001, SOLID STATE ELECT DE
   Zhang QT, 2005, SENSOR ACTUAT B-CHEM, V105, P304, DOI 10.1016/j.snb.2004.06.018
NR 19
TC 25
Z9 27
U1 0
U2 58
PU ELSEVIER SCIENCE SA
PI LAUSANNE
PA PO BOX 564, 1001 LAUSANNE, SWITZERLAND
SN 0925-4005
J9 SENSOR ACTUAT B-CHEM
JI Sens. Actuator B-Chem.
PD NOV
PY 2012
VL 174
BP 59
EP 64
DI 10.1016/j.snb.2012.06.032
PG 6
WC Chemistry, Analytical; Electrochemistry; Instruments & Instrumentation
WE Science Citation Index Expanded (SCI-EXPANDED)
SC Chemistry; Electrochemistry; Instruments & Instrumentation
GA 040NG
UT WOS:000311329000009
DA 2023-07-01
ER

PT J
AU Han, LJ
   Liu, RJ
   Li, CS
   Li, HH
   Li, CX
   Zhang, GJ
   Yao, JN
AF Han, Lijun
   Liu, Rongji
   Li, Chunshan
   Li, Honghua
   Li, Cuixia
   Zhang, Guangjin
   Yao, Jiannian
TI Controlled synthesis of double-shelled CeO2 hollow spheres and
   enzyme-free electrochemical bio-sensing properties for uric acid
SO JOURNAL OF MATERIALS CHEMISTRY
LA English
DT Article
ID TEMPLATE-FREE SYNTHESIS; CERIA; FABRICATION; NANOSTRUCTURES; SYSTEMS;
   ROUTE
AB A simple solvothermal method has been used to synthesize novel double-shelled CeO2 hollow spheres (HSs) in a mixed solvent of PEG-400 and H2O. The structure and morphology of the CeO2 HSs were characterized by X-ray diffraction (XRD), scanning electron microscopy (SEM), transmission electron microscopy (TEM) and nitrogen adsorption-desorption isotherms. The SEM and TEM images indicated that the as-prepared double-shelled CeO2 (about 400-500 nm in diameter) were aggregates of nanoparticles with sizes of about 15 nm. The shape and composition of the as-obtained products could be controlled by adjusting the ratio of PEG-400 and H2O in the solvothermal process. The effects of PEG-400/H2O ratio, solvothermal temperature and reaction time on the morphology evolution of as-prepared products were investigated, and the possible formation mechanism was proposed based on nucleation and the Ostwald ripening process as well as the soft-template function of PEG-400. In addition, the double-shelled CeO2 HSs show high electrocatalytic activity towards uric acid (UA) oxidation and thus exhibit good biosensor activities toward the detection of trace amounts of UA.
C1 [Han, Lijun; Liu, Rongji; Li, Chunshan; Li, Honghua; Li, Cuixia; Zhang, Guangjin] Chinese Acad Sci, Beijing Key Lab Ion Liquids Clean Proc, State Key Lab Multiphase Complex Syst, Key Lab Green Proc & Engn,Inst Proc Engn, Beijing 100190, Peoples R China.
   [Yao, Jiannian] Chinese Acad Sci, Inst Chem, Key Lab Photochem, Beijing Natl Lab Mol Sci, Beijing 100190, Peoples R China.
   [Liu, Rongji; Li, Cuixia] Chinese Acad Sci, Grad Univ, Beijing 100190, Peoples R China.
C3 Chinese Academy of Sciences; Institute of Process Engineering, CAS;
   Chinese Academy of Sciences; Institute of Chemistry, CAS; Chinese
   Academy of Sciences; University of Chinese Academy of Sciences, CAS
RP Zhang, GJ (通讯作者)，Chinese Acad Sci, Beijing Key Lab Ion Liquids Clean Proc, State Key Lab Multiphase Complex Syst, Key Lab Green Proc & Engn,Inst Proc Engn, Beijing 100190, Peoples R China.
EM zhanggj@home.ipe.ac.cn
RI wang, zm/AAE-1021-2019; Liu, Rongji/AAM-7849-2020; Liu,
   Rongji/AAA-3101-2020
OI wang, zm/0000-0003-2966-7282; Liu, Rongji/0000-0003-1520-2978; 
FU National Basic Research Program of China (973 Program) [2009CB219901];
   National Natural Science Foundation of China [U116210, 21071146];
   Beijing Natural Science Foundation [2122053]
FX The authors gratefully acknowledge Prof. Suojiang Zhang for his guidance
   and meaningful discussion of this work. The authors are grateful to the
   National Basic Research Program of China (973 Program 2009CB219901),
   National Natural Science Foundation of China (Petrochemical Joint Fund
   U116210 and no. 21071146) and Beijing Natural Science Foundation
   (2122053).
CR BEIE HJ, 1991, SENSOR ACTUAT B-CHEM, V4, P393, DOI 10.1016/0925-4005(91)80141-6
   Chang Y, 2005, LANGMUIR, V21, P1074, DOI 10.1021/la047671l
   Chen CH, 2008, ADV MATER, V20, P1205, DOI 10.1002/adma.200702180
   Chen GZ, 2008, INORG CHEM, V47, P723, DOI 10.1021/ic701867f
   Chen GZ, 2011, CRYSTENGCOMM, V13, P2904, DOI 10.1039/c0ce00758g
   Chen GZ, 2008, CRYST GROWTH DES, V8, P4449, DOI 10.1021/cg800288x
   Chueh WC, 2010, SCIENCE, V330, P1797, DOI 10.1126/science.1197834
   Derkaoui N, 2007, J COLLOID INTERF SCI, V305, P330, DOI 10.1016/j.jcis.2006.10.008
   Dutta P, 2006, CHEM MATER, V18, P5144, DOI 10.1021/cm061580n
   Feng XD, 2006, SCIENCE, V312, P1504, DOI 10.1126/science.1125767
   Kumar P, 2007, ENERG FUEL, V21, P3113, DOI 10.1021/ef7002409
   Li XX, 2008, MICROPOR MESOPOR MAT, V112, P641, DOI 10.1016/j.micromeso.2007.10.034
   Liu B, 2005, SMALL, V1, P566, DOI 10.1002/smll.200500020
   Liu Z, 2009, J AM CHEM SOC, V131, P9405, DOI 10.1021/ja9039136
   Lou XW, 2006, ADV MATER, V18, P2325, DOI 10.1002/adma.200600733
   Lu XH, 2011, J MATER CHEM, V21, P5569, DOI 10.1039/c0jm04466k
   Ma JJ, 2010, B CHEM SOC JPN, V83, P1455, DOI 10.1246/bcsj.20100144
   Park SD, 2000, NATURE, V404, P265, DOI 10.1038/35005040
   SING KSW, 1985, PURE APPL CHEM, V57, P603, DOI 10.1351/pac198557040603
   Sun P, 2011, CRYSTENGCOMM, V13, P3718, DOI 10.1039/c1ce05073g
   Trovarelli A, 1996, CATAL REV, V38, P439, DOI 10.1080/01614949608006464
   Tsunekawa S, 2000, J APPL PHYS, V87, P1318, DOI 10.1063/1.372016
   Wang WZ, 2011, CRYSTENGCOMM, V13, P1838, DOI 10.1039/c0ce00563k
   Wang XL, 2010, CRYST GROWTH DES, V10, P5312, DOI 10.1021/cg101166t
   Wei W, 2008, J AM CHEM SOC, V130, P15808, DOI 10.1021/ja8039585
   Wei Y, 2007, CHINESE J CHEM, V25, P1622, DOI 10.1002/cjoc.200790300
   Xu YY, 2007, J PHYS CHEM C, V111, P16284, DOI 10.1021/jp075358x
   Yang HG, 2004, J PHYS CHEM B, V108, P3492, DOI 10.1021/jp0377782
   Yang M, 2005, ANGEW CHEM INT EDIT, V44, P6727, DOI 10.1002/anie.200501556
   Yang ZJ, 2010, CRYST GROWTH DES, V10, P291, DOI 10.1021/cg900898r
   Zeng HC, 2006, J MATER CHEM, V16, P649, DOI 10.1039/b511296f
   Zeng HC, 2011, J MATER CHEM, V21, P7511, DOI 10.1039/c1jm10499c
   Zhang GK, 2011, J PHYS CHEM C, V115, P7145, DOI 10.1021/jp110256s
   Zhou KB, 2005, J CATAL, V229, P206, DOI 10.1016/j.jcat.2004.11.004
NR 34
TC 36
Z9 38
U1 2
U2 150
PU ROYAL SOC CHEMISTRY
PI CAMBRIDGE
PA THOMAS GRAHAM HOUSE, SCIENCE PARK, MILTON RD, CAMBRIDGE CB4 0WF, CAMBS,
   ENGLAND
SN 0959-9428
EI 1364-5501
J9 J MATER CHEM
JI J. Mater. Chem.
PY 2012
VL 22
IS 33
BP 17079
EP 17085
DI 10.1039/c2jm32804f
PG 7
WC Chemistry, Physical; Materials Science, Multidisciplinary
WE Science Citation Index Expanded (SCI-EXPANDED)
SC Chemistry; Materials Science
GA 981MR
UT WOS:000306972900055
DA 2023-07-01
ER

PT J
AU Jeong, H
   Jeon, S
AF Jeong, Haesang
   Jeon, Seungwon
TI Determination of Dopamine in the Presence of Ascorbic Acid by Nafion and
   Single-Walled Carbon Nanotube Film Modified on Carbon Fiber
   Microelectrode
SO SENSORS
LA English
DT Article
DE Single-walled carbon nanotubes; Nafion; Carbon fiber microelectrode;
   Dopamine; Ascorbic acid; Electrocatalytic oxidation
ID MODIFIED ELECTRODE; ELECTROCATALYTIC OXIDATION; BIOSENSOR; GLUCOSE;
   BLUE; COMPOSITES; SEROTONIN; POLYMER; H2O2; NADH
AB Carbon fiber microelectrode (CFME) modified by Nafion and single-walled carbon nanotubes (SWNTs) was studied by voltammetric methods in phosphate buffer saline (PBS) solution at pH 7.4. The Nafion-SWNTs/ CFME modified microelectrode exhibited strongly enhanced voltammetric sensitivity and selectivity towards dopamine (DA) determination in the presence of ascorbic acid (AA). Nafion-SWNTs film accelerated the electron transfer reaction of DA, but Nafion film as a negatively charged polymer restrained the electrochemical response of AA. Voltammetric techniques separated the anodic peaks of DA and AA, and the interference from AA was effectively excluded from DA determination. Linear calibration plots were obtained in the DA concentration range of 10 nM - 10 mu M and the detection limit of the anodic current was determined to be 5 nM at a signal-to-noise ratio of 3. The study results demonstrate that DA can be determined without any interference from AA at the modified microelectrode, thereby increasing the sensitivity, selectivity, and reproducibility and stability.
C1 [Jeon, Seungwon] Chonnam Natl Univ, Dept Chem, Kwangju 500757, South Korea.
   Chonnam Natl Univ, Inst Basic Sci, Kwangju 500757, South Korea.
C3 Chonnam National University; Chonnam National University
RP Jeon, S (通讯作者)，Chonnam Natl Univ, Dept Chem, Kwangju 500757, South Korea.
EM haesang70@hanafos.com; swjeon@chonnam.ac.kr
FU Korea Research Foundation; Korea Government (MOEHRD, Basic Research
   Promotion Fund) [KRF-2007-070-C00084]
FX This work was supported by Korea Research Foundation Grant funded by
   Korea Government (MOEHRD, Basic Research Promotion Fund)
   (KRF-2007-070-C00084)
CR Amatore C, 2008, CHEM REV, V108, P2585, DOI 10.1021/cr068062g
   Antiochia R, 2007, BIOSENS BIOELECTRON, V22, P2611, DOI 10.1016/j.bios.2006.10.023
   Boo H, 2006, ANAL CHEM, V78, P617, DOI 10.1021/ac0508595
   Chen RS, 2003, ANAL CHEM, V75, P6341, DOI 10.1021/ac0340556
   CHEN Y, 1995, TALANTA, V42, P1181, DOI 10.1016/0039-9140(95)01507-8
   Chu X, 2007, TALANTA, V71, P2040, DOI 10.1016/j.talanta.2006.09.013
   Davila MM, 2001, ELECTROCHIM ACTA, V46, P3189, DOI 10.1016/S0013-4686(01)00611-9
   Hocevar SB, 2005, ELECTROANAL, V17, P417, DOI 10.1002/elan.200403175
   Hu CG, 2006, J ELECTROANAL CHEM, V586, P77, DOI 10.1016/j.jelechem.2005.09.008
   IIJIMA S, 1991, NATURE, V354, P56, DOI 10.1038/354056a0
   Lin YH, 2004, NANO LETT, V4, P191, DOI 10.1021/nl0347233
   Lupu S, 2003, ELECTROANAL, V15, P715, DOI 10.1002/elan.200390090
   Luque GL, 2007, TALANTA, V71, P1282, DOI 10.1016/j.talanta.2006.06.041
   NAGY G, 1985, J ELECTROANAL CHEM, V188, P85, DOI 10.1016/S0022-0728(85)80052-8
   Sha YF, 2006, TALANTA, V70, P556, DOI 10.1016/j.talanta.2006.01.007
   Valentini F, 2003, ANAL CHEM, V75, P5413, DOI 10.1021/ac0300237
   Wang HS, 2006, BIOSENS BIOELECTRON, V22, P664, DOI 10.1016/j.bios.2006.02.007
   Wang J, 2003, J AM CHEM SOC, V125, P14706, DOI 10.1021/ja037737j
   Wang JX, 2002, ELECTROANAL, V14, P225, DOI 10.1002/1521-4109(200202)14:3<225::AID-ELAN225>3.0.CO;2-I
   Wang ZH, 2003, J ELECTROANAL CHEM, V540, P129, DOI 10.1016/S0022-0728(02)01300-1
   Wightman R.M., 1988, ANAL CHEM, V60, P769
   Wu KB, 2003, ANAL CHIM ACTA, V489, P215, DOI 10.1016/S0003-2670(03)00718-9
   Wu KB, 2003, ANAL BIOCHEM, V318, P100, DOI 10.1016/S0003-2697(03)00174-X
   Xu JZ, 2003, ELECTROANAL, V15, P219, DOI 10.1002/elan.200390027
   Yuan S, 2004, ELECTROCHIM ACTA, V49, P4287, DOI 10.1016/j.electacta.2004.03.037
   Zeng JX, 2007, SENSOR ACTUAT B-CHEM, V120, P595, DOI 10.1016/j.snb.2006.03.016
   Zhang MG, 2005, J AM CHEM SOC, V127, P2058, DOI 10.1021/ja044764g
   Zhang YZ, 2006, ANAL BIOCHEM, V350, P285, DOI 10.1016/j.ab.2006.01.002
   Zhao YD, 2005, TALANTA, V65, P489, DOI 10.1016/j.talanta.2004.06.028
   Zhao YF, 2005, TALANTA, V66, P51, DOI 10.1016/j.talanta.2004.09.019
   Zhu LD, 2007, BIOSENS BIOELECTRON, V22, P2768, DOI 10.1016/j.bios.2006.12.027
   Zou YJ, 2007, TALANTA, V72, P437, DOI 10.1016/j.talanta.2006.11.001
NR 32
TC 48
Z9 48
U1 1
U2 40
PU MDPI
PI BASEL
PA ST ALBAN-ANLAGE 66, CH-4052 BASEL, SWITZERLAND
SN 1424-8220
J9 SENSORS-BASEL
JI Sensors
PD NOV
PY 2008
VL 8
IS 11
BP 6924
EP 6935
DI 10.3390/s8116924
PG 12
WC Chemistry, Analytical; Engineering, Electrical & Electronic; Instruments
   & Instrumentation
WE Science Citation Index Expanded (SCI-EXPANDED)
SC Chemistry; Engineering; Instruments & Instrumentation
GA 376WZ
UT WOS:000261215000008
PM 27873906
OA Green Submitted, Green Published, gold
DA 2023-07-01
ER

PT J
AU Conceicao, CDC
   Faria, RC
   Fatibello, O
   Tanaka, AA
AF Conceicao, Cleone das Dores C.
   Faria, Ronaldo Censi
   Fatibello-Filho, Orlando
   Tanaka, Auro Atsushi
TI Electrocatalytic oxidation and voltammetric determination of hydrazine
   in industrial boiler feed water using a cobalt phthalocyanine-modified
   electrode
SO ANALYTICAL LETTERS
LA English
DT Article
DE cobalt phthalocyanine; hydrazine; modified electrode
ID CARBON-PASTE ELECTRODE; ELECTROCHEMICAL-BEHAVIOR; AMPEROMETRIC SENSOR;
   ANODIC-OXIDATION; BIOSENSOR; OXIDE
AB A carbon paste electrode modified with cobalt phthalocyanine (CPECoPc) was developed and applied to the determination of hydrazine [N2H4] in industrial boiler feed water. The CPECoPc exhibited good electrocatalytical activity for hydrazine oxidation at pH 13. A linear correlation was obtained between anodic peak current (I-ap) and hydrazine concentration in the range of 1.25 x 10(-4) to 9.80 x 10(-4) mol L-1, fit by the equation Iap 1.47 + 4.90 x 10(5) [N2H4] with a correlation coefficient of 0.9967. A detection limit of 7.35 x 10(-5) mol L-1 was obtained. Recovery of hydrazine from three samples ranged between 99.0% and 102.9%. The modified electrode showed no interference by cations commonly present in boiler water, such as K+, Na+, Ca2+, Mg2+, Al3+, Pb2+, and Zn2+. The results obtained for hydrazine in boiler water using the proposed modified electrode are in agreement with the data obtained by a standard spectrophotometric method, at the 95% confidence level.
C1 [Conceicao, Cleone das Dores C.; Faria, Ronaldo Censi; Fatibello-Filho, Orlando] Univ Fed Sao Carlos, Dept Quim, BR-13560 Sao Carlos, SP, Brazil.
   [Tanaka, Auro Atsushi] Univ Fed Maranhao, Dept Quim, Sao Luis, MA, Brazil.
C3 Universidade Federal de Sao Carlos; Universidade Federal do Maranhao
RP Fatibello, O (通讯作者)，Univ Fed Sao Carlos, Dept Quim, BR-13560 Sao Carlos, SP, Brazil.
EM bello@ufscar.br
RI Faria, Ronaldo Censi/B-5405-2012; Faria, Ronaldo Censi/B-4130-2008;
   Fatibello-Filho, Orlando/D-2228-2012; Tanaka, Auro A./G-5365-2016
OI Faria, Ronaldo Censi/0000-0003-1094-9597; Faria, Ronaldo
   Censi/0000-0003-1094-9597; Fatibello-Filho, Orlando/0000-0002-6923-2227;
   Tanaka, Auro A./0000-0003-4386-4071
CR Ardiles P, 2001, J MOL CATAL A-CHEM, V165, P169, DOI 10.1016/S1381-1169(00)00411-8
   Baron R, 2007, ELECTROANAL, V19, P1062, DOI 10.1002/elan.200703822
   Bonifacio VG, 2004, MICROCHEM J, V78, P55, DOI 10.1016/j.microc.2004.03.010
   Duarte JC, 2007, J SOLID STATE ELECTR, V11, P631, DOI 10.1007/s10008-006-0209-9
   Ellis DL, 1996, ANAL CHEM, V68, P817, DOI 10.1021/ac950662k
   Fatibello O, 2000, FRESEN J ANAL CHEM, V368, P338, DOI 10.1007/s002160000467
   GHATINEH S, 1994, TOXICOL IN VITRO, V8, P393, DOI 10.1016/0887-2333(94)90160-0
   Gil ED, 2000, J BRAZIL CHEM SOC, V11, P304
   Guerra SV, 1998, ELECTROANAL, V10, P462, DOI 10.1002/(SICI)1521-4109(199806)10:7<462::AID-ELAN462>3.0.CO;2-F
   Isaacs M, 1998, ELECTROCHIM ACTA, V43, P1821, DOI 10.1016/S0013-4686(97)00314-9
   Marcolino-Junior LH, 2001, J PHARMACEUT BIOMED, V25, P393, DOI 10.1016/S0731-7085(00)00516-1
   MORRIS J, 1995, OCCUP ENVIRON MED, V52, P43, DOI 10.1136/oem.52.1.43
   Nassef HM, 2006, J ELECTROANAL CHEM, V592, P139, DOI 10.1016/j.jelechem.2006.05.007
   Ozoemena KI, 2006, SENSORS-BASEL, V6, P874, DOI 10.3390/s6080874
   Perez EF, 1998, ELECTROANAL, V10, P111, DOI 10.1002/(SICI)1521-4109(199802)10:2<111::AID-ELAN111>3.3.CO;2-M
   *PETR, 1992, N147A PETR
   Pinter JS, 2007, TALANTA, V71, P1219, DOI 10.1016/j.talanta.2006.06.017
   Raoof JB, 2007, ELECTROANAL, V19, P597, DOI 10.1002/elan.200603760
   RICHTER ED, 1992, ISRAEL J MED SCI, V28, P598
   SCHNEIDER SJ, 1994, SPACE TECHNOL, V14, P31
   Shankaran DR, 2001, RUSS J ELECTROCHEM+, V37, P1149, DOI 10.1023/A:1012707414056
   Sljukic B, 2006, ELECTROANAL, V18, P1757, DOI 10.1002/elan.200603605
   SOVEY JS, 1993, ACTA ASTRONAUT, V30, P151, DOI 10.1016/0094-5765(93)90107-8
   Teixeira MFS, 2004, J BRAZIL CHEM SOC, V15, P803, DOI 10.1590/S0103-50532004000600003
   Trollund E, 2000, POLYHEDRON, V19, P2303, DOI 10.1016/S0277-5387(00)00493-9
   Vieira IC, 2002, ANAL LETT, V35, P2221, DOI 10.1081/AL-120016097
   Virji S, 2005, CHEM MATER, V17, P1256, DOI 10.1021/cm0484091
   Vogel M, 2000, FRESEN J ANAL CHEM, V366, P781, DOI 10.1007/s002160051572
   WANG J, 1995, ANAL CHEM, V67, P3824, DOI 10.1021/ac00116a035
   Wang J, 1996, ANAL CHEM, V68, P2251, DOI 10.1021/ac9600619
   Zagal JH, 1997, ELECTROCHIM ACTA, V42, P3477, DOI 10.1016/S0013-4686(97)00020-0
   Zare HR, 2007, ELECTROCHIM ACTA, V52, P4153, DOI 10.1016/j.electacta.2006.11.037
   Zhang JJ, 1996, J ELECTROANAL CHEM, V406, P203, DOI 10.1016/0022-0728(95)04454-X
   Zhao YD, 2002, TALANTA, V58, P529, DOI 10.1016/S0039-9140(02)00318-1
NR 34
TC 38
Z9 38
U1 2
U2 23
PU TAYLOR & FRANCIS INC
PI PHILADELPHIA
PA 530 WALNUT STREET, STE 850, PHILADELPHIA, PA 19106 USA
SN 0003-2719
EI 1532-236X
J9 ANAL LETT
JI Anal. Lett.
PY 2008
VL 41
IS 6
BP 1010
EP 1021
DI 10.1080/00032710801978525
PG 12
WC Chemistry, Analytical
WE Science Citation Index Expanded (SCI-EXPANDED)
SC Chemistry
GA 310IZ
UT WOS:000256523400006
DA 2023-07-01
ER

PT J
AU Poma, N
   Vivaldi, F
   Bonini, A
   Biagini, D
   Bottai, D
   Tavanti, A
   Di Francesco, F
AF Poma, Noemi
   Vivaldi, Federico
   Bonini, Andrea
   Biagini, Denise
   Bottai, Daria
   Tavanti, Arianna
   Di Francesco, Fabio
TI Voltammetric sensing of trypsin activity using gelatin as a substrate
SO MICROCHEMICAL JOURNAL
LA English
DT Article
DE Biosensor; Gelatin; Protease activity; Voltammetric sensor; Indoaniline
   derivative
ID MATRIX METALLOPROTEINASES; PROTEOLYTIC ACTIVITY; PROTEASES;
   GLUTARALDEHYDE; ZYMOGRAPHY
AB The relevance of proteases in many areas such as the industry, microbiology, and clinical analysis has prompted the development of different methods for protease detection and proteolytic activity determination. Electro-chemical sensors and assays are valuable techniques for their short response time, simple fabrication, high sensitivity and possibility of miniaturization. Here, we describe the determination of the proteolytic activity of trypsin by using a gelatin-embedded electrochemical redox mediator the (4-((4-aminophenyl)imino)-2,6-dime-thoxycyclohexa-2,5-dien-1-one). The peak current (ip) was used as the analytical signal and measured by means of alternating current voltammetry (ACV). Upon exposure to different concentrations of trypsin, a decrease in the ip expressed as the relative change was observed due to the release of the redox mediator in solution. A linear response range (5-80 mu g/mL) was obtained, this trend was further corroborated using standard techniques such as the azo-casein, and the gel diffusion assay. A significant and negative correlation between these assays and the trypsin activity measured as the ip relative change was observed.
C1 [Poma, Noemi; Vivaldi, Federico; Bonini, Andrea; Biagini, Denise; Di Francesco, Fabio] Univ Pisa, Dept Chem & Ind Chem, I-56124 Pisa, Italy.
   [Poma, Noemi; Bottai, Daria; Tavanti, Arianna] Univ Pisa, Dept Biol, I-56127 Pisa, Italy.
C3 University of Pisa; University of Pisa
RP Poma, N; Vivaldi, F; Bonini, A (通讯作者)，Univ Pisa, Dept Chem & Ind Chem, I-56124 Pisa, Italy.; Poma, N (通讯作者)，Univ Pisa, Dept Biol, I-56127 Pisa, Italy.
EM noemi.pomasajama@unipi.it; federicomaria.vivaldi@phd.unipi.it;
   andrea.bonini@phd.unipi.it
CR Adjemian J, 2010, LANGMUIR, V26, P10347, DOI 10.1021/la100397g
   Agren MS, 2000, ACTA DERM-VENEREOL, P3
   Aldrich S., PROD INF TRYPS BOV P
   Arredondo M, 2012, ECS ELECTROCHEM LETT, V1, pB1, DOI 10.1149/2.008205eel
   Banis G, 2018, APPL SCI-BASEL, V8, DOI 10.3390/app8020208
   Bas D, 2010, ELECTROANAL, V22, P265, DOI 10.1002/elan.200900344
   Bigi A, 2001, BIOMATERIALS, V22, P763, DOI 10.1016/S0142-9612(00)00236-2
   DAMINK LHHO, 1995, J MATER SCI-MATER M, V6, P460, DOI 10.1007/BF00123371
   Gonzalez-Fernandez E, 2018, BIOSENS BIOELECTRON, V119, P209, DOI 10.1016/j.bios.2018.08.013
   Gonzalez-Fernandez E, 2016, BIOSENS BIOELECTRON, V84, P82, DOI 10.1016/j.bios.2015.11.088
   Ionescu RE, 2008, BIOSENS BIOELECTRON, V24, P489, DOI 10.1016/j.bios.2008.06.021
   Ionescu RE, 2006, ANAL CHEM, V78, P6327, DOI 10.1021/ac060253w
   Isik B, 2017, INT J PEPT RES THER, V23, P313, DOI 10.1007/s10989-016-9563-3
   Kawahara J, 1997, POLYMER MODIFICATION, P119
   Kessler E, 2014, METHODS MOL BIOL, V1149, P135, DOI 10.1007/978-1-4939-0473-0_13
   Kirchhain A, 2019, TRAC-TREND ANAL CHEM, V110, P35, DOI 10.1016/j.trac.2018.10.027
   Liu GD, 2006, J AM CHEM SOC, V128, P12382, DOI 10.1021/ja0626638
   Lopez-Otin C, 2008, J BIOL CHEM, V283, P30433, DOI 10.1074/jbc.R800035200
   McCarty SM, 2013, ADV WOUND CARE, V2, P438, DOI 10.1089/wound.2012.0370
   Migneault I, 2004, BIOTECHNIQUES, V37, P790, DOI 10.2144/04375RV01
   Ong ILH, 2017, ANALYST, V142, P1867, DOI 10.1039/c6an02647h
   Palolahti M, 1993, Exp Dermatol, V2, P29, DOI 10.1111/j.1600-0625.1993.tb00196.x
   Perez-Silva JG, 2016, NUCLEIC ACIDS RES, V44, pD351, DOI 10.1093/nar/gkv1201
   Puente XS, 2003, NAT REV GENET, V4, P544, DOI 10.1038/nrg1111
   Ren ZL, 2017, METHODS MOL BIOL, V1626, P79, DOI 10.1007/978-1-4939-7111-4_8
   Ricci S, 2016, CLIN CHEM LAB MED, V54, P1281, DOI 10.1515/cclm-2015-0668
   Ruiz-Vega G, 2018, BIOSENS BIOELECTRON, V115, P45, DOI 10.1016/j.bios.2018.05.020
   SAKSELA O, 1981, ANAL BIOCHEM, V111, P276, DOI 10.1016/0003-2697(81)90564-9
   Scholz F, 2015, CHEMTEXTS, V1, DOI 10.1007/s40828-015-0016-y
   Shabani E, 2020, BIOCHEM ENG J, V164, DOI 10.1016/j.bej.2020.107772
   Sophocleous M, 2017, SENSOR ACTUAT A-PHYS, V267, P106, DOI 10.1016/j.sna.2017.10.013
   Stoytcheva M, 2012, ELECTROCHIM ACTA, V76, P43, DOI 10.1016/j.electacta.2012.04.140
   Syed Rakashanda, 2012, Biotechnology and Molecular Biology Reviews, V7, P90
   Tajhya RB, 2017, METHODS MOL BIOL, V1579, P231, DOI 10.1007/978-1-4939-6863-3_12
   TEMLER RS, 1976, BIOCHIM BIOPHYS ACTA, V445, P720, DOI 10.1016/0005-2744(76)90122-4
   Trengove NJ, 1999, WOUND REPAIR REGEN, V7, P442, DOI 10.1046/j.1524-475X.1999.00442.x
   Ucar A, 2020, ANALYST, V145, P975, DOI 10.1039/c9an02321f
   Vivaldi F, 2020, SENSOR ACTUAT B-CHEM, V322, DOI 10.1016/j.snb.2020.128650
   Xiao H, 2008, ANAL CHEM, V80, P5272, DOI 10.1021/ac8005268
   Yi Q, 2014, SENSORS-BASEL, V14, P10203, DOI 10.3390/s140610203
NR 40
TC 0
Z9 0
U1 10
U2 10
PU ELSEVIER
PI AMSTERDAM
PA RADARWEG 29, 1043 NX AMSTERDAM, NETHERLANDS
SN 0026-265X
EI 1095-9149
J9 MICROCHEM J
JI Microchem J.
PD JUL
PY 2023
VL 190
AR 108631
DI 10.1016/j.microc.2023.108631
EA MAR 2023
PG 8
WC Chemistry, Analytical
WE Science Citation Index Expanded (SCI-EXPANDED)
SC Chemistry
GA A2YV9
UT WOS:000953848800001
DA 2023-07-01
ER

PT J
AU Moldovan, R
   Vereshchagina, E
   Milenko, K
   Iacob, BC
   Bodoki, AE
   Falamas, A
   Tosa, N
   Muntean, CM
   Farca, C
   Bodoki, E
AF Moldovan, Rebeca
   Vereshchagina, Elizaveta
   Milenko, Karolina
   Iacob, Bogdan-Cezar
   Bodoki, Andreea Elena
   Falamas, Alexandra
   Tosa, Nicoleta
   Muntean, Cristina M.
   Farca, Cosmin
   Bodoki, Ede
TI Review on combining surface-enhanced Raman spectroscopy and
   electrochemistry for analytical applications
SO ANALYTICA CHIMICA ACTA
LA English
DT Review
DE Spectroelectrochemistry; EC-SERS; Sensor; Fabrication; Miniaturization;
   Point-of-need
ID CYTOCHROME-C; SINGLE MOLECULES; URIC-ACID; EC-SERS;
   CORROSION-INHIBITORS; BIOSENSOR PLATFORMS; FOOD SAFETY; LARGE-SCALE;
   CYSTATIN-C; SCATTERING
AB The discovery of surface enhanced Raman scattering (SERS) from an electrochemical (EC)-SERS experiment is known as a historic breakthrough. Five decades have passed and Raman spectroelectrochemistry (SEC) has developed into a common characterization tool that provides information about the electrode eelectrolyte interface. Recently, this technique has been successfully explored for analytical purposes. EC was found to highly improve the performances of SERS sensors, providing, among others, controlled adsorption of analytes and increased reproducibility. In this review, we highlight the potential of EC-SERS sensors to be implemented for point-of-need (PON) analyses as miniaturized devices, and their ability to revolutionize fields like quality control, diagnosis or environmental and food safety. Important developments have been achieved in Raman spectroelectrochemistry, which now represents a promising alternative to conventional analytical methods and interests more and more researchers. The studies included in this review open endless possibilities for real-life EC-SERS analytical applications.(c) 2021 The Author(s). Published by Elsevier B.V.
C1 [Moldovan, Rebeca; Iacob, Bogdan-Cezar; Bodoki, Ede] Iuliu Hatieganu Univ Med & Pharm, Fac Pharm, Analyt Chem Dept, 4 Louis Pasteur, Cluj Napoca 400349, Romania.
   [Vereshchagina, Elizaveta; Milenko, Karolina] SINTEF Digital, Dept Microsyst & Nanotechnol, MiNaLab, Gaustadalleen 23C, N-0373 Oslo, Norway.
   [Bodoki, Andreea Elena] Iuliu Hatieganu Univ Med & Pharm, Fac Pharm, Gen & Inorgan Chem Dept, 12 Ion Creanga, Cluj Napoca 400010, Romania.
   [Falamas, Alexandra; Tosa, Nicoleta; Muntean, Cristina M.; Farca, Cosmin] Natl Inst Res & Dev Isotop & Mol Technol, 67-103 Donat, Cluj Napoca 400293, Romania.
C3 Iuliu Hatieganu University of Medicine & Pharmacy; SINTEF; Iuliu
   Hatieganu University of Medicine & Pharmacy; National Institute for
   Research & Development of Isotopic & Molecular Technologies Cluj-Napoca
RP Bodoki, E (通讯作者)，Iuliu Hatieganu Univ Med & Pharm, Fac Pharm, Analyt Chem Dept, 4 Louis Pasteur, Cluj Napoca 400349, Romania.; Farca, C (通讯作者)，Natl Inst Res & Dev Isotop & Mol Technol, 67-103 Donat, Cluj Napoca 400293, Romania.
EM cfarcau@itim-cj.ro; bodokie@umfcluj.ro
RI Farcau, Cosmin/B-5652-2011; Falamas, Alexandra/E-7698-2011; TOSA,
   NICOLETA I/C-3630-2011; Iacob, Bogdan-Cezar/P-5973-2014; Tosa,
   Nicoleta/A-1767-2016
OI Farcau, Cosmin/0000-0001-8602-0771; Falamas,
   Alexandra/0000-0001-6449-057X; Iacob, Bogdan-Cezar/0000-0002-7956-1251;
   Tosa, Nicoleta/0000-0002-4097-0656; Milenko,
   Karolina/0000-0002-6564-7599
FU  [2014-2021];  [32/2020]
FX Acknowledgement The research leading to these results has received
   funding from the NO Grants 2014-2021, under Project contract no.
   32/2020.
CR Abdalla A, 2021, ANNU REV ANAL CHEM, V14, P47, DOI 10.1146/annurev-anchem-091120-093659
   Abdelsalam M, 2008, LANGMUIR, V24, P7018, DOI 10.1021/la800410x
   Ahmed A, 2014, CLIN MICROBIOL REV, V27, P631, DOI 10.1128/CMR.00120-13
   ALBRECHT MG, 1977, J AM CHEM SOC, V99, P5215, DOI 10.1021/ja00457a071
   Almeida MI, 2011, MUTAT RES-FUND MOL M, V717, P1, DOI 10.1016/j.mrfmmm.2011.03.009
   An MX, 2015, GENOM PROTEOM BIOINF, V13, P345, DOI 10.1016/j.gpb.2015.08.005
   Andersen NI, 2019, CHEMELECTROCHEM, V6, P246, DOI 10.1002/celc.201800578
   Anderson TJ, 2020, ANAL CHEM, V92, P6748, DOI 10.1021/acs.analchem.0c00921
   Nguyen A, 2016, ANALYST, V141, P3630, DOI 10.1039/c6an00155f
   [Anonymous], SPELEC RAMAN INSTRUM
   [Anonymous], 2021, IMEC ONCHIP SOLUTION, P2
   [Anonymous], EL MICR
   [Anonymous], METROHM DROPSENS SPE
   [Anonymous], ZIMMER PEACOCK AS
   [Anonymous], TRUE RAMAN IMAGINGTM
   Arenas JF, 2002, J CHEM PHYS, V116, P7207, DOI 10.1063/1.1450542
   Bailey MR, 2015, ANAL CHEM, V87, P4347, DOI 10.1021/acs.analchem.5b00075
   Bao B, 2021, ADV MATER, V33, DOI 10.1002/adma.202101272
   Baracu AM, 2021, J ELECTROCHEM SOC, V168, DOI 10.1149/1945-7111/abe8b6
   Barek J, 2021, CHEMOSENSORS, V9, DOI 10.3390/chemosensors9010012
   Bell SEJ, 2006, J AM CHEM SOC, V128, P15580, DOI 10.1021/ja066263w
   BETZIG E, 1993, SCIENCE, V262, P1422, DOI 10.1126/science.262.5138.1422
   Bindesri SD, 2020, ANALYST, V145, P1849, DOI 10.1039/c9an02173f
   Bindesri SD, 2018, ANALYST, V143, P4128, DOI 10.1039/c8an01117f
   Brasiliense V, 2021, J RAMAN SPECTROSC, V52, P339, DOI 10.1002/jrs.5974
   Brolo AG, 2003, J ELECTROANAL CHEM, V547, P163, DOI 10.1016/S0022-0728(03)00215-8
   Brown RJC, 2006, FARADAY DISCUSS, V132, P201, DOI 10.1039/b506751k
   Cao PG, 2005, J RAMAN SPECTROSC, V36, P725, DOI 10.1002/jrs.1341
   Cao Y, 2021, MICROMACHINES-BASEL, V12, DOI 10.3390/mi12060632
   Cardoso RM, 2020, ANAL CHIM ACTA, V1118, P73, DOI 10.1016/j.aca.2020.03.028
   Chen J, 2000, APPL PHYS LETT, V77, P1224, DOI 10.1063/1.1289650
   Chen K, 2019, SENSORS-BASEL, V19, DOI 10.3390/s19173676
   Choi D, 2010, SMALL, V6, P1741, DOI 10.1002/smll.200901937
   Choi S, 2013, ANAL CHIM ACTA, V779, P1, DOI 10.1016/j.aca.2013.03.058
   Colceriu-Simon IM, 2019, DIAGNOSTICS, V9, DOI 10.3390/diagnostics9030101
   Convery N, 2019, MICRO NANO ENG, V2, P76, DOI 10.1016/j.mne.2019.01.003
   Cortes E, 2010, J AM CHEM SOC, V132, P18034, DOI 10.1021/ja108989b
   COTTON TM, 1980, J AM CHEM SOC, V102, P7960, DOI 10.1021/ja00547a036
   Cruz AFD, 2014, BIOSENS BIOELECTRON, V62, P249, DOI 10.1016/j.bios.2014.06.053
   Cuesta A, 2012, ACS CATAL, V2, P728, DOI 10.1021/cs200661z
   Cui L, 2015, SCI REP-UK, V5, DOI 10.1038/srep11920
   Das G, 2013, SCI REP-UK, V3, DOI 10.1038/srep01792
   de Albuquerque CDL, 2020, ACS PHOTONICS, V7, P434, DOI 10.1021/acsphotonics.9b01395
   Dendisova M, 2019, APPL SURF SCI, V470, P716, DOI 10.1016/j.apsusc.2018.11.120
   Dendisova M, 2013, J PHYS CHEM C, V117, P21245, DOI 10.1021/jp4040985
   Dendisova-Vyskovska M, 2013, J MOL STRUCT, V1038, P19, DOI 10.1016/j.molstruc.2013.01.023
   Devasenathipathy R, 2021, ELECTROCHIM ACTA, V367, DOI 10.1016/j.electacta.2020.137485
   Di Martino G, 2017, FARADAY DISCUSS, V205, P537, DOI 10.1039/c7fd00130d
   Ding RY, 2021, ANAL CHEM, V93, P1880, DOI 10.1021/acs.analchem.0c04247
   Do H, 2019, LANGMUIR, V35, P7043, DOI 10.1021/acs.langmuir.9b00184
   Downs AM, 2021, ACS SENSORS, V6, P2299, DOI 10.1021/acssensors.1c00354
   Durucan O, 2017, ACS SENSORS, V2, P1400, DOI 10.1021/acssensors.7b00499
   FAN FRF, 1995, SCIENCE, V267, P871, DOI 10.1126/science.267.5199.871
   Feller C, 2021, J SENS SENS SYST, V10, P83, DOI 10.5194/jsss-10-83-2021
   Ferreira PC, 2019, TRAC-TREND ANAL CHEM, V119, DOI 10.1016/j.trac.2019.115622
   FLEISCHMANN M, 1986, ELECTROCHIM ACTA, V31, P907, DOI 10.1016/0013-4686(86)80003-2
   FLEISCHMANN M, 1983, J ELECTROANAL CHEM, V158, P153, DOI 10.1016/S0022-0728(83)80345-3
   FLEISCHMANN M, 1974, CHEM PHYS LETT, V26, P163, DOI 10.1016/0009-2614(74)85388-1
   FLEISCHMANN M, 1985, J ELECTROANAL CHEM, V182, P87, DOI 10.1016/0368-1874(85)85442-3
   FLEISCHMANN M, 1981, J ELECTROANAL CHEM, V117, P243, DOI 10.1016/S0022-0728(81)80086-1
   FLEISCHMANN M, 1983, J ELECTROANAL CHEM, V146, P367, DOI 10.1016/S0022-0728(83)80596-8
   Fliser D, 2001, AM J KIDNEY DIS, V37, P79, DOI 10.1053/ajkd.2001.20591
   Garoz-Ruiz J, 2019, ELECTROANAL, V31, P1254, DOI 10.1002/elan.201900075
   Ge TT, 2019, NANOTECHNOLOGY, V30, DOI 10.1088/1361-6528/ab3dc1
   Ghidoni R, 2010, J ALZHEIMERS DIS, V22, P985, DOI 10.3233/JAD-2010-101095
   Goodall BL, 2013, PHYS CHEM CHEM PHYS, V15, P1382, DOI 10.1039/c2cp42596c
   Greene BHC, 2017, J PHYS CHEM C, V121, P8084, DOI 10.1021/acs.jpcc.7b01179
   Gu X, 2018, ANNU REV ANAL CHEM, V11, P147, DOI 10.1146/annurev-anchem-061417-125724
   Gustafson D, 2016, BEST PRACT RES CL EN, V30, P563, DOI 10.1016/j.beem.2016.07.002
   Hamzah HH, 2018, ELECTROCHEM COMMUN, V96, P27, DOI 10.1016/j.elecom.2018.09.006
   Haroon M, 2021, ELECTROCHIM ACTA, V387, DOI 10.1016/j.electacta.2021.138463
   Hassanain WA, 2018, ANAL CHEM, V90, P10843, DOI 10.1021/acs.analchem.8b02121
   Hernandez S, 2021, ELECTROCHIM ACTA, V380, DOI 10.1016/j.electacta.2021.138223
   Hernandez S, 2020, J ELECTROANAL CHEM, V879, DOI 10.1016/j.jelechem.2020.114743
   Hernandez S, 2020, ELECTROCHIM ACTA, V334, DOI 10.1016/j.electacta.2019.135561
   Hernandez S, 2019, ANAL CHIM ACTA, V1085, P61, DOI 10.1016/j.aca.2019.07.057
   HILDEBRANDT P, 1989, BIOCHEMISTRY-US, V28, P6710, DOI 10.1021/bi00442a026
   Hu YL, 2021, TALANTA, V228, DOI 10.1016/j.talanta.2021.122240
   Huang CY, 2020, SENSORS-BASEL, V20, DOI 10.3390/s20247066
   Huang Y, 2013, LAB CHIP, V13, P3929, DOI 10.1039/c3lc50437a
   Huang ZC, 2019, J MATER CHEM B, V7, P3755, DOI 10.1039/c9tb00666d
   Ibanez D, 2021, SPECTROCHIM ACTA A, V248, DOI 10.1016/j.saa.2020.119174
   Ibanez D, 2020, TALANTA, V206, DOI 10.1016/j.talanta.2019.120190
   Inagaki M, 2019, CURR OPIN ELECTROCHE, V17, P143, DOI 10.1016/j.coelec.2019.06.001
   Jeon TY, 2016, NANO CONVERG, V3, DOI 10.1186/s40580-016-0078-6
   Jiang L, 2021, TRENDS FOOD SCI TECH, V112, P225, DOI 10.1016/j.tifs.2021.04.006
   Johnson RJ, 2011, HYPERTENSION, V58, P548, DOI 10.1161/HYPERTENSIONAHA.111.178921
   Kambhampati P, 1998, J CHEM PHYS, V108, P5013, DOI 10.1063/1.475909
   Karaballi RA, 2015, PHYS CHEM CHEM PHYS, V17, P21356, DOI 10.1039/c4cp05077k
   Karaballi RA, 2018, PHYS CHEM CHEM PHYS, V20, P4513, DOI 10.1039/c7cp06838g
   Karimi-Maleh H, 2020, CHEM REC, V20, P682, DOI 10.1002/tcr.201900092
   Kato F, 2018, ACS PHOTONICS, V5, P788, DOI 10.1021/acsphotonics.7b00841
   Kato M, 2013, FREE RADICAL BIO MED, V64, P85, DOI 10.1016/j.freeradbiomed.2013.06.009
   Kayran YU, 2019, ELECTROANAL, V31, P267, DOI 10.1002/elan.201800579
   Keeler AJ, 2019, CURR OPIN ELECTROCHE, V17, P90, DOI 10.1016/j.coelec.2019.04.009
   Keeler AJ, 2019, ELECTROCHIM ACTA, V305, P378, DOI 10.1016/j.electacta.2019.03.044
   KESTER JJ, 1982, J ELECTROCHEM SOC, V129, P1716, DOI 10.1149/1.2124256
   Kita DM, 2020, OPT EXPRESS, V28, P14963, DOI 10.1364/OE.392486
   Koh CSL, 2017, ANGEW CHEM INT EDIT, V56, P8813, DOI 10.1002/anie.201704433
   Koklu A, 2021, ACS NANO, V15, P8130, DOI 10.1021/acsnano.0c09893
   Kurouski D, 2015, NANO LETT, V15, P7956, DOI 10.1021/acs.nanolett.5b04177
   Labat C, 2018, DIS MARKERS, V2018, DOI 10.1155/2018/3152146
   Langer J, 2020, ACS NANO, V14, P28, DOI 10.1021/acsnano.9b04224
   Le Ru EC, 2006, J PHYS CHEM B, V110, P1944, DOI 10.1021/jp054732v
   Le Ru EC, 2012, ANNU REV PHYS CHEM, V63, P65, DOI 10.1146/annurev-physchem-032511-143757
   Lecomte S, 1998, J AM CHEM SOC, V120, P7381, DOI 10.1021/ja981130z
   Lee HK, 2014, ANGEW CHEM INT EDIT, V53, P5054, DOI 10.1002/anie.201401026
   Lee T, 2020, ADV SCI, V7, DOI 10.1002/advs.201902477
   Leong SX, 2021, ACS NANO, V15, P1817, DOI 10.1021/acsnano.0c09670
   Li JF, 2010, NATURE, V464, P392, DOI 10.1038/nature08907
   Li Y, 2014, BIOSENS BIOELECTRON, V51, P304, DOI 10.1016/j.bios.2013.07.055
   Lin XM, 2009, ANAL BIOANAL CHEM, V394, P1729, DOI 10.1007/s00216-009-2761-5
   Lin YK, 2020, LANGMUIR, V36, P5990, DOI 10.1021/acs.langmuir.0c00863
   Liu JJ, 2021, APPL SURF SCI, V566, DOI 10.1016/j.apsusc.2021.150617
   Lombardi JR, 2009, ACCOUNTS CHEM RES, V42, P734, DOI 10.1021/ar800249y
   Lynk TP, 2018, ANAL CHEM, V90, P12639, DOI 10.1021/acs.analchem.8b02806
   Lynk TP, 2018, SENSOR ACTUAT B-CHEM, V257, P270, DOI 10.1016/j.snb.2017.10.137
   Maduraiveeran G, 2018, BIOSENS BIOELECTRON, V103, P113, DOI 10.1016/j.bios.2017.12.031
   Maduraiveeran G, 2017, TRENDS ENVIRON ANAL, V13, P10, DOI 10.1016/j.teac.2017.02.001
   Martin-Yerga D, 2018, ELECTROANAL, V30, P1095, DOI 10.1002/elan.201800023
   Martin-Yerga D, 2018, CHEM COMMUN, V54, P5748, DOI 10.1039/c8cc02069h
   Martin-Yerga D, 2018, ELECTROCHIM ACTA, V264, P183, DOI 10.1016/j.electacta.2018.01.060
   Mekonnen ML, 2021, SENSOR ACTUAT B-CHEM, V345, DOI 10.1016/j.snb.2021.130401
   MENGOLI G, 1983, ELECTROCHIM ACTA, V28, P1733
   Millo D, 2007, LANGMUIR, V23, P4340, DOI 10.1021/la062668i
   Min JH, 2021, BIOSENS BIOELECTRON, V172, DOI 10.1016/j.bios.2020.112750
   MOERNER WE, 1989, PHYS REV LETT, V62, P2535, DOI 10.1103/PhysRevLett.62.2535
   Mohammadniaei M, 2018, J BIOTECHNOL, V274, P40, DOI 10.1016/j.jbiotec.2018.03.014
   Moretta R, 2021, SENSORS-BASEL, V21, DOI 10.3390/s21041336
   Morton SM, 2009, PHYS CHEM CHEM PHYS, V11, P7424, DOI 10.1039/b904745j
   Mosier-Boss PA, 2017, NANOMATERIALS-BASEL, V7, DOI 10.3390/nano7060142
   Moskovits M, 2005, J RAMAN SPECTROSC, V36, P485, DOI 10.1002/jrs.1362
   Moya A, 2017, CURR OPIN ELECTROCHE, V3, P29, DOI 10.1016/j.coelec.2017.05.003
   Murgida DH, 2004, J PHYS CHEM B, V108, P2261, DOI 10.1021/jp0353800
   Musiani M, 2014, DEVELOPMENTS IN ELECTROCHEMISTRY: SCIENCE INSPIRED BY MARTIN FLEISCHMANN, P137
   MUSIANI MM, 1987, J ELECTROANAL CHEM, V217, P187, DOI 10.1016/0022-0728(87)85073-8
   Mutluay R, 2012, ADV THER, V29, P276, DOI 10.1007/s12325-012-0006-z
   Hernandez CN, 2018, TALANTA, V178, P85, DOI 10.1016/j.talanta.2017.09.004
   Negri P, 2013, ANAL CHEM, V85, P10159, DOI 10.1021/ac401537k
   Odijk M, 2018, ANNU REV ANAL CHEM, V11, P421, DOI 10.1146/annurev-anchem-061417-125642
   ORRIT M, 1990, PHYS REV LETT, V65, P2716, DOI 10.1103/PhysRevLett.65.2716
   OTTO A, 1984, TOP APPL PHYS, V54, P289
   Ouyang L, 2017, REV ANAL CHEM, V36, DOI 10.1515/revac-2016-0027
   Palacios RE, 2006, J AM CHEM SOC, V128, P9028, DOI 10.1021/ja062848e
   Pallaoro A, 2015, ACS NANO, V9, P4328, DOI 10.1021/acsnano.5b00750
   Park S, 2002, J AM CHEM SOC, V124, P2428, DOI 10.1021/ja017406b
   Perales-Rondon JV, 2018, ELECTROCHIM ACTA, V282, P377, DOI 10.1016/j.electacta.2018.06.079
   Perez-Estebanez M, 2021, ELECTROCHIM ACTA, V388, DOI 10.1016/j.electacta.2021.138615
   Perez-Estebanez M, 2020, ELECTROCHIM ACTA, V353, DOI 10.1016/j.electacta.2020.136560
   Perumal J, 2021, NANOSCALE, V13, P553, DOI 10.1039/d0nr06832b
   PETTINGER B, 1981, J CHEM PHYS, V74, P934, DOI 10.1063/1.441148
   Pfisterer JHK, 2018, CURR OPIN ELECTROCHE, V8, P96, DOI 10.1016/j.coelec.2018.03.023
   Premasiri WR, 2016, ANAL BIOANAL CHEM, V408, P4631, DOI 10.1007/s00216-016-9540-x
   Premasiri WR, 2001, LASER SURG MED, V28, P330, DOI 10.1002/lsm.1058
   Quinton D, 2011, LAB CHIP, V11, P1342, DOI 10.1039/c0lc00585a
   Rajasekaran PR, 2020, MICROSYST NANOENG, V6, DOI 10.1038/s41378-020-00208-z
   Restaino SM, 2019, ANAL CHIM ACTA, V1060, P17, DOI 10.1016/j.aca.2018.11.057
   Riordan CM, 2016, FARADAY DISCUSS, V187, P473, DOI 10.1039/c5fd00155b
   Robinson AM, 2012, ANAL CHEM, V84, P1760, DOI 10.1021/ac2030078
   RUBIM JC, 1989, J ELECTROANAL CHEM, V258, P327, DOI 10.1016/0022-0728(89)85118-6
   Salve M., 2021, MICROELECTRON SIGNAL, Vfirst, P12
   SANCHEZ LA, 1985, J PHYS CHEM-US, V89, P763, DOI 10.1021/j100251a009
   Sanger K, 2017, ACS SENSORS, V2, P1869, DOI 10.1021/acssensors.7b00783
   Sarfo DK, 2019, SENSOR ACTUAT B-CHEM, V287, P9, DOI 10.1016/j.snb.2019.02.012
   Sartin MM, 2020, J CHEM PHYS, V153, DOI 10.1063/5.0027917
   Schmidt-Speicher LM, 2021, CURR OPIN ELECTROCHE, V29, DOI 10.1016/j.coelec.2021.100755
   Shacham-Diamand Y, 2021, ISR J CHEM, V61, P51, DOI 10.1002/ijch.202100011
   Simoska O, 2019, ANALYST, V144, P6461, DOI 10.1039/c9an01747j
   SOCKALINGUM D, 1991, SPECTROCHIM ACTA A, V47, P1475, DOI 10.1016/0584-8539(91)80239-F
   Solis DM, 2017, ACS PHOTONICS, V4, P329, DOI 10.1021/acsphotonics.6b00786
   Stefancu A, 2021, NANO LETT, V21, P6592, DOI 10.1021/acs.nanolett.1c02003
   Sun JY, 2019, NEW J CHEM, V43, P13381, DOI 10.1039/c9nj01598a
   Sun MT, 2011, J PHYS CHEM C, V115, P9629, DOI 10.1021/jp201002v
   Sur UK, 2013, CURR SCI INDIA, V105, P923
   Talari ACS, 2015, APPL SPECTROSC REV, V50, P46, DOI 10.1080/05704928.2014.923902
   Tang HB, 2018, J ELECTROCHEM SOC, V165, pB3098, DOI 10.1149/2.0161808jes
   Temiz Y, 2015, MICROELECTRON ENG, V132, P156, DOI 10.1016/j.mee.2014.10.013
   Teng YJ, 2020, NEW J CHEM, V44, P1777, DOI 10.1039/c9nj06000f
   Tesch GH, 2010, NEPHROLOGY, V15, P609, DOI 10.1111/j.1440-1797.2010.01361.x
   Tian T, 2015, ORG BIOMOL CHEM, V13, P2226, DOI 10.1039/c4ob02104e
   Tian ZQ, 2007, CHEM COMMUN, P3514, DOI 10.1039/b616986d
   Tian ZQ, 2014, DEVELOPMENTS IN ELECTROCHEMISTRY: SCIENCE INSPIRED BY MARTIN FLEISCHMANN, P113
   Tian ZQ, 2002, J PHYS CHEM B, V106, P9463, DOI 10.1021/jp0257449
   Tian ZQ, 2004, ANNU REV PHYS CHEM, V55, P197, DOI 10.1146/annurev.physchem.54.011002.103833
   TIAN ZQ, 1990, ELECTROCHIM ACTA, V35, P879, DOI 10.1016/0013-4686(90)90084-D
   Tiggelaar RM, 2005, SENSOR ACTUAT A-PHYS, V119, P196, DOI 10.1016/j.sna.2004.09.004
   Tsai MH, 2019, ACS APPL MATER INTER, V11, P1402, DOI 10.1021/acsami.8b16989
   Valley N, 2013, J PHYS CHEM LETT, V4, P2599, DOI 10.1021/jz4012383
   van den Brink FTG, 2015, TRAC-TREND ANAL CHEM, V70, P40, DOI 10.1016/j.trac.2015.01.014
   Velicka M, 2021, SPECTROCHIM ACTA A, V246, DOI 10.1016/j.saa.2020.118956
   Vezvaie M, 2013, ELECTROCHIM ACTA, V110, P120, DOI 10.1016/j.electacta.2013.03.139
   Vunckx K, 2020, PROC SPIE, V11421, DOI 10.1117/12.2557790
   Wain AJ, 2017, ADV PHYS-X, V2, P188, DOI 10.1080/23746149.2016.1268931
   Wang HH, 2006, ADV MATER, V18, P491, DOI 10.1002/adma.200501875
   Wei D, 2009, LAB CHIP, V9, P2123, DOI 10.1039/b903118a
   Willets KA, 2019, CURR OPIN ELECTROCHE, V13, P18, DOI 10.1016/j.coelec.2018.10.005
   Wu DY, 2008, CHEM SOC REV, V37, P1025, DOI 10.1039/b707872m
   Wu L, 2014, BIOSENS BIOELECTRON, V62, P13, DOI 10.1016/j.bios.2014.06.026
   Xia L, 2021, J SEP SCI, V44, P1752, DOI 10.1002/jssc.202001196
   Xiao T, 2020, TALANTA, V206, DOI 10.1016/j.talanta.2019.120210
   Xu HX, 2000, PHYS REV E, V62, P4318, DOI 10.1103/PhysRevE.62.4318
   Yamamoto YS, 2014, J PHOTOCH PHOTOBIO C, V21, P81, DOI 10.1016/j.jphotochemrev.2014.10.001
   Yaroshenko I, 2015, TALANTA, V131, P556, DOI 10.1016/j.talanta.2014.08.030
   Yaseen T, 2018, TRENDS FOOD SCI TECH, V72, P162, DOI 10.1016/j.tifs.2017.12.012
   Yazdi SH, 2013, ANAL CHEM, V85, P10605, DOI 10.1021/ac402744z
   Yazdi SH, 2012, ANAL CHEM, V84, P7992, DOI 10.1021/ac301747b
   Yazdi SH, 2012, BIOMICROFLUIDICS, V6, DOI 10.1063/1.3677369
   Yoo EH, 2010, SENSORS-BASEL, V10, P4558, DOI 10.3390/s100504558
   Yu Y, 2018, J PHYS CHEM C, V122, P5040, DOI 10.1021/acs.jpcc.7b12080
   Yuan T, 2015, ANAL CHEM, V87, P2588, DOI 10.1021/ac504136j
   Yuan YF, 2017, COORDIN CHEM REV, V337, P1, DOI 10.1016/j.ccr.2017.02.006
   Zaleski S, 2017, ANAL CHEM, V89, P2497, DOI 10.1021/acs.analchem.6b04636
   Zaleski S, 2016, J PHYS CHEM C, V120, P24982, DOI 10.1021/acs.jpcc.6b09022
   Zayak AT, 2011, PHYS REV LETT, V106, DOI 10.1103/PhysRevLett.106.083003
   Zeng FY, 2019, ANAL CHEM, V91, P1064, DOI 10.1021/acs.analchem.8b04441
   Zhang W, 2020, CHINESE CHEM LETT, V31, P589, DOI 10.1016/j.cclet.2019.09.022
   Zhao LL, 2015, ANAL CHEM, V87, P441, DOI 10.1021/ac503967s
   Zhao YQ, 2015, J MATER CHEM A, V3, P6408, DOI 10.1039/c4ta07076c
   Zhou H, 2021, ANAL CHEM, V93, P6120, DOI 10.1021/acs.analchem.0c05221
   Zhu ZC, 2018, B CHEM SOC JPN, V91, P1579, DOI 10.1246/bcsj.20180172
NR 220
TC 16
Z9 16
U1 45
U2 129
PU ELSEVIER
PI AMSTERDAM
PA RADARWEG 29, 1043 NX AMSTERDAM, NETHERLANDS
SN 0003-2670
EI 1873-4324
J9 ANAL CHIM ACTA
JI Anal. Chim. Acta
PD MAY 29
PY 2022
VL 1209
AR 339250
DI 10.1016/j.aca.2021.339250
EA MAY 2022
PG 25
WC Chemistry, Analytical
WE Science Citation Index Expanded (SCI-EXPANDED)
SC Chemistry
GA 1S9PX
UT WOS:000804375300010
PM 35569862
OA hybrid
DA 2023-07-01
ER

PT J
AU Wang, LL
   Zhang, JR
   Wu, XG
   Zhu, JJ
AF Wang, Linlin
   Zhang, Jian-Rong
   Wu, Xiaoge
   Zhu, Jun-Jie
TI Advances in the enzymatic biofuel cell powered sensing systems for tumor
   diagnosis and regulation
SO TRAC-TRENDS IN ANALYTICAL CHEMISTRY
LA English
DT Review
DE Self-powered biosensors; Enzymatic biofuel cell; Tumor biomarker; Tumor
   diagnosis; Health regulation
ID OUTPUT TRIBOELECTRIC NANOGENERATOR; ELECTROCHEMICAL DETECTION;
   BIOSENSOR; MICRORNA; APTASENSOR; THERAPY; TARGET; ENERGY; AGENTS; FACILE
AB Tumors are the leading killers of human health, however, diagnosis on tumors are neither timely nor accurate due to the high detection cost and high technical requirements. For cancer diagnosis and treatment, self-powered biosensors based on enzymatic biofuel cells have the advantages of simple structure, easy miniaturization, instantaneous response to analytes, and high economic applicability. It is of great significance for the development of portable and personalized biosensors. Over the past twenty years, a number of prominent self-powered biosensors have been created to diagnose tumor via analyzing the corresponding biomarkers with low cost. What's more, some intelligent self-powered biosensors with integrated diagnostic and therapeutic functions have also been reported. In this review, the focus of this work is on the development of self-powered biosensors in tumor diagnosis and intelligent regulation from the aspects of design and working principles. Furthermore, the challenge for the future work is also analyzed. (C) 2021 Elsevier B.V. All rights reserved.
C1 [Wang, Linlin; Zhang, Jian-Rong; Zhu, Jun-Jie] Nanjing Univ, Sch Chem & Chem Engn, State Key Lab Analyt Chem Life Sci, Nanjing 210093, Peoples R China.
   [Wu, Xiaoge] Yangzhou Univ, Environm Sci & Engn Coll, Yangzhou 225009, Jiangsu, Peoples R China.
C3 Nanjing University; Yangzhou University
RP Zhu, JJ (通讯作者)，Nanjing Univ, Sch Chem & Chem Engn, State Key Lab Analyt Chem Life Sci, Nanjing 210093, Peoples R China.; Wu, XG (通讯作者)，Yangzhou Univ, Environm Sci & Engn Coll, Yangzhou 225009, Jiangsu, Peoples R China.
EM xgwu@yzu.edu.cn; jjzhu@nju.edu.cn
FU National Natural Science Foundation of China [22004060, 22074062,
   52100014]; Shandong Provincial Natural Science Foundation [ZR2020ZD37];
   Natural Science Foundation of Jiangsu Province [BK20200305]
FX We gratefully acknowledge the financial support from the National
   Natural Science Foundation of China (22004060, 22074062 and 52100014),
   we also thanks the financial support from Shandong Provincial Natural
   Science Foundation (ZR2020ZD37), L. L. Wang is also thankful for
   financial support from the Natural Science Foundation of Jiangsu
   Province (BK20200305).
CR Bagheri E, 2018, BIOSENS BIOELECTRON, V111, P1, DOI 10.1016/j.bios.2018.03.070
   Bai HT, 2017, TUMOR BIOL, V39, DOI 10.1177/1010428317695964
   Bai J, 2018, J AM CHEM SOC, V140, P106, DOI 10.1021/jacs.7b11114
   Bandodkar AJ, 2019, SCI ADV, V5, DOI 10.1126/sciadv.aav3294
   Bennett R, 2020, BIOELECTROCHEMISTRY, V133, DOI 10.1016/j.bioelechem.2020.107460
   Bollella P, 2021, BIOSENS BIOELECTRON, V176, DOI 10.1016/j.bios.2020.112909
   Chen XH, 2019, ADV FUNCT MATER, V29, DOI 10.1002/adfm.201905785
   Chen XM, 2016, ONCOL LETT, V12, P4937, DOI 10.3892/ol.2016.5308
   Choi KY, 2012, NANOSCALE, V4, P330, DOI 10.1039/c1nr11277e
   Dhanjai, 2020, ANAL CHEM, V92, P5830, DOI 10.1021/acs.analchem.9b05466
   Franco JH, 2021, BIOSENSORS-BASEL, V11, DOI 10.3390/bios11020041
   Gai PP, 2020, CHEM COMMUN, V56, P7116, DOI 10.1039/d0cc03039b
   Gai PP, 2018, ACS APPL MATER INTER, V10, P9325, DOI 10.1021/acsami.8b01001
   Gai PP, 2017, ANAL CHEM, V89, P2163, DOI 10.1021/acs.analchem.6b05109
   Gai PP, 2015, CHEM COMMUN, V51, P16763, DOI 10.1039/c5cc07520c
   Gao AR, 2013, NANO LETT, V13, P4123, DOI 10.1021/nl401628y
   Grattieri M, 2018, ACS SENSORS, V3, P44, DOI 10.1021/acssensors.7b00818
   Gu CC, 2021, BIOSENS BIOELECTRON, V176, DOI 10.1016/j.bios.2020.112907
   Gu CC, 2020, ANAL CHEM, V92, P5426, DOI 10.1021/acs.analchem.0c00160
   Gu CC, 2019, ANAL CHEM, V91, P8697, DOI 10.1021/acs.analchem.9b02510
   Gu CC, 2019, J MATER CHEM B, V7, P2277, DOI 10.1039/c9tb00222g
   Gu CC, 2018, CHEM COMMUN, V54, P5438, DOI 10.1039/c8cc02328j
   Hao S, 2021, NANO RES, V14, P707, DOI 10.1007/s12274-020-3101-5
   Hao S, 2020, J MATER CHEM B, V8, P3393, DOI 10.1039/c9tb02428j
   Hou CT, 2015, ANAL CHEM, V87, P3382, DOI 10.1021/ac504694z
   Huang MJ, 2020, BIOSENS BIOELECTRON, V165, DOI 10.1016/j.bios.2020.112357
   Im H, 2014, NAT BIOTECHNOL, V32, P490, DOI 10.1038/nbt.2886
   Jansson MD, 2012, MOL ONCOL, V6, P590, DOI 10.1016/j.molonc.2012.09.006
   Jeerapan I, 2020, ADV FUNCT MATER, V30, DOI 10.1002/adfm.201906243
   Jeerapan I, 2016, J MATER CHEM A, V4, P18342, DOI [10.1039/c6ta08358g, 10.1039/C6TA08358G]
   Jiang Y, 2017, ANGEW CHEM INT EDIT, V56, P11916, DOI 10.1002/anie.201703807
   Katz E, 2001, J AM CHEM SOC, V123, P10752, DOI 10.1021/ja0167102
   Kawaguchi T, 2016, INT J MOL SCI, V17, DOI 10.3390/ijms17091459
   Li H, 2015, ANAL CHEM, V87, P3736, DOI 10.1021/ac504230j
   Li X, 2021, BIOSENS BIOELECTRON, V171, DOI 10.1016/j.bios.2020.112690
   Li Z, 2020, RESEARCH-CHINA, V2020, DOI 10.34133/2020/8710686
   Liang H, 2016, NANOSCALE, V8, P6071, DOI 10.1039/c5nr08734a
   Lin XY, 2018, ACS NANO, V12, P10281, DOI 10.1021/acsnano.8b05384
   Liu C, 2017, P NATL ACAD SCI USA, V114, P3969, DOI 10.1073/pnas.1621360114
   Liu C, 2019, J AM CHEM SOC, V141, P3817, DOI 10.1021/jacs.9b00007
   Liu ZH, 2012, ANAL CHEM, V84, P3403, DOI 10.1021/ac300217p
   Liu ZR, 2019, ADV MATER, V31, DOI 10.1002/adma.201807795
   Luby BM, 2017, ANGEW CHEM INT EDIT, V56, P13704, DOI 10.1002/anie.201707366
   Ma TC, 2018, J AM CHEM SOC, V140, P211, DOI 10.1021/jacs.7b08900
   Majdecka D, 2018, BIOSENS BIOELECTRON, V102, P383, DOI 10.1016/j.bios.2017.11.045
   Marabita F, 2016, BRIEF BIOINFORM, V17, P204, DOI 10.1093/bib/bbv056
   Markou A, 2016, LUNG CANCER-TARGETS, V7, P19, DOI 10.2147/LCTT.S60341
   Mathew DG, 2020, NANO LETT, V20, P820, DOI 10.1021/acs.nanolett.9b02741
   Melzer C, 2017, BIOMED RES INT-UK, V2017, DOI 10.1155/2017/8534371
   Moreira FTC, 2017, BIOSENS BIOELECTRON, V87, P607, DOI 10.1016/j.bios.2016.08.104
   Mori K, 2019, ANGEW CHEM INT EDIT, V58, P1612, DOI 10.1002/anie.201811142
   Ohayon D, 2020, NAT MATER, V19, P456, DOI 10.1038/s41563-019-0556-4
   Paredes-Aguilera R, 2001, AM J HEMATOL, V68, P69, DOI 10.1002/ajh.1155
   Pinyou P, 2015, BIOELECTROCHEMISTRY, V106, P22, DOI 10.1016/j.bioelechem.2015.04.003
   Plaks V, 2013, SCIENCE, V341, P1186, DOI 10.1126/science.1235226
   Qu LM, 2014, ACS APPL MATER INTER, V6, P7309, DOI 10.1021/am5006783
   Ruff A, 2017, CHEMELECTROCHEM, V4, P890, DOI 10.1002/celc.201600864
   Shin K, 2017, NAT COMMUN, V8, DOI 10.1038/ncomms15807
   Silva SS, 2015, FORENSIC SCI INT-GEN, V14, P1, DOI 10.1016/j.fsigen.2014.09.002
   Slaughter G, 2017, SCI REP-UK, V7, DOI 10.1038/s41598-017-01665-9
   Slaughter G, 2016, BIOSENS BIOELECTRON, V78, P45, DOI 10.1016/j.bios.2015.11.022
   Song W, 2014, ANAL CHEM, V86, P2775, DOI 10.1021/ac500011k
   Sun MM, 2021, ACS SENSORS, V6, P275, DOI 10.1021/acssensors.0c02335
   Wang FT, 2020, NANO ENERGY, V68, DOI 10.1016/j.nanoen.2019.104310
   Wang LL, 2018, NANO ENERGY, V44, P95, DOI 10.1016/j.nanoen.2017.11.055
   Wang LL, 2018, CHEM SCI, V9, P8482, DOI 10.1039/c8sc04019b
   Wang S, 2017, ACS NANO, V11, P3943, DOI 10.1021/acsnano.7b00373
   Xia KQ, 2020, J MATER CHEM A, V8, P25995, DOI 10.1039/d0ta09440d
   Xia KQ, 2020, NANO ENERGY, V77, DOI 10.1016/j.nanoen.2020.105112
   Xia KQ, 2020, ADV ENERGY MATER, V10, DOI 10.1002/aenm.202000426
   Xia KQ, 2018, NANO ENERGY, V50, P571, DOI 10.1016/j.nanoen.2018.06.019
   Xiong XL, 2013, ANGEW CHEM INT EDIT, V52, P1472, DOI 10.1002/anie.201207063
   Xu C, 2021, MICROSYST NANOENG, V7, DOI 10.1038/s41378-021-00248-z
   Xu J, 2021, SENSOR ACTUAT B-CHEM, V327, DOI 10.1016/j.snb.2020.128933
   Xu LH, 2016, CELL PHYSIOL BIOCHEM, V38, P939, DOI 10.1159/000443046
   Yang S, 2016, SMALL, V12, P360, DOI 10.1002/smll.201503121
   Yu W, 2020, SENSOR ACTUAT B-CHEM, V307, DOI 10.1016/j.snb.2019.127618
   Yu Y, 2020, SCI ROBOT, V5, DOI 10.1126/scirobotics.aaz7946
   Zhang JL, 2021, NANO ENERGY, V84, DOI 10.1016/j.nanoen.2021.105853
   Zhao X, 2017, NAT COMMUN, V8, DOI 10.1038/ncomms14998
   Zhi F, 2013, PLOS ONE, V8, DOI 10.1371/journal.pone.0056718
   Zhou M, 2012, ANGEW CHEM INT EDIT, V51, P2686, DOI 10.1002/anie.201107068
   Zhou M, 2010, LAB CHIP, V10, P2932, DOI [10.1039/c0lc00009d, 10.1039/c01c00009d]
   Zhou M, 2010, J AM CHEM SOC, V132, P2172, DOI 10.1021/ja910634e
   Zhu X, 2019, BIOSENS BIOELECTRON, V146, DOI 10.1016/j.bios.2019.111756
NR 85
TC 5
Z9 5
U1 18
U2 36
PU ELSEVIER SCI LTD
PI OXFORD
PA THE BOULEVARD, LANGFORD LANE, KIDLINGTON, OXFORD OX5 1GB, OXON, ENGLAND
SN 0165-9936
EI 1879-3142
J9 TRAC-TREND ANAL CHEM
JI Trac-Trends Anal. Chem.
PD JAN
PY 2022
VL 146
AR 116476
DI 10.1016/j.trac.2021.116476
PG 9
WC Chemistry, Analytical
WE Science Citation Index Expanded (SCI-EXPANDED)
SC Chemistry
GA 1W2YR
UT WOS:000806643600001
DA 2023-07-01
ER

PT J
AU Bhasin, A
   Choi, EJ
   Drago, NP
   Garrido, JE
   Sanders, EC
   Shin, J
   Andoni, I
   Kim, DH
   Fang, L
   Weiss, GA
   Penner, RM
AF Bhasin, Apurva
   Choi, Eric J.
   Drago, Nicholas P.
   Garrido, Jason E.
   Sanders, Emily C.
   Shin, Jihoon
   Andoni, Ilektra
   Kim, Dong-Hwan
   Fang, Lu
   Weiss, Gregory A.
   Penner, Reginald M.
TI Enhancing the Sensitivity of the Virus BioResistor by Overoxidation:
   Detecting IgG Antibodies
SO ANALYTICAL CHEMISTRY
LA English
DT Article
ID CARBON NANOTUBE; POLYMER; PEDOT; POINT
AB The Virus BioResistor (VBR) is a biosensor capable of rapid and sensitive detection of small protein disease markers using a simple dip-and-read modality. For example, the bladder cancer-associated protein DJ-1 (22 kDa) can be detected in human urine within 1.0 min with a limit of detection (LOD) of 10 pM. The VBR uses engineered virus particles as receptors to recognize and selectively bind the protein of interest. These virus particles are entrained in a conductive poly(3,4-ethylenedioxythiophene) or PEDOT channel. The electrical impedance of the channel increases when the target protein is bound by the virus particles. But VBRs exhibit a sensitivity that is inversely related to the molecular weight of the protein target. Thus, large proteins, such as IgG antibodies (150 kDa), can be undetectable even at high concentrations. We demonstrate that the electrochemical overoxidation of the VBR's PEDOT channel increases its electrical impedance, conferring enhanced sensitivity for both small and large proteins. Overoxidation makes possible the detection of two antibodies, undetectable at a normal VBR, with a limit of detection of 40 ng/mL (250 pM), and a dynamic range for quantitation extending to 600 ng/mL.
C1 [Bhasin, Apurva; Choi, Eric J.; Drago, Nicholas P.; Garrido, Jason E.; Sanders, Emily C.; Andoni, Ilektra; Weiss, Gregory A.; Penner, Reginald M.] Univ Calif Irvine, Dept Chem, Irvine, CA 92697 USA.
   [Shin, Jihoon; Kim, Dong-Hwan] Sungkyunkwan Univ, Sch Chem Engn, Suwon 16419, Gyeonggi Do, South Korea.
   [Fang, Lu] Hangzhou Dianzi Univ, Dept Automat, Hangzhou 310018, Peoples R China.
   [Weiss, Gregory A.] Univ Calif Irvine, Dept Pharmaceut Sci, Irvine, CA 92697 USA.
   [Weiss, Gregory A.] Univ Calif Irvine, Dept Mol Biol & Biochem, Irvine, CA 92697 USA.
C3 University of California System; University of California Irvine;
   Sungkyunkwan University (SKKU); Hangzhou Dianzi University; University
   of California System; University of California Irvine; University of
   California System; University of California Irvine
RP Weiss, GA; Penner, RM (通讯作者)，Univ Calif Irvine, Dept Chem, Irvine, CA 92697 USA.; Weiss, GA (通讯作者)，Univ Calif Irvine, Dept Pharmaceut Sci, Irvine, CA 92697 USA.; Weiss, GA (通讯作者)，Univ Calif Irvine, Dept Mol Biol & Biochem, Irvine, CA 92697 USA.
EM gweiss@uci.edu; rmpenner@uci.edu
RI Weiss, Gregory/AEN-4604-2022; Choi, Eric J/G-7400-2017; Sanders,
   Emily/HOH-4149-2023; Donghwan, Richie Kim/G-6210-2010
OI Choi, Eric J/0000-0003-3287-1284; Sanders, Emily/0000-0003-1043-5772;
   Donghwan, Richie Kim/0000-0002-2753-0955; Andoni,
   Ilektra/0000-0002-4273-7612; Drago, Nicholas/0000-0002-3790-552X; Shin,
   Jihoon/0000-0002-0677-9161
FU National Science Foundation [CBET-1803314]; National Cancer Institute of
   the NIH [1R33CA206955-01]; PhageTech, Inc. [PHAGE-203015]; Chao Family
   Comprehensive Cancer Center, UC, Irvine; MOTIE (Ministry of Trade,
   Industry, and Energy) in Korea, under the Fostering Global Talents for
   Innovative Growth Program [P0008746]
FX R.M.P. acknowledges the financial support of this work by the National
   Science Foundation, through contract CBET-1803314. R.M.P. and G.A.W.
   acknowledge support from the National Cancer Institute of the NIH
   (1R33CA206955-01), PhageTech, Inc. (PHAGE-203015), and the Chao Family
   Comprehensive Cancer Center, UC, Irvine. FE-SEM data were acquired using
   the instrumentation of the LEXI (lexi.eng.uci. edu/) and IMRI
   (ps.uci.edu/imri/) facilities at UCI. Raman microprobe spectra were
   collected in the UCI Laser Spectroscopy Laboratory
   (https://www.chem.uci.edu/dmitryf/index.html).X-ray photoelectron
   spectra were obtained in the UCI Surface Science Facility
   (https://ccam.uci.edu/facilities/ssf/).This research was also supported
   by the MOTIE (Ministry of Trade, Industry, and Energy) in Korea, under
   the Fostering Global Talents for Innovative Growth Program (P0008746)
   supervised by the Korea Institute for Advancement of Technology (KIAT).
CR Alizadeh T, 2013, SENSOR ACTUAT B-CHEM, V176, P28, DOI 10.1016/j.snb.2012.08.049
   Bhasin A, 2020, ANAL CHEM, V92, P6654, DOI 10.1021/acs.analchem.0c00534
   Bhasin A, 2018, NANO LETT, V18, P3623, DOI 10.1021/acs.nanolett.8b00723
   Cheng C-M, 2016, IN VITRO DIAGNOSTIC
   DeLongchamp D, 2001, ADV MATER, V13, P1455, DOI 10.1002/1521-4095(200110)13:19<1455::AID-ADMA1455>3.0.CO;2-7
   Doleman BJ, 1998, ANAL CHEM, V70, P2560, DOI 10.1021/ac971238h
   Donavan KC, 2012, LANGMUIR, V28, P12581, DOI 10.1021/la302473j
   Donavan KC, 2011, ANAL CHEM, V83, P2420, DOI 10.1021/ac2000835
   Drillet JF, 2007, J APPL ELECTROCHEM, V37, P1219, DOI 10.1007/s10800-007-9393-2
   Fan JX, 2019, ORG ELECTRON, V66, P148, DOI 10.1016/j.orgel.2018.12.013
   Field CR, 2010, SENSOR ACTUAT B-CHEM, V148, P315, DOI 10.1016/j.snb.2010.05.026
   Gorduk O, 2020, ANAL LETT, V53, P1034, DOI 10.1080/00032719.2019.1693583
   Gubala V, 2012, ANAL CHEM, V84, P487, DOI 10.1021/ac2030199
   Hangarter CM, 2013, NANO TODAY, V8, P39, DOI 10.1016/j.nantod.2012.12.005
   KARR LJ, 1986, J CHROMATOGR, V354, P269, DOI 10.1016/S0021-9673(01)87028-X
   Kawahara J, 2012, ORG ELECTRON, V13, P469, DOI 10.1016/j.orgel.2011.12.007
   Kurganov BI, 2001, ANAL CHIM ACTA, V427, P11, DOI 10.1016/S0003-2670(00)01167-3
   Llobet E, 2013, SENSOR ACTUAT B-CHEM, V179, P32, DOI 10.1016/j.snb.2012.11.014
   McDonnell B, 2009, CLIN BIOCHEM, V42, P549, DOI 10.1016/j.clinbiochem.2009.01.019
   Tehrani P, 2007, SOLID STATE IONICS, V177, P3521, DOI 10.1016/j.ssi.2006.10.008
   Zhou CF, 2010, SYNTHETIC MET, V160, P1636, DOI 10.1016/j.synthmet.2010.05.033
   Zozoulenko I, 2019, ACS APPL POLYM MATER, V1, P83, DOI 10.1021/acsapm.8b00061
NR 22
TC 2
Z9 2
U1 3
U2 14
PU AMER CHEMICAL SOC
PI WASHINGTON
PA 1155 16TH ST, NW, WASHINGTON, DC 20036 USA
SN 0003-2700
EI 1520-6882
J9 ANAL CHEM
JI Anal. Chem.
PD AUG 17
PY 2021
VL 93
IS 32
BP 11259
EP 11267
DI 10.1021/acs.analchem.1c02191
EA AUG 2021
PG 9
WC Chemistry, Analytical
WE Science Citation Index Expanded (SCI-EXPANDED)
SC Chemistry
GA UD2QZ
UT WOS:000687058400025
PM 34347442
OA Green Accepted
DA 2023-07-01
ER

PT J
AU Chen, SW
   Qi, JM
   Fan, SC
   Qiao, Z
   Yeo, JC
   Lim, CT
AF Chen, Shuwen
   Qi, Jiaming
   Fan, Shicheng
   Qiao, Zheng
   Yeo, Joo Chuan
   Lim, Chwee Teck
TI Flexible Wearable Sensors for Cardiovascular Health Monitoring
SO ADVANCED HEALTHCARE MATERIALS
LA English
DT Review
DE blood glucose; blood oxygen saturation; blood pressure; heart rate; skin
   mounted biosensors
ID ELECTROCHEMICAL GLUCOSE SENSORS; CENTRAL BLOOD-PRESSURE;
   HEART-RATE-VARIABILITY; ON-SKIN ELECTRONICS; STRAIN SENSORS;
   TRIBOELECTRIC NANOGENERATORS; STRETCHABLE ELECTRONICS; OPTOELECTRONIC
   SENSOR; MOUTHGUARD BIOSENSOR; INFLAMMATION-FREE
AB Cardiovascular diseases account for the highest mortality globally, but recent advances in wearable technologies may potentially change how these illnesses are diagnosed and managed. In particular, continuous monitoring of cardiovascular vital signs for early intervention is highly desired. To this end, flexible wearable sensors that can be comfortably worn over long durations are gaining significant attention. In this review, advanced flexible wearable sensors for monitoring cardiovascular vital signals are outlined and discussed. Specifically, the functional materials, configurations, mechanisms, and recent advances of these flexible sensors for heart rate, blood pressure, blood oxygen saturation, and blood glucose monitoring are highlighted. Different mechanisms in bioelectric, mechano-electric, optoelectric, and ultrasonic wearable sensors are presented to monitor cardiovascular vital signs from different body locations. Present challenges, possible strategies, and future directions of these wearable sensors are also discussed. With rapid development, these flexible wearable sensors will potentially be applicable for both medical diagnosis and daily healthcare use in tackling cardiovascular diseases.
C1 [Chen, Shuwen; Yeo, Joo Chuan; Lim, Chwee Teck] Natl Univ Singapore, Inst Hlth Innovat & Technol iHealthtech, Singapore 117599, Singapore.
   [Qi, Jiaming; Fan, Shicheng; Qiao, Zheng; Lim, Chwee Teck] Natl Univ Singapore, Dept Biomed Engn, Singapore 117583, Singapore.
   [Lim, Chwee Teck] Natl Univ Singapore, Mechanobiol Inst, Singapore 117411, Singapore.
C3 National University of Singapore; National University of Singapore;
   National University of Singapore
RP Yeo, JC; Lim, CT (通讯作者)，Natl Univ Singapore, Inst Hlth Innovat & Technol iHealthtech, Singapore 117599, Singapore.; Lim, CT (通讯作者)，Natl Univ Singapore, Dept Biomed Engn, Singapore 117583, Singapore.; Lim, CT (通讯作者)，Natl Univ Singapore, Mechanobiol Inst, Singapore 117411, Singapore.
EM jcyeo@nus.edu.sg; ctlim@nus.edu.sg
OI Lim, Chwee Teck/0000-0003-4019-9782
FU Institute for Health Innovation and Technology (iHealthtech);
   MechanoBioEngineering Laboratory at the Department of Biomedical
   Engineering of the National University of Singapore; National Research
   Foundation, Singapore; A*STAR, under its RIE2020 Industry Alignment Fund
   - Industry Collaboration Projects (IAF-ICP) - SIA-NUS Digital Aviation
   Corp Lab [I2001E0059]; SIA-NUS Digital Aviation Corp Lab
FX S.W.C. and J.M.Q. contributed equally to this work. This work was
   supported by the Institute for Health Innovation and Technology
   (iHealthtech), the MechanoBioEngineering Laboratory at the Department of
   Biomedical Engineering of the National University of Singapore, and the
   National Research Foundation, Singapore and A*STAR, under its RIE2020
   Industry Alignment Fund -Industry Collaboration Projects (IAF-ICP) grant
   call (Grant No. I2001E0059) - SIA-NUS Digital Aviation Corp Lab. Z.Q.
   acknowledged his PhD Scholarship support from the SIA-NUS Digital
   Aviation Corp Lab.
CR Abdollahi S, 2020, ADV HEALTHC MATER, V9, DOI 10.1002/adhm.201901735
   Albertsson AC, 2003, BIOMACROMOLECULES, V4, P1466, DOI 10.1021/bm034247a
   Alzahrani A, 2015, SENSORS-BASEL, V15, P25681, DOI 10.3390/s151025681
   Amer Diabet Assoc, 2014, DIABETES CARE, V37, pS14, DOI 10.2337/dc14-S014
   Amjadi M, 2016, ADV FUNCT MATER, V26, P1678, DOI 10.1002/adfm.201504755
   Arakawa T, 2020, ANAL CHEM, V92, P12201, DOI 10.1021/acs.analchem.0c01201
   Arakawa T, 2016, BIOSENS BIOELECTRON, V84, P106, DOI 10.1016/j.bios.2015.12.014
   ARNDT JO, 1968, PFLUG ARCH EUR J PHY, V301, P230, DOI 10.1007/BF00363770
   Avolio AP, 2010, PHYSIOL MEAS, V31, pR1, DOI 10.1088/0967-3334/31/1/R01
   Baeg KJ, 2020, ADV MATER TECHNOL-US, V5, DOI 10.1002/admt.202000071
   Bandodkar AJ, 2019, SCI ADV, V5, DOI 10.1126/sciadv.aav3294
   Bandodkar AJ, 2015, ANAL CHEM, V87, P394, DOI 10.1021/ac504300n
   Barrett PM, 2014, AM J MED, V127, DOI 10.1016/j.amjmed.2013.10.003
   Blumich B, 2009, CHEM PHYS LETT, V477, P231, DOI 10.1016/j.cplett.2009.06.096
   Cai S, 2019, ADV MATER, V31, DOI 10.1002/adma.201808138
   Cao Y, 2019, J BIOACT COMPAT POL, V34, P3, DOI 10.1177/0883911518818075
   Carek A., 2018, P ACM INT WEAR UB TE, P1
   Chen SW, 2020, NANO ENERGY, V70, DOI 10.1016/j.nanoen.2020.104460
   Chen SW, 2018, ACS APPL MATER INTER, V10, P3660, DOI 10.1021/acsami.7b17723
   Chen TL, 2018, J BIOMED OPT, V23, DOI 10.1117/1.JBO.23.4.047001
   Chen YH, 2017, SCI ADV, V3, DOI 10.1126/sciadv.1701629
   Chi Yu Mike, 2010, IEEE Rev Biomed Eng, V3, P106, DOI 10.1109/RBME.2010.2084078
   Cho NH, 2018, DIABETES RES CLIN PR, V138, P271, DOI 10.1016/j.diabres.2018.02.023
   Choi H, 2015, IEEE T MICROW THEORY, V63, P3016, DOI 10.1109/TMTT.2015.2472019
   Choi S, 2019, CHEM SOC REV, V48, P1566, DOI 10.1039/c8cs00706c
   Choi S, 2018, NAT NANOTECHNOL, V13, P1048, DOI 10.1038/s41565-018-0226-8
   Choong CL, 2014, ADV MATER, V26, P3451, DOI 10.1002/adma.201305182
   Chow PCY, 2020, ADV MATER, V32, DOI 10.1002/adma.201902045
   Chowdhery A, 2018, IEEE INT CONF SENS, P19
   Chung H.J., 2018, ADV HEALTHCARE MAT, V7, P11
   Chung HU, 2020, NAT MED, V26, P418, DOI 10.1038/s41591-020-0792-9
   Collins JA, 2015, BREATHE, V11, P195, DOI 10.1183/20734735.001415
   da Silva AC, 2019, FRONT MATER, V6, DOI 10.3389/fmats.2019.00098
   Delgado-Gonzalo, 2019, HDB CUFFLESS BLOOD P
   Dong K, 2020, NAT COMMUN, V11, DOI 10.1038/s41467-020-16642-6
   Dong T, 2020, ADV MATER INTERFACES, V7, DOI 10.1002/admi.201901657
   Drew BJ, 2004, CIRCULATION, V110, P2721, DOI 10.1161/01.CIR.0000145144.56673.59
   Du WQ, 2018, NANO ENERGY, V51, P260, DOI 10.1016/j.nanoen.2018.06.026
   Economou A, 2018, LAB CHIP, V18, P1812, DOI 10.1039/c8lc00025e
   Elgendi M, 2019, NPJ DIGIT MED, V2, DOI 10.1038/s41746-019-0136-7
   Fan WJ, 2020, SCI ADV, V6, DOI 10.1126/sciadv.aay2840
   Fan XY, 2018, ADV FUNCT MATER, V28, DOI 10.1002/adfm.201805045
   Farandos NM, 2015, ADV HEALTHC MATER, V4, P792, DOI 10.1002/adhm.201400504
   Fedorchenko AI, 2009, APPL PHYS LETT, V94, DOI 10.1063/1.3120763
   Fernandez-Carames TM, 2018, ELECTRONICS-SWITZ, V7, DOI 10.3390/electronics7120405
   Ferro E, 2005, IEEE WIREL COMMUN, V12, P12, DOI 10.1109/MWC.2005.1404569
   Gao W, 2016, NATURE, V529, P509, DOI 10.1038/nature16521
   Gao YJ, 2020, ADV MATER, V32, DOI 10.1002/adma.201902133
   Garcia-Carmona L, 2019, ANAL CHEM, V91, P13883, DOI 10.1021/acs.analchem.9b03379
   Gilgen-Ammann R, 2019, EUR J APPL PHYSIOL, V119, P1525, DOI 10.1007/s00421-019-04142-5
   Gong S, 2020, ADV MATER, V32, DOI 10.1002/adma.201902278
   GORE JC, 1984, PHYS MED BIOL, V29, P1189, DOI 10.1088/0031-9155/29/10/002
   Gray DS, 2004, ADV MATER, V16, P393, DOI 10.1002/adma.200306107
   Gupta Shreya, 2017, J Oral Maxillofac Pathol, V21, P334, DOI 10.4103/jomfp.JOMFP_222_15
   Ha T, 2019, ADV SCI, V6, DOI 10.1002/advs.201900290
   Hammad M, 2018, MEASUREMENT, V125, P634, DOI 10.1016/j.measurement.2018.05.033
   Han D, 2020, ADV MATER TECHNOL-US, V5, DOI 10.1002/admt.201901122
   Han D, 2017, ADV MATER, V29, DOI 10.1002/adma.201606206
   Han MD, 2020, NAT BIOMED ENG, V4, P997, DOI 10.1038/s41551-020-00604-w
   Hansen BJ, 2010, ACS NANO, V4, P3647, DOI 10.1021/nn100845b
   He K, 2020, ADV MATER, V32, DOI 10.1002/adma.202001130
   He R, 2016, INT CONF WEARAB IMPL, P194, DOI 10.1109/BSN.2016.7516258
   He WQ, 2020, ACTA PHYS SIN-CH ED, V69, DOI 10.7498/aps.69.20200632
   He WY, 2019, SCI ADV, V5, DOI 10.1126/sciadv.aax0649
   Heller A, 2008, CHEM REV, V108, P2482, DOI 10.1021/cr068069y
   Hong YJ, 2019, ADV FUNCT MATER, V29, DOI 10.1002/adfm.201808247
   Hsu Che-Hao, 2012, Acta Anaesthesiol Taiwan, V50, P12, DOI 10.1016/j.aat.2012.03.002
   Huang KH, 2019, SENSORS-BASEL, V19, DOI 10.3390/s19040848
   Hwang GT, 2015, ADV HEALTHC MATER, V4, P646, DOI 10.1002/adhm.201400642
   Idzenga T, 2012, ULTRASOUND MED BIOL, V38, P1998, DOI 10.1016/j.ultrasmedbio.2012.07.004
   Iorgulescu Gabriela, 2009, J Med Life, V2, P303
   Irimia-Vladu M, 2010, ADV FUNCT MATER, V20, P4069, DOI 10.1002/adfm.201001031
   Jang C, 2020, IEEE SENS J, V20, P8520, DOI 10.1109/JSEN.2020.2984779
   Jang KI, 2014, NAT COMMUN, V5, DOI 10.1038/ncomms5779
   Ji SB, 2020, ADV MATER, V32, DOI 10.1002/adma.202001496
   Jin Y, 2020, NPJ FLEX ELECTRON, V4, DOI 10.1038/s41528-020-00090-9
   Jubran A, 1999, CRIT CARE, V3, pR11, DOI 10.1186/cc341
   Jubran A, 2015, CRIT CARE, V19, DOI 10.1186/s13054-015-0984-8
   Kachuee M, 2015, IEEE INT SYMP CIRC S, P1006, DOI 10.1109/ISCAS.2015.7168806
   Kang JH, 2018, ADV MATER, V30, DOI 10.1002/adma.201706846
   Kao YH, 2018, MICROSYST TECHNOL, V24, P4621, DOI 10.1007/s00542-018-3877-3
   Kashi S, 2018, POLYM-PLAST TECHNOL, V57, P1687, DOI 10.1080/03602559.2017.1419487
   Kausche H., 2019, ADV MATER TECHNOL-US, V4, P6
   Kayser LV, 2019, ADV MATER, V31, DOI 10.1002/adma.201806133
   Kenry, 2016, MICROSYST NANOENG, V2, DOI 10.1038/micronano.2016.43
   Keum D, 2020, SCI ADV, V6, DOI 10.1126/sciadv.aba3252
   Khan Y, 2018, P NATL ACAD SCI USA, V115, pE11015, DOI 10.1073/pnas.1813053115
   Khan Y, 2016, ADV MATER, V28, P4373, DOI 10.1002/adma.201504366
   Kim DC, 2020, ADV MATER, V32, DOI 10.1002/adma.201902743
   Kim J, 2019, NAT BIOTECHNOL, V37, P389, DOI 10.1038/s41587-019-0045-y
   Kim J, 2017, ADV FUNCT MATER, V27, DOI 10.1002/adfm.201604373
   Kim J, 2017, NAT COMMUN, V8, DOI 10.1038/ncomms14997
   Kim TH, 2017, ACS NANO, V11, P5992, DOI 10.1021/acsnano.7b01894
   Kisannagar RR, 2020, ACS OMEGA, V5, P10260, DOI 10.1021/acsomega.9b03678
   Klabunde R., 2011, CARDIOVASCULAR PHYSL
   Kurs A, 2007, SCIENCE, V317, P83, DOI 10.1126/science.1143254
   Kusayama T, 2020, NAT PROTOC, V15, P1853, DOI 10.1038/s41596-020-0316-6
   Lai YC, 2016, ADV FUNCT MATER, V26, P1286, DOI 10.1002/adfm.201503606
   Lansford J, 2001, IEEE NETWORK, V15, P20, DOI 10.1109/65.953230
   Lee H, 2018, SCI ADV, V4, DOI 10.1126/sciadv.aas9530
   Lee H, 2018, ADV HEALTHC MATER, V7, DOI 10.1002/adhm.201701150
   Lee H, 2017, SCI ADV, V3, DOI 10.1126/sciadv.1601314
   Lee H, 2016, NAT NANOTECHNOL, V11, P566, DOI [10.1038/nnano.2016.38, 10.1038/NNANO.2016.38]
   Lee S, 2019, NAT NANOTECHNOL, V14, P156, DOI 10.1038/s41565-018-0331-8
   Lee S, 2016, NAT NANOTECHNOL, V11, P472, DOI [10.1038/nnano.2015.324, 10.1038/NNANO.2015.324]
   Lee W., 2018, SCI ADV, V4
   Leon BM, 2015, WORLD J DIABETES, V6, P1246, DOI 10.4239/wjd.v6.i13.1246
   Li HC, 2020, NATL SCI REV, V7, P849, DOI 10.1093/nsr/nwaa022
   Li HC, 2017, ADV HEALTHC MATER, V6, DOI 10.1002/adhm.201601013
   Li Q, 2018, SMART MATER STRUCT, V27, DOI 10.1088/1361-665X/aac0b8
   Liang XP, 2020, ADV MATER, V32, DOI 10.1002/adma.202000165
   Lipani L, 2018, NAT NANOTECHNOL, V13, P504, DOI 10.1038/s41565-018-0112-4
   Lipomi DJ, 2011, NAT NANOTECHNOL, V6, P788, DOI [10.1038/nnano.2011.184, 10.1038/NNANO.2011.184]
   Liu Y, 2018, SENSORS-BASEL, V18, DOI 10.3390/s18020645
   Liu Y, 2017, ACS NANO, V11, P9614, DOI 10.1021/acsnano.7b04898
   Liu YH, 2016, SCI ADV, V2, DOI 10.1126/sciadv.1601185
   Liu Z, 2019, ADV FUNCT MATER, V29, DOI 10.1002/adfm.201807560
   Lochner CM, 2014, NAT COMMUN, V5, DOI 10.1038/ncomms6745
   Lu BY, 2019, NAT COMMUN, V10, DOI 10.1038/s41467-019-09003-5
   Luo NQ, 2016, ADV FUNCT MATER, V26, P1178, DOI 10.1002/adfm.201504560
   Luppi Silva O., 2019, DEV APPL ECG SIGNAL, V2
   Ma Z, 2020, J SEMICOND, V41, DOI 10.1088/1674-4926/41/4/041601
   Mahmud MAP, 2018, ADV ENERGY MATER, V8, DOI 10.1002/aenm.201701210
   Matsuhisa N, 2019, CHEM SOC REV, V48, P2946, DOI 10.1039/c8cs00814k
   Matsuhisa N, 2017, NAT MATER, V16, P834, DOI [10.1038/nmat4904, 10.1038/NMAT4904]
   McEniery CM, 2014, EUR HEART J, V35, P1719, DOI 10.1093/eurheartj/eht565
   Mendis S, 2011, GLOBAL ATLAS CARDIOV
   Meng KY, 2019, ADV FUNCT MATER, V29, DOI 10.1002/adfm.201806388
   Miao F, 2020, ARTIF INTELL MED, V108, DOI 10.1016/j.artmed.2020.101919
   Miyamoto A, 2017, NAT NANOTECHNOL, V12, P907, DOI [10.1038/NNANO.2017.125, 10.1038/nnano.2017.125]
   Mohd Sani N. H., 2015, 2015 International Conference on BioSignal Analysis, Processing and Systems (ICBAPS), P168, DOI 10.1109/ICBAPS.2015.7292239
   Moyer J, 2012, DIABETES TECHNOL THE, V14, P398, DOI 10.1089/dia.2011.0262
   Moyle, 2002, PULSE OXIMETRY
   Mutke MR, 2018, AT-AUTOM, V66, P993, DOI 10.1515/auto-2018-0060
   Myerburg RJ, 2012, CIRCULATION, V125, P1043, DOI 10.1161/CIRCULATIONAHA.111.023846
   Myny K, 2019, NAT ELECTRON, V2, P325, DOI 10.1038/s41928-019-0292-4
   Nabeel PM, 2018, IEEE T BIO-MED ENG, V65, P2392, DOI 10.1109/TBME.2018.2866332
   Nawrocki RA, 2018, ADV FUNCT MATER, V28, DOI 10.1002/adfm.201803279
   Nayeem MOG, 2020, P NATL ACAD SCI USA, V117, P7063, DOI 10.1073/pnas.1920911117
   Nguyen HH, 2019, MATERIALS, V12, DOI 10.3390/ma12010121
   Noh JS, 2014, RSC ADV, V4, P1857, DOI 10.1039/c3ra46087h
   Oh JY, 2019, ADV SCI, V6, DOI 10.1002/advs.201900186
   Oh JY, 2016, ADV MATER, V28, P4455, DOI [10.1002/adma.201502947, 10.1002/adma.201670155]
   Ohashi Y, 2006, CLIN CHIM ACTA, V369, P17, DOI 10.1016/j.cca.2005.12.035
   Palmisano F, 2002, ANAL CHEM, V74, P5913, DOI 10.1021/ac0258608
   Park DY, 2017, ADV MATER, V29, DOI 10.1002/adma.201702308
   Park JE, 2020, ADV MATER, V32, DOI 10.1002/adma.202002178
   Park S, 2020, MATERIALS, V13, DOI 10.3390/ma13163587
   Park S, 2018, NATURE, V561, P516, DOI 10.1038/s41586-018-0536-x
   Park S, 2018, ADV MATER, V30, DOI 10.1002/adma.201802359
   Peng C, 2020, INT CONF NANO MICRO, P143, DOI 10.1109/NEMS50311.2020.9265560
   Peng S, 2020, IEEE ENG MED BIO, P4059, DOI 10.1109/EMBC44109.2020.9176139
   Peng X, 2020, SCI ADV, V6, DOI 10.1126/sciadv.aba9624
   Peter L, 2014, IRBM, V35, P271, DOI 10.1016/j.irbm.2014.07.002
   Pini R, 2008, J AM COLL CARDIOL, V51, P2432, DOI 10.1016/j.jacc.2008.03.031
   Potts RO, 2002, DIABETES-METAB RES, V18, pS49, DOI 10.1002/dmrr.210
   Priya CH, 2020, MATER TODAY-PROC, V33, P4467, DOI 10.1016/j.matpr.2020.07.712
   Proto A, 2017, TRENDS BIOTECHNOL, V35, P610, DOI 10.1016/j.tibtech.2017.04.005
   Rastegar S, 2020, PHYS ENG SCI MED, V43, P11, DOI 10.1007/s13246-019-00813-x
   Reed MJ, 2005, QJM-INT J MED, V98, P87, DOI 10.1093/qjmed/hci018
   Ruh D, 2014, ADV MATER, V26, P1706, DOI 10.1002/adma.201304447
   Sandberg M, 2005, ACTA PHYSIOL SCAND, V183, P335, DOI 10.1111/j.1365-201X.2005.01412.x
   Savagatrup S, 2015, ADV FUNCT MATER, V25, P427, DOI 10.1002/adfm.201401758
   Schwartz G, 2013, NAT COMMUN, V4, DOI 10.1038/ncomms2832
   Sekiguchi A, 2015, NANO LETT, V15, P5716, DOI 10.1021/acs.nanolett.5b01458
   Sharma M, 2017, TECHNOLOGIES, V5, DOI 10.3390/technologies5020021
   Sheng JL, 2016, ACS APPL MATER INTER, V8, P27218, DOI 10.1021/acsami.6b09392
   Shi JD, 2020, ADV MATER, V32, DOI 10.1002/adma.201901958
   Sim K, 2020, ADV MATER, V32, DOI 10.1002/adma.201902417
   Smith WM, 2017, AM HEART J, V185, P67, DOI 10.1016/j.ahj.2016.11.006
   Someya T, 2016, NATURE, V540, P379, DOI 10.1038/nature21004
   Song J, 2020, ADV MATER, V32, DOI 10.1002/adma.201907539
   Song JK, 2019, MRS BULL, V44, P643, DOI 10.1557/mrs.2019.183
   Souri H, 2020, ADV INTELL SYST-GER, V2, DOI 10.1002/aisy.202000039
   Stein PK, 2005, J CARDIOVASC ELECTR, V16, P13, DOI 10.1046/j.1540-8167.2005.04358.x
   Stojanova A, 2019, J MED SYST, V43, DOI 10.1007/s10916-018-1138-8
   Sung YL, 2017, BIOMED OPT EXPRESS, V8, P5075, DOI 10.1364/BOE.8.005075
   Taebi A, 2019, VIBRATION-BASEL, V2, P64, DOI 10.3390/vibration2010005
   Taelman J, 2009, IFMBE PROC, V22, P1366
   Tamura T, 2014, ELECTRONICS-SWITZ, V3, P282, DOI 10.3390/electronics3020282
   Tan CX, 2020, NAT COMMUN, V11, DOI 10.1038/s41467-020-17301-6
   Tang L, 2020, SENSORS-BASEL, V20, DOI 10.3390/s20236925
   Teymourian H, 2020, CHEM SOC REV, V49, P7671, DOI 10.1039/d0cs00304b
   Trudeau L, 2014, CAN J CARDIOL, V30, pS23, DOI 10.1016/j.cjca.2014.03.010
   Tsuyoshi H., 2019, OMRON TECH, V50, P1
   Villa SM, 2019, ACS MACRO LETT, V8, P414, DOI 10.1021/acsmacrolett.8b01011
   Vogt E, 2012, CLIN PHYSIOL FUNCT I, V32, P415, DOI 10.1111/j.1475-097X.2012.01150.x
   Wang BH, 2019, ADV MATER, V31, DOI 10.1002/adma.201901408
   Wang CH, 2018, NAT BIOMED ENG, V2, P687, DOI 10.1038/s41551-018-0287-x
   Wang J, 2008, CHEM REV, V108, P814, DOI 10.1021/cr068123a
   Wang SH, 2018, ACCOUNTS CHEM RES, V51, P1033, DOI 10.1021/acs.accounts.8b00015
   Wang SH, 2018, NATURE, V555, P83, DOI 10.1038/nature25494
   Wang T, 2018, SMALL, V14, DOI 10.1002/smll.201702933
   Wang XD, 2015, ADV SCI, V2, DOI 10.1002/advs.201500169
   Wang Y, 2014, ADV FUNCT MATER, V24, P4666, DOI 10.1002/adfm.201400379
   Wang Y, 2017, SCI ADV, V3, DOI 10.1126/sciadv.1602076
   Wang ZJ, 2019, P NATL ACAD SCI USA, V116, P5967, DOI 10.1073/pnas.1821420116
   Wang ZH, 2017, SENSORS-BASEL, V17, DOI 10.3390/s17020341
   Wen F, 2020, NANO ENERGY, V78, DOI 10.1016/j.nanoen.2020.105155
   Wu Q, 2020, ACS NANO, V14, P10104, DOI 10.1021/acsnano.0c03294
   Wu Tony Hao, 2014, 7th International Conference on Information and Automation for Sustainability (ICIAfS), P1, DOI 10.1109/ICIAFS.2014.7069529
   Wutticharoenmongkol P, 2006, J NANOSCI NANOTECHNO, V6, P514, DOI 10.1166/jnn.2006.090
   Xia KL, 2016, ACTA PHYS-CHIM SIN, V32, P2427, DOI 10.3866/PKU.WHXB201607261
   Xing XM, 2019, SCI REP-UK, V9, DOI 10.1038/s41598-019-45175-2
   Xu CT, 2020, ADV ELECTRON MATER, V6, DOI 10.1002/aelm.201900721
   Xu F, 2012, ADV MATER, V24, P5117, DOI 10.1002/adma.201201886
   Xu HH, 2017, ADV MATER, V29, DOI 10.1002/adma.201700975
   Xu PJ, 2008, TEXT PROG, V40, P183, DOI 10.1080/00405160802597479
   Xu S, 2014, SCIENCE, V344, P70, DOI 10.1126/science.1250169
   Xu XM, 2018, P NATL ACAD SCI USA, V115, P4589, DOI 10.1073/pnas.1801187115
   Xu YD, 2020, P NATL ACAD SCI USA, V117, P205, DOI 10.1073/pnas.1917762116
   Yan W, 2020, MATER TODAY, V35, P168, DOI 10.1016/j.mattod.2019.11.006
   Yang CH, 2018, NAT REV MATER, V3, P125, DOI 10.1038/s41578-018-0018-7
   Yang JC, 2019, ADV MATER, V31, DOI 10.1002/adma.201904765
   Yang Y, 2013, ACS NANO, V7, P9213, DOI 10.1021/nn403838y
   Yao SS, 2015, ADV MATER, V27, P1480, DOI 10.1002/adma.201404446
   YELDERMAN M, 1983, ANESTHESIOLOGY, V59, P349, DOI 10.1097/00000542-198310000-00015
   Yokota T, 2020, NAT ELECTRON, V3, P113, DOI 10.1038/s41928-019-0354-7
   Yokota T, 2018, NAT NANOTECHNOL, V13, P139, DOI 10.1038/s41565-017-0018-6
   Yokota T, 2016, SCI ADV, V2, DOI 10.1126/sciadv.1501856
   Yu JB, 2020, NANO ENERGY, V69, DOI 10.1016/j.nanoen.2019.104437
   Yu LT, 2019, ACS APPL MATER INTER, V11, P33347, DOI 10.1021/acsami.9b10937
   Yu LT, 2018, ACS APPL MATER INTER, V10, P12773, DOI 10.1021/acsami.7b19823
   Yuk H, 2020, NAT COMMUN, V11, DOI 10.1038/s41467-020-15316-7
   Zang YP, 2015, MATER HORIZ, V2, P140, DOI 10.1039/c4mh00147h
   Zeng W, 2014, ADV MATER, V26, P5310, DOI 10.1002/adma.201400633
   Zhang C, 2020, NAT COMMUN, V11, DOI 10.1038/s41467-019-13653-w
   Zhang H, 2019, ADV OPT MATER, V7, DOI 10.1002/adom.201800936
   Zhang L, 2020, NAT COMMUN, V11, DOI 10.1038/s41467-020-18503-8
   Zhang QH, 2018, ADV MATER, V30, DOI 10.1002/adma.201801435
   Zhang Y., 2017, P 9 INT C MACHINE LE, P128, DOI [10.1145/3055635.3056634, DOI 10.1145/3055635.3056634]
   Zhao L, 2020, RSC ADV, V10, P6163, DOI 10.1039/c9ra10374k
   Zhao QX, 2019, AIP CONF PROC, V2058, DOI 10.1063/1.5085516
   Zhao SF, 2020, ACS APPL MATER INTER, V12, P32023, DOI 10.1021/acsami.0c09893
   Zheng Q, 2021, NAT REV CARDIOL, V18, P7, DOI 10.1038/s41569-020-0426-4
   Zheng Q, 2017, ADV SCI, V4, DOI 10.1002/advs.201700029
   Zhou WX, 2020, ACS NANO, V14, P5798, DOI 10.1021/acsnano.0c00906
   Zou YJ, 2020, NANO ENERGY, V77, DOI 10.1016/j.nanoen.2020.105303
NR 238
TC 63
Z9 64
U1 76
U2 208
PU WILEY
PI HOBOKEN
PA 111 RIVER ST, HOBOKEN 07030-5774, NJ USA
SN 2192-2640
EI 2192-2659
J9 ADV HEALTHC MATER
JI Adv. Healthc. Mater.
PD SEP
PY 2021
VL 10
IS 17
SI SI
AR 2100116
DI 10.1002/adhm.202100116
EA MAY 2021
PG 23
WC Engineering, Biomedical; Nanoscience & Nanotechnology; Materials
   Science, Biomaterials
WE Science Citation Index Expanded (SCI-EXPANDED)
SC Engineering; Science & Technology - Other Topics; Materials Science
GA UP6FN
UT WOS:000648007200001
DA 2023-07-01
ER

PT J
AU Farahbakhsh, F
   Heydari-Bafrooei, E
   Ahmadi, M
   Hekmatara, SH
   Sabet, M
AF Farahbakhsh, Fatemeh
   Heydari-Bafrooei, Esmaeil
   Ahmadi, Mehdi
   Hekmatara, Seyedeh Hoda
   Sabet, Mohammad
TI A novel aptasensing method for detecting bisphenol A using the catalytic
   effect of the Fe3O4/Au nanoparticles on the reduction reaction of the
   silver ions
SO FOOD CHEMISTRY
LA English
DT Article
DE Bisphenol A; Aptamer; Magnetic nanoparticles; Biosensor; Stripping
   differential pulse voltammetry
ID REDUCED GRAPHENE OXIDE; ELECTROCHEMICAL APTASENSOR; SENSITIVE DETECTION;
   GOLD NANOPARTICLES; STRATEGY; PLATFORM; SENSOR
AB The gold electrode was functionalized with anti-bisphenol A (BPA) aptamer and captured the BPA as analyte. By dropping the aptamer-modified magnetic Fe3O4/Au nanoparticles solution onto the electrode, a BPA molecule attaches to many aptamers that are in contact with a large number of Fe3O4/Au nanoparticles. The modified electrode were transferred to a solution containing Ag+ ions. Fe3O4/Au nanoparticles reduce the Ag+ ions to Ag0. A potential scan was applied for the oxidation of the Ag0-loaded magnetic nanoparticles to the AgCl. The magnitude of the stripping anodic signal of the Ag0 was related to the concentration of the BPA. The assay shows a detection limit of 0.6 fmol L-1 and linear range of 1 fmol L-1-150 pmol L-1 and. The applicability of the aptasensor is measured by its successful use in the sensing BPA in water, milk and juice samples and measuring BPA migration from different commercial plastic products.
C1 [Farahbakhsh, Fatemeh; Ahmadi, Mehdi; Hekmatara, Seyedeh Hoda] Vali E Asr Univ Rafsanjan, Dept Phys, Rafsanjan 7718897111, Iran.
   [Heydari-Bafrooei, Esmaeil; Sabet, Mohammad] Vali E Asr Univ Rafsanjan, Dept Chem, Rafsanjan 7718897111, Iran.
C3 Vali-e-Asr University of Rafsanjan; Vali-e-Asr University of Rafsanjan
RP Heydari-Bafrooei, E (通讯作者)，Vali E Asr Univ Rafsanjan, Dept Chem, Rafsanjan 7718897111, Iran.
EM e.heydari@vru.ac.ir
RI Hekmatara, hoda/AAC-2626-2022; Ahmadi, Mehdi/AFP-2722-2022;
   Heydari-Bafrooei, Esmaeil/I-6729-2018
OI Ahmadi, Mehdi/0000-0003-3916-9842; Heydari-Bafrooei,
   Esmaeil/0000-0001-9652-4041
CR Alam AU, 2020, ANAL CHEM, V92, P5532, DOI 10.1021/acs.analchem.0c00402
   Ashraf G, 2019, MICROCHIM ACTA, V186, DOI 10.1007/s00604-019-3406-9
   Baghayeri M, 2018, MICROCHIM ACTA, V185, DOI 10.1007/s00604-018-2838-y
   Beiranvand ZS, 2017, ANAL BIOCHEM, V518, P35, DOI 10.1016/j.ab.2016.10.001
   Ben Messaoud N, 2018, SENSOR ACTUAT B-CHEM, V276, P304, DOI 10.1016/j.snb.2018.08.092
   Bin Seo H, 2017, J BIOL ENG, V11, DOI 10.1186/s13036-017-0054-7
   Dadmehr M, 2014, BIOSENS BIOELECTRON, V60, P35, DOI 10.1016/j.bios.2014.03.033
   Deiminiat B, 2017, SENSOR ACTUAT B-CHEM, V242, P158, DOI 10.1016/j.snb.2016.11.041
   Dreolin N, 2019, FOOD CHEM, V274, P246, DOI 10.1016/j.foodchem.2018.08.109
   EC, 1985, OFF J EUR COMM L, VL 372, P14
   Ekomo VM, 2018, BIOSENS BIOELECTRON, V112, P156, DOI 10.1016/j.bios.2018.04.022
   Ensafi AA, 2018, MICROCHIM ACTA, V185, DOI 10.1007/s00604-018-2810-x
   Farahbakhsh F, 2019, MATER CHEM PHYS, V224, P279, DOI 10.1016/j.matchemphys.2018.11.074
   Heydari-Bafrooei E, 2017, MICROCHIM ACTA, V184, P3405, DOI 10.1007/s00604-017-2356-3
   Huang MQ, 2020, CHEMOSPHERE, V253, DOI 10.1016/j.chemosphere.2020.126707
   Jiang YQ, 2020, J HAZARD MATER, V388, DOI 10.1016/j.jhazmat.2019.121774
   Johnson BO, 2012, J CHEM EDUC, V89, P1555, DOI 10.1021/ed2003884
   Khanmohammadi A, 2020, J IRAN CHEM SOC, V17, P2429, DOI 10.1007/s13738-020-01940-z
   Lai GS, 2011, ANAL CHEM, V83, P2726, DOI 10.1021/ac103283p
   Lee EH, 2019, FOOD CHEM, V287, P205, DOI 10.1016/j.foodchem.2019.02.079
   Lee EH, 2017, ACS APPL MATER INTER, V9, P14889, DOI 10.1021/acsami.7b02377
   Li HY, 2019, MICROCHIM ACTA, V186, DOI 10.1007/s00604-019-4006-4
   Liu SH, 2018, ACS APPL MATER INTER, V10, P23522, DOI 10.1021/acsami.8b04260
   Liu YJ, 2016, J ELECTROANAL CHEM, V781, P265, DOI 10.1016/j.jelechem.2016.06.048
   Mahmoudi E, 2019, MICROCHEM J, V145, P242, DOI 10.1016/j.microc.2018.10.044
   Mohammadi A, 2020, MICROCHEM J, V155, DOI 10.1016/j.microc.2020.104747
   Nodehi M, 2021, MICROCHEM J, V162, DOI 10.1016/j.microc.2020.105825
   Qin JY, 2018, MICROCHIM ACTA, V185, DOI 10.1007/s00604-018-2998-9
   Rajabnejad SH, 2020, MICROCHEM J, V155, DOI 10.1016/j.microc.2020.104722
   Ren HH, 2019, MICROCHEM J, V146, P1064, DOI 10.1016/j.microc.2019.02.019
   Rostamabadi PF, 2019, MICROCHIM ACTA, V186, DOI 10.1007/s00604-019-3619-y
   Singh P, 2012, J AM CHEM SOC, V134, P5610, DOI 10.1021/ja2109536
   Xu L, 2020, J HAZARD MATER, V400, DOI 10.1016/j.jhazmat.2020.123162
   Yang HC, 2013, TALANTA, V116, P548, DOI 10.1016/j.talanta.2013.07.041
   Yu ZH, 2019, SENSOR ACTUAT B-CHEM, V284, P73, DOI 10.1016/j.snb.2018.12.126
   Yun W, 2018, ANAL CHIM ACTA, V1020, P104, DOI 10.1016/j.aca.2018.02.064
   Zhang HF, 2019, BIOSENS BIOELECTRON, V129, P36, DOI 10.1016/j.bios.2019.01.007
   Zhang YH, 2021, FOOD CHEM, V346, DOI 10.1016/j.foodchem.2020.128895
   Zhang YZ, 2011, ANALYST, V136, P702, DOI 10.1039/c0an00583e
   Zhao Y, 2019, MICROCHEM J, V151, DOI 10.1016/j.microc.2019.104212
NR 40
TC 14
Z9 14
U1 9
U2 224
PU ELSEVIER SCI LTD
PI OXFORD
PA THE BOULEVARD, LANGFORD LANE, KIDLINGTON, OXFORD OX5 1GB, OXON, ENGLAND
SN 0308-8146
EI 1873-7072
J9 FOOD CHEM
JI Food Chem.
PD SEP 1
PY 2021
VL 355
AR 129666
DI 10.1016/j.foodchem.2021.129666
EA MAR 2021
PG 8
WC Chemistry, Applied; Food Science & Technology; Nutrition & Dietetics
WE Science Citation Index Expanded (SCI-EXPANDED)
SC Chemistry; Food Science & Technology; Nutrition & Dietetics
GA RV4UC
UT WOS:000645828700006
PM 33799256
DA 2023-07-01
ER

PT J
AU Kanade, PP
   Oyunbaatar, NE
   Lee, DW
AF Kanade, Pooja P.
   Oyunbaatar, Nomin-Erdene
   Lee, Dong-Weon
TI Polymer-Based Functional Cantilevers Integrated with Interdigitated
   Electrode Arrays-A Novel Platform for Cardiac Sensing
SO MICROMACHINES
LA English
DT Article; Proceedings Paper
CT 5th International Conference on Advanced Electromaterials (ICAE)
CY NOV 05-08, 2019
CL Korean Inst Elect & Elect Mat Engineers, Jeju, SOUTH KOREA
HO Korean Inst Elect & Elect Mat Engineers
DE SU-8 cantilever; contraction force; electrochemical impedance
   spectroscopy; cardiomyocytes; Verapamil; E-4031
ID CELL; CARDIOMYOCYTES; BIOSENSOR; TOXICITY; ASSAYS
[truncated: 3,445,272 more chars]
