# Supplementary material for: Hotspots and trends of electrochemical biosensor technology: a bibliometric analysis from 2003 to 2023
Source: RSC Adv. 2023 Oct 19;13(44):30704–17. doi: 10.1039/d3ra05889a (PMC10585615; doi:10.1039/d3ra05889a)
Supplement: RA-013-D3RA05889A-s001 [file RA-013-D3RA05889A-s001.zip › data-43.xlsx]

FN Clarivate Analytics Web of Science
VR 1.0
PT J
AU Wang, L
   Jana, J
   Chung, JS
   Hur, SH
AF Wang, Linlin
   Jana, Jayasmita
   Chung, Jin Suk
   Hur, Seung Hyun
TI Glutathione modified N-doped carbon dots for sensitive and selective
   dopamine detection
SO DYES AND PIGMENTS
LA English
DT Article
DE Glutathione; Carbon dots; Dopamine sensor; Fluorescent; Sensitivity;
   Selectivity
ID GRAPHENE QUANTUM DOTS; RESONANCE ENERGY-TRANSFER; IN-SITU FORMATION;
   ASCORBIC-ACID; ELECTROCHEMICAL DETECTION; HUMAN-CELLS; FLUORESCENT;
   NANOPARTICLES; BIOSENSOR; FACILE
AB The water-soluble N-doped carbon dots (NCDs) are designed by simple hydrothermal treatment of aqueous mixture of citric acid and urea. The initially prepared NCDs are further been passivated by L-glutathione (GSH) through carbodiimide-activated coupling reaction to enhance the emissive properties of the NCDs. The as obtained passivated carbon dots (GSH-NCDs) show intense blue emission at 440 nm when excited at 355 nm. However, this emission is observed to be quenched selectively in the presence of dopamine (DA) leading to design a platform for DA detection. The quenching of fluorescence of GSH-NCDs is dependent on DA concentration. The limit of detection is 1.01 nM, with a linear detection ranges from 20 nM to 10 mu M (R-2 = 0.992). The average lifetime values and the spectral profile of GSH-NCDs in absence and presence of DA indicate the possibility of photoinduced electron transfer assisted inner filter effect mechanism for the DA induced quenching of GSH-NCDs' fluorescence. Further experiments show that the as-designed DA detection technique works successfully for biological fluids.
C1 [Wang, Linlin; Jana, Jayasmita; Chung, Jin Suk; Hur, Seung Hyun] Univ Ulsan, Sch Chem Engn, Daehak Ro 93, Ulsan 44610, South Korea.
C3 University of Ulsan
RP Hur, SH (通讯作者)，Univ Ulsan, Sch Chem Engn, Daehak Ro 93, Ulsan 44610, South Korea.
EM shhur@ulsan.ac.kr
RI Wang, Linlin/N-2800-2019; Wang, Lin Lin/GSI-7907-2022
OI Wang, Linlin/0000-0003-4831-3201; Wang, Lin Lin/0000-0003-4831-3201;
   Jana, Jayasmita/0000-0002-7906-5848
FU University of Ulsan
FX This work was supported by the 2020 Research Fund of University of
   Ulsan.
CR Atabaev TS, 2018, NANOMATERIALS-BASEL, V8, DOI 10.3390/nano8050342
   Baranyi M, 2006, J CHROMATOGR A, V1120, P13, DOI 10.1016/j.chroma.2006.03.018
   CAMPBELL RJ, 1967, J AM CHEM SOC, V89, P5098, DOI 10.1021/ja00996a002
   Chang LF, 2017, NANOSCALE, V9, P3881, DOI 10.1039/c6nr09944k
   Chen JL, 2011, ANAL CHEM, V83, P8787, DOI 10.1021/ac2023537
   Christine CW, 2004, AM J MED, V117, P412, DOI 10.1016/j.amjmed.2004.03.032
   Cui R, 2012, ANAL CHEM, V84, P8932, DOI 10.1021/ac301835f
   Cui XF, 2018, J AM CHEM SOC, V140, P16514, DOI 10.1021/jacs.8b06723
   Das S, 2015, ACS APPL MATER INTER, V7, P19530, DOI 10.1021/acsami.5b05232
   Dong YQ, 2012, CARBON, V50, P2810, DOI 10.1016/j.carbon.2012.02.046
   Fu HL, 2017, ANAL BIOANAL CHEM, V409, P2373, DOI 10.1007/s00216-017-0183-3
   Huang QT, 2015, RSC ADV, V5, P54102, DOI 10.1039/c5ra05433h
   Huffman ML, 2009, ANALYST, V134, P18, DOI 10.1039/b807563h
   Jana J, 2019, ACS OMEGA, V4, P17031, DOI 10.1021/acsomega.9b02637
   Jiang LY, 2016, ACS APPL MATER INTER, V8, P28338, DOI 10.1021/acsami.6b03879
   Joshi A, 2016, SENSOR ACTUAT B-CHEM, V230, P544, DOI 10.1016/j.snb.2016.02.050
   Kong LC, 2016, CHEMISTRYSELECT, V1, P4092, DOI 10.1002/slct.201601011
   Kong LC, 2016, MICROCHIM ACTA, V183, P2185, DOI 10.1007/s00604-016-1854-z
   Kong LC, 2014, ACS APPL MATER INTER, V6, P1550, DOI 10.1021/am404242a
   Lim SY, 2015, CHEM SOC REV, V44, P362, DOI 10.1039/c4cs00269e
   Lin JH, 2015, PHYS CHEM CHEM PHYS, V17, P15124, DOI 10.1039/c5cp00932d
   Liu L, 2012, ANALYST, V137, P3794, DOI 10.1039/c2an35734h
   Liu YZ, 2015, BIOSENS BIOELECTRON, V63, P262, DOI 10.1016/j.bios.2014.07.040
   Ma Y, 2019, TALANTA, V196, P563, DOI 10.1016/j.talanta.2019.01.001
   Ngo KT, 2017, ACS CHEM NEUROSCI, V8, P329, DOI 10.1021/acschemneuro.6b00383
   Numan A, 2017, SENSOR ACTUAT B-CHEM, V238, P1043, DOI 10.1016/j.snb.2016.07.111
   Pang YJ, 2018, SENSOR ACTUAT B-CHEM, V263, P177, DOI 10.1016/j.snb.2018.02.128
   Park M, 2018, ADV MATER, V30, DOI 10.1002/adma.201802951
   Qing X, 2019, ACS APPL MATER INTER, V11, P13105, DOI 10.1021/acsami.9b00115
   Rajamanikandan R, 2017, NEW J CHEM, V41, P15244, DOI 10.1039/c7nj03170j
   Ribut SH, 2014, MATER RES EXPRESS, V6
   Sanchez-Lopez E, 2015, TRAC-TREND ANAL CHEM, V67, P82, DOI 10.1016/j.trac.2014.12.008
   Syslova K, 2011, J CHROMATOGR A, V1218, P3382, DOI 10.1016/j.chroma.2011.02.006
   Tammina SK, 2019, J PHOTOCH PHOTOBIO B, V194, P61, DOI 10.1016/j.jphotobiol.2019.01.004
   Tanwar AS, 2018, ACS SENSORS, V3, P1451, DOI 10.1021/acssensors.8b00093
   Wang CX, 2016, INORG CHEM FRONT, V3, P514, DOI 10.1039/c5qi00273g
   Wang CX, 2015, RSC ADV, V5, P61586, DOI 10.1039/c5ra13475g
   Wang CX, 2015, CARBON, V82, P87, DOI 10.1016/j.carbon.2014.10.035
   Wang LL, 2019, DYES PIGMENTS, V171, DOI 10.1016/j.dyepig.2019.107752
   Wang SJ, 2015, CARBON, V82, P304, DOI 10.1016/j.carbon.2014.10.075
   Wang SC, 2010, J CHROMATOGR A, V1217, P5246, DOI 10.1016/j.chroma.2010.06.037
   Wei WL, 2012, CHEM COMMUN, V48, P1284, DOI 10.1039/c2cc16481g
   Wu L, 2012, BIOSENS BIOELECTRON, V34, P57, DOI 10.1016/j.bios.2012.01.007
   Xiao L, 2018, NANOSCALE HORIZ, V3, P565, DOI 10.1039/c8nh00106e
   Yang SH, 2017, SENSOR ACTUAT B-CHEM, V253, P752, DOI 10.1016/j.snb.2017.06.137
   Yang YJ, 2014, BIOSENS BIOELECTRON, V56, P300, DOI 10.1016/j.bios.2014.01.037
   Yang YH, 2012, CHEM COMMUN, V48, P380, DOI 10.1039/c1cc15678k
   Yoon H, 2019, ADV SUSTAIN SYST, V3, DOI 10.1002/adsu.201900084
   Zeng XQ, 2017, NEW J CHEM, V41, P15216, DOI 10.1039/C7NJ03320F
   Zhang C, 2018, ANALYST, V143, P3075, DOI 10.1039/c8an00559a
   Zhao JJ, 2016, SENSOR ACTUAT B-CHEM, V223, P246, DOI 10.1016/j.snb.2015.09.105
   Zhong D, 2016, MATER LETT, V166, P89, DOI 10.1016/j.matlet.2015.12.061
   Zhou X, 2015, BIOSENS BIOELECTRON, V64, P404, DOI 10.1016/j.bios.2014.09.038
   Zhu JL, 2019, BIOSENS BIOELECTRON, V141, DOI 10.1016/j.bios.2019.111450
   Zhu XH, 2014, PART PART SYST CHAR, V31, P801, DOI 10.1002/ppsc.201300375
   Zhuo SJ, 2019, ANALYST, V144, P656, DOI 10.1039/c8an01741g
   Zitka O, 2012, ONCOL LETT, V4, P1247, DOI 10.3892/ol.2012.931
   Zou HL, 2015, SENSOR ACTUAT B-CHEM, V207, P535, DOI 10.1016/j.snb.2014.10.121
NR 58
TC 26
Z9 26
U1 24
U2 100
PU ELSEVIER SCI LTD
PI OXFORD
PA THE BOULEVARD, LANGFORD LANE, KIDLINGTON, OXFORD OX5 1GB, OXON, ENGLAND
SN 0143-7208
EI 1873-3743
J9 DYES PIGMENTS
JI Dyes Pigment.
PD FEB
PY 2021
VL 186
AR 109028
DI 10.1016/j.dyepig.2020.109028
PG 8
WC Chemistry, Applied; Engineering, Chemical; Materials Science, Textiles
WE Science Citation Index Expanded (SCI-EXPANDED)
SC Chemistry; Engineering; Materials Science
GA PM1BI
UT WOS:000603543100004
DA 2023-07-01
ER

PT J
AU Juarez-Gomez, J
   Ramirez-Silva, MT
   Guzman-Hernandez, D
   Romero-Romo, M
   Palomar-Pardave, M
AF Juarez-Gomez, Jorge
   Ramirez-Silva, Maria Teresa
   Guzman-Hernandez, Dafne
   Romero-Romo, Mario
   Palomar-Pardave, Manuel
TI Construction and Optimization of a Novel Acetylcholine Ion-Selective
   Electrode and its Application for Trace Level Determination of Propoxur
   Pesticide
SO JOURNAL OF THE ELECTROCHEMICAL SOCIETY
LA English
DT Article
ID PERFORMANCE LIQUID-CHROMATOGRAPHY; SOLID-PHASE DISPERSION;
   GAS-CHROMATOGRAPHY; CARBAMATE PESTICIDES; MASS-SPECTROMETRY; WATER
   SAMPLES; RESIDUES; BIOSENSOR; MICROEXTRACTION; QUANTIFICATION
AB This research presents the construction and optimization of an acetylcholine, ACh, ion-selective electrode, ACh-ISE, aiming to use it for the quantification of the propoxur pesticide. This analytical quantification is based on the evaluation of the acetylcholinesterase enzyme inhibition percentage, %EI, provoked by the pesticide, as a function of propoxur concentration; where the %EI is followed by means of the potentiometric determination of acetylcholine that does not react with the enzyme, using the constructed ACh-ISE. It was found that the ACh-ISE depicted a sub-Nernstian slope of (42.7 +/- 2.8) mV decade(-1), a ACh detection limit of 1.2 x 10(-5) mol l(-1), and the selectivity constants, K-pot, of 0.03 and 0.24 for Na+ and Choline(+) cations, respectively. K+ and Ca2+ did not interfere. This new method designed to determine propoxur attained an outstanding detection limit of (2.89 +/- 0.97) x 10(-17) mol l(-1) and a linear interval of (5.5 x 10(-15) -1.0 x 10(-4)) mol l(-1). (C) 2020 The Electrochemical Society ("ECS"). Published on behalf of ECS by IOP Publishing Limited.
C1 [Juarez-Gomez, Jorge; Ramirez-Silva, Maria Teresa] Univ Autonoma Metropolitana Iztapalapa, Dept Quim, Vicentina 09340, Cdmx, Mexico.
   [Guzman-Hernandez, Dafne] Univ Autonoma Metropolitana Iztapalapa, CONACYT UAM, Iztapalapa 09340, Cdmx, Mexico.
   [Romero-Romo, Mario; Palomar-Pardave, Manuel] Univ Autonoma Metropolitana Azcapotzalco, Dept Mat, Cdmx 02200, Mexico.
C3 Universidad Autonoma Metropolitana - Mexico; Universidad Autonoma
   Metropolitana - Mexico; Universidad Autonoma Metropolitana - Mexico
RP Ramirez-Silva, MT (通讯作者)，Univ Autonoma Metropolitana Iztapalapa, Dept Quim, Vicentina 09340, Cdmx, Mexico.
EM mtrs218@xanum.uam.mx
RI Guzmán-Hernández, Dafne Sarahia D.S./N-9081-2016
OI Palomar-Pardave, Manuel/0000-0002-2944-3599; Juarez-Gomez,
   Jorge/0000-0002-4839-3101; ROMERO ROMO, MARIO
   ALBERTO/0000-0002-5783-5776; Guzman-Hernandez, Dafne
   Sarahia/0000-0002-0076-6255
FU CONACYT [2159, 237327]
FX The authors wish to thank the SNI for the distinction of their
   membership and the stipend received. We also to thank CONACYT for the
   "Catedra" 2159 and for support through Project 237327.
CR Ahmad R, 2020, J ELECTROCHEM SOC, V167, DOI 10.1149/2.0192003JES
   Ali MA, 2020, J ELECTROCHEM SOC, V167, DOI 10.1149/1945-7111/ab69fe
   Alva S, 2019, J ELECTROCHEM SOC, V166, pB1513, DOI 10.1149/2.0601915jes
   ARGAUER RJ, 1995, J AGR FOOD CHEM, V43, P2774, DOI 10.1021/jf00058a042
   Bakker E, 1997, CHEM REV, V97, P3083, DOI 10.1021/cr940394a
   Barr DB, 2002, J CHROMATOGR B, V778, P99, DOI 10.1016/S0378-4347(01)00444-3
   Bell JG, 2018, J ELECTROCHEM SOC, V165, pB835, DOI 10.1149/2.0571816jes
   Boeris V, 2014, ANAL CHIM ACTA, V814, P23, DOI 10.1016/j.aca.2014.01.034
   Carabias-Martinez R, 2005, J SEP SCI, V28, P2130, DOI 10.1002/jssc.200400047
   COHEN SM, 1994, CARCINOGENESIS, V15, P2593, DOI 10.1093/carcin/15.11.2593
   da Silva W, 2019, SENSOR ACTUAT B-CHEM, V298, DOI 10.1016/j.snb.2019.126862
   El-Akaad S, 2020, J ELECTROCHEM SOC, V167, DOI 10.1149/1945-7111/ab6cf0
   Elflein L, 2003, J CHROMATOGR A, V985, P147, DOI 10.1016/S0021-9673(02)01461-9
   EPPELSHEIM C, 1994, ANALYST, V119, P2167, DOI 10.1039/an9941902167
   Estevez J, 2016, CHEM-BIOL INTERACT, V259, P374, DOI 10.1016/j.cbi.2016.08.004
   Everett WR, 1999, ANAL LETT, V32, P1, DOI 10.1080/00032719908542594
   FAO, 2002, IFA FAO AGR C GLOB F, V1, P1
   Fernandez M, 2000, J CHROMATOGR A, V871, P43, DOI 10.1016/S0021-9673(99)00907-3
   Garcia-Rodriguez D, 2012, FOOD CHEM, V135, P259, DOI 10.1016/j.foodchem.2012.04.088
   Selva TMG, 2016, DIAM RELAT MATER, V66, P113, DOI 10.1016/j.diamond.2016.03.027
   Iatropoulos MJ, 2015, EXP TOXICOL PATHOL, V67, P453, DOI 10.1016/j.etp.2015.06.002
   IUPAC, 1976, PURE APPL CHEM, V48, P127, DOI DOI 10.1351/PAC197648010127
   James J. R., 2013, RECOGNITION MANAGEME
   Jia W, 2015, J CHROMATOGR A, V1395, P160, DOI 10.1016/j.chroma.2015.03.071
   Kappes T, 2000, ELECTROPHORESIS, V21, P1390, DOI 10.1002/(SICI)1522-2683(20000401)21:7<1390::AID-ELPS1390>3.0.CO;2-5
   Kim H, 2012, SUPRAMOL CHEM, V24, P487, DOI 10.1080/10610278.2012.688125
   Kim KH, 2017, SCI TOTAL ENVIRON, V575, P525, DOI 10.1016/j.scitotenv.2016.09.009
   Kim YH, 2005, CHEMOSPHERE, V60, P1349, DOI 10.1016/j.chemosphere.2005.02.023
   Kour R, 2020, J ELECTROCHEM SOC, V167, DOI 10.1149/1945-7111/ab6bc4
   LaFiura KM, 2007, PEDIATR BLOOD CANCER, V49, P624, DOI 10.1002/pbc.21283
   Lang QL, 2016, TALANTA, V156, P34, DOI 10.1016/j.talanta.2016.05.002
   Li HP, 2004, TALANTA, V63, P547, DOI 10.1016/j.talanta.2003.11.031
   LIU CH, 1991, J AGR FOOD CHEM, V39, P718, DOI 10.1021/jf00004a019
   Liu SY, 2013, J AOAC INT, V96, P657, DOI 10.5740/jaoacint.12-132
   Lu L, 2019, J ELECTROCHEM SOC, V167, DOI 10.1149/2.0122003JES
   Mahalakshmi M, 2009, J HAZARD MATER, V161, P336, DOI 10.1016/j.jhazmat.2008.03.098
   Orejuela E, 2003, J CHROMATOGR A, V1007, P197, DOI 10.1016/S0021-9673(03)00934-8
   Ostrea EM, 2008, ENVIRON RES, V106, P277, DOI 10.1016/j.envres.2007.08.014
   Paiva WDA, 2018, J ELECTROCHEM SOC, V165, pB431, DOI 10.1149/2.1541809jes
   Patel BR, 2020, J ELECTROCHEM SOC, V167, DOI 10.1149/1945-7111/ab71fa
   Sanchez-Brunete C, 2003, J CHROMATOGR A, V1007, P85, DOI 10.1016/S0021-9673(03)00953-1
   Saraji M, 2008, ANAL BIOANAL CHEM, V391, P1091, DOI 10.1007/s00216-008-2087-8
   Shi QW, 2018, CHINESE CHEM LETT, V29, P1379, DOI 10.1016/j.cclet.2017.11.023
   Silva E., 2000, COLOMBIA BIOMEDICA, V20, P1996, DOI [10.7705/biomedica.v2013.1061, DOI 10.7705/BIOMEDICA.V2013.1061]
   Song DD, 2017, ANAL CHIM ACTA, V982, P168, DOI 10.1016/j.aca.2017.06.004
   STANLEY CW, 1972, J AGR FOOD CHEM, V20, P1269, DOI 10.1021/jf60184a001
   Sun L, 2003, J CHROMATOGR A, V1014, P153, DOI 10.1016/S0021-9673(03)00850-1
   Valdes-Ramirez G, 2008, TALANTA, V74, P741, DOI 10.1016/j.talanta.2007.07.004
   Wang J, 2005, J AGR FOOD CHEM, V53, P528, DOI 10.1021/jf048413x
   Wang JA, 2006, J AOAC INT, V89, P214
   Wu JF, 2009, MICROCHIM ACTA, V166, P157, DOI 10.1007/s00604-009-0179-6
   Zubiarrain-Laserna A, 2020, J ELECTROCHEM SOC, V167, DOI 10.1149/1945-7111/ab67a5
NR 52
TC 8
Z9 8
U1 3
U2 28
PU ELECTROCHEMICAL SOC INC
PI PENNINGTON
PA 65 SOUTH MAIN STREET, PENNINGTON, NJ 08534 USA
SN 0013-4651
EI 1945-7111
J9 J ELECTROCHEM SOC
JI J. Electrochem. Soc.
PD APR 17
PY 2020
VL 167
IS 8
AR 087501
DI 10.1149/1945-7111/ab8874
PG 7
WC Electrochemistry; Materials Science, Coatings & Films
WE Science Citation Index Expanded (SCI-EXPANDED)
SC Electrochemistry; Materials Science
GA LF1UW
UT WOS:000527211300001
DA 2023-07-01
ER

PT J
AU Zhao, QN
   Song, W
   Zhao, B
   Yang, B
AF Zhao, Qingnan
   Song, Wei
   Zhao, Bing
   Yang, Bai
TI Spectroscopic studies of the optical properties of carbon dots: recent
   advances and future prospects
SO MATERIALS CHEMISTRY FRONTIERS
LA English
DT Review
ID GRAPHENE QUANTUM DOTS; ROOM-TEMPERATURE PHOSPHORESCENCE; INTERFACIAL
   CHARGE-TRANSFER; CHEMILUMINESCENCE SYSTEM; UP-CONVERSION;
   ELECTROGENERATED CHEMILUMINESCENCE; ELECTROCHEMILUMINESCENCE BIOSENSOR;
   PHOTOLUMINESCENCE PROPERTIES; TUNABLE-PHOTOLUMINESCENCE; SENSITIVE
   DETECTION
AB Carbon dots (CDs) are a new class of luminescent carbon nanomaterials possessing small size, excellent water solubility, low toxicity, tunable light-emitting properties and good biocompatibility, which display bright prospects in catalysis, drug delivery, bioimaging, biosensing and energy conservation and storage. In the past several years, great achievements on the synthetic strategies, characterization techniques, unique optical properties and novel applications of a large variety of CDs have been realized. In this review, the brilliant optical properties of CDs-based nanomaterials via a series of spectroscopic techniques are summarized. After a brief introduction of the characteristic of CDs, we will focus on the optical properties of the CDs, including photoluminescence (PL), near-infrared (NIR) fluorescence, surface-enhanced Raman scattering (SERS), phosphorescence, chemiluminescence (CL), electrochemical luminescence (ECL), and chirality. The correlation between the structure of CDs and their optical properties has been discussed. In addition, some challenges and future prospects in the field of the optical properties of CDs have been highlighted. With the rapid development of their superior optical properties, it is anticipated that CDs will be applicable in a large number of research fields.
C1 [Zhao, Qingnan; Song, Wei; Zhao, Bing; Yang, Bai] Jilin Univ, State Key Lab Supramol Struct & Mat, Changchun 130012, Peoples R China.
C3 Jilin University
RP Song, W (通讯作者)，Jilin Univ, State Key Lab Supramol Struct & Mat, Changchun 130012, Peoples R China.
EM weisong@jlu.edu.cn
RI Zhao, Bing/HNJ-6617-2023; guo, min/AAI-2966-2021; Zhao, Bing/P-2447-2014
OI Zhao, Bing/0000-0002-0044-9743
FU National Natural Science Foundation of China [21473068, 21773080];
   Project of Jilin Province Science and Technology Development Plan
   Project [20180101295JC]
FX This work was financially supported by the National Natural Science
   Foundation of China (21473068, 21773080) and the Project of Jilin
   Province Science and Technology Development Plan Project
   (20180101295JC).
CR Abdolmohammad-Zadeh H, 2016, SENSOR ACTUAT B-CHEM, V225, P258, DOI 10.1016/j.snb.2015.11.052
   Amjadi M, 2017, MICROCHIM ACTA, V184, P1587, DOI 10.1007/s00604-017-2139-x
   Asapu R, 2017, ACS APPL MATER INTER, V9, P41577, DOI 10.1021/acsami.7b13965
   Bai LQ, 2017, NANOSCALE, V9, P6658, DOI 10.1039/c6nr09648d
   Bai LH, 2019, CHEM ENG J, V373, P963, DOI 10.1016/j.cej.2019.05.103
   Baryshnikov G, 2017, CHEM REV, V117, P6500, DOI 10.1021/acs.chemrev.7b00060
   Bera D, 2010, MATERIALS, V3, P2260, DOI 10.3390/ma3042260
   Berenguel-Alonso M, 2019, SENSOR ACTUAT B-CHEM, V296, DOI 10.1016/j.snb.2019.05.090
   Bhati A, 2018, NEW J CHEM, V42, P19548, DOI 10.1039/c8nj04754e
   Bourlinos AB, 2012, CHEM MATER, V24, P6, DOI 10.1021/cm2026637
   Brinkmann G, 2012, J CHEM INF MODEL, V52, P2910, DOI 10.1021/ci3003107
   Budyka MF, 2019, SPECTROCHIM ACTA A, V207, P1, DOI 10.1016/j.saa.2018.09.007
   Cai XL, 2018, CHEM SCI, V9, P6080, DOI 10.1039/c8sc02110d
   Cao JT, 2019, SPECTROCHIM ACTA A, V219, P281, DOI 10.1016/j.saa.2019.04.063
   Cao L, 2007, J AM CHEM SOC, V129, P11318, DOI 10.1021/ja073527l
   Cao PY, 2017, CARBON, V118, P625, DOI 10.1016/j.carbon.2017.03.090
   Cardinal MF, 2017, CHEM SOC REV, V46, P3886, DOI 10.1039/c7cs00207f
   Chan KK, 2019, NEW J CHEM, V43, P4734, DOI 10.1039/c8nj06306k
   Chang F, 2019, ACS APPL MATER INTER, V11, P35622, DOI 10.1021/acsami.9b15248
   Chen BB, 2019, ADV COLLOID INTERFAC, V270, P165, DOI 10.1016/j.cis.2019.06.008
   Chen BB, 2016, GREEN CHEM, V18, P5127, DOI 10.1039/c6gc01820c
   Chen K, 2019, SPECTROCHIM ACTA A, V213, P228, DOI 10.1016/j.saa.2019.01.066
   Cheng HH, 2012, ACS NANO, V6, P2237, DOI 10.1021/nn204289t
   Cheng J, 2016, RSC ADV, V6, P37189, DOI 10.1039/c5ra27808b
   Copur F, 2019, SENSOR ACTUAT B-CHEM, V279, P305, DOI 10.1016/j.snb.2018.10.026
   Cui YY, 2014, J MATER CHEM B, V2, P6947, DOI 10.1039/c4tb01085j
   Das B, 2019, MAT SCI ENG C-MATER, V102, P427, DOI 10.1016/j.msec.2019.04.077
   Deka MJ, 2017, RSC ADV, V7, P53057, DOI 10.1039/c7ra10611d
   Deng YH, 2013, CHEM COMMUN, V49, P5751, DOI 10.1039/c3cc42600a
   Ding H, 2016, ACS NANO, V10, P484, DOI 10.1021/acsnano.5b05406
   Ding SY, 2017, CHEM SOC REV, V46, P4042, DOI 10.1039/c7cs00238f
   Dong P, 2017, INORG CHEM FRONT, V4, P712, DOI 10.1039/c6qi00587j
   Dong SQ, 2017, ANAL CHEM, V89, P12520, DOI 10.1021/acs.analchem.7b03711
   Dong YQ, 2013, ANGEW CHEM INT EDIT, V52, P7800, DOI 10.1002/anie.201301114
   Dong YQ, 2012, ANAL CHEM, V84, P8378, DOI 10.1021/ac301945z
   Essner JB, 2017, ENVIRON SCI-NANO, V4, P1216, DOI 10.1039/c7en00179g
   Fan YQ, 2012, NANOSCALE, V4, P1776, DOI 10.1039/c2nr12015a
   Fang QQ, 2017, CARBON, V118, P319, DOI 10.1016/j.carbon.2017.03.061
   Fehr E, 2002, NATURE, V415, P137, DOI 10.1038/415137a
   Feng JW, 2015, CARBON, V90, P34, DOI 10.1016/j.carbon.2015.03.071
   Feng XZ, 2019, NANOMATERIALS-BASEL, V9, DOI 10.3390/nano9030480
   Gao J, 2017, INORG CHEM FRONT, V4, P1963, DOI 10.1039/c7qi00614d
   Gao LF, 2017, J MATER CHEM C, V5, P7753, DOI 10.1039/c7tc01658a
   Ge L, 2018, J PHYS CHEM C, V122, P21667, DOI 10.1021/acs.jpcc.8b06998
   Gorrini F, 2019, ACS APPL MATER INTER, V11, P24412, DOI 10.1021/acsami.9b05779
   Graydon O, 2019, NAT PHOTONICS, V13, P438, DOI 10.1038/s41566-019-0483-6
   Guan WW, 2014, INT J NANOMED, V9, P5071, DOI 10.2147/IJN.S68575
   Guin JP, 2016, CARBON, V109, P517, DOI 10.1016/j.carbon.2016.08.039
   Guo ZY, 2013, BIOSENS BIOELECTRON, V44, P101, DOI 10.1016/j.bios.2013.01.025
   Ha HD, 2015, CARBON, V81, P367, DOI 10.1016/j.carbon.2014.09.069
   Hallaj T, 2018, MICROCHIM ACTA, V185, DOI 10.1007/s00604-017-2547-y
   Hashemi M, 2019, MAT SCI ENG C-MATER, V103, DOI 10.1016/j.msec.2019.109860
   He SJ, 2018, SURF SCI, V676, P51, DOI 10.1016/j.susc.2018.01.013
   Hsieh FJ, 2019, ACS APPL MATER INTER, V11, P19774, DOI 10.1021/acsami.9b03640
   Hu C, 2019, CHEM SOC REV, V48, P2315, DOI 10.1039/c8cs00750k
   Hu SL, 2009, J MATER CHEM, V19, P484, DOI 10.1039/b812943f
   Hua XW, 2019, ACS APPL MATER INTER, V11, P32647, DOI 10.1021/acsami.9b09590
   Huo F, 2019, J MATER SCI, V54, P6815, DOI 10.1007/s10853-019-03370-6
   Jia XF, 2012, NANOSCALE, V4, P5572, DOI [10.1039/c2nr31319g, 10.1039/c2ib31319g]
   Jiang K, 2018, ANGEW CHEM INT EDIT, V57, P6216, DOI 10.1002/anie.201802441
   Jiang K, 2018, ADV MATER, V30, DOI 10.1002/adma.201800783
   Jiang X, 2019, APPL SURF SCI, V487, P938, DOI 10.1016/j.apsusc.2019.05.122
   Jin J, 2016, ACS APPL MATER INTER, V8, P27956, DOI 10.1021/acsami.6b07807
   Kalita H, 2016, RSC ADV, V6, P23518, DOI 10.1039/c5ra25706a
   Kalytchuk S, 2017, ACS NANO, V11, P1432, DOI 10.1021/acsnano.6b06670
   Kang BT, 2019, NANOSCALE, V11, P16599, DOI 10.1039/c9nr05363h
   Kong B, 2012, ADV MATER, V24, P5844, DOI 10.1002/adma.201202599
   Kumar V, 2014, RSC ADV, V4, P21101, DOI 10.1039/c4ra01735h
   Li CN, 2019, FOOD CHEM, V289, P531, DOI 10.1016/j.foodchem.2019.03.032
   Li CN, 2019, MAT SCI ENG C-MATER, V99, P1399, DOI 10.1016/j.msec.2019.02.080
   Li DJ, 2018, MICROCHIM ACTA, V185, DOI 10.1007/s00604-018-2943-y
   Li D, 2018, ADV MATER, V30, DOI 10.1002/adma.201705913
   Li HT, 2012, J MATER CHEM, V22, P24230, DOI 10.1039/c2jm34690g
   Li HT, 2010, ANGEW CHEM INT EDIT, V49, P4430, DOI 10.1002/anie.200906154
   Li HX, 2019, APPL CATAL B-ENVIRON, V255, DOI 10.1016/j.apcatb.2019.117755
   Li LL, 2012, ADV FUNCT MATER, V22, P2971, DOI 10.1002/adfm.201200166
   Li LL, 2017, ANAL CHEM, V89, P358, DOI 10.1021/acs.analchem.6b04675
   Li QJ, 2018, NAT COMMUN, V9, DOI 10.1038/s41467-018-03144-9
   Li QJ, 2016, CHEM MATER, V28, P8221, DOI 10.1021/acs.chemmater.6b03049
   Li SH, 2014, ANAL CHEM, V86, P10201, DOI 10.1021/ac503183y
   Li W, 2019, ANGEW CHEM INT EDIT, V58, P7278, DOI 10.1002/anie.201814629
   Li XY, 2011, CHEM COMMUN, V47, P932, DOI 10.1039/c0cc03552a
   Li YB, 2019, ACS APPL MATER INTER, V11, P4737, DOI 10.1021/acsami.8b14877
   Lin CJ, 2019, NANOSCALE, V11, P6584, DOI 10.1039/c8nr09672d
   Lin J, 2019, CHEM ENG J, V373, P78, DOI 10.1016/j.cej.2019.04.204
   Lin LX, 2012, CHEM COMMUN, V48, P10177, DOI 10.1039/c2cc35559k
   Lin Z, 2011, ANAL CHEM, V83, P8245, DOI 10.1021/ac202039h
   Liu C, 2016, SMALL, V12, P4702, DOI 10.1002/smll.201503958
   Liu DH, 2018, NAT COMMUN, V9, DOI 10.1038/s41467-017-02627-5
   Liu ML, 2019, GREEN CHEM, V21, P449, DOI 10.1039/c8gc02736f
   Liu ML, 2017, GREEN CHEM, V19, P3611, DOI 10.1039/c7gc01236e
   Liu Q, 2013, NANO LETT, V13, P2436, DOI 10.1021/nl400368v
   Liu QX, 2019, APPL CATAL B-ENVIRON, V254, P443, DOI 10.1016/j.apcatb.2019.04.098
   Liu RL, 2011, J AM CHEM SOC, V133, P15221, DOI 10.1021/ja204953k
   Liu ZX, 2018, SCI CHINA CHEM, V61, P490, DOI 10.1007/s11426-017-9172-0
   Long P, 2018, ADV FUNCT MATER, V28, DOI 10.1002/adfm.201800791
   Lu D, 2019, DYES PIGMENTS, V165, P287, DOI 10.1016/j.dyepig.2019.02.037
   Lu K, 2019, J PHOTOCH PHOTOBIO B, V197, DOI 10.1016/j.jphotobiol.2019.05.001
   Madhu M, 2019, J COLLOID INTERF SCI, V556, P120, DOI 10.1016/j.jcis.2019.08.049
   Mao Z, 2012, J PHYS CHEM C, V116, P14701, DOI 10.1021/jp304051r
   Miao WJ, 2008, CHEM REV, V108, P2506, DOI 10.1021/cr068083a
   Ming H, 2012, DALTON T, V41, P9526, DOI 10.1039/c2dt30985h
   More MP, 2018, MATER CHEM PHYS, V220, P11, DOI 10.1016/j.matchemphys.2018.08.046
   Niu WJ, 2015, ANAL CHEM, V87, P11150, DOI 10.1021/acs.analchem.5b03358
   Noor NFM, 2018, OPT MATER, V83, P306, DOI 10.1016/j.optmat.2018.06.040
   Ostadhossein F, 2018, BIOCONJUGATE CHEM, V29, P3913, DOI 10.1021/acs.bioconjchem.8b00736
   Peng J, 2012, NANO LETT, V12, P844, DOI 10.1021/nl2038979
   Philippidis A, 2013, J NANOPART RES, V15, DOI 10.1007/s11051-013-1777-0
   Qi GH, 2018, ANAL CHEM, V90, P13356, DOI 10.1021/acs.analchem.8b03034
   Qiu YY, 2017, ACS APPL MATER INTER, V9, P16849, DOI 10.1021/acsami.7b02793
   Rafiei S, 2019, METHODS APPL FLUORES, V7, DOI 10.1088/2050-6120/aaff95
   Rajender G, 2019, J COLLOID INTERF SCI, V541, P387, DOI 10.1016/j.jcis.2019.01.099
   Rajender G, 2016, J MATER CHEM C, V4, P10852, DOI 10.1039/c6tc03469a
   Ren J, 2019, NANOSCALE, V11, P2056, DOI 10.1039/c8nr08595a
   Richter MM, 2004, CHEM REV, V104, P3003, DOI 10.1021/cr020373d
   Sciortino A., 2016, PHYS CHEM CHEM PHYS, V18, P466
   Sha R, 2019, J ALLOY COMPD, V794, P26, DOI 10.1016/j.jallcom.2019.04.251
   Shah SNA, 2016, TALANTA, V153, P23, DOI 10.1016/j.talanta.2016.02.056
   Shen JH, 2011, CHEM COMMUN, V47, P2580, DOI 10.1039/c0cc04812g
   Shi BF, 2019, MICROCHIM ACTA, V186, DOI 10.1007/s00604-019-3491-9
   Sk MA, 2014, J MATER CHEM C, V2, P6954, DOI 10.1039/c4tc01191k
   Sun D, 2013, CARBON, V64, P424, DOI 10.1016/j.carbon.2013.07.095
   Sun X, 2018, NANOMATERIALS-BASEL, V8, DOI 10.3390/nano8090635
   Sun YP, 2006, J AM CHEM SOC, V128, P7756, DOI 10.1021/ja062677d
   Susi T, 2015, BEILSTEIN J NANOTECH, V6, P177, DOI 10.3762/bjnano.6.17
   Svec M, 2012, PHYS REV B, V86, DOI 10.1103/PhysRevB.86.121407
   Tan J, 2018, J MATER CHEM C, V6, P7890, DOI 10.1039/c8tc02012d
   Tang LB, 2012, ACS NANO, V6, P5102, DOI 10.1021/nn300760g
   Tao SY, 2019, J PHYS CHEM LETT, V10, P5182, DOI 10.1021/acs.jpclett.9b01384
   Tao SY, 2018, ANGEW CHEM INT EDIT, V57, P2393, DOI 10.1002/anie.201712662
   Tetsuka H, 2016, ADV MATER, V28, P4632, DOI 10.1002/adma.201600058
   Tucureanu V, 2016, CRIT REV ANAL CHEM, V46, P502, DOI 10.1080/10408347.2016.1157013
   Vazquez-Gonzalez M, 2017, ACS NANO, V11, P3247, DOI 10.1021/acsnano.7b00352
   Vazquez-Nakagawa M, 2016, CHEM COMMUN, V52, P665, DOI 10.1039/c5cc08890a
   Voora VK, 2014, NANO LETT, V14, P4602, DOI 10.1021/nl5016574
   Wang C, 2019, NANOSCALE, V11, P11967, DOI 10.1039/c9nr03038g
   Wang CQ, 2015, ACS APPL MATER INTER, V7, P26865, DOI 10.1021/acsami.5b09300
   Wang DM, 2019, LUMINESCENCE, V34, P4, DOI 10.1002/bio.3570
   Wang H, 2017, NANOSCALE, V9, P1909, DOI 10.1039/c6nr09200d
   Wang JJ, 2019, SENSOR ACTUAT B-CHEM, V285, P302, DOI 10.1016/j.snb.2019.01.052
   Wang WS, 2016, PHYS CHEM CHEM PHYS, V18, P466, DOI 10.1039/c5cp04942c
   Wei YY, 2019, RSC ADV, V9, P3208, DOI 10.1039/c8ra09649j
   Xia CL, 2019, ADV SCI, V6, DOI 10.1002/advs.201901316
   Xie HQ, 2019, CARBON, V147, P532, DOI 10.1016/j.carbon.2019.03.032
   Xie RY, 2017, CHEM ENG J, V310, P79, DOI 10.1016/j.cej.2016.10.089
   Xie YT, 2019, NANOTECHNOLOGY, V30, DOI 10.1088/1361-6528/aaf3fb
   Xiong CY, 2016, CHEM COMMUN, V52, P5589, DOI 10.1039/c6cc01078d
   Xu HB, 2015, CARBON, V87, P215, DOI 10.1016/j.carbon.2015.02.036
   Xu QF, 2013, ACS NANO, V7, P10654, DOI 10.1021/nn4053342
   Xu Q, 2018, ACS APPL NANO MATER, V1, P1886, DOI 10.1021/acsanm.8b00277
   Xu XY, 2004, J AM CHEM SOC, V126, P12736, DOI 10.1021/ja040082h
   Yan FY, 2019, MICROCHIM ACTA, V186, DOI 10.1007/s00604-019-3688-y
   Yang MR, 2019, CHEM-EUR J, V25, P10188, DOI 10.1002/chem.201901748
   Yang SL, 2013, ANAL CHEM, V85, P7720, DOI 10.1021/ac400874h
   Yang SW, 2014, J MATER CHEM A, V2, P8660, DOI 10.1039/c4ta00860j
   Yeh TF, 2016, J PHYS CHEM LETT, V7, P2087, DOI 10.1021/acs.jpclett.6b00752
   Yu JJ, 2018, NANOMATERIALS-BASEL, V8, DOI 10.3390/nano8040233
   Yuan MK, 2017, RSC ADV, V7, P49931, DOI 10.1039/c7ra09271g
   Yuan YH, 2016, NANOSCALE, V8, P6770, DOI 10.1039/c6nr00402d
   Zhan Y, 2018, ACS APPL MATER INTER, V10, P27920, DOI 10.1021/acsami.8b07498
   Zhang H, 2015, ANAL CHEM, V87, P11167, DOI 10.1021/acs.analchem.5b02562
   Zhang J, 2018, OPT EXPRESS, V26, P23534, DOI 10.1364/OE.26.023534
   Zhang JY, 2018, ACS APPL MATER INTER, V10, P40808, DOI 10.1021/acsami.8b15318
   Zhang LN, 2015, SENSOR ACTUAT B-CHEM, V221, P799, DOI 10.1016/j.snb.2015.07.012
   Zhang L, 2013, CHEM COMMUN, V49, P8102, DOI 10.1039/c3cc42958j
   Zhang PJ, 2014, ANAL CHEM, V86, P5620, DOI 10.1021/ac5011734
   Zhang RQ, 1998, DIAM RELAT MATER, V7, P1663, DOI 10.1016/S0925-9635(98)00240-4
   Zhang XF, 2016, ACS APPL MATER INTER, V8, P1033, DOI 10.1021/acsami.5b11446
   Zhang YJ, 2017, DYES PIGMENTS, V140, P122, DOI 10.1016/j.dyepig.2017.01.043
   Zhang ZD, 2018, MATER RES BULL, V99, P225, DOI 10.1016/j.materresbull.2017.07.045
   Zhao HY, 2017, APPL SURF SCI, V410, P42, DOI 10.1016/j.apsusc.2017.03.049
   Zhao HF, 2015, CHEM COMMUN, V51, P12669, DOI 10.1039/c5cc03678j
   Zhao J, 2019, NEW J CHEM, V43, P6332, DOI 10.1039/c8nj06351f
   Zhao KX, 2019, J ALLOY COMPD, V793, P613, DOI 10.1016/j.jallcom.2019.04.146
   Zhao QL, 2008, CHEM COMMUN, P5116, DOI 10.1039/b812420e
   Zhou L, 2013, PART PART SYST CHAR, V30, P1086, DOI 10.1002/ppsc.201300170
   Zhu C, 2015, SYNTHETIC MET, V209, P468, DOI 10.1016/j.synthmet.2015.08.025
   Zhu H, 2009, CHEM COMMUN, P5118, DOI 10.1039/b907612c
   Zhu SJ, 2017, NANO TODAY, V13, P10, DOI 10.1016/j.nantod.2016.12.006
   Zhu SJ, 2013, ANGEW CHEM INT EDIT, V52, P3953, DOI 10.1002/anie.201300519
   Zhuo SJ, 2012, ACS NANO, V6, P1059, DOI 10.1021/nn2040395
   Zong J, 2013, NANOSCALE, V5, P11200, DOI 10.1039/c3nr02527f
   Zong J, 2011, CHEM COMMUN, V47, P764, DOI 10.1039/c0cc03092a
   Zuo FM, 2019, ELECTROCHIM ACTA, V294, P76, DOI 10.1016/j.electacta.2018.10.084
NR 184
TC 46
Z9 45
U1 22
U2 308
PU ROYAL SOC CHEMISTRY
PI CAMBRIDGE
PA THOMAS GRAHAM HOUSE, SCIENCE PARK, MILTON RD, CAMBRIDGE CB4 0WF, CAMBS,
   ENGLAND
EI 2052-1537
J9 MATER CHEM FRONT
JI Mat. Chem. Front.
PD FEB 1
PY 2020
VL 4
IS 2
BP 472
EP 488
DI 10.1039/c9qm00592g
PG 17
WC Chemistry, Multidisciplinary; Materials Science, Multidisciplinary
WE Science Citation Index Expanded (SCI-EXPANDED)
SC Chemistry; Materials Science
GA KL2EU
UT WOS:000513242900010
OA Bronze
DA 2023-07-01
ER

PT J
AU Zeng, Y
   Zhang, D
   Qi, P
   Zheng, LB
AF Zeng, Yan
   Zhang, Dun
   Qi, Peng
   Zheng, Laibao
TI Colorimetric detection of DNA by using target catalyzed DNA
   nanostructure assembly and unmodified gold nanoparticles
SO MICROCHIMICA ACTA
LA English
DT Article
DE DNAdetection; Goldnanoparticle; Colorimetry; Self-assembly; DNA
   nanostructure
ID HYBRIDIZATION CHAIN-REACTION; ELECTROCHEMICAL BIOSENSOR; SIGNAL
   AMPLIFICATION; STRAND DISPLACEMENT; AGGREGATION
AB The authors describe a strategy for colorimetric detection of DNA. It is making use of a target catalyzed DNA nanostructure assembly and gold nanoparticles. The assay comprises the following steps: (a) A programmed DNA nanostructure is assembled from three auxiliary hairpin structure DNAs and the single stranded DNA (ssDNA; the target/analyte); (b) in the presence of target DNA, these three hairpin DNAs are opened, thereby activating a catalytic self-assembly process via a target assisted toe-hold strand displacement reaction; (c) The formed DNA nanostructures are mixed with gold nanoparticles. As the DNA nanostructure is less stabilized without ssDNA sticky ends, it cannot prevent the gold nanoparticles (AuNPs) to undergo salt-induced aggregation which is accompanied by a color change from purple to blue; (d) The color change of the colloid solution can be read out with bare eyes or instrumentally. The detection limit by using UV-vis spectrometry is 0.6 pM of target DNA. This is comparable to previously AuNP-based methods. Thus, this assay provides free modification detection based on DNA nanostructure without sophisticated procedures. Conceivably, the method can be applied to numerous other DNA targets.
C1 [Zeng, Yan; Zhang, Dun; Qi, Peng; Zheng, Laibao] Chinese Acad Sci, Inst Oceanol, Key Lab Marine Environm Corros & Biofouling, 7 Nanhai Rd, Qingdao 266071, Peoples R China.
   [Zheng, Laibao] Univ Chinese Acad Sci, 19 Jia Yuquan Rd, Beijing 100039, Peoples R China.
C3 Chinese Academy of Sciences; Institute of Oceanology, CAS; Chinese
   Academy of Sciences; University of Chinese Academy of Sciences, CAS
RP Zhang, D (通讯作者)，Chinese Acad Sci, Inst Oceanol, Key Lab Marine Environm Corros & Biofouling, 7 Nanhai Rd, Qingdao 266071, Peoples R China.
EM zhangdun@qdio.ac.cn
RI Zheng, Laibao/I-4567-2019
OI Zheng, Laibao/0000-0003-0444-8163
FU National Natural Science Foundation of China [41506094]; National Key
   Basic Research Program of China [2014CB643304]; China Postdoctoral
   Science Foundation [2016 M602199]; Qingdao National Laboratory for
   Marine Science and Technology
FX We gratefully acknowledge support from the National Natural Science
   Foundation of China (NO. 41506094) and National Key Basic Research
   Program of China (2014CB643304). Project funded by China Postdoctoral
   Science Foundation (2016 M602199). AoShan Talent Program Supported by
   Qingdao National Laboratory for Marine Science and Technology.
CR Bell NAW, 2016, NAT NANOTECHNOL, V11, P645, DOI [10.1038/nnano.2016.50, 10.1038/NNANO.2016.50]
   Chang CC, 2016, CHEM COMMUN, V52, P4167, DOI 10.1039/c6cc01238h
   Chang CC, 2016, BIOSENS BIOELECTRON, V78, P200, DOI 10.1016/j.bios.2015.11.051
   Chen LJ, 2013, MICROCHIM ACTA, V180, P573, DOI 10.1007/s00604-013-0958-y
   Dai JY, 2016, J MATER CHEM B, V4, P3191, DOI 10.1039/c6tb00029k
   Ding XJ, 2017, MICROCHIM ACTA, V184, P431, DOI 10.1007/s00604-016-2026-x
   Edwardson TGW, 2016, NAT CHEM, V8, P162, DOI [10.1038/NCHEM.2420, 10.1038/nchem.2420]
   Elghanian R, 1997, SCIENCE, V277, P1078, DOI 10.1126/science.277.5329.1078
   Marin AG, 2016, NANOSCALE, V8, P9842, DOI 10.1039/c6nr00926c
   Grabar KC, 1996, J AM CHEM SOC, V118, P1148, DOI 10.1021/ja952233+
   He HF, 2016, BIOSENS BIOELECTRON, V86, P985, DOI 10.1016/j.bios.2016.07.045
   Kim MG, 2015, BIOMATERIALS, V62, P155, DOI 10.1016/j.biomaterials.2015.04.037
   Lee JB, 2009, NAT NANOTECHNOL, V4, P430, DOI [10.1038/NNANO.2009.93, 10.1038/nnano.2009.93]
   Li XL, 2016, ANAL CHIM ACTA, V934, P52, DOI 10.1016/j.aca.2016.06.034
   Li YG, 2005, NAT BIOTECHNOL, V23, P885, DOI 10.1038/nbt1106
   Liu P, 2013, ANAL CHEM, V85, P7689, DOI 10.1021/ac4001157
   Ma CP, 2015, J MATER CHEM B, V3, P2853, DOI 10.1039/c4tb02049a
   Ma CP, 2014, ANAL BIOCHEM, V457, P19, DOI 10.1016/j.ab.2014.04.022
   Mcvey C, 2017, BIOSENS BIOELECTRON, V92, P502, DOI 10.1016/j.bios.2016.10.072
   Meng HM, 2016, CHEM SOC REV, V45, P2583, DOI 10.1039/c5cs00645g
   Ning Y, 2017, MICROCHIM ACTA, V184, P1847, DOI 10.1007/s00604-017-2194-3
   Peterson EM, 2016, ANAL CHEM, V88, P6410, DOI 10.1021/acs.analchem.6b00992
   Saha K, 2012, CHEM REV, V112, P2739, DOI 10.1021/cr2001178
   Tan SJ, 2011, NAT NANOTECHNOL, V6, P268, DOI [10.1038/nnano.2011.49, 10.1038/NNANO.2011.49]
   Wen D, 2016, SMALL, V12, P2439, DOI 10.1002/smll.201503874
   Yang YY, 2015, NANO LETT, V15, P6672, DOI 10.1021/acs.nanolett.5b02502
   Yang YC, 2014, ACS APPL MATER INTER, V6, P7579, DOI 10.1021/am500912m
   Yurke B, 2000, NATURE, V406, P605, DOI 10.1038/35020524
   Zhang Z, 2010, SMALL, V6, P1854, DOI 10.1002/smll.201000908
   Zhao CZ, 2017, MICROCHIM ACTA, V184, P2333, DOI 10.1007/s00604-017-2230-3
   Zhou L, 2017, MICROCHIM ACTA, V184, P1
   Zhou LL, 2017, MICROCHIM ACTA, V184, P1305, DOI 10.1007/s00604-017-2129-z
NR 32
TC 17
Z9 19
U1 4
U2 103
PU SPRINGER WIEN
PI WIEN
PA SACHSENPLATZ 4-6, PO BOX 89, A-1201 WIEN, AUSTRIA
SN 0026-3672
EI 1436-5073
J9 MICROCHIM ACTA
JI Microchim. Acta
PD DEC
PY 2017
VL 184
IS 12
BP 4809
EP 4815
DI 10.1007/s00604-017-2463-1
PG 7
WC Chemistry, Analytical
WE Science Citation Index Expanded (SCI-EXPANDED)
SC Chemistry
GA FL9CE
UT WOS:000414547400029
DA 2023-07-01
ER

PT J
AU Shah, P
   Narayanan, TN
   Li, CZ
   Alwarappan, S
AF Shah, Pratikkumar
   Narayanan, Tharangattu N.
   Li, Chen-Zhong
   Alwarappan, Subbiah
TI Probing the biocompatibility of MoS2 nanosheets by cytotoxicity assay
   and electrical impedance spectroscopy
SO NANOTECHNOLOGY
LA English
DT Article
DE molybdenum-di-sulfide; nanosheets; electrical impedance
ID GRAPHENE OXIDE; TOXICITY; NANOPARTICLES; BIOSENSOR; CELLS
AB Transition metal dichalgogenides such as MoS2 have recently emerged as hot two-dimensional (2D) materials due to their superior electronic and catalytic properties. Recently, we have reported the usefulness of MoS2 nanosheets toward the electrochemical detection of neurotransmitters and glucose (Narayanan et al 2014 Nanotechnology 25 335702). Furthermore, there are reports available in the literature that demonstrate the usefulness of MoS2 nanosheets for biosensing and energy storage applications (Zhu et al 2013 J. Am. Chem. Soc. 135 5998-6001; Pumera and Loo 2014 Trends Anal. Chem. 61 49-53; Lee et al 2014 Sci. Rep. 4 7352; Stephenson et al 2014 Energy Environ. Sci. 7 209-31). Understanding the cytotoxic effect of any material is very important prior to employing them for any in vivo biological applications such as implantable sensors, chips, or carriers for drug delivery and cell imaging purposes. Herein, we report the cytotoxicity of the MoS2 nanosheets based on the cytotoxic assay results and electrical impedance analysis using rat pheochromocytoma cells (PC12) and rat adrenal medulla endothelial cells (RAMEC). Our results indicated that the MoS2 nanosheets synthesized in our work are safe 2D nanosheets for futuristic biomedical applications.
C1 [Shah, Pratikkumar; Li, Chen-Zhong] Florida Int Univ, Dept Biomed Engn, Miami, FL 33174 USA.
   [Narayanan, Tharangattu N.] Tata Inst Fundamental Res, Ctr Interdisciplinary Sci, Hyderabad 500075, Andhra Pradesh, India.
   [Li, Chen-Zhong] Liaocheng Univ, Sch Chem & Chem Engn, Liaocheng 252059, Shandong, Peoples R China.
   [Alwarappan, Subbiah] CSIR, Cent Electrochem Res Inst, CECRI, Karaikkudi 630006, Tamil Nadu, India.
C3 State University System of Florida; Florida International University;
   Tata Institute of Fundamental Research (TIFR); TIFR Centre for
   Interdisciplinary Sciences (TCIS), Hyderabad; Liaocheng University;
   Council of Scientific & Industrial Research (CSIR) - India; CSIR -
   Central Electrochemical Research Institute (CECRI)
RP Shah, P (通讯作者)，Florida Int Univ, Dept Biomed Engn, Miami, FL 33174 USA.
EM licz@fiu.edu; salwarap@gmail.com
RI Shah, Pratik/G-8650-2017; Li, Chenzhong/F-5087-2016
OI ALWARAPPAN, SUBBIAH/0000-0001-9559-8989; Shah,
   Pratikkumar/0000-0002-5024-6266
FU Department of Science and Technology (DST-SERB) [GAP 03/2014]; CSIR [NWP
   2013/01155]; DAE-TIFR; Taishan Scholar program of Shandong Province; 111
   Project [B14041]
FX SA acknowledges the Department of Science and Technology (DST-SERB) for
   the grant GAP 03/2014 under the fast track scheme and the CSIR grant NWP
   2013/01155 (MULTIFUN) for the support toward his research. The authors
   acknowledge the Central Instrumentation Facility at CSIR-CECRI for
   assistance with AFM and XRD. TNN acknowledges DAE-TIFR for the startup
   grant to support his research. Authors also thank the support from
   Taishan Scholar program of Shandong Province and the 111 Project
   (B14041).
CR Alkilany AM, 2010, J NANOPART RES, V12, P2313, DOI 10.1007/s11051-010-9911-8
   Chng ELK, 2014, NANOSCALE, V6, P10792, DOI 10.1039/c4nr03608e
   Chng ELK, 2014, CHEM-EUR J, V20, P6366, DOI 10.1002/chem.201304911
   Chng ELK, 2013, CHEM-EUR J, V19, P8227, DOI 10.1002/chem.201300824
   Eda G, 2011, NANO LETT, V11, P5111, DOI 10.1021/nl201874w
   Farimani AB, 2014, ACS NANO, V8, P7914, DOI 10.1021/nn5029295
   Ge PY, 2012, CHEM COMMUN, V48, P6484, DOI 10.1039/c2cc31398g
   GIAEVER I, 1991, P NATL ACAD SCI USA, V88, P7896, DOI 10.1073/pnas.88.17.7896
   Hondroulis E, 2010, NANOTECHNOLOGY, V21, DOI 10.1088/0957-4484/21/31/315103
   Li TS, 2007, J PHYS CHEM C, V111, P16192, DOI 10.1021/jp075424v
   Li YF, 2008, J AM CHEM SOC, V130, P16739, DOI 10.1021/ja805545x
   Liao KH, 2011, ACS APPL MATER INTER, V3, P2607, DOI 10.1021/am200428v
   Loo AH, 2014, NANOSCALE, V6, P11971, DOI 10.1039/c4nr03795b
   Mas-Balleste R, 2011, NANOSCALE, V3, P20, DOI 10.1039/c0nr00323a
   Narayanan TN, 2014, NANOTECHNOLOGY, V25, DOI 10.1088/0957-4484/25/33/335702
   Loan PTK, 2014, ADV MATER, V26, P4838, DOI 10.1002/adma.201401084
   Pumera M, 2014, TRAC-TREND ANAL CHEM, V61, P49, DOI 10.1016/j.trac.2014.05.009
   Radisavljevic B, 2011, NAT NANOTECHNOL, V6, P147, DOI 10.1038/NNANO.2010.279
   Sarkar D, 2014, ACS NANO, V8, P3992, DOI 10.1021/nn5009148
   Seiffert JM, 2012, CHEM RES TOXICOL, V25, P140, DOI 10.1021/tx200355m
   Shah P, 2014, BIOMED MICRODEVICES, V16, P35, DOI 10.1007/s10544-013-9803-7
   Stephenson T, 2014, ENERG ENVIRON SCI, V7, P209, DOI 10.1039/c3ee42591f
   Wang L, 2014, SMALL, V10, P1101, DOI 10.1002/smll.201302081
   Wang TY, 2013, ANAL CHEM, V85, P10289, DOI 10.1021/ac402114c
   Wang X, 2015, BIOSENS BIOELECTRON, V64, P386, DOI 10.1016/j.bios.2014.09.030
   Xu MS, 2013, CHEM REV, V113, P3766, DOI 10.1021/cr300263a
   Zhan YJ, 2012, SMALL, V8, P966, DOI 10.1002/smll.201102654
   Zhu CF, 2013, J AM CHEM SOC, V135, P5998, DOI 10.1021/ja4019572
NR 28
TC 76
Z9 77
U1 3
U2 150
PU IOP PUBLISHING LTD
PI BRISTOL
PA TEMPLE CIRCUS, TEMPLE WAY, BRISTOL BS1 6BE, ENGLAND
SN 0957-4484
EI 1361-6528
J9 NANOTECHNOLOGY
JI Nanotechnology
PD AUG 7
PY 2015
VL 26
IS 31
AR 315102
DI 10.1088/0957-4484/26/31/315102
PG 7
WC Nanoscience & Nanotechnology; Materials Science, Multidisciplinary;
   Physics, Applied
WE Science Citation Index Expanded (SCI-EXPANDED)
SC Science & Technology - Other Topics; Materials Science; Physics
GA CN8FY
UT WOS:000358676300007
PM 26183754
DA 2023-07-01
ER

PT J
AU Lu, LP
   Wu, J
   Li, M
   Kang, TF
   Cheng, SY
AF Lu, Liping
   Wu, Jing
   Li, Meng
   Kang, Tianfang
   Cheng, Shuiyuan
TI Detection of DNA damage by exploiting the distance dependence of the
   electrochemiluminescence energy transfer between quantum dots and gold
   nanoparticles
SO MICROCHIMICA ACTA
LA English
DT Article
DE Electrochemiluminescence; PFOA; DNA damage; Quantum dots;
   Polyethylenimine; Gene vector
ID ELECTROGENERATED CHEMILUMINESCENCE; ENHANCED ELECTROCHEMILUMINESCENCE;
   CDSE; CDTE; QUANTIFICATION; NANOCRYSTALS; SUBSTANCES; BIOSENSOR;
   ELECTRODE; PROTEINS
AB We have developed a platform to detect DNA damage induced by perfluorooctanoic acid (PFOA) by measuring the electrochemiluminescence (ECL) of a layer-by-layer electrostatic assembly. Gold nanoparticles were electrodeposited on a glassy carbon electrode (GCE) and then drop coated with calf thymus DNA. The surface of the GCE was then modified by sequential drop coating with polyethyleneimine and CdSe quantum dots (QDs). The electrode surface was characterized by atomic force microscopy and electrochemical impedance spectroscopy. DNA damage was determined by measuring the ECL of the QDs, which decreases when exposed to PFOA. This is because DNA damage decreases the distance between the QDs and gold nanoparticles. Eventually, this leads to the energy transfer of ECL. The process is highly sensitive to distance. ECL intensity is logarithmically related to the concentration of PFOA in the range from 10 mu mol L-1 to 10 pmol L-1, and the detection limit is 10(-12) mol L-1 (at an S/N ratio of 3). This ECL-based sensor represents a powerful tool for detecting PFOA and for fabricating in vitro gene vector platforms to study DNA damage.
C1 [Lu, Liping; Wu, Jing; Li, Meng; Kang, Tianfang; Cheng, Shuiyuan] Beijing Univ Technol, Key Lab Beijing Reg Air Pollut Control, Beijing 100124, Peoples R China.
C3 Beijing University of Technology
RP Lu, LP (通讯作者)，Beijing Univ Technol, Key Lab Beijing Reg Air Pollut Control, Beijing 100124, Peoples R China.
EM lipinglu@bjut.edu.cn
FU Foundation of National Natural Science Foundation of China [21005005];
   Basic Science Foundation of BJUT [X4005011201301]; Beijing Nova program
   [2010B009]; Program for New Century Excellent Talents in University
   [NCET-12-0603]; Exploration of Talented Personnel in Beijing - Promising
   Key Projects [PHR20110818]; Beijing Natural Science Foundation Program
   and Scientific Research Key Program of Beijing Municipal Commission of
   Education [KZ201310005001, KZ201110005006]
FX We thank the Foundation of National Natural Science Foundation of China
   (No. 21005005), Basic Science Foundation of BJUT (No. X4005011201301),
   Beijing Nova program (No. 2010B009) and the Program for New Century
   Excellent Talents in University (NCET-12-0603), Further Exploration of
   Talented Personnel in Beijing - Promising Key Projects (No. PHR20110818)
   and Beijing Natural Science Foundation Program and Scientific Research
   Key Program of Beijing Municipal Commission of Education (No.
   KZ201310005001, KZ201110005006).
CR Burda C, 2005, CHEM REV, V105, P1025, DOI 10.1021/cr030063a
   Cheng Y, 2014, BIOSENS BIOELECTRON, V51, P431, DOI 10.1016/j.bios.2013.08.014
   Ding ZF, 2002, SCIENCE, V296, P1293, DOI 10.1126/science.1069336
   Dong HF, 2011, BIOMATERIALS, V32, P3875, DOI 10.1016/j.biomaterials.2011.02.001
   Ensafi AA, 2014, BIOSENS BIOELECTRON, V53, P43, DOI 10.1016/j.bios.2013.09.030
   Fromme H, 2007, INT ARCH OCC ENV HEA, V80, P313, DOI 10.1007/s00420-006-0136-1
   Giesy JP, 2002, MAR POLLUT BULL, V45, P3, DOI 10.1016/S0025-326X(02)00097-8
   Houde M, 2006, ENVIRON SCI TECHNOL, V40, P3463, DOI 10.1021/es052580b
   Houde M, 2011, ENVIRON SCI TECHNOL, V45, P7962, DOI 10.1021/es104326w
   Jia SP, 2008, J PHYS CHEM B, V112, P4461, DOI 10.1021/jp711528z
   Jiang H, 2007, ANAL CHEM, V79, P6690, DOI 10.1021/ac071061j
   Jie GF, 2008, ANAL CHEM, V80, P4033, DOI 10.1021/ac800052g
   Jie GF, 2007, ANAL CHEM, V79, P5574, DOI 10.1021/ac062357c
   Kailasa SK, 2012, J PROTEOMICS, V75, P2924, DOI 10.1016/j.jprot.2011.12.008
   Kailasa SK, 2011, RAPID COMMUN MASS SP, V25, P271, DOI 10.1002/rcm.4834
   Kannan K, 2002, CHEMOSPHERE, V49, P225, DOI 10.1016/S0045-6535(02)00304-1
   Ke YT, 2010, TALANTA, V83, P178, DOI 10.1016/j.talanta.2010.09.003
   Li XY, 2011, MICROCHIM ACTA, V172, P285, DOI 10.1007/s00604-010-0487-x
   Liu F, 2014, MICROCHIM ACTA, V181, P213, DOI 10.1007/s00604-013-1102-8
   Liu T, 2014, MICROCHIM ACTA, V181, P731, DOI 10.1007/s00604-013-1113-5
   Lu LP, 2012, BIOSENS BIOELECTRON, V35, P180, DOI 10.1016/j.bios.2012.02.043
   Lu LP, 2004, ANAL CHIM ACTA, V519, P161, DOI 10.1016/j.aca.2004.05.062
   Miao WJ, 2004, ANAL CHEM, V76, P5379, DOI 10.1021/ac0495236
   Mugweru A, 2002, ANAL CHEM, V74, P4044, DOI 10.1021/ac020221i
   Myung N, 2002, NANO LETT, V2, P1315, DOI 10.1021/nl0257824
   Nowicka AM, 2014, ELECTROANAL, V26, P340, DOI 10.1002/elan.201300489
   Rogach AL, 1999, J PHYS CHEM B, V103, P3065, DOI 10.1021/jp984833b
   Shan Y, 2009, CHEM COMMUN, P905, DOI 10.1039/b821049g
   Shoeib M, 2011, ENVIRON SCI TECHNOL, V45, P7999, DOI 10.1021/es103562v
   Thomas M, 2003, APPL MICROBIOL BIOT, V62, P27, DOI 10.1007/s00253-003-1321-8
   Wang J, 2011, ANAL CHEM, V83, P4004, DOI 10.1021/ac200616g
   Wang T, 2012, BIOSENS BIOELECTRON, V31, P369, DOI 10.1016/j.bios.2011.10.048
   Wang XF, 2009, ADV FUNCT MATER, V19, P1444, DOI 10.1002/adfm.200801313
   Xu HB, 2014, CHINESE CHEM LETT, V25, P29, DOI 10.1016/j.cclet.2013.10.011
   Yin Y, 2005, NATURE, V437, P664, DOI 10.1038/nature04165
   Yu WW, 2003, CHEM MATER, V15, P2854, DOI 10.1021/cm034081k
   Zhang BT, 2012, ANAL CHEM, V84, P6048, DOI 10.1021/ac300866u
   Zou GZ, 2004, ANAL CHEM, V76, P6871, DOI 10.1021/ac049012j
NR 38
TC 9
Z9 9
U1 3
U2 95
PU SPRINGER WIEN
PI WIEN
PA SACHSENPLATZ 4-6, PO BOX 89, A-1201 WIEN, AUSTRIA
SN 0026-3672
EI 1436-5073
J9 MICROCHIM ACTA
JI Microchim. Acta
PD JAN
PY 2015
VL 182
IS 1-2
BP 233
EP 239
DI 10.1007/s00604-014-1322-6
PG 7
WC Chemistry, Analytical
WE Science Citation Index Expanded (SCI-EXPANDED)
SC Chemistry
GA AX8LD
UT WOS:000347160100024
DA 2023-07-01
ER

PT J
AU Mac Kenna, N
   Calvert, P
   Morrin, A
AF Mac Kenna, Nicky
   Calvert, Paul
   Morrin, Aoife
TI Impedimetric transduction of swelling in pH-responsive hydrogels
SO ANALYST
LA English
DT Article
ID REVERSE IONTOPHORESIS FUNCTION; GLUCOSE; BIOSENSOR; TEMPERATURE;
   SENSORS; CONCANAVALIN; MICROSYSTEM; ELECTRODE; NETWORKS; KINETICS
AB A pH-responsive hydrogel composed of an aliphatic diamine cross-linked with polyethylene glycol diglycidyl ether (PEGDGE) using a single, rapid polymerisation step has been used to detect glucose by entrapping glucose oxidase (GOx) within its cationic network. The swelling response of hydrogel disks on exposure to glucose were optimised through variation of factors including the cross-linking density of the network, GOx loading and the addition of catalase. Hydrogel-modified carbon cloth electrodes were also prepared and characterised using voltammetric and impedimetric techniques. Non-faradaic electrochemical impedance spectroscopy (EIS) and gravimetry were both employed to track the swelling response of the gels quantitatively. The clear potential of utilising impedance to transduce hydrogel swelling was demonstrated where a linear decrease in gel resistance (Rgel) corresponding to the swelling response was observed in the range 1 to 100 mu M. A dramatic increase in the limit of detection of six orders of magnitude over the gravimetric measurement was achieved (from 0.33 mM to 0.08 mu M). This increased sensitivity, coupled with the textile-based electrode substrate approach opens the potential applicability of this system for monitoring glucose concentration via the skin by sweat or interstitial fluid (ISF).
C1 [Mac Kenna, Nicky; Morrin, Aoife] Dublin City Univ, Natl Ctr Sensor Res, Dublin 9, Ireland.
   [Calvert, Paul] Univ Massachusetts, Bioengn, Dartmouth, MA USA.
C3 Dublin City University; University of Massachusetts System; University
   Massachusetts Dartmouth
RP Morrin, A (通讯作者)，Dublin City Univ, Natl Ctr Sensor Res, Dublin 9, Ireland.
EM aoife.morrin@dcu.ie
RI Morrin, Aoife/B-7300-2008
OI Morrin, Aoife/0000-0002-3031-4794
FU Irish Research Council under the 'EMBARK initiative'; Science Foundation
   Ireland under the Walton Fellowship Scheme [11/W.1/B1950]
FX The authors wish to thank the Irish Research Council for financial
   assistance provided under the 'EMBARK initiative'. The authors also
   gratefully acknowledge funding from Science Foundation Ireland under the
   Walton Fellowship Scheme (11/W.1/B1950).
CR Arunbabu D, 2011, SOFT MATTER, V7, P2592, DOI 10.1039/c0sm01136c
   Bandodkar AJ, 2015, ANAL CHEM, V87, P394, DOI 10.1021/ac504300n
   Barsan MM, 2012, ELECTROCHIM ACTA, V85, P203, DOI 10.1016/j.electacta.2012.08.048
   Beier B, 2011, SENSORS-BASEL, V11, P409, DOI 10.3390/s110100409
   Brahim S, 2005, ELECTROANAL, V17, P556, DOI 10.1002/elan.200403109
   Brahim S, 2003, MICROCHIM ACTA, V143, P123, DOI 10.1007/s00604-003-0065-6
   Brahim S, 2002, ELECTROANAL, V14, P627, DOI 10.1002/1521-4109(200205)14:9<627::AID-ELAN627>3.0.CO;2-G
   Bunsow J, 2010, ELECTROANAL, V22, P978, DOI 10.1002/elan.200900478
   Ching CTS, 2010, ANN BIOMED ENG, V38, P1548, DOI 10.1007/s10439-010-9918-4
   Cui HF, 2009, BIOSENS BIOELECTRON, V24, P1723, DOI 10.1016/j.bios.2008.09.002
   Doring A, 2013, CHEM SOC REV, V42, P7391, DOI 10.1039/c3cs60031a
   Gabai R, 2001, J PHYS CHEM B, V105, P8196, DOI 10.1021/jp0111618
   Gawel K, 2011, SOFT MATTER, V7, P4615, DOI 10.1039/c1sm05221g
   Gawel K, 2010, SENSORS-BASEL, V10, P4381, DOI 10.3390/s100504381
   Hendrickson GR, 2009, SOFT MATTER, V5, P29, DOI 10.1039/b811620b
   Hezaveh H, 2013, CHEM ENG RES DES, V91, P508, DOI 10.1016/j.cherd.2012.08.014
   Hild G, 1998, PROG POLYM SCI, V23, P1019, DOI 10.1016/S0079-6700(97)00055-5
   Holtz JH, 1997, NATURE, V389, P829, DOI 10.1038/39834
   Jeong S. H., 2013, POLYM BIOMATERIALS M, V2
   Klouda L, 2008, EUR J PHARM BIOPHARM, V68, P34, DOI 10.1016/j.ejpb.2007.02.025
   Kostov Y, 2014, MEAS SCI TECHNOL, V25, DOI 10.1088/0957-0233/25/2/025701
   Lee YJ, 2004, LANGMUIR, V20, P3096, DOI 10.1021/la035555x
   Li J, 2010, NANOSCALE RES LETT, V5, P512, DOI 10.1007/s11671-009-9518-0
   Li LL, 2012, J APPL POLYM SCI, V124, P1128, DOI 10.1002/app.35036
   Liu HM, 2008, ELECTROANAL, V20, P170, DOI 10.1002/elan.200704032
   Liu Y, 2012, SENSOR ACTUAT B-CHEM, V175, P100, DOI 10.1016/j.snb.2011.12.069
   Lo CW, 2011, SOFT MATTER, V7, P5604, DOI 10.1039/c1sm00011j
   Mahjani MG, 2010, SYNTHETIC MET, V160, P1252, DOI 10.1016/j.synthmet.2010.03.019
   Matsumoto A, 2004, MACROMOLECULES, V37, P1502, DOI 10.1021/ma035382i
   Miyata T, 2004, J BIOMAT SCI-POLYM E, V15, P1085, DOI 10.1163/1568562041753061
   Montero L, 2012, VACUUM, V86, P2102, DOI 10.1016/j.vacuum.2012.06.002
   Niculescu M, 2003, ANAL LETT, V36, P1721, DOI 10.1081/AL-120023611
   Nykanen VPS, 2011, SOFT MATTER, V7, P4414, DOI 10.1039/c0sm01000f
   Palanisamy S, 2012, INT J ELECTROCHEM SC, V7, P2153
   Zanini VP, 2011, SENSOR ACTUAT B-CHEM, V155, P75, DOI 10.1016/j.snb.2010.11.026
   Pell WG, 2002, J ELECTROANAL CHEM, V532, P13, DOI 10.1016/S0022-0728(02)00676-9
   Peppas N.A., 1986, HYDROGELS MED PHARM, DOI 10.1201/9780429285097
   Peppas NA, 2000, EUR J PHARM BIOPHARM, V50, P27, DOI 10.1016/S0939-6411(00)00090-4
   Richter A, 2008, SENSORS-BASEL, V8, P561, DOI 10.3390/s8010561
   Sirousazar M., 2012, INTELLIGENT NANOMATE
   Sun TP, 2010, INT J NANOMED, V5, P343
   Suri A, 2011, SOFT MATTER, V7, P7071, DOI 10.1039/c1sm05530e
   Tokarev I, 2009, SOFT MATTER, V5, P511, DOI 10.1039/b813827c
   Wang Y, 2012, COLLOID SURFACE A, V415, P68, DOI 10.1016/j.colsurfa.2012.10.009
   Wei QB, 2013, J APPL POLYM SCI, V129, P806, DOI 10.1002/app.38788
   Weikart CM, 2001, J BIOMED MATER RES, V54, P597, DOI 10.1002/1097-4636(20010315)54:4<597::AID-JBM170>3.3.CO;2-J
   Ye BF, 2012, NANOSCALE, V4, P5998, DOI 10.1039/c2nr31601c
   Yin RX, 2010, CARBOHYD POLYM, V82, P412, DOI 10.1016/j.carbpol.2010.04.075
   Zhang CJ, 2013, CHEM MATER, V25, P3239, DOI 10.1021/cm401738p
   Zhang R, 2006, REACT FUNCT POLYM, V66, P757, DOI 10.1016/j.reactfunctpolym.2005.11.003
NR 50
TC 14
Z9 14
U1 3
U2 96
PU ROYAL SOC CHEMISTRY
PI CAMBRIDGE
PA THOMAS GRAHAM HOUSE, SCIENCE PARK, MILTON RD, CAMBRIDGE CB4 0WF, CAMBS,
   ENGLAND
SN 0003-2654
EI 1364-5528
J9 ANALYST
JI Analyst
PY 2015
VL 140
IS 9
BP 3003
EP 3011
DI 10.1039/c4an02252a
PG 9
WC Chemistry, Analytical
WE Science Citation Index Expanded (SCI-EXPANDED)
SC Chemistry
GA CG3CK
UT WOS:000353154400012
PM 25768307
DA 2023-07-01
ER

PT J
AU Yan, YT
   Liu, Q
   Du, XJ
   Qian, J
   Mao, HP
   Wang, K
AF Yan, Yuting
   Liu, Qian
   Du, Xiaojiao
   Qian, Jing
   Mao, Hanping
   Wang, Kun
TI Visible light photoelectrochemical sensor for ultrasensitive
   determination of dopamine based on synergistic effect of graphene
   quantum dots and TiO2 nanoparticles
SO ANALYTICA CHIMICA ACTA
LA English
DT Article
DE Graphene quantum dot; TiO2 nanoparticle; Synergistic effect;
   Photoelectrochemical sensor; Dopamine
ID ELECTROCHEMICAL SENSOR; CDS NANOCOMPOSITES; CARBON NANOTUBES; ITO
   ELECTRODE; WATER; CHEMILUMINESCENCE; NANOHYBRIDS; CONVERSION; BIOSENSOR;
   COMPOSITE
AB We have demonstrated a facile approach for fabricating graphene quantum dots-TiO2 (GQDs-TiO2) nanocomposites by a simple physical adsorption method. Compared with pure GQDs and TiO2 nanoparticles (NPs), the as-prepared GQDs-TiO2 nanocomposites showed enhanced photoelectrochemical (PEC) signal under visible-light irradiation. The photocurrent of GQDs-TiO2/GCE was nearly 30-fold and 12-fold enhancement than that of GQDs/GCE and TiO2/GCE, respectively, which was attributed to the synergistic amplification between TiO2 NPs and GQDs. More interestingly, the photocurrent of GQDs-TiO2 nanocomposites was selectively sensitized by dopamine (DA), and enhanced with the increasing of DA concentration. Further, a new PEC methodology for ultrasensitive determination of DA was developed, which showed linearly enhanced photocurrent by increasing the DA concentration from 0.02 to 105 mu M with a detection limit of 6.7 nM (S/N = 3) under optimized conditions. This strategy opens up a new avenue for the application of GQDs-based nanocomposites in the field of PEC sensing and monitoring. (C) 2014 Elsevier B.V. All rights reserved.
C1 [Yan, Yuting; Liu, Qian; Du, Xiaojiao; Qian, Jing; Mao, Hanping; Wang, Kun] Jiangsu Univ, Sch Chem & Chem Engn, Key Lab Modern Agr Equipment & Technol, Zhenjiang 212013, Peoples R China.
C3 Jiangsu University
RP Wang, K (通讯作者)，Jiangsu Univ, Sch Chem & Chem Engn, Key Lab Modern Agr Equipment & Technol, Zhenjiang 212013, Peoples R China.
EM wangkun@ujs.edu.cn
OI Du, Xiaojiao/0000-0002-5633-6481
FU National Natural Science Foundation of China [21175061, 21375050,
   21405063]; Key Laboratory of Modern Agriculture Equipment and Technology
   [NZ201109]; Priority Academic Program Development of Jiangsu Higher
   Education Institutions [PAPD-2014-37]; Natural Science Foundation of
   Jiangsu province [BK20130481]
FX The present work was supported by the National Natural Science
   Foundation of China (Nos. 21175061, 21375050, and 21405063), Key
   Laboratory of Modern Agriculture Equipment and Technology (No.
   NZ201109), and a Project Funded by the Priority Academic Program
   Development of Jiangsu Higher Education Institutions (No. PAPD-2014-37),
   the Natural Science Foundation of Jiangsu province (No. BK20130481).
CR Chen HF, 2014, ADVANCED CERAMICS FOR DENTISTRY, P5, DOI 10.1016/B978-0-12-394619-5.00002-X
   Clarke SJ, 2006, NAT MATER, V5, P409, DOI 10.1038/nmat1631
   Cui R, 2012, ANAL CHEM, V84, P8932, DOI 10.1021/ac301835f
   Dong YQ, 2012, ANAL CHEM, V84, P8378, DOI 10.1021/ac301945z
   Fan WQ, 2011, J PHYS CHEM C, V115, P10694, DOI 10.1021/jp2008804
   Hao Q, 2012, ELECTROCHEM COMMUN, V21, P39, DOI 10.1016/j.elecom.2012.05.009
   Huang H, 2012, ANALYST, V137, P1481, DOI 10.1039/c2an16143e
   Kang CM, 2012, ANAL CHEM, V84, P901, DOI 10.1021/ac2016322
   Kutluay A, 2014, ANAL CHIM ACTA, V839, P59, DOI 10.1016/j.aca.2014.05.018
   Lee LH, 2001, CHEM MATER, V13, P1137, DOI 10.1021/cm000937z
   Li LS, 2010, J PHYS CHEM LETT, V1, P2572, DOI 10.1021/jz100862f
   Li LL, 2011, ANAL CHEM, V83, P661, DOI 10.1021/ac102623r
   Li Y, 2011, ADV MATER, V23, P776, DOI 10.1002/adma.201003819
   Lian QW, 2014, ANAL CHIM ACTA, V823, P32, DOI 10.1016/j.aca.2014.03.032
   Liu YM, 2007, ELECTROPHORESIS, V28, P1937, DOI 10.1002/elps.200600741
   Long YT, 2011, SMALL, V7, P1624, DOI 10.1002/smll.201100427
   Mao Y, 2011, BIOSENS BIOELECTRON, V28, P291, DOI 10.1016/j.bios.2011.07.034
   Pan DY, 2010, ADV MATER, V22, P734, DOI 10.1002/adma.200902825
   Peng J, 2012, NANO LETT, V12, P844, DOI 10.1021/nl2038979
   Ponomarenko LA, 2008, SCIENCE, V320, P356, DOI 10.1126/science.1154663
   Rattanarat P, 2012, ANAL CHIM ACTA, V744, P1, DOI 10.1016/j.aca.2012.07.003
   Razmi H, 2013, BIOSENS BIOELECTRON, V41, P498, DOI 10.1016/j.bios.2012.09.009
   Shen JH, 2012, NEW J CHEM, V36, P97, DOI 10.1039/c1nj20658c
   Shen JH, 2011, CHEM COMMUN, V47, P2580, DOI 10.1039/c0cc04812g
   Si Y, 2008, NANO LETT, V8, P1679, DOI 10.1021/nl080604h
   Song P, 2012, ANAL CHEM, V84, P412, DOI 10.1021/ac202794q
   Sun B, 2013, BIOSENS BIOELECTRON, V44, P48, DOI 10.1016/j.bios.2013.01.014
   Tauc J., 1972, J NON-CRYST SOLIDS, V8-10, P569, DOI DOI 10.1016/0022-3093(72)90194-9
   Duong TT, 2011, ADV MATER, V23, P5557, DOI 10.1002/adma.201103030
   Tu WW, 2011, CHEM-EUR J, V17, P9440, DOI 10.1002/chem.201100577
   Tu WW, 2010, ANAL CHEM, V82, P8711, DOI 10.1021/ac102070f
   Vietmeyer F, 2007, ADV MATER, V19, P2935, DOI 10.1002/adma.200602773
   Wang K, 2012, ANAL CHIM ACTA, V745, P131, DOI 10.1016/j.aca.2012.07.042
   Wang K, 2011, ANALYST, V136, P3349, DOI 10.1039/c1an15227k
   Wang PP, 2013, ANALYST, V138, P939, DOI 10.1039/c2an36266j
   Xue LL, 2009, ELECTROCHEM COMMUN, V11, P1579, DOI 10.1016/j.elecom.2009.05.059
   Zhang H, 2010, ACS NANO, V4, P380, DOI 10.1021/nn901221k
   Zhang XR, 2011, CHEM COMMUN, V47, P4929, DOI 10.1039/c1cc10830a
   Zhang X, 2013, NANOSCALE, V5, P2274, DOI 10.1039/c3nr34142a
   Zhao J, 2011, ELECTROCHEM COMMUN, V13, P31, DOI 10.1016/j.elecom.2010.11.005
   Zhao WW, 2012, ANAL CHEM, V84, P917, DOI 10.1021/ac203184g
   Zhao XM, 2012, ANALYST, V137, P3697, DOI 10.1039/c2an35658a
   Zhao XM, 2012, CHEM-EUR J, V18, P4974, DOI 10.1002/chem.201102379
   Zhu SJ, 2011, CHEM COMMUN, V47, P6858, DOI 10.1039/c1cc11122a
   Zhuo SJ, 2012, ACS NANO, V6, P1059, DOI 10.1021/nn2040395
NR 45
TC 136
Z9 140
U1 4
U2 454
PU ELSEVIER SCIENCE BV
PI AMSTERDAM
PA PO BOX 211, 1000 AE AMSTERDAM, NETHERLANDS
SN 0003-2670
EI 1873-4324
J9 ANAL CHIM ACTA
JI Anal. Chim. Acta
PD JAN 1
PY 2015
VL 853
BP 258
EP 264
DI 10.1016/j.aca.2014.10.021
PG 7
WC Chemistry, Analytical
WE Science Citation Index Expanded (SCI-EXPANDED)
SC Chemistry
GA AU5MT
UT WOS:000345652000022
PM 25467467
DA 2023-07-01
ER

PT J
AU Puertas, S
   Villa, MD
   Mendoza, E
   Jimenez-Jorquera, C
   de la Fuente, JM
   Fernandez-Sanchez, C
   Grazu, V
AF Puertas, Sara
   de Gracia Villa, Maria
   Mendoza, Ernest
   Jimenez-Jorquera, Cecilia
   de la Fuente, Jesus M.
   Fernandez-Sanchez, Cesar
   Grazu, Valeria
TI Improving immunosensor performance through oriented immobilization of
   antibodies on carbon nanotube composite surfaces
SO BIOSENSORS & BIOELECTRONICS
LA English
DT Article
DE Carbon nanotubes; Antibody; Oriented immobilization;
   Immunoelectrochemical sensor; Carbodiimide chemistry
ID PURIFICATION; ADSORPTION; PROTEINS
AB We report the straightforward oriented covalent attachment of antibodies (Abs) on the surface of carboxylated multiwalled carbon nanotube-polystyrene (MWCNT-PS) materials. The combination of this composite material, applied as a robust electrochemical transducer platform, and its covalent functionalization with Abs in a controlled way by means of a two-step process, could contribute to the development of highly sensitive immunosensor devices. Using the simple and versatile carbodiimide chemistry, Abs were attached to the carboxylic groups of the MWCNT-PS composite surfaces via their superficial amine groups. By taking into account the Ab isoelectric point and the net charge of the composite surface, we engineered an immobilization process to achieve the oriented binding of the Ab molecules by favoring an ionic pre-adsorption step before covalent binding occurred. Thus, the antigen binding capacity of the attached Abs was enhanced by up to 10 times with respect to the capacity estimated for a random spatial distribution of these molecules. The proposed strategy would also serve as a model for the efficient biofunctionalization of other carboxylated carbon-based polymer composite materials with potential applications in the biosensor field. (c) 2012 Elsevier B.V. All rights reserved.
C1 [Puertas, Sara; de la Fuente, Jesus M.; Grazu, Valeria] Univ Zaragoza, INA, Biofunctionalizat Nanoparticles & Surfaces BioNan, Zaragoza 50018, Spain.
   [de Gracia Villa, Maria; Jimenez-Jorquera, Cecilia; Fernandez-Sanchez, Cesar] IMB CNM CSIC, Inst Microelect Barcelona, Barcelona 08193, Spain.
   [Mendoza, Ernest] Univ Politecn Cataluna, Ctr Recerca Nanoenginyeria CRNE, Grp Nanomat Aplicats, E-08028 Barcelona, Spain.
C3 University of Zaragoza; Consejo Superior de Investigaciones Cientificas
   (CSIC); CSIC - Instituto de Microelectronica de Barcelona (IMB-CNM);
   Universitat Politecnica de Catalunya
RP Fernandez-Sanchez, C (通讯作者)，IMB CNM CSIC, Inst Microelect Barcelona, Campus UAB, Barcelona 08193, Spain.
EM selmer@unizar.es; graciavilla@gmail.com; ernest.mendoza@upc.edu;
   cecilia.jimenez@csic.es; jmfuente@unizar.es;
   cesar.fernandez@imb-cnm.csic.es; vgrazu@unizar.es
RI Jimenez-Jorquera, Cecilia/B-6223-2009; Fernández-Sánchez,
   César/N-5846-2014; Mendoza, Ernest/C-2609-2009; McNeil,
   Calum/G-8059-2011; de la Fuente, Jesus M/L-8361-2016; /L-2223-2015
OI Jimenez-Jorquera, Cecilia/0000-0003-2381-0033; Fernández-Sánchez,
   César/0000-0003-2779-9281; Mendoza, Ernest/0000-0002-6455-0875; McNeil,
   Calum/0000-0002-8513-087X; de la Fuente, Jesus M/0000-0003-1081-8482;
   /0000-0001-6170-4237
FU CONSOLIDER [CSD2006-12, TEC2010-17274]; ARAID
FX This work has been funded by the CONSOLIDER CSD2006-12 and
   TEC2010-17274. S. Puertas thanks DGA, and J.M. de la Fuente thanks ARAID
   for financial support. We thank Inigo Echaniz for technical support and
   other BioNanoSurf members for their contributions to the paper. We also
   thank to Jesus Puertas for technical support in radioactivity
   measurements.
CR Ajayan PM, 2007, NATURE, V447, P1066, DOI 10.1038/4471066a
   Becker R., 1983, METHODS ENZYMATIC AN
   Bhattacharya M, 2011, SENSOR ACTUAT B-CHEM, V155, P67, DOI 10.1016/j.snb.2010.11.025
   Boni-Mitake M, 2006, TOXICON, V48, P550, DOI 10.1016/j.toxicon.2006.07.005
   BRADFORD MM, 1976, ANAL BIOCHEM, V72, P248, DOI 10.1016/0003-2697(76)90527-3
   Britto PJ, 1999, ADV MATER, V11, P154, DOI 10.1002/(SICI)1521-4095(199902)11:2<154::AID-ADMA154>3.0.CO;2-B
   Buch M, 2008, ELECTROANAL, V20, P2592, DOI 10.1002/elan.200804358
   BUTLER JE, 1992, J IMMUNOL METHODS, V150, P77, DOI 10.1016/0022-1759(92)90066-3
   Chu L.-Y., 2009, SMART MEMBRANE MAT S, P54
   Villa MD, 2011, BIOSENS BIOELECTRON, V27, P113, DOI 10.1016/j.bios.2011.06.026
   Dresselhaus MS, 2003, MAT SCI ENG C-BIO S, V23, P129, DOI 10.1016/S0928-4931(02)00240-0
   Fernandez-Sanchez C, 2009, NANOTECHNOLOGY, V20, DOI 10.1088/0957-4484/20/33/335501
   Fuentes M, 2004, J CHROMATOGR A, V1059, P89, DOI 10.1016/j.chroma.2004.10.017
   Grazu V, 2006, ENZYME MICROB TECH, V38, P960, DOI 10.1016/j.enzmictec.2005.08.034
   Hong J, 2011, COLLOID SURFACE A, V374, P54, DOI 10.1016/j.colsurfa.2010.11.009
   IIJIMA S, 1991, NATURE, V354, P56, DOI 10.1038/354056a0
   Ionescu RE, 2004, ANAL CHEM, V76, P6808, DOI 10.1021/ac049413z
   Lee DJ, 2011, BIOSENS BIOELECTRON, V26, P3482, DOI 10.1016/j.bios.2011.01.029
   Liu Z, 2009, NAT PROTOC, V4, P1372, DOI 10.1038/nprot.2009.146
   Lynam C, 2009, CARBON, V47, P2337, DOI 10.1016/j.carbon.2009.04.017
   Marches R, 2009, INT J CANCER, V125, P2970, DOI 10.1002/ijc.24659
   Mateo C, 2003, BIOMACROMOLECULES, V4, P772, DOI 10.1021/bm0257661
   McDevitt MR, 2007, J NUCL MED, V48, P1180, DOI 10.2967/jnumed.106.039131
   Melkko J, 1996, CLIN CHEM, V42, P947
   Mendoza E, 2008, NANOTECHNOLOGY, V19, DOI 10.1088/0957-4484/19/7/075102
   O'Connor M, 2004, ANALYST, V129, P1176, DOI 10.1039/b412805b
   Perez S, 2012, ANALYST, V137, P3854, DOI 10.1039/c2an35227c
   Pessela BCC, 2006, ENZYME MICROB TECH, V39, P909, DOI 10.1016/j.enzmictec.2006.01.024
   Puertas S, 2010, J PHYS D APPL PHYS, V43, DOI 10.1088/0022-3727/43/47/474012
   Puertas S, 2011, ACS NANO, V5, P4521, DOI 10.1021/nn200019s
   Rao SV, 1998, MIKROCHIM ACTA, V128, P127, DOI 10.1007/BF01243043
   Savov L, 1997, METALL, V51, P475
   Sesay MA, 2003, BIOPHARM INT, V16, P32
   Shimura N, 2002, NUCL MED BIOL, V29, P491, DOI 10.1016/S0969-8051(02)00297-4
   Venturelli E, 2011, SMALL, V7, P2179, DOI 10.1002/smll.201100137
   Vermeer AWP, 2001, BBA-GEN SUBJECTS, V1526, P61, DOI 10.1016/S0304-4165(01)00101-5
   Villamizar RA, 2008, BIOSENS BIOELECTRON, V24, P279, DOI 10.1016/j.bios.2008.03.046
   Villamizar RA, 2011, ANAL BIOANAL CHEM, V399, P119, DOI 10.1007/s00216-010-3975-2
   Werder T, 2002, ICCN 2002: INTERNATIONAL CONFERENCE ON COMPUTATIONAL NANOSCIENCE AND NANOTECHNOLOGY, P490
NR 39
TC 40
Z9 42
U1 1
U2 164
PU ELSEVIER ADVANCED TECHNOLOGY
PI OXFORD
PA OXFORD FULFILLMENT CENTRE THE BOULEVARD, LANGFORD LANE, KIDLINGTON,
   OXFORD OX5 1GB, OXON, ENGLAND
SN 0956-5663
EI 1873-4235
J9 BIOSENS BIOELECTRON
JI Biosens. Bioelectron.
PD MAY 15
PY 2013
VL 43
BP 274
EP 280
DI 10.1016/j.bios.2012.12.010
PG 7
WC Biophysics; Biotechnology & Applied Microbiology; Chemistry, Analytical;
   Electrochemistry; Nanoscience & Nanotechnology
WE Science Citation Index Expanded (SCI-EXPANDED)
SC Biophysics; Biotechnology & Applied Microbiology; Chemistry;
   Electrochemistry; Science & Technology - Other Topics
GA 111ML
UT WOS:000316525300046
PM 23333923
DA 2023-07-01
ER

PT J
AU Komathi, S
   Gopalan, AI
   Kim, SK
   Anand, GS
   Lee, KP
AF Komathi, Shanmugasundaram
   Gopalan, Anantha Iyengar
   Kim, Soo-Kyung
   Anand, Gopalan Sai
   Lee, Kwang-Pill
TI Fabrication of horseradish peroxidase immobilized poly(N-[3-(trimethoxy
   silyl)propyl]aniline) gold nanorods film modified electrode and
   electrochemical hydrogen peroxide sensing
SO ELECTROCHIMICA ACTA
LA English
DT Article
DE Gold nanorod; Surface modification; Horseradish peroxidase; Direct
   electron transfer; Hydrogen peroxide; Bioelectrocatalyst
ID GLUCOSE BIOSENSOR; CARBON; NANOPARTICLES; ENZYME; POLYMERIZATION;
   POLYANILINE; GRAPHITE; ELECTROCATALYSIS; PERMEABILITY; STABILITY
AB We report a simple and one-pot procedure for the simultaneous immobilization of poly(N-[3-(trimethoxy sily)propyl[aniline (PTMSPA) and horseradish peroxidase (HRP) on gold nanorods (GNRs) to yield HRP/PTMSPA@GNRs. HRP/PTMSPA@GNR was well characterized by field emission scanning electron microscopy and UV-visible spectroscopy. High resolution image of HRP/PTMSPA@GNR attributes GNRs are welded/connected to one another through the surface coated PTMSPA. Direct electron transfer was achieved at HRP/PTMSPA@GNR with an electron transfer rate constant (k(s)) of 3.2 +/- 0.1 s(-1). Cyclic voltammograms of H2O2 at HRP/PTMSPA@GNR modified electrode exhibited a stable reduction peak at approximately -0.25 V. Amperometric response of HRP/PTMSPA@GNR modified electrode showed quick response (<5 s) for the reduction of H2O2. HRP/PTMSPA@GNR showed wide linear range from 1 x 10(-5) to 1 x 10(-3) M with detection limit (0.06 mu M) (S/N =3). HRP/PTMSPA@GNR modified electrode exhibited high selectivity with sensitivity (0.021 mu A/mu M) toward H2O2. (C) 2013 Elsevier Ltd. All rights reserved.
C1 [Komathi, Shanmugasundaram; Gopalan, Anantha Iyengar; Kim, Soo-Kyung; Lee, Kwang-Pill] Kyungpook Natl Univ, Dept Chem Educ, Taegu 702701, South Korea.
   [Anand, Gopalan Sai] Kyungpook Natl Univ, Sch Elect Engn & Comp Sci, Taegu 702701, South Korea.
C3 Kyungpook National University; Kyungpook National University
RP Lee, KP (通讯作者)，Kyungpook Natl Univ, Dept Chem Educ, Taegu 702701, South Korea.
EM kplee@knu.ac.kr
RI Gopalan, Saianand/J-6000-2019
OI Gopalan, Saianand/0000-0003-0188-6571; Anantha Iyengar,
   Gopalan/0000-0002-4354-1857
FU Priority Research Centers Program through a National Research Foundation
   of Korea (NRF); Ministry of Education, Science, and Technology
   [2009-0093819]; National Research Foundation of Korea [2011-0013334];
   Kyungpook National University Research Fund
FX This work was supported by the Priority Research Centers Program through
   a National Research Foundation of Korea (NRF) grant funded by the
   Ministry of Education, Science, and Technology (2009-0093819) and the
   National Research Foundation of Korea (2011-0013334) and Kyungpook
   National University Research Fund, 2012.
CR Ayyagari M, 1996, MAT SCI ENG C-BIOMIM, V4, P169, DOI 10.1016/S0928-4931(96)00144-0
   BRUNO FF, 1995, IND ENG CHEM RES, V34, P4009, DOI 10.1021/ie00038a042
   Carralero V, 2006, BIOSENS BIOELECTRON, V22, P730, DOI 10.1016/j.bios.2006.02.012
   Chang MCY, 2004, J AM CHEM SOC, V126, P15392, DOI 10.1021/ja0441716
   Cui XL, 2005, J BIOMED NANOTECHNOL, V1, P320, DOI 10.1166/jbn.2005.038
   Delak KM, 2005, CHEM MATER, V17, P4272, DOI 10.1021/cm051389y
   Gao FX, 2007, J BIOCHEM BIOPH METH, V70, P407, DOI 10.1016/j.jbbm.2006.09.007
   Gasparac R, 2004, J AM CHEM SOC, V126, P12270, DOI 10.1021/ja0458221
   Ghosh G, 2008, BIOSENS BIOELECTRON, V23, P1109, DOI 10.1016/j.bios.2007.10.023
   Harris JJ, 2000, LANGMUIR, V16, P2006, DOI 10.1021/la990620h
   Higashi N, 2005, ANAL CHEM, V77, P2272, DOI 10.1021/ac0487045
   Holzinger M, 2009, BIOSENS BIOELECTRON, V24, P1128, DOI 10.1016/j.bios.2008.06.029
   Huang KJ, 2011, THIN SOLID FILMS, V519, P3925, DOI 10.1016/j.tsf.2011.01.342
   Iwuoha EI, 2000, ELECTROANAL, V12, P980, DOI 10.1002/1521-4109(200008)12:12<980::AID-ELAN980>3.0.CO;2-F
   Jana NR, 2001, J PHYS CHEM B, V105, P4065, DOI 10.1021/jp0107964
   Jin W, 2002, ANAL CHIM ACTA, V461, P1, DOI 10.1016/S0003-2670(02)00229-5
   Kafi AKM, 2008, BIOSENS BIOELECTRON, V24, P566, DOI 10.1016/j.bios.2008.06.004
   Kelly KL, 2003, J PHYS CHEM B, V107, P668, DOI 10.1021/jp026731y
   Kim S, 2006, ANAL CHEM, V78, P7392, DOI 10.1021/ac0520487
   Kobayashi S, 2001, CHEM REV, V101, P3793, DOI 10.1021/cr990121l
   Komathi S, 2010, ANALYST, V135, P397, DOI 10.1039/b918335c
   Komathi S, 2009, BIOSENS BIOELECTRON, V25, P944, DOI 10.1016/j.bios.2009.08.041
   Komathi S, 2009, BIOSENS BIOELECTRON, V24, P3131, DOI 10.1016/j.bios.2009.03.013
   Lapierre-Devlin MA, 2005, NANO LETT, V5, P1051, DOI 10.1021/nl050483a
   LAVIRON E, 1979, J ELECTROANAL CHEM, V101, P19, DOI 10.1016/S0022-0728(79)80075-3
   Lei CH, 2002, J AM CHEM SOC, V124, P11242, DOI 10.1021/ja026855o
   Lei CX, 2004, BIOELECTROCHEMISTRY, V65, P33, DOI 10.1016/j.bioelechem.2004.06.002
   Li WT, 2011, ELECTROCHIM ACTA, V56, P6919, DOI 10.1016/j.electacta.2011.06.023
   Lim SH, 2005, BIOSENS BIOELECTRON, V20, P2341, DOI 10.1016/j.bios.2004.08.005
   Lin JH, 2007, ANAL BIOCHEM, V370, P180, DOI 10.1016/j.ab.2007.06.021
   Lindgren A, 2000, BIOSENS BIOELECTRON, V15, P491, DOI 10.1016/S0956-5663(00)00110-X
   Liu HQ, 2008, LANGMUIR, V24, P6359, DOI 10.1021/la703587x
   Liu SQ, 2002, ANAL BIOCHEM, V307, P110, DOI 10.1016/S0003-2697(02)00014-3
   Liu W, 2001, MACROMOLECULES, V34, P3522, DOI 10.1021/ma002006e
   Liu W, 1999, J AM CHEM SOC, V121, P11345, DOI 10.1021/ja9926156
   Lu JZ, 2001, ANAL CHEM, V73, P5979, DOI 10.1021/ac010688d
   Luo J, 2011, ANALYST, V136, P4500, DOI 10.1039/c1an15515f
   Manesh KM, 2010, CATAL COMMUN, V11, P913, DOI 10.1016/j.catcom.2010.03.013
   Manian MK, 2010, J POLYM SCI POL CHEM, V48, P4537, DOI 10.1002/pola.24245
   Mir M, 2008, ELECTROCHEM COMMUN, V10, P1533, DOI 10.1016/j.elecom.2008.04.040
   Murphy CJ, 2011, CURR OPIN COLLOID IN, V16, P128, DOI 10.1016/j.cocis.2011.01.001
   Nabid MR, 2005, POLYM ADVAN TECHNOL, V16, P305, DOI 10.1002/pat.582
   Nikoobakht B, 2003, CHEM MATER, V15, P1957, DOI 10.1021/cm0207321
   Parab HJ, 2010, BIOSENS BIOELECTRON, V26, P667, DOI 10.1016/j.bios.2010.06.067
   Periasarny AP, 2011, TALANTA, V87, P15, DOI 10.1016/j.talanta.2011.09.021
   Pingarron JM, 2008, ELECTROCHIM ACTA, V53, P5848, DOI 10.1016/j.electacta.2008.03.005
   Rhee SG, 2010, MOL CELLS, V29, P539, DOI 10.1007/s10059-010-0082-3
   RKohanloo B.C., 2009, NANOTECHNOLOGY, V20
   Roth KM, 2005, J AM CHEM SOC, V127, P325, DOI 10.1021/ja045308v
   RUZGAS T, 1995, J ELECTROANAL CHEM, V391, P41, DOI 10.1016/0022-0728(95)03930-F
   Sahoo SK, 2004, MACROMOLECULES, V37, P4130, DOI 10.1021/ma035252+
   Santos LM, 2008, J PHYS CHEM C, V112, P16103, DOI 10.1021/jp8042818
   Sun DM, 2004, J ELECTROANAL CHEM, V566, P415, DOI 10.1016/j.jelechem.2003.11.055
   Surwade SP, 2009, J AM CHEM SOC, V131, P12528, DOI 10.1021/ja905014e
   Takahashi H, 2000, CHEM MATER, V12, P3301, DOI 10.1021/cm000487a
   Tatsuma T, 1998, J ELECTROANAL CHEM, V446, P205, DOI 10.1016/S0022-0728(97)00635-9
   TATSUMA T, 1989, ANAL CHEM, V61, P2352, DOI 10.1021/ac00196a007
   Villalonga R, 2011, ELECTROCHIM ACTA, V56, P4672, DOI 10.1016/j.electacta.2011.02.108
   Wan LL, 2011, INT J ELECTROCHEM SC, V6, P4700
   Wang B, 2009, BIOSENS BIOELECTRON, V24, P1141, DOI 10.1016/j.bios.2008.06.053
   Wang CG, 2008, ADV FUNCT MATER, V18, P355, DOI 10.1002/adfm.200700503
   Wang G, 2003, BIOSENS BIOELECTRON, V18, P335, DOI 10.1016/S0956-5663(02)00152-5
   Wang JW, 2009, TALANTA, V77, P1454, DOI 10.1016/j.talanta.2008.09.034
   Wang YY, 2007, SYNTHETIC MET, V157, P269, DOI 10.1016/j.synthmet.2007.03.007
   Wheeler KE, 2006, J AM CHEM SOC, V128, P14782, DOI 10.1021/ja066244m
   Wu CL, 2009, LANGMUIR, V25, P9441, DOI 10.1021/la900646n
   Xu J, 2010, BIOSENS BIOELECTRON, V25, P1313, DOI 10.1016/j.bios.2009.10.018
   Zander A, 2005, ANAL CHIM ACTA, V530, P325, DOI 10.1016/j.aca.2004.09.032
   Zhang JJ, 2008, ELECTROCHEM COMMUN, V10, P355, DOI 10.1016/j.elecom.2007.12.017
   Zhao XJ, 2008, BIOSENS BIOELECTRON, V23, P1032, DOI 10.1016/j.bios.2007.10.012
   Zhu WL, 2009, TALANTA, V80, P224, DOI 10.1016/j.talanta.2009.06.056
NR 71
TC 66
Z9 66
U1 1
U2 75
PU PERGAMON-ELSEVIER SCIENCE LTD
PI OXFORD
PA THE BOULEVARD, LANGFORD LANE, KIDLINGTON, OXFORD OX5 1GB, ENGLAND
SN 0013-4686
EI 1873-3859
J9 ELECTROCHIM ACTA
JI Electrochim. Acta
PD MAR 1
PY 2013
VL 92
BP 71
EP 78
DI 10.1016/j.electacta.2013.01.032
PG 8
WC Electrochemistry
WE Science Citation Index Expanded (SCI-EXPANDED)
SC Electrochemistry
GA 111KL
UT WOS:000316520100009
DA 2023-07-01
ER

PT J
AU Pandey, PC
   Chauhan, DS
AF Pandey, Prem Chandra
   Chauhan, Dheeraj Singh
TI 3-Glycidoxypropyltrimethoxysilane mediated in situ synthesis of noble
   metal nanoparticles: Application to hydrogen peroxide sensing
SO ANALYST
LA English
DT Article
ID BLUE MODIFIED ELECTRODES; SOL-GEL-COATINGS; GOLD NANOPARTICLES;
   PRUSSIAN-BLUE; MEMBRANE SENSOR; HORSERADISH-PEROXIDASE; ANION
   RECOGNITION; GLUCOSE-OXIDASE; BIOSENSOR; COLLOIDS
AB The in situ synthesis is reported of noble metal nanoparticles via 3-glycidoxypropyltrimethoxysilane mediated reduction of 3-aminopropyltrimethoxysilane treated metal salts during sol-gel processing. The method described involves the synthesis of uniform spherical nanoparticles of gold, silver and palladium with controlled size that can be directly utilized for thin film preparation. A detailed study of the synthesis and application of gold nanoparticles to the electrochemical detection of hydrogen peroxide was carried out and reveals that the amplification of hydrogen peroxide sensing is size-dependent. In addition, these nanoparticles exhibit excellent compatibility towards composite preparation. As an example, a nanocomposite with Prussian Blue (PB) is synthesized and found to be useful for the fabrication of chemically modified electrodes (CME). The resulting CME shows dramatic improvement in the electrochemistry of PB with gradual enhancement in electrocatalytic efficiency towards hydrogen peroxide sensing. The nanocomposite is used to study the direct and horseradish peroxidase (HRP)-catalyzed reduction of hydrogen peroxide. The results recorded for hydrogen peroxide analysis show an improvement in sensitivity and limit of detection on decreasing the size of gold nanoparticles in all cases.
C1 [Pandey, Prem Chandra; Chauhan, Dheeraj Singh] Banaras Hindu Univ, Inst Technol, Dept Appl Chem, Varanasi 221005, Uttar Pradesh, India.
C3 Banaras Hindu University (BHU); Indian Institute of Technology System
   (IIT System); Indian Institute of Technology BHU Varanasi (IIT BHU
   Varanasi)
RP Pandey, PC (通讯作者)，Banaras Hindu Univ, Inst Technol, Dept Appl Chem, Varanasi 221005, Uttar Pradesh, India.
EM pcpandey.apc@itbhu.ac.in
RI Chauhan, Dheeraj Singh/A-5557-2019; Chauhan, Dheeraj/ABF-2482-2021
OI Chauhan, Dheeraj Singh/0000-0001-5908-5836; Chauhan,
   Dheeraj/0000-0001-5908-5836
FU Council of Scientific and Industrial Research (CSIR), India
FX The authors are thankful to the Council of Scientific and Industrial
   Research (CSIR), India for providing financial support to carry out this
   work.
CR Ballarin B, 2008, ELECTROCHIM ACTA, V53, P8034, DOI 10.1016/j.electacta.2008.06.020
   Bharathi S, 1999, LANGMUIR, V15, P1929, DOI 10.1021/la980490x
   -Blanco I. P., 2007, J NONCRYST SOLIDS, V353, P826
   Buckhart T., 1994, MRS P, V346, P779
   Buining PA, 1997, LANGMUIR, V13, P3921, DOI 10.1021/la962071a
   Chai F, 2010, ACS APPL MATER INTER, V2, P1466, DOI 10.1021/am100107k
   Chandra D, 2007, CHEM MATER, V19, P6290, DOI 10.1021/cm702259q
   Cho SJ, 2005, CHEM MATER, V17, P3181, DOI 10.1021/cm0500713
   Chut SL, 1997, ANALYST, V122, P1431, DOI 10.1039/a703383d
   Cui H, 2005, J PHYS CHEM B, V109, P3099, DOI 10.1021/jp045057c
   Dass A, 2008, LANGMUIR, V24, P310, DOI 10.1021/la702651y
   de Mattos IL, 2003, BIOSENS BIOELECTRON, V18, P193, DOI 10.1016/S0956-5663(02)00185-9
   Dou Y, 2009, ELECTROCHEM COMMUN, V11, P1976, DOI 10.1016/j.elecom.2009.08.032
   Driskell JD, 2006, J PHYS CHEM B, V110, P17444, DOI 10.1021/jp0636930
   Fang YX, 2010, LANGMUIR, V26, P11277, DOI 10.1021/la100575g
   Fiorito PA, 2006, TALANTA, V69, P403, DOI 10.1016/j.talanta.2005.09.040
   Ganguli M, 2004, LANGMUIR, V20, P5165, DOI 10.1021/la036049a
   Goyal RN, 2007, ANAL CHIM ACTA, V597, P82, DOI 10.1016/j.aca.2007.06.017
   Goyal RN, 2007, TALANTA, V72, P976, DOI 10.1016/j.talanta.2006.12.029
   Goyal RN, 2007, TALANTA, V71, P1110, DOI 10.1016/j.talanta.2006.06.002
   Goyal RN, 2005, ELECTROANAL, V17, P2217, DOI 10.1002/elan.200503353
   Guo R, 2010, J PHYS CHEM C, V114, P50, DOI 10.1021/jp9078986
   Gupta VK, 2006, ANAL CHIM ACTA, V575, P198, DOI 10.1016/j.aca.2006.05.090
   Gupta VK, 1999, ANAL CHIM ACTA, V389, P205, DOI 10.1016/S0003-2670(99)00154-3
   Gupta VK, 1997, ANAL CHIM ACTA, V355, P33, DOI 10.1016/S0003-2670(97)81609-1
   Gupta VK, 2005, ANAL CHIM ACTA, V538, P213, DOI 10.1016/j.aca.2005.02.008
   Haghighi B, 2010, SENSOR ACTUAT B-CHEM, V147, P270, DOI 10.1016/j.snb.2010.03.020
   Isaacs SR, 2005, LANGMUIR, V21, P5689, DOI 10.1021/la050656b
   Jain AK, 2005, TALANTA, V65, P716, DOI 10.1016/j.talanta.2004.07.041
   Jain AK, 1997, ELECTROANAL, V9, P857, DOI 10.1002/elan.1140091110
   JAIN AK, 1995, ANAL PROC, V32, P263, DOI 10.1039/ai9953200263
   Karyakin AA, 2001, ELECTROANAL, V13, P813, DOI 10.1002/1521-4109(200106)13:10<813::AID-ELAN813>3.0.CO;2-Z
   Karyakin AA, 2000, ANAL CHEM, V72, P1720, DOI 10.1021/ac990801o
   Kutsch B, 1997, J NON-CRYST SOLIDS, V217, P143, DOI 10.1016/S0022-3093(97)00215-9
   Kutsch B, 1997, J APPL CRYSTALLOGR, V30, P948, DOI 10.1107/S0021889897003555
   Lee B, 2009, MICROPOR MESOPOR MAT, V122, P160, DOI 10.1016/j.micromeso.2009.02.029
   Liu Y, 2009, ELECTROCHEM COMMUN, V11, P484, DOI 10.1016/j.elecom.2008.12.029
   Liz-Marzan LM, 1996, LANGMUIR, V12, P4329, DOI 10.1021/la9601871
   Lukachova LV, 2002, BIOELECTROCHEMISTRY, V55, P145, DOI 10.1016/S1567-5394(01)00146-3
   Maduralveeran G, 2007, J ELECTROANAL CHEM, V608, P52, DOI 10.1016/j.jelechem.2007.05.009
   Moscone D, 2001, ANAL CHEM, V73, P2529, DOI 10.1021/ac001245x
   Pandey P. C., 2010, Indian Patents, Patent No. [2382/DEL/2010, 20102382]
   Pandey PC, 2003, BIOSENS BIOELECTRON, V18, P1257, DOI 10.1016/S0956-5663(03)00075-7
   Pandey PC, 2003, J ELECTROCHEM SOC, V150, pH85, DOI 10.1149/1.1559134
   Pandey PC, 2001, ELECTROANAL, V13, P1519, DOI 10.1002/1521-4109(200112)13:18<1519::AID-ELAN1519>3.0.CO;2-Y
   Pandey PC, 1999, ELECTROANAL, V11, P59, DOI 10.1002/(SICI)1521-4109(199901)11:1<59::AID-ELAN59>3.3.CO;2-G
   Pandey PC, 1999, SENSOR ACTUAT B-CHEM, V60, P83, DOI 10.1016/S0925-4005(99)00246-4
   Pandey PC, 2001, SENSOR ACTUAT B-CHEM, V72, P224, DOI 10.1016/S0925-4005(00)00669-9
   Pandey PC, 2008, BIOSENS BIOELECTRON, V24, P842, DOI 10.1016/j.bios.2008.07.016
   Prasad R, 2004, ANAL CHIM ACTA, V508, P61, DOI 10.1016/j.aca.2003.11.056
   Qiu JD, 2007, LANGMUIR, V23, P2133, DOI 10.1021/la062788q
   Rahman MA, 2009, ANAL CHEM, V81, P6604, DOI 10.1021/ac900285v
   Ricci F, 2005, BIOSENS BIOELECTRON, V21, P389, DOI 10.1016/j.bios.2004.12.001
   Singh AK, 2007, ANAL CHIM ACTA, V585, P171, DOI 10.1016/j.aca.2006.11.074
   Srivastava SK, 1996, ELECTROANAL, V8, P938, DOI 10.1002/elan.1140081017
   SRIVASTAVA SK, 1995, ANAL PROC, V32, P173, DOI 10.1039/ai9953200173
   Tseng CW, 2009, J AM CHEM SOC, V131, P12441, DOI 10.1021/ja904882m
   Wang G, 2007, BIOSENS BIOELECTRON, V22, P2921, DOI 10.1016/j.bios.2006.12.002
   Zhang J, 2009, SENSOR ACTUAT B-CHEM, V143, P373, DOI 10.1016/j.snb.2009.08.018
   Zhang ZF, 2005, ANAL CHEM, V77, P3324, DOI 10.1021/ac050036f
   Zhou M, 2009, ANAL CHEM, V81, P5603, DOI 10.1021/ac900136z
NR 61
TC 44
Z9 44
U1 2
U2 40
PU ROYAL SOC CHEMISTRY
PI CAMBRIDGE
PA THOMAS GRAHAM HOUSE, SCIENCE PARK, MILTON RD, CAMBRIDGE CB4 0WF, CAMBS,
   ENGLAND
SN 0003-2654
EI 1364-5528
J9 ANALYST
JI Analyst
PY 2012
VL 137
IS 2
BP 376
EP 385
DI 10.1039/c1an15843k
PG 10
WC Chemistry, Analytical
WE Science Citation Index Expanded (SCI-EXPANDED)
SC Chemistry
GA 861DA
UT WOS:000297998000014
PM 22081133
DA 2023-07-01
ER

PT J
AU Han, JH
   Zhang, JP
   Xia, YT
   Li, SH
   Jiang, L
AF Han, Jianhua
   Zhang, Jianping
   Xia, Yuetong
   Li, Shaohua
   Jiang, Long
TI An immunoassay in which magnetic beads act both as collectors and
   sensitive amplifiers for detecting antigens in a microfluidic chip
   (MFC)-quartz crystal microbalance (QCM) system
SO COLLOIDS AND SURFACES A-PHYSICOCHEMICAL AND ENGINEERING ASPECTS
LA English
DT Article; Proceedings Paper
CT 6th International Conference on Interfaces Against Pollution (IAP 2010)
CY MAY 16-19, 2010
CL Beijing, PEOPLES R CHINA
SP Res Ctr Eco-Environm Sci, Chinese Acad Sci, Int Assoc Colloid & Interface Scientists, Natl Nat Sci Fdn China, Chinese Acad Sci
DE Magnetic beads; Microfluidic chips; Immunoassay; QCM
ID ELECTROCHEMICAL IMMUNOSENSOR; RAPID DETECTION; NANOPARTICLES; BIOSENSOR;
   SURFACE; ONLINE; ENHANCEMENT; MICROCYSTIN; SEPARATION; ENZYME
AB An immunoassay based on the enrichment of antibodies by magnetic beads (MB) and their subsequent detection of antigens in a microfluidic chip (MFC)-quartz crystal microbalance (QCM) was developed and investigated. The MB conjugated to goat anti-human-immunoglobulin G (MB-anti-h-IgG) were concentrated within microchannels by the application of a magnetic field, which also functioned as a separation switch outside the MFC. The conjugation of the MB and the anti-h-IgG antibody in the MFC was completed in 1 min. Removal of the magnetic field allowed the resulting tributary buffer solution to flush the MB-anti-h-IgG out of the MFC and onto a QCM chip. The combination of the MB-anti-h-IgG and the QCM chip amplified the detection sensitivity of antigen(s) to 10(-1) ng/ml. By controlling the enrichment velocity and sample injection mode in the MFC, a linear response ranging from 10(-1) to 10(3) ng/ml was obtained. This technique establishes a simple, rapid MFC method for the amplification of a QCM-based immunoassay. (C) 2010 Elsevier B.V. All rights reserved.
C1 [Han, Jianhua; Zhang, Jianping; Xia, Yuetong; Li, Shaohua; Jiang, Long] Chinese Acad Sci, Inst Chem, Key Lab Colloid & Interface Sci, BNLMS, Beijing 100190, Peoples R China.
C3 Chinese Academy of Sciences; Institute of Chemistry, CAS
RP Jiang, L (通讯作者)，Chinese Acad Sci, Inst Chem, Key Lab Colloid & Interface Sci, BNLMS, 2 Beiyijie, Beijing 100190, Peoples R China.
EM jiangl@iccas.ac.cn
CR Arce L, 2007, BIOSENS BIOELECTRON, V22, P3217, DOI 10.1016/j.bios.2007.02.014
   Auerswald J, 2005, ELECTROPHORESIS, V26, P3697, DOI 10.1002/elps.200500401
   Bruls DM, 2009, LAB CHIP, V9, P3504, DOI 10.1039/b913960e
   Buttgenbach S, 2006, ENG LIFE SCI, V6, P449, DOI 10.1002/elsc.200620150
   Castano-Alvarez M, 2008, SENSOR ACTUAT B-CHEM, V130, P436, DOI 10.1016/j.snb.2007.09.043
   Ermolaeva TN, 2008, RUSS J GEN CHEM+, V78, P2430, DOI 10.1134/S1070363208120256
   Frisk T, 2008, LAB CHIP, V8, P1648, DOI 10.1039/b800487k
   Frisk T, 2006, LAB CHIP, V6, P1504, DOI 10.1039/b612526n
   Fung YS, 2001, ANAL CHEM, V73, P5302, DOI 10.1021/ac010655y
   Hadd AG, 1997, ANAL CHEM, V69, P3407, DOI 10.1021/ac970192p
   Haes AJ, 2006, ANAL CHEM, V78, P8412, DOI 10.1021/ac061057s
   Hayes MA, 2001, ANAL CHEM, V73, P5896, DOI 10.1021/ac0104680
   Herrmann M, 2006, LAB CHIP, V6, P555, DOI 10.1039/b516031f
   Hewa TMP, 2009, J VIROL METHODS, V162, P14, DOI 10.1016/j.jviromet.2009.07.001
   Hirst ER, 2008, BIOSENS BIOELECTRON, V23, P1759, DOI 10.1016/j.bios.2008.02.002
   Kim KS, 2005, LAB CHIP, V5, P657, DOI 10.1039/b502225h
   Kim SH, 2007, ADV FUNCT MATER, V17, P3493, DOI 10.1002/adfm.200601203
   Kurosawa S, 2006, BIOSENS BIOELECTRON, V22, P473, DOI 10.1016/j.bios.2006.06.030
   Lai JJ, 2009, LAB CHIP, V9, P1997, DOI 10.1039/b817754f
   Lee YF, 2009, BIOSENS BIOELECTRON, V25, P745, DOI 10.1016/j.bios.2009.08.020
   Liu T, 2004, BIOCHEM BIOPH RES CO, V313, P3, DOI 10.1016/j.bbrc.2003.11.098
   Liu T, 2002, BIOCHEM BIOPH RES CO, V295, P14, DOI 10.1016/S0006-291X(02)00628-9
   Liu T, 2002, LANGMUIR, V18, P5624, DOI 10.1021/la015765e
   Lu WS, 2007, BIOSENS BIOELECTRON, V22, P1101, DOI 10.1016/j.bios.2006.03.024
   Ma W, 2009, BIOSENS BIOELECTRON, V25, P240, DOI 10.1016/j.bios.2009.06.020
   Michalzik M, 2005, SENSOR ACTUAT B-CHEM, V111, P410, DOI 10.1016/j.snb.2005.03.048
   Mulvaney SP, 2007, BIOSENS BIOELECTRON, V23, P191, DOI 10.1016/j.bios.2007.03.029
   Ng JK, 2008, BIOSENS BIOELECTRON, V23, P803, DOI 10.1016/j.bios.2007.08.026
   Oh DH, 2009, PLANT PHYSIOL, V151, P210, DOI 10.1104/pp.109.137802
   Peyman SA, 2009, LAB CHIP, V9, P3110, DOI 10.1039/b904724g
   Qiu JM, 2009, TALANTA, V79, P787, DOI 10.1016/j.talanta.2009.05.003
   Raorane DA, 2008, NANO LETT, V8, P2968, DOI 10.1021/nl8019455
   Ruzicka J, 1998, ANALYST, V123, P1617, DOI 10.1039/a801337c
   SAUERBREY G, 1959, Z PHYS, V155, P206, DOI 10.1007/BF01337937
   Tang DP, 2007, ADV FUNCT MATER, V17, P976, DOI 10.1002/adfm.200600462
   Tang DY, 2008, MICROCHIM ACTA, V163, P41, DOI 10.1007/s00604-007-0918-5
   Tsai H, 2008, BIOSENS BIOELECTRON, V24, P485, DOI 10.1016/j.bios.2008.06.015
   Tschmelak J, 2005, BIOSENS BIOELECTRON, V20, P1509, DOI 10.1016/j.bios.2004.07.033
   Warsinke A, 2008, AIP CONF PROC, V1062, P150
   Wu AH, 2006, BIOSENS BIOELECTRON, V21, P2345, DOI 10.1016/j.bios.2006.01.017
   YAN J, 2007, ELECTROANAL, V28, P4713
   Yang SY, 2008, BIOSENS BIOELECTRON, V24, P855, DOI 10.1016/j.bios.2008.07.019
   Zhang J, 2010, ANAL CHEM, V82, P1117, DOI 10.1021/ac902914r
   Zhang K, 2009, LAB CHIP, V9, P2992, DOI 10.1039/b906229g
NR 44
TC 20
Z9 21
U1 3
U2 45
PU ELSEVIER
PI AMSTERDAM
PA RADARWEG 29, 1043 NX AMSTERDAM, NETHERLANDS
SN 0927-7757
EI 1873-4359
J9 COLLOID SURFACE A
JI Colloid Surf. A-Physicochem. Eng. Asp.
PD APR 20
PY 2011
VL 379
IS 1-3
SI SI
BP 2
EP 9
DI 10.1016/j.colsurfa.2010.11.066
PG 8
WC Chemistry, Physical
WE Science Citation Index Expanded (SCI-EXPANDED); Conference Proceedings Citation Index - Science (CPCI-S)
SC Chemistry
GA 755HR
UT WOS:000289920200002
DA 2023-07-01
ER

PT J
AU Kara, N
   Ayoub, N
   Ilgu, H
   Fotiadis, D
   Ilgu, M
AF Kara, Nilufer
   Ayoub, Nooraldeen
   Ilgu, Huseyin
   Fotiadis, Dimitrios
   Ilgu, Muslum
TI Aptamers Targeting Membrane Proteins for Sensor and Diagnostic
   Applications
SO MOLECULES
LA English
DT Review
DE aptamers; aptasensor; biosensor; diagnostics; membrane proteins; SELEX
ID SURFACE-PLASMON RESONANCE; GROWTH-FACTOR RECEPTOR; IN-VITRO SELECTION;
   POST-SELEX OPTIMIZATION; CIRCULATING TUMOR-CELLS; BREAST-CANCER CELLS;
   DNA APTAMERS; RNA APTAMER; LABEL-FREE; HIGH-AFFINITY
AB Many biological processes (physiological or pathological) are relevant to membrane proteins (MPs), which account for almost 30% of the total of human proteins. As such, MPs can serve as predictive molecular biomarkers for disease diagnosis and prognosis. Indeed, cell surface MPs are an important class of attractive targets of the currently prescribed therapeutic drugs and diagnostic molecules used in disease detection. The oligonucleotides known as aptamers can be selected against a particular target with high affinity and selectivity by iterative rounds of in vitro library evolution, known as Systematic Evolution of Ligands by EXponential Enrichment (SELEX). As an alternative to antibodies, aptamers offer unique features like thermal stability, low-cost, reuse, ease of chemical modification, and compatibility with various detection techniques. Particularly, immobilized-aptamer sensing platforms have been under investigation for diagnostics and have demonstrated significant value compared to other analytical techniques. These "aptasensors" can be classified into several types based on their working principle, which are commonly electrochemical, optical, or mass-sensitive. In this review, we review the studies on aptamer-based MP-sensing technologies for diagnostic applications and have included new methodological variations undertaken in recent years.
C1 [Kara, Nilufer; Ayoub, Nooraldeen; Ilgu, Muslum] Middle East Tech Univ, Dept Biol Sci, TR-06800 Ankara, Turkiye.
   [Ayoub, Nooraldeen; Ilgu, Huseyin; Fotiadis, Dimitrios] Univ Bern, Inst Biochem & Mol Med, CH-3012 Bern, Switzerland.
   [Ilgu, Muslum] Iowa State Univ, Roy J Carver Dept Biochem Biophys & Mol Biol, Ames, IA 50011 USA.
   [Ilgu, Muslum] Iowa State Univ, Dept Vet Microbiol & Prevent Med, Ames, IA 50011 USA.
   [Ilgu, Muslum] Aptalogic Inc, Ames, IA 50014 USA.
C3 Middle East Technical University; University of Bern; Iowa State
   University; Iowa State University
RP Ilgu, M (通讯作者)，Middle East Tech Univ, Dept Biol Sci, TR-06800 Ankara, Turkiye.; Ilgu, M (通讯作者)，Iowa State Univ, Roy J Carver Dept Biochem Biophys & Mol Biol, Ames, IA 50011 USA.; Ilgu, M (通讯作者)，Iowa State Univ, Dept Vet Microbiol & Prevent Med, Ames, IA 50011 USA.; Ilgu, M (通讯作者)，Aptalogic Inc, Ames, IA 50014 USA.
EM ilgu@iastate.edu
OI KARA, NILUFER/0000-0002-6618-379X
FU National Centre of Competence in Research (NCCR) Molecular Systems
   Engineering from Swiss National Science Foundation (SNSF) [182895]; Iowa
   State University Presidential Interdisciplinary Research Seed Grant
FX This research was funded by the National Centre of Competence in
   Research (NCCR) Molecular Systems Engineering grant number 182895 from
   the Swiss National Science Foundation (SNSF). This research was also
   supported by an Iowa State University Presidential Interdisciplinary
   Research Seed Grant. These grants are awarded and administered by the
   Office of the Vice President for Research to support initial stages of
   high-risk, high-reward projects that have an interdisciplinary focus.
CR Ababneh N, 2013, NUCLEIC ACID THER, V23, P401, DOI 10.1089/nat.2013.0423
   Abe K, 2011, BIOSENSORS - EMERGING MATERIALS AND APPLICATIONS, P227
   Affinito A, 2020, MOL THER-NUCL ACIDS, V20, P176, DOI 10.1016/j.omtn.2020.02.005
   Ahmad R, 2020, FRONT PHARMACOL, V11, DOI 10.3389/fphar.2020.587664
   Ahmadi Y, 2021, ANAL CHEM, V93, P5161, DOI 10.1021/acs.analchem.0c05052
   Martinez-Roque MA, 2022, ANAL BIOCHEM, V645, DOI 10.1016/j.ab.2022.114633
   Almen MS, 2009, BMC BIOL, V7, DOI 10.1186/1741-7007-7-50
   Atkinson AJ, 2001, CLIN PHARMACOL THER, V69, P89, DOI 10.1067/mcp.2000.113989
   Aykac A, 2020, CLIN PSYCHOPHARM NEU, V18, P174
   Babelova L., 2020, PROCEEDINGS, V60, P5
   Bahmani A, 2021, ANAL METHODS-UK, V13, P3837, DOI [10.1039/d1ay01087e, 10.1039/D1AY01087E]
   Bechmann MB, 2016, FRONT PHYSIOL, V7, DOI 10.3389/fphys.2016.00009
   Basu AK, 2020, ENZYME MICROB TECH, V139, DOI 10.1016/j.enzmictec.2020.109558
   Batool S, 2017, BIOMEDICINES, V5, DOI 10.3390/biomedicines5030054
   Berg K, 2016, MOL THER-NUCL ACIDS, V5, DOI 10.1038/mtna.2016.10
   Bhalla N, 2016, ESSAYS BIOCHEM, V60, P1, DOI 10.1042/EBC20150001
   Bing T, 2015, MOL CELL PROTEOMICS, V14, P2692, DOI 10.1074/mcp.M115.051243
   Boi B., 2014, AUTOANTIBODIES, V3rd ed., P43
   Boltz A, 2011, J BIOL CHEM, V286, P21896, DOI 10.1074/jbc.M111.238261
   Bostrom Jenny, 2009, V525, P353, DOI 10.1007/978-1-59745-554-1_19
   Bruno JG, 2015, MOLECULES, V20, P6866, DOI 10.3390/molecules20046866
   Cai SD, 2018, ANALYST, V143, P5317, DOI 10.1039/c8an01467a
   Camorani S, 2014, MOL THER, V22, P828, DOI 10.1038/mt.2013.300
   Campos-Fernandez E, 2020, ACS OMEGA, V5, P3533, DOI 10.1021/acsomega.9b03855
   Cao CM, 2018, TRAC-TREND ANAL CHEM, V102, P379, DOI 10.1016/j.trac.2018.03.002
   Cennamo N, 2021, TALANTA, V233, DOI 10.1016/j.talanta.2021.122532
   Cerchia L, 2012, MOL THER, V20, P2291, DOI 10.1038/mt.2012.163
   Cervantes-Salguero K, 2020, J MATER CHEM B, V8, P6352, DOI 10.1039/d0tb01291b
   Chadha U, 2022, J IND ENG CHEM, V109, P21, DOI 10.1016/j.jiec.2022.02.010
   Chakrapani A.T., 2021, NEURODEGENERATIVE DI
   Chang K, 2014, BIOSENS BIOELECTRON, V60, P318, DOI 10.1016/j.bios.2014.04.027
   Charbgoo F, 2016, TRAC-TREND ANAL CHEM, V85, P85, DOI 10.1016/j.trac.2016.08.008
   Ramos KC, 2019, ACS OMEGA, V4, P16683, DOI 10.1021/acsomega.9b02788
   Chen WQ, 2021, INT J MOL SCI, V22, DOI 10.3390/ijms22126567
   Chen XS, 2018, BIOSENS BIOELECTRON, V102, P582, DOI 10.1016/j.bios.2017.12.012
   Chen Y., 2022, SSRN ELECT J, V152, P210, DOI [10.2139/ssrn.4044641, DOI 10.2139/SSRN.4044641]
   Chmura AJ, 2001, P NATL ACAD SCI USA, V98, P8480, DOI 10.1073/pnas.151260298
   Cibiel A, 2014, PLOS ONE, V9, DOI 10.1371/journal.pone.0087002
   Cibiel A, 2011, PHARMACEUTICALS-BASE, V4, P1216, DOI 10.3390/ph4091216
   Collins MP, 2020, BBA-BIOMEMBRANES, V1862, DOI 10.1016/j.bbamem.2020.183341
   Conde I, 2022, CELLS-BASEL, V11, DOI 10.3390/cells11060934
   Dastjerdi K, 2011, BIOTECHNOL APPL BIOC, V58, P226, DOI 10.1002/bab.36
   Downs AM, 2022, ACS SENSORS, V7, P2823, DOI 10.1021/acssensors.2c01428
   Dua P, 2013, CANCER RES, V73, P1934, DOI 10.1158/0008-5472.CAN-12-3682
   Dua P, 2011, METHODS, V54, P215, DOI 10.1016/j.ymeth.2011.02.002
   Dursun AD, 2022, ANALYST, V147, P1663, DOI 10.1039/d1an02332b
   ELLINGTON AD, 1990, NATURE, V346, P818, DOI 10.1038/346818a0
   Esposito CL, 2011, PLOS ONE, V6, DOI 10.1371/journal.pone.0024071
   Fan Y, 2019, ANGEW CHEM INT EDIT, V58, P13208, DOI 10.1002/anie.201901964
   Faryammanesh R, 2014, PLOS ONE, V9, DOI 10.1371/journal.pone.0093173
   Feng CJ, 2014, BIOSENS BIOELECTRON, V59, P64, DOI 10.1016/j.bios.2014.03.014
   Fritz J, 2008, ANALYST, V133, P855, DOI 10.1039/b718174d
   Gao SX, 2016, ANAL BIOANAL CHEM, V408, P4567, DOI 10.1007/s00216-016-9556-2
   Gao T, 2020, NANOSCALE, V12, P22574, DOI 10.1039/d0nr06180h
   Gong Q, 2012, ANAL CHEM, V84, P5365, DOI 10.1021/ac300873p
   Grimm D, 2011, CURR MED CHEM, V18, P176, DOI 10.2174/092986711794088344
   Gutierrez-Galvez L, 2023, BIOSENSORS-BASEL, V13, DOI 10.3390/bios13030348
   Han C, 2022, BIOSENS BIOELECTRON, V200, DOI 10.1016/j.bios.2021.113922
   Hediger MA, 2013, MOL ASPECTS MED, V34, P95, DOI 10.1016/j.mam.2012.12.009
   Hou RY, 2020, FRONT GENET, V11, DOI 10.3389/fgene.2020.00156
   Hu JY, 2018, ANAL CHEM, V90, P2326, DOI 10.1021/acs.analchem.7b04800
   Hu Y, 2015, CLIN TRANSL ONCOL, V17, P647, DOI 10.1007/s12094-015-1292-0
   Huang L, 2018, INT J MOL MED, V42, P1771, DOI 10.3892/ijmm.2018.3764
   Huang XF, 2019, ONCOL LETT, V18, P265, DOI 10.3892/ol.2019.10282
   Huang YZ, 2012, MOL PHARMACOL, V82, P623, DOI 10.1124/mol.112.078220
   Hwang H, 2018, DIS MARKERS, V2018, DOI 10.1155/2018/8509127
   Iaboni M, 2016, MOL THER-NUCL ACIDS, V5, DOI 10.1038/mtna.2016.73
   Ikebukuro K, 2004, ANAL LETT, V37, P2901, DOI 10.1081/AL-200035778
   Ilgu M., 2019, RECENT ADV ANAL CHEM, P1
   Ilgu M, 2016, ANALYST, V141, P1551, DOI 10.1039/c5an01824b
   Ilgu M, 2013, METHODS, V63, P178, DOI 10.1016/j.ymeth.2013.03.016
   Inanobe A, 2014, BBA-BIOMEMBRANES, V1838, P521, DOI 10.1016/j.bbamem.2013.08.018
   Jandas PJ, 2021, SENSOR ACTUAT A-PHYS, V331, DOI 10.1016/j.sna.2021.113020
   Janik M, 2023, SCI REP-UK, V13, DOI 10.1038/s41598-023-28790-y
   Janik M, 2021, SENSOR ACTUAT B-CHEM, V330, DOI 10.1016/j.snb.2020.129316
   Jiang Y, 2015, SENSOR ACTUAT B-CHEM, V209, P78, DOI 10.1016/j.snb.2014.11.103
   Johnson BN, 2012, BIOSENS BIOELECTRON, V32, P1, DOI 10.1016/j.bios.2011.10.054
   Kabir K.M.M., 2014, P CHEM 2014 PROC EXC
   Kang K, 2011, LANGMUIR, V27, P14696, DOI 10.1021/la202067y
   Kaur H, 2018, THERANOSTICS, V8, P4016, DOI 10.7150/thno.25958
   Kaur H, 2019, NANOSCALE ADV, V1, P2123, DOI 10.1039/c9na00153k
   Kazemi-Darsanaki R., 2013, J BIOL TODAYS WORLD, V2, P53, DOI [10.15412/j.jbtw.01020105, DOI 10.15412/J.JBTW.01020105, 10.15412/J.JBTW.01020105]
   Kim JW, 2014, MOL CELLS, V37, P742, DOI 10.14348/molcells.2014.0208
   Kim MY, 2011, NUCLEIC ACID THER, V21, P173, DOI 10.1089/nat.2011.0283
   Kim SH, 2020, BIOMOLECULES, V10, DOI 10.3390/biom10081116
   Klussmann S, 2006, APTAMER HDB FUNCTION
   Kukushkin V, 2023, FRONT BIOENG BIOTECH, V10, DOI 10.3389/fbioe.2022.1076749
   Lange K, 2008, ANAL BIOANAL CHEM, V391, P1509, DOI 10.1007/s00216-008-1911-5
   Lee YJ, 2012, GASTROENTEROLOGY, V143, P155, DOI 10.1053/j.gastro.2012.03.039
   Leitao C, 2022, BIOSENSORS-BASEL, V12, DOI 10.3390/bios12080575
   Li C, 2019, ACS SENSORS, V4, P3034, DOI 10.1021/acssensors.9b01604
   Li C, 2019, SENSOR ACTUAT B-CHEM, V297, DOI 10.1016/j.snb.2019.126759
   Li JX, 2021, NUCLEIC ACIDS RES, V49, P7267, DOI 10.1093/nar/gkab574
   Li R, 2023, APPL SPECTROSC, V77, P170, DOI 10.1177/00037028221131577
   Li SM, 2017, BIOSENS BIOELECTRON, V95, P48, DOI 10.1016/j.bios.2017.04.012
   Li Y, 2006, NUCLEIC ACIDS RES, V34, P6416, DOI 10.1093/nar/gkl738
   Li ZQ, 2015, FRONT CELL DEV BIOL, V3, DOI 10.3389/fcell.2015.00066
   Lim YC, 2010, J BIOMED NANOTECHNOL, V6, P93, DOI 10.1166/jbn.2010.1103
   Lin L, 2015, NAT REV DRUG DISCOV, V14, P543, DOI 10.1038/nrd4626
   Lin NQ, 2021, ACS APPL MATER INTER, V13, P9306, DOI 10.1021/acsami.0c11878
   Liu DJ, 2020, RSC ADV, V10, P15997, DOI 10.1039/c9ra10733a
   Liu HQ, 2020, VIRUSES-BASEL, V12, DOI 10.3390/v12111239
   Liu LS, 2021, ACS APPL MATER INTER, V13, P9329, DOI 10.1021/acsami.0c14788
   Liu S, 2022, BIOSENS BIOELECTRON, V208, DOI 10.1016/j.bios.2022.114168
   Liu WB, 2020, J CLIN MICROBIOL, V58, DOI 10.1128/JCM.00461-20
   Liu XP, 2009, CHINESE J CHEM, V27, P1855, DOI 10.1002/cjoc.200990310
   Liu Z, 2012, J TRANSL MED, V10, DOI 10.1186/1479-5876-10-148
   Loyez M, 2020, ACS SENSORS, V5, P454, DOI 10.1021/acssensors.9b02155
   Lu M, 2015, CANCER BIOMARK, V15, P163, DOI 10.3233/CBM-140450
   Lyu S, 2022, PHOTONICS-BASEL, V9, DOI 10.3390/photonics9120987
   Lyu Y, 2019, ANGEW CHEM INT EDIT, V58, P4983, DOI 10.1002/anie.201900092
   Ma XY, 2018, MICROCHIM ACTA, V185, DOI 10.1007/s00604-017-2606-4
   Mahlknecht G, 2013, P NATL ACAD SCI USA, V110, P8170, DOI 10.1073/pnas.1302594110
   Maimaitiyiming Y, 2019, BIOTECHNOL APPL BIOC, V66, P412, DOI 10.1002/bab.1737
   Soldevilla MM, 2016, ONCOTARGET, V7, P23182, DOI 10.18632/oncotarget.8095
   McKinnon Katherine M, 2018, Curr Protoc Immunol, V120, DOI 10.1002/cpim.40
   Melikishvili S, 2021, CHEMOSENSORS, V9, DOI 10.3390/chemosensors9100281
   Mi J, 2010, NAT CHEM BIOL, V6, P22, DOI [10.1038/NCHEMBIO.277, 10.1038/nchembio.277]
   Mikolajczyk SD, 2011, J ONCOL, V2011, DOI 10.1155/2011/252361
   Mirkin CA, 1996, NATURE, V382, P607, DOI 10.1038/382607a0
   Mironov V, 2022, CHEM-EUR J, V28, DOI 10.1002/chem.202104481
   Mok W, 2008, SENSORS-BASEL, V8, P7050, DOI 10.3390/s8117050
   Molefe PF, 2018, PHARMACEUTICALS-BASE, V11, DOI 10.3390/ph11040093
   Mongre RK, 2021, INT J MOL SCI, V22, DOI 10.3390/ijms222111659
   Morales MA, 2018, BIOCONJUGATE CHEM, V29, P3231, DOI 10.1021/acs.bioconjchem.8b00592
   Munz M, 2010, CANCER CELL INT, V10, DOI 10.1186/1475-2867-10-44
   Muto Y, 2021, SENSORS-BASEL, V21, DOI 10.3390/s21134318
   Nakhjavani M, 2022, JOVE-J VIS EXP, DOI 10.3791/64304
   Naresh V, 2021, SENSORS-BASEL, V21, DOI 10.3390/s21041109
   Oakie A, 2018, ENDOCRINOLOGY, V159, P3813, DOI 10.1210/en.2018-00716
   Ohuchi SP, 2006, BIOCHIMIE, V88, P897, DOI 10.1016/j.biochi.2006.02.004
   Ostatna V, 2008, ANAL BIOANAL CHEM, V391, P1861, DOI 10.1007/s00216-008-2133-6
   Overington JP, 2006, NAT REV DRUG DISCOV, V5, P993, DOI 10.1038/nrd2199
   Palczewski K, 2010, TRENDS BIOCHEM SCI, V35, P595, DOI 10.1016/j.tibs.2010.05.002
   Parekh P, 2013, BIOMATERIALS, V34, P8909, DOI 10.1016/j.biomaterials.2013.07.099
   Park JY, 2015, J NANOMATER, V2015, DOI 10.1155/2015/527126
   Passariello M, 2019, CANCERS, V11, DOI 10.3390/cancers11091268
   Pastor F, 2013, MOL THER-NUCL ACIDS, V2, DOI 10.1038/mtna.2013.26
   Pei Y, 2008, PHYSIOLOGY, V23, P313, DOI 10.1152/physiol.00025.2008
   Pfeiffer F, 2016, FRONT CHEM, V4, DOI 10.3389/fchem.2016.00025
   Piater B, 2015, PLOS ONE, V10, DOI 10.1371/journal.pone.0142412
   Poturnayova A, 2019, BIOSENSORS-BASEL, V9, DOI 10.3390/bios9020072
   Potyrailo RA, 1998, ANAL CHEM, V70, P3419, DOI 10.1021/ac9802325
   Pratico ED, 2013, NUCLEIC ACID THER, V23, P35, DOI 10.1089/nat.2012.0388
   Qureshi A, 2015, SENSOR ACTUAT B-CHEM, V220, P1145, DOI 10.1016/j.snb.2015.06.094
   Raddatz MSL, 2008, ANGEW CHEM INT EDIT, V47, P5190, DOI 10.1002/anie.200800216
   Radi AE, 2006, J AM CHEM SOC, V128, P117, DOI 10.1021/ja053121d
   Raines R, 2022, BIOMEDICINES, V10, DOI 10.3390/biomedicines10030594
   Rhouati A, 2016, SENSORS-BASEL, V16, DOI 10.3390/s16122178
   ROBERTSON DL, 1990, NATURE, V344, P467, DOI 10.1038/344467a0
   Roth F, 2012, CANCER RES, V72, P1373, DOI 10.1158/0008-5472.CAN-11-2772
   Rozenblum GT, 2019, CHEMOSENSORS, V7, DOI 10.3390/chemosensors7040057
   Sande MG, 2021, BIOSENSORS-BASEL, V11, DOI 10.3390/bios11110418
   Sari AK, 2022, J ELECTROCHEM SCI EN, V12, P219, DOI 10.5599/jese.1206
   Sassolas A, 2009, ELECTROANAL, V21, P1237, DOI 10.1002/elan.200804554
   Savran CA, 2004, ANAL CHEM, V76, P3194, DOI 10.1021/ac049859f
   Scalise M, 2020, ACS OMEGA, V5, P2069, DOI 10.1021/acsomega.9b04078
   Schlensog MD, 2004, SENSOR ACTUAT B-CHEM, V101, P308, DOI 10.1016/j.snb.2004.03.015
   Schlucker S, 2014, ANGEW CHEM INT EDIT, V53, P4756, DOI 10.1002/anie.201205748
   Schoneberg T, 2004, PHARMACOL THERAPEUT, V104, P173, DOI 10.1016/j.pharmthera.2004.08.008
   Sefah K, 2013, INT J CANCER, V132, P2578, DOI 10.1002/ijc.27936
   Segaliny AI, 2015, J BONE ONCOL, V4, P1, DOI 10.1016/j.jbo.2015.01.001
   Sett A, 2017, CLIN TRANSL ONCOL, V19, P976, DOI 10.1007/s12094-017-1629-y
   Shigdar S, 2013, SENSORS-BASEL, V13, P13624, DOI 10.3390/s131013624
   Shigdar S, 2013, CANCER LETT, V330, P84, DOI 10.1016/j.canlet.2012.11.032
   Shigdar S, 2011, CANCER SCI, V102, P991, DOI 10.1111/j.1349-7006.2011.01897.x
   Sinsinbar G, 2022, ACS SENSORS, V7, P686, DOI 10.1021/acssensors.1c02476
   Sola M, 2020, MOL THER-NUCL ACIDS, V21, P192, DOI 10.1016/j.omtn.2020.05.025
   Song KM, 2012, SENSORS-BASEL, V12, P612, DOI 10.3390/s120100612
   Song SP, 2008, TRAC-TREND ANAL CHEM, V27, P108, DOI 10.1016/j.trac.2007.12.004
   Song YL, 2013, ANAL CHEM, V85, P4141, DOI 10.1021/ac400366b
   Souf S, 2016, BIOSCI HORIZ, V9
   Souza AG, 2016, EXP CELL RES, V341, P147, DOI 10.1016/j.yexcr.2016.01.015
   Spizzo G, 2004, BREAST CANCER RES TR, V86, P207, DOI 10.1023/B:BREA.0000036787.59816.01
   Stanborough T, 2021, ACS OMEGA, V6, P6404, DOI 10.1021/acsomega.1c00008
   Stanciu LA, 2021, ANNU REV BIOMED ENG, V23, P433, DOI 10.1146/annurev-bioeng-082020-035644
   Stiles PL, 2008, ANNU REV ANAL CHEM, V1, P601, DOI 10.1146/annurev.anchem.1.031207.112814
   Suzuki H, 2008, ANAL BIOANAL CHEM, V391, P2695, DOI 10.1007/s00216-008-1916-0
   Svobodova M, 2021, ACS OMEGA, V6, P35657, DOI 10.1021/acsomega.1c05521
   Takahashi M, 2018, BIOCHIMIE, V145, P63, DOI 10.1016/j.biochi.2017.11.019
   Takahashi M, 2016, BIOCHIMIE, V131, P77, DOI 10.1016/j.biochi.2016.09.018
   Tan Y, 2013, ACTA PHARMACOL SIN, V34, P1491, DOI 10.1038/aps.2013.137
   Tang YJ, 2010, J CHEM EDUC, V87, P742, DOI 10.1021/ed100186y
   Thiel KW, 2012, NUCLEIC ACIDS RES, V40, P6319, DOI 10.1093/nar/gks294
   Thiviyanathan V, 2012, PROTEOM CLIN APPL, V6, P563, DOI 10.1002/prca.201200042
   Tjensvoll K, 2014, INT J CANCER, V134, P1, DOI 10.1002/ijc.28134
   Toei M, 2010, BIOCHEMISTRY-US, V49, P4715, DOI 10.1021/bi100397s
   Torres-Chavolla E, 2009, BIOSENS BIOELECTRON, V24, P3175, DOI 10.1016/j.bios.2008.11.010
   Torun H., 2023, ADV DEVICES INSTRUM, V4, DOI [10.34133/adi.0008, DOI 10.34133/ADI.0008]
   TUERK C, 1990, SCIENCE, V249, P505, DOI 10.1126/science.2200121
   Urmann K., 2017, BIONANOMATERIALS, V18, DOI [10.1515/bnm-2016-0012, DOI 10.1515/BNM-2016-0012]
   Van Simaeys D, 2022, NAT COMMUN, V13, DOI 10.1038/s41467-022-29377-3
   Varady G, 2013, BIOMARK MED, V7, P803, DOI 10.2217/bmm.13.90
   Wandtke T, 2015, VIRUSES-BASEL, V7, P751, DOI 10.3390/v7020751
   Wang CY, 2020, ACS SENSORS, V5, P362, DOI 10.1021/acssensors.9b01869
   Wang DL, 2014, BIOCHEM BIOPH RES CO, V453, P681, DOI 10.1016/j.bbrc.2014.09.023
   Wang GQ, 2017, BIOCONJUGATE CHEM, V28, P270, DOI 10.1021/acs.bioconjchem.6b00410
   Wang Q, 2019, BIOSENS BIOELECTRON, V135, P129, DOI 10.1016/j.bios.2019.04.013
   Wang XJ, 2021, ANALYST, V146, P2019, DOI 10.1039/d0an02080j
   Wang YH, 2019, SENSOR ACTUAT B-CHEM, V298, DOI 10.1016/j.snb.2019.126900
   Wei H, 2007, CHEM COMMUN, P3735, DOI 10.1039/b707642h
   Went PT, 2004, HUM PATHOL, V35, P122, DOI 10.1016/j.humpath.2003.08.026
   WHITE RM, 1965, APPL PHYS LETT, V7, P314, DOI 10.1063/1.1754276
   Wilner SE, 2012, MOL THER-NUCL ACIDS, V1, DOI 10.1038/mtna.2012.14
   Wu SJ, 2017, INT J FOOD MICROBIOL, V261, P42, DOI 10.1016/j.ijfoodmicro.2017.09.002
   Wu XQ, 2019, J AM CHEM SOC, V141, P10760, DOI 10.1021/jacs.9b03720
   Wu XD, 2014, PLOS ONE, V9, DOI 10.1371/journal.pone.0090752
   Xu CN, 2022, FOOD CONTROL, V137, DOI 10.1016/j.foodcont.2022.108934
   Xu XS, 2020, INT J PHARMACEUT, V590, DOI 10.1016/j.ijpharm.2020.119963
   Xu YQ, 2015, MICROCHIM ACTA, V182, P1797, DOI 10.1007/s00604-015-1509-5
   Yanase Y, 2016, OPT MATER EXPRESS, V6, P1339, DOI 10.1364/OME.6.001339
   Yazdian-Robati R, 2017, MICROCHIM ACTA, V184, P4029, DOI 10.1007/s00604-017-2436-4
   Yeagle P., 2016, MEMBRANES CELLS
   Yin H, 2016, ANNU REV BIOMED ENG, V18, P51, DOI 10.1146/annurev-bioeng-092115-025322
   Yoo H, 2020, MATER ADV, V1, P2663, DOI 10.1039/d0ma00639d
   Yoo SM, 2015, TALANTA, V132, P112, DOI 10.1016/j.talanta.2014.09.003
   Zanganeh S, 2022, REV MED VIROL, V32, DOI 10.1002/rmv.2321
   Zhai LJ, 2012, ANAL CHEM, V84, P8763, DOI 10.1021/ac3020643
   Zhang GP, 2018, SENSOR ACTUAT B-CHEM, V260, P42, DOI 10.1016/j.snb.2017.12.112
   Zhang JJ, 2022, SENSOR ACTUAT B-CHEM, V369, DOI 10.1016/j.snb.2022.132332
   Zhang JQ, 2015, PLOS ONE, V10, DOI 10.1371/journal.pone.0121920
   Zhang PB, 2022, ANAL CHEM, V94, P15456, DOI 10.1021/acs.analchem.2c03564
   Zhang Q, 2023, ACS SENSORS, DOI 10.1021/acssensors.2c02587
   Zhang XJ, 2021, MICROCHEM J, V161, DOI 10.1016/j.microc.2020.105761
   Zhang Y, 2019, MOLECULES, V24, DOI 10.3390/molecules24050941
   Zhao J, 2022, FRONT BIOENG BIOTECH, V10, DOI 10.3389/fbioe.2022.884405
   Zhao QZ, 2021, ACS OMEGA, V6, P15236, DOI 10.1021/acsomega.1c01491
   Zhao R, 2017, SENSOR ACTUAT B-CHEM, V238, P1231, DOI 10.1016/j.snb.2016.09.089
   Zhao RN, 2019, TALANTA, V200, P503, DOI 10.1016/j.talanta.2019.03.012
   Zhdanov G, 2022, FRONT CHEM, V10, DOI 10.3389/fchem.2022.937180
   Zhou JH, 2017, NAT REV DRUG DISCOV, V16, P181, DOI 10.1038/nrd.2016.199
   Zhou JH, 2013, NUCLEIC ACIDS RES, V41, P4266, DOI 10.1093/nar/gkt125
   Zhou LY, 2019, ACCOUNTS CHEM RES, V52, P3211, DOI 10.1021/acs.accounts.9b00427
   Zhou Q, 2016, METHODS, V97, P88, DOI 10.1016/j.ymeth.2015.10.012
   Zhou WZ, 2014, ANALYST, V139, P2627, DOI 10.1039/c4an00132j
   Zhu C, 2020, BIOSENS BIOELECTRON, V160, DOI 10.1016/j.bios.2020.112213
   Zhu GZ, 2017, BIOCONJUGATE CHEM, V28, P1068, DOI 10.1021/acs.bioconjchem.6b00746
   Ziegler C, 2004, ANAL BIOANAL CHEM, V379, P946, DOI 10.1007/s00216-004-2694-y
   Zou XR, 2021, VIROL J, V18, DOI 10.1186/s12985-021-01631-y
NR 239
TC 0
Z9 0
U1 7
U2 7
PU MDPI
PI BASEL
PA ST ALBAN-ANLAGE 66, CH-4052 BASEL, SWITZERLAND
EI 1420-3049
J9 MOLECULES
JI Molecules
PD APR 26
PY 2023
VL 28
IS 9
AR 3728
DI 10.3390/molecules28093728
PG 31
WC Biochemistry & Molecular Biology; Chemistry, Multidisciplinary
WE Science Citation Index Expanded (SCI-EXPANDED)
SC Biochemistry & Molecular Biology; Chemistry
GA G2PO9
UT WOS:000987641800001
PM 37175137
OA gold, Green Published
DA 2023-07-01
ER

PT J
AU Jia, DL
   Fan, WJ
   Ren, W
   Liu, CH
AF Jia, Dailu
   Fan, Wenjiao
   Ren, Wei
   Liu, Chenghui
TI One-step detection of T4 polynucleotide kinase activity based on single
   particle-confined enzyme reaction and digital particle counting
SO CHINESE CHEMICAL LETTERS
LA English
DT Article
DE T4 PNK; Single particle counting; Total internal reflection
   fluorescent&nbsp; microscope; Space-confined enzyme reaction;
   Nanoparticles
ID LABEL-FREE; ELECTROCHEMICAL BIOSENSOR; REPAIR ENZYME; ASSAY; SIGNAL;
   MUTATIONS; MECHANISM; SEIZURES; DNAZYME
AB T4 polynucleotide kinase (T4 PNK) is a pivotal enzyme for DNA replication, recombination, and DNA dam-age repair. Herein, a robust single particle counting-based assay has been developed for the high-sensitive determination of T4 PNK activity through only a simple one-step reaction. Taking benefit of the excep-tional space-confined enzymatic property of T4 PNK towards DNA substrates on a single nanoparticle, the T4 PNK activity can be precisely determined by counting the fluorescence-positive nanoparticles in a digital manner with a total internal reflection fluorescent microscope (TIRFM). Due to the featured spatial-confined enzymatic property of T4 PNK and the single particle counting-based signal readout, T4 PNK can be effectively differentiated from other interfering enzymes. This facile strategy has been also successfully applied to screen T4 PNK inhibitor and accurately determine T4 PNK activity in complex biological samples, paving a potential avenue for the digital analysis of biomarkers.(c) 2023 Published by Elsevier B.V. on behalf of Chinese Chemical Society and Institute of Materia Medica, Chinese Academy of Medical Sciences.
C1 [Jia, Dailu; Fan, Wenjiao; Ren, Wei; Liu, Chenghui] Minist Educ, Key Lab Appl Surface & Colloid Chem, Beijing, Peoples R China.
   [Jia, Dailu; Fan, Wenjiao; Ren, Wei; Liu, Chenghui] Shaanxi Normal Univ, Sch Chem & Chem Engn, Key Lab Analyt Chem Life Sci Shaanxi Prov, Xian 710119, Peoples R China.
C3 Shaanxi Normal University
RP Liu, CH (通讯作者)，Minist Educ, Key Lab Appl Surface & Colloid Chem, Beijing, Peoples R China.; Liu, CH (通讯作者)，Shaanxi Normal Univ, Sch Chem & Chem Engn, Key Lab Analyt Chem Life Sci Shaanxi Prov, Xian 710119, Peoples R China.
EM liuch@snnu.edu.cn
FU National Natural Science Foundation of China [22074088, 21622507,
   21904083]; Program for Changjiang Scholars and Innovative Research Team
   in University [IRT_15R43]; Innovation Capability Support Program of
   Shaanxi [2021TD-42]; Fundamental Research Funds for the Central
   Universities [GK202101001, GK202201009]
FX This work was supported by the National Natural Science Foundation of
   China (Nos. 22074088 , 21622507 , 21904083 ), the Program for Changjiang
   Scholars and Innovative Research Team in University (No. IRT_15R43), the
   Innovation Capability Support Program of Shaanxi (No. 2021TD-42), and
   the Fundamental Research Funds for the Central Universities (Nos.
   GK202101001 and GK202201009) .
CR Akama K, 2016, ANAL CHEM, V88, P7123, DOI 10.1021/acs.analchem.6b01148
   Allinson SL, 2010, FUTURE ONCOL, V6, P1031, DOI [10.2217/fon.10.40, 10.2217/FON.10.40]
   Bernstein NK, 2005, MOL CELL, V17, P657, DOI 10.1016/j.molcel.2005.02.012
   Chappell C, 2002, EMBO J, V21, P2827, DOI 10.1093/emboj/21.11.2827
   Cohen L, 2017, NUCLEIC ACIDS RES, V45, DOI 10.1093/nar/gkx542
   Cui L, 2018, BIOSENS BIOELECTRON, V122, P168, DOI 10.1016/j.bios.2018.09.061
   Cui L, 2018, BIOSENS BIOELECTRON, V99, P1, DOI 10.1016/j.bios.2017.07.028
   Du J, 2014, ANAL CHEM, V86, P8481, DOI 10.1021/ac502240c
   Fan WJ, 2020, CHEM COMMUN, V56, P7179, DOI 10.1039/d0cc03059g
   Farka Z, 2020, ANGEW CHEM INT EDIT, V59, P10746, DOI 10.1002/anie.201913924
   Feng C, 2018, ANAL CHEM, V90, P2810, DOI 10.1021/acs.analchem.7b04924
   Galburt EA, 2002, STRUCTURE, V10, P1249, DOI 10.1016/S0969-2126(02)00835-3
   He HZ, 2014, CHEM COMMUN, V50, P5313, DOI 10.1039/c3cc47444e
   Jiang C, 2013, ANAL CHIM ACTA, V766, P88, DOI 10.1016/j.aca.2012.12.034
   Jiang HX, 2014, BIOSENS BIOELECTRON, V55, P133, DOI 10.1016/j.bios.2013.12.001
   Li YY, 2021, CHEM COMMUN, V57, P6376, DOI 10.1039/d1cc02035h
   Lin MH, 2020, ACS APPL MATER INTER, V12, P45814, DOI 10.1021/acsami.0c13385
   Liu M, 2018, CHEM COMMUN, V54, P1583, DOI 10.1039/c7cc09573b
   Lu YX, 2022, CHINESE CHEM LETT, V33, P3188, DOI 10.1016/j.cclet.2021.12.045
   Ma CB, 2007, CHEMBIOCHEM, V8, P1487, DOI 10.1002/cbic.200700171
   Mou L, 2021, ACS NANO, V15, P13077, DOI 10.1021/acsnano.1c02311
   Reynolds JJ, 2012, NUCLEIC ACIDS RES, V40, P6608, DOI 10.1093/nar/gks318
   Sakamoto S, 2020, SCI ADV, V6, DOI 10.1126/sciadv.aay0888
   Sharma S, 2006, BIOCHEM J, V398, P319, DOI 10.1042/BJ20060450
   Shen J, 2010, NAT GENET, V42, P245, DOI 10.1038/ng.526
   Subramanian K, 2003, NUCLEIC ACIDS RES, V31, P1585, DOI 10.1093/nar/gkg266
   Tahbaz N., 2012, NUCLEIC ACIDS RES, V34, P84
   Tang W, 2014, CHEM COMMUN, V50, P4733, DOI 10.1039/c4cc00256c
   Tang ZW, 2005, NUCLEIC ACIDS RES, V33, DOI 10.1093/nar/gni096
   Tian T, 2021, ACS NANO, V15, P1167, DOI 10.1021/acsnano.0c08165
   Wang LJ, 2017, ANAL CHEM, V89, P7255, DOI 10.1021/acs.analchem.7b01783
   Wang LK, 2002, EMBO J, V21, P3873, DOI 10.1093/emboj/cdf397
   Wang X, 2021, ANAL CHEM, V93, P3889, DOI 10.1021/acs.analchem.0c04562
   Whitehouse CJ, 2001, CELL, V104, P107, DOI 10.1016/S0092-8674(01)00195-7
   Wu C, 2020, J AM CHEM SOC, V142, P12314, DOI 10.1021/jacs.0c04331
   Yelleswarapu V, 2019, P NATL ACAD SCI USA, V116, P4489, DOI 10.1073/pnas.1814110116
   Zhang LJ, 2021, ANAL CHEM, V93, P14828, DOI 10.1021/acs.analchem.1c03724
   Zhang YC, 2015, CHEM COMMUN, V51, P5832, DOI 10.1039/c5cc00572h
NR 38
TC 0
Z9 0
U1 46
U2 46
PU ELSEVIER SCIENCE INC
PI NEW YORK
PA STE 800, 230 PARK AVE, NEW YORK, NY 10169 USA
SN 1001-8417
EI 1878-5964
J9 CHINESE CHEM LETT
JI Chin. Chem. Lett.
PD APR
PY 2023
VL 34
IS 4
AR 107673
DI 10.1016/j.cclet.2022.07.016
EA FEB 2023
PG 5
WC Chemistry, Multidisciplinary
WE Science Citation Index Expanded (SCI-EXPANDED)
SC Chemistry
GA 8W2NH
UT WOS:000931175900001
DA 2023-07-01
ER

PT J
AU Ullah, S
   Zahra, QU
   Mansoorianfar, M
   Hussain, Z
   Ullah, I
   Li, WJ
   Kamya, E
   Mehmood, S
   Pei, RJ
   Wang, JN
AF Ullah, Salim
   Zahra, Qurat ul Ain
   Mansoorianfar, Mojtaba
   Hussain, Zahid
   Ullah, Ismat
   Li, Wenjing
   Kamya, Edward
   Mehmood, Shah
   Pei, Renjun
   Wang, Jine
TI Heavy Metal Ions Detection Using Nanomaterials-Based Aptasensors
SO CRITICAL REVIEWS IN ANALYTICAL CHEMISTRY
LA English
DT Review; Early Access
DE Aptasensor; colorimetry; electrochemistry; fluorescence; heavy metals;
   nanomaterials
ID FREE COLORIMETRIC DETECTION; REDUCED GRAPHENE OXIDE; LABEL-FREE;
   SELECTIVE DETECTION; ELECTROCHEMICAL APTASENSOR; GOLD NANOPARTICLES;
   RAPID DETECTION; QUANTUM DOTS; ULTRASENSITIVE DETECTION; FLUORESCENCE
   BIOSENSOR
AB Heavy metals ions as metallic pollutants are a growing global issue due to their adverse effects on the aquatic ecosystem, and human health. Unfortunately, conventional detection methods such as atomic absorption spectrometry exhibit a relatively low limit of detection and hold numerous disadvantages, and therefore, the development of an efficient method for in-situ and real-time detection of heavy metal residues is of great importance. The aptamer-based sensors offer distinct advantages over antibodies and emerged as a robust sensing platform against various heavy metals due to their high sensitivity, ease of production, simple operations, excellent specificity, better stability, low immunogenicity, and cost-effectiveness. The nucleic acid aptamers in conjugation with nanomaterials can bind to the metal ions with good specificity/selectivity and can be used for on-site monitoring of metal ion residues. This review aimed to provide background information about nanomaterials-based aptasensor, recent advancements in aptamer conjunction on nanomaterials surface, the role of nanomaterials in improving signal transduction, recent progress of nanomaterials-based aptasening procedures (from 2010 to 2022), and future perspectives toward the practical applications of nanomaterials-based aptasensors against hazardous metal ions for food safety and environmental monitoring.
C1 [Ullah, Salim; Mansoorianfar, Mojtaba; Hussain, Zahid; Ullah, Ismat; Li, Wenjing; Kamya, Edward; Mehmood, Shah; Pei, Renjun; Wang, Jine] Chinese Acad Sci, Suzhou Inst Nanotech & NanoBion SINANO, CAS Key Lab Nanobio Interface, Suzhou, Jiangsu, Peoples R China.
   [Ullah, Salim; Hussain, Zahid; Li, Wenjing; Kamya, Edward; Mehmood, Shah; Pei, Renjun; Wang, Jine] Univ Sci & Technol China USTC, Sch Nanotech & Nanobion, Hefei, Anhui, Peoples R China.
   [Zahra, Qurat ul Ain] Univ Sci & Technol China USTC, Biomed Imaging Ctr, Hefei, Anhui, Peoples R China.
   [Zahra, Qurat ul Ain] Chinese Acad Sci, Inst Basic Med & Canc IBMC, Key Lab Zhejiang Prov Aptamers & Theranost, Hangzhou, Zhejiang, Peoples R China.
C3 Chinese Academy of Sciences; Chinese Academy of Sciences; University of
   Science & Technology of China, CAS; Chinese Academy of Sciences;
   University of Science & Technology of China, CAS; Chinese Academy of
   Sciences
RP Pei, RJ; Wang, JN (通讯作者)，Chinese Acad Sci, Suzhou Inst Nanotech & NanoBion SINANO, CAS Key Lab Nanobio Interface, Suzhou, Jiangsu, Peoples R China.; Pei, RJ; Wang, JN (通讯作者)，Univ Sci & Technol China USTC, Sch Nanotech & Nanobion, Hefei, Anhui, Peoples R China.
EM rjpei2011@sinano.ac.cn; jewang2012@sinano.ac.cn
RI Hussain, Zahid/AAV-8659-2021; Mansoorianfar, Mojtaba/AAA-8521-2020;
   Ullah, Ismat/ITT-4852-2023
OI Hussain, Zahid/0000-0002-2824-2672; Mansoorianfar,
   Mojtaba/0000-0003-4406-9133; Ullah, Ismat/0000-0001-5318-1042; Zahra,
   Qurat ul Ain/0000-0001-6631-246X
FU National Natural Science Foundation of China [32071392]; Natural Science
   Foundation of Jiangsu Province [BE2020766]; Science Foundation of
   Jiangxi Province [20192ACB21033]
FX This work was supported by the National Natural Science Foundation of
   China (32071392), the Natural Science Foundation of Jiangsu Province
   (BE2020766), and the Science Foundation of Jiangxi Province
   (20192ACB21033).
CR Abnous K, 2017, MICROCHIM ACTA, V184, P4151, DOI 10.1007/s00604-017-2457-z
   Abu-Ali H, 2019, CHEMOSENSORS, V7, DOI 10.3390/chemosensors7020027
   Aragay G, 2011, CHEM REV, V111, P3433, DOI 10.1021/cr100383r
   Arias V, 2021, REV FED ARGENT CARDI, V50, P5
   Aydin FA, 2010, J HAZARD MATER, V173, P669, DOI 10.1016/j.jhazmat.2009.08.137
   Bahreyni A, 2019, ANAL BIOCHEM, V575, P1, DOI 10.1016/j.ab.2019.03.016
   Balaram V, 2022, MINERALS-BASEL, V12, DOI 10.3390/min12040394
   Bansod B, 2017, BIOSENS BIOELECTRON, V94, P443, DOI 10.1016/j.bios.2017.03.031
   Baysal A, 2013, WASTE WATER TREATMEN, DOI DOI 10.5772/52025
   Bo HY, 2011, CHINESE J ANAL CHEM, V39, P1893, DOI 10.3724/SP.J.1096.2011.01893
   Bondy SC, 2014, TOXICOLOGY, V315, P1, DOI 10.1016/j.tox.2013.10.008
   Budharaju H, 2022, MATER HORIZ, V9, P1141, DOI 10.1039/d1mh01632f
   Carnerero JM, 2017, CHEMPHYSCHEM, V18, P17, DOI 10.1002/cphc.201601077
   Chen JH, 2014, ANAL CHEM, V86, P3108, DOI 10.1021/ac404170j
   Cheng RJ, 2018, J HAZARD MATER, V341, P373, DOI 10.1016/j.jhazmat.2017.07.057
   Croisfelt FM, 2019, J MATER SCI, V54, P10963, DOI 10.1007/s10853-019-03557-x
   Cruz-Leon S, 2022, NUCLEIC ACIDS RES, V50, P5726, DOI 10.1093/nar/gkac445
   Cui HN, 2022, SENSOR ACTUAT B-CHEM, V355, DOI 10.1016/j.snb.2021.131238
   Davis KA, 1998, NUCLEIC ACIDS RES, V26, P3915, DOI 10.1093/nar/26.17.3915
   de la Calle I, 2016, ANAL CHIM ACTA, V936, P12, DOI 10.1016/j.aca.2016.06.046
   Dehghani S, 2018, BIOSENS BIOELECTRON, V110, P23, DOI 10.1016/j.bios.2018.03.037
   Diao WH, 2020, ACS APPL BIO MATER, V3, P7003, DOI 10.1021/acsabm.0c00873
   Ding JN, 2018, MICROCHIM ACTA, V185, DOI 10.1007/s00604-018-3068-z
   Ding XF, 2013, ACS APPL MATER INTER, V5, P7072, DOI 10.1021/am401373e
   Dunn MR, 2017, NAT REV CHEM, V1, DOI 10.1038/s41570017-0076
   Fakude CT, 2020, J ELECTROANAL CHEM, V858, DOI 10.1016/j.jelechem.2019.113796
   Farhadi K, 2012, SENSOR ACTUAT B-CHEM, V161, P880, DOI 10.1016/j.snb.2011.11.052
   Farzin L, 2017, TALANTA, V174, P619, DOI 10.1016/j.talanta.2017.06.066
   Feng DF, 2020, ANAL CHIM ACTA, V1100, P232, DOI 10.1016/j.aca.2019.11.069
   Ferreira-Rodriguez N, 2021, J ENVIRON MANAGE, V282, DOI 10.1016/j.jenvman.2020.111528
   Fitch A, 1998, CRIT REV ANAL CHEM, V28, P267, DOI 10.1080/10408349891194207
   Gan Y, 2020, TALANTA, V208, DOI 10.1016/j.talanta.2019.120231
   Guerrini L, 2019, ANAL CHEM, V91, P11778, DOI 10.1021/acs.analchem.9b02385
   Guerrini L, 2014, NANOSCALE, V6, P8368, DOI 10.1039/c4nr01464b
   Guo H, 2019, ANAL CHIM ACTA, V1048, P161, DOI 10.1016/j.aca.2018.10.021
   Guo H, 2018, NEW J CHEM, V42, P11147, DOI 10.1039/c8nj01709c
   Guo WF, 2021, J NANOBIOTECHNOL, V19, DOI 10.1186/s12951-021-00914-4
   Guo YM, 2014, ANAL CHEM, V86, P8530, DOI 10.1021/ac502461r
   Guo ZM, 2022, FOOD CONTROL, V132, DOI 10.1016/j.foodcont.2021.108498
   He HZ, 2013, BIOSENS BIOELECTRON, V41, P871, DOI 10.1016/j.bios.2012.08.060
   He YP, 2019, COORDIN CHEM REV, V387, P235, DOI 10.1016/j.ccr.2019.02.020
   Hojjati-Najafabadi A, 2022, J WATER PROCESS ENG, V47, DOI 10.1016/j.jwpe.2022.102696
   Hojjati-Najafabadi A, 2022, SCI TOTAL ENVIRON, V824, DOI 10.1016/j.scitotenv.2022.153844
   Huang YF, 2016, RSC ADV, V6, P90300, DOI 10.1039/c6ra15750e
   Hud N. V., 2009, NUCL ACID METAL ION
   Hussain Z, 2022, CHEMOSPHERE, V307, DOI 10.1016/j.chemosphere.2022.135810
   Idros N., 2022, MEASUREMENT SENS, V20-21, P100368, DOI [10.1016/j.measen.2022.100368, DOI 10.1016/J.MEASEN.2022.100368]
   Jain A, 2017, J CONTROL RELEASE, V245, P27, DOI 10.1016/j.jconrel.2016.11.016
   Jaishankar Monisha, 2014, Interdiscip Toxicol, V7, P60, DOI 10.2478/intox-2014-0009
   Jakimska A, 2011, POL J ENVIRON STUD, V20, P1127
   Jamshidifard S, 2019, J HAZARD MATER, V368, P10, DOI 10.1016/j.jhazmat.2019.01.024
   Ji W, 2021, J RAMAN SPECTROSC, V52, P468, DOI 10.1002/jrs.5975
   Jozghorbani M, 2021, ANAL BIOCHEM, V613, DOI 10.1016/j.ab.2020.114017
   Kang T, 2011, CHEM-EUR J, V17, P2211, DOI 10.1002/chem.201001663
   Kappen J, 2022, COLLOID SURFACE A, V641, DOI 10.1016/j.colsurfa.2022.128542
   Khoshbin Z, 2022, TALANTA, V246, DOI 10.1016/j.talanta.2022.123514
   Khoshbin Z, 2020, ANAL BIOCHEM, V597, DOI 10.1016/j.ab.2020.113689
   Khrustalev VV, 2019, METALLOMICS, V11, P1743, DOI 10.1039/c9mt00205g
   Kim HJ, 2020, J KING SAUD UNIV SCI, V32, P1390, DOI 10.1016/j.jksus.2019.11.032
   Kim M, 2009, ENVIRON SCI TECHNOL, V43, P9335, DOI 10.1021/es902407g
   Kim TY, 2018, NANOMATERIALS-BASEL, V8, DOI 10.3390/nano8020081
   Kong LL, 2022, J HAZARD MATER, V427, DOI 10.1016/j.jhazmat.2021.128135
   Kuang H, 2013, SENSORS-BASEL, V13, P4214, DOI 10.3390/s130404214
   Lan LY, 2017, BIOSENS BIOELECTRON, V91, P504, DOI 10.1016/j.bios.2017.01.007
   Li D, 2020, J LUMIN, V221, DOI 10.1016/j.jlumin.2020.117056
   Li HX, 2004, J AM CHEM SOC, V126, P10958, DOI 10.1021/ja048749n
   Li J, 2019, ACS APPL BIO MATER, V2, P4106, DOI 10.1021/acsabm.9b00622
   Li Y, 2019, J ELECTROCHEM SOC, V166, pB449, DOI 10.1149/2.0991906jes
   Li ZH, 2020, ANAL CHIM ACTA, V1099, P136, DOI 10.1016/j.aca.2019.11.059
   Liang SS, 2017, SENSOR ACTUAT B-CHEM, V244, P585, DOI 10.1016/j.snb.2017.01.032
   Lihanova Y, 2021, RNA BIOL, V18, P1858, DOI 10.1080/15476286.2021.1874706
   Lin SS, 2021, ACS SENSORS, V6, P3912, DOI 10.1021/acssensors.1c01858
   Lin S, 2014, RSC ADV, V4, P54826, DOI 10.1039/c4ra11240g
   Lin ZZ, 2011, ANAL CHEM, V83, P6896, DOI 10.1021/ac2014096
   Liu CB, 2019, J MATER CHEM A, V7, P6616, DOI 10.1039/c9ta01009b
   Lu YL, 2018, SENSOR ACTUAT B-CHEM, V258, P365, DOI 10.1016/j.snb.2017.11.110
   Luan YX, 2016, APPL SCI-BASEL, V6, DOI 10.3390/app6120432
   Ma F, 2019, TALANTA, V194, P114, DOI 10.1016/j.talanta.2018.10.004
   Maatouk F, 2016, J WATER HEALTH, V14, P808, DOI 10.2166/wh.2016.293
   Mahajan PG, 2018, SENSOR ACTUAT B-CHEM, V267, P119, DOI 10.1016/j.snb.2018.03.186
   Mansoorianfar M, 2022, CHEMOSPHERE, V290, DOI 10.1016/j.chemosphere.2021.133383
   Mimura ECM, 2020, BURNS, V46, P1120, DOI 10.1016/j.burns.2019.11.012
   McConnell EM, 2020, FRONT CHEM, V8, DOI 10.3389/fchem.2020.00434
   Medley CD, 2011, ANAL CHEM, V83, P727, DOI 10.1021/ac102263v
   Memon AG, 2020, J HAZARD MATER, V384, DOI 10.1016/j.jhazmat.2019.120948
   Mishra S., 2019, ENVIRO BIOTECHNOLO S, P103, DOI [10.1007/978-981-10-7284-0_5, DOI 10.1007/978-981-10-7284-0_5]
   Mohammadi A, 2020, MICROCHEM J, V158, DOI 10.1016/j.microc.2020.105154
   Mohod C.V., 2013, INT J INNOV RES SCI, V2, P2992
   Moudgil A., 2022, STIMULI RESPONSIVE N, P197
   Nabipour H, 2022, CHEM PAP, V76, P6557, DOI 10.1007/s11696-022-02348-0
   Nakamura S, 2019, INT J MOL SCI, V20, DOI 10.3390/ijms20153620
   Naseri M, 2018, CHEM REC, V18, P599, DOI 10.1002/tcr.201700101
   Anh TN, 2017, SENSOR ACTUAT B-CHEM, V252, P1169, DOI 10.1016/j.snb.2017.07.177
   Niu YY, 2020, ANAL CHIM ACTA, V1118, P1, DOI 10.1016/j.aca.2020.04.042
   Nolan EM, 2008, CHEM REV, V108, P3443, DOI 10.1021/cr068000q
   Oliveira-Brett AM, 2004, ANAL BIOCHEM, V332, P321, DOI 10.1016/j.ab.2004.06.021
   Ouyang XY, 2011, ANAL CHEM, V83, P782, DOI 10.1021/ac103087z
   Pandey S, 2020, ADV COLLOID INTERFAC, V278, DOI 10.1016/j.cis.2020.102137
   Perez-Gonzalez C, 2016, FRONT CHEM, V4, DOI 10.3389/fchem.2016.00033
   Petryayeva E, 2011, ANAL CHIM ACTA, V706, P8, DOI 10.1016/j.aca.2011.08.020
   Qu H, 2016, ACS NANO, V10, P7558, DOI 10.1021/acsnano.6b02558
   Rahman Z, 2019, ENVIRON MONIT ASSESS, V191, DOI 10.1007/s10661-019-7528-7
   Rasheed PA, 2022, ELECTROANAL, V34, P1540, DOI 10.1002/elan.202100685
   Roushani M, 2015, ANAL CHIM ACTA, V853, P214, DOI 10.1016/j.aca.2014.09.031
   Safavi A, 2011, ANAL CHIM ACTA, V688, P43, DOI 10.1016/j.aca.2010.12.001
   Salandari-Jolge N, 2021, SENSOR ACTUAT B-CHEM, V331, DOI 10.1016/j.snb.2020.129426
   Saleh SM, 2017, SPECTROCHIM ACTA A, V183, P225, DOI 10.1016/j.saa.2017.04.019
   Sarikaya M, 2021, J CHROMATOGR A, V1648, DOI 10.1016/j.chroma.2021.462215
   Shahin K, 2021, LETT APPL MICROBIOL, V72, P231, DOI 10.1111/lam.13418
   Shahin K, 2021, LWT-FOOD SCI TECHNOL, V144, DOI 10.1016/j.lwt.2021.111137
   Shahin K, 2021, FRONT MICROBIOL, V12, DOI 10.3389/fmicb.2021.619323
   Shi YQ, 2021, FOOD CHEM, V344, DOI 10.1016/j.foodchem.2020.128694
   Stead R, 2010, PERS INDIV DIFFER, V49, P175, DOI 10.1016/j.paid.2010.03.028
   Stoltenburg R, 2007, BIOMOL ENG, V24, P381, DOI 10.1016/j.bioeng.2007.06.001
   Taghdisi SM, 2015, ENVIRON TOXICOL PHAR, V39, P1206, DOI 10.1016/j.etap.2015.04.013
   Taghdisi SM, 2015, RSC ADV, V5, P43508, DOI 10.1039/c5ra06326d
   Taghdisi SM, 2011, EUR J PHARM BIOPHARM, V77, P200, DOI 10.1016/j.ejpb.2010.12.005
   Tao Z, 2020, CATALYSTS, V10, DOI 10.3390/catal10060600
   Teng YC, 2020, J MATER CHEM A, V8, P11695, DOI 10.1039/d0ta02894k
   Thakare M, 2021, CURR RES BIOTECHNOL, V3, P84, DOI 10.1016/j.crbiot.2021.02.004
   Thiviyanathan V, 2012, PROTEOM CLIN APPL, V6, P563, DOI 10.1002/prca.201200042
   Tian C, 2021, J HAZARD MATER, V416, DOI 10.1016/j.jhazmat.2021.126251
   Coltro WKT, 2014, ELECTROPHORESIS, V35, P2309, DOI 10.1002/elps.201400006
   Tsoutsi D, 2011, ACS NANO, V5, P7539, DOI 10.1021/nn2025176
   Tsuboi S, 2017, CHEM COMMUN, V53, P9450, DOI 10.1039/c7cc04966h
   Ullah Ismat, 2022, Applied Materials Today, V28, DOI 10.1016/j.apmt.2022.101532
   Ullah S, 2021, ACS APPL BIO MATER, V4, P3433, DOI 10.1021/acsabm.1c00005
   Wang HY, 2016, TALANTA, V154, P498, DOI 10.1016/j.talanta.2016.04.005
   Wang LY, 2022, MICROCHEM J, V174, DOI 10.1016/j.microc.2021.106977
   Wang LY, 2020, BIOSENS BIOELECTRON, V147, DOI 10.1016/j.bios.2019.111777
   Wang RE, 2011, CURR MED CHEM, V18, P4175
   Wang SE, 2013, ANAL METHODS-UK, V5, P2947, DOI 10.1039/c3ay40360b
   Wang S, 2019, TALANTA, V202, P336, DOI 10.1016/j.talanta.2019.05.015
   Wang Y, 2021, SENSOR ACTUAT B-CHEM, V346, DOI 10.1016/j.snb.2021.130539
   Wen GQ, 2021, NANOSCALE ADV, V3, P3846, DOI 10.1039/d1na00208b
   Xing YP, 2022, SENSOR ACTUATOR REP, V4, DOI 10.1016/j.snr.2022.100101
   Xu Wei, 2019, Anal Chim Acta X, V2, P100020, DOI 10.1016/j.acax.2019.100020
   Xu WJ, 2017, ELECTROCHIM ACTA, V251, P25, DOI 10.1016/j.electacta.2017.08.046
   Yan MM, 2017, MICROCHIM ACTA, V184, P2439, DOI 10.1007/s00604-017-2292-2
   Yang LY, 2020, ACS COMB SCI, V22, P867, DOI 10.1021/acscombsci.0c00165
   Yang YQ, 2015, SENSOR ACTUAT B-CHEM, V214, P63, DOI 10.1016/j.snb.2015.02.127
   Yu SH, 2019, J BIOMED NANOTECHNOL, V15, P1824, DOI 10.1166/jbn.2019.2811
   Yuan M, 2022, FOOD CHEM, V382, DOI 10.1016/j.foodchem.2022.132173
   YUKSEL D., J BASIC CLIN HLTH SC, V6, P199
   Zahra QU, 2022, PROG MATER SCI, V129, DOI 10.1016/j.pmatsci.2022.100967
   Zahra QU, 2022, CRIT REV ANAL CHEM, DOI 10.1080/10408347.2022.2025758
   Zahra QU, 2021, NANOMATERIALS-BASEL, V11, DOI 10.3390/nano11040840
   Zahra QU, 2021, FRONT ONCOL, V11, DOI 10.3389/fonc.2021.632165
   Zhad HRLZ, 2017, J ELECTROANAL CHEM, V803, P89, DOI 10.1016/j.jelechem.2017.09.022
   Zhan SS, 2015, MICROCHIM ACTA, V182, P1411, DOI 10.1007/s00604-015-1462-3
   Zhang BZ, 2018, TALANTA, V182, P125, DOI 10.1016/j.talanta.2018.01.061
   Zhang J, 2021, SENSOR ACTUAT B-CHEM, V329, DOI 10.1016/j.snb.2020.129282
   Zhang LP, 2015, SENSOR ACTUAT B-CHEM, V215, P561, DOI 10.1016/j.snb.2015.03.062
   Zhang RZ, 2014, BIOSENS BIOELECTRON, V55, P83, DOI 10.1016/j.bios.2013.11.074
   Zhao B, 2016, TETRAHEDRON LETT, V57, P4417, DOI 10.1016/j.tetlet.2016.08.064
   Zhao XY, 2022, J FOOD MEAS CHARACT, V16, P2459, DOI 10.1007/s11694-022-01356-8
   Zhao X, 2018, MATER CHEM PHYS, V207, P130, DOI 10.1016/j.matchemphys.2017.12.045
   Zhou B, 2019, MICROCHEM J, V144, P377, DOI 10.1016/j.microc.2018.09.028
   Zong CH, 2019, ANAL CHEM, V91, P10887, DOI 10.1021/acs.analchem.9b02789
NR 159
TC 1
Z9 1
U1 57
U2 86
PU TAYLOR & FRANCIS INC
PI PHILADELPHIA
PA 530 WALNUT STREET, STE 850, PHILADELPHIA, PA 19106 USA
SN 1040-8347
EI 1547-6510
J9 CRIT REV ANAL CHEM
JI Crit. Rev. Anal. Chem.
PD 2022 AUG 18
PY 2022
DI 10.1080/10408347.2022.2115287
EA AUG 2022
PG 17
WC Chemistry, Analytical
WE Science Citation Index Expanded (SCI-EXPANDED)
SC Chemistry
GA 4A3UD
UT WOS:000845029800001
PM 36018260
DA 2023-07-01
ER

PT J
AU You, J
   Park, C
   Jang, K
   Park, J
   Na, S
AF You, Juneseok
   Park, Chanho
   Jang, Kuewhan
   Park, Jinsung
   Na, Sungsoo
TI Novel Detection Method for Circulating EGFR Tumor DNA Using
   Gravitationally Condensed Gold Nanoparticles and Catalytic Walker DNA
SO MATERIALS
LA English
DT Article
DE circulating tumor DNA; walker DNA; gold nanoparticle; UV-vis absorbance
ID STRAND DISPLACEMENT AMPLIFICATION; MEDIATED ISOTHERMAL AMPLIFICATION;
   ROLLING CIRCLE AMPLIFICATION; CELL-FREE DNA; ELECTROCHEMICAL BIOSENSOR;
   CANCER; PLASMA; PLATFORM; SERS
AB The detection of circulating tumor DNA is a major challenge in liquid biopsies for cancer. Conventionally, quantitative polymerase chain reactions or next-generation sequencing are used to detect circulating tumor DNA; however, these techniques require significant expertise, and are expensive. Owing to the increasing demand for a simple diagnostic method and constant monitoring of cancer, a cost-effective detection technique that can be conducted by non-experts is required. The aim of this study was to detect the circulating tumor DNA containing the epidermal growth factor receptor (EGFR) exon 19 deletion, which frequently occurs in lung cancer. By applying walker DNA to a catalytic hairpin assembly and using the differential dispersibility of gold nanoparticles, we detected EGFR exon 19 deletion mutant #2 DNA associated with lung cancer. Our sensing platform exhibited a limit of detection of 38.5 aM and a selectivity of 0.1% for EGFR exon 19 wild-type DNA. Moreover, we tested and compared EGFR exon 19 deletion mutants #1 and #3 to evaluate the effect of base pair mismatches on the performance of the said technique.
C1 [You, Juneseok; Na, Sungsoo] Korea Univ, Dept Mech Engn, Seoul 02841, South Korea.
   [Park, Chanho] Samsung Elect, Div Foundry, Hwaseong Si 18448, South Korea.
   [Jang, Kuewhan] Hoseo Univ, Sch Mech Engn, Asan 31499, South Korea.
   [Park, Jinsung] Sungkyunkwan Univ SKKU, Dept Biomechatron Engn, 2066 Seobu Ro, Suwon 16419, South Korea.
C3 Korea University; Samsung; Samsung Electronics; Hoseo University;
   Sungkyunkwan University (SKKU)
RP Na, S (通讯作者)，Korea Univ, Dept Mech Engn, Seoul 02841, South Korea.; Park, J (通讯作者)，Sungkyunkwan Univ SKKU, Dept Biomechatron Engn, 2066 Seobu Ro, Suwon 16419, South Korea.
EM protrossko1@korea.ac.kr; chanhoo91@korea.ac.kr; kwjang@hoseo.edu;
   nanojspark@skku.edu; nass@korea.ac.kr
RI Park, Jinsung/AAR-7393-2021
OI Park, Jinsung/0000-0001-8096-7286
FU National Research Foundation of Korea (NRF) [NRF-2016R1A5A1010148,
   NRF-2020R1F1A1075581]; Ministry of Science, ICT and Future Planning
FX This work was supported by the National Research Foundation of Korea
   (NRF) under Grant No. NRF-2016R1A5A1010148, NRF-2020R1F1A1075581, and
   which is funded by the Ministry of Science, ICT and Future Planning.
CR Alix-Panabieres C, 2021, CANCER DISCOV, V11, P858, DOI 10.1158/2159-8290.CD-20-1311
   Amri C, 2021, MATERIALS, V14, DOI 10.3390/ma14061339
   Baek YH, 2020, EMERG MICROBES INFEC, V9, P998, DOI 10.1080/22221751.2020.1756698
   Becherer L, 2020, ANAL METHODS-UK, V12, P717, DOI 10.1039/c9ay02246e
   Bettegowda C, 2014, SCI TRANSL MED, V6, DOI 10.1126/scitranslmed.3007094
   Chen M, 2021, BIOSENS BIOELECTRON, V173, DOI 10.1016/j.bios.2020.112821
   Cheng W, 2014, BIOSENS BIOELECTRON, V62, P274, DOI 10.1016/j.bios.2014.06.056
   Croyle M, 2008, CANCER RES, V68, P4183, DOI 10.1158/0008-5472.CAN-08-0413
   Dayanidhi K, 2020, ACS APPL MATER INTER, V12, P1746, DOI 10.1021/acsami.9b14481
   Deng XL, 2018, BIOSENS BIOELECTRON, V105, P211, DOI 10.1016/j.bios.2018.01.039
   Giacona MB, 1998, PANCREAS, V17, P89, DOI 10.1097/00006676-199807000-00012
   Guselnikova O, 2019, APPL SURF SCI, V470, P219, DOI 10.1016/j.apsusc.2018.11.092
   Heitzer E, 2018, SCI TRANSL MED, V10, DOI 10.1126/scitranslmed.aav3873
   Hu YY, 2021, SENSOR ACTUAT B-CHEM, V330, DOI 10.1016/j.snb.2020.129340
   Husain H, 2017, CLIN CANCER RES, V23, P4716, DOI 10.1158/1078-0432.CCR-17-0454
   Ignatiadis M, 2021, NAT REV CLIN ONCOL, V18, P297, DOI 10.1038/s41571-020-00457-x
   Ju Y, 2021, NANOSCALE, V13, P10785, DOI 10.1039/d1nr00564b
   Li DD, 2016, ANAL CHEM, V88, P7500, DOI 10.1021/acs.analchem.5b04844
   Li XM, 2019, ANAL CHEM, V91, P4031, DOI 10.1021/acs.analchem.8b05472
   Liu HP, 2011, NAT COMMUN, V2, DOI 10.1038/ncomms1313
   Liu JM, 2019, SMALL, V15, DOI 10.1002/smll.201902989
   Lombardi EP, 2020, NUCLEIC ACIDS RES, V48, P1, DOI 10.1093/nar/gkz1097
   Ma XM, 2019, ACS SENSORS, V4, P782, DOI 10.1021/acssensors.9b00438
   Mahato K, 2019, BIOSENS BIOELECTRON, V128, P9, DOI 10.1016/j.bios.2018.12.006
   MANDEL P, 1948, CR SOC BIOL, V142, P241
   Mao XX, 2019, SENSOR ACTUAT B-CHEM, V285, P385, DOI 10.1016/j.snb.2019.01.076
   Miao P, 2019, ANAL CHEM, V91, P15187, DOI 10.1021/acs.analchem.9b04000
   Mudiyanselage APKKK, 2018, J AM CHEM SOC, V140, P8739, DOI 10.1021/jacs.8b03956
   Park C, 2019, MICROCHIM ACTA, V186, DOI 10.1007/s00604-018-3154-2
   Park C, 2018, SENSOR ACTUAT B-CHEM, V261, P497, DOI 10.1016/j.snb.2018.01.183
   Park JL, 2012, ONCOL LETT, V3, P921, DOI 10.3892/ol.2012.592
   Pisapia P, 2019, TRANSL CANCER RES, V8, pS64, DOI 10.21037/tcr.2018.09.13
   Pouedras M, 2021, SURG ONCOL, V37, DOI 10.1016/j.suronc.2020.12.012
   Punnoose EA, 2012, CLIN CANCER RES, V18, P2391, DOI 10.1158/1078-0432.CCR-11-3148
   Qing ZH, 2020, CHEM SCI, V11, P1985, DOI 10.1039/c9sc04916a
   Reinhard BM, 2005, NANO LETT, V5, P2246, DOI 10.1021/nl051592s
   Rossi S, 2019, CLIN LUNG CANCER, V20, P82, DOI 10.1016/j.cllc.2018.10.009
   Roy S, 2016, BIOSENS BIOELECTRON, V86, P346, DOI 10.1016/j.bios.2016.06.065
   Shanmugasundaram KB, 2022, MATER ADV, V3, P1459, DOI 10.1039/d1ma00848j
   Shen CC, 2019, ANAL CHEM, V91, P11614, DOI 10.1021/acs.analchem.9b01897
   Shen HC, 2022, BIOACT MATER, V11, P32, DOI 10.1016/j.bioactmat.2021.09.034
   Sozzi G, 2001, CANCER RES, V61, P4675
   Storhoff JJ, 2000, J AM CHEM SOC, V122, P4640, DOI 10.1021/ja993825l
   Wang JS, 2018, LAB CHIP, V18, P3501, DOI 10.1039/c8lc00956b
   Wang Q, 2014, BIOSENS BIOELECTRON, V55, P266, DOI 10.1016/j.bios.2013.12.034
   Wang XY, 2020, ANALYST, V145, P4671, DOI 10.1039/d0an00591f
   Xi H, 2020, BIOSENS BIOELECTRON, V167, DOI 10.1016/j.bios.2020.112494
   Xu LL, 2021, ANAL CHIM ACTA, V1148, DOI 10.1016/j.aca.2020.12.062
   Xu T, 2017, THERANOSTICS, V7, P1437, DOI 10.7150/thno.16558
   Xu W, 2012, SMALL, V8, P1846, DOI 10.1002/smll.201200263
   Yang XD, 2021, ISCIENCE, V24, DOI 10.1016/j.isci.2021.103019
   Yao C, 2021, NAT PROTOC, V16, P5460, DOI 10.1038/s41596-021-00621-2
   Yu HL, 2021, BIOSENS BIOELECTRON, V189, DOI 10.1016/j.bios.2021.113382
   Yu L, 2020, CLIN CHEM, V66, P975, DOI 10.1093/clinchem/hvaa102
   Zhang Y, 2015, BIOSENS BIOELECTRON, V68, P343, DOI 10.1016/j.bios.2015.01.026
   Zhou H, 2021, ANAL CHEM, V93, P6120, DOI 10.1021/acs.analchem.0c05221
   Zhou WH, 2018, NAT COMMUN, V9, DOI 10.1038/s41467-018-07324-5
   Zhou YT, 2010, NUCLEIC ACIDS RES, V38, DOI 10.1093/nar/gkq556
   Zou BJ, 2015, BIOSENS BIOELECTRON, V66, P50, DOI 10.1016/j.bios.2014.10.077
NR 59
TC 1
Z9 1
U1 15
U2 25
PU MDPI
PI BASEL
PA ST ALBAN-ANLAGE 66, CH-4052 BASEL, SWITZERLAND
EI 1996-1944
J9 MATERIALS
JI Materials
PD MAY
PY 2022
VL 15
IS 9
AR 3301
DI 10.3390/ma15093301
PG 11
WC Chemistry, Physical; Materials Science, Multidisciplinary; Metallurgy &
   Metallurgical Engineering; Physics, Applied; Physics, Condensed Matter
WE Science Citation Index Expanded (SCI-EXPANDED)
SC Chemistry; Materials Science; Metallurgy & Metallurgical Engineering;
   Physics
GA 1E3RM
UT WOS:000794410200001
PM 35591635
OA Green Published, gold
DA 2023-07-01
ER

PT J
AU Liubchak, I
   Lawrence, MT
   Holness, FB
   Price, AD
AF Liubchak, Iryna
   Lawrence, Matthew T.
   Holness, F. Benjamin
   Price, Aaron D.
TI Soft Template Electropolymerization of Polypyrrole for Improved
   pH-Induced Drug Delivery
SO INTERNATIONAL JOURNAL OF MOLECULAR SCIENCES
LA English
DT Article
DE electroactive polymers; conjugated polymers; drug delivery;
   electropolymerization; polypyrrole; inflammation; wound healing
ID AQUEOUS-SOLUTION; POLYMERS; MICROCONTAINERS; MICROSTRUCTURES
AB Chronic wounds are characterized by a localized pH change from acidic (healthy) to alkaline (unhealthy), which can be harnessed to act as a switch for drug release from a polymer medium covering the wound for improved healing. To realize this, a new polymer dressing material is needed to help heal chronic wounds. Polypyrrole (PPy) is a biocompatible electroactive polymer that has been proven as a successful drug delivery mechanism, but currently lacks the capacity for scalable clinical applications due to its poor processability. In this study, PPy films with and without microstructures were produced using electrochemical oxidation and subsequently doped with fluorescein, a model drug molecule. To increase the drug loading capacity, microstructures were created through soft template polymerization of pyrrole around hydrogen gas bubbles. Fluorescein release was measured using UV spectroscopy over a pH range of 2 to 11, showing increased release at higher pH values. Microstructured films showed an increased doping capacity compared to flat PPy films, attributed to the increase in drug incorporation sites. The pH-activated release mechanism was shown to be successful and can be applied as a pH-sensitive biosensor and drug delivery system in vitro.
C1 [Liubchak, Iryna; Lawrence, Matthew T.; Holness, F. Benjamin; Price, Aaron D.] Western Univ, Dept Mech & Mat Engn, Organ Mechatron & Smart Mat Lab, London, ON N6A 5B9, Canada.
C3 Western University (University of Western Ontario)
RP Price, AD (通讯作者)，Western Univ, Dept Mech & Mat Engn, Organ Mechatron & Smart Mat Lab, London, ON N6A 5B9, Canada.
EM iliubcha@uwo.ca; mlawre28@uwo.ca; fholness@uwo.ca; aaron.price@uwo.ca
RI Price, Aaron David/E-1904-2015
OI Price, Aaron David/0000-0002-1799-0755; Liubchak,
   Iryna/0000-0001-6356-6798
FU NSERC Canada [RGPIN-2015-05014]; Mitacs Globalink program
FX The authors gratefully acknowledge the financial support of NSERC Canada
   through Discovery Grant RGPIN-2015-05014 "Toward 3D Printing
   Technologies for the Fabrication of Nanoscale Actuator Arrays" as well
   as Mitacs Globalink program for funding Iryna Liubchak.
CR Bajpai V, 2004, ADV FUNCT MATER, V14, P145, DOI 10.1002/adfm.200304489
   Chougule M. A., 2011, SOFT NANOSCIENCE LET, V01, P6, DOI [10.4236/snl.2011.11002, DOI 10.4236/SNL.2011.11002]
   Fahlgren A, 2015, PLOS ONE, V10, DOI 10.1371/journal.pone.0134023
   Harrison IP, 2018, PHARMACEUTICS, V10, DOI 10.3390/pharmaceutics10020071
   Jain R, 2017, TRAC-TREND ANAL CHEM, V97, P363, DOI 10.1016/j.trac.2017.10.009
   Jiang SH, 2013, SYNTHETIC MET, V163, P19, DOI 10.1016/j.synthmet.2012.12.010
   Krukiewicz K, 2015, MAT SCI ENG C-MATER, V54, P176, DOI 10.1016/j.msec.2015.05.017
   Luo XL, 2009, ELECTROCHEM COMMUN, V11, P1956, DOI 10.1016/j.elecom.2009.08.027
   MacDiarmid AG, 2001, ANGEW CHEM INT EDIT, V40, P2581, DOI 10.1002/1521-3773(20010716)40:14<2581::AID-ANIE2581>3.0.CO;2-2
   Parakhonskiy B, 2015, LANGMUIR, V31, P9214, DOI 10.1021/acs.langmuir.5b01931
   Pernaut JM, 2000, J PHYS CHEM B, V104, P4080, DOI 10.1021/jp994274o
   Qu LT, 2004, J ELECTROANAL CHEM, V561, P149, DOI 10.1016/j.jelechem.2003.07.028
   Qu LT, 2003, MACROMOLECULES, V36, P1063, DOI 10.1021/ma021177b
   Samanta D, 2015, NANOSCALE, V7, P9497, DOI 10.1039/c5nr02196k
   Sattari S, 2018, POLYMERS-BASEL, V10, DOI 10.3390/polym10060660
   Schneider LA, 2007, ARCH DERMATOL RES, V298, P413, DOI 10.1007/s00403-006-0713-x
   Sen CK, 2009, WOUND REPAIR REGEN, V17, P763, DOI 10.1111/j.1524-475X.2009.00543.x
   Shah SAA, 2018, MATERIALS, V11, DOI 10.3390/ma11071123
   Svirskis D, 2010, J CONTROL RELEASE, V146, P6, DOI 10.1016/j.jconrel.2010.03.023
   Tandon B, 2018, ADV DRUG DELIVER REV, V129, P148, DOI 10.1016/j.addr.2017.12.012
   Uppalapati D, 2016, BIOMATERIALS, V111, P149, DOI 10.1016/j.biomaterials.2016.09.021
   Wadhwa R, 2006, J CONTROL RELEASE, V110, P531, DOI 10.1016/j.jconrel.2005.10.027
   Wang WQ, 2011, ADV MATER RES-SWITZ, V306-307, P696, DOI 10.4028/www.scientific.net/AMR.306-307.696
   Wiegand C, 2015, SKIN PHARMACOL PHYS, V28, P147, DOI 10.1159/000367632
   Wu WQ, 2014, UROLOGY, V83, P732, DOI 10.1016/j.urology.2013.11.012
   Xiao YH, 2007, J BIOMED MATER RES A, V80A, P925, DOI 10.1002/jbm.a.31001
   Yussuf A, 2018, INT J POLYM SCI, V2018, DOI 10.1155/2018/4191747
NR 27
TC 6
Z9 6
U1 4
U2 27
PU MDPI
PI BASEL
PA ST ALBAN-ANLAGE 66, CH-4052 BASEL, SWITZERLAND
EI 1422-0067
J9 INT J MOL SCI
JI Int. J. Mol. Sci.
PD NOV
PY 2020
VL 21
IS 21
AR 8114
DI 10.3390/ijms21218114
PG 12
WC Biochemistry & Molecular Biology; Chemistry, Multidisciplinary
WE Science Citation Index Expanded (SCI-EXPANDED)
SC Biochemistry & Molecular Biology; Chemistry
GA OQ8ET
UT WOS:000589010100001
PM 33143151
OA Green Published, gold
DA 2023-07-01
ER

PT J
AU Ge, DH
   Yang, YQ
   Ni, X
   Dong, JN
   Qiu, QY
   Chu, XQ
   Chen, XJ
AF Ge, Danhua
   Yang, Yunqi
   Ni, Xiao
   Dong, Jinnan
   Qiu, Qianying
   Chu, Xue-Qiang
   Chen, Xiaojun
TI Self-template formation of porous Co3O4 hollow nanoprisms for
   non-enzymatic glucose sensing in human serum
SO RSC ADVANCES
LA English
DT Article
ID GRAPHENE OXIDE; SENSOR; NANOPARTICLES; NANOFLOWERS; BIOSENSOR; CRYSTAL
AB A novel type of porous Co3O4 hollow nanoprism (HNP) was successfully prepared using tetragonal cobalt acetate hydroxide [Co-5(OH)(2)(OAc)(8)center dot 2H(2)O] as precursor by a facile solvothermal process and a subsequent calcination treatment. The morphology and structure of the Co3O4 HNPs were characterized by scanning electron microscopy (SEM), transmission electron microscopy (TEM), X-ray photoelectron spectroscopy (XPS), powder X-ray diffraction (XRD) and N-2 adsorption-desorption measurements. An enzyme-free glucose sensor was constructed based on the Co3O4 HNPs, and the electrochemical performance was tested by cyclic voltammetry (CV) and chronoamperometry. The as-prepared sensor exhibited a good electrocatalytic activity for glucose oxidation at the applied potential of 0.6 V in alkaline solution, with a high sensitivity of 19.83 mu A mM(-1) cm(-2) and a high upper limit of 30 mM, which provide the potential for direct determination of blood glucose without any dilution pretreatment. The Co3O4 HNPs had a porous and tubular structure with a large amount of accessible active sites, which enhanced the mass diffusion and accelerated the electron transfer. Moreover, the sensor also demonstrated a desirable stability, selectivity and reproducibility, and could verify the non-enzymatic analysis of glucose in real samples.
C1 [Ge, Danhua; Yang, Yunqi; Ni, Xiao; Dong, Jinnan; Qiu, Qianying; Chu, Xue-Qiang; Chen, Xiaojun] Nanjing Tech Univ, Coll Chem & Mol Engn, Nanjing 211800, Peoples R China.
C3 Nanjing Tech University
RP Chen, XJ (通讯作者)，Nanjing Tech Univ, Coll Chem & Mol Engn, Nanjing 211800, Peoples R China.
EM chenxj@njtech.edu.cn
RI Chu, Xue-Qiang/T-3254-2018
OI Chu, Xue-Qiang/0000-0002-9173-1508
FU National Natural Science Foundation of China [21575064]; Six Talent
   Peaks Project in Jiangsu Province [2016-SWYY-022]; Qing Lan Project of
   Education Department of Jiangsu Province
FX This work was financially supported by the National Natural Science
   Foundation of China (No. 21575064), and the Six Talent Peaks Project in
   Jiangsu Province (2016-SWYY-022). This work is also sponsored by Qing
   Lan Project of Education Department of Jiangsu Province.
CR Asuha S, 2009, J ALLOY COMPD, V472, pL23, DOI 10.1016/j.jallcom.2008.05.028
   Baghayeri M, 2016, SENSOR ACTUAT B-CHEM, V225, P354, DOI 10.1016/j.snb.2015.11.003
   Balakrishnan SR, 2014, SENSOR ACTUAT A-PHYS, V220, P101, DOI 10.1016/j.sna.2014.09.027
   Chandrasekaran NI, 2019, SENSOR ACTUAT B-CHEM, V288, P188, DOI 10.1016/j.snb.2019.02.102
   Chen XM, 2010, BIOSENS BIOELECTRON, V25, P1803, DOI 10.1016/j.bios.2009.12.035
   Chen XR, 2019, ACS APPL MATER INTER, V11, P9374, DOI 10.1021/acsami.8b22478
   Dai GP, 2013, J CHIN CHEM SOC-TAIP, V60, P366, DOI 10.1002/jccs.201200429
   Dhanjai, 2019, TALANTA, V203, P112, DOI 10.1016/j.talanta.2019.05.056
   Ding LJ, 2016, SENSOR ACTUAT B-CHEM, V235, P162, DOI 10.1016/j.snb.2016.05.068
   Fan Y, 2017, BIOSENS BIOELECTRON, V87, P802, DOI 10.1016/j.bios.2016.09.015
   Gao YJ, 2019, J ELECTROANAL CHEM, V838, P41, DOI 10.1016/j.jelechem.2019.02.049
   Ge DH, 2014, NANOSCALE, V6, P9689, DOI 10.1039/c4nr01978d
   Hameed RMA, 2013, BIOSENS BIOELECTRON, V47, P248, DOI 10.1016/j.bios.2013.02.044
   Han L, 2017, SENSOR ACTUAT B-CHEM, V252, P919, DOI 10.1016/j.snb.2017.06.096
   He J, 2018, J ELECTROCHEM SOC, V165, pB543, DOI 10.1149/2.0151813jes
   Hou CT, 2012, ANALYST, V137, P5803, DOI 10.1039/c2an35954e
   Huang J, 2018, ANALYST, V143, P4422, DOI 10.1039/c8an00866c
   Karikalan N, 2016, ACS APPL MATER INTER, V8, P22545, DOI 10.1021/acsami.6b07260
   Kim SG, 2020, ACS APPL MATER INTER, V12, P20613, DOI 10.1021/acsami.0c06254
   Hoa LT, 2016, SENSOR ACTUAT B-CHEM, V223, P76, DOI 10.1016/j.snb.2015.09.009
   Li Q, 2011, J AM CHEM SOC, V133, P10878, DOI 10.1021/ja2025454
   Ma YL, 2018, ANALYST, V143, P1679, DOI 10.1039/c8an00010g
   Madhuvilakku R, 2018, ANAL CHIM ACTA, V1042, P93, DOI 10.1016/j.aca.2018.08.032
   Meher SK, 2013, NANOSCALE, V5, P2089, DOI 10.1039/c2nr33264g
   Naik KK, 2017, ACS APPL MATER INTER, V9, P23894, DOI 10.1021/acsami.7b02217
   Nakayama D., 2003, ANGEW CHEM, V115, P4329
   Oliver NS, 2009, DIABETIC MED, V26, P197, DOI 10.1111/j.1464-5491.2008.02642.x
   Park S, 2003, ANAL CHEM, V75, P3046, DOI 10.1021/ac0263465
   Pickup JC, 2005, BIOSENS BIOELECTRON, V20, P2555, DOI 10.1016/j.bios.2004.10.002
   Raza W, 2018, MATER LETT, V212, P231, DOI 10.1016/j.matlet.2017.10.100
   SHULGA AA, 1994, BIOSENS BIOELECTRON, V9, P217, DOI 10.1016/0956-5663(94)80124-X
   SING KSW, 1985, PURE APPL CHEM, V57, P603, DOI 10.1351/pac198557040603
   Sinha L, 2018, ACS SUSTAIN CHEM ENG, V6, P13248, DOI 10.1021/acssuschemeng.8b02835
   Sparacino G, 2012, SENSORS-BASEL, V12, P13753, DOI 10.3390/s121013753
   Su Y, 2018, SENSOR ACTUAT B-CHEM, V255, P2510, DOI 10.1016/j.snb.2017.09.056
   Toghill KE, 2010, INT J ELECTROCHEM SC, V5, P1246
   Tsao CW, 2015, ACS APPL MATER INTER, V7, P22630, DOI 10.1021/acsami.5b07395
   Wang B, 2020, CHEMSUSCHEM, V13, P4078, DOI 10.1002/cssc.202001261
   Wu GH, 2013, TALANTA, V105, P379, DOI 10.1016/j.talanta.2012.10.066
   Xiao X, 2017, J MATER CHEM B, V5, P5234, DOI 10.1039/c7tb00180k
   Xie WQ, 2017, J CHROMATOGR A, V1520, P143, DOI 10.1016/j.chroma.2017.09.018
   Xu JN, 2019, BIOSENS BIOELECTRON, V123, P25, DOI 10.1016/j.bios.2018.07.039
   Yang M, 2017, BIOSENS BIOELECTRON, V89, P612, DOI 10.1016/j.bios.2016.01.075
   Yang ZY, 2020, J ELECTROCHEM SOC, V167, DOI 10.1149/1945-7111/ab68c4
   Yu J, 2017, J ALLOY COMPD, V723, P904, DOI 10.1016/j.jallcom.2017.06.322
   Yu L, 2016, ANGEW CHEM INT EDIT, V55, P13422, DOI 10.1002/anie.201606776
   Zhang C, 2016, TALANTA, V159, P280, DOI 10.1016/j.talanta.2016.06.047
   Zhang EH, 2016, BIOSENS BIOELECTRON, V81, P46, DOI 10.1016/j.bios.2016.02.027
   Zhang X, 2018, J ALLOY COMPD, V767, P651, DOI 10.1016/j.jallcom.2018.07.175
   Zhou Y, 2017, RSC ADV, V7, P45177, DOI 10.1039/c7ra07582k
   Zhu QZ, 2020, SENSOR ACTUAT B-CHEM, V313, DOI 10.1016/j.snb.2020.128031
NR 51
TC 9
Z9 9
U1 5
U2 29
PU ROYAL SOC CHEMISTRY
PI CAMBRIDGE
PA THOMAS GRAHAM HOUSE, SCIENCE PARK, MILTON RD, CAMBRIDGE CB4 0WF, CAMBS,
   ENGLAND
EI 2046-2069
J9 RSC ADV
JI RSC Adv.
PD OCT 21
PY 2020
VL 10
IS 63
BP 38369
EP 38377
DI 10.1039/d0ra06453j
PG 9
WC Chemistry, Multidisciplinary
WE Science Citation Index Expanded (SCI-EXPANDED)
SC Chemistry
GA OM9SX
UT WOS:000586355800025
PM 35517558
OA Green Published, gold
DA 2023-07-01
ER

PT J
AU Liu, XT
   Su, XG
AF Liu, Xiaotong
   Su, Xingguang
TI Nitrogen-doped graphene quantum dot-based sensing platform for
   metabolite detection
SO MICROCHIMICA ACTA
LA English
DT Article
DE Nitrogen-doped graphene quantum dots; Fluorescent sensing; Metabolites;
   Cysteine
ID LABEL-FREE DETECTION; ELECTROCHEMICAL SENSOR; ASCORBIC-ACID;
   UP-CONVERSION; CARBON DOTS; FLUORESCENCE; CHOLESTEROL; BIOSENSOR; RICH;
   NANODOTS
AB A novel fluorescent sensing platform based on nitrogen-doped graphene quantum dots (N-GQDs) is presented, which is able to detect various metabolites (cholesterol, glucose, lactate, and xanthine) rapidly, sensitively, and selectively. Hg(2+)can attach on the surface of N-GQDs, leading to the quenching of N-GQD fluorescence. In the presence of cysteine (Cys), Hg2+ is released from N-GQDs and associates with Cys. Then, the fluorescence of N-GQDs is recovered. Hydrogen peroxide, resulting from the enzymatic oxidation of metabolites, can convert two molecules of Cys into one molecule of cystine, which cannot bind with Hg2+. So, the fluorescence of N-GQDs quenched again. For cholesterol, glucose, lactate, and xanthine, the limits of detection are 0.035 mu mol/L, 0.025 mu mol/L, 0.07 mu mol/L, and 0.04 mu mol/L, respectively, and the linear ranges are 1-12 mu mol/L, 0.06-3 mu mol/L, 0.2-70 mu mol/L, and 0.12-17 mu mol/L, respectively. The presented method was applied to quantify metabolites in human blood samples with satisfactory results.
C1 [Liu, Xiaotong; Su, Xingguang] Jilin Univ, Coll Chem, Dept Analyt Chem, Changchun 130012, Peoples R China.
C3 Jilin University
RP Su, XG (通讯作者)，Jilin Univ, Coll Chem, Dept Analyt Chem, Changchun 130012, Peoples R China.
EM suxg@jlu.edu.cn
FU National Natural Science Foundation of China [21775052, 21575048];
   Science and Technology Development Project of Jilin province, China
   [20180414013GH]
FX This work is supported by the National Natural Science Foundation of
   China (No. 21775052 and No. 21575048) and the Science and Technology
   Development Project of Jilin province, China (No. 20180414013GH).
CR Amiri-Aref M, 2014, SENSOR ACTUAT B-CHEM, V192, P634, DOI 10.1016/j.snb.2013.11.006
   Atchudan R, 2019, BIOSENS BIOELECTRON, V126, P160, DOI 10.1016/j.bios.2018.10.049
   Barroso J, 2018, BIOSENS BIOELECTRON, V101, P116, DOI 10.1016/j.bios.2017.10.022
   Biagi S, 2012, BIOMED CHROMATOGR, V26, P1408, DOI 10.1002/bmc.2713
   Cai XJ, 2013, SENSOR ACTUAT B-CHEM, V181, P575, DOI 10.1016/j.snb.2013.02.050
   Chai F, 2010, NANOSCALE RES LETT, V5, P1856, DOI 10.1007/s11671-010-9730-y
   Chen SF, 2016, BIOSENS BIOELECTRON, V85, P903, DOI 10.1016/j.bios.2016.06.010
   Daneshfar A, 2009, J CHROMATOGR B, V877, P456, DOI 10.1016/j.jchromb.2008.12.050
   Fang YX, 2012, ACS NANO, V6, P400, DOI 10.1021/nn2046373
   Feng XL, 2009, NAT MATER, V8, P421, DOI [10.1038/NMAT2427, 10.1038/nmat2427]
   Ganganboina AB, 2017, ACS APPL MAT INTERFA
   Ghoreishizadeh SS, 2011, BIOMED CIRC SYST C, P460, DOI 10.1109/BioCAS.2011.6107827
   Gupta V, 2011, J AM CHEM SOC, V133, P9960, DOI 10.1021/ja2036749
   Ian BW, 2017, OXFORD HDB CLIN MED, VTenth
   Ju J, 2014, BIOSENS BIOELECTRON, V58, P219, DOI 10.1016/j.bios.2014.02.061
   Li HT, 2010, ANGEW CHEM INT EDIT, V49, P4430, DOI 10.1002/anie.200906154
   Li LB, 2015, ANAL CHEM, V87, P3404, DOI 10.1021/ac5046609
   Li Y, 2012, J AM CHEM SOC, V134, P15, DOI 10.1021/ja206030c
   Li Z, 2015, SENSOR ACTUAT B-CHEM, V207, P490, DOI 10.1016/j.snb.2014.10.071
   Liu JJ, 2016, J AGR FOOD CHEM, V64, P371, DOI 10.1021/acs.jafc.5b05726
   Liu S, 2012, ADV MATER, V24, P2037, DOI 10.1002/adma.201200164
   Liu YF, 2019, MICROCHIM ACTA, V186, DOI 10.1007/s00604-019-3249-4
   Ma ZY, 2020, ACS APPL MATER INTER, V12, P15919, DOI 10.1021/acsami.0c00917
   Ma ZY, 2019, MICROCHIM ACTA, V186, DOI 10.1007/s00604-019-3613-4
   Moniruzzaman M, 2019, SENSOR ACTUAT B-CHEM, V295, P12, DOI 10.1016/j.snb.2019.05.035
   Nantaphol S, 2015, SENSOR ACTUAT B-CHEM, V207, P193, DOI 10.1016/j.snb.2014.10.041
   Parpinello GP, 2000, J CHROMATOGR SCI, V38, P259, DOI 10.1093/chromsci/38.6.259
   Pu WD, 2015, MICROCHIM ACTA, V182, P395, DOI 10.1007/s00604-014-1342-2
   Qiu YP, 2009, J PROTEOME RES, V8, P4844, DOI 10.1021/pr9004162
   Rassas I, 2019, SENSORS-BASEL, V19, DOI 10.3390/s19010154
   Romero MR, 2010, ANAL CHEM, V82, P5568, DOI 10.1021/ac1004426
   Shi BF, 2015, TALANTA, V142, P131, DOI 10.1016/j.talanta.2015.04.059
   Umar A, 2014, ELECTROCHIM ACTA, V135, P396, DOI 10.1016/j.electacta.2014.04.173
   Vaidyanathan S, 2007, RAPID COMMUN MASS SP, V21, P2072, DOI 10.1002/rcm.3063
   Wu ZZ, 2014, TALANTA, V119, P538, DOI 10.1016/j.talanta.2013.11.065
   Zhang M, 2012, J MATER CHEM, V22, P7461, DOI 10.1039/c2jm16835a
   Zhou L, 2012, CHEM COMMUN, V48, P1147, DOI 10.1039/c2cc16791c
   Zhu SJ, 2013, ANGEW CHEM INT EDIT, V52, P3953, DOI 10.1002/anie.201300519
   Zhu SJ, 2012, RSC ADV, V2, P2717, DOI 10.1039/c2ra20182h
   Zhuo SJ, 2012, ACS NANO, V6, P1059, DOI 10.1021/nn2040395
NR 40
TC 2
Z9 2
U1 8
U2 100
PU SPRINGER WIEN
PI WIEN
PA SACHSENPLATZ 4-6, PO BOX 89, A-1201 WIEN, AUSTRIA
SN 0026-3672
EI 1436-5073
J9 MICROCHIM ACTA
JI Microchim. Acta
PD AUG 31
PY 2020
VL 187
IS 9
AR 532
DI 10.1007/s00604-020-04484-4
PG 8
WC Chemistry, Analytical
WE Science Citation Index Expanded (SCI-EXPANDED)
SC Chemistry
GA NG1LF
UT WOS:000563748100001
PM 32864710
DA 2023-07-01
ER

PT J
AU Zhou, YJ
   Yang, L
   Wei, J
   Ma, K
   Gong, X
   Shang, JH
   Yu, SS
   Wang, F
AF Zhou, Yangjie
   Yang, Lei
   Wei, Jie
   Ma, Kang
   Gong, Xue
   Shang, Jinhua
   Yu, Shanshan
   Wang, Fuan
TI An Autonomous Nonenzymatic Concatenated DNA Circuit for Amplified
   Imaging of Intracellular ATP
SO ANALYTICAL CHEMISTRY
LA English
DT Article
ID HYBRIDIZATION CHAIN-REACTION; LABEL-FREE; ELECTROCHEMICAL BIOSENSOR;
   SIGNAL AMPLIFICATION; GRAPHENE OXIDE; NUCLEIC-ACIDS; CONSTRUCTION;
   STRATEGY; PLATFORM; SENSOR
AB A robust ATP aptasensor has been successfully constructed for intracellular imaging via the autonomous nonenzymatic cascaded hybridization chain reaction (Ca-HCR) circuit. This compact aptasensor is easily assembled by integrating the sensing module and amplification module, and is furtherly introduced for selective adenosine triphosphate (ATP) assay and for the sensitive tracking of varied ATP expressions in living cells. The ATP-targeting aptamer-encoded sensing module can specifically recognize ATP and release the initiator strand for successively motivating the two-layered HCR (hybridization chain reaction) circuit via the FRET transduction mechanism. The synergistic reaction acceleration of the two HCRs contributes to the high signal gain (amplification efficiency of N-2). The whole reaction process was modeled and simulated by MATLAB to deeply explore the underlying molecular reaction mechanism, implying that the cascade HCR is sufficient enough to guarantee the ATP recognition and amplification processes. The Ca-HCR-amplified aptasensor shows high sensitivity and selectivity for in vitro ATP assay, and can monitor these varied ATP expressions in living cells via intracellular imaging technique. Furthermore, the present aptasensor can be easily extended for monitoring other low-abundance biomarkers, which is especially important for precisely understanding these related biological processes.
C1 [Zhou, Yangjie; Yang, Lei; Wei, Jie; Ma, Kang; Gong, Xue; Shang, Jinhua; Yu, Shanshan; Wang, Fuan] Wuhan Univ, Coll Chem & Mol Sci, Key Lab Analyt Chem Biol & Med, Minist Educ, Wuhan 430072, Hubei, Peoples R China.
C3 Wuhan University
RP Wang, F (通讯作者)，Wuhan Univ, Coll Chem & Mol Sci, Key Lab Analyt Chem Biol & Med, Minist Educ, Wuhan 430072, Hubei, Peoples R China.
EM fuanwang@whu.edu.cn
RI Wang, Fuan/AGF-0891-2022; Wang, Fuan/C-2980-2008
OI Wang, Fuan/0000-0002-3063-2485; Wang, Fuan/0000-0002-3063-2485
FU National Basic Research Program of China (973 Program) [2015CB932601];
   National Natural Science Foundation of China [21503151, 81602610];
   Fundamental Research Funds for the Central Universities [2042018kf0210,
   2042019kf020]
FX This work is supported by National Basic Research Program of China (973
   Program, 2015CB932601), National Natural Science Foundation of China
   (Nos. 21503151 and 81602610), and Fundamental Research Funds for the
   Central Universities (Nos. 2042018kf0210 and 2042019kf020).
CR Ali MM, 2014, CHEM SOC REV, V43, P3324, DOI 10.1039/c3cs60439j
   Augspurger EE, 2018, ACS SENSORS, V3, P878, DOI 10.1021/acssensors.8b00208
   Baker BR, 2006, J AM CHEM SOC, V128, P3138, DOI 10.1021/ja056957p
   Biniuri Y, 2018, J PHYS CHEM B, V122, P9102, DOI 10.1021/acs.jpcb.8b06802
   Biswas S, 2013, NAT CHEM, V5, P613, DOI [10.1038/NCHEM.1681, 10.1038/nchem.1681]
   Bowler MW, 2006, P NATL ACAD SCI USA, V103, P8646, DOI 10.1073/pnas.0602915103
   Choi J, 2011, ANAL CHEM, V83, P6890, DOI 10.1021/ac2013916
   Deng MG, 2008, J AM CHEM SOC, V130, P13095, DOI 10.1021/ja803507d
   Dennis PB, 2001, SCIENCE, V294, P1102, DOI 10.1126/science.1063518
   Dirks RM, 2004, P NATL ACAD SCI USA, V101, P15275, DOI 10.1073/pnas.0407024101
   Du Y, 2008, ANAL CHEM, V80, P5110, DOI 10.1021/ac800303c
   Gerasimova YV, 2014, CHEM SOC REV, V43, P6405, DOI 10.1039/c4cs00083h
   Gong X, 2019, CHEM SCI, V10, P2989, DOI 10.1039/c8sc05217d
   Gourine AV, 2005, NATURE, V436, P108, DOI 10.1038/nature03690
   Griffiths EJ, 2009, BBA-BIOENERGETICS, V1787, P1324, DOI 10.1016/j.bbabio.2009.01.019
   Gu CC, 2019, ANAL CHEM, V91, P8697, DOI 10.1021/acs.analchem.9b02510
   Huang J, 2016, CHEM SCI, V7, P3829, DOI 10.1039/c6sc00377j
   Huang ZJ, 2019, ANAL CHEM, V91, P4806, DOI 10.1021/acs.analchem.9b00410
   Idili A, 2015, NANO LETT, V15, P5539, DOI 10.1021/acs.nanolett.5b02123
   Khakh BS, 2006, NATURE, V442, P527, DOI 10.1038/nature04886
   Li X, 2016, CHEM COMMUN, V52, P3673, DOI 10.1039/c6cc00110f
   Liang MJ, 2018, CHEMELECTROCHEM, V5, P1380, DOI 10.1002/celc.201800255
   Lin ZY, 2011, CHEM COMMUN, V47, P9069, DOI 10.1039/c1cc13146j
   Liu JW, 2009, CHEM REV, V109, P1948, DOI 10.1021/cr030183i
   Liu M, 2014, ACS NANO, V8, P5564, DOI 10.1021/nn5007418
   Mo R, 2014, NAT COMMUN, V5, DOI 10.1038/ncomms4364
   Ng S, 2016, THERANOSTICS, V6, P1683, DOI 10.7150/thno.15850
   Peng HY, 2017, NAT COMMUN, V8, DOI 10.1038/ncomms14378
   Quan K, 2015, CHEM COMMUN, V51, P937, DOI 10.1039/c4cc08488h
   Rainey MD, 2017, ACS CHEM BIOL, V12, P1893, DOI 10.1021/acschembio.7b00117
   Rajendran M, 2016, BIOL BULL-US, V231, P73, DOI 10.1086/689592
   Ren X, 2019, J CHEM, V5, P1
   Shimron S, 2012, ANAL CHEM, V84, P1042, DOI 10.1021/ac202643y
   Stojanovic MN, 2002, J AM CHEM SOC, V124, P9678, DOI 10.1021/ja0259483
   Taghdisi SM, 2018, ACS APPL MATER INTER, V10, P12504, DOI 10.1021/acsami.8b02349
   Tan XH, 2012, ANAL CHEM, V84, P8622, DOI 10.1021/ac301657f
   Tan Y, 2015, ANAL CHEM, V87, P9204, DOI 10.1021/acs.analchem.5b01470
   Walter HK, 2017, NANO LETT, V17, P2467, DOI 10.1021/acs.nanolett.7b00159
   Wang F, 2014, CHEM REV, V114, P2881, DOI 10.1021/cr400354z
   Wang F, 2011, J AM CHEM SOC, V133, P17149, DOI 10.1021/ja2076789
   Wang HM, 2018, CHEM SCI, V9, P5842, DOI 10.1039/c8sc01981a
   Wang J, 2005, ANAL CHEM, V77, P3542, DOI 10.1021/ac050165w
   Wang Y, 2017, ANAL CHIM ACTA, V983, P1, DOI 10.1016/j.aca.2017.07.017
   Wang Y, 2013, ANAL CHEM, V85, P6775, DOI 10.1021/ac400858g
   Wei J, 2018, CHEM SCI, V9, P52, DOI 10.1039/c7sc03939e
   Wu Q, 2019, ANAL CHEM, V91, P10172, DOI 10.1021/acs.analchem.9b02181
   Wu ZK, 2017, ANGEW CHEM INT EDIT, V56, P8721, DOI 10.1002/anie.201703540
   Xu QF, 2013, ANAL CHEM, V85, P6915, DOI 10.1021/ac401334r
   Yang L, 2019, ACS SENSORS, V4, P110, DOI 10.1021/acssensors.8b01000
   Yin P, 2008, NATURE, V451, P318, DOI 10.1038/nature06451
   Yu P, 2015, ANAL CHEM, V87, P1373, DOI 10.1021/ac504249k
   Zhang CH, 2018, ACS SENSORS, V3, P2526, DOI 10.1021/acssensors.8b00670
   Zhang XY, 2018, ANAL CHEM, V90, P4968, DOI 10.1021/acs.analchem.7b05442
   Zhao YX, 2015, CHEM REV, V115, P12491, DOI 10.1021/acs.chemrev.5b00428
   Zhu Z, 2010, ANGEW CHEM INT EDIT, V49, P1052, DOI 10.1002/anie.200905570
   Zou LN, 2019, CHEM COMMUN, V55, P6519, DOI 10.1039/c9cc02637a
NR 56
TC 28
Z9 28
U1 10
U2 193
PU AMER CHEMICAL SOC
PI WASHINGTON
PA 1155 16TH ST, NW, WASHINGTON, DC 20036 USA
SN 0003-2700
EI 1520-6882
J9 ANAL CHEM
JI Anal. Chem.
PD DEC 3
PY 2019
VL 91
IS 23
BP 15229
EP 15234
DI 10.1021/acs.analchem.9b04126
PG 6
WC Chemistry, Analytical
WE Science Citation Index Expanded (SCI-EXPANDED)
SC Chemistry
GA JT2PV
UT WOS:000500838600061
PM 31668059
DA 2023-07-01
ER

PT J
AU Zhang, K
   Fan, ZQ
   Weng, JN
   Zhao, JF
   Wang, JY
   Wu, H
   Xie, MH
   Zhou, H
   Li, H
AF Zhang, Kai
   Fan, Zhenqiang
   Weng, Jiena
   Zhao, Jianfeng
   Wang, Jiaying
   Wu, Hao
   Xie, Minhao
   Zhou, Hong
   Li, Hao
TI Peptide-Based Biosensing of Redox-Active Protein-Heme Complexes
   Indicates Novel Mechanism for Tumor Survival under Oxidative Stress
SO ACS SENSORS
LA English
DT Article
DE protein-cofactor interactions; protein interaction; P53; tumor survival;
   oxidative stress; peptide-based biosensing; electrochemical biosensor
ID CANCER STEM-CELLS; FERRITIN; MICROENVIRONMENT; EXPRESSION; CROSSTALK;
   PATHWAY; GROWTH
AB Signal response of several relevant protein-cofactor interactions, united in one bioassay, may greatly enhance the ability to study the intriguing molecular mechanisms of pathological process such as the tumor immunological process of chronic inflammation and oxidative stress. Here, a peptide-based multiplexed bioassay has been developed and applied in studying the interactions among ferritin, p53, and heme under oxidative stress. In a malignant breast cancer cell line, it can be observed that oxidative stress-triggered nuclear co-translocations of heme and ferritin may lead to direct molecular contact of ferritin with p53, to pass heme to p53, which subsequently sequestered into the cytoplasm, therefore forming a possible new route of tumor survival under oxidative stress, by using the stress to circumvent oxidative stress-induced apoptosis. The observed peroxidase-like activity of ferritin-heme and p53-heme complexes may also contribute to survival. Such activity is observed most prominently in triple negative or the most malignant breast cancer subtype. These results may suggest the possible future use of this bioassay in furthering the understanding of tumor molecular pathology, as well as the early detection, diagnosis, and prognosis of cancer.
C1 [Zhang, Kai; Fan, Zhenqiang; Wu, Hao; Xie, Minhao] Jiangsu Inst Nucl Med, Jiangsu Key Lab Mol Nucl Med, Key Lab Nucl Med, Minist Hlth, Wuxi 214063, Jiangsu, Peoples R China.
   [Li, Hao] Jinan Univ, Sch Biol Sci & Technol, 106 Jiwei Rd, Jinan 250022, Shandong, Peoples R China.
   [Fan, Zhenqiang; Weng, Jiena; Zhao, Jianfeng] Nanjing Tech Univ NanjingTech, Key Lab Flexible Elect KLOFE, Jiangsu Natl Synerget Innovat Ctr Adv Mat SICAM, 30 South Puzhu Rd, Nanjing 211816, Peoples R China.
   [Fan, Zhenqiang; Weng, Jiena; Zhao, Jianfeng] Nanjing Tech Univ NanjingTech, Inst Adv Mat, Jiangsu Natl Synerget Innovat Ctr Adv Mat SICAM, 30 South Puzhu Rd, Nanjing 211816, Peoples R China.
   [Wang, Jiaying] Nanjing Med Univ, Affiliated Wuxi Peoples Hosp, Dept Rehabil & Acupuncture & Moxibust, Wuxi 214000, Jiangsu, Peoples R China.
   [Zhou, Hong] Qingdao Univ Sci & Technol, Key Lab Opt Sensing & Analyt Chem Life Sci, Shandong Key Lab Biochem Anal,Minist Educ, Key Lab Analyt Chem Life Sci Univ Shandong,Coll C, Qingdao 266042, Peoples R China.
C3 University of Jinan; Nanjing Tech University; Nanjing Tech University;
   Nanjing Medical University; Qingdao University of Science & Technology
RP Zhang, K (通讯作者)，Jiangsu Inst Nucl Med, Jiangsu Key Lab Mol Nucl Med, Key Lab Nucl Med, Minist Hlth, Wuxi 214063, Jiangsu, Peoples R China.; Li, H (通讯作者)，Jinan Univ, Sch Biol Sci & Technol, 106 Jiwei Rd, Jinan 250022, Shandong, Peoples R China.; Zhou, H (通讯作者)，Qingdao Univ Sci & Technol, Key Lab Opt Sensing & Analyt Chem Life Sci, Shandong Key Lab Biochem Anal,Minist Educ, Key Lab Analyt Chem Life Sci Univ Shandong,Coll C, Qingdao 266042, Peoples R China.
EM zhangkai@jsinm.org; zhouhong@qust.edu.cn; cardely@126.com
RI Li, Mei/ITV-9455-2023; Zhang, Kai/AGI-6985-2022; Zhou, Hong/V-6985-2019;
   f, zq/GXG-3166-2022
OI Li, Mei/0000-0002-6769-4663; Zhou, Hong/0000-0002-9264-7148; f,
   zq/0000-0002-3238-2977; Zhang, Kai/0000-0002-7021-5395
FU National Natural Science Foundation of China [21705061, 810602737,
   21675074, 81904055, 21975126]; Natural Science Foundation of Jiangsu
   Province [BK20160991, BK20171470, BK20171144]; Jiangsu Provincial Key
   Medical Discipline (Laboratory) [ZDXKA2016017]; Innovation Capacity
   Development Plan of Jiangsu Province [BM2018023]
FX This work was supported by the National Natural Science Foundation of
   China (21705061, 810602737, 21675074, 81904055, and 21975126), the
   Natural Science Foundation of Jiangsu Province (BK20160991, BK20171470,
   and BK20171144), the Jiangsu Provincial Key Medical Discipline
   (Laboratory) (ZDXKA2016017), and the Innovation Capacity Development
   Plan of Jiangsu Province (BM2018023).
CR Agliano A, 2017, SEMIN CANCER BIOL, V44, P25, DOI 10.1016/j.semcancer.2017.03.003
   Barajas-Gomez BA, 2017, CYTOKINE, V91, P13, DOI 10.1016/j.cyto.2016.12.001
   Alkhateeb AA, 2010, BBA-GEN SUBJECTS, V1800, P793, DOI 10.1016/j.bbagen.2010.03.017
   Amor C, 2020, NATURE, V583, P127, DOI 10.1038/s41586-020-2403-9
   Arugula MA, 2014, ANAL CHEM, V86, P119, DOI 10.1021/ac402898j
   Babu PSS, 2017, SCI REP-UK, V7, DOI 10.1038/srep42126
   Chen W, 2017, DIAGN PATHOL, V12, P1, DOI 10.1186/s13000-017-0613-8
   Du Y, 2017, ANAL CHEM, V89, P189, DOI 10.1021/acs.analchem.6b04190
   Gabizon R, 2008, BIOPOLYMERS, V90, P105, DOI 10.1002/bip.20919
   Ghidini M, 2017, MED ONCOL, V34, DOI 10.1007/s12032-017-0919-0
   Graybill RM, 2016, ANAL CHEM, V88, P431, DOI 10.1021/acs.analchem.5b04679
   Harmon BE, 2017, J NUTR, V147, P430, DOI 10.3945/jn.116.242529
   Jaafari M, 2015, J IRAN CHEM SOC, V12, P779, DOI 10.1007/s13738-014-0538-z
   Jin K, 2017, J PATHOL, V241, P567, DOI 10.1002/path.4871
   KADIR FHA, 1992, BIOCHEM J, V282, P867, DOI 10.1042/bj2820867
   Kallens V, 2017, J CELL BIOCHEM, V118, P994, DOI 10.1002/jcb.25650
   Karimaian A, 2017, DNA REPAIR, V51, P14, DOI 10.1016/j.dnarep.2017.01.003
   Kimmel DW, 2012, ANAL CHEM, V84, P685, DOI 10.1021/ac202878q
   Lee JH, 2009, BIOCHEM BIOPH RES CO, V389, P399, DOI 10.1016/j.bbrc.2009.08.125
   Lesniak W, 2005, BBA-MOL CELL RES, V1744, P29, DOI 10.1016/j.bbamcr.2004.11.003
   Li H, 2013, ANAL CHEM, V85, P1047, DOI 10.1021/ac302906c
   Liu XS, 2007, J BIOL CHEM, V282, P31821, DOI 10.1074/jbc.C700153200
   Mangani D, 2017, BIOCHEM PHARMACOL, V130, P1, DOI 10.1016/j.bcp.2016.12.011
   Martinez-Useros J, 2017, J CLIN MED, V6, DOI 10.3390/jcm6030029
   Merchant JL, 2017, CELL MOL GASTROENTER, V3, P201, DOI 10.1016/j.jcmgh.2017.01.004
   Mitra A, 2017, HEPATOLOGY, V65, P1222, DOI 10.1002/hep.28951
   Moffet DA, 2000, J AM CHEM SOC, V122, P7612, DOI 10.1021/ja001198q
   Nieves-Neira W, 1999, MOL PHARMACOL, V56, P478, DOI 10.1124/mol.56.3.478
   Obataya I, 2000, BIOORG MED CHEM LETT, V10, P2719, DOI 10.1016/S0960-894X(00)00564-3
   Prasad S, 2017, CANCER LETT, V387, P95, DOI 10.1016/j.canlet.2016.03.042
   Ritzert NL, 2009, ELECTROCHEM COMMUN, V11, P827, DOI 10.1016/j.elecom.2009.02.005
   Selivanova G, 2010, SEMIN CANCER BIOL, V20, P46, DOI 10.1016/j.semcancer.2010.02.006
   Shaul ME, 2017, J LEUKOCYTE BIOL, V102, P343, DOI 10.1189/jlb.5MR1216-508R
   Shen J, 2016, MOL CELL ONCOL, V3, DOI 10.4161/23723548.2014.965642
   Shen J, 2014, CELL REP, V7, P180, DOI 10.1016/j.celrep.2014.02.042
   Shpyleva SI, 2011, BREAST CANCER RES TR, V126, P63, DOI 10.1007/s10549-010-0849-4
   Subash-Babu P, 2017, BIOMED PHARMACOTHER, V87, P388, DOI 10.1016/j.biopha.2016.12.091
   Surguladze N, 2004, J BIOL CHEM, V279, P14694, DOI 10.1074/jbc.M313348200
   Tominaga M, 2004, J ELECTROANAL CHEM, V566, P323, DOI 10.1016/j.jelechem.2003.11.056
   Yu X, 2014, APOPTOSIS, V19, P1055, DOI 10.1007/s10495-014-0990-3
   Zeng TY, 2017, MED ONCOL, V34, DOI 10.1007/s12032-016-0870-5
   Zheng N, 2017, ACTA PHARMACOL SIN, V38, P277, DOI 10.1038/aps.2016.117
   Zhou L, 2017, PROTEOM CLIN APPL, V11, DOI 10.1002/prca.201600089
NR 43
TC 3
Z9 3
U1 2
U2 24
PU AMER CHEMICAL SOC
PI WASHINGTON
PA 1155 16TH ST, NW, WASHINGTON, DC 20036 USA
SN 2379-3694
J9 ACS SENSORS
JI ACS Sens.
PD OCT
PY 2019
VL 4
IS 10
BP 2671
EP 2678
DI 10.1021/acssensors.9b01083
PG 15
WC Chemistry, Multidisciplinary; Chemistry, Analytical; Nanoscience &
   Nanotechnology
WE Science Citation Index Expanded (SCI-EXPANDED)
SC Chemistry; Science & Technology - Other Topics
GA KH3FA
UT WOS:000510530700016
PM 31525915
DA 2023-07-01
ER

PT J
AU Nath, D
   Kiran, PS
   Rewatkar, P
   Krishnamurthy, B
   Ganesh, PS
   Goel, S
AF Nath, Dipankar
   Kiran, Pichkari Sai
   Rewatkar, Prakash
   Krishnamurthy, Balaji
   Ganesh, P. Sankar
   Goel, Sanket
TI Escherichia Coli Fed Paper-Based Microfluidic Microbial Fuel Cell With
   MWCNT Composed Bucky Paper Bioelectrodes
SO IEEE TRANSACTIONS ON NANOBIOSCIENCE
LA English
DT Article
DE Microfluidic paper-based analytical device for microbial biofuel cell
   (mu PAD-MBFC); multiwalled carbon nanotube (MWCNT); Bucky paper (BP);
   Escherichia Coll; open circuit potential (OCP); scanning electron
   microscopy (SEM); energy dispersive spectroscopy (EDS)
ID CHALLENGES; BIOSENSOR; BATTERY
AB This paper demonstrates a simple-in-structure, cost-effective, and environment-friendly Microfluidic Paper-based Analytical Device for Microbial Biofuel Cell (APAD-MBFC). It consists of a microchannel with biofuel cell (Escherichia.Coli) and an oxidant (aerated tap water) flowing co-parallelly over Multiwalled Carbon Nanotube (MWCNT)-based Bucky Paper (BP) electrodes using a self-capillary and co-laminar flow mechanism. The electrochemical studies, such as open circuit potential (OCP) and polarization were evaluated using a potentiostat. Various volumetric bacterial studies were also carried out to find out the best suitable optimal bacterial volume. Subsequently, the morphological and detailed element composition study of electrode surface was performed using scanning electron microscopy (SEM) and energy dispersive spectroscopy (EDS) techniques. This well-designed portable mu PAD-MBFC yields a maximum power density of 4 mu W/cm(2) (20 mu A/cm(2)) at 0.405 V over 200 p I of culture and leveraging to its long-lasting potential to operate miniaturized microelectronics sensors and portable devices.
C1 [Nath, Dipankar; Rewatkar, Prakash; Goel, Sanket] BITS Pilani, Dept Elect & Elect Engn, MEMS & Microfluid Lab, Hyderabad Campus, Hyderabad 500078, India.
   [Kiran, Pichkari Sai; Krishnamurthy, Balaji] BITS Pilani, Dept Chem Engn, Hyderabad Campus, Hyderabad 500078, India.
   [Ganesh, P. Sankar] BITS Pilani, Dept Biol Sci, Hyderabad Campus, Hyderabad 500078, India.
C3 Birla Institute of Technology & Science Pilani (BITS Pilani); Birla
   Institute of Technology & Science Pilani (BITS Pilani); Birla Institute
   of Technology & Science Pilani (BITS Pilani)
RP Goel, S (通讯作者)，BITS Pilani, Dept Elect & Elect Engn, MEMS & Microfluid Lab, Hyderabad Campus, Hyderabad 500078, India.
EM sgoel@hyderabad.bits-pilani.ac.in
RI Palani, Sankar Ganesh/C-6171-2013; Rewatkar, Prakash/AAH-1234-2020
OI Palani, Sankar Ganesh/0000-0002-9278-8514; Rewatkar,
   Prakash/0000-0003-1076-0698
CR Choi G, 2015, ANALYST, V140, P4277, DOI 10.1039/c5an00492f
   Chouler J, 2018, BIOSENS BIOELECTRON, V102, P49, DOI 10.1016/j.bios.2017.11.018
   Fraiwan A, 2016, BIOSENS BIOELECTRON, V83, P27, DOI 10.1016/j.bios.2016.04.025
   Fraiwan A, 2013, BIOSENS BIOELECTRON, V49, P410, DOI 10.1016/j.bios.2013.06.001
   Goel S, 2018, APPL MATER TODAY, V11, P270, DOI 10.1016/j.apmt.2018.03.005
   Jiang Y, 2018, IEEE T BIOMED CIRC S, V12, P402, DOI 10.1109/TBCAS.2018.2793861
   Kim BH, 2007, APPL MICROBIOL BIOT, V76, P485, DOI 10.1007/s00253-007-1027-4
   Lee H, 2015, NANO ENERGY, V15, P549, DOI 10.1016/j.nanoen.2015.05.019
   Liu N, 2017, IEEE T BIOMED CIRC S, V11, P1392, DOI 10.1109/TBCAS.2017.2727064
   Logan BE, 2010, APPL MICROBIOL BIOT, V85, P1665, DOI 10.1007/s00253-009-2378-9
   Martinez AW, 2010, ANAL CHEM, V82, P3, DOI 10.1021/ac9013989
   Osman MH, 2010, BIOSENS BIOELECTRON, V26, P953, DOI 10.1016/j.bios.2010.08.057
   Pang SM, 2018, BIOSENS BIOELECTRON, V100, P504, DOI 10.1016/j.bios.2017.09.044
   Rewatkar P, 2018, IEEE T NANOBIOSCI, V17, P374, DOI 10.1109/TNB.2018.2857406
   Veerubhotla R, 2017, BIOSENS BIOELECTRON, V94, P464, DOI 10.1016/j.bios.2017.03.020
   Veerubhotla R, 2015, LAB CHIP, V15, P2580, DOI 10.1039/c5lc00211g
   Wang HY, 2011, BIORESOURCE TECHNOL, V102, P235, DOI 10.1016/j.biortech.2010.07.007
   Yager P, 2008, ANNU REV BIOMED ENG, V10, P107, DOI 10.1146/annurev.bioeng.10.061807.160524
   Yuan MQ, 2016, IEEE T BIOMED CIRC S, V10, P963, DOI 10.1109/TBCAS.2016.2580156
NR 19
TC 12
Z9 12
U1 1
U2 45
PU IEEE-INST ELECTRICAL ELECTRONICS ENGINEERS INC
PI PISCATAWAY
PA 445 HOES LANE, PISCATAWAY, NJ 08855-4141 USA
SN 1536-1241
EI 1558-2639
J9 IEEE T NANOBIOSCI
JI IEEE Trans. Nanobiosci.
PD JUL
PY 2019
VL 18
IS 3
BP 510
EP 515
DI 10.1109/TNB.2019.2919930
PG 6
WC Biochemical Research Methods; Nanoscience & Nanotechnology
WE Science Citation Index Expanded (SCI-EXPANDED)
SC Biochemistry & Molecular Biology; Science & Technology - Other Topics
GA IG2KL
UT WOS:000473625900028
PM 31170078
DA 2023-07-01
ER

PT J
AU Zhou, L
   Hou, HF
   Wei, H
   Yao, LN
   Sun, L
   Yu, P
   Su, B
   Mao, LQ
AF Zhou, Lin
   Hou, Hanfeng
   Wei, Huan
   Yao, Lina
   Sun, Lei
   Yu, Ping
   Su, Bin
   Mao, Lanqun
TI In Vivo Monitoring of Oxygen in Rat Brain by Carbon Fiber Microelectrode
   Modified with Antifouling Nanoporous Membrane
SO ANALYTICAL CHEMISTRY
LA English
DT Article
ID IMPROVED ELECTROCHEMICAL DETECTION; SILICA THIN-FILMS; DOPAMINE RELEASE;
   SURFACE; ELECTRODE; BIOSENSOR; COATINGS; VITRO; SENSORS; PH
AB Oxygen (O-2) is involved in many life activities, and its in vivo monitoring is of vital importance. In vivo electrochemistry with carbon fiber microelectrode (CFME) has been proven to be a suitable technique, but the surface fouling propensity poses a great challenge to its current stability and reliability. Herein we electro-grafted silica nanoporous membrane (SNM) consisting of uniform, closely packed, and vertically aligned nanochannels on the CFME surface, which was capable of protecting the surface effectively from biofouling and, meanwhile, preserving the permeability to O-2. In comparison with a bare CFME, the SNM/CFME after implantation in the brain of a live rat maintained its analytical sensitivity to O-2. Moreover, the implanted electrode could monitor O-2 continuously under the in vivo condition, exhibiting an excellent current stability, as well as a fast response, up to 2 h. Further considering the high permeability, selectivity, and biocompatibility of SNM, we believe the modified CFME is a highly reliable sensor for long-term in vivo monitoring of O-2, as well as other neurochemicals, with promise in physiological, ethological, and neurological studies.
C1 [Zhou, Lin; Yao, Lina; Sun, Lei; Su, Bin] Zhejiang Univ, Dept Chem, Inst Analyt Chem, Hangzhou 310058, Zhejiang, Peoples R China.
   [Hou, Hanfeng; Wei, Huan; Yu, Ping; Mao, Lanqun] Chinese Acad Sci, Inst Chem, Beijing Natl Res Ctr Mol Sci, Key Lab Analyt Chem Living Biosyst, Beijing 100190, Peoples R China.
C3 Zhejiang University; Chinese Academy of Sciences; Institute of
   Chemistry, CAS
RP Su, B (通讯作者)，Zhejiang Univ, Dept Chem, Inst Analyt Chem, Hangzhou 310058, Zhejiang, Peoples R China.; Mao, LQ (通讯作者)，Chinese Acad Sci, Inst Chem, Beijing Natl Res Ctr Mol Sci, Key Lab Analyt Chem Living Biosyst, Beijing 100190, Peoples R China.
EM subin@zju.edu.cn; lqmao@iccas.ac.cn
RI Yu, Ping/C-7879-2019; Su, Bin/A-9979-2013
OI Yu, Ping/0000-0002-6096-1933; Su, Bin/0000-0003-0115-2279
FU Nature Science Foundation of China [21335001, 21575126, 21874117];
   Nature Science Foundation of Zhejiang Province [LZ18B050001]
FX The financial support from the Nature Science Foundation of China
   (21335001, 21575126, and 21874117) and the Nature Science Foundation of
   Zhejiang Province (LZ18B050001) is gratefully acknowledged.
CR Abdalla A, 2017, ANAL CHEM, V89, P9703, DOI 10.1021/acs.analchem.7b01257
   Adams KL, 2008, ANNU REV ANAL CHEM, V1, P329, DOI 10.1146/annurev.anchem.1.031207.113038
   Barfidokht A, 2014, ELECTROANAL, V26, P1182, DOI 10.1002/elan.201400097
   Bengani-Lutz P, 2017, ACS APPL MATER INTER, V9, P20859, DOI 10.1021/acsami.7b04884
   Bolger FB, 2011, ANALYST, V136, P4028, DOI 10.1039/c1an15324b
   Bolger FB, 2011, J NEUROSCI METH, V195, P135, DOI 10.1016/j.jneumeth.2010.11.013
   Brahimi-Horn MC, 2007, FEBS LETT, V581, P3582, DOI 10.1016/j.febslet.2007.06.018
   Chatard C, 2018, ACS CENTRAL SCI, V4, P1751, DOI 10.1021/acscentsci.8b00797
   Chen H, 2009, COLLOID SURFACE B, V71, P275, DOI 10.1016/j.colsurfb.2009.02.018
   Cheng BW, 2018, SENSOR ACTUAT B-CHEM, V259, P364, DOI 10.1016/j.snb.2017.12.083
   Chinen H., 2012, ANGEW CHEM, V124, P3633
   Daggumati P, 2016, J AM CHEM SOC, V138, P7711, DOI 10.1021/jacs.6b03563
   de la Escosura-Muniz A, 2011, SMALL, V7, P675, DOI 10.1002/smll.201002349
   Fan R, 2008, NAT MATER, V7, P303, DOI 10.1038/nmat2127
   Finnerty NJ, 2018, BIOELECTROCHEMISTRY, V119, P124, DOI 10.1016/j.bioelechem.2017.09.010
   Finnerty NJ, 2013, ACS CHEM NEUROSCI, V4, P825, DOI 10.1021/cn4000567
   Frost M, 2006, ANAL CHEM, V78, P7370, DOI 10.1021/ac069475k
   Ganesana M, 2017, ANAL CHEM, V89, P314, DOI 10.1021/acs.analchem.6b04278
   Gui AL, 2013, ACS APPL MATER INTER, V5, P4827, DOI 10.1021/am400519m
   Harreither W, 2016, ELECTROCHIM ACTA, V210, P622, DOI 10.1016/j.electacta.2016.05.124
   Harreither W, 2013, ANAL CHEM, V85, P7447, DOI 10.1021/ac401399s
   Hartmann M, 2005, CHEM MATER, V17, P4577, DOI 10.1021/cm0485658
   Hermans A, 2006, LANGMUIR, V22, P1964, DOI 10.1021/la053032e
   Herzog G, 2013, FARADAY DISCUSS, V164, P259, DOI 10.1039/c3fd00021d
   Hobbs CN, 2017, ANALYST, V142, P2912, DOI 10.1039/c7an00508c
   Huffman ML, 2009, ANALYST, V134, P18, DOI 10.1039/b807563h
   Ishida A, 2018, J NEUROSCI RES, V96, P817, DOI 10.1002/jnr.24193
   Kaplan SV, 2018, ELECTROANAL, V30, P1066, DOI 10.1002/elan.201700827
   Kohler P, 2015, PLOS ONE, V10, DOI 10.1371/journal.pone.0119340
   Kuroki H, 2013, ADV FUNCT MATER, V23, P4593, DOI 10.1002/adfm.201300363
   Ledo A, 2017, ANAL CHEM, V89, P1674, DOI 10.1021/acs.analchem.6b03772
   Li S, 2018, ELECTROANAL, V30, P1047, DOI 10.1002/elan.201700684
   Li ZD, 2018, ADV FUNCT MATER, V28, DOI 10.1002/adfm.201801292
   Lin XY, 2015, ACS NANO, V9, P11266, DOI 10.1021/acsnano.5b04887
   Liu NZ, 2018, ACS SENSORS, V3, P1210, DOI 10.1021/acssensors.8b00318
   Liu W, 2017, ANGEW CHEM INT EDIT, V56, P16328, DOI 10.1002/anie.201710863
   Liu XM, 2017, ANGEW CHEM INT EDIT, V56, P11802, DOI 10.1002/anie.201705900
   Liu XM, 2016, ANAL CHEM, V88, P7238, DOI 10.1021/acs.analchem.6b01476
   Lowry JP, 1996, ANALYST, V121, P761, DOI 10.1039/an9962100761
   Makamba H, 2005, ANAL CHEM, V77, P3971, DOI 10.1021/ac0502706
   Makos MA, 2010, ACS CHEM NEUROSCI, V1, P74, DOI 10.1021/cn900017w
   Manica DP, 2003, ANAL CHEM, V75, P4572, DOI 10.1021/ac034235f
   Mao LQ, 1999, ELECTROANAL, V11, P499, DOI 10.1002/(SICI)1521-4109(199906)11:7<499::AID-ELAN499>3.0.CO;2-8
   Mao YX, 2015, TALANTA, V132, P894, DOI 10.1016/j.talanta.2014.09.038
   Marinesco S, 2002, J NEUROSCI METH, V117, P87, DOI 10.1016/S0165-0270(02)00093-6
   Matharu Z, 2017, ACS APPL MATER INTER, V9, P12959, DOI 10.1021/acsami.6b15212
   Nasir T, 2018, ACS SENSORS, V3, P484, DOI 10.1021/acssensors.7b00920
   Nasir T, 2016, LANGMUIR, V32, P4323, DOI 10.1021/acs.langmuir.6b00798
   O'Riordan SL, 2017, ANAL METHODS-UK, V9, P1253, DOI 10.1039/c6ay03066a
   Patel J, 2013, ANAL CHEM, V85, P11610, DOI 10.1021/ac403013r
   Polat O, 2016, J PHYS CHEM C, V120, P19189, DOI 10.1021/acs.jpcc.6b05802
   Seker E, 2018, MRS BULL, V43, P49, DOI 10.1557/mrs.2017.298
   Serrano MB, 2015, ELECTROCHEM COMMUN, V52, P34, DOI 10.1016/j.elecom.2015.01.010
   Shin MM, 2017, ACS CHEM NEUROSCI, V8, P1880, DOI 10.1021/acschemneuro.7b00022
   Singh YS, 2011, ANAL CHEM, V83, P6658, DOI 10.1021/ac2011729
   Sun QQ, 2016, ANAL CHEM, V88, P8364, DOI 10.1021/acs.analchem.6b02091
   Swamy BEK, 2007, ANALYST, V132, P876, DOI 10.1039/b705552h
   Taleat Z, 2018, ANAL CHEM, V90, P1601, DOI 10.1021/acs.analchem.7b02494
   Trouillon R, 2012, ELECTROCHIM ACTA, V84, P84, DOI 10.1016/j.electacta.2012.04.164
   Vasylieva N, 2015, BIOSENS BIOELECTRON, V72, P148, DOI 10.1016/j.bios.2015.05.004
   Veselinovic J, 2018, NANOMATERIALS-BASEL, V8, DOI 10.3390/nano8050351
   Vreeland RF, 2015, ANAL CHEM, V87, P2600, DOI 10.1021/ac502165f
   Wang Y, 2017, J NEUROCHEM, V140, P13, DOI 10.1111/jnc.13705
   Wilson GS, 2008, CHEM REV, V108, P2462, DOI 10.1021/cr068082i
   Xiang L, 2014, ANAL CHEM, V86, P5017, DOI 10.1021/ac500622m
   Xiao TF, 2018, ANAL CHEM, V90, P4840, DOI 10.1021/acs.analchem.8b00303
   Xiao TF, 2017, ANAL CHEM, V89, P300, DOI 10.1021/acs.analchem.6b04308
   Yan F, 2016, ANAL CHEM, V88, P11001, DOI 10.1021/acs.analchem.6b02823
   Yan F, 2015, CHEM COMMUN, V51, P17736, DOI 10.1039/c5cc08425c
   Yang C, 2017, ANAL CHEM, V89, P5605, DOI 10.1021/acs.analchem.7b00785
   Yu BZ, 2006, BIOSENS BIOELECTRON, V21, P2275, DOI 10.1016/j.bios.2005.11.002
   Zestos AG, 2014, ANAL CHEM, V86, P8568, DOI 10.1021/ac5003273
   Zhan LM, 2018, ACCOUNTS CHEM RES, V51, P688, DOI 10.1021/acs.accounts.7b00543
   Zhou J, 2016, ANAL CHEM, V88, P2113, DOI 10.1021/acs.analchem.5b03634
   Zhou L, 2018, ANALYST, V143, P4756, DOI 10.1039/c8an01457d
   ZIMMERMAN JB, 1991, ANAL CHEM, V63, P24, DOI 10.1021/ac00001a005
NR 76
TC 68
Z9 68
U1 19
U2 202
PU AMER CHEMICAL SOC
PI WASHINGTON
PA 1155 16TH ST, NW, WASHINGTON, DC 20036 USA
SN 0003-2700
EI 1520-6882
J9 ANAL CHEM
JI Anal. Chem.
PD MAR 5
PY 2019
VL 91
IS 5
BP 3645
EP 3651
DI 10.1021/acs.analchem.8b05658
PG 7
WC Chemistry, Analytical
WE Science Citation Index Expanded (SCI-EXPANDED)
SC Chemistry
GA HO1YS
UT WOS:000460709200064
PM 30688067
DA 2023-07-01
ER

PT J
AU Ullah, R
   Wang, XZ
AF Ullah, Ramzan
   Wang, Xiangzhao
TI Sensing and characterization of bisphenol "AF " with mid-infrared
   spectroscopy and searching the commonality among bisphenol "A," "S," and
   "AF"
SO JOURNAL OF THE OPTICAL SOCIETY OF AMERICA B-OPTICAL PHYSICS
LA English
DT Article
ID INFRARED-SPECTROSCOPY; FTIR SPECTROSCOPY; ELECTROCHEMICAL BIOSENSOR;
   VIBRATIONAL FREQUENCIES; OXIDATIVE STRESS; EXPOSURE; SAMPLES; BPA;
   TETRABROMOBISPHENOL; PERFORMANCE
AB Mid-infrared spectroscopy (400-4000 cm(-1)) of Bisphenol "AF" is manifested. Bisphenol "AF" is another variant of Bisphenol "A," besides Bisphenol "S." Bisphenol "A" is being curbed due to its malign effects. Bisphenol "AF" is gradually taking the place of Bisphenol "A." Bisphenol "AF" tends to have malignancy similar to Bisphenol "A." Various molecular signatures of Bisphenol "AF" have been observed by mid-infrared spectroscopy, which include C-H and O-H stretching vibrations. Observed vibrations are analyzed by density functional theory calculations for possible countermeasure. Principal component analysis is used on detected absorption frequencies of Bisphenol "AF" in conjunction with prior reported frequencies of Bisphenol "A" and "S" in the mid-infrared range. As a result of principal component analysis, the list of correlating absorption frequencies of bisphenol "A," "S," and "AF" in the mid-infrared range is populated, showing the role of benzene rings. This correlation may lead to a group of toxic materials and to finding the origin of their toxicity by knowing the nature of correlated vibrations and the related involvement of functional groups and atoms. (C) 2018 Optical Society of America
C1 [Ullah, Ramzan; Wang, Xiangzhao] Chinese Acad Sci, Shanghai Inst Opt & Fine Mech, Lab Informat Opt & Optoelect Technol, Shanghai 201800, Peoples R China.
   [Ullah, Ramzan; Wang, Xiangzhao] Univ Chinese Acad Sci, Beijing 100039, Peoples R China.
C3 Chinese Academy of Sciences; Shanghai Institute of Optics & Fine
   Mechanics; Chinese Academy of Sciences; University of Chinese Academy of
   Sciences, CAS
RP Wang, XZ (通讯作者)，Chinese Acad Sci, Shanghai Inst Opt & Fine Mech, Lab Informat Opt & Optoelect Technol, Shanghai 201800, Peoples R China.; Wang, XZ (通讯作者)，Univ Chinese Acad Sci, Beijing 100039, Peoples R China.
EM ramzanullah@gmail.com; wxz26267@siom.ac.cn
RI Ullah, Ramzan/V-6683-2018
OI Ullah, Ramzan/0000-0002-3103-7354
FU Chinese Academy of Sciences (CAS), President's International Fellowship
   Initiative [2017PB0041]; National Science and Technology Major Project
   of China [2017ZX02101006]
FX Chinese Academy of Sciences (CAS), President's International Fellowship
   Initiative (2017PB0041); National Science and Technology Major Project
   of China (2017ZX02101006).
CR Ahsan N, 2018, CHEMOSPHERE, V197, P336, DOI 10.1016/j.chemosphere.2017.12.118
   Andersson MP, 2005, J PHYS CHEM A, V109, P2937, DOI 10.1021/jp045733a
   Andrade SG, 2008, J MOL STRUC-THEOCHEM, V864, P20, DOI 10.1016/j.theochem.2008.05.025
   Becerra V, 2012, ANALYST, V137, P2250, DOI 10.1039/c2an15961a
   Bensaid S, 2017, EXPERT SYST APPL, V89, P333, DOI 10.1016/j.eswa.2017.07.052
   Bilancio A, 2017, ONCOTARGET, V8, P115620, DOI 10.18632/oncotarget.23360
   Botelho BG, 2015, FOOD CHEM, V181, P31, DOI 10.1016/j.foodchem.2015.02.077
   Brown C, 2017, J INTEGR AGR, V16, P1256, DOI 10.1016/S2095-3119(16)61574-5
   Cao LY, 2017, ENVIRON SCI TECHNOL, V51, P11423, DOI 10.1021/acs.est.7b03336
   Cao Y., 2015, CLEO APPL TECHN OPT
   Careghini A, 2015, ENVIRON SCI POLLUT R, V22, P5711, DOI 10.1007/s11356-014-3974-5
   ChemSpider, 2018, BISPH AF
   Chevalier P., 2017, ARXIV180106530
   Cohen AJ, 2012, CHEM REV, V112, P289, DOI 10.1021/cr200107z
   Craig AP, 2018, FOOD CHEM, V245, P1052, DOI 10.1016/j.foodchem.2017.11.066
   De Bruyne S, 2018, CRIT REV CL LAB SCI, V55, P1, DOI 10.1080/10408363.2017.1414142
   De Marchi M, 2014, J DAIRY SCI, V97, P1171, DOI 10.3168/jds.2013-6799
   Deceuninck Y, 2015, ANAL BIOANAL CHEM, V407, P2485, DOI 10.1007/s00216-015-8469-9
   Ewing AV, 2017, ANALYST, V142, P257, DOI 10.1039/c6an02244h
   Feng JJ, 2016, BIOSENS BIOELECTRON, V81, P138, DOI 10.1016/j.bios.2016.02.055
   Feng YX, 2018, ENVIRON TOXICOL, V33, P670, DOI 10.1002/tox.22554
   Feng YX, 2012, TOXICOL LETT, V211, P201, DOI 10.1016/j.toxlet.2012.03.802
   Frisch M. J., 2016, GAUSSIAN 16 REVISION
   Gaussian I., 2017, BAS SETS
   Gillan MJ, 2016, J CHEM PHYS, V144, DOI 10.1063/1.4944633
   Gingrich J, 2018, ARCH TOXICOL, V92, P1861, DOI 10.1007/s00204-018-2191-2
   Gong M, 2017, CHEMOSPHERE, V187, P140, DOI 10.1016/j.chemosphere.2017.08.119
   Guo HR, 2018, NAT PHOTONICS, V12, P330, DOI 10.1038/s41566-018-0144-1
   Haas J, 2016, ANNU REV ANAL CHEM, V9, P45, DOI 10.1146/annurev-anchem-071015-041507
   Heath C, 2017, ANAL CHEM, V89, P13391, DOI 10.1021/acs.analchem.7b03623
   Heuermann T., 2018, MIDINFRARED COHERENT
   Hill Corinne E, 2017, Cogent Med, V4
   Hughes C, 2016, ANALYST, V141, P467, DOI 10.1039/c5an01858g
   Hujo W, 2011, PHYS CHEM CHEM PHYS, V13, P13942, DOI 10.1039/c1cp20591a
   Humphreys C, 2016, J CLIN PATHOL, V69, P962, DOI 10.1136/jclinpath-2016-203721
   Ireta J, 2004, J PHYS CHEM A, V108, P5692, DOI 10.1021/jp0377073
   Jaiswal P, 2018, FOOD CHEM, V238, P209, DOI 10.1016/j.foodchem.2016.07.150
   Jamroz MH, 2013, SPECTROCHIM ACTA A, V114, P220, DOI 10.1016/j.saa.2013.05.096
   Jurek A, 2017, FOOD ADDIT CONTAM A, V34, P1225, DOI 10.1080/19440049.2017.1319076
   Lei Z, 2018, PIGM RESIN TECHNOL, V47, P38, DOI 10.1108/PRT-03-2017-0022
   Li YT, 2014, ANAL METHODS-UK, V6, P3285, DOI 10.1039/c3ay42191k
   Lorber M, 2015, ENVIRON INT, V77, P55, DOI 10.1016/j.envint.2015.01.008
   Lu R, 2016, NAT PROTOC, V11, P377, DOI 10.1038/nprot.2016.013
   Macczak A, 2017, TOXICOL IN VITRO, V41, P143, DOI 10.1016/j.tiv.2017.02.018
   Mauer LJ, 2009, J AGR FOOD CHEM, V57, P3974, DOI 10.1021/jf900587m
   Merrick JP, 2007, J PHYS CHEM A, V111, P11683, DOI 10.1021/jp073974n
   Michalowicz J, 2014, ENVIRON TOXICOL PHAR, V37, P738, DOI 10.1016/j.etap.2014.02.003
   Min HyunJung, 2015, Journal of Biosystems Engineering, V40, P67, DOI 10.5307/JBE.2015.40.1.067
   Moreman J, 2017, ENVIRON SCI TECHNOL, V51, P12796, DOI 10.1021/acs.est.7b03283
   National Institute of Standards and Technology, 2018, PREC VIBR SCAL FACT
   Pan DD, 2015, ANAL CHIM ACTA, V853, P297, DOI 10.1016/j.aca.2014.11.004
   Pereira LSA, 2018, FORENSIC SCI INT, V288, P227, DOI 10.1016/j.forsciint.2018.05.001
   Perera L, 2017, TOXICOL IN VITRO, V44, P287, DOI 10.1016/j.tiv.2017.07.020
   Peretz J, 2014, ENVIRON HEALTH PERSP, V122, P775, DOI 10.1289/ehp.1307728
   Pleitez M. A., 2018, BIORXIV270082
   Raloff J., 2010, SCI NEWS MAGAZINE SO
   Ramirez JZ, 2008, J MEX CHEM SOC, V52, P31
   Razeghi M, 2014, REP PROG PHYS, V77, DOI 10.1088/0034-4885/77/8/082401
   Rocha BA, 2016, TALANTA, V154, P511, DOI 10.1016/j.talanta.2016.03.098
   Roen EL, 2015, ENVIRON RES, V142, P739, DOI 10.1016/j.envres.2015.01.014
   Russo G, 2017, SCI TOTAL ENVIRON, V599, P68, DOI 10.1016/j.scitotenv.2017.04.192
   Sadiek I, 2017, ANAL CHEM, V89, P8445, DOI 10.1021/acs.analchem.7b01970
   Scheuermann J, 2016, PROC SPIE, V9855, DOI 10.1117/12.2229630
   Seachrist DD, 2016, REPROD TOXICOL, V59, P167, DOI 10.1016/j.reprotox.2015.09.006
   Shen F, 2018, J FOOD SCI TECH MYS, V55, P1175, DOI 10.1007/s13197-018-3033-1
   Shetty N, 2017, J DAIRY SCI, V100, P9052, DOI 10.3168/jds.2017-13014
   Shi JC, 2015, CHEMOSPHERE, V128, P252, DOI 10.1016/j.chemosphere.2015.01.060
   Stuart B., 2004, INFRARED SPECTROSCOP, DOI DOI 10.1002/0470011149
   Ullah H, 2017, TOXICOL ENVIRON CHEM, V99, P953, DOI 10.1080/02772248.2016.1269333
   Ullah R, 2018, APPL OPTICS, V57, pD20, DOI 10.1364/AO.57.000D20
   Ullah R, 2016, J SPECTROSC, V2016, DOI 10.1155/2016/2073613
   Ullah R, 2014, J MOL STRUCT, V1059, P255, DOI 10.1016/j.molstruc.2013.11.055
   Wang W, 2015, ENVIRON INT, V83, P183, DOI 10.1016/j.envint.2015.06.015
   Ye XY, 2015, ENVIRON SCI TECHNOL, V49, P11834, DOI 10.1021/acs.est.5b02135
   Yin WM, 2018, SENSOR ACTUAT B-CHEM, V258, P566, DOI 10.1016/j.snb.2017.11.141
   Zehani N, 2015, BIOSENS BIOELECTRON, V74, P830, DOI 10.1016/j.bios.2015.07.051
   Zhang H., 2017, ANAL CHEM, V657, P662
   Zhang Y, 2016, ANAL CHIM ACTA, V902, P43, DOI 10.1016/j.aca.2015.10.029
   Zheng B, 2016, SCI REP-UK, V6, DOI 10.1038/srep32264
   Zheng S, 2018, WATER RES, V132, P167, DOI 10.1016/j.watres.2017.12.071
NR 80
TC 1
Z9 1
U1 9
U2 34
PU Optica Publishing Group
PI WASHINGTON
PA 2010 MASSACHUSETTS AVE NW, WASHINGTON, DC 20036 USA
SN 0740-3224
EI 1520-8540
J9 J OPT SOC AM B
JI J. Opt. Soc. Am. B-Opt. Phys.
PD DEC 1
PY 2018
VL 35
IS 12
BP C8
EP C17
DI 10.1364/JOSAB.35.0000C8
PG 10
WC Optics
WE Science Citation Index Expanded (SCI-EXPANDED)
SC Optics
GA HC4BT
UT WOS:000451748200002
DA 2023-07-01
ER

PT J
AU Pal, N
   Banerjee, S
   Choi, E
   Cho, EB
AF Pal, Nabanita
   Banerjee, Sangam
   Choi, Eunji
   Cho, Eun-Bum
TI Facile One-Pot Synthesis of Yolk-Shell Structured Ni Doped Mesoporous
   Silica and Its Application in Enzyme-Free Glucose Sensor
SO CHEMISTRYSELECT
LA English
DT Article
DE Biosensor; electrocatalysis; hollow sphere; metal doped silica; nickel
   hydrosilicate; sol-gel synthesis; yolk-shell structure
ID NANOPARTICLES; DELIVERY; SPHERES; NANOCATALYSTS; ELECTRODE; CATALYST;
   METHANE
AB Yolk-shell structured Ni-doped silica with high specific surface area and excellent thermal stability has been synthesized via a simple surfactant assisted sol-gel mediated hydrothermal method using hexadecyltrimethylammonium bromide (CTAB) as a structure-directing agent in water-ethanol mixed solvent. After calcining off the organic surfactant, the resulting material shows crystallinity in powder X-ray diffraction (XRD) analysis with formation of nickel hydrosilicate phase, Ni3Si2O5(OH)(4). The mesoporosity, nanostructure and morphology of the material have been confirmed by N-2 sorption, transmission (TEM) and field-emission scanning electron microscopic (FESEM) analysis, respectively. Ni-silica yolk-shell nanostructure with around 30wt% Ni has surface area ca. 500m(2)/g with pore width ca. 3.8nm and 400-500nm particle size. X-ray photoelectron spectroscopic (XPS) study has also been carried out to confirm the presence of Ni(II) species in the material. This yolk-shell Ni-doped-silica mesostructure has been utilized successfully for non-enzymatic glucose detection at room temperature via electrochemical sensing of D-glucose analyte in 0.1M NaOH solution.
C1 [Pal, Nabanita; Banerjee, Sangam] Saha Inst Nucl Phys, Surface Phys & Mat Sci Div, Block AF,Sect 1, Kolkata 700064, India.
   [Pal, Nabanita] ICFAI Fdn Higher Educ, Fac Sci & Technol, Shankarapalli Rd, Hyderabad 501203, Telangana, India.
   [Choi, Eunji; Cho, Eun-Bum] Seoul Natl Univ Sci & Technol, Dept Fine Chem, 232 Gongneung Ro, Seoul 01811, South Korea.
C3 Saha Institute of Nuclear Physics; The ICFAI Foundation for Higher
   Education (IFHE); ICFAI Tech (Faculty of Science & Technology); Seoul
   National University of Science & Technology
RP Pal, N (通讯作者)，Saha Inst Nucl Phys, Surface Phys & Mat Sci Div, Block AF,Sect 1, Kolkata 700064, India.; Pal, N (通讯作者)，ICFAI Fdn Higher Educ, Fac Sci & Technol, Shankarapalli Rd, Hyderabad 501203, Telangana, India.; Cho, EB (通讯作者)，Seoul Natl Univ Sci & Technol, Dept Fine Chem, 232 Gongneung Ro, Seoul 01811, South Korea.
EM naba.p27@gmail.com; echo@seoultech.ac.kr
RI Cho, Eun-Bum/A-3688-2015; PAL, NABANITA/J-1318-2019; Banerjee,
   Sangam/AAG-9053-2021
OI Cho, Eun-Bum/0000-0002-4169-0189; Banerjee, Sangam/0000-0002-2840-2760;
   PAL, NABANITA/0000-0001-7541-2964
FU DAE (Department of Atomic Energy, Government of India); Basic Science
   Research Program through the National Research Foundation of Korea -
   Ministry of Education [NRF-2014R1 A1 A2059947, NRF-2017R1D1 A1B03027982]
FX N Pal and S Banerjee wish to acknowledge DAE (Department of Atomic
   Energy, Government of India) for the financial support. E.-B. Cho
   acknowledges supports under the Basic Science Research Program through
   the National Research Foundation of Korea funded by the Ministry of
   Education (NRF-2014R1 A1 A2059947 and NRF-2017R1D1 A1B03027982).
CR Chen D, 2009, ADV MATER, V21, P3804, DOI 10.1002/adma.200900599
   Elahi MY, 2007, J SOLID STATE ELECTR, V11, P273, DOI 10.1007/s10008-006-0104-4
   Gao JH, 2008, J AM CHEM SOC, V130, P11828, DOI 10.1021/ja803920b
   Gao JN, 2008, CHEM MATER, V20, P6263, DOI 10.1021/cm801407q
   Kim M, 2012, LANGMUIR, V28, P6441, DOI 10.1021/la300148e
   Li LL, 2010, ACS NANO, V4, P6874, DOI 10.1021/nn100918a
   Li ZW, 2014, ACS CATAL, V4, P1526, DOI 10.1021/cs401027p
   Liu J, 2011, CHEM COMMUN, V47, P12578, DOI 10.1039/c1cc13658e
   Liu J, 2010, ANGEW CHEM INT EDIT, V49, P4981, DOI 10.1002/anie.201001252
   Lou XW, 2008, ADV MATER, V20, P3987, DOI 10.1002/adma.200800854
   Lu Y, 2018, J CO2 UTIL, V24, P190, DOI 10.1016/j.jcou.2018.01.003
   Mueller R, 2003, CHEM ENG SCI, V58, P1969, DOI 10.1016/S0009-2509(03)00022-8
   Pal N, 2015, NEW J CHEM, V39, P8035, DOI 10.1039/c5nj01341k
   Park JC, 2011, NANO RES, V4, P33, DOI 10.1007/s12274-010-0039-z
   Park JC, 2010, J MATER CHEM, V20, P1239, DOI 10.1039/b918446e
   Patra AK, 2013, CHEM-EUR J, V19, P12388, DOI 10.1002/chem.201301498
   Prathap MUA, 2012, J COLLOID INTERF SCI, V381, P143, DOI 10.1016/j.jcis.2012.05.025
   Prieto G, 2016, CHEM REV, V116, P14056, DOI 10.1021/acs.chemrev.6b00374
   Purbia R, 2015, NANOSCALE, V7, P19789, DOI 10.1039/c5nr04729c
   Song JC, 2017, CHEM COMMUN, V53, P3761, DOI 10.1039/c7cc01424d
   Teng ZG, 2014, ADV MATER, V26, P3741, DOI 10.1002/adma.201400136
   Yang TY, 2015, CHEM COMMUN, V51, P2518, DOI 10.1039/c4cc09366f
   Yang Y, 2011, NANO RES, V4, P882, DOI 10.1007/s12274-011-0144-7
   Zhang N, 2011, J MATER CHEM, V21, P8152, DOI 10.1039/c1jm10100e
   Zhang TR, 2008, ANGEW CHEM INT EDIT, V47, P5806, DOI 10.1002/anie.200800927
   Zhang YH, 2017, NANOSCALE RES LETT, V12, DOI 10.1186/s11671-017-2094-9
   Zhao WR, 2008, ADV FUNCT MATER, V18, P2780, DOI 10.1002/adfm.200701317
NR 27
TC 6
Z9 6
U1 1
U2 81
PU WILEY-V C H VERLAG GMBH
PI WEINHEIM
PA POSTFACH 101161, 69451 WEINHEIM, GERMANY
SN 2365-6549
J9 CHEMISTRYSELECT
JI ChemistrySelect
PD JUN 15
PY 2018
VL 3
IS 22
BP 6029
EP 6034
DI 10.1002/slct.201800583
PG 6
WC Chemistry, Multidisciplinary
WE Science Citation Index Expanded (SCI-EXPANDED)
SC Chemistry
GA GJ3XI
UT WOS:000435260800001
DA 2023-07-01
ER

PT J
AU Li, YF
   Lai, SN
   Zheng, B
AF Li, Yufeng
   Lai, Sze Nga
   Zheng, Bo
TI A microfluidic streaming potential analyzer for label-free DNA detection
SO SENSORS AND ACTUATORS B-CHEMICAL
LA English
DT Article
DE DNA detection; Streaming potential; Microfluidics; Zeta potential;
   Peptide nucleic acid; Hybridization
ID ELECTROCHEMICAL IMPEDANCE SPECTROSCOPY; GRAPHENE OXIDE; IONIC-STRENGTH;
   HYBRIDIZATION; PROBES; PNA; POLYELECTROLYTE; DEPOSITION; BIOSENSOR;
   SURFACES
AB In this work, a streaming potential analyzer was constructed based on a composite PDMS-on-glass microchannel and was applied to the label-free DNA detection. Peptide nucleic acid (PNA) probes were covalently attached to the glass substrate to facilitate hybridization with the target DNA at low ionic strength and provide minimized baseline signal for streaming potential analysis. The hybridization of the neutral PNA in the microchannel with the target DNA produced a negatively charged complex, which caused the change of zeta potential and in turn the measured streaming potential. The change of zeta potential was dependent on the hybridization time as well as the concentration and length of the target DNA, through which the complementary target DNA was distinguished from non-complementary DNA with a detection limit of 10 nM. The PNA probes could be recovered in situ and reused without significant capacity loss. The change of the zeta potential was decreased by only 4% after three cycles of PNA-DNA hybridization and PNA recovery. The microfluidic streaming potential analyzer functionalized with PNA probes provides a simple, inexpensive and reusable platform for nucleic acid detection. (C) 2017 Elsevier B.V. All rights reserved.
C1 [Li, Yufeng] China Acad Engn Phys, Inst Elect Engn, Mianyang 621999, Peoples R China.
   [Li, Yufeng; Lai, Sze Nga; Zheng, Bo] Chinese Univ Hong Kong, Dept Chem, Shatin, Hong Kong, Peoples R China.
C3 Chinese Academy of Engineering Physics; Chinese University of Hong Kong
RP Li, YF (通讯作者)，China Acad Engn Phys, Inst Elect Engn, Mianyang 621999, Peoples R China.
EM yuefangli_caep@163.com
OI Zheng, Bo/0000-0002-2044-2848
FU Research Grants Council of Hong Kong [GRF14302315]; Chinese University
   of Hong Kong [4053112, 3132692]
FX We thank the financial support by the Research Grants Council of Hong
   Kong (GRF14302315) and the Chinese University of Hong Kong (4053112 and
   3132692).
CR Adamczyk Z, 2010, ADV COLLOID INTERFAC, V153, P1, DOI 10.1016/j.cis.2009.09.004
   Arregui FJ, 1999, SENSOR ACTUAT B-CHEM, V59, P54, DOI 10.1016/S0925-4005(99)00232-4
   Ben-Yoav H, 2015, BIOSENS BIOELECTRON, V64, P579, DOI 10.1016/j.bios.2014.09.069
   Benke A, 2011, NANOTECHNOLOGY, V22, DOI 10.1088/0957-4484/22/3/035304
   Bird R.B., 2002, TRANSPORT PHENOMENA, DOI DOI 10.1115/1.1424298
   Bruss H., 2009, THEORETHICAL MICROFL
   Cai BJ, 2014, ACS NANO, V8, P2632, DOI 10.1021/nn4063424
   Cho D, 2012, J COLLOID INTERF SCI, V372, P252, DOI 10.1016/j.jcis.2012.01.007
   Corrigan DK, 2014, J ELECTROANAL CHEM, V732, P25, DOI 10.1016/j.jelechem.2014.08.026
   Dabkowska M, 2012, J COLLOID INTERF SCI, V366, P105, DOI 10.1016/j.jcis.2011.09.030
   Drummond TG, 2003, NAT BIOTECHNOL, V21, P1192, DOI 10.1038/nbt873
   Fuentes M, 2004, BIOMACROMOLECULES, V5, P883, DOI 10.1021/bm0343949
   Han ZY, 2012, CHEM COMMUN, V48, P1601, DOI 10.1039/c1cc12383a
   Hubbe MA, 2011, COLLOID SURFACE A, V381, P1, DOI 10.1016/j.colsurfa.2010.12.052
   Hunter R. J., 2001, FDN COLLOID SCI
   Jensen KK, 1997, BIOCHEMISTRY-US, V36, P5072, DOI 10.1021/bi9627525
   Kannan B, 2013, LANGMUIR, V29, P15260, DOI 10.1021/la402934m
   Kirby BJ, 2004, ELECTROPHORESIS, V25, P187, DOI 10.1002/elps.200305754
   Lai S, 2013, ADV MATER, V25, P103, DOI 10.1002/adma.201202996
   Leung V, 2010, COLLOID SURFACE A, V364, P16, DOI 10.1016/j.colsurfa.2010.04.008
   Li DL, 2007, ELECTROCHEM COMMUN, V9, P191, DOI 10.1016/j.elecom.2006.08.053
   Liu JY, 2005, CHEM COMMUN, P2969, DOI 10.1039/b419425j
   Luna-Vera F, 2011, ANAL CHEM, V83, P2012, DOI 10.1021/ac102769j
   Luna-Vera F, 2010, BIOSENS BIOELECTRON, V25, P1539, DOI 10.1016/j.bios.2009.11.002
   Luo XT, 2009, ANALYST, V134, P1957, DOI 10.1039/b912653h
   Park H, 2014, SENSOR ACTUAT A-PHYS, V208, P88, DOI 10.1016/j.sna.2014.01.002
   Park H, 2007, BIOINTERPHASES, V2, P80, DOI 10.1116/1.2746871
   Pasquardini L, 2011, LAB CHIP, V11, P4029, DOI 10.1039/c1lc20371a
   Pu QS, 2008, ANAL CHEM, V80, P6532, DOI 10.1021/ac8003117
   Rose K, 2002, BIOTECHNIQUES, V33, P54, DOI 10.2144/02331st01
   Star A, 2006, P NATL ACAD SCI USA, V103, P921, DOI 10.1073/pnas.0504146103
   Stoughton RB, 2005, ANNU REV BIOCHEM, V74, P53, DOI 10.1146/annurev.biochem.74.082803.133212
   Sze A, 2003, J COLLOID INTERF SCI, V261, P402, DOI 10.1016/S0021-9797(03)00142-5
   Tan ZJ, 2006, BIOPHYS J, V90, P1175, DOI 10.1529/biophysj.105.070904
   Venkatesan BM, 2011, NAT NANOTECHNOL, V6, P615, DOI [10.1038/nnano.2011.129, 10.1038/NNANO.2011.129]
   Walker SL, 2002, LANGMUIR, V18, P2193, DOI 10.1021/la011284j
   Wang J, 1996, J AM CHEM SOC, V118, P7667, DOI 10.1021/ja9608050
   Wasilewska M, 2011, LANGMUIR, V27, P686, DOI 10.1021/la102931a
   Zembala M, 2000, LANGMUIR, V16, P1593, DOI 10.1021/la9905970
   Zhao L, 2016, ANAL CHEM, V88, P10437, DOI 10.1021/acs.analchem.6b02342
   Zhao L, 2015, RSC ADV, V5, P78519, DOI 10.1039/c5ra12501d
NR 41
TC 11
Z9 11
U1 7
U2 65
PU ELSEVIER SCIENCE SA
PI LAUSANNE
PA PO BOX 564, 1001 LAUSANNE, SWITZERLAND
SN 0925-4005
J9 SENSOR ACTUAT B-CHEM
JI Sens. Actuator B-Chem.
PD APR 15
PY 2018
VL 259
BP 871
EP 877
DI 10.1016/j.snb.2017.12.130
PG 7
WC Chemistry, Analytical; Electrochemistry; Instruments & Instrumentation
WE Science Citation Index Expanded (SCI-EXPANDED)
SC Chemistry; Electrochemistry; Instruments & Instrumentation
GA FV8ZX
UT WOS:000424877600105
DA 2023-07-01
ER

PT J
AU Shiri, S
   Pajouheshpoor, N
   Khoshsafar, H
   Amidi, S
   Bagheri, H
AF Shiri, Sajad
   Pajouheshpoor, Niyoosha
   Khoshsafar, Hosein
   Amidi, Salimeh
   Bagheri, Hasan
TI An electrochemical sensor for the simultaneous determination of
   rifampicin and isoniazid using a C-dots@CuFe2O4 nanocomposite modified
   carbon paste electrode
SO NEW JOURNAL OF CHEMISTRY
LA English
DT Article
ID REDUCED GRAPHENE OXIDE; PERFORMANCE LIQUID-CHROMATOGRAPHY;
   PHARMACEUTICAL FORMULATIONS; MNFE2O4 NANOPARTICLES; MAGNETIC-PROPERTIES;
   HUMAN SERUM; PYRAZINAMIDE; PLASMA; BIOSENSOR; DRUGS
AB In this study, a sensitive carbon paste electrode based on a novel nanocomposite of carbon dots/CuFe2O4 (C-dots@CuFe2O4) was developed for the simultaneous determination of rifampicin (RIF) and isoniazid (INZ). The morphological and structural properties of the C-dots@CuFe2O4 were well characterized by transmission electron microscopy (TEM), Fourier transform infrared spectroscopy (FTIR) and X-ray diffraction (XRD). Under the optimized conditions, the voltammetric current increased linearly on increasing the concentration of RIF and INZ in the range of 0.07 to 8.0 and 0.1 to 14.0 mu mol L-1, respectively. Moreover, the detection limits for the analytes were calculated to be 0.022 mu mol L-1 for RIF and 0.041 mu mol L-1 for INZ based on 3S(b)/m. The practical applicability of the proposed sensor was examined by evaluating the detection of RIF and INZ in biological fluids and pharmaceutical samples with satisfactory recoveries. The C-dots@CuFe2O4/CPE can hold great promise for fast, simple and sensitive detection of RIF and INZ in various real samples.
C1 [Shiri, Sajad; Bagheri, Hasan] Baqiyatallah Univ Med Sci, Chem Injuries Res Ctr, Syst Biol & Poisonings Inst, Tehran, Iran.
   [Pajouheshpoor, Niyoosha] Islamic Azad Univ, Fac Pharmaceut Chem, Pharmaceut Sci Branch, Tehran, Iran.
   [Khoshsafar, Hosein] Bu Ali Sina Univ, Fac Chem, Hamadan, Iran.
   [Amidi, Salimeh] Shahid Beheshti Univ Med Sci, Dept Med Chem, Sch Pharm, Tehran, Iran.
C3 Baqiyatallah University of Medical Sciences (BMSU); Islamic Azad
   University; Bu Ali Sina University; Shahid Beheshti University Medical
   Sciences
RP Bagheri, H (通讯作者)，Baqiyatallah Univ Med Sci, Chem Injuries Res Ctr, Syst Biol & Poisonings Inst, Tehran, Iran.
EM h.bagheri@bmsu.ac.ir
RI Bagheri, Hasan/I-6041-2019; Bagheri, Hasan/E-8197-2018; Amidi,
   Salimeh/AAB-6678-2020
OI Bagheri, Hasan/0000-0003-2895-6189; Bagheri, Hasan/0000-0003-2895-6189;
   Amidi, Salimeh/0000-0002-6032-3237; Khoshsafar,
   Hosein/0000-0001-9331-1593
FU National Institute for Medical Research Development (NIMAD) [943524]
FX The authors would like to thank the National Institute for Medical
   Research Development (NIMAD) for the financial support of this work
   (Grant No. 943524).
CR Absalan G, 2016, J ELECTROANAL CHEM, V761, P1, DOI 10.1016/j.jelechem.2015.11.041
   Allanson AL, 2007, J PHARMACEUT BIOMED, V44, P963, DOI 10.1016/j.jpba.2007.04.007
   Amidi S, 2017, RSC ADV, V7, P40111, DOI 10.1039/c7ra04865c
   Asadpour-Zeynali K, 2017, BIOSENS BIOELECTRON, V92, P509, DOI 10.1016/j.bios.2016.10.071
   Aslibeiki B, 2016, J MAGN MAGN MATER, V399, P236, DOI 10.1016/j.jmmm.2015.09.081
   Atta NF, 2016, NEW J CHEM, V40, P662, DOI 10.1039/c5nj01804h
   Bagheri H, 2016, ANAL METHODS-UK, V8, P3383, DOI 10.1039/c5ay03410h
   Bagheri H, 2017, J HAZARD MATER, V324, P762, DOI 10.1016/j.jhazmat.2016.11.055
   Bagheri H, 2016, BIOSENS BIOELECTRON, V85, P814, DOI 10.1016/j.bios.2016.05.097
   Bai S, 2012, CARBON, V50, P2337, DOI 10.1016/j.carbon.2012.01.057
   Bateer B, 2014, DALTON T, V43, P9885, DOI 10.1039/c4dt00089g
   Calleja I, 2004, J CHROMATOGR A, V1031, P289, DOI 10.1016/j.chroma.2003.12.041
   Cheemalapati S, 2013, INT J ELECTROCHEM SC, V8, P3953
   Chellini PR, 2017, VIB SPECTROSC, V90, P14, DOI 10.1016/j.vibspec.2017.03.001
   Chokkareddy R, 2017, BIOSENSORS-BASEL, V7, DOI 10.3390/bios7020021
   Deng H, 2007, MATER CHEM PHYS, V101, P509, DOI 10.1016/j.matchemphys.2006.10.002
   Fan S, 2017, ACS CATAL, V7, P243, DOI 10.1021/acscatal.6b02614
   Fang PF, 2010, J CHROMATOGR B, V878, P2286, DOI 10.1016/j.jchromb.2010.06.038
   Guo YL, 2016, J MATER CHEM A, V4, P4044, DOI 10.1039/c5ta10708c
   Guo YL, 2014, NEW J CHEM, V38, P5861, DOI 10.1039/c4nj01087f
   Hammam E, 2004, MICROCHEM J, V77, P53, DOI 10.1016/j.microc.2003.12.003
   Huang QT, 2015, RSC ADV, V5, P54102, DOI 10.1039/c5ra05433h
   Hussain S, 2016, ACS APPL MATER INTER, V8, P35315, DOI 10.1021/acsami.6b12460
   JINDANI A, 1980, AM REV RESPIR DIS, V121, P939
   Khan MF, 2017, FRONT CHEM, V5, DOI 10.3389/fchem.2017.00027
   Khan SB, 2016, NEW J CHEM, V40, P8438, DOI 10.1039/c6nj00115g
   Khuhawart MY, 2008, ANAL SCI, V24, P1493, DOI 10.2116/analsci.24.1493
   Kumar S, 2014, ACS APPL MATER INTER, V6, P17426, DOI 10.1021/am504826q
   Leandro KC, 2009, BRAZ J PHARM SCI, V45, P331, DOI 10.1590/S1984-82502009000200019
   Li BX, 2005, ANAL BIOANAL CHEM, V383, P817, DOI 10.1007/s00216-005-0087-5
   Luczak T, 2017, NEW J CHEM, V41, P5713, DOI 10.1039/c7nj01191a
   Majidi MR, 2006, J ELECTROANAL CHEM, V589, P32, DOI 10.1016/j.jelechem.2006.01.016
   Masoumi S, 2016, J MATER SCI-MATER EL, V27, P11017, DOI 10.1007/s10854-016-5218-6
   Panchagnula R, 1999, J PHARMACEUT BIOMED, V18, P1013, DOI 10.1016/S0731-7085(98)00112-5
   Rao HB, 2017, BIOSENS BIOELECTRON, V87, P1029, DOI 10.1016/j.bios.2016.09.074
   Rastgar S, 2014, TALANTA, V119, P156, DOI 10.1016/j.talanta.2013.10.047
   Sepehri Z, 2018, IONICS, V24, P1253, DOI 10.1007/s11581-017-2263-y
   Storla DG, 2008, BMC PUBLIC HEALTH, V8, DOI 10.1186/1471-2458-8-15
   Thapliyal N, 2015, ANAL CHIM ACTA, V853, P59, DOI 10.1016/j.aca.2014.09.054
   Zeinali H, 2017, MAT SCI ENG C-MATER, V71, P386, DOI 10.1016/j.msec.2016.10.020
   ZENT C, 1995, TUBERCLE LUNG DIS, V76, P109, DOI 10.1016/0962-8479(95)90551-0
   Zhao HX, 2011, CHEM COMMUN, V47, P2604, DOI 10.1039/c0cc04399k
NR 42
TC 48
Z9 48
U1 3
U2 51
PU ROYAL SOC CHEMISTRY
PI CAMBRIDGE
PA THOMAS GRAHAM HOUSE, SCIENCE PARK, MILTON RD, CAMBRIDGE CB4 0WF, CAMBS,
   ENGLAND
SN 1144-0546
EI 1369-9261
J9 NEW J CHEM
JI New J. Chem.
PD DEC 21
PY 2017
VL 41
IS 24
BP 15564
EP 15573
DI 10.1039/c7nj03029k
PG 10
WC Chemistry, Multidisciplinary
WE Science Citation Index Expanded (SCI-EXPANDED)
SC Chemistry
GA FO7MF
UT WOS:000417058800095
DA 2023-07-01
ER

PT J
AU Sun, YJ
   Luo, MC
   Qin, YN
   Zhu, SH
   Li, YJ
   Xu, NY
   Meng, XX
   Ren, QS
   Wang, L
   Guo, SJ
AF Sun, Yingjun
   Luo, Mingchuan
   Qin, Yingnan
   Zhu, Sihao
   Li, Yingjie
   Xu, Nuoyan
   Meng, Xiangxi
   Ren, Qiushi
   Wang, Lei
   Guo, Shaojun
TI Atomic-Thick PtNi Nanowires Assembled on Graphene for High-Sensitivity
   Extracellular Hydrogen Peroxide Sensors
SO ACS APPLIED MATERIALS & INTERFACES
LA English
DT Article
DE nanowires; reduced graphene oxide; H2O2 sensors; enzyme-free; cells
ID ELECTROCHEMICAL DETECTION; OXYGEN REDUCTION; LIVING CELLS; EFFICIENT
   ELECTROCATALYSIS; PLATINUM NANOPARTICLES; FACILE SYNTHESIS; NANOMOLAR
   LEVEL; H2O2; BIOSENSOR; ALLOY
AB H2O2 sensors with high sensitivity and selectivity are essential for monitoring the normal activities of cells. Inorganic catalytic nanomaterials show the obvious advantage in boosting the sensitivity of H2O2 sensors; however, the H2O2 detection limit of reported inorganic catalysts is still limited, which is not suitable for high-sensitivity detection of H2O2 in real cells. Herein, novel atomic-thick PtNi nanowires (NWs) were synthesized and assembled on reduced graphene oxide (rGO) via an ultrasonic self assembly method to attain PtNi NWs/rGO composite for boosting the electroanalysis of H2O2. In 0.05 M phosphate-buffered saline (pH 7.4) solution, the as-prepared PtNi NWs/rGO shows an extraordinary performance in quantifying H2O2 in a wide range of concentrations from 1 nM to 5.3 mM. Significantly, the detection limit of PtNi NWs/rGO reaches unprecedented 0.3 nM at an applied potential of -0.6 V (vs Ag/AgCI), which enables the detection of traced amounts of H2O2 released from Raw 264.7 cells. The excellent performance of H2O2 detection on PtNi NWs/rGO is ascribed to the high-density active sites of atomic-thick PtNi NWs.
C1 [Sun, Yingjun; Qin, Yingnan; Wang, Lei] Qingdao Univ Sci & Technol, Coll Chem & Mol Engn, Qingdao 266042, Peoples R China.
   [Sun, Yingjun; Luo, Mingchuan; Qin, Yingnan; Li, Yingjie; Xu, Nuoyan; Guo, Shaojun] Peking Univ, Coll Engn, Dept Mat Sci & Engn, Beijing 100871, Peoples R China.
   [Zhu, Sihao; Meng, Xiangxi; Ren, Qiushi] Peking Univ, Dept Biomed Engn, Coll Engn, Beijing 100871, Peoples R China.
C3 Qingdao University of Science & Technology; Peking University; Peking
   University
RP Wang, L (通讯作者)，Qingdao Univ Sci & Technol, Coll Chem & Mol Engn, Qingdao 266042, Peoples R China.; Guo, SJ (通讯作者)，Peking Univ, Coll Engn, Dept Mat Sci & Engn, Beijing 100871, Peoples R China.
EM inorchemwl@l26.com; guosj@pku.edu.cn
RI Guo, Shaojun/A-8449-2011; Wang, Lei/AGQ-4540-2022; Luo,
   Mingchuan/AAZ-1739-2020; Meng, Xiangxi/K-5172-2015; Wang,
   Lei/B-2342-2019; Luo, Mingchuan/HZI-0039-2023
OI Guo, Shaojun/0000-0002-5941-414X; Wang, Lei/0000-0001-7275-4846; Meng,
   Xiangxi/0000-0002-6590-011X; Wang, Lei/0000-0001-7676-7804; Luo,
   Mingchuan/0000-0001-9772-2154
FU National Natural Science Foundation of China [21571112, 51372125,
   51671003]; National Key Research and Development Program of China
   [2016YFB0100201]; China Postdoctoral Science Foundation [2017M610022];
   Peking University; Young Thousand Talented Program
FX This work was financially supported by the National Natural Science
   Foundation of China (21571112, 51372125, and 51671003), the National Key
   Research and Development Program of China (no. 2016YFB0100201), the
   China Postdoctoral Science Foundation (no. 2017M610022), the startup
   supports from Peking University, and the Young Thousand Talented
   Program.
CR Bu LZ, 2016, SCIENCE, V354, P1410, DOI 10.1126/science.aah6133
   Bu LZ, 2016, NAT COMMUN, V7, DOI 10.1038/ncomms11850
   Bu LZ, 2015, ADV MATER, V27, P7204, DOI 10.1002/adma.201502725
   Cao LY, 2010, ACS APPL MATER INTER, V2, P2339, DOI 10.1021/am100372m
   Dickinson BC, 2008, J AM CHEM SOC, V130, P9638, DOI 10.1021/ja802355u
   Guo SJ, 2013, ANGEW CHEM INT EDIT, V52, P3465, DOI 10.1002/anie.201209871
   Guo SJ, 2011, CHEM SOC REV, V40, P2644, DOI 10.1039/c0cs00079e
   Guo SJ, 2010, ACS NANO, V4, P3959, DOI 10.1021/nn100852h
   Hrapovic S, 2004, ANAL CHEM, V76, P1083, DOI 10.1021/ac035143t
   Jiang KZ, 2017, SCI ADV, V3, DOI 10.1126/sciadv.1601705
   Li ZZ, 2016, ANAL CHEM, V88, P7724, DOI 10.1021/acs.analchem.6b01637
   Lin Z, 2014, ACS APPL MATER INTER, V6, P10775, DOI 10.1021/am502757e
   Luo YP, 2009, ANAL CHEM, V81, P3035, DOI 10.1021/ac802721x
   Maji SK, 2014, ACS APPL MATER INTER, V6, P13648, DOI 10.1021/am503110s
   Niu XH, 2016, ANAL METHODS-UK, V8, P1755, DOI [10.1039/C5AY03181H, 10.1039/c5ay03181h]
   Shao YY, 2010, ELECTROANAL, V22, P1027, DOI 10.1002/elan.200900571
   Shu Y, 2017, J MATER CHEM B, V5, P1446, DOI 10.1039/c6tb02886a
   Stephens IEL, 2012, ENERG ENVIRON SCI, V5, P6744, DOI 10.1039/c2ee03590a
   Sun XL, 2012, NANO LETT, V12, P4859, DOI 10.1021/nl302358e
   Sun YJ, 2017, ANAL CHEM, V89, P3761, DOI 10.1021/acs.analchem.7b00248
   Wang N, 2015, ANAL CHEM, V87, P457, DOI 10.1021/ac502682n
   Wang PT, 2017, NAT COMMUN, V8, DOI 10.1038/ncomms14580
   Wang TY, 2013, ANAL CHEM, V85, P10289, DOI 10.1021/ac402114c
   Xu CX, 2013, SENSOR ACTUAT B-CHEM, V182, P408, DOI 10.1016/j.snb.2013.03.035
   Xu CX, 2013, ANAL CHIM ACTA, V780, P20, DOI 10.1016/j.aca.2013.03.068
   Xu Q, 2006, BIOSENS BIOELECTRON, V22, P768, DOI 10.1016/j.bios.2006.02.010
   Xu XA, 2010, ACS NANO, V4, P4292, DOI 10.1021/nn1010057
   Xu ZD, 2015, ANAL CHEM, V87, P3438, DOI 10.1021/ac5047278
   Yang MH, 2006, BIOSENS BIOELECTRON, V21, P1125, DOI 10.1016/j.bios.2005.04.009
   Zhang N, 2016, NANO LETT, V16, P5037, DOI 10.1021/acs.nanolett.6b01825
   Zhang YY, 2014, ANAL CHEM, V86, P9459, DOI 10.1021/ac5009699
   Zhao YL, 2014, NAT COMMUN, V5, DOI 10.1038/ncomms5565
   Zhou KF, 2011, ELECTROANAL, V23, P862, DOI 10.1002/elan.201000629
   Zhou KF, 2010, ELECTROCHIM ACTA, V55, P3055, DOI 10.1016/j.electacta.2010.01.035
NR 34
TC 54
Z9 55
U1 11
U2 177
PU AMER CHEMICAL SOC
PI WASHINGTON
PA 1155 16TH ST, NW, WASHINGTON, DC 20036 USA
SN 1944-8244
J9 ACS APPL MATER INTER
JI ACS Appl. Mater. Interfaces
PD OCT 11
PY 2017
VL 9
IS 40
BP 34715
EP 34721
DI 10.1021/acsami.7b11758
PG 7
WC Nanoscience & Nanotechnology; Materials Science, Multidisciplinary
WE Science Citation Index Expanded (SCI-EXPANDED)
SC Science & Technology - Other Topics; Materials Science
GA FJ9WF
UT WOS:000413131500017
PM 28933149
DA 2023-07-01
ER

PT J
AU Yang, Y
   Lv, QY
   Guo, LH
   Wan, B
   Ren, XM
   Shi, YL
   Cai, YQ
AF Yang, Yu
   Lv, Qi-Yan
   Guo, Liang-Hong
   Wan, Bin
   Ren, Xiao-Min
   Shi, Ya-Li
   Cai, Ya-Qi
TI Identification of protein tyrosine phosphatase SHP-2 as a new target of
   perfluoroalkyl acids in HepG2 cells
SO ARCHIVES OF TOXICOLOGY
LA English
DT Article
DE Perfluoroalkyl acids; Protein tyrosine phosphatase; Inhibition; Cellular
   target
ID ACTIVATED-RECEPTOR-ALPHA; PERFLUORINATED COMPOUNDS; PERFLUOROOCTANOIC
   ACID; FATTY-ACIDS; EXPOSURE; SUBSTANCES; LIVER; CANCER; DIFFERENTIATION;
   MUTATIONS
AB Perfluoroalkyl acids (PFAAs) are widespread environmental contaminants which have been detected in humans and linked to adverse health effects. Previous toxicological studies mostly focused on nuclear receptor-mediated pathways and did not support the observed toxic effects. In this study, we aimed to investigate the molecular mechanisms of PFAA toxicities by identifying their biological targets in cells. Using a novel electrochemical biosensor, 16 PFAAs were evaluated for inhibition of protein tyrosine phosphatase SHP-2 activity. Their potency increased with PFAA chain length, with perfluorooctadecanoic acid (PFODA) showing the strongest inhibition. Three selected PFAAs, 25 mu M perfluorooctanoic acid (PFOA), perfluorooctane sulfonic acid, and PFODA, also inhibited SHP-2 activity in HepG2 cells and increased paxillin phosphorylation level. PFOA was detected in the immunoprecipitated SHP-2 from the cells exposed to 250 mu M PFOA, providing unequivocal evidence for the direct binding of PFOA with SHP-2 in the cell. Molecular docking rationalized the formation of PFAA/SHP-2 complex and chain length-dependent inhibition potency. Our results have established SHP-2 as a new cellular target of PFAAs.
C1 [Yang, Yu; Lv, Qi-Yan; Guo, Liang-Hong; Wan, Bin; Ren, Xiao-Min; Shi, Ya-Li; Cai, Ya-Qi] Chinese Acad Sci, Res Ctr Ecoenvironm Sci, State Key Lab Environm Chem & Ecotoxicol, 18 Shuangqing Rd,POB 2871, Beijing 100085, Peoples R China.
   [Guo, Liang-Hong] Jianghan Univ, Inst Environm & Hlth, Wuhan 430056, Peoples R China.
C3 Chinese Academy of Sciences; Research Center for Eco-Environmental
   Sciences (RCEES); Jianghan University
RP Guo, LH (通讯作者)，Chinese Acad Sci, Res Ctr Ecoenvironm Sci, State Key Lab Environm Chem & Ecotoxicol, 18 Shuangqing Rd,POB 2871, Beijing 100085, Peoples R China.; Guo, LH (通讯作者)，Jianghan Univ, Inst Environm & Hlth, Wuhan 430056, Peoples R China.
EM LHGuo@rcees.ac.cn
RI Ren, Xiao/HNS-0057-2023; Guo, Liang-Hong/A-2909-2012
FU Chinese Academy of Sciences [XDB14040100]; National Natural Science
   Foundation of China [21321004, 21577163, 21377142, 21377145, 21477146,
   21407168, 91543203]
FX This work was supported by the Chinese Academy of Sciences (XDB14040100)
   and National Natural Science Foundation of China (Nos. 21321004,
   21577163, 21377142, 21377145, 21477146, 21407168, 91543203).
CR Bard-Chapeau EA, 2011, CANCER CELL, V19, P629, DOI 10.1016/j.ccr.2011.03.023
   Barry V, 2013, ENVIRON HEALTH PERSP, V121, P1313, DOI 10.1289/ehp.1306615
   Benninghoff AD, 2011, TOXICOL SCI, V120, P42, DOI 10.1093/toxsci/kfq379
   Butterworth S, 2014, FUTURE MED CHEM, V6, P1423, DOI [10.4155/FMC.14.88, 10.4155/fmc.14.88]
   Chang ET, 2014, CRIT REV TOXICOL, V44, P1, DOI 10.3109/10408444.2014.905767
   Chen LW, 2006, MOL PHARMACOL, V70, P562, DOI 10.1124/mol.106.025536
   Conder JM, 2008, ENVIRON SCI TECHNOL, V42, P995, DOI 10.1021/es070895g
   Deakin NO, 2008, J CELL SCI, V121, P2435, DOI 10.1242/jcs.018044
   Deb TB, 1998, J BIOL CHEM, V273, P16643, DOI 10.1074/jbc.273.27.16643
   DeWitt J, 2009, CRIT REV TOXICOL, V39, P76, DOI [10.1080/10408440802209804, 10.1080/10408440802209804 ]
   Eriksen KT, 2009, JNCI-J NATL CANCER I, V101, P605, DOI 10.1093/jnci/djp041
   Florentin A, 2011, INT J HYG ENVIR HEAL, V214, P493, DOI 10.1016/j.ijheh.2011.05.010
   Giesy JP, 2002, ENVIRON SCI TECHNOL, V36, p146A, DOI 10.1021/es022253t
   GRIFFITH FD, 1980, AM IND HYG ASSOC J, V41, P576, DOI 10.1080/15298668091425301
   Hamann TW, 2005, J AM CHEM SOC, V127, P7815, DOI 10.1021/ja0436188
   Hof P, 1998, CELL, V92, P441, DOI 10.1016/S0092-8674(00)80938-1
   Humblet O, 2014, ENVIRON HEALTH PERSP, V122, P1129, DOI 10.1289/ehp.1306606
   Jiang CY, 2012, J CANCER RES CLIN, V138, P637, DOI 10.1007/s00432-011-1143-5
   Kato K, 2011, ENVIRON SCI TECHNOL, V45, P8037, DOI 10.1021/es1043613
   Kristensen SL, 2013, HUM REPROD, V28, P3337, DOI 10.1093/humrep/det382
   Kudo N, 2006, BIOL PHARM BULL, V29, P1952, DOI 10.1248/bpb.29.1952
   Li Shuangwei, 2012, Front Med, V6, P275, DOI 10.1007/s11684-012-0216-4
   Liu DP, 2011, BIOORG MED CHEM LETT, V21, P6833, DOI 10.1016/j.bmcl.2011.09.023
   Mohi MG, 2007, CURR OPIN GENET DEV, V17, P23, DOI 10.1016/j.gde.2006.12.011
   Muller PJ, 2013, J PROTEOMICS, V84, P132, DOI 10.1016/j.jprot.2013.04.005
   Ng CA, 2014, ENVIRON SCI TECHNOL, V48, P4637, DOI 10.1021/es404008g
   Olsen GW, 2007, ENVIRON HEALTH PERSP, V115, P1298, DOI 10.1289/ehp.10009
   Perez F, 2013, ENVIRON INT, V59, P354, DOI 10.1016/j.envint.2013.06.004
   Qu N, 2008, ANALYST, V133, P1246, DOI 10.1039/b807133k
   Ren XM, 2015, ARCH TOXICOL, V89, P233, DOI 10.1007/s00204-014-1258-y
   Sato I, 2009, J TOXICOL SCI, V34, P569, DOI 10.2131/jts.34.569
   Simpson C, 2013, ENVIRON RES, V127, P22, DOI 10.1016/j.envres.2013.10.002
   Tartaglia M, 2004, CURR OPIN HEMATOL, V11, P44, DOI 10.1097/00062752-200401000-00007
   Tartaglia M, 2001, NAT GENET, V29, P465, DOI 10.1038/ng772
   Toft G, 2012, HUM REPROD, V27, P2532, DOI 10.1093/humrep/des185
   Vanden Heuvel JP, 2006, TOXICOL SCI, V92, P476, DOI 10.1093/toxsci/kfl014
   Vieira VM, 2013, ENVIRON HEALTH PERSP, V121, P318, DOI 10.1289/ehp.1205829
   Wang F, 2015, ENVIRON TOXICOL, V30, P712, DOI 10.1002/tox.21949
   Wang SF, 2014, SCI TOTAL ENVIRON, V496, P381, DOI 10.1016/j.scitotenv.2014.07.034
   Wang Y, 2014, ENVIRON HEALTH PERSP, V122, P529, DOI 10.1289/ehp.1306925
   White SS, 2011, J STEROID BIOCHEM, V127, P16, DOI 10.1016/j.jsbmb.2011.03.011
   White SS, 2011, ENVIRON HEALTH PERSP, V119, P1070, DOI 10.1289/ehp.1002741
   Wolf CJ, 2012, REPROD TOXICOL, V33, P546, DOI 10.1016/j.reprotox.2011.09.009
   Yang Q, 2002, BIOCHEM PHARMACOL, V63, P1893, DOI 10.1016/S0006-2952(02)00923-1
   Yang Y, 2011, BIOSENS BIOELECTRON, V28, P284, DOI 10.1016/j.bios.2011.07.033
   Yu B, 2013, MOL CANCER THER, V12, P1738, DOI 10.1158/1535-7163.MCT-13-0049-T
   Zhang H, 2008, TOXICOL APPL PHARM, V227, P16, DOI 10.1016/j.taap.2007.09.026
   Zhang LY, 2013, ENVIRON SCI TECHNOL, V47, P11293, DOI 10.1021/es4026722
   Zhang T, 2013, SCI REP, V3, P1
   Zhou Z, 2014, ENVIRON SCI TECHNOL, V48, P3864, DOI 10.1021/es4057467
NR 50
TC 6
Z9 6
U1 5
U2 57
PU SPRINGER HEIDELBERG
PI HEIDELBERG
PA TIERGARTENSTRASSE 17, D-69121 HEIDELBERG, GERMANY
SN 0340-5761
EI 1432-0738
J9 ARCH TOXICOL
JI Arch. Toxicol.
PD APR
PY 2017
VL 91
IS 4
BP 1697
EP 1707
DI 10.1007/s00204-016-1836-2
PG 11
WC Toxicology
WE Science Citation Index Expanded (SCI-EXPANDED)
SC Toxicology
GA ER5CO
UT WOS:000398819200012
PM 27572461
OA Green Published
DA 2023-07-01
ER

PT J
AU Zhang, MW
   Hou, CY
   Halder, A
   Ulstrup, J
   Chi, QJ
AF Zhang, Minwei
   Hou, Chengyi
   Halder, Arnab
   Ulstrup, Jens
   Chi, Qijin
TI Interlocked graphene-Prussian blue hybrid composites enable
   multifunctional electrochemical applications
SO BIOSENSORS & BIOELECTRONICS
LA English
DT Article
DE One-pot synthesis; Prussian blue; Graphene; Biosensor; Supercapacitor
ID SUPERIOR CATHODE; OXIDE; GLUCOSE; REDUCTION; GRAPHITE; NANOCOMPOSITES;
   WATER; NANOPARTICLES; FABRICATION; TRANSISTORS
AB There has been increasing interest recently in mixed-valence inorganic nanostructure functionalized graphene composites, represented by Prussian blue, because they can cost-effectively apply to biosensors and energy devices. In this work, we present a one-pot green method to synthesize interlocked graphene-Prussian Blue hybrid composites as high-performance materials for biosensors and supercapacitor electrodes. Given the fact that graphene oxide (GO) can act as an electron acceptor, we used iron(II) and glucose as co-reducing agents to reduce GO under mild reaction conditions without introducing toxic agents. High quality Prussian blue nanocubes with no or little coordinated water were generated simultaneously. Reduced graphene oxide (rGO) was thus functionalized by Prussian blue nanocubes via chemical bonding to form a kind of interlocked microstructure with high stability and good conductivity. The as-synthesized composites were tested for biosensing of hydrogen peroxide (H2O2) and as super capacitor electrode materials. The specific capacitance of the microcomposite based electrodes can reach 428 F g(-1), with good cycling stability. The microcomposite also displays high performance catalysis towards electroreduction of H2O2 with a high sensitivity of 1.5 A cm(-2) M-1. (C) 2016 Elsevier B.V. All rights reserved.
C1 [Zhang, Minwei; Hou, Chengyi; Halder, Arnab; Ulstrup, Jens; Chi, Qijin] Tech Univ Denmark, Dept Chem, DK-2800 Lyngby, Denmark.
C3 Technical University of Denmark
RP Chi, QJ (通讯作者)，Tech Univ Denmark, Dept Chem, DK-2800 Lyngby, Denmark.
EM cq@kemi.dtu.dk
RI Hou, Chengyi/E-2964-2016; Zhang, Minwei/V-4087-2019; Halder,
   Arnab/C-5377-2011
OI Hou, Chengyi/0000-0003-4142-2982; Zhang, Minwei/0000-0001-5588-6169;
   Halder, Arnab/0000-0003-3606-3532
FU Danish Research Council for Technology and Product Science [12-127447];
   CSC [201306170047]; Orsted-Marie-Curie
FX This work was supported by the Danish Research Council for Technology
   and Product Science (Project no. 12-127447). M.Z. acknowledges the CSC
   Ph.D. scholarship (201306170047). C.H. is grateful to the
   Orsted-Marie-Curie cofunded postdoc fellowship.
CR Akhavan O, 2012, CARBON, V50, P1853, DOI 10.1016/j.carbon.2011.12.035
   Arduini F, 2006, ANAL CHIM ACTA, V580, P155, DOI 10.1016/j.aca.2006.07.052
   Berger C, 2004, J PHYS CHEM B, V108, P19912, DOI 10.1021/jp040650f
   Cernetic N, 2014, ADV FUNCT MATER, V24, P3464, DOI 10.1002/adfm.201303952
   Chen CM, 2009, ADV MATER, V21, P3007, DOI 10.1002/adma.200803726
   Chen ZQ, 2014, SCI REP-UK, V4, DOI 10.1038/srep06685
   CHI QJ, 1995, ANAL CHIM ACTA, V310, P429, DOI 10.1016/0003-2670(95)00152-P
   Compton OC, 2010, ADV MATER, V22, P892, DOI 10.1002/adma.200902069
   Domingues SH, 2013, CARBON, V63, P454, DOI 10.1016/j.carbon.2013.07.007
   Dong XC, 2012, ACS NANO, V6, P3206, DOI 10.1021/nn300097q
   Fan ZJ, 2011, ACS NANO, V5, P191, DOI 10.1021/nn102339t
   Gao ZD, 2014, SCI REP-UK, V4, DOI 10.1038/srep06891
   Guo PP, 2013, SCI REP-UK, V3, DOI 10.1038/srep03499
   Hao JH, 2015, NANOSCALE, V7, P10498, DOI 10.1039/c5nr00759c
   Jensen PS, 2009, J PHYS CHEM C, V113, P13993, DOI 10.1021/jp902611x
   Klein M, 2015, GREEN CHEM, V17, P2418, DOI [10.1039/c4gc02519a, 10.1039/C4GC02519A]
   Li SJ, 2014, SENSOR ACTUAT B-CHEM, V190, P809, DOI 10.1016/j.snb.2013.09.047
   Li XL, 2008, NAT NANOTECHNOL, V3, P538, DOI 10.1038/nnano.2008.210
   Liu LF, 2014, SENSOR ACTUAT B-CHEM, V202, P820, DOI 10.1016/j.snb.2014.06.022
   Mei XG, 2012, J MATER CHEM, V22, P9109, DOI 10.1039/c2jm30552f
   Novoselov KS, 2004, SCIENCE, V306, P666, DOI 10.1126/science.1102896
   Okubo M, 2010, J PHYS CHEM LETT, V1, P2063, DOI 10.1021/jz100708b
   Park S, 2011, CARBON, V49, P3019, DOI 10.1016/j.carbon.2011.02.071
   Pasta M, 2012, NAT COMMUN, V3, DOI 10.1038/ncomms2139
   Qian L, 2013, J NANOPART RES, V15, DOI 10.1007/s11051-013-1806-z
   Salas EC, 2010, ACS NANO, V4, P4852, DOI 10.1021/nn101081t
   Sekar NC, 2014, SENSOR ACTUAT B-CHEM, V204, P414, DOI 10.1016/j.snb.2014.07.103
   Song YJ, 2010, ADV MATER, V22, P2206, DOI 10.1002/adma.200903783
   Wang GF, 2014, ANALYST, V139, P5297, DOI 10.1039/c4an00897a
   Wang L, 2012, NANOTECHNOLOGY, V23, DOI 10.1088/0957-4484/23/30/305303
   Wang Y, 2011, ADV MATER, V23, P1514, DOI 10.1002/adma.201003673
   Wu YQ, 2011, NATURE, V472, P74, DOI 10.1038/nature09979
   Xiong J, 2015, GREEN CHEM, V17, P1647, DOI 10.1039/c4gc02053g
   Xu GY, 2015, GREEN CHEM, V17, P1668, DOI [10.1039/C4GC02185A, 10.1039/c4gc02185a]
   Yang DZ, 2015, CHEM COMMUN, V51, P8181, DOI 10.1039/c5cc01180a
   Yang X.W., 2011, ADV MATER, V23, P1514
   Yang YK, 2015, BIOSENS BIOELECTRON, V64, P247, DOI 10.1016/j.bios.2014.09.009
   You Y, 2014, ENERG ENVIRON SCI, V7, P1643, DOI 10.1039/c3ee44004d
   Zhang JL, 2010, CHEM COMMUN, V46, P1112, DOI 10.1039/b917705a
   Zhang L, 2012, NANOSCALE, V4, P4674, DOI 10.1039/c2nr30976a
   Zhang YH, 2010, ACS NANO, V4, P7303, DOI 10.1021/nn1024219
   Zhao G, 2005, CHEM MATER, V17, P3154, DOI 10.1021/cm048078s
   Zhu CZ, 2010, ACS NANO, V4, P2429, DOI 10.1021/nn1002387
   Zhu N, 2013, ADV FUNCT MATER, V23, P5297, DOI 10.1002/adfm.201300605
NR 44
TC 59
Z9 61
U1 16
U2 393
PU ELSEVIER ADVANCED TECHNOLOGY
PI OXFORD
PA OXFORD FULFILLMENT CENTRE THE BOULEVARD, LANGFORD LANE, KIDLINGTON,
   OXFORD OX5 1GB, OXON, ENGLAND
SN 0956-5663
EI 1873-4235
J9 BIOSENS BIOELECTRON
JI Biosens. Bioelectron.
PD MAR 15
PY 2017
VL 89
SI SI
BP 570
EP 577
DI 10.1016/j.bios.2016.02.044
PN 1
PG 8
WC Biophysics; Biotechnology & Applied Microbiology; Chemistry, Analytical;
   Electrochemistry; Nanoscience & Nanotechnology
WE Science Citation Index Expanded (SCI-EXPANDED)
SC Biophysics; Biotechnology & Applied Microbiology; Chemistry;
   Electrochemistry; Science & Technology - Other Topics
GA EG5IH
UT WOS:000391077000059
PM 26916337
DA 2023-07-01
ER

PT J
AU Hu, YH
   An, J
   Liu, XJ
   Wang, HH
   Dai, RJ
   Deng, YL
AF Hu, Yinghui
   An, Jing
   Liu, Xiujie
   Wang, Huiheng
   Dai, Rongji
   Deng, Yulin
TI New Drug Screening Model Using Enzymes Immobilized on Mesoporous
   Materials: A Proof-of-Concept Study Using Immobilized alpha-Glucosidase
   and Acarbose
SO JOURNAL OF NANOSCIENCE AND NANOTECHNOLOGY
LA English
DT Article
DE Mesoporous Materials; Immobilized alpha-Glucosidase; Drug Screening
ID ELECTROCHEMICAL BIOSENSOR; L-GLUTAMATE; NANOPARTICLES; ACETYLCHOLINE;
   ANTIOXIDANT; TEMPERATURE; ADSORPTION; INHIBITORS; BEHAVIOR; POLYMER
AB Enzyme immobilization increases the availability of the enzyme to the substrate with a higher turnover over a considerable period. For this purpose, a variety of mesoporous materials with different diameters were synthesized by various methods using different ratios of P123 (template agent) to 1,3,5-trimethylbenzene (expanding agent). These versatile materials were then characterized by transmission electron microscopy and N-2 adsorption-desorption analysis. alpha-Glucosidase was successfully immobilized on all the synthesized materials, but the P123/TMB = 4/3-COOH-PMO material had a higher loading rate and enzyme activity. Furthermore, applications of this material were best performed in a column to immobilize the enzymes. Additionally, the synthesized material was further tested using acarbose as a model compound for drug screening. The immobilized alpha-glucosidase was packed into a column and connected to HPLC instrument to screen 20 small molecular compounds. Using this method, several drugs that might strongly inhibit alpha-glucosidase were identified. Therefore, this method can be further used in drug screening for chemical drugs and traditional Chinese medicines to expedite new drug research.
C1 [Hu, Yinghui; An, Jing; Liu, Xiujie; Wang, Huiheng; Dai, Rongji; Deng, Yulin] Beijing Inst Technol, Sch Life Sci, Beijing 100081, Peoples R China.
C3 Beijing Institute of Technology
RP Dai, RJ (通讯作者)，Beijing Inst Technol, Sch Life Sci, Beijing 100081, Peoples R China.
RI Hu, Ying/GQZ-8100-2022
OI Dai, Rongji/0000-0002-4705-8678
FU National Major Scientific Instruments and Equipment Development Projects
   of China [2013YQ030595]
FX This study was supported by the National Major Scientific Instruments
   and Equipment Development Projects of China (2013YQ030595).
CR Adisakwattana S, 2009, J ENZYM INHIB MED CH, V24, P1194, DOI 10.1080/14756360902779326
   Araque E, 2013, J MATER CHEM B, V1, P2289, DOI 10.1039/c3tb20078g
   Chen CC, 2011, FITOTERAPIA, V82, P1249, DOI 10.1016/j.fitote.2011.08.016
   Chen JM, 2014, J MOL CATAL B-ENZYM, V105, P126, DOI 10.1016/j.molcatb.2014.03.011
   Deng Y, 2013, J BIOMED NANOTECHNOL, V9, P1378, DOI 10.1166/jbn.2013.1633
   Deng Y, 2013, J BIOMED NANOTECHNOL, V9, P318, DOI 10.1166/jbn.2013.1487
   Diaz JF, 1996, J MOL CATAL B-ENZYM, V2, P115, DOI 10.1016/S1381-1177(96)00017-3
   Garlapati R, 2013, ORG BIOMOL CHEM, V11, P4778, DOI 10.1039/c3ob40636a
   Girish TK, 2012, FOOD RES INT, V46, P370, DOI 10.1016/j.foodres.2011.12.026
   Habtemariam S, 2012, PHYTOTHER RES, V26, P1656, DOI 10.1002/ptr.4626
   Hartmann M, 2010, J MATER CHEM, V20, P844, DOI 10.1039/b907869j
   Jamalluddin NA, 2014, APPL CATAL A-GEN, V483, P1, DOI 10.1016/j.apcata.2014.06.022
   Khan MJ, 2014, PREP BIOCHEM BIOTECH, V44, P558, DOI 10.1080/10826068.2013.835732
   Kim HJ, 2012, J MOL CATAL B-ENZYM, V83, P8, DOI 10.1016/j.molcatb.2012.06.012
   Kumar D, 2012, PHYTOCHEM ANALYSIS, V23, P421, DOI 10.1002/pca.1375
   Lebovitz HE, 1997, ENDOCRIN METAB CLIN, V26, P539, DOI 10.1016/S0889-8529(05)70266-8
   Lee Y, 2014, PLOS ONE, V9, DOI 10.1371/journal.pone.0085827
   Liu MB, 2013, TALANTA, V110, P101, DOI 10.1016/j.talanta.2013.02.021
   Merlotti C, 2014, ACTA DIABETOL, V51, P853, DOI 10.1007/s00592-014-0624-9
   Motevalizadeh SF, 2013, MATER CHEM PHYS, V143, P76, DOI 10.1016/j.matchemphys.2013.08.016
   Peng YW, 2014, SCI CHINA CHEM, V57, P107, DOI 10.1007/s11426-013-5012-8
   Reshmi R, 2013, J MOL CATAL B-ENZYM, V97, P36, DOI 10.1016/j.molcatb.2013.04.003
   Timur S, 2007, ANAL CHIM ACTA, V598, P143, DOI 10.1016/j.aca.2007.07.019
   Trifonov A, 2013, ACS NANO, V7, P11358, DOI 10.1021/nn405218x
   Vernimmen J, 2011, BEILSTEIN J NANOTECH, V2, P785, DOI 10.3762/bjnano.2.87
   Wang RT, 2014, SCI CHINA CHEM, V57, P1570, DOI 10.1007/s11426-014-5123-x
   Wang W, 2013, J BIOMED NANOTECHNOL, V9, P736, DOI 10.1166/jbn.2013.1577
   Wang W, 2012, J NANOSCI NANOTECHNO, V12, P7206, DOI 10.1166/jnn.2012.6504
   Wei XH, 2014, SCI CHINA CHEM, V57, P995, DOI 10.1007/s11426-014-5128-5
   Yin XB, 2014, SCI CHINA CHEM, V57, P1470, DOI 10.1007/s11426-014-5211-y
   Yu H, 2015, PLOS ONE, V10, DOI 10.1371/journal.pone.0116502
   Yuan L, 2014, ANAL CHEM, V86, P4783, DOI 10.1021/ac403920q
   Zhang J, 2013, J MOL CATAL B-ENZYM, V97, P80, DOI 10.1016/j.molcatb.2013.07.009
   Zhang LM, 2013, J MATER CHEM B, V1, P1289, DOI 10.1039/c2tb00380e
   Zhou Z, 2013, CHEM SOC REV, V42, P3894, DOI 10.1039/c3cs60059a
NR 35
TC 1
Z9 1
U1 0
U2 29
PU AMER SCIENTIFIC PUBLISHERS
PI VALENCIA
PA 26650 THE OLD RD, STE 208, VALENCIA, CA 91381-0751 USA
SN 1533-4880
EI 1533-4899
J9 J NANOSCI NANOTECHNO
JI J. Nanosci. Nanotechnol.
PD DEC
PY 2016
VL 16
IS 12
BP 12460
EP 12469
DI 10.1166/jnn.2016.12692
PG 10
WC Chemistry, Multidisciplinary; Nanoscience & Nanotechnology; Materials
   Science, Multidisciplinary; Physics, Applied; Physics, Condensed Matter
WE Science Citation Index Expanded (SCI-EXPANDED)
SC Chemistry; Science & Technology - Other Topics; Materials Science;
   Physics
GA EB3PY
UT WOS:000387279100053
DA 2023-07-01
ER

PT J
AU Xu, SZ
   Wang, P
   Dong, YG
AF Xu, Shanzhi
   Wang, Peng
   Dong, Yonggui
TI Measuring Electrolyte Impedance and Noise Simultaneously by Triangular
   Waveform Voltage and Principal Component Analysis
SO SENSORS
LA English
DT Article
DE solution impedance; planar-interdigitated electrode; conductivity;
   triangular waveform voltage; principal component analysis
ID ELECTROCHEMICAL IMPEDANCE; ARRAY; BIOSENSOR; SENSOR
AB In order to measure the impedance variation process in electrolyte solutions, a method of triangular waveform voltage excitation is investigated together with principal component analysis (PCA). Using triangular waveform voltage as the excitation signal, the response current during one duty cycle is sampled to construct a measurement vector. The measurement matrix is then constructed by the measurement vectors obtained from different measurements. After being processed by PCA, the changing information of solution impedance is contained in the loading vectors while the response current and noise information is contained in the score vectors. The measurement results of impedance variation by the proposed signal processing method are independent of the equivalent impedance model. The noise-induced problems encountered during equivalent impedance calculation are therefore avoided, and the real-time variation information of noise in the electrode-electrolyte interface can be extracted at the same time. Planar-interdigitated electrodes are experimentally tested for monitoring the KCl concentration variation process. Experimental results indicate that the measured impedance variation curve reflects the changing process of solution conductivity, and the amplitude distribution of the noise during one duty cycle can be utilized to analyze the contact conditions of the electrode and electrolyte interface.
C1 [Xu, Shanzhi; Wang, Peng; Dong, Yonggui] Tsinghua Univ, Dept Precis Instrument, State Key Lab Precis Measurement Technol & Instru, Beijing 100084, Peoples R China.
C3 Tsinghua University
RP Wang, P (通讯作者)，Tsinghua Univ, Dept Precis Instrument, State Key Lab Precis Measurement Technol & Instru, Beijing 100084, Peoples R China.
EM michaellegend@163.com; peng@tsinghua.edu.cn; dongyg@mail.tsinghua.edu.cn
FU National Natural Science Foundation of China [61271129]; Tsinghua
   University Initiative Scientific Research Program [20131089190]
FX This work is supported in part by National Natural Science Foundation of
   China under Project 61271129, and in part by Tsinghua University
   Initiative Scientific Research Program under Project 20131089190.
CR Brett CMA, 2003, ELECTROANAL, V15, P557, DOI 10.1002/elan.200390069
   Daniels JS, 2008, IEEE ENG MED BIO, P5753, DOI 10.1109/IEMBS.2008.4650521
   Ghoreishizadeh SS, 2013, 2013 5TH IEEE INTERNATIONAL WORKSHOP ON ADVANCES IN SENSORS AND INTERFACES (IWASI), P36, DOI 10.1109/IWASI.2013.6576080
   Golyandina N., 2013, SINGULAR SPECTRUM AN, P11, DOI DOI 10.1007/978-3-642-34913-3_2
   Hassibi A, 2004, J APPL PHYS, V96, P1074, DOI 10.1063/1.1755429
   Huigen E, 2002, MED BIOL ENG COMPUT, V40, P332, DOI 10.1007/BF02344216
   Joo MK, 2011, REV SCI INSTRUM, V82, DOI 10.1063/1.3553208
   Kawanishi G, 2009, ELECTR COMMUN JPN, V92, P17, DOI 10.1002/ecj.10094
   Khan MRR, 2015, SENSORS-BASEL, V15, P13201, DOI 10.3390/s150613201
   Ma HY, 2003, APPL SURF SCI, V218, P143, DOI 10.1016/S0169-4332(03)00573-7
   Ma HY, 2003, ELECTROCHIM ACTA, V48, P4277, DOI 10.1016/j.electacta.2003.08.003
   Marrakchi M, 2007, ANAL LETT, V40, P1307, DOI 10.1080/00032710701326676
   Marrakchi M, 2005, SENSOR ACTUAT B-CHEM, V111, P390, DOI 10.1016/j.snb.2005.03.099
   Martins B., 2010, P 6 WORKSH GEOGR INF, DOI 10.1145/1722080.1722107
   McAdams E T, 2006, Conf Proc IEEE Eng Med Biol Soc, V2006, P4594
   McAdams ET, 2000, MED BIOL ENG COMPUT, V38, P427, DOI 10.1007/BF02345012
   Moraes ML, 2012, SENSOR ACTUAT B-CHEM, V166, P231, DOI 10.1016/j.snb.2012.02.046
   Olivati CA, 2009, BIOPROC BIOSYST ENG, V32, P41, DOI 10.1007/s00449-008-0218-4
   Pande R, 2012, APPL PHYS LETT, V100, DOI 10.1063/1.3683477
   Radke SA, 2005, BIOSENS BIOELECTRON, V20, P1662, DOI 10.1016/j.bios.2004.07.021
   Richardot A, 2002, IEEE T MED IMAGING, V21, P604, DOI 10.1109/TMI.2002.800576
   Varshney M, 2009, BIOSENS BIOELECTRON, V24, P2951, DOI 10.1016/j.bios.2008.10.001
   Wu J., 2006, MEAS SCI TECHNOL, V17
   Wu J., 2007, J APPL PHYS, V101
   Wu J., 2005, MEAS SCI TECHNOL, V16
   Yang LJ, 2004, BIOSENS BIOELECTRON, V19, P1139, DOI 10.1016/j.bios.2003.10.009
   Yang LJ, 2004, ANAL CHEM, V76, P1107, DOI 10.1021/ac0352575
NR 27
TC 10
Z9 10
U1 1
U2 16
PU MDPI
PI BASEL
PA ST ALBAN-ANLAGE 66, CH-4052 BASEL, SWITZERLAND
SN 1424-8220
J9 SENSORS-BASEL
JI Sensors
PD APR
PY 2016
VL 16
IS 4
AR 576
DI 10.3390/s16040576
PG 15
WC Chemistry, Analytical; Engineering, Electrical & Electronic; Instruments
   & Instrumentation
WE Science Citation Index Expanded (SCI-EXPANDED)
SC Chemistry; Engineering; Instruments & Instrumentation
GA DK8CB
UT WOS:000375153700156
PM 27110787
OA Green Published, Green Submitted, gold
DA 2023-07-01
ER

PT J
AU Li, PP
   Kang, HL
   Che, N
   Liu, ZJ
   Zhang, C
   Cao, C
   Li, WW
   Liu, RG
   Huang, Y
AF Li, Pingping
   Kang, Hongliang
   Che, Ning
   Liu, Zhijing
   Zhang, Chao
   Cao, Chun
   Li, Weiwei
   Liu, Ruigang
   Huang, Yong
TI Synthesis, self-assembly and redox-responsive properties of well-defined
   hydroxypropylcellulose-graft-poly(2-acryloyloxyethyl
   ferrocenecarboxylate) copolymers
SO POLYMER INTERNATIONAL
LA English
DT Article
DE hydroxypropylcellulose; ferrocene; graft copolymer; redox-responsive;
   electrochemical property
ID TRANSFER RADICAL POLYMERIZATION; AMPHIPHILIC GRAFT COPOLYMER;
   HYDROGEN-PEROXIDE BIOSENSOR; SUCCESSIVE SET-LRP; DRUG-DELIVERY;
   SIDE-CHAINS; CELLULOSE; FERROCENE; STIMULI; RELEASE
AB Well-defined amphiphilic graft copolymers, hydroxypropylcellulose-graft-poly(2-acryloyloxyethyl ferrocenecarboxylate) (HPC-g-PAEFC), were synthesized via atom transfer radical polymerization. The graft copolymers contain hydrophilic thermo-responsive HPC backbones and hydrophobic redox-sensitive PAEFC side chains and can self-assemble into spherical micelles in aqueous solution, with a hydrodynamic radius <R-h > in the range 70-130 nm depending on length of the graft chains. The thermo-responsive properties of the HPC-g-PAEFC copolymers in aqueous solution are gradually destroyed with increasing length of PAEFC side chains. The redox-responsive behaviors of the graft copolymers were investigated with H2O2 and sodium ascorbate as oxidant and reductant, respectively, indicating an incompletely reversible redox-triggered size transition. And the reversibility of the redox process becomes weaker gradually as the side chains are more difficult to be oxidized with an increase of the graft chains, which is evidenced from cyclic voltammetry measurements. The resultant HPC-g-PAEFC graft copolymers with the unique properties of ferrocene and cellulose provide prerequisites for amperometric biosensors and redox-responsive drug delivery carriers. (c) 2015 Society of Chemical Industry
C1 [Li, Pingping; Kang, Hongliang; Che, Ning; Liu, Zhijing; Zhang, Chao; Cao, Chun; Li, Weiwei; Liu, Ruigang; Huang, Yong] Chinese Acad Sci, Beijing Natl Lab Mol Sci, Inst Chem, State Key Lab Polymer Phys & Chem, Beijing 100190, Peoples R China.
   [Li, Pingping; Che, Ning; Liu, Zhijing; Zhang, Chao; Cao, Chun; Li, Weiwei] Univ Chinese Acad Sci, Beijing 100049, Peoples R China.
   [Huang, Yong] Chinese Acad Sci, Tech Inst Phys & Chem, Natl Res Ctr Engn Plast, Beijing 100190, Peoples R China.
C3 Chinese Academy of Sciences; Institute of Chemistry, CAS; Chinese
   Academy of Sciences; University of Chinese Academy of Sciences, CAS;
   Chinese Academy of Sciences; Technical Institute of Physics & Chemistry,
   CAS
RP Liu, RG (通讯作者)，Chinese Acad Sci, Beijing Natl Lab Mol Sci, Inst Chem, State Key Lab Polymer Phys & Chem, Beijing 100190, Peoples R China.
EM rgliu@iccas.ac.cn; yhuang@iccas.ac.cn
RI Li, Ping/GYV-4914-2022; Liu, Ruigang/M-8306-2019; Liu,
   Ruigang/B-8229-2008
OI Liu, Ruigang/0000-0003-0426-4436; Liu, Ruigang/0000-0003-0426-4436
FU National Natural Science Foundation of China [21174150, 21174156]
FX The financial support of the National Natural Science Foundation of
   China (grant nos. 21174150 and 21174156) is greatly appreciated.
CR Adhikari B, 2013, ORGANOMETALLICS, V32, P5899, DOI 10.1021/om4004779
   Akhoury A, 2011, ACS APPL MATER INTER, V3, P1167, DOI 10.1021/am200002b
   Bellas V, 2007, ANGEW CHEM INT EDIT, V46, P5082, DOI 10.1002/anie.200604420
   Elbert J, 2013, ORGANOMETALLICS, V32, P5873, DOI 10.1021/om400468p
   Endo T, 2008, ANAL CHIM ACTA, V611, P205, DOI 10.1016/j.aca.2008.01.078
   Eyley S, 2012, LANGMUIR, V28, P6514, DOI 10.1021/la3001224
   Feng C, 2009, J POLYM SCI POL CHEM, V47, P4346, DOI 10.1002/pola.23487
   Gallei M, 2009, MACROMOL RAPID COMM, V30, P1463, DOI 10.1002/marc.200900177
   Gao HN, 2010, SENSOR ACTUAT B-CHEM, V145, P839, DOI 10.1016/j.snb.2010.01.066
   Gao J, 2001, MACROMOLECULES, V34, P2242, DOI 10.1021/ma001631g
   Garcia A, 2007, MACROMOL BIOSCI, V7, P435, DOI 10.1002/mabi.200700032
   Guo JN, 2014, CHEM SCI, V5, P3261, DOI 10.1039/c4sc00864b
   Hardy CG, 2011, J POLYM SCI POL CHEM, V49, P1409, DOI 10.1002/pola.24561
   Hong CY, 2005, CHEM MATER, V17, P2247, DOI 10.1021/cm048054l
   Ifuku S, 2005, J POLYM SCI POL CHEM, V43, P5023, DOI 10.1002/pola.20980
   Isaksson J, 2004, ADV MATER, V16, P316, DOI 10.1002/adma.200306131
   Kamada J, 2010, MACROMOLECULES, V43, P4133, DOI 10.1021/ma100365n
   Kang HL, 2012, ACS SYM SER, V1107, P109
   Kang HL, 2013, POLYM INT, V62, P338, DOI 10.1002/pi.4455
   Kang HL, 2012, J PHYS CHEM B, V116, P55, DOI 10.1021/jp2083488
   Kim BY, 2010, LANGMUIR, V26, P2083, DOI 10.1021/la902590u
   Kim H, 2011, J AM CHEM SOC, V133, P5206, DOI 10.1021/ja200297j
   Li QM, 2012, J MATER CHEM, V22, P19964, DOI 10.1039/c2jm34136k
   Li Y, 2011, J AM CHEM SOC, V133, P17118, DOI 10.1021/ja2069278
   Liu JY, 2011, BIOMACROMOLECULES, V12, P2407, DOI 10.1021/bm2005164
   Liu SY, 2002, ANGEW CHEM INT EDIT, V41, P1413, DOI 10.1002/1521-3773(20020415)41:8<1413::AID-ANIE1413>3.0.CO;2-K
   Liu YF, 2013, NANOSCALE, V5, P6413, DOI 10.1039/c3nr00225j
   Ma L, 2010, LANGMUIR, V26, P18519, DOI 10.1021/la103854b
   Ma L, 2010, LANGMUIR, V26, P8697, DOI 10.1021/la904431z
   Ma N, 2010, J AM CHEM SOC, V132, P442, DOI 10.1021/ja908124g
   Ma RJ, 2007, MACROMOL RAPID COMM, V28, P1062, DOI 10.1002/marc.200600843
   Mazurowski M, 2012, MACROMOLECULES, V45, P8970, DOI 10.1021/ma3020195
   Meng FH, 2009, BIOMACROMOLECULES, V10, P197, DOI 10.1021/bm801127d
   Nakahata M, 2011, NAT COMMUN, V2, DOI 10.1038/ncomms1521
   Ozmen MM, 2005, POLYMER, V46, P8119, DOI 10.1016/j.polymer.2005.06.102
   Pei YW, 2012, LANGMUIR, V28, P8072, DOI 10.1021/la301031b
   Qiu XY, 2013, MATERIALS, V6, P738, DOI 10.3390/ma6030738
   Ritter H, 2012, POLYM INT, V61, P1245, DOI 10.1002/pi.4225
   Roy D, 2008, BIOMACROMOLECULES, V9, P91, DOI 10.1021/bm700849j
   Senel M, 2010, SENSOR ACTUAT B-CHEM, V145, P444, DOI 10.1016/j.snb.2009.12.055
   Staff RH, 2014, MACROMOLECULES, V47, P4876, DOI 10.1021/ma501233y
   Staff RH, 2012, ACS NANO, V6, P9042, DOI 10.1021/nn3031589
   Tan JJ, 2011, POLYM CHEM-UK, V2, P672, DOI 10.1039/c0py00348d
   Tan JJ, 2010, CARBOHYD POLYM, V81, P213, DOI 10.1016/j.carbpol.2010.02.017
   Tizzotti M, 2010, MACROMOL RAPID COMM, V31, P1751, DOI 10.1002/marc.201000072
   Tokarev I, 2010, ADV MATER, V22, P3446, DOI 10.1002/adma.201000165
   Wang C, 2009, CHEM COMMUN, P5380, DOI 10.1039/b912502g
   Wang DQ, 2011, CARBOHYD POLYM, V84, P195, DOI 10.1016/j.carbpol.2010.11.023
   Whittell GR, 2007, ADV MATER, V19, P3439, DOI 10.1002/adma.200702876
   Xiao ZP, 2010, J MATER CHEM, V20, P8375, DOI 10.1039/c0jm01453b
   Xu FJ, 2010, BIOCONJUGATE CHEM, V21, P456, DOI 10.1021/bc900337p
   Ya M, 2006, NAT MATER, V5, P724
   Zhai SJ, 2012, J POLYM SCI POL CHEM, V50, P811, DOI 10.1002/pola.25836
   Zhang F, 2004, ORGANOMETALLICS, V23, P3853, DOI 10.1021/om0343216
   Zhao B, 2001, LANGMUIR, V17, P4758, DOI 10.1021/la001709m
NR 55
TC 17
Z9 22
U1 1
U2 100
PU WILEY
PI HOBOKEN
PA 111 RIVER ST, HOBOKEN 07030-5774, NJ USA
SN 0959-8103
EI 1097-0126
J9 POLYM INT
JI Polym. Int.
PD AUG
PY 2015
VL 64
IS 8
SI SI
BP 1015
EP 1022
DI 10.1002/pi.4879
PG 8
WC Polymer Science
WE Science Citation Index Expanded (SCI-EXPANDED)
SC Polymer Science
GA CL9YI
UT WOS:000357334600011
DA 2023-07-01
ER

PT J
AU Deep, A
   Bhardwaj, SK
   Paul, AK
   Kim, KH
   Kumar, P
AF Deep, Akash
   Bhardwaj, Sanjeev Kumar
   Paul, A. K.
   Kim, Ki-Hyun
   Kumar, Pawan
TI Surface assembly of nano-metal organic framework on amine functionalized
   indium tin oxide substrate for impedimetric sensing of parathion
SO BIOSENSORS & BIOELECTRONICS
LA English
DT Article
DE Metal organic framework; Sensing; Impedance; Parathion; Self-assembly
ID ORGANOPHOSPHATE PESTICIDES; NERVE AGENTS; BIOSENSOR; NANOCOMPOSITE;
   ELECTRODES; HYDROLASE; SILICA
AB The present paper reports the assembly and pesticide sensing application of a nanometal organic framework [Cd(atc)(H2O)(2)](n) ('atc'=2-aminoterephthalic acid). The assembly of the NMOF film has been achieved by sequential dipping of a 2-aminobenzylamine (2-ABA) modified indium tin oxide (ITO) slide in organic linker 'atc' and metal ion 'Cd2+' solutions. The different structural and morphological characteristics of the NMOF thin film have been characterized. The availability of pendent -COOH functional groups on the assembled NMOF film is exploited to synthesize a pesticide immunosensor by conjugating the NMOF film with anti-parathion antibody. This immunosensor has been explored for the electrochemical impedance spectroscopy (EIS) based analysis of parathion in the concentration range of 0.1-20 ng/mL. The proposed detection is specific with respect to other organophosphate compounds, e.g. malathion, paraoxon, fenitrothion, monochrotophos and dichlorovos. The proposed sensor shows the detection limit of 0.1 ng/mL and it is applicable for analysis of parathion in a rice sample. The sensor's performance is validated by computing the obtained results with gas chromatographic data. (C) 2014 Elsevier B.V. All rights reserved.
C1 [Deep, Akash; Bhardwaj, Sanjeev Kumar; Paul, A. K.; Kumar, Pawan] CSIO, CSIR, Chandigarh 160030, India.
   [Deep, Akash; Bhardwaj, Sanjeev Kumar; Paul, A. K.; Kumar, Pawan] CSIO, CSIR, Acad Sci & Innovat Res, Chandigarh 160030, India.
   [Kim, Ki-Hyun] Hanyang Univ, Dept Civil & Environm Engn, Seoul 133791, South Korea.
C3 Council of Scientific & Industrial Research (CSIR) - India; CSIR -
   Central Scientific Instruments Organisation (CSIO); Academy of
   Scientific & Innovative Research (AcSIR); Council of Scientific &
   Industrial Research (CSIR) - India; CSIR - Central Scientific
   Instruments Organisation (CSIO); Hanyang University
RP Deep, A (通讯作者)，CSIO, CSIR, Sect 30C, Chandigarh 160030, India.
EM dr.akashdeep@csio.res.in
RI Kumar, Pawan/GXF-7072-2022; Kim, Ki-Hyun/I-8499-2018; KUMAR,
   PAWAN/E-5522-2012; Deep, Akash/Y-1013-2019
OI Kim, Ki-Hyun/0000-0003-0487-4242; KUMAR, PAWAN/0000-0003-0712-8763;
   Bhardwaj, Sanjeev K/0000-0002-0075-9055
FU CSIR India [OMEGA/PSC0202/2.2.5]; National Research Foundation of Korea
   (NRF) - Ministry of Education, Science and Technology (MEST)
   [2009-0093848]
FX Authors gratefully acknowledge the financial grant from CSIR India
   through project OMEGA/PSC0202/2.2.5. We are thankful to the Director,
   CSIR-CSIO, Chandigarh, India. The fourth author acknowledges partial
   financial support from the National Research Foundation of Korea (NRF)
   funded by the Ministry of Education, Science and Technology (MEST) (No.
   2009-0093848).
CR Allendorf MD, 2011, CHEM-EUR J, V17, P11372, DOI 10.1002/chem.201101595
   Barker S. A., 2006, Pesticide protocols, P285, DOI 10.1385/1-59259-929-X:285
   Chen BL, 2007, ADV MATER, V19, P1693, DOI 10.1002/adma.200601838
   Cui YJ, 2012, CHEM REV, V112, P1126, DOI 10.1021/cr200101d
   Dekrafft KE, 2009, ANGEW CHEM INT EDIT, V48, P9901, DOI 10.1002/anie.200904958
   Della Rocca J, 2011, ACCOUNTS CHEM RES, V44, P957, DOI 10.1021/ar200028a
   Du D, 2010, BIOSENS BIOELECTRON, V25, P1370, DOI 10.1016/j.bios.2009.10.032
   Funari R, 2013, ANAL CHEM, V85, P6392, DOI 10.1021/ac400852c
   Gong JM, 2013, BIOSENS BIOELECTRON, V39, P320, DOI 10.1016/j.bios.2012.07.026
   Krische MJ, 2000, STRUCT BOND, V96, P3
   Kumar P, 2014, ANAL METHODS-UK, V6, P4095, DOI 10.1039/c3ay42189a
   Kumar P, 2014, INORG CHEM COMMUN, V43, P114, DOI 10.1016/j.inoche.2014.02.022
   Lei CH, 2007, J ENVIRON QUAL, V36, P233, DOI 10.2134/jeq2006.0216
   Lei Y, 2004, BIOTECHNOL BIOENG, V85, P706, DOI 10.1002/bit.20022
   Li YQ, 2014, ANAL METHODS-UK, V6, P2157, DOI 10.1039/c3ay41820k
   Li ZQ, 2008, INORG CHEM COMMUN, V11, P1375, DOI 10.1016/j.inoche.2008.09.010
   McKinlay AC, 2010, ANGEW CHEM INT EDIT, V49, P6260, DOI 10.1002/anie.201000048
   Mulchandani A, 2011, APPL BIOCHEM BIOTECH, V165, P687, DOI 10.1007/s12010-011-9288-x
   Mulchandani P, 2001, ENVIRON SCI TECHNOL, V35, P2562, DOI 10.1021/es001773q
   Musameh M, 2013, ELECTROCHIM ACTA, V101, P209, DOI 10.1016/j.electacta.2012.11.030
   Pramanik S, 2011, J AM CHEM SOC, V133, P4153, DOI 10.1021/ja106851d
   Rai S., 2013, J POLYM
   Sadakiyo M, 2009, J AM CHEM SOC, V131, P9906, DOI 10.1021/ja9040016
   Savonnet M, 2012, CRYSTENGCOMM, V14, P4105, DOI 10.1039/c2ce00017b
   Tanabe KK, 2011, CHEM SOC REV, V40, P498, DOI 10.1039/c0cs00031k
   Thakur S, 2013, SENSOR ACTUAT B-CHEM, V178, P458, DOI 10.1016/j.snb.2013.01.010
   Wang C, 2011, J AM CHEM SOC, V133, P13445, DOI 10.1021/ja203564w
   Wang F, 2011, DALTON T, V40, P11856, DOI 10.1039/c1dt11130b
   Wang YP, 2012, INORG CHEM COMMUN, V19, P43, DOI 10.1016/j.inoche.2012.01.033
   Wu S, 2013, SENSOR ACTUAT B-CHEM, V177, P724, DOI 10.1016/j.snb.2012.11.069
   Yan JX, 2013, PESTIC BIOCHEM PHYS, V105, P197, DOI 10.1016/j.pestbp.2013.02.003
   Yoon YJ, 2014, SENSOR ACTUAT B-CHEM, V198, P233, DOI 10.1016/j.snb.2014.03.029
   Zhang TT, 2014, ANAL CHIM ACTA, V822, P23, DOI 10.1016/j.aca.2014.03.023
   Zhao LJ, 2013, SENSOR ACTUAT B-CHEM, V176, P818, DOI 10.1016/j.snb.2012.10.003
NR 34
TC 82
Z9 85
U1 5
U2 290
PU ELSEVIER ADVANCED TECHNOLOGY
PI OXFORD
PA OXFORD FULFILLMENT CENTRE THE BOULEVARD, LANGFORD LANE, KIDLINGTON,
   OXFORD OX5 1GB, OXON, ENGLAND
SN 0956-5663
EI 1873-4235
J9 BIOSENS BIOELECTRON
JI Biosens. Bioelectron.
PD MAR 15
PY 2015
VL 65
BP 226
EP 231
DI 10.1016/j.bios.2014.10.045
PG 6
WC Biophysics; Biotechnology & Applied Microbiology; Chemistry, Analytical;
   Electrochemistry; Nanoscience & Nanotechnology
WE Science Citation Index Expanded (SCI-EXPANDED)
SC Biophysics; Biotechnology & Applied Microbiology; Chemistry;
   Electrochemistry; Science & Technology - Other Topics
GA CA4NA
UT WOS:000348880000033
PM 25461162
DA 2023-07-01
ER

PT J
AU Tiwari, I
   Gupta, M
   Pandey, CM
   Mishra, V
AF Tiwari, Ida
   Gupta, Mandakini
   Pandey, Chandra Mouli
   Mishra, Vandini
TI Gold nanoparticle decorated graphene sheet-polypyrrole based
   nanocomposite: its synthesis, characterization and genosensing
   application
SO DALTON TRANSACTIONS
LA English
DT Article
ID DNA SENSOR; COMPOSITE FILMS; METHYLENE-BLUE; GRAPHITE OXIDE; BIOSENSOR;
   ELECTRODE; FABRICATION; PLATFORM; PYRROLE; COMPLEX
AB We report herein the synthesis of gold nanoparticle (GNP) decorated-graphene sheets (GO-GNPs) using the template of graphene oxide (GO) by a one-pot solution-based method. A polypyrrole-GO decorated GNP nanocomposite (GO-GNP/PPY) has been electropolymerized using a potentiodynamic method on an indium tin oxide (ITO) coated glass substrate. The as-synthesized nanocomposites are characterized by transmission electron microscopy, energy dispersive X-ray spectroscopy, scanning electron microscopy, thermogravimetric analysis, Fourier transform infrared and Raman spectroscopy. It has been found that GNPs of ca. 13 nm are uniformly dispersed on the surface of GO, and have a high electrochemically active surface area. The surface morphology studies show that PPY structure changes from nanoflowers to nanostars and then to nanosheets with an increase in the scan rate (20-200 mV s(-1)). The prepared GO-GNP/PPY/ITO electrode was further used as a genosensor, where the electrochemical response was measured using methylene blue (MB) as a redox indicator. The genosensor shows a response time of 60 s with high sensitivity (1 x 10(-15) M) and linearity (1 x 10(-15)-1 x 10(-6) M) with the correlation coefficient of 0.9975.
C1 [Tiwari, Ida; Gupta, Mandakini; Pandey, Chandra Mouli; Mishra, Vandini] Banaras Hindu Univ, Fac Sci, Dept Chem, Ctr Adv Study, Varanasi 221005, Uttar Pradesh, India.
C3 Banaras Hindu University (BHU)
RP Tiwari, I (通讯作者)，Banaras Hindu Univ, Fac Sci, Dept Chem, Ctr Adv Study, Varanasi 221005, Uttar Pradesh, India.
EM sensorsbhu@yahoo.co.in
RI Pandey, Chandra M/A-4045-2013; Gupta, Mandakini/AAU-5209-2021
OI Pandey, Chandra M/0000-0003-0079-0586; Tiwari, Ida/0000-0003-0313-3776
FU UGC; University Grant Commission, India [F.4-2/2006 (BSR)/CH/14-15/0164]
FX Authors are thankful to UGC for financial assistance. Authors are also
   thankful to Prof. O. N. Srivastava (BHU) for providing SEM and TEM
   facilities, Prof. B. Ray (Polymer Chemistry, Department of Chemistry)
   for double distillation of Pyrrole monomer, Prof. Ranjan Kumar (BHU) for
   Raman analysis and Mr Saurabh Kumar for conductivity measurements.
   Thanks are due to Dr Gajjala Sumana (CSIR-NPL) and Prof. B.D. Malhotra
   (DTU, Delhi) for interesting discussions. C.M. Pandey acknowledges
   University Grant Commission, India for providing Dr. D. S. Kothari
   Postdoctoral fellowship (No. F.4-2/2006 (BSR)/CH/14-15/0164).
CR Attarzadeh N, 2008, PROG ORG COAT, V63, P167, DOI 10.1016/j.porgcoat.2008.05.005
   Basavaraja C, 2011, MATER CHEM PHYS, V129, P787, DOI 10.1016/j.matchemphys.2011.05.057
   Bora C, 2012, POLYMER, V53, P923, DOI 10.1016/j.polymer.2011.12.054
   Bose S, 2011, NANOTECHNOLOGY, V22, DOI 10.1088/0957-4484/22/29/295202
   Bose S, 2010, POLYMER, V51, P5921, DOI 10.1016/j.polymer.2010.10.014
   Dubal DP, 2012, J MATER CHEM, V22, P3044, DOI 10.1039/c2jm14470k
   Erdem A, 2002, TURK J CHEM, V26, P851
   Erdem A, 2001, ELECTROANAL, V13, P219, DOI 10.1002/1521-4109(200103)13:3<219::AID-ELAN219>3.0.CO;2-7
   Gu Z, 2009, J MACROMOL SCI B, V48, P1093, DOI 10.1080/00222340903035576
   Gu ZG, 2011, ANAL CHIM ACTA, V701, P75, DOI 10.1016/j.aca.2011.06.015
   Guo Y, 2013, SENSOR ACTUAT B-CHEM, V184, P113, DOI 10.1016/j.snb.2013.04.046
   Huang KJ, 2014, BIOSENS BIOELECTRON, V55, P195, DOI 10.1016/j.bios.2013.11.061
   HUMMERS WS, 1958, J AM CHEM SOC, V80, P1339, DOI 10.1021/ja01539a017
   Jiang D., 2013, INT J ELECTROCHEM SC, V8
   Kassaee MZ, 2011, CHEM ENG J, V172, P540, DOI 10.1016/j.cej.2011.05.093
   Kudin KN, 2008, NANO LETT, V8, P36, DOI 10.1021/nl071822y
   Kumar S, 2015, BIOSENS BIOELECTRON, V73, P114, DOI 10.1016/j.bios.2015.05.040
   Kuralay F, 2009, ANAL CHIM ACTA, V643, P83, DOI 10.1016/j.aca.2009.03.051
   Lermo A, 2008, BIOSENS BIOELECTRON, V23, P1805, DOI 10.1016/j.bios.2008.02.020
   Li GJ, 2012, ELECTROCHIM ACTA, V63, P312, DOI 10.1016/j.electacta.2011.12.107
   Lim YS, 2013, J APPL POLYM SCI, V128, P224, DOI 10.1002/app.38174
   Liu HT, 2013, J MATER CHEM C, V1, P3104, DOI 10.1039/c3tc00067b
   Loaiza OA, 2007, TALANTA, V73, P838, DOI 10.1016/j.talanta.2007.04.059
   Mao XL, 2006, BIOSENS BIOELECTRON, V21, P1178, DOI 10.1016/j.bios.2005.04.021
   Niu SY, 2013, SENSOR ACTUAT B-CHEM, V176, P58, DOI 10.1016/j.snb.2012.08.085
   Pandey CM, 2013, NANOSCALE, V5, P3800, DOI 10.1039/c3nr34355c
   Pandey CM, 2011, BIOMACROMOLECULES, V12, P2925, DOI 10.1021/bm200490b
   Pandey CM, 2011, SENSOR ACTUAT B-CHEM, V151, P333, DOI 10.1016/j.snb.2010.07.046
   Prabhakar N, 2010, ELECTROANAL, V22, P2672, DOI 10.1002/elan.201000251
   Qu LT, 2004, J ELECTROANAL CHEM, V561, P149, DOI 10.1016/j.jelechem.2003.07.028
   Radhakrishnan S, 2013, BIOSENS BIOELECTRON, V47, P133, DOI 10.1016/j.bios.2013.02.049
   Rodriguez MI, 2005, IEEE SENS J, V5, P733, DOI 10.1109/JSEN.2005.845518
   Saner B, 2013, FULLER NANOTUB CAR N, V21, P233, DOI 10.1080/1536383X.2011.613536
   Shaktawat V, 2010, J OVONIC RES, V6, P239
   Sharma A, 2012, BIOSENS BIOELECTRON, V38, P107, DOI 10.1016/j.bios.2012.05.010
   Shchukin DG, 2006, J AM CHEM SOC, V128, P4560, DOI 10.1021/ja061028z
   Song M., 2012, J NANOMATER, P5
   Tan Y, 2013, SYNTHETIC MET, V175, P183, DOI 10.1016/j.synthmet.2013.05.014
   Tiwari I, 2015, SENSOR ACTUAT B-CHEM, V206, P276, DOI 10.1016/j.snb.2014.09.056
   Togo CA, 2007, BIOTECHNOL LETT, V29, P531, DOI 10.1007/s10529-006-9282-5
   Wang JP, 2014, SYNTHETIC MET, V194, P176, DOI 10.1016/j.synthmet.2014.04.026
   Wilson J, 2012, SENSOR ACTUAT B-CHEM, V171, P216, DOI 10.1016/j.snb.2012.03.019
   Xu CH, 2011, J MATER CHEM, V21, P11253, DOI 10.1039/c1jm11275a
   Yang MH, 2006, BIOMATERIALS, V27, P246, DOI 10.1016/j.biomaterials.2005.05.077
   Yang YS, 2001, J MATER CHEM, V11, P2022, DOI 10.1039/b102091i
   Zhang SS, 2008, SENSOR ACTUAT B-CHEM, V128, P529, DOI 10.1016/j.snb.2007.07.037
   Zhang W, 2013, MICROCHIM ACTA, V180, P1233, DOI 10.1007/s00604-013-1061-0
   Zhou N, 2009, TALANTA, V77, P1021, DOI 10.1016/j.talanta.2008.07.058
   Zhu CZ, 2012, J MATER CHEM, V22, P6300, DOI 10.1039/c2jm16699b
   Zou J, 2011, J SEP SCI, V34, P2765, DOI 10.1002/jssc.201100303
NR 50
TC 29
Z9 29
U1 3
U2 45
PU ROYAL SOC CHEMISTRY
PI CAMBRIDGE
PA THOMAS GRAHAM HOUSE, SCIENCE PARK, MILTON RD, CAMBRIDGE CB4 0WF, CAMBS,
   ENGLAND
SN 1477-9226
EI 1477-9234
J9 DALTON T
JI Dalton Trans.
PY 2015
VL 44
IS 35
BP 15557
EP 15566
DI 10.1039/c5dt01193k
PG 10
WC Chemistry, Inorganic & Nuclear
WE Science Citation Index Expanded (SCI-EXPANDED)
SC Chemistry
GA CQ2SX
UT WOS:000360452600027
PM 26242385
DA 2023-07-01
ER

PT J
AU Chiang, Y
   Jang, LS
   Tsai, SL
   Chen, MK
   Wang, MH
AF Chiang, Yang
   Jang, Ling-Sheng
   Tsai, Sung-Lin
   Chen, Ming-Kun
   Wang, Min-Haw
TI Impedance Analysis of Single Melanoma Cells in Microfluidic Devices
SO ELECTROANALYSIS
LA English
DT Article
DE Single-cell analysis (SCA); Antrodia cinnamomea (AC); Electric
   cell-substrate impedance sensing (ECIS); Electrochemical impedance
   spectroscopy (EIS); Apoptosis
ID BREAST-CANCER CELLS; SPECTROSCOPY; APOPTOSIS; PERMEABILITY; INHIBITION;
   INDUCTION; BIOSENSOR; SYSTEM
AB The electrical impedance analysis of single cells can provide information on cells' pathological condition in various environments. Cell electrical properties are affected by factors such as the location, adhesion, and size of the cell. The proposed microfluidic device captures a single cell, maintains growth conditions, and allows single-melanoma-cell impedance to be measured using an impedance analyzer and a function generator. The rate of impedance variation (ROIV) can be used to determine cell growth conditions. Cellular apoptosis affects cell size and membrane surface area, and thus the electrical prop-erties of cells. At 24 h without Antrodia cinnamomea (AC) addition, ROIV was 15.23%, 17.04%, and 12.60% at temperatures of 34 degrees C, 37 degrees C, and 40 degrees C, respectively. At 24 h and 37 degrees C, ROIV was 17.04%, 40.37%, and 45.02% for AC concentrations of 0, 20, and 40 mL/mL, respectively. The results show that the cell impedance variation of cells cultured without AC is much lower than that of cells cultured with AC. Regarding cellular morphology, with AC addition, the cells shrank obviously after 24 h, whereas they barely shrank without AC addition.
C1 [Chiang, Yang; Jang, Ling-Sheng; Tsai, Sung-Lin; Chen, Ming-Kun] Natl Cheng Kung Univ, Dept Elect Engn, Tainan 70101, Taiwan.
   [Chiang, Yang; Jang, Ling-Sheng; Tsai, Sung-Lin; Chen, Ming-Kun] Natl Cheng Kung Univ, Ctr Micro Nano Sci & Technol, Tainan 70101, Taiwan.
   [Wang, Min-Haw] Chinese Culture Univ, Dept Elect Engn, Taipei, Taiwan.
C3 National Cheng Kung University; National Cheng Kung University; Chinese
   Culture University
RP Wang, MH (通讯作者)，Chinese Culture Univ, Dept Elect Engn, Taipei, Taiwan.
EM min_how@yahoo.com.tw
FU National Science Council of Taiwan [NSC 101-2221-E-006-004-MY3];
   Ministry of Education in Taiwan
FX This study was financially supported by the National Science Council of
   Taiwan under Grant NSC 101-2221-E-006-004-MY3 and made use of shared
   facilities provided under the Program of Top 100 Universities
   Advancement funded by the Ministry of Education in Taiwan. The authors
   would like to thank the Center for Micro/Nano Science and Technology at
   National Cheng Kung University for access to major equipment throughout
   the duration of this study and for their general technical support. The
   authors would also like to thank Prof. Shun-Lai Li in Southern Taiwan
   University for providing cell samples.
CR Actis P, 2014, ACS NANO, V8, P875, DOI 10.1021/nn405612q
   Alfonta L, 2000, ANAL CHEM, V72, P927, DOI 10.1021/ac990439d
   BAO JZ, 1993, IEEE T BIO-MED ENG, V40, P364, DOI 10.1109/10.222329
   Chen J, 2011, LAB CHIP, V11, P3174, DOI 10.1039/c1lc20473d
   Dittami GM, 2008, J MICROELECTROMECH S, V17, P850, DOI 10.1109/JMEMS.2008.921726
   Estecha A, 2009, J CELL SCI, V122, P3492, DOI 10.1242/jcs.053157
   Forry SP, 2011, LAB CHIP, V11, P4041, DOI 10.1039/c1lc20505f
   GIAEVER I, 1992, CHEMTECH, V22, P116
   Gilchrist K. H., 2001, P TRANS OE01 EUR 15, P390
   Hong JL, 2012, SENSOR ACTUAT B-CHEM, V173, P927, DOI 10.1016/j.snb.2012.06.046
   Hseu YC, 2007, FOOD CHEM TOXICOL, V45, P1107, DOI 10.1016/j.fct.2006.12.012
   Jang LS, 2007, BIOMED MICRODEVICES, V9, P737, DOI 10.1007/s10544-007-9084-0
   Katz E, 2003, ELECTROANAL, V15, P913, DOI 10.1002/elan.200390114
   KERR JFR, 1972, BRIT J CANCER, V26, P239, DOI 10.1038/bjc.1972.33
   Kharitonov AB, 2000, J ELECTROANAL CHEM, V487, P133, DOI 10.1016/S0022-0728(00)00178-9
   Lai SY, 2012, JPN J APPL PHYS, V51, DOI 10.1143/JJAP.51.097001
   Lan KC, 2011, BIOSENS BIOELECTRON, V26, P2025, DOI 10.1016/j.bios.2010.08.080
   Liu QJ, 2009, BIOSENS BIOELECTRON, V24, P1305, DOI 10.1016/j.bios.2008.07.044
   Mernier G., 2010, SENSOR ACTUAT B-CHEM, V170, P2
   Mondal D, 2012, BIOMED MICRODEVICES, V14, P955, DOI 10.1007/s10544-012-9674-3
   Niikura M, 2004, ARCH VIROL, V149, P1279, DOI 10.1007/s00705-004-0306-y
   Oren Y, 2004, J MEMBRANE SCI, V239, P17, DOI 10.1016/j.memsci.2003.12.031
   Peruch F, 2014, IEEE T BIO-MED ENG, V61, P557, DOI 10.1109/TBME.2013.2283803
   Proskuryakov SY, 2003, EXP CELL RES, V283, P1, DOI 10.1016/S0014-4827(02)00027-7
   Rezaei-Tavirani M, 2013, IRAN J SCI TECHNOL A, V37, P161
   Rigel DS, 1996, J AM ACAD DERMATOL, V34, P839, DOI 10.1016/S0190-9622(96)90041-9
   Rosenthal A, 2005, BIOPHYS J, V88, P2193, DOI 10.1529/biophysj.104.049684
   SCHMUKLER R, 1988, PROCEEDINGS OF THE ANNUAL INTERNATIONAL CONFERENCE OF THE IEEE ENGINEERING IN MEDICINE AND BIOLOGY SOCIETY, PTS 1-4, P899, DOI 10.1109/IEMBS.1988.95238
   Sun T, 2010, MICROFLUID NANOFLUID, V8, P423, DOI 10.1007/s10404-010-0580-9
   Thakur M, 2012, BIOSENS BIOELECTRON, V35, P503, DOI 10.1016/j.bios.2012.03.024
   Nguyen TA, 2013, ANAL CHEM, V85, P11068, DOI 10.1021/ac402761s
   Tsai S. L., 2014, ELECTROPHORESIS, P1
   Tsai SL, 2014, ELECTROANAL, V26, P389, DOI 10.1002/elan.201300544
   Varshney M, 2008, TALANTA, V74, P518, DOI 10.1016/j.talanta.2007.06.027
   Verma N, 2003, BIOSENS BIOELECTRON, V18, P1219, DOI 10.1016/S0956-5663(03)00085-X
   Wang L, 2010, BIOSENS BIOELECTRON, V25, P990, DOI 10.1016/j.bios.2009.09.012
   Wegener J, 2000, EXP CELL RES, V259, P158, DOI 10.1006/excr.2000.4919
   Yang HL, 2006, CANCER LETT, V231, P215, DOI 10.1016/j.canlet.2005.02.004
   Ye L, 2003, J CELL PHYSIOL, V196, P362, DOI 10.1002/jcp.10315
   Yerlikaya A, 2008, INT J MOL MED, V22, P817, DOI 10.3892/ijmm_00000090
   Ziolkowska K, 2010, SENSOR ACTUAT B-CHEM, V145, P533, DOI 10.1016/j.snb.2009.11.010
NR 41
TC 5
Z9 5
U1 1
U2 44
PU WILEY-V C H VERLAG GMBH
PI WEINHEIM
PA POSTFACH 101161, 69451 WEINHEIM, GERMANY
SN 1040-0397
EI 1521-4109
J9 ELECTROANAL
JI Electroanalysis
PD OCT
PY 2014
VL 26
IS 10
BP 2129
EP 2137
DI 10.1002/elan.201400291
PG 9
WC Chemistry, Analytical; Electrochemistry
WE Science Citation Index Expanded (SCI-EXPANDED)
SC Chemistry; Electrochemistry
GA AR9WO
UT WOS:000343927400007
DA 2023-07-01
ER

PT J
AU Mohan, AMV
   Aswini, KK
   Biju, VM
AF Mohan, A. M. Vinu
   Aswini, K. K.
   Biju, V. M.
TI Electrochemical codeposition of gold
   particle-poly(2-(2-pyridyl)benzimidazole) hybrid film on glassy carbon
   electrode for the electrocatalytic oxidation of nitric oxide
SO SENSORS AND ACTUATORS B-CHEMICAL
LA English
DT Article
DE 2-(2-Pyridyl) benzimidazole; Gold particle; Nitric oxide; Amperometry
ID SELF-ASSEMBLED MONOLAYER; NANOPARTICLES; SENSOR; ACID; NO; HYDRAZINE;
   BIOSENSOR; DIFFUSION; CYSTEINE; RELEASE
AB A nitric oxide (NO) sensor was developed by coating gold particles (AuPs) dispersed poly(2-(2-pyridyl)benzimidazole) (PPBZ) film on glassy carbon (GC) electrode by cyclic voltammetry. The PPBZ film modification enhances the electron transfer kinetics and the AuPs increase the surface area and electrocatalytic activities of GC electrode. A 4.04 fold increase in anodic current with 100 mV shifting of the peak potential towards less positive side was observed for the composite film modified electrode compared to that of bare GC electrode. The electron transfer coefficient, electron transfer rate constant, diffusion coefficient and catalytic rate constant for the electrooxidation of NO were investigated. The amperometric measurements revealed a linear range of detection from 1.7 x 10(-8) to 2.0 x 10(-6) M with a detection limit of 3.7 nM (S/N = 3) and sensitivity of 6.45 AM(-1) cm(-2). The modified electrode possessed remarkable stability and reproducibility towards NO detection and was successfully applied for the detection of NO released from the living tissues. (C) 2014 Elsevier B.V. All rights reserved.
C1 [Mohan, A. M. Vinu; Aswini, K. K.; Biju, V. M.] Natl Inst Technol, Dept Chem, Tiruchirappalli 620015, Tamil Nadu, India.
C3 National Institute of Technology (NIT System); National Institute of
   Technology Tiruchirappalli
RP Biju, VM (通讯作者)，Natl Inst Technol, Dept Chem, Tiruchirappalli 620015, Tamil Nadu, India.
EM vinumohan756@gmail.com; aswinikk@ymail.com; vmbiju@ymail.com
RI Mohanan, Vinu Mohan Allibai/Q-3042-2016; BIJU, V M/AAY-9280-2021
OI Mohanan, Vinu Mohan Allibai/0000-0002-6335-4426; 
FU Ministry of Human Resource Development; DST-FIST
FX Authors (Vinu Mohan A. M., Aswini K. K. and V. M. Biju) are grateful to
   Ministry of Human Resource Development and DST-FIST for the financial
   support. Authors also thank Dr. J.D. Sudha, NIIST, Thiruvananthapuram
   for material characterization.
CR Agui L, 2006, SENSOR ACTUAT B-CHEM, V113, P272, DOI 10.1016/j.snb.2005.03.001
   AOKI T, 1990, BIOMED CHROMATOGR, V4, P128, DOI 10.1002/bmc.1130040311
   ARROYO CM, 1991, FREE RADICAL RES COM, V14, P145, DOI 10.3109/10715769109094127
   Bosca L, 1999, CELL SIGNAL, V11, P239, DOI 10.1016/S0898-6568(98)00064-3
   Bula R.L., 2007, AM J CARDIOL, V99, P7
   Chen X, 2009, THIN SOLID FILMS, V517, P2787, DOI 10.1016/j.tsf.2008.10.099
   Crespilho FN, 2006, ELECTROCHEM COMMUN, V8, P1665, DOI 10.1016/j.elecom.2006.07.032
   Deng XC, 2010, TALANTA, V82, P1218, DOI 10.1016/j.talanta.2010.06.035
   Griveau S, 2009, ELECTROANAL, V21, P631, DOI 10.1002/elan.200804300
   Grossi L, 2002, J ORG CHEM, V67, P8625, DOI 10.1021/jo026154+
   HARRISON JA, 1970, J ELECTROANAL CHEM, V28, P131, DOI 10.1016/S0022-0728(70)80288-1
   He Y, 2003, BIOORG MED CHEM LETT, V13, P3253, DOI 10.1016/S0960-894X(03)00661-9
   Iyer ESS, 2012, J PHYS CHEM B, V116, P1586, DOI 10.1021/jp210145e
   KELM M, 1988, BIOCHEM BIOPH RES CO, V154, P236, DOI 10.1016/0006-291X(88)90675-4
   Lancaster JR, 2006, CANCER RES, V66, P6459, DOI 10.1158/0008-5472.CAN-05-2900
   LAVIRON E, 1979, J ELECTROANAL CHEM, V101, P19, DOI 10.1016/S0022-0728(79)80075-3
   Li J, 2007, SENSOR ACTUAT B-CHEM, V126, P527, DOI 10.1016/j.snb.2007.03.044
   Li YJ, 2008, J ELECTROANAL CHEM, V622, P103, DOI 10.1016/j.jelechem.2008.05.007
   Liu YC, 2006, ELECTROCHEM COMMUN, V8, P1163, DOI 10.1016/j.elecom.2006.05.019
   Luo N, 2007, ELECTROANAL, V19, P2117, DOI 10.1002/elan.200703930
   MALINSKI T, 1993, BIOCHEM BIOPH RES CO, V193, P1076, DOI 10.1006/bbrc.1993.1735
   Maskus M, 1996, ANAL CHEM, V68, P3128, DOI 10.1021/ac951063g
   Metwally KA, 2006, BIOORGAN MED CHEM, V14, P8675, DOI 10.1016/j.bmc.2006.08.022
   MONCADA S, 1991, PHARMACOL REV, V43, P109
   Ozkay Y, 2010, EUR J MED CHEM, V45, P3293, DOI 10.1016/j.ejmech.2010.04.012
   PALMER RMJ, 1988, NATURE, V333, P664, DOI 10.1038/333664a0
   PALMER RMJ, 1987, NATURE, V327, P524, DOI 10.1038/327524a0
   Peng YF, 2009, SENSOR ACTUAT B-CHEM, V137, P656, DOI 10.1016/j.snb.2009.01.003
   PRIETO FR, 1990, J PHYS CHEM-US, V94, P8536
   Santos RM, 2013, BIOSENS BIOELECTRON, V44, P152, DOI 10.1016/j.bios.2013.01.015
   Santos VN, 2013, ELECTROCHIM ACTA, V91, P1, DOI 10.1016/j.electacta.2012.11.132
   Sattarahmady N, 2011, ANAL BIOCHEM, V409, P74, DOI 10.1016/j.ab.2010.09.032
   Sikes HD, 2001, SCIENCE, V291, P1519, DOI 10.1126/science.1055745
   Sivanesan A, 2010, ELECTROANAL, V22, P639, DOI 10.1002/elan.200900443
   SNYDER SH, 1992, SCIENCE, V257, P494, DOI 10.1126/science.1353273
   STAMLER JS, 1994, CELL, V78, P931, DOI 10.1016/0092-8674(94)90269-0
   Starcevic K, 2007, BIOORGAN MED CHEM, V15, P4419, DOI 10.1016/j.bmc.2007.04.032
   Taha ZH, 2003, TALANTA, V61, P3, DOI 10.1016/S0039-9140(03)00354-0
   Taj S, 2000, J APPL POLYM SCI, V77, P112, DOI 10.1002/(SICI)1097-4628(20000705)77:1<112::AID-APP15>3.3.CO;2-K
   Ting SL, 2013, ELECTROCHIM ACTA, V111, P441, DOI 10.1016/j.electacta.2013.08.036
   TRASATTI S, 1991, PURE APPL CHEM, V63, P711, DOI 10.1351/pac199163050711
   Tsaih ML, 1999, J APPL POLYM SCI, V73, P2041, DOI 10.1002/(SICI)1097-4628(19990906)73:10<2041::AID-APP22>3.0.CO;2-T
   Wang YZ, 2009, BIOELECTROCHEMISTRY, V74, P301, DOI 10.1016/j.bioelechem.2008.11.002
   Zhao LL, 2012, SENSOR ACTUAT B-CHEM, V171, P563, DOI 10.1016/j.snb.2012.05.035
   Zheng DY, 2008, ELECTROCHEM COMMUN, V10, P90, DOI 10.1016/j.elecom.2007.10.027
   Zhou N, 2006, ANAL CHEM, V78, P5227, DOI 10.1021/ac0605492
NR 46
TC 14
Z9 14
U1 2
U2 39
PU ELSEVIER SCIENCE SA
PI LAUSANNE
PA PO BOX 564, 1001 LAUSANNE, SWITZERLAND
EI 0925-4005
J9 SENSOR ACTUAT B-CHEM
JI Sens. Actuator B-Chem.
PD JUN
PY 2014
VL 196
BP 406
EP 412
DI 10.1016/j.snb.2014.02.030
PG 7
WC Chemistry, Analytical; Electrochemistry; Instruments & Instrumentation
WE Science Citation Index Expanded (SCI-EXPANDED)
SC Chemistry; Electrochemistry; Instruments & Instrumentation
GA AE0KC
UT WOS:000333652400054
DA 2023-07-01
ER

PT J
AU Chen, ZB
   Guo, JX
   Li, J
   Guo, L
AF Chen, Zhengbo
   Guo, Junxia
   Li, Jing
   Guo, Lin
TI An electrochemical aptasensor based on the amplification of two kinds of
   gold nanocrystals for the assay of L-histidine with picomolar detection
   limit
SO NANOTECHNOLOGY
LA English
DT Article
ID MASS-SPECTROMETRY; AMINO-ACIDS; DNA; BIOSENSOR; CHROMATOGRAPHY;
   HYBRIDIZATION; SURFACES; ELECTROPHORESIS; NANOTUBES; OXIDATION
AB Au nanocrystals (NCs) enclosed by higher-index facets have high surface chemical activity. They attract much attention because of their excellent biocompatibility. In this work, well-defined elongated tetrahexahedral (ETHH) Au NCs and end-truncated ETHH with high-index facets are successfully prepared by using a single surfactant system of didodecyldimethylammonium bromide (DDAB) and a binary system of cetyltrimethylammoniumbromide and DDAB in two-step seed-mediated growth. The characteristics of high-index facet Au NC modified electronic aptamer-based sensors are presented and they are applicable to a wide range of aptamers. Herein, we only take L-histidine as the representative sensing target. With modification of the Au NCs, a very low detection limit (sub-picomolar) is obtained. In particular, a detailed sensitivity comparison between the modification of end-truncated ETHH and ETHH Au NCs is presented to demonstrate the slight difference in the chemical activities of Au NCs with different high-index facets. Our work sheds light on the large scale fabrication of Au/metallic NCs with high-index facets and also provides a new eye-opening example of engineering ultra-sensitive DNA sensors based on Au NCs.
C1 [Chen, Zhengbo] Capital Normal Univ, Dept Chem, Beijing 100048, Peoples R China.
   [Guo, Junxia] Railway Police Coll, Zhengzhou 450053, Peoples R China.
   [Li, Jing; Guo, Lin] Beihang Univ, Sch Chem & Environm, Beijing 100191, Peoples R China.
C3 Capital Normal University; Railway Police College; Beihang University
RP Chen, ZB (通讯作者)，Capital Normal Univ, Dept Chem, 105 West 3rd Ring Rd North, Beijing 100048, Peoples R China.
EM czb979216@sina.com; guolin@buaa.edu.cn
FU National Natural Science Foundation of China [20903008, 20973019,
   50725208]
FX This work was financially supported by Dr start-up capital and the
   National Natural Science Foundation of China (nos 20903008, 20973019,
   and 50725208).
CR Baker BR, 2006, J AM CHEM SOC, V128, P3138, DOI 10.1021/ja056957p
   Bruchez M, 1998, SCIENCE, V281, P2013, DOI 10.1126/science.281.5385.2013
   Chang HX, 2010, ANAL CHEM, V82, P2341, DOI 10.1021/ac9025384
   Chen LC, 2008, ELECTROCHIM ACTA, V53, P2883, DOI 10.1016/j.electacta.2007.10.071
   Chen RJ, 2001, J AM CHEM SOC, V123, P3838, DOI 10.1021/ja010172b
   Cui Y, 2001, SCIENCE, V293, P1289, DOI 10.1126/science.1062711
   Famulok M, 2007, CHEM REV, V107, P3715, DOI 10.1021/cr0306743
   Fan CH, 2003, P NATL ACAD SCI USA, V100, P9134, DOI 10.1073/pnas.1633515100
   Ferapontova EE, 2008, J AM CHEM SOC, V130, P4256, DOI 10.1021/ja711326b
   Hansen JA, 2006, J AM CHEM SOC, V128, P2228, DOI 10.1021/ja060005h
   HENKIN RI, 1975, ARCH NEUROL-CHICAGO, V32, P745, DOI 10.1001/archneur.1975.00490530067006
   Hirst J, 1998, J AM CHEM SOC, V120, P7085, DOI 10.1021/ja980380c
   Hovorka SW, 2002, ANAL BIOCHEM, V300, P206, DOI 10.1006/abio.2001.5447
   Jalali-Heravi M, 2005, ELECTROPHORESIS, V26, P1874, DOI 10.1002/elps.200410308
   Jin Y, 2007, BIOSENS BIOELECTRON, V22, P1126, DOI 10.1016/j.bios.2006.04.011
   Lata S, 2005, J AM CHEM SOC, V127, P10205, DOI 10.1021/ja050690c
   Li XH, 2004, TALANTA, V62, P367, DOI 10.1016/j.talanta.2003.08.004
   Lim JK, 2008, SPECTROCHIM ACTA A, V69, P286, DOI 10.1016/j.saa.2007.05.007
   Miyagi M, 2008, ANAL CHEM, V80, P6481, DOI 10.1021/ac8009643
   Namera A, 2002, J CHROMATOGR B, V776, P49, DOI 10.1016/S1570-0232(02)00075-2
   Nikoobakht B, 2003, CHEM MATER, V15, P1957, DOI 10.1021/cm0207321
   Peterson AW, 2002, J AM CHEM SOC, V124, P14601, DOI 10.1021/ja0279996
   Roth A, 1998, P NATL ACAD SCI USA, V95, P6027, DOI 10.1073/pnas.95.11.6027
   Staden RISV, 2007, SENSOR ACTUAT B-CHEM, V120, P399, DOI 10.1016/j.snb.2006.02.033
   Taton TA, 2000, SCIENCE, V289, P1757, DOI 10.1126/science.289.5485.1757
   Tombelli S, 2009, CURR OPIN MOL THER, V11, P179
   Wade AM, 1998, J NUTR BIOCHEM, V9, P308, DOI 10.1016/S0955-2863(98)00022-9
   White RJ, 2010, ANALYST, V135, P589, DOI 10.1039/b921253a
   Wong SS, 1998, NATURE, V394, P52, DOI 10.1038/27873
   Xiao Y, 2005, J AM CHEM SOC, V127, P17990, DOI 10.1021/ja056555h
   Yang ZP, 2005, PROTEOMICS, V5, P3353, DOI 10.1002/pmic.200401190
   Yu HZ, 2003, ANAL CHEM, V75, P3902, DOI 10.1021/ac034318w
   Zhang J, 2010, SMALL, V6, P201, DOI 10.1002/smll.200901012
   Zhang YL, 2009, ANAL CHEM, V81, P1982, DOI 10.1021/ac802512d
   Zhao SL, 2001, ANAL CHIM ACTA, V426, P65, DOI 10.1016/S0003-2670(00)01170-3
   Zuo XL, 2007, J AM CHEM SOC, V129, P1042, DOI 10.1021/ja067024b
NR 36
TC 9
Z9 10
U1 1
U2 67
PU IOP PUBLISHING LTD
PI BRISTOL
PA TEMPLE CIRCUS, TEMPLE WAY, BRISTOL BS1 6BE, ENGLAND
SN 0957-4484
J9 NANOTECHNOLOGY
JI Nanotechnology
PD JUL 26
PY 2013
VL 24
IS 29
AR 295501
DI 10.1088/0957-4484/24/29/295501
PG 7
WC Nanoscience & Nanotechnology; Materials Science, Multidisciplinary;
   Physics, Applied
WE Science Citation Index Expanded (SCI-EXPANDED)
SC Science & Technology - Other Topics; Materials Science; Physics
GA 176FL
UT WOS:000321289000008
PM 23799661
DA 2023-07-01
ER

PT J
AU Ma, CP
   Zhao, CH
   Ge, YJ
   Shi, C
AF Ma, Cuiping
   Zhao, Chunhui
   Ge, Yujie
   Shi, Chao
TI Aptameric Molecular Switch for Cascade Signal Amplification
SO CLINICAL CHEMISTRY
LA English
DT Article
ID ROLLING CIRCLE AMPLIFICATION; POLYMERASE-CHAIN-REACTION; ELECTROCHEMICAL
   BIOSENSOR; DNA; PROBE; NANOPARTICLES; THROMBIN; MACHINE; COCAINE; BIND
AB BACKGROUND: High sensitivity of analysis is constantly in demand in biomedical research and clinical diagnosis. In recent years aptamer-based analytical methods have been developed for protein detection. We developed a cascade signal amplification strategy based on molecular switches and aptamers to improve protein detection.
   METHODS: Our cascade signal amplification strategy based on molecular switches and aptamers consisted of 2 steps, including the recognition and the triggering of a polymerase reaction. The procedure was designed to simplify the analysis by detecting trace amounts of target isothermally, in real time, and in a homogeneous solution. We applied this method to measure thrombin in human serum samples.
   RESULTS: This cascade signal amplification strategy exhibited a linear response in thrombin concentration from 0.3 to 10 nmol/L, with a detection limit of 1.7 x 10(-10) mol/L within 60 min. Results of the analysis of thrombin in human serum diluted 1:1 appeared to be linear, as was observed in buffer, in the tested concentration range of 0.3-10 nmol/L.
   CONCLUSIONS: The aptameric sensor provides promising potential for detecting and screening trace concentrations of biomarkers in complex matrices for clinical applications. (C) 2011 American Association for Clinical Chemistry
C1 [Ma, Cuiping; Zhao, Chunhui; Ge, Yujie; Shi, Chao] Qingdao Univ Sci & Technol, Coll Chem & Mol Engn, State Key Lab Base Ecochem Engn, Qingdao 266042, Peoples R China.
C3 Qingdao University of Science & Technology
RP Shi, C (通讯作者)，Qingdao Univ Sci & Technol, Coll Chem & Mol Engn, State Key Lab Base Ecochem Engn, Zhengzhou Rd 53, Qingdao 266042, Peoples R China.
EM sc169@163.com
OI Ma, Cuiping/0000-0001-5491-7269
FU National Natural Science Foundation of China [31170758]; Science and
   Technology Development Project of Shandong Province [2011GGB01038];
   Qingdao University of Science and Technology [0022335]
FX National Natural Science Foundation of China (no. 31170758), Science and
   Technology Development Project of Shandong Province (2011GGB01038), and
   the Research Initial Funding Project for Doctors in Qingdao University
   of Science and Technology (no. 0022335).
CR Bi S, 2010, CHEM COMMUN, V46, P5509, DOI 10.1039/c0cc00127a
   BOCK LC, 1992, NATURE, V355, P564, DOI 10.1038/355564a0
   Cheng W, 2010, ANAL CHEM, V82, P3337, DOI 10.1021/ac100144g
   Connolly AR, 2010, ANGEW CHEM INT EDIT, V49, P2720, DOI 10.1002/anie.200906992
   Ding CF, 2010, ANAL CHEM, V82, P2850, DOI 10.1021/ac902818w
   Dittmer WU, 2004, ANGEW CHEM INT EDIT, V43, P3550, DOI 10.1002/anie.200353537
   Du Y, 2008, ANAL CHEM, V80, P5110, DOI 10.1021/ac800303c
   GUEST CR, 1991, BIOCHEMISTRY-US, V30, P8759, DOI 10.1021/bi00100a007
   Guo Q., 2009, NUCLEIC ACIDS RES, V37, pe
   He JL, 2010, ANAL CHEM, V82, P1358, DOI 10.1021/ac902416u
   Hermann T, 2000, SCIENCE, V287, P820, DOI 10.1126/science.287.5454.820
   Jarvius J, 2006, NAT METHODS, V3, P725, DOI 10.1038/NMETH916
   Jayasena SD, 1999, CLIN CHEM, V45, P1628
   Li N, 2009, ANAL CHEM, V81, P4906, DOI 10.1021/ac900578a
   Li XM, 2006, ANAL CHEM, V78, P7886, DOI 10.1021/ac061518+
   Lu Y, 2008, ANAL CHEM, V80, P1883, DOI 10.1021/ac7018014
   MULLIS K, 1986, COLD SPRING HARB SYM, V51, P263, DOI 10.1101/SQB.1986.051.01.032
   Niu SY, 2010, CHEM COMMUN, V46, P3089, DOI 10.1039/c000166j
   Notomi T, 2000, NUCLEIC ACIDS RES, V28, DOI 10.1093/nar/28.12.e63
   Shlyahovsky B, 2007, J AM CHEM SOC, V129, P3814, DOI 10.1021/ja069291n
   Stoltenburg R, 2007, BIOMOL ENG, V24, P381, DOI 10.1016/j.bioeng.2007.06.001
   Xiang Y, 2010, BIOSENS BIOELECTRON, V25, P2539, DOI 10.1016/j.bios.2010.04.007
   Yang HH, 2008, J AM CHEM SOC, V130, P6320, DOI 10.1021/ja801339w
   Zhang DY, 2007, SCIENCE, V318, P1121, DOI 10.1126/science.1148532
   Zhang SS, 2008, ANAL CHEM, V80, P8382, DOI 10.1021/ac800857p
   Zhang SS, 2008, ANAL CHEM, V80, P7206, DOI 10.1021/ac800847r
   Zhao Q, 2008, ANAL CHEM, V80, P3915, DOI 10.1021/ac702567x
NR 27
TC 19
Z9 20
U1 2
U2 45
PU AMER ASSOC CLINICAL CHEMISTRY
PI WASHINGTON
PA 2101 L STREET NW, SUITE 202, WASHINGTON, DC 20037-1526 USA
SN 0009-9147
EI 1530-8561
J9 CLIN CHEM
JI Clin. Chem.
PD FEB
PY 2012
VL 58
IS 2
BP 384
EP 390
DI 10.1373/clinchem.2011.173195
PG 7
WC Medical Laboratory Technology
WE Science Citation Index Expanded (SCI-EXPANDED)
SC Medical Laboratory Technology
GA 892RQ
UT WOS:000300303700011
PM 22173644
OA Bronze, Green Published
DA 2023-07-01
ER

PT J
AU Xiang, W
   Yao, HF
   Wang, SB
   Dong, YP
AF Xiang, Wei
   Yao, Haifeng
   Wang, Shangbing
   Dong, Yongping
TI Enhancing effect of black phosphorus quantum dots on
   electrochemiluminescence of Ir(dF(CF3)ppy)2(bpy) in ionic liquid medium
   and its sensing application
SO JOURNAL OF ELECTROANALYTICAL CHEMISTRY
LA English
DT Article
DE Ionic liquid; Electrochemiluminescence; Ir(dF(CF3)ppy)2(bpy); BPQDs;
   Dopamine
ID ELECTROGENERATED CHEMILUMINESCENCE; IRIDIUM(III) COMPLEX;
   ELECTRON-TRANSFER; NANOPARTICLES; SENSORS; SYSTEM
AB Room temperature ionic liquids are increasingly used in electrochemical measurement because of their excel-lent properties. In the present work, a strong anodic electrochemiluminescence (ECL) of one kind of water insoluble iridium complex (Ir(dF(CF3)ppy)2(bpy)) was obtained in ionic liquid medium through immobilizing it onto the electrode via solvent evaporation method. Black phosphorus quantum dots (BPQDs) could not only enhance the anodic ECL, but also generate a new anodic ECL at lower potential. The spectral investigation indi-cated that BPQDs could interact with Ir(dF(CF3)ppy)2(bpy) to enhance ECL signal and induce new ECL. Dopamine could compete with Ir complex to interact with BPQDs, which exhibited apparent inhibiting effect on ECL emission. As a result, dopamine was sensitively detected in the range of 0.1 nM to 0.1 mu M with a detec-tion limit of 3.76 x 10-11 mol L-1. The present work revealed that iridium complex ECL could be obtained in ionic liquids, which provided new avenue for the fabrication of ECL biosensor.
C1 [Xiang, Wei; Yao, Haifeng; Wang, Shangbing; Dong, Yongping] Anhui Univ Technol, Sch Chem & Chem Engn, Maanshan 243002, Anhui, Peoples R China.
C3 Anhui University of Technology
RP Wang, SB; Dong, YP (通讯作者)，Anhui Univ Technol, Sch Chem & Chem Engn, Maanshan 243002, Anhui, Peoples R China.
EM wwsb@ahut.edu.cn; dongyp524@163.com
FU National Natural Science Foundation of China [21575002]; Natural Science
   Founda- tion of Anhui Province [2108085MB66]
FX This research was financially supported by National Natural Science
   Foundation of China (No. 21575002) , Natural Science Founda- tion of
   Anhui Province (No. 2108085MB66) .
CR Castner EW, 2011, ANNU REV PHYS CHEM, V62, P85, DOI [10.1146/annurev.physchem.032210-103421, 10.1146/annurev-physchem-032210-103421]
   Chen C, 2019, NANO LETT, V19, P1488, DOI 10.1021/acs.nanolett.8b04041
   Chu L, 2012, MAT SCI ENG C-MATER, V32, P2169, DOI 10.1016/j.msec.2012.05.047
   Colombo A, 2020, COORDIN CHEM REV, V414, DOI 10.1016/j.ccr.2020.213293
   Fernandez-Hernandez JM, 2016, ANAL CHEM, V88, P4174, DOI 10.1021/acs.analchem.6b00312
   Gao CM, 2020, ANAL CHEM, V92, P6822, DOI 10.1021/acs.analchem.0c01033
   Ge JJ, 2019, ANAL CHEM, V91, P3546, DOI 10.1021/acs.analchem.8b05362
   Guo WL, 2019, J NANOSCI NANOTECHNO, V19, P5762, DOI 10.1166/jnn.2019.16576
   Gusmao R, 2017, ANGEW CHEM INT EDIT, V56, P8052, DOI 10.1002/anie.201610512
   Huang H, 2016, SCI REP-UK, V6, DOI 10.1038/srep25518
   Kaur G, 2022, J MOL LIQ, V351, DOI 10.1016/j.molliq.2022.118556
   Lai CW, 2008, SMALL, V4, P218, DOI 10.1002/smll.200700283
   Li MJ, 2011, ANALYST, V136, P205, DOI 10.1039/c0an00444h
   Li M, 2013, SENSOR ACTUAT B-CHEM, V181, P50, DOI 10.1016/j.snb.2013.01.042
   Li Q, 2012, ADV MATER, V24, P4745, DOI 10.1002/adma.201201931
   Liang ZH, 2020, CHEM ENG J, V385, DOI 10.1016/j.cej.2019.123825
   Liu HW, 2018, ADV MATER, V30, DOI 10.1002/adma.201800295
   Liu H, 2019, TALANTA, V199, P507, DOI 10.1016/j.talanta.2019.02.099
   Liu WY, 2013, ANAL CHIM ACTA, V770, P132, DOI 10.1016/j.aca.2013.01.039
   Liu X, 2008, ANAL CHEM, V80, P5377, DOI 10.1021/ac8003715
   Ma YL, 2022, J MATER SCI TECHNOL, V116, P50, DOI 10.1016/j.jmst.2021.11.039
   Menne S, 2013, ELECTROCHEM COMMUN, V31, P39, DOI 10.1016/j.elecom.2013.02.026
   Miao WJ, 2002, J AM CHEM SOC, V124, P14478, DOI 10.1021/ja027532v
   Mittal H, 2020, CELLULOSE, V27, P8269, DOI 10.1007/s10570-020-03365-6
   Mu JJ, 2015, MICROCHIM ACTA, V182, P2561, DOI 10.1007/s00604-015-1626-1
   Muginova SV, 2017, ANAL SCI, V33, P261, DOI 10.2116/analsci.33.261
   Quinn BM, 2002, LANGMUIR, V18, P1734, DOI 10.1021/la011458x
   Singh VV, 2012, INT J ELECTROCHEM, V2012, DOI 10.1155/2012/165683
   Tan CL, 2017, CHEM REV, V117, P6225, DOI 10.1021/acs.chemrev.6b00558
   Tucker JW, 2011, CHEM COMMUN, V47, P5040, DOI 10.1039/c1cc10827a
   Wang FF, 2021, ANAL CHEM, V93, P1702, DOI 10.1021/acs.analchem.0c04307
   Wang Q, 2021, ANAL CHEM, V93, P13373, DOI 10.1021/acs.analchem.1c03183
   Wang WH, 2016, CHEM COMMUN, V52, P3611, DOI 10.1039/c5cc10383e
   Wang XL, 2016, SCI BULL, V61, P1281, DOI 10.1007/s11434-016-1151-6
   Wang Y, 2017, ACS APPL MATER INTER, V9, P36281, DOI 10.1021/acsami.7b08763
   Wang YH, 2021, J HAZARD MATER, V403, DOI 10.1016/j.jhazmat.2020.123601
   Wu TH, 2019, TALANTA, V194, P98, DOI 10.1016/j.talanta.2018.09.107
   Xiang CL, 2008, ELECTROCHEM COMMUN, V10, P38, DOI 10.1016/j.elecom.2007.10.030
   Xu HF, 2016, SENSOR ACTUAT B-CHEM, V236, P8, DOI 10.1016/j.snb.2016.05.056
   Yang GM, 2021, SENSOR ACTUAT B-CHEM, V341, DOI 10.1016/j.snb.2021.130008
   Zhang GR, 2016, J ENERGY CHEM, V25, P199, DOI 10.1016/j.jechem.2016.01.007
   Zhang L, 2018, ANALYST, V143, P304, DOI 10.1039/c7an01617d
   Zhao JJ, 2016, SENSOR ACTUAT B-CHEM, V223, P246, DOI 10.1016/j.snb.2015.09.105
NR 43
TC 0
Z9 0
U1 1
U2 1
PU ELSEVIER SCIENCE SA
PI LAUSANNE
PA PO BOX 564, 1001 LAUSANNE, SWITZERLAND
SN 1572-6657
EI 1873-2569
J9 J ELECTROANAL CHEM
JI J. Electroanal. Chem.
PD JUL 15
PY 2023
VL 941
AR 117522
DI 10.1016/j.jelechem.2023.117522
EA MAY 2023
PG 7
WC Chemistry, Analytical; Electrochemistry
WE Science Citation Index Expanded (SCI-EXPANDED)
SC Chemistry; Electrochemistry
GA I3RG8
UT WOS:001001978500001
DA 2023-07-01
ER

PT J
AU Muttaqien, SE
   Khoris, IM
   Pambudi, S
   Park, EY
AF Muttaqien, Sjaikhurrizal El
   Khoris, Indra Memdi
   Pambudi, Sabar
   Park, Enoch Y. Y.
TI Nanosphere Structures Using Various Materials: A Strategy for Signal
   Amplification for Virus Sensing
SO SENSORS
LA English
DT Review
DE nanobiosensor; virus detection; signal amplification; nanosphere;
   polymeric nanosphere; carbon-based nanosphere; silica-based nanospheres;
   metal-organic framework (MOF)-based nanosphere
ID METAL-ORGANIC FRAMEWORKS; CARBON NANOSPHERES; ELECTROCHEMICAL
   IMMUNOSENSOR; IMMUNOCHROMATOGRAPHIC ASSAY; ULTRASENSITIVE DETECTION;
   HYDROTHERMAL SYNTHESIS; SYNTHETIC ROUTES; NANOPARTICLES; LABEL; SPHERES
AB Nanomaterials have been explored in the sensing research field in the last decades. Mainly, 3D nanomaterials have played a vital role in advancing biomedical applications, and less attention was given to their application in the field of biosensors for pathogenic virus detection. The versatility and tunability of a wide range of nanomaterials contributed to the development of a rapid, portable biosensor platform. In this review, we discuss 3D nanospheres, one of the classes of nanostructured materials with a homogeneous and dense matrix wherein a guest substance is carried within the matrix or on its surface. This review is segmented based on the type of nanosphere and their elaborative application in various sensing techniques. We emphasize the concept of signal amplification strategies using different nanosphere structures constructed from a polymer, carbon, silica, and metal-organic framework (MOF) for rendering high-level sensitivity of virus detection. We also briefly elaborate on some challenges related to the further development of nanosphere-based biosensors, including the toxicity issue of the used nanomaterial and the commercialization hurdle.
C1 [Muttaqien, Sjaikhurrizal El; Khoris, Indra Memdi; Park, Enoch Y. Y.] Shizuoka Univ, Res Inst Green Sci & Technol, 836 Ohya Suruga Ku, Shizuoka 4228529, Japan.
   [Muttaqien, Sjaikhurrizal El; Pambudi, Sabar] PUSPIPTEK, Natl Res & Innovat Agcy BRIN, Res Ctr Vaccine & Drugs, LAPTIAB 1, Tangerang Selatan 15314, Indonesia.
C3 Shizuoka University; National Research & Innovation Agency of Indonesia
   (BRIN)
RP Khoris, IM; Park, EY (通讯作者)，Shizuoka Univ, Res Inst Green Sci & Technol, 836 Ohya Suruga Ku, Shizuoka 4228529, Japan.
EM indra.memdi.khoris.17@shizuoka.ac.jp; park.enoch@shizuoka.ac.jp
OI Muttaqien, Sjaikhurrizal El/0000-0001-9239-3179; Park, Enoch
   Y./0000-0002-7840-1424
FU Japan Society for the Promotion of Science (JSPS) [20J22358]; Fund for
   the Promotion of Joint International Research, Fostering Joint
   International Research B [20KK0115]
FX This research was funded by the Japan Society for the Promotion of
   Science (JSPS) for a research fellowship-DC, 20J22358, and partially
   supported by the Fund for the Promotion of Joint International Research,
   Fostering Joint International Research B (grant 20KK0115).
CR Achadu OJ, 2022, NANOSCALE ADV, V4, P871, DOI 10.1039/d1na00746g
   Aguilar-Palma R, 2021, Z ANORG ALLG CHEM, V647, P1532, DOI 10.1002/zaac.202000453
   Ameller T, 2003, PHARMACEUT RES, V20, P1063, DOI 10.1023/A:1024418524688
   Asefa T, 2009, ANALYST, V134, P1980, DOI 10.1039/b911965p
   Baati T, 2013, CHEM SCI, V4, P1597, DOI 10.1039/c3sc22116d
   Baccile N, 2010, CHEMSUSCHEM, V3, P246, DOI 10.1002/cssc.200900124
   BRANNONPEPPAS L, 1995, INT J PHARMACEUT, V116, P1, DOI 10.1016/0378-5173(94)00324-X
   Campas M, 2012, ANALYST, V137, P1055, DOI 10.1039/c2an15736e
   Chen RB, 2021, ACS OMEGA, V6, P9828, DOI 10.1021/acsomega.1c00507
   Chen ZH, 2017, BIOSENS BIOELECTRON, V91, P60, DOI 10.1016/j.bios.2016.12.036
   Cho YS, 2016, NANOSCALE RES LETT, V11, DOI 10.1186/s11671-016-1261-8
   Chowdhury AD, 2020, ACS APPL BIO MATER, V3, P3560, DOI 10.1021/acsabm.0c00213
   Cui RJ, 2010, ELECTROCHIM ACTA, V55, P7814, DOI 10.1016/j.electacta.2010.03.022
   Ding L, 2018, TALANTA, V181, P65, DOI 10.1016/j.talanta.2017.12.061
   Dong CD, 2020, J HAZARD MATER, V385, DOI 10.1016/j.jhazmat.2019.121575
   Du D, 2010, ANAL CHEM, V82, P2989, DOI 10.1021/ac100036p
   Du YR, 2017, ACS APPL MATER INTER, V9, P30925, DOI 10.1021/acsami.7b09091
   Fellinger TP, 2012, ADV FUNCT MATER, V22, P3254, DOI 10.1002/adfm.201102920
   Feng YG, 2021, BIOELECTROCHEMISTRY, V140, DOI 10.1016/j.bioelechem.2021.107753
   Ganganboina AB, 2020, ACS APPL MATER INTER, V12, P50212, DOI 10.1021/acsami.0c13247
   Ganganboina AB, 2020, BIOSENS BIOELECTRON, V170, DOI 10.1016/j.bios.2020.112680
   Ganganboina AB, 2020, BIOSENS BIOELECTRON, V157, DOI 10.1016/j.bios.2020.112169
   Gao JW, 2019, NANOSCALE, V11, P16860, DOI 10.1039/c9nr02190f
   Gao M, 2020, ADV FUNCT MATER, V30, DOI 10.1002/adfm.201906950
   Gu JL, 2011, CHEM COMMUN, V47, P2101, DOI 10.1039/c0cc04598e
   Guan NN, 2009, COLLOID SURFACE A, V335, P174, DOI 10.1016/j.colsurfa.2008.11.004
   Gumustas M, 2017, MULTIFUNCTIONAL SYSTEMS FOR COMBINED DELIVERY, BIOSENSING AND DIAGNOSTICS, P67, DOI 10.1016/B978-0-323-52725-5.00005-8
   Han H, 2022, SENSOR ACTUAT B-CHEM, V351, DOI 10.1016/j.snb.2021.130897
   He LF, 2009, J MATER SCI, V44, P4326, DOI 10.1007/s10853-009-3645-y
   He LH, 2018, SENSOR ACTUAT B-CHEM, V258, P813, DOI 10.1016/j.snb.2017.11.161
   Hu J, 2020, ANALYST, V145, P2184, DOI 10.1039/d0an00035c
   Hu J, 2017, ANAL CHEM, V89, P13105, DOI 10.1021/acs.analchem.7b02222
   Hu ZC, 2015, J AM CHEM SOC, V137, P16209, DOI 10.1021/jacs.5b10308
   Jariwala D, 2013, CHEM SOC REV, V42, P2824, DOI 10.1039/c2cs35335k
   Khan MZH, 2020, BIOSENS BIOELECTRON, V166, DOI 10.1016/j.bios.2020.112431
   Khoris IM, 2022, BIOSENS BIOELECTRON, V215, DOI 10.1016/j.bios.2022.114602
   Khoris IM, 2021, ACS APPL MATER INTER, V13, P36868, DOI 10.1021/acsami.1c08813
   Khoris IM, 2021, NANOSCALE, V13, P388, DOI 10.1039/d0nr06893d
   Khoris IM, 2019, BIOSENS BIOELECTRON, V126, P425, DOI 10.1016/j.bios.2018.10.067
   Kokab T, 2019, NEW DEVELOPMENTS IN NANOSENSORS FOR PHARMACEUTICAL ANALYSIS, P79, DOI 10.1016/B978-0-12-816144-9.00003-1
   Kubo S, 2011, CHEM MATER, V23, P4882, DOI 10.1021/cm2020077
   Lai GS, 2015, BIOSENS BIOELECTRON, V74, P660, DOI 10.1016/j.bios.2015.07.026
   Lan QC, 2020, CHEM COMMUN, V56, P699, DOI 10.1039/c9cc07934c
   Lee J, 2017, ACS APPL MATER INTER, V9, P27298, DOI 10.1021/acsami.7b07012
   Lee KS, 2006, J PHYS CHEM B, V110, P19220, DOI 10.1021/jp062536y
   Lee YR, 2013, KOREAN J CHEM ENG, V30, P1667, DOI 10.1007/s11814-013-0140-6
   Lehner R, 2013, NANOMED-NANOTECHNOL, V9, P742, DOI 10.1016/j.nano.2013.01.012
   Letchford K, 2007, EUR J PHARM BIOPHARM, V65, P259, DOI 10.1016/j.ejpb.2006.11.009
   Li CF, 2021, TALANTA, V225, DOI 10.1016/j.talanta.2020.122064
   Li M, 2011, CARBOHYD RES, V346, P999, DOI 10.1016/j.carres.2011.03.020
   Liu C, 2018, MICROCHIM ACTA, V185, DOI 10.1007/s00604-018-2930-3
   Liu CX, 2019, J MATER CHEM C, V7, P10240, DOI 10.1039/c9tc02778e
   Liu SY, 2020, COORDIN CHEM REV, V424, DOI 10.1016/j.ccr.2020.213520
   Liu XY, 2022, BIOSENSORS-BASEL, V12, DOI 10.3390/bios12040228
   Luo FW, 2020, SENSOR ACTUAT B-CHEM, V310, DOI 10.1016/j.snb.2020.127831
   Nasrin F, 2020, MICROCHIM ACTA, V187, DOI 10.1007/s00604-020-04656-2
   Niculescu VC, 2020, FRONT MATER, V7, DOI 10.3389/fmats.2020.00036
   Oh S, 2018, ACS APPL MATER INTER, V10, P12534, DOI 10.1021/acsami.8b02735
   Pal N, 2020, NANOMATERIALS-BASEL, V10, DOI 10.3390/nano10112122
   Prajapati DG, 2019, MACROMOL CHEM PHYS, V220, DOI 10.1002/macp.201800561
   Qian J, 2010, ANAL CHEM, V82, P6422, DOI 10.1021/ac100558t
   Rebelo R, 2019, BIOSENS BIOELECTRON, V130, P20, DOI 10.1016/j.bios.2018.12.057
   Ren RR, 2018, ANAL CHEM, V90, P11099, DOI 10.1021/acs.analchem.8b03538
   Reta N, 2018, ACS APPL MATER INTER, V10, P6055, DOI 10.1021/acsami.7b13943
   Reynolds A, 2021, ECOTOX ENVIRON SAFE, V207, DOI 10.1016/j.ecoenv.2020.111153
   Roco MC, 2011, J NANOPART RES, V13, P897, DOI 10.1007/s11051-011-0275-5
   Ronkainen NJ, 2010, CHEM SOC REV, V39, P1747, DOI 10.1039/b714449k
   Rubio-Martinez M, 2017, CHEM SOC REV, V46, P3453, DOI 10.1039/c7cs00109f
   Sahoo SK, 2007, NANOMED-NANOTECHNOL, V3, P20, DOI 10.1016/j.nano.2006.11.008
   Salimian R, 2019, ACS BIOMATER SCI ENG, V5, P2587, DOI 10.1021/acsbiomaterials.8b01520
   Soppimath KS, 2001, J CONTROL RELEASE, V70, P1, DOI 10.1016/S0168-3659(00)00339-4
   Tamames-Tabar C, 2014, J MATER CHEM B, V2, P262, DOI 10.1039/c3tb20832j
   Tian JJ, 2021, ELECTROCHIM ACTA, V387, DOI 10.1016/j.electacta.2021.138553
   Vauthier C, 2009, PHARM RES-DORDR, V26, P1025, DOI 10.1007/s11095-008-9800-3
   Velasquez-Hernandez MD, 2019, CRYSTENGCOMM, V21, P4538, DOI 10.1039/c9ce00757a
   Vogt A, 2006, J INVEST DERMATOL, V126, P1316, DOI 10.1038/sj.jid.5700226
   Vrignaud S, 2011, BIOMATERIALS, V32, P8593, DOI 10.1016/j.biomaterials.2011.07.057
   Wang CH, 2018, ACS APPL MATER INTER, V10, P25113, DOI 10.1021/acsami.8b07225
   Wang HA, 2012, TISSUE ENG PART B-RE, V18, P24, DOI [10.1089/ten.TEB.2011.0184, 10.1089/ten.teb.2011.0184]
   Wang LL, 2012, J MATER CHEM, V22, P4767, DOI 10.1039/c2jm15342d
   Wang YH, 2023, FOOD CHEM, V399, DOI 10.1016/j.foodchem.2022.133970
   Wei W, 2012, REV ANAL CHEM, V31, P163, DOI 10.1515/revac-2012-0021
   Wei Z, 2018, NANOSCALE RES LETT, V13, DOI 10.1186/s11671-018-2793-x
   Wei ZZ, 2015, CATAL SCI TECHNOL, V5, P397, DOI 10.1039/c4cy00946k
   White RJ, 2010, J AM CHEM SOC, V132, P17360, DOI 10.1021/ja107697s
   Wu Z, 2019, ANAL CHEM, V91, P12238, DOI 10.1021/acs.analchem.9b01969
   Wu Z, 2019, ACS APPL MATER INTER, V11, P5762, DOI 10.1021/acsami.8b18898
   Wu Z, 2017, ANAL CHEM, V89, P2039, DOI 10.1021/acs.analchem.6b04632
   Xiao K, 2017, TALANTA, V164, P463, DOI 10.1016/j.talanta.2016.12.003
   Xu LD, 2021, ANALYST, V146, P706, DOI [10.1039/d0an02017f, 10.1039/D0AN02017F]
   Xu LD, 2019, ACS OMEGA, V4, P21431, DOI 10.1021/acsomega.9b03130
   Xu QN, 2012, CHEM-EUR J, V18, P4994, DOI 10.1002/chem.201200171
   Yan Q, 2018, BIOSENS BIOELECTRON, V103, P151, DOI 10.1016/j.bios.2017.12.040
   Yang TY, 2016, NPG ASIA MATER, V8, DOI 10.1038/am.2015.145
   Yin HS, 2011, BIOSENS BIOELECTRON, V30, P112, DOI 10.1016/j.bios.2011.08.039
   Zhang B, 2015, BIOSENS BIOELECTRON, V64, P6, DOI 10.1016/j.bios.2014.08.024
   Zhang PF, 2015, CHEM COMMUN, V51, P9246, DOI 10.1039/c5cc01759a
   Zhang XL, 2019, BIOSENS BIOELECTRON, V137, P178, DOI 10.1016/j.bios.2019.04.061
   Zhang YY, 2011, TALANTA, V85, P2154, DOI 10.1016/j.talanta.2011.07.059
   Zhang ZY, 2014, SCI REP-UK, V4, DOI 10.1038/srep04053
   Zhao HQ, 2016, ANAL CHIM ACTA, V922, P55, DOI 10.1016/j.aca.2016.03.054
   Zhao TH, 2019, ANGEW CHEM INT EDIT, V58, P4978, DOI 10.1002/anie.201900052
   Zhou JJ, 2020, ANAL CHEM, V92, P8802, DOI 10.1021/acs.analchem.0c00200
NR 103
TC 1
Z9 1
U1 27
U2 27
PU MDPI
PI BASEL
PA ST ALBAN-ANLAGE 66, CH-4052 BASEL, SWITZERLAND
EI 1424-8220
J9 SENSORS-BASEL
JI Sensors
PD JAN
PY 2023
VL 23
IS 1
AR 160
DI 10.3390/s23010160
PG 25
WC Chemistry, Analytical; Engineering, Electrical & Electronic; Instruments
   & Instrumentation
WE Science Citation Index Expanded (SCI-EXPANDED)
SC Chemistry; Engineering; Instruments & Instrumentation
GA 7Q5PA
UT WOS:000909442100001
PM 36616758
OA gold, Green Published
DA 2023-07-01
ER

PT J
AU Peng, CW
   Miao, LF
   Qiu, D
   Chen, SH
AF Peng, Canwei
   Miao, Longfei
   Qiu, Dan
   Chen, Shouhui
TI Co3O4-chitosan/biomass-derived porous carbon molecularly imprinted
   polymer integrated electrode for selective detection of glucose
SO CERAMICS INTERNATIONAL
LA English
DT Article
DE Cobalt tetroxide; Porous carbon; Molecularly imprinted polymer; Glucose
   electrochemical sensor
ID CO3O4; SENSOR; SUPERCAPACITOR; NANOSTRUCTURE; NANOFIBERS; MORPHOLOGY;
   BIOSENSOR
AB The detection of glucose (Glu) is of great significance in medical diagnosis, food processing and biotechnology. Rapid, accurate and convenient detection technology is particularly important. Herein, the Co3O4-PC nanocomposite grown on biomass-derived porous carbon (PC) was prepared by hydrothermal method and subsequent air calcination. Chitosan (CS) was electrodeposited on the surface of Co3O4-PC by potentiostatic deposition with Glu as the template molecule. Finally, the template molecule was eluted by cyclic voltammetry to create specific recognition sites for Glu, and a highly selective and stable Glu sensor was constructed. The obtained MIP (molecularly imprinted polymer)-Glu-CS/Co3O4/PC nanocomposites were characterized by scanning electron microscopy, Raman spectroscopy, cyclic voltammetry, chronoamperometry and so on. The results showed that the MIP-Glu-CS/Co3O4-PC had great catalytic performance for Glu detection with a linear range of 12.17 mu M-2.3 mM, a detection limit of 4.01 mu M, and a sensitivity of 407.5 mu A cm(-2) mM(-1). The sensor has excellent selectivity and stability. This work provides a guide for improving the selectivity of nanozymes.
C1 [Peng, Canwei; Qiu, Dan; Chen, Shouhui] Jiangxi Normal Univ, Coll Chem & Chem Engn, Key Lab Fluorine & Silicon Energy Mat & Chem, Minist Educ, 99 Ziyang Rd, Nanchang 330022, Jiangxi, Peoples R China.
   [Miao, Longfei] Wuhan Univ, Inst Adv Studies IAS, Wuhan 430072, Peoples R China.
C3 Jiangxi Normal University; Wuhan University
RP Chen, SH (通讯作者)，Jiangxi Normal Univ, Coll Chem & Chem Engn, Key Lab Fluorine & Silicon Energy Mat & Chem, Minist Educ, 99 Ziyang Rd, Nanchang 330022, Jiangxi, Peoples R China.
EM shouhuicchen@163.com
FU National Natural Science Foundation of China [21964010, 21665012,
   21465014, 21765009]
FX This work was financially supported by National Natural Science
   Foundation of China (21964010, 21665012, 21465014 and 21765009) .
CR Ai LH, 2009, POWDER TECHNOL, V195, P11, DOI 10.1016/j.powtec.2009.05.006
   Arabi M, 2021, ADV MATER, V33, DOI 10.1002/adma.202100543
   Cancado LG, 2004, PHYS REV LETT, V93, DOI 10.1103/PhysRevLett.93.247401
   Cao YR, 2019, BIOSENS BIOELECTRON, V141, DOI 10.1016/j.bios.2019.111447
   Chandrasekaran NI, 2019, SENSOR ACTUAT B-CHEM, V288, P188, DOI 10.1016/j.snb.2019.02.102
   Cheng ZL, 2001, BIOSENS BIOELECTRON, V16, P179, DOI 10.1016/S0956-5663(01)00137-3
   Dar KK, 2020, BIOTECHNOL ADV, V45, DOI 10.1016/j.biotechadv.2020.107640
   Deng ZQ, 2022, CHEM ENG J, V435, DOI 10.1016/j.cej.2022.135104
   Dong XC, 2012, ACS NANO, V6, P3206, DOI 10.1021/nn300097q
   Duan D, 2022, TALANTA, V240, DOI 10.1016/j.talanta.2021.123112
   Espro C, 2020, J ELECTROANAL CHEM, V873, DOI 10.1016/j.jelechem.2020.114354
   Feng QX, 2019, J MATER CHEM A, V7, P27522, DOI 10.1039/c9ta11550a
   Fotopoulou MA, 2002, ANAL CHIM ACTA, V462, P179, DOI 10.1016/S0003-2670(02)00312-4
   Ge DH, 2020, RSC ADV, V10, P38369, DOI 10.1039/d0ra06453j
   Gorle DB, 2021, J MATER CHEM B, V9, P7927, DOI 10.1039/d1tb01403j
   Gou SY, 2019, ACS APPL MATER INTER, V11, P6561, DOI 10.1021/acsami.8b20835
   Haupt K, 2020, CHEM REV, V120, P9554, DOI 10.1021/acs.chemrev.0c00428
   He JC, 2015, ANAL CHEM, V87, P11039, DOI 10.1021/acs.analchem.5b03049
   Jampaiah D, 2017, J MATER CHEM B, V5, P720, DOI 10.1039/c6tb02750d
   Kang LQ, 2015, SENSOR ACTUAT B-CHEM, V220, P888, DOI 10.1016/j.snb.2015.06.015
   Khand NH, 2021, J NANOSTRUCTURE CHEM, V11, P455, DOI 10.1007/s40097-020-00380-8
   Kim S, 2019, CERAM INT, V45, P23370, DOI 10.1016/j.ceramint.2019.08.037
   LAVIRON E, 1979, J ELECTROANAL CHEM, V101, P19, DOI 10.1016/S0022-0728(79)80075-3
   Li S, 2017, ANAL CHEM, V89, P6656, DOI 10.1021/acs.analchem.7b00881
   Li ZR, 2022, MATER TODAY PHYS, V23, DOI 10.1016/j.mtphys.2022.100619
   Liang J, 2022, J MATER CHEM A, V10, P6454, DOI 10.1039/d2ta00744d
   Liu Q, 2022, SMALL, V18, DOI 10.1002/smll.202106961
   Lorite I, 2012, J RAMAN SPECTROSC, V43, P889, DOI 10.1002/jrs.3112
   Shakhih MFM, 2021, J ELECTROCHEM SOC, V168, DOI 10.1149/1945-7111/ac0360
   Mou L, 2021, ANAL CHEM, V93, P11525, DOI 10.1021/acs.analchem.1c01940
   Nate Z, 2021, MICROCHEM J, V160, DOI 10.1016/j.microc.2020.105709
   Dung NQ, 2019, J ELECTROANAL CHEM, V848, DOI 10.1016/j.jelechem.2019.113323
   Opwis K, 2004, ANAL BIOANAL CHEM, V380, P937, DOI 10.1007/s00216-004-2875-8
   Patel KD, 2020, ADV FUNCT MATER, V30, DOI 10.1002/adfm.202001955
   Song YH, 2016, ANAL CHEM, V88, P1371, DOI 10.1021/acs.analchem.5b03938
   Stoytcheva M, 2006, BIOSENS BIOELECTRON, V22, P1, DOI 10.1016/j.bios.2005.11.013
   Turiel E, 2019, TRAC-TREND ANAL CHEM, V118, P574, DOI 10.1016/j.trac.2019.06.016
   Wang JK, 2019, J MATER CHEM A, V7, P3024, DOI 10.1039/c9ta00045c
   Wang L, 2017, SENSOR ACTUAT B-CHEM, V253, P108, DOI 10.1016/j.snb.2017.06.132
   Wang L, 2017, APPL SURF SCI, V402, P47, DOI 10.1016/j.apsusc.2017.01.062
   Wang M, 2018, CERAM INT, V44, P5250, DOI 10.1016/j.ceramint.2017.12.136
   Wang Q, 2021, CERAM INT, V47, P22869, DOI 10.1016/j.ceramint.2021.04.307
   Wei M, 2020, CHEM COMMUN, V56, P14553, DOI 10.1039/d0cc05650b
   Wei PP, 2022, J COLLOID INTERF SCI, V615, P636, DOI 10.1016/j.jcis.2022.01.186
   Weselucha-Birczynska A, 2020, J MOL STRUCT, V1220, DOI 10.1016/j.molstruc.2020.128665
   Yang YK, 2020, ANAL CHIM ACTA, V1106, P1, DOI 10.1016/j.aca.2020.01.044
   Yassin MA, 2019, J IND ENG CHEM, V73, P106, DOI 10.1016/j.jiec.2019.01.011
   Ngo YLT, 2017, NANOSCALE, V9, P19318, DOI 10.1039/c7nr07748c
   Yoo EH, 2010, SENSORS-BASEL, V10, P4558, DOI 10.3390/s100504558
   Yu ZY, 2016, RSC ADV, V6, P45783, DOI 10.1039/c6ra03400d
   Zaryanov NV, 2017, ANAL CHEM, V89, P11198, DOI 10.1021/acs.analchem.7b03662
   Zhang HF, 2019, J ALLOY COMPD, V797, P970, DOI 10.1016/j.jallcom.2019.05.206
   Zheng WQ, 2020, J ELECTROANAL CHEM, V862, DOI 10.1016/j.jelechem.2020.114018
   Zhou TY, 2014, J AM CHEM SOC, V136, P15885, DOI 10.1021/ja5092936
NR 54
TC 1
Z9 1
U1 12
U2 42
PU ELSEVIER SCI LTD
PI OXFORD
PA THE BOULEVARD, LANGFORD LANE, KIDLINGTON, OXFORD OX5 1GB, OXON, ENGLAND
SN 0272-8842
EI 1873-3956
J9 CERAM INT
JI Ceram. Int.
PD AUG 15
PY 2022
VL 48
IS 16
BP 23137
EP 23144
DI 10.1016/j.ceramint.2022.04.294
PG 8
WC Materials Science, Ceramics
WE Science Citation Index Expanded (SCI-EXPANDED)
SC Materials Science
GA 2O0NM
UT WOS:000818765600002
DA 2023-07-01
ER

PT J
AU Xu, YD
   Fei, QH
   Page, M
   Zhao, GG
   Ling, Y
   Chen, D
   Yan, Z
AF Xu, Yadong
   Fei, Qihui
   Page, Margaret
   Zhao, Ganggang
   Ling, Yun
   Chen, Dick
   Yan, Zheng
TI Laser-induced graphene for bioelectronics and soft actuators
SO NANO RESEARCH
LA English
DT Review
DE laser-induced graphene; bioelectronics; biophysical sensors; biochemical
   sensors; soft actuators
ID ON-SKIN ELECTRONICS; POROUS GRAPHENE; ELECTROCHEMICAL BIOSENSOR;
   HIGH-PERFORMANCE; HUMIDITY SENSOR; POLYIMIDE; OXIDE; NANOCOMPOSITE;
   FABRICATION; REDUCTION
AB Laser-assisted process can enable facile, mask-free, large-area, inexpensive, customizable, and miniaturized patterning of laser-induced porous graphene (LIG) on versatile carbonaceous substrates (e.g., polymers, wood, food, textiles) in a programmed manner at ambient conditions. Together with high tailorability of its porosity, morphology, composition, and electrical conductivity, LIG can find wide applications in emerging bioelectronics (e.g., biophysical and biochemical sensing) and soft robots (e.g., soft actuators). In this review paper, we first introduce the methods to make LIG on various carbonaceous substrates and then discuss its electrical, mechanical, and antibacterial properties and biocompatibitity that are critical for applications in bioelectronics and soft robots. Next, we overview the recent studies of LIG-based biophysical (e.g., strain, pressure, temperature, hydration, humidity, electrophysiological) sensors and biochemical (e.g., gases, electrolytes, metabolites, pathogens, nucleic acids, immunology) sensors. The applications of LIG in flexible energy generators and photodetectors are also introduced. In addition, LIG-enabled soft actuators that can respond to chemicals, electricity, and light stimulus are overviewed. Finally, we briefly discuss the future challenges and opportunities of LIG fabrications and applications.
C1 [Xu, Yadong; Fei, Qihui; Yan, Zheng] Univ Missouri, Dept Biomed Biol & Chem Engn, Columbia, MO 65211 USA.
   [Page, Margaret; Zhao, Ganggang; Ling, Yun; Yan, Zheng] Univ Missouri, Dept Mech & Aerosp Engn, Columbia, MO 65211 USA.
   [Chen, Dick] Rock Bridge High Sch, Columbia, MO 65203 USA.
C3 University of Missouri System; University of Missouri Columbia;
   University of Missouri System; University of Missouri Columbia
RP Yan, Z (通讯作者)，Univ Missouri, Dept Biomed Biol & Chem Engn, Columbia, MO 65211 USA.; Yan, Z (通讯作者)，Univ Missouri, Dept Mech & Aerosp Engn, Columbia, MO 65211 USA.
EM yanzheng@missouri.edu
RI Xu, Yadong/IQU-1205-2023
OI Xu, Yadong/0000-0001-8885-6433; Zhao, Ganggang/0000-0002-6363-5295
FU NSF [ECCS-1917630]; University of Missouri-Columbia
FX Z. Y. acknowledges the financial support from the NSF grant
   (ECCS-1917630) and University of Missouri-Columbia startup fund.
CR Adhikari KK, 2019, APPL PHYS EXPRESS, V12, DOI 10.7567/1882-0786/ab3c7a
   Aparicio-Martinez E, 2019, SENSOR ACTUAT B-CHEM, V301, DOI 10.1016/j.snb.2019.127101
   Bai JX, 2019, NANOSCALE, V11, P23083, DOI 10.1039/c9nr06113d
   Bergsman DS, 2020, NAT COMMUN, V11, DOI 10.1038/s41467-020-17259-5
   Bobinger MR, 2019, CARBON, V144, P116, DOI 10.1016/j.carbon.2018.12.010
   Broza YY, 2019, CHEM REV, V119, P11761, DOI 10.1021/acs.chemrev.9b00437
   Cao LJ, 2020, CARBON, V163, P85, DOI 10.1016/j.carbon.2020.03.015
   Cardoso AR, 2019, BIOSENS BIOELECTRON, V124, P167, DOI 10.1016/j.bios.2018.10.015
   Carvalho AF, 2018, ADV FUNCT MATER, V28, DOI 10.1002/adfm.201805271
   Chen XP, 2019, ADV FUNCT MATER, V29, DOI 10.1002/adfm.201904706
   Chen Y, 2019, SMALL METHODS, V3, DOI 10.1002/smtd.201900208
   Chen ZP, 2011, NAT MATER, V10, P424, DOI [10.1038/NMAT3001, 10.1038/nmat3001]
   Cheng C, 2016, ACS APPL MATER INTER, V8, P17784, DOI 10.1021/acsami.6b03743
   Chhetry A, 2019, ACS APPL MATER INTER, V11, P22531, DOI 10.1021/acsami.9b04915
   Choi SJ, 2018, ELECTRON MATER LETT, V14, P221, DOI 10.1007/s13391-018-0044-z
   Chua CK, 2014, CHEM SOC REV, V43, P291, DOI 10.1039/c3cs60303b
   Chyan Y, 2018, ACS NANO, V12, P2176, DOI 10.1021/acsnano.7b08539
   Dallinger A, 2020, ACS APPL MATER INTER, V12, P19855, DOI 10.1021/acsami.0c03148
   DAMORA M, 2020, THE J, V3, P34008, DOI DOI 10.1088/2515-7639/ab9522
   Davis ME, 2002, NATURE, V417, P813, DOI 10.1038/nature00785
   Deng H, 2018, J MATER CHEM B, V6, P5415, DOI 10.1039/c8tb01285g
   Edberg J, 2020, NPJ FLEX ELECTRON, V4, DOI 10.1038/s41528-020-0080-2
   El-Kady MF, 2014, ACS NANO, V8, P8725, DOI 10.1021/nn504946k
   El-Kady MF, 2012, SCIENCE, V335, P1326, DOI 10.1126/science.1216744
   Fenzl C, 2017, ACS SENSORS, V2, P616, DOI 10.1021/acssensors.7b00066
   Gao Y, 2019, ADV FUNCT MATER, V29, DOI 10.1002/adfm.201806786
   Garland NT, 2018, ACS APPL MATER INTER, V10, P39124, DOI 10.1021/acsami.8b10991
   Ge L, 2019, ADV FUNCT MATER, V29, DOI 10.1002/adfm.201904000
   Ge L, 2019, CHEM COMMUN, V55, P4945, DOI 10.1039/c9cc00889f
   Geim AK, 2009, SCIENCE, V324, P1530, DOI 10.1126/science.1158877
   Getachew BA, 2020, ACS APPL MATER INTER, V12, P48511, DOI 10.1021/acsami.0c11725
   Han T, 2019, SENSORS-BASEL, V19, DOI 10.3390/s19163477
   He MH, 2020, CARBON, V168, P308, DOI 10.1016/j.carbon.2020.06.084
   Hines L, 2017, ADV MATER, V29, DOI 10.1002/adma.201603483
   Huang LB, 2020, NANO-MICRO LETT, V12, DOI 10.1007/s40820-020-00496-0
   Huang LB, 2020, ACS NANO, V14, P12045, DOI 10.1021/acsnano.0c05330
   Huang X, 2013, IEEE T BIO-MED ENG, V60, P2848, DOI 10.1109/TBME.2013.2264879
   Hui X, 2019, ELECTROCHIM ACTA, V328, DOI 10.1016/j.electacta.2019.135066
   Jeong SY, 2020, ADV MATER, V32, DOI 10.1002/adma.202002075
   Kaidarova A, 2019, NPJ FLEX ELECTRON, V3, DOI 10.1038/s41528-019-0061-5
   Kim DH, 2011, SCIENCE, V333, P838, DOI 10.1126/science.1206157
   Kucherenko IS, 2020, ADV MATER TECHNOL-US, V5, DOI 10.1002/admt.201901037
   Lamberti A, 2017, 2D MATER, V4, DOI 10.1088/2053-1583/aa790e
   Lan LY, 2020, BIOSENS BIOELECTRON, V165, DOI 10.1016/j.bios.2020.112360
   Li H, 2020, ANALYST, V145, P4041, DOI 10.1039/d0an00252f
   Li JT, 2020, ACS NANO, V14, P7911, DOI 10.1021/acsnano.0c02835
   Li XS, 2009, SCIENCE, V324, P1312, DOI 10.1126/science.1171245
   Lin J, 2014, NAT COMMUN, V5, DOI 10.1038/ncomms6714
   Lin XN, 2018, J ELECTROANAL CHEM, V828, P41, DOI 10.1016/j.jelechem.2018.09.016
   Ling Y, 2020, ADV MATER, V32, DOI 10.1002/adma.201908475
   Ling Y, 2018, ACS NANO, V12, P12456, DOI 10.1021/acsnano.8b06675
   Liu YQ, 2019, FRONT CHEM, V7, DOI 10.3389/fchem.2019.00461
   Liu Y, 2017, ACS NANO, V11, P9614, DOI 10.1021/acsnano.7b04898
   Lu YC, 2016, SCI REP-UK, V6, DOI 10.1038/srep33526
   Luo SD, 2016, CARBON, V96, P522, DOI 10.1016/j.carbon.2015.09.076
   Luong DX, 2020, NATURE, V577, P647, DOI 10.1038/s41586-020-1938-0
   Luong DX, 2018, ADV MATER, V30, DOI 10.1002/adma.201707416
   Mahmood F, 2020, ACS OMEGA, V5, P14611, DOI 10.1021/acsomega.0c01293
   Mamleyev ER, 2019, NPJ FLEX ELECTRON, V3, DOI 10.1038/s41528-018-0047-8
   Marques AC, 2020, ACS APPL NANO MATER, V3, P2795, DOI 10.1021/acsanm.0c00117
   Matsui J, 2009, ANALYST, V134, P80, DOI 10.1039/b803350a
   Miyamoto A, 2017, NAT NANOTECHNOL, V12, P907, DOI [10.1038/NNANO.2017.125, 10.1038/nnano.2017.125]
   Nair V, 2020, SCI ADV, V6, DOI 10.1126/sciadv.aaz2743
   Nayak P, 2016, ADV ELECTRON MATER, V2, DOI 10.1002/aelm.201600185
   Novoselov KS, 2004, SCIENCE, V306, P666, DOI 10.1126/science.1102896
   Peng ZW, 2015, ACS NANO, V9, P5868, DOI 10.1021/acsnano.5b00436
   Puetz P, 2020, SENSOR ACTUAT B-CHEM, V321, DOI 10.1016/j.snb.2020.128443
   Rahimi R, 2016, ACS APPL MATER INTER, V8, P16907, DOI 10.1021/acsami.6b02952
   Rahimi R, 2015, ACS APPL MATER INTER, V7, P4463, DOI 10.1021/am509087u
   Senyuk B, 2015, NAT COMMUN, V6, DOI 10.1038/ncomms8157
   Shao Q, 2008, APPL PHYS LETT, V92, DOI 10.1063/1.2927371
   Sharma S, 2020, MATER LETT, V262, DOI 10.1016/j.matlet.2019.127150
   Singh SP, 2018, ACS NANO, V12, P289, DOI 10.1021/acsnano.7b06263
   Singh SP, 2017, ACS APPL MATER INTER, V9, P18238, DOI 10.1021/acsami.7b04863
   Soares RRA, 2020, ACS SENSORS, V5, P1900, DOI 10.1021/acssensors.9b02345
   Someya T, 2016, NATURE, V540, P379, DOI 10.1038/nature21004
   Stanford MG, 2020, ACS APPL MATER INTER, V12, P10902, DOI 10.1021/acsami.0c01377
   Stanford MG, 2019, ACS NANO, V13, P7166, DOI 10.1021/acsnano.9b02596
   Stanford MG, 2019, ACS NANO, V13, P3474, DOI 10.1021/acsnano.8b09622
   Sun BH, 2018, ADV MATER, V30, DOI 10.1002/adma.201804327
   Tan KW, 2015, SCIENCE, V349, P54, DOI 10.1126/science.aab0492
   Tao LQ, 2017, NANOSCALE, V9, P8266, DOI 10.1039/c7nr01862b
   Tao LQ, 2017, NAT COMMUN, V8, DOI 10.1038/ncomms14579
   Tehrani F, 2019, ADV MATER TECHNOL-US, V4, DOI 10.1002/admt.201900162
   Tehrani F, 2016, SCI REP-UK, V6, DOI 10.1038/srep27975
   Tian Q, 2020, ACS APPL MATER INTER, V12, P9710, DOI 10.1021/acsami.9b18873
   Torrente-Rodriguez RM, 2020, MATTER-US, V3, DOI 10.1016/j.matt.2020.09.027
   Torrente-Rodriguez RM, 2020, MATTER-US, V2, P921, DOI 10.1016/j.matt.2020.01.021
   Vanegas DC, 2018, BIOSENSORS-BASEL, V8, DOI 10.3390/bios8020042
   Vashisth A, 2020, ACS APPL NANO MATER, V3, P1881, DOI 10.1021/acsanm.9b02524
   Wan ZF, 2020, SUSTAIN MATER TECHNO, V25, DOI 10.1016/j.susmat.2020.e00205
   Wan ZF, 2020, CARBON, V163, P385, DOI 10.1016/j.carbon.2020.03.043
   Wang HM, 2020, ACS NANO, V14, P3219, DOI 10.1021/acsnano.9b08638
   Wang W, 2021, ADV FUNCT MATER, V31, DOI 10.1002/adfm.202006179
   Wang YA, 2018, SMALL, V14, DOI 10.1002/smll.201802350
   Wu DZ, 2018, SENSORS-BASEL, V18, DOI 10.3390/s18124405
   Xu GY, 2018, ACS APPL MATER INTER, V10, P42136, DOI 10.1021/acsami.8b16692
   Xu GY, 2018, BIOSENS BIOELECTRON, V107, P184, DOI 10.1016/j.bios.2018.02.031
   Xu YD, 2020, P NATL ACAD SCI USA, V117, P18292, DOI 10.1073/pnas.2008422117
   Xu YD, 2020, P NATL ACAD SCI USA, V117, P205, DOI 10.1073/pnas.1917762116
   Xuan X, 2018, BIOSENS BIOELECTRON, V120, P160, DOI 10.1016/j.bios.2018.07.071
   Yagati AK, 2020, BIOSENS BIOELECTRON, V164, DOI 10.1016/j.bios.2020.112272
   Yan WH, 2020, ACS APPL NANO MATER, V3, P2545, DOI 10.1021/acsanm.9b02614
   Yang C, 2019, ADV MATER, V31, DOI 10.1002/adma.201805705
   Yang L, 2020, J MATER CHEM A, V8, P6487, DOI 10.1039/c9ta07855j
   Yang WW, 2020, ACS APPL MATER INTER, V12, P3928, DOI 10.1021/acsami.9b17467
   Yang YR, 2020, NAT BIOTECHNOL, V38, P217, DOI 10.1038/s41587-019-0321-x
   Ye RQ, 2019, ADV MATER, V31, DOI 10.1002/adma.201803621
   Ye RQ, 2018, ACCOUNTS CHEM RES, V51, P1609, DOI 10.1021/acs.accounts.8b00084
   Ye RQ, 2017, ADV MATER, V29, DOI 10.1002/adma.201702211
   Yoon H, 2020, SENSOR ACTUAT B-CHEM, V311, DOI 10.1016/j.snb.2020.127866
   Yoon H, 2019, PROC IEEE MICR ELECT, P537, DOI 10.1109/MEMSYS.2019.8870793
   You R, 2020, ADV MATER, V32, DOI 10.1002/adma.201901981
   You ZH, 2020, BIOSENS BIOELECTRON, V150, DOI 10.1016/j.bios.2019.111896
   Yu YC, 2018, ACS APPL MATER INTER, V10, P34005, DOI 10.1021/acsami.8b12626
   Zang XN, 2020, ACS NANO, V14, P10413, DOI 10.1021/acsnano.0c04295
   Zang XN, 2019, NAT COMMUN, V10, DOI 10.1038/s41467-019-10999-z
   Zang XN, 2018, ADV MATER, V30, DOI 10.1002/adma.201800062
   Zhang C, 2017, SMALL, V13, DOI 10.1002/smll.201604197
   Zhang WL, 2018, ADV ENERGY MATER, V8, DOI 10.1002/aenm.201801840
   Zhang Y, 2020, CARBON, V156, P506, DOI 10.1016/j.carbon.2019.10.006
   Zhang YH, 2019, ELECTROANAL, V31, P1334, DOI 10.1002/elan.201900043
   Zhang ZC, 2018, CARBON, V127, P287, DOI 10.1016/j.carbon.2017.11.014
   Zhang ZJ, 2017, NAT COMMUN, V8, DOI [10.1038/ncomms14560, 10.1038/ncomms14390]
   Zhao F, 2015, ADV MATER, V27, P4351, DOI 10.1002/adma.201501867
   Zhao PF, 2020, NANO ENERGY, V75, DOI 10.1016/j.nanoen.2020.104958
   Zhong H, 2020, ACS NANO, V14, P6213, DOI 10.1021/acsnano.0c02250
   Zhu CC, 2020, SENSOR ACTUAT B-CHEM, V325, DOI 10.1016/j.snb.2020.128790
   Zhu J, 2019, ACS APPL MATER INTER, V11, P24386, DOI 10.1021/acsami.9b04495
   Zhu YS, 2019, ACS APPL MATER INTER, V11, P6195, DOI 10.1021/acsami.8b17085
NR 130
TC 34
Z9 34
U1 50
U2 201
PU TSINGHUA UNIV PRESS
PI BEIJING
PA B605D, XUE YAN BUILDING, BEIJING, 100084, PEOPLES R CHINA
SN 1998-0124
EI 1998-0000
J9 NANO RES
JI Nano Res.
PD SEP
PY 2021
VL 14
IS 9
BP 3033
EP 3050
DI 10.1007/s12274-021-3441-9
EA APR 2021
PG 18
WC Chemistry, Physical; Nanoscience & Nanotechnology; Materials Science,
   Multidisciplinary; Physics, Applied
WE Science Citation Index Expanded (SCI-EXPANDED)
SC Chemistry; Science & Technology - Other Topics; Materials Science;
   Physics
GA TV5NT
UT WOS:000637476400002
PM 33841746
OA Green Published, Bronze
DA 2023-07-01
ER

PT J
AU Fatahi, A
   Malakooti, R
   Shahlaei, M
AF Fatahi, Azadeh
   Malakooti, Reihaneh
   Shahlaei, Mohsen
TI Preparation and Characterization of Magnetic Polypyrrole Composite
   Microspheres Decorated with Copper (II) As A Sensing Platform for
   Electrochemical Detection of Carbamazepine
SO IRANIAN JOURNAL OF PHARMACEUTICAL RESEARCH
LA English
DT Article
DE Differential pulse voltammetry (DPV); Carbamazepine; Fe3O4@PPy-Cu-II
   composite Microspheres; Electrochemistry
ID VOLTAMMETRIC DETERMINATION; STRIPPING VOLTAMMETRY; NANOPARTICLES;
   CHROMATOGRAPHY; BIOSENSOR; OXIDATION; FABRICATION; ELECTRODES;
   NANOWIRES; TEMPLATE
AB With a facile solvothermal technique, synthesis and application of Fe3O4@PPy-Cu-II composite microspheres in the carbon ionic liquid matrix have been reported as highly sensitive sensors for voltammetric determination of Carbamazepine (CBZ). The morphology, crystal phase, and structure of synthesized nanocomposite were confirmed by routine methods, such as transmission electron microscopy (TEM), scanning electron microscopy (SEM), X-ray photoelectron spectroscopy (XPS), X-ray diffraction (XRD), Fourier translation infrared spectroscopy (FT-IR), thermal gravimetric analysis (TGA), and inductively coupled plasma atomic emission spectroscopy (ICP-AES). Under the optimized conditions, differential pulse voltammetric (DPV) peak current was proportional to the CBZ concentration in the range of 0.05 to 25 mu M with the detection limit (S/N = 3) of 32 nM. The storage stability of the modified electrode was also investigated which shows that the current responses remain about 95.2% of their initial values, indicating the appreciable storage stability of this sensor. The proposed electrode displayed excellent repeatability and it was satisfactorily used for determination of CBZ in real samples (urine, and serum samples) with high recovery.
C1 [Fatahi, Azadeh; Malakooti, Reihaneh] Univ Birjand, Dept Chem, Nanochem Res Lab, Birjand, Iran.
   [Shahlaei, Mohsen] Kermanshah Univ Med Sci, Dept Med Chem, Fac Pharm, Pharmaceut Sci Res Ctr, Kermanshah, Iran.
C3 University of Birjand; Kermanshah University of Medical Sciences
RP Shahlaei, M (通讯作者)，Kermanshah Univ Med Sci, Dept Med Chem, Fac Pharm, Pharmaceut Sci Res Ctr, Kermanshah, Iran.
EM mohsenshahlaei@yahoo.com
CR ANTONIADOU S, 1989, SYNTHETIC MET, V30, P295, DOI 10.1016/0379-6779(89)90652-8
   Bai ZY, 2011, CHEM COMMUN, V47, P1752, DOI 10.1039/c0cc04781c
   Bard A. J., 2001, ELECTROCHEMICAL METH
   Behbahani M, 2013, J CHROMATOGR A, V1308, P25, DOI 10.1016/j.chroma.2013.07.088
   Birnbaum AK, 2007, EPILEPSY RES, V77, P31, DOI 10.1016/j.eplepsyres.2007.08.004
   Brancewicz E, 2015, CHEMELECTROCHEM, V2, P253, DOI 10.1002/celc.201402298
   Correa-Duarte MA, 2004, ADV MATER, V16, P2179, DOI 10.1002/adma.200400626
   Cui L, 2011, MICROCHIM ACTA, V174, P31, DOI 10.1007/s00604-011-0594-3
   Duran-Alvarez JC, 2009, TALANTA, V78, P1159, DOI 10.1016/j.talanta.2009.01.035
   Fatahi A, 2017, RSC ADV, V7, P11322, DOI 10.1039/c6ra26125f
   Gholivand MB, 2009, SENSOR LETT, V7, P119, DOI 10.1166/sl.2009.1021
   Goyal RN, 2005, ELECTROCHEM COMMUN, V7, P803, DOI 10.1016/j.elecom.2005.05.005
   Heli H, 2009, BIOSENS BIOELECTRON, V24, P2328, DOI 10.1016/j.bios.2008.10.036
   Kelmann RG, 2007, CHROMATOGRAPHIA, V66, P427, DOI 10.1365/s10337-007-0314-7
   Lavanya N, 2013, ANALYST, V138, P2061, DOI 10.1039/c3an36754a
   Lee SH, 2003, ANAL SCI, V19, P903, DOI 10.2116/analsci.19.903
   Li XC, 2012, J COLLOID INTERF SCI, V387, P39, DOI 10.1016/j.jcis.2012.07.071
   Li YB, 2009, SOLID STATE SCI, V11, P1319, DOI 10.1016/j.solidstatesciences.2009.04.014
   Liu B, 2011, J PHYS CHEM C, V115, P15875, DOI 10.1021/jp204976y
   Luczak T, 2008, ELECTROCHIM ACTA, V53, P5725, DOI 10.1016/j.electacta.2008.03.052
   Maggs JL, 1997, DRUG METAB DISPOS, V25, P275
   Marziali E, 2002, ELECTROPHORESIS, V23, P3020, DOI 10.1002/1522-2683(200209)23:17<3020::AID-ELPS3020>3.0.CO;2-#
   Meng FH, 2013, BIOSENS BIOELECTRON, V42, P141, DOI 10.1016/j.bios.2012.10.051
   Meng JR, 2011, J CHROMATOGR A, V1218, P1585, DOI 10.1016/j.chroma.2011.01.057
   Molero L, 2013, ELECTROCHIM ACTA, V88, P871, DOI 10.1016/j.electacta.2012.10.142
   Nan A, 2010, ARKIVOC, P185, DOI 10.3998/ark.5550190.0011.a16
   Opallo M, 2011, J ELECTROANAL CHEM, V656, P2, DOI 10.1016/j.jelechem.2011.01.008
   Ozcan L, 2008, BIOSENS BIOELECTRON, V24, P512, DOI 10.1016/j.bios.2008.05.004
   Pan L, 2012, MATER CHEM PHYS, V134, P177, DOI 10.1016/j.matchemphys.2012.02.048
   Park DE, 2015, J MATER CHEM C, V3, P3150, DOI 10.1039/c5tc00007f
   Ramanavicius A, 2006, ELECTROCHIM ACTA, V51, P6025, DOI 10.1016/j.electacta.2005.11.052
   Rezaei Z, 2005, TALANTA, V65, P21, DOI [10.1016/j.talantra.2004.05.008, 10.1016/j.talanta.2004.05.008]
   Shahlaei M, 2009, ELECTROANAL, V21, P2499, DOI 10.1002/elan.200900200
   Shahlaei M, 2009, ANAL LETT, V42, P3085, DOI 10.1080/00032710903276513
   Singh UG, 2005, J SOLID STATE CHEM, V178, P3405, DOI 10.1016/j.jssc.2005.08.023
   Stejskal J, 2004, SYNTHETIC MET, V146, P29, DOI 10.1016/j.synthmet.2004.06.013
   Sun YY, 2014, J MOL CATAL A-CHEM, V393, P175, DOI 10.1016/j.molcata.2014.06.017
   Tian SJ, 2004, CHEM MATER, V16, P4103, DOI 10.1021/cm049211j
   Unnikrishnan B, 2012, SENSOR ACTUAT B-CHEM, V173, P274, DOI 10.1016/j.snb.2012.06.088
   Velasco JG, 1997, ELECTROANAL, V9, P880, DOI 10.1002/elan.1140091116
   Wu YH, 2004, BIOELECTROCHEMISTRY, V64, P91, DOI 10.1016/j.bioelechem.2004.03.005
   Xu P, 2008, J PHYS CHEM B, V112, P2775, DOI 10.1021/jp710259v
   Yang NJ, 2005, SENSOR ACTUAT B-CHEM, V110, P246, DOI 10.1016/j.snb.2005.02.002
   Yang XM, 2010, SYNTHETIC MET, V160, P1365, DOI 10.1016/j.synthmet.2010.04.015
   Zhang YJ, 2008, CHEMOSPHERE, V73, P1151, DOI 10.1016/j.chemosphere.2008.07.086
   Zheng T, 2012, TALANTA, V90, P51, DOI 10.1016/j.talanta.2011.12.066
NR 46
TC 0
Z9 0
U1 2
U2 12
PU SHAHEED BEHESHTI UNIV, SCH PHARMACY
PI TEHRAN
PA NO 10 SHAMS ALLEY, VALI-E ASR ST, TEHRAN, 00000, IRAN
SN 1735-0328
EI 1726-6890
J9 IRAN J PHARM RES
JI Iran. J. Pharm. Res.
PD WIN
PY 2020
VL 19
IS 4
BP 19
EP 34
DI 10.22037/ijpr.2020.13922.11993
PG 16
WC Pharmacology & Pharmacy
WE Science Citation Index Expanded (SCI-EXPANDED)
SC Pharmacology & Pharmacy
GA PX0TJ
UT WOS:000611077500002
PM 33841517
DA 2023-07-01
ER

PT J
AU Wang, JY
   Zhang, JY
   Wang, J
   Fang, GZ
   Liu, JF
   Wang, S
AF Wang, Jianying
   Zhang, Jiaying
   Wang, Jing
   Fang, Guozhen
   Liu, Jifeng
   Wang, Shuo
TI Fluorescent peptide probes for organophosphorus pesticides detection
SO JOURNAL OF HAZARDOUS MATERIALS
LA English
DT Article
DE Fluorescent peptide probe; Organophosphorus pesticides; Aggression
   induced emission
ID AGGREGATION-INDUCED EMISSION; HEAVY-METAL IONS; ELECTROCHEMICAL
   DETECTION; SENSITIVE DETECTION; HYBRID HYDROGEL; BIOSENSOR; SENSOR;
   BUTYRYLCHOLINESTERASE; EXPOSURE; CELLS
AB hExtensive use of organophosphorus pesticides (OPs) in crop protection has aroused worldwidely great concern about safety and the detection of OPs is of great significance to food safety and human health. In this work, peptides attached with tetraphenylethylene (TPE) molecule were synthesized to from an aggregation-induced emission fluorescent probe (TPE-Peptide) for the determination of OPs. The working mechanism was as follows: in presence of OPs, OPs would react with active site serine in the peptide sequence via covalent bond and adducts were formed between OPs and the peptides; once formed, the adducts accelerated the aggregation of peptides, thus inducing strong emission of TPE-Peptide probe. So the adducts formation and the enhanced emission of the TPE-Peptide probe were the key factors for the OPs' sensing. Herein, the adducts formed between OPs and TPE-Peptide probe, the aggregated peptide fibrils were characterized by fluorescence, mass spectrometry, transmission electron microscopy, dynamic light scattering, atomic force microscopy, circular dichroism spectra and confocal fluorescence microscopy etc. This TPE-Peptide probe displayed highly sensitive fluorescence response where OPs' concentrations ranged from 1 to 100 mu M with the limit of detection 0.6 mu M and also showed selectivity.
C1 [Wang, Jianying; Zhang, Jiaying; Wang, Jing; Fang, Guozhen; Liu, Jifeng; Wang, Shuo] Tianjin Univ Sci & Technol, State Key Lab Food Nutr & Safety, Tianjin 300457, Peoples R China.
   [Wang, Shuo] Nankai Univ, Res Ctr Food Sci & Human Hlth, Sch Med, Tianjin 300071, Peoples R China.
C3 Tianjin University Science & Technology; Nankai University
RP Liu, JF; Wang, S (通讯作者)，Tianjin Univ Sci & Technol, State Key Lab Food Nutr & Safety, Tianjin 300457, Peoples R China.
EM liujifeng111@gmail.com; s.wang@tust.edu.cn
OI Liu, Jifeng/0000-0002-5402-3609
FU Natural Science Foundation of China [21575102]; Tianjin Scientific
   Program [18ZYPTJC00020]; Open Funds of the State Key Laboratory of
   Electroanalytical Chemistry [SKLEAC201911]
FX This work was supported by Natural Science Foundation of China (Funding,
   21575102) and Tianjin Scientific Program (18ZYPTJC00020) and the Open
   Funds of the State Key Laboratory of Electroanalytical Chemistry
   (SKLEAC201911). Dr. Haibo Li, Dr. Min Hong and Prof. Lei Wang (Liaocheng
   University) are thanked for collaboration.
CR Acar H, 2017, ADV DRUG DELIVER REV, V110, P65, DOI 10.1016/j.addr.2016.08.006
   Bala R, 2016, BIOSENS BIOELECTRON, V85, P445, DOI 10.1016/j.bios.2016.05.042
   Barman S, 2018, J MOL STRUCT, V1155, P503, DOI 10.1016/j.molstruc.2017.11.041
   Cai Y, 2019, SENSOR ACTUAT B-CHEM, V292, P156, DOI 10.1016/j.snb.2019.04.123
   Ding D, 2013, ACCOUNTS CHEM RES, V46, P2441, DOI 10.1021/ar3003464
   Dong J, 2015, ANAL CHIM ACTA, V885, P92, DOI 10.1016/j.aca.2015.05.033
   Fahimi-Kashani N, 2016, ANAL CHEM, V88, P8099, DOI 10.1021/acs.analchem.6b01616
   He XX, 2018, SENSOR ACTUAT B-CHEM, V271, P289, DOI 10.1016/j.snb.2018.05.082
   He XX, 2017, NANOSCALE, V9, P18066, DOI 10.1039/c7nr06525f
   He XX, 2017, J MATER CHEM B, V5, P5225, DOI 10.1039/c7tb01426k
   Hong YN, 2011, CHEM SOC REV, V40, P5361, DOI 10.1039/c1cs15113d
   Hou JY, 2016, SENSOR ACTUAT B-CHEM, V232, P477, DOI 10.1016/j.snb.2016.03.092
   Hou JY, 2015, BIOSENS BIOELECTRON, V68, P20, DOI 10.1016/j.bios.2014.12.037
   Kamerlin SCL, 2013, Q REV BIOPHYS, V46, P1, DOI 10.1017/S0033583512000157
   Liang J, 2015, CHEM SOC REV, V44, P2798, DOI 10.1039/c4cs00444b
   Liu DB, 2012, ANAL CHEM, V84, P4185, DOI 10.1021/ac300545p
   Luo JD, 2001, CHEM COMMUN, P1740, DOI 10.1039/b105159h
   Mei J, 2015, CHEM REV, V115, P11718, DOI 10.1021/acs.chemrev.5b00263
   Mei J, 2014, ADV MATER, V26, P5429, DOI 10.1002/adma.201401356
   Millard CB, 1999, BIOCHEMISTRY-US, V38, P7032, DOI 10.1021/bi982678l
   Mishra A, 2017, BIOSENS BIOELECTRON, V87, P332, DOI 10.1016/j.bios.2016.08.048
   Moyer TJ, 2014, J AM CHEM SOC, V136, P14746, DOI 10.1021/ja5042429
   Neupane LN, 2017, BIOSENS BIOELECTRON, V92, P179, DOI 10.1016/j.bios.2017.02.001
   Neupane LN, 2016, ANAL CHEM, V88, P3333, DOI 10.1021/acs.analchem.5b04892
   Niazi A, 2007, J HAZARD MATER, V146, P421, DOI 10.1016/j.jhazmat.2007.03.063
   Ouyang H, 2015, ANAL CHEM, V87, P2952, DOI 10.1021/ac5045093
   Pang STR, 2016, TRAC-TREND ANAL CHEM, V85, P73, DOI 10.1016/j.trac.2016.06.017
   Pradhan N, 2015, ACS APPL MATER INTER, V7, P25813, DOI 10.1021/acsami.5b07751
   Qiu LH, 2019, SENSOR ACTUAT B-CHEM, V286, P386, DOI 10.1016/j.snb.2019.02.007
   Rufo CM, 2014, NAT CHEM, V6, P303, DOI [10.1038/NCHEM.1894, 10.1038/nchem.1894]
   Sun JC, 2007, J AM SOC MASS SPECTR, V18, P698, DOI 10.1016/j.jasms.2006.11.009
   Wang LM, 2011, ANAL CHIM ACTA, V693, P1, DOI 10.1016/j.aca.2011.03.013
   Wu JH, 2015, NANOSCALE, V7, P1655, DOI 10.1039/c4nr05798h
   Yan X, 2018, ANAL CHEM, V90, P2618, DOI 10.1021/acs.analchem.7b04193
   Yan X, 2015, FOOD CHEM, V173, P179, DOI 10.1016/j.foodchem.2014.09.152
   Yan X, 2014, ANAL METHODS-UK, V6, P3543, DOI 10.1039/c3ay41946k
   Yang ZY, 2013, CHEM SCI, V4, P3725, DOI 10.1039/c3sc50648g
   Zambonin CG, 2004, FOOD CHEM, V86, P269, DOI 10.1016/j.foodchem.2003.09.025
   Zhang K, 2014, ANAL CHEM, V86, P11727, DOI 10.1021/ac503134r
   Zhao YT, 2013, NANOSCALE, V5, P1121, DOI 10.1039/c2nr33107a
NR 40
TC 63
Z9 69
U1 41
U2 266
PU ELSEVIER
PI AMSTERDAM
PA RADARWEG 29, 1043 NX AMSTERDAM, NETHERLANDS
SN 0304-3894
EI 1873-3336
J9 J HAZARD MATER
JI J. Hazard. Mater.
PD MAY 5
PY 2020
VL 389
AR 122074
DI 10.1016/j.jhazmat.2020.122074
PG 8
WC Engineering, Environmental; Environmental Sciences
WE Science Citation Index Expanded (SCI-EXPANDED)
SC Engineering; Environmental Sciences & Ecology
GA LB2QB
UT WOS:000524479100089
PM 31978818
DA 2023-07-01
ER

PT J
AU Du, ZH
   Lu, Y
   Wang, LP
AF Du Zhan-Hong
   Lu Yi
   Wang Li-Ping
TI Neurotransmitter Sensing in Diagnosis and Research of Neurological
   Diseases
SO CHINESE JOURNAL OF ANALYTICAL CHEMISTRY
LA Chinese
DT Article
DE Neurotransmitters; Biosensors; Nanomaterials; Imaging; Disease
   diagnosis; Review
ID IN-VIVO ANALYSIS; ELECTROCHEMICAL BIOSENSOR; IMMUNOREACTIVE NEURONS;
   AMPEROMETRIC DETECTION; KAINATE RECEPTORS; CARBON NANOTUBES;
   BINDING-SITES; AMINO-ACIDS; GLUTAMATE; DOPAMINE
AB Neurotransmitters are critical molecules for nervous system to transmit and modulate information between neurons and other cell types such as glia cells. Measurement of neurotransmitter concentration in vivo can develop and verify numerous novel biomarkers for identifying neurological disorders such as Parkinson's disease, Alzheimer's disease, post-traumatic stress disorder, epilepsy and schizophrenia etc. Meanwhile, in vivo biosensors for neurotransmitters can facilitate neuroscience research in many aspects, such as understanding the basis of cognition, reward, addiction, aversion, learning and memory, as well as the circuitry mechanisms of various neurological disorders. Whilst the in vitro application of neurotransmitter sensors has improved greatly with the advancement of nano materials, microfluidic devices, multielectrode arrays, and many other techniques, in vivo biosensors have not seen many applications in neuroscience field. This review focuses on recent advancement in biosensing techniques for in vitro and in vivo applications. Some techniques use the potential to improve the detection sensitivity and precision of many diseases, and others may be combined with in vivo electrophysiology, optogenetics for improving neural circuitry research. This review also emphasizes novel materials as components of sensors, such as carbon nanomaterials, conducting polymers, aptamers and metal nano-particles.
C1 [Du Zhan-Hong; Lu Yi; Wang Li-Ping] Chinese Acad Sci, Brain Cognit & Brain Dis Inst, Shenzhen Inst Adv Technol, Guangdong Prov Key Lab Brain Connectome & Behav, Shenzhen 518055, Peoples R China.
   [Du Zhan-Hong; Lu Yi; Wang Li-Ping] Shenzhen Hong Kong Inst Brain Sci Shenzhen Fundam, Shenzhen 518055, Peoples R China.
C3 Chinese Academy of Sciences; Shenzhen Institute of Advanced Technology,
   CAS
RP Du, ZH (通讯作者)，Chinese Acad Sci, Brain Cognit & Brain Dis Inst, Shenzhen Inst Adv Technol, Guangdong Prov Key Lab Brain Connectome & Behav, Shenzhen 518055, Peoples R China.; Du, ZH (通讯作者)，Shenzhen Hong Kong Inst Brain Sci Shenzhen Fundam, Shenzhen 518055, Peoples R China.
EM zh.du@siat.ac.cn
RI Lu, Yi/G-5141-2011; Wang, Liping/ABF-6317-2020; Du,
   Zhanhong/HJH-5361-2023
OI Lu, Yi/0000-0002-0675-1695; Wang, Liping/0000-0001-6893-3809; Du,
   Zhanhong/0000-0001-6535-1424
FU National Natural Science Foundation of China [31700936]; Science and
   Technology Planning Project of Guangdong Province [2018B030331001];
   Shenzhen Governmental Basic Research Project [JCYJ20160531174444711]
FX This work was supported by the National Natural Science Foundation of
   China (No. 31700936), the Science and Technology Planning Project of
   Guangdong Province (No. 2018B030331001), and the Shenzhen Governmental
   Basic Research Project (No. JCYJ20160531174444711).
CR Akhtar MH, 2017, BIOSENS BIOELECTRON, V98, P364, DOI 10.1016/j.bios.2017.07.003
   Alberdi E, 2002, NEUROBIOL DIS, V9, P234, DOI 10.1006/nbdi.2001.0457
   Alvarez-Martos I, 2015, ANALYST, V140, P4089, DOI 10.1039/c5an00480b
   Arroyo-Curras N, 2017, P NATL ACAD SCI USA, V114, P645, DOI 10.1073/pnas.1613458114
   BABB TL, 1989, J NEUROSCI, V9, P2562
   Baldrich E, 2011, ANAL CHEM, V83, P9244, DOI 10.1021/ac201137q
   Bano D, 2007, STROKE, V38, P674, DOI 10.1161/01.STR.0000256294.46009.29
   Batra B, 2013, BIOSENS BIOELECTRON, V47, P496, DOI 10.1016/j.bios.2013.03.063
   Belle AM, 2013, ACS CHEM NEUROSCI, V4, P761, DOI 10.1021/cn400031v
   BERNHEIMER H, 1973, J NEUROL SCI, V20, P415, DOI 10.1016/0022-510X(73)90175-5
   Booth MPS, 2015, PLOS ONE, V10, DOI 10.1371/journal.pone.0140059
   Bradford H, 1976, BIOCH NEUROLOGICAL D, P114
   Bradford HF, 1995, PROG NEUROBIOL, V47, P477, DOI 10.1016/0301-0082(95)00030-5
   CALLAHAN PM, 1991, BRAIN RES, V555, P335, DOI 10.1016/0006-8993(91)90361-X
   Caraci F, 2018, CURR OPIN PHARMACOL, V38, P1, DOI 10.1016/j.coph.2017.12.001
   Cha W, 2010, ANAL CHEM, V82, P3300, DOI 10.1021/ac100085w
   CHOI DW, 1990, ANNU REV NEUROSCI, V13, P171, DOI 10.1146/annurev.neuro.13.1.171
   Colombo ML, 2015, ANAL CHEM, V87, P5095, DOI 10.1021/ac504151e
   Daniel MC, 2004, CHEM REV, V104, P293, DOI 10.1021/cr030698+
   DEAKIN JFW, 1989, J NEUROCHEM, V52, P1781, DOI 10.1111/j.1471-4159.1989.tb07257.x
   DEUTSCH SI, 1989, CLIN NEUROPHARMACOL, V12, P1, DOI 10.1097/00002826-198902000-00001
   Doria G, 2012, SENSORS-BASEL, V12, P1657, DOI 10.3390/s120201657
   Dronne MA, 2007, BRAIN RES, V1138, P231, DOI 10.1016/j.brainres.2006.12.062
   Du Z J, 2017, ADV FUNCT MATER, V28
   Du ZJ, 2017, ACTA BIOMATER, V53, P46, DOI 10.1016/j.actbio.2017.02.010
   Du ZJ, 2015, J MATER CHEM C, V3, P6515, DOI 10.1039/c5tc00145e
   DurazoArvizu R, 1996, AMERICAN STATISTICAL ASSOCIATION - 1996 PROCEEDINGS OF THE EPIDEMIOLOGY SECTION, P1
   Farjami E, 2013, ANAL CHEM, V85, P121, DOI 10.1021/ac302134s
   Ferguson BS, 2013, SCI TRANSL MED, V5, DOI 10.1126/scitranslmed.3007095
   FERN R, 1995, J NEUROPHYSIOL, V74, P369, DOI 10.1152/jn.1995.74.1.369
   Figueiredo LCS, 2014, ANALYST, V139, P2842, DOI 10.1039/c4an00229f
   Fuxe K, 1970, INT REV NEUROBIOL, V3, P93
   Ganesana M, 2017, ANAL CHEM, V89, P314, DOI 10.1021/acs.analchem.6b04278
   Ge S, 2011, ANAL CHEM, V83, P2598, DOI 10.1021/ac102929y
   GIFFARD RG, 1990, BRAIN RES, V530, P138, DOI 10.1016/0006-8993(90)90670-7
   GJESSING LR, 1972, J NEUROCHEM, V19, P1807, DOI 10.1111/j.1471-4159.1972.tb06226.x
   Goyal RN, 2011, ELECTROCHIM ACTA, V56, P2717, DOI 10.1016/j.electacta.2010.12.047
   Griessenauer CJ, 2010, J NEUROSURG, V113, P656, DOI 10.3171/2010.3.JNS091627
   Han HS, 2014, SENSOR ACTUAT B-CHEM, V190, P886, DOI 10.1016/j.snb.2013.09.022
   Hasanzadeh M, 2017, TRAC-TREND ANAL CHEM, V86, P107, DOI 10.1016/j.trac.2016.11.001
   Hazell AS, 2007, NEUROCHEM INT, V50, P941, DOI 10.1016/j.neuint.2007.04.026
   HORNYKIE.O, 1973, FED PROC, V32, P183
   HORNYKIEWICZ O, 1966, PHARMACOL REV, V18, P925
   Hornykiewicz O., 1981, MOVEMENT DISORD, P41
   Jamal M, 2013, BIOSENS BIOELECTRON, V40, P213, DOI 10.1016/j.bios.2012.07.024
   JAVITT DC, 1991, AM J PSYCHIAT, V148, P1301
   Jing M, 2018, NAT BIOTECHNOL, V36, P726, DOI 10.1038/nbt.4184
   Johnson MD, 2008, J NEUROSCI METH, V174, P62, DOI 10.1016/j.jneumeth.2008.06.036
   KAURA S, 1995, J NEUROCHEM, V65, P1240
   Keighron JD, 2015, ACS CHEM NEUROSCI, V6, P181, DOI 10.1021/cn5002667
   KERWIN R, 1990, NEUROSCIENCE, V39, P25, DOI 10.1016/0306-4522(90)90219-T
   KERWIN RW, 1988, LANCET, V1, P583
   Khan A, 2013, APPL BIOCHEM BIOTECH, V169, P1927, DOI 10.1007/s12010-013-0099-0
   Khan A, 2012, BIOSENS BIOELECTRON, V31, P433, DOI 10.1016/j.bios.2011.11.007
   Kim B, 2013, NANOTECHNOLOGY, V24, DOI 10.1088/0957-4484/24/28/285501
   Kolarcik CL, 2015, J NEURAL ENG, V12, DOI 10.1088/1741-2560/12/1/016008
   KORNHUBER J, 1989, J NEURAL TRANSM, V77, P231, DOI 10.1007/BF01248936
   Kozai T. D., 2014, J NEUROSCI METHODS C, V242C, P15
   Kozai TDY, 2016, IEEE T BIO-MED ENG, V63, P111, DOI 10.1109/TBME.2015.2445713
   KRYSTAL JH, 1994, ARCH GEN PSYCHIAT, V51, P199, DOI 10.1001/archpsyc.1994.03950030035004
   KUHR WG, 1987, BRAIN RES, V418, P122, DOI 10.1016/0006-8993(87)90968-1
   Labib M, 2016, CHEM REV, V116, P9001, DOI 10.1021/acs.chemrev.6b00220
   LEES GJ, 1991, BRAIN RES REV, V16, P283, DOI 10.1016/0165-0173(91)90011-V
   Li S, 1999, J Neurosci, V19, pRC16
   Lin CH, 2008, CHEM COMMUN, P5749, DOI 10.1039/b812968a
   Lin YQ, 2013, ELECTROANAL, V25, P1010, DOI 10.1002/elan.201200597
   Lloyd K, 1985, EPILEPSY GABA RECEPT, P43
   LLOYD KG, 1975, J PHARMACOL EXP THER, V195, P453
   LONGUEMARE MC, 1995, J NEUROSCI RES, V40, P379, DOI 10.1002/jnr.490400312
   LOSCHER W, 1987, BRAIN RES, V420, P385, DOI 10.1016/0006-8993(87)91262-5
   Lu Y, 2016, NAT COMMUN, V7, DOI 10.1038/ncomms10962
   Lu Y, 2012, BIOMATERIALS, V33, P378, DOI 10.1016/j.biomaterials.2011.09.083
   Lu Y, 2010, BIOMATERIALS, V31, P5169, DOI 10.1016/j.biomaterials.2010.03.022
   Lu Y, 2009, BIOMATERIALS, V30, P4143, DOI 10.1016/j.biomaterials.2009.04.030
   Lugo-Morales LZ, 2013, ANAL CHEM, V85, P8780, DOI 10.1021/ac4017852
   Marvin JS, 2013, NAT METHODS, V10, P162, DOI [10.1038/NMETH.2333, 10.1038/nmeth.2333]
   Masharina A, 2012, J AM CHEM SOC, V134, P19026, DOI 10.1021/ja306320s
   Matthews GA, 2016, CELL, V164, P617, DOI 10.1016/j.cell.2015.12.040
   Matute C, 1997, P NATL ACAD SCI USA, V94, P8830, DOI 10.1073/pnas.94.16.8830
   McDonald JW, 1998, NAT MED, V4, P291, DOI 10.1038/nm0398-291
   Meldrum BS, 2000, J NUTR, V130, p1007S, DOI 10.1093/jn/130.4.1007S
   Meng HM, 2016, CHEM SOC REV, V45, P2583, DOI 10.1039/c5cs00645g
   MOORE RY, 1978, ANNU REV NEUROSCI, V1, P129, DOI 10.1146/annurev.ne.01.030178.001021
   Mozaffari SA, 2010, BIOSENS BIOELECTRON, V26, P74, DOI 10.1016/j.bios.2010.05.015
   Muller A, 2014, NAT METHODS, V11, P1245, DOI [10.1038/NMETH.3151, 10.1038/nmeth.3151]
   NISHIKAWA T, 1983, NEUROSCI LETT, V40, P245, DOI 10.1016/0304-3940(83)90046-0
   Njagi J, 2010, ANAL CHEM, V82, P989, DOI 10.1021/ac9022605
   Ozel RE, 2015, ANAL LETT, V48, P1044, DOI 10.1080/00032719.2014.976867
   Parrot S, 2015, ACS CHEM NEUROSCI, V6, P948, DOI 10.1021/acschemneuro.5b00003
   Portugal CC, 2009, J NEUROCHEM, V108, P507, DOI 10.1111/j.1471-4159.2008.05786.x
   Prasad BB, 2013, BIOSENS BIOELECTRON, V45, P114, DOI 10.1016/j.bios.2013.01.042
   Price K S, 1978, Adv Biochem Psychopharmacol, V19, P293
   Qi XY, 2019, NEUROSCI BULL, V35, P447, DOI 10.1007/s12264-018-0325-4
   Rahman MM, 2015, ANAL METHODS-UK, V7, P9426, DOI 10.1039/c5ay02456k
   Rao VLR, 2001, NEUROCHEM RES, V26, P497
   Ribak C E, 1983, Res Publ Assoc Res Nerv Ment Dis, V61, P109
   RIBAK CE, 1985, BRAIN RES, V326, P251, DOI 10.1016/0006-8993(85)90034-4
   ROBERTS E, 1984, ANN NEUROL, V16, pS77, DOI 10.1002/ana.410160713
   Rothstein JD, 1996, NEURON, V16, P675, DOI 10.1016/S0896-6273(00)80086-0
   Rougier A, 1989, ADV EPILEPTOL, V17, P131
   Sanchez-Gomez MV, 1999, NEUROBIOL DIS, V6, P475, DOI 10.1006/nbdi.1999.0264
   Sanghavi BJ, 2013, BIOSENS BIOELECTRON, V39, P124, DOI 10.1016/j.bios.2012.07.008
   Sangubotla R, 2018, TRAC-TREND ANAL CHEM, V105, P240, DOI 10.1016/j.trac.2018.05.014
   Schmidt AC, 2013, ACS NANO, V7, P7864, DOI 10.1021/nn402857u
   Seki Y, 1999, STROKE, V30, P433, DOI 10.1161/01.STR.30.2.433
   SHERMAN AD, 1991, NEUROSCI LETT, V121, P77, DOI 10.1016/0304-3940(91)90653-B
   Shi H, 2014, ANAL CHIM ACTA, V812, P138, DOI 10.1016/j.aca.2013.12.023
   Si B, 2018, CHEMOSENSORS, V6, DOI 10.3390/chemosensors6010001
   Silva PN, 2013, LAB CHIP, V13, P4374, DOI 10.1039/c3lc50680k
   SILVER IA, 1990, J GEN PHYSIOL, V95, P837, DOI 10.1085/jgp.95.5.837
   SIMPSON MDC, 1992, PSYCHIAT RES, V42, P273, DOI 10.1016/0165-1781(92)90119-N
   STYS PK, 1990, P NATL ACAD SCI USA, V87, P4212, DOI 10.1073/pnas.87.11.4212
   Sun YX, 2009, MICROCHIM ACTA, V165, P373, DOI 10.1007/s00604-009-0147-1
   Swanson RA, 1997, GLIA, V21, P142, DOI 10.1002/(SICI)1098-1136(199709)21:1<142::AID-GLIA16>3.0.CO;2-S
   SZATKOWSKI M, 1990, NATURE, V348, P443, DOI 10.1038/348443a0
   Taylor IM, 2017, J MATER CHEM B, V5, P2445, DOI [10.1039/C7TB00095B, 10.1039/c7tb00095b]
   Taylor IM, 2017, BIOSENS BIOELECTRON, V89, P400, DOI 10.1016/j.bios.2016.05.084
   Treiman DM, 2001, EPILEPSIA, V42, P8, DOI 10.1046/j.1528-1157.2001.042suppl.3008.x
   TSAI GC, 1995, ARCH GEN PSYCHIAT, V52, P829
   VANGELDER NM, 1987, NEUROCHEM RES, V12, P111, DOI 10.1007/BF00979526
   Vilardaga JP, 2003, NAT BIOTECHNOL, V21, P807, DOI 10.1038/nbt838
   Wang H, 2018, CURR OPIN NEUROBIOL, V50, P171, DOI 10.1016/j.conb.2018.03.010
   Wang YX, 2016, ELECTROANAL, V28, P265, DOI 10.1002/elan.201500376
   Wei PF, 2015, NAT COMMUN, V6, DOI 10.1038/ncomms9228
   Wilson JX, 2000, BRAIN RES, V858, P61, DOI 10.1016/S0006-8993(99)02433-6
   Wolf JA, 2001, J NEUROSCI, V21, P1923, DOI 10.1523/JNEUROSCI.21-06-01923.2001
   Wu F, 2017, CHEM SOC REV, V46, P2692, DOI 10.1039/c7cs00148g
   Wu L, 2012, BIOSENS BIOELECTRON, V34, P57, DOI 10.1016/j.bios.2012.01.007
   Xiang L, 2014, ANAL CHEM, V86, P5017, DOI 10.1021/ac500622m
   Xiang L, 2014, ANAL CHEM, V86, P3909, DOI 10.1021/ac404232h
   Xiao TF, 2017, ANAL CHEM, V89, P300, DOI 10.1021/acs.analchem.6b04308
   Yang L, 2016, ANAL CHEM, V88, P9285, DOI 10.1021/acs.analchem.6b02667
   Yeh TH, 2005, NEUROBIOL DIS, V18, P476, DOI 10.1016/j.nbd.2004.12.011
   Zhou Z, 2019, NEURON, V103, P473, DOI 10.1016/j.neuron.2019.05.027
NR 134
TC 1
Z9 1
U1 6
U2 59
PU SCIENCE PRESS
PI BEIJING
PA 16 DONGHUANGCHENGGEN NORTH ST, BEIJING, 100717, PEOPLES R CHINA
SN 0253-3820
EI 1872-2040
J9 CHINESE J ANAL CHEM
JI Chin. J. Anal. Chem.
PD OCT
PY 2019
VL 47
IS 10
BP 1651
EP 1663
DI 10.19756/j.issn.0253.3820.191427
PG 13
WC Chemistry, Analytical
WE Science Citation Index Expanded (SCI-EXPANDED)
SC Chemistry
GA JC5OL
UT WOS:000489332700021
DA 2023-07-01
ER

PT J
AU Verdian, A
   Fooladi, E
   Rouhbakhsh, Z
AF Verdian, Asma
   Fooladi, Ebrahim
   Rouhbakhsh, Zeinab
TI Recent progress in the development of recognition bioelements for
   polychlorinated biphenyls detection: Antibodies and aptamers
SO TALANTA
LA English
DT Article
DE Recognition element; PCB; Antibody; Aptamer; Biosensor
ID SOLID-PHASE EXTRACTION; ENHANCED RAMAN-SCATTERING; SURFACE-PLASMON
   RESONANCE; ELECTROCHEMICAL IMMUNOSENSOR; DNA APTAMERS; IMMUNOMAGNETIC
   SEPARATION; COLORIMETRIC SENSOR; GAS-CHROMATOGRAPHY; MASS-SPECTROMETRY;
   CARBON NANOTUBES
AB Polychlorinated biphenyls (PCBs) are persistent pollutants, which have expanded in foods and the environment. Detection of PCBs is considered essential due to recognized side-effects of PCBs on health and the public concerns in this regard. On the other hand, due to the trace levels of these organic chlorine compounds, reliable and sensitive assays must be developed. Recognition elements are essential parts of analytical detection assays and sensors of PCBs since these elements are involved in the selective identification of the analytes of interest. Understanding the fundamentals of the recognition elements of PCBs and the benefits of the sensor strategies result in the development of next-generation recognition devices. This review aimed to highlight the recent progress in the recognition elements as key parts of biosensors. We initially, focused on the developed antibody-based biosensors for the detection of PCBs, followed by discussing the aptamers as novel recognition elements. Furthermore, the recent advancement in the development of aptamer-based solid phase extractions has been evaluated. These findings could contribute to improving the design of commercial PCB-kits in the future.
C1 [Verdian, Asma; Fooladi, Ebrahim; Rouhbakhsh, Zeinab] RIFST, Dept Food Safety & Qual Control, Mashhad, Razavi Khorasan, Iran.
RP Verdian, A (通讯作者)，RIFST, Dept Food Safety & Qual Control, Mashhad, Razavi Khorasan, Iran.
EM a.verdian@rifst.ac.ir
RI Fooladi, Ebrahim/AAC-5748-2022; Verdian, Asma/ABD-6529-2020; Rouhbakhsh,
   Zeinab/HOA-7449-2023
OI Verdian, Asma/0000-0002-7709-6237; Fooladi, Ebrahim/0000-0002-5974-1853
FU Iran National Science Foundation (INSF) [96006484]; Research Institute
   of Food Science and Technology (RIFST)
FX This work was financed by the Iran National Science Foundation (INSF) as
   a project (Project 96006484) and supported by the Research Institute of
   Food Science and Technology (RIFST).
CR Ahmad I, 2019, ANALYST, V144, P677, DOI 10.1039/c8an00867a
   Atwood G., 1988, METHOD REPLACING PCB
   BALLSCHMITER K, 1980, FRESEN Z ANAL CHEM, V302, P20, DOI 10.1007/BF00469758
   Bender S, 1998, ENVIRON SCI TECHNOL, V32, P788, DOI 10.1021/es9705654
   Bianco G, 2008, CHEMOSPHERE, V73, P104, DOI 10.1016/j.chemosphere.2008.04.086
   Bonanos N., 2018, IMPEDANCE SPECTROSCO, P175, DOI [10.1002/ 9781119381860.CH4, DOI 10.1002/9781119381860.CH4]
   Camel V, 2003, SPECTROCHIM ACTA B, V58, P1177, DOI 10.1016/S0584-8547(03)00072-7
   Cao YWC, 2002, SCIENCE, V297, P1536, DOI 10.1126/science.297.5586.1536
   Centi S, 2007, TALANTA, V73, P394, DOI 10.1016/j.talanta.2007.03.025
   Centi S, 2007, ANAL CHIM ACTA, V594, P9, DOI 10.1016/j.aca.2007.04.064
   Centi S, 2005, ANAL CHIM ACTA, V538, P205, DOI 10.1016/j.aca.2005.01.073
   Chen M, 2016, MICROCHIM ACTA, V183, P1099, DOI 10.1007/s00604-015-1695-1
   Cheng RJ, 2018, J HAZARD MATER, V341, P373, DOI 10.1016/j.jhazmat.2017.07.057
   CHIU YW, 1995, ANAL CHEM, V67, P3829, DOI 10.1021/ac00117a003
   Chiu YW, 2001, ANAL CHEM, V73, P5477, DOI 10.1021/ac0102462
   Cogliano VJ, 1998, ENVIRON HEALTH PERSP, V106, P317, DOI 10.2307/3434037
   D. Administration Food, 1996, UN CONT FOOD HUM CON
   Danesh NM, 2018, SENSOR ACTUAT B-CHEM, V256, P408, DOI 10.1016/j.snb.2017.10.126
   Date Y, 2014, ANAL CHEM, V86, P2989, DOI 10.1021/ac4035289
   De Girolamo A, 2011, FOOD CHEM, V127, P1378, DOI 10.1016/j.foodchem.2011.01.107
   Deng AP, 2002, ANAL BIOANAL CHEM, V373, P685, DOI 10.1007/s00216-002-1311-1
   Dolati S, 2017, SENSOR ACTUAT B-CHEM, V246, P864, DOI 10.1016/j.snb.2017.02.118
   Encarnacao T, 2019, SCI PROGRESS-UK, V102, P3, DOI 10.1177/0036850419826802
   Endo T, 2005, ANAL CHIM ACTA, V531, P7, DOI 10.1016/j.aca.2004.08.077
   Erickson MD, 2011, ENVIRON SCI POLLUT R, V18, P135, DOI 10.1007/s11356-010-0392-1
   ETZEL RA, 1999, HDB PEDIAT ENV HLTH
   Fan LF, 2019, BIOSENS BIOELECTRON, V124, P8, DOI 10.1016/j.bios.2018.09.054
   Feng CJ, 2014, BIOSENS BIOELECTRON, V59, P64, DOI 10.1016/j.bios.2014.03.014
   Fu CC, 2015, ANAL CHEM, V87, P9555, DOI 10.1021/acs.analchem.5b02508
   Goud KY, 2018, BIOSENS BIOELECTRON, V121, P205, DOI 10.1016/j.bios.2018.08.029
   Grossi M, 2017, J SENS SENS SYST, V6, P303, DOI 10.5194/jsss-6-303-2017
   Haase M, 2011, ANGEW CHEM INT EDIT, V50, P5808, DOI 10.1002/anie.201005159
   Habibullah-Al-Mamun M, 2019, ECOTOX ENVIRON SAFE, V167, P450, DOI 10.1016/j.ecoenv.2018.10.052
   HARLOW E, 1999, USING ANTIBODIES LAB
   Nguyen HH, 2015, SENSORS-BASEL, V15, P10481, DOI 10.3390/s150510481
   Hong S, 2008, SENSOR ACTUAT B-CHEM, V134, P300, DOI 10.1016/j.snb.2008.05.006
   Housaindokht MR., 2018, ADV MAT LETT, V9, P369, DOI [10.5185/amlett.2018.1701, DOI 10.5185/AMLETT.2018.1701]
   Hu B, 2015, ANAL BIOANAL CHEM, V407, P2685, DOI 10.1007/s00216-014-8429-9
   Iliuk AB, 2011, ANAL CHEM, V83, P4440, DOI 10.1021/ac201057w
   Jalalian SH, 2018, TRENDS FOOD SCI TECH, V73, P45, DOI 10.1016/j.tifs.2018.01.009
   Javidi M, 2018, ANAL CHIM ACTA, V1039, P116, DOI 10.1016/j.aca.2018.07.041
   Jaward FM, 2004, ENVIRON SCI TECHNOL, V38, P34, DOI 10.1021/es034705n
   Jiang DD, 2018, CHEM-EUR J, V24, P10390, DOI 10.1002/chem.201800092
   Johnson JC, 2001, ANAL CHIM ACTA, V428, P191, DOI 10.1016/S0003-2670(00)01243-5
   Kammerer U, 2001, J HISTOCHEM CYTOCHEM, V49, P623, DOI 10.1177/002215540104900509
   Kaur H, 2015, BIOSENS BIOELECTRON, V63, P533, DOI 10.1016/j.bios.2014.08.003
   Khesuoe MP, 2016, ANAL METHODS-UK, V8, P7087, DOI [10.1039/C6AY01733A, 10.1039/c6ay01733a]
   Khoshbin Z, 2018, BIOSENS BIOELECTRON, V116, P130, DOI 10.1016/j.bios.2018.05.051
   Klussmann S, 2006, APTAMER HDB FUNCTION
   Kneipp K, 1997, PHYS REV LETT, V78, P1667, DOI 10.1103/PhysRevLett.78.1667
   Laschi S, 2003, J AGR FOOD CHEM, V51, P1816, DOI 10.1021/jf0208637
   Laschi S, 2000, ELECTROANAL, V12, P1293, DOI 10.1002/1521-4109(200011)12:16<1293::AID-ELAN1293>3.0.CO;2-5
   Le F, 2008, ACS NANO, V2, P707, DOI 10.1021/nn800047e
   Li JY, 2013, J HAZARD MATER, V262, P304, DOI 10.1016/j.jhazmat.2013.08.066
   Li XY, 2016, J HAZARD MATER, V304, P474, DOI 10.1016/j.jhazmat.2015.11.016
   Liang GL, 2016, CRIT REV ANAL CHEM, V46, P213, DOI 10.1080/10408347.2015.1045119
   Liang S, 2019, BIOSENS BIOELECTRON, V126, P30, DOI 10.1016/j.bios.2018.10.037
   Lin SC, 2016, J CHROMATOGR A, V1446, P34, DOI 10.1016/j.chroma.2016.04.016
   Lin SC, 2016, TALANTA, V149, P266, DOI 10.1016/j.talanta.2015.11.062
   Lin YY, 2008, ANAL CHIM ACTA, V612, P23, DOI 10.1016/j.aca.2008.01.080
   Lin ZZ, 2011, ANAL CHEM, V83, P6896, DOI 10.1021/ac2014096
   Liu JC, 2014, BIOSENS BIOELECTRON, V52, P265, DOI 10.1016/j.bios.2013.08.059
   Liu ML, 2017, CHEM COMMUN, V53, P13047, DOI 10.1039/c7cc07664a
   Liu XM, 2012, COMPOS SCI TECHNOL, V72, P121, DOI 10.1016/j.compscitech.2011.11.019
   Lu YL, 2014, ANALYST, V139, P3083, DOI 10.1039/c4an00197d
   Madru B, 2009, ANAL CHEM, V81, P7081, DOI 10.1021/ac9006667
   McGregor DB, 1998, ENVIRON HEALTH PERSP, V106, P755, DOI 10.2307/3433830
   McNay G, 2011, APPL SPECTROSC, V65, P825, DOI 10.1366/11-06365
   Mehrotra Parikha, 2016, J Oral Biol Craniofac Res, V6, P153, DOI 10.1016/j.jobcr.2015.12.002
   Mehta J, 2012, ANAL CHEM, V84, P1669, DOI 10.1021/ac202960b
   Mishra GK, 2018, BIOSENSORS-BASEL, V8, DOI 10.3390/bios8020028
   Ni H, 2018, J MATER CHEM A, V6, P7142, DOI 10.1039/c8ta00113h
   Nie SM, 1997, SCIENCE, V275, P1102, DOI 10.1126/science.275.5303.1102
   Olaru A, 2015, CRIT REV ANAL CHEM, V45, P97, DOI 10.1080/10408347.2014.881250
   Passaglia E, 2018, CHEM MATER, V30, P2036, DOI 10.1021/acs.chemmater.7b05298
   Patel PD, 2002, TRAC-TREND ANAL CHEM, V21, P96, DOI 10.1016/S0165-9936(01)00136-4
   Pilehvar S, 2014, BIOSENS BIOELECTRON, V54, P78, DOI 10.1016/j.bios.2013.10.018
   Piliarik M, 2009, BIOSENS BIOELECTRON, V24, P1399, DOI 10.1016/j.bios.2008.08.012
   Pribyl J, 2006, SENSOR ACTUAT B-CHEM, V113, P900, DOI 10.1016/j.snb.2005.03.077
   Qian J, 2011, BIOSENS BIOELECTRON, V28, P314, DOI 10.1016/j.bios.2011.07.045
   Reddy AVB, 2019, CHEM ENG J, V358, P1186, DOI 10.1016/j.cej.2018.09.205
   Rehman AU, 2013, MATER LETT, V108, P253, DOI 10.1016/j.matlet.2013.07.009
   Robertson L.W., 2015, PCBS RECENT ADV ENV
   Rubab M, 2018, BIOSENS BIOELECTRON, V105, P49, DOI 10.1016/j.bios.2018.01.023
   Sadeghi AS, 2018, TALANTA, V182, P193, DOI 10.1016/j.talanta.2018.01.083
   SAFE SH, 1994, CRIT REV TOXICOL, V24, P87, DOI 10.3109/10408449409049308
   Seelbach M, 2010, ENVIRON HEALTH PERSP, V118, P479, DOI 10.1289/ehp.0901334
   Shi HJ, 2013, J HAZARD MATER, V260, P754, DOI 10.1016/j.jhazmat.2013.06.031
   Shimomura M, 2001, ANAL CHIM ACTA, V434, P223, DOI 10.1016/S0003-2670(01)00809-1
   Silva E, 2007, ANAL LETT, V40, P1371, DOI 10.1080/00032710701327054
   SISAK M, 1995, ANAL CHIM ACTA, V311, P415, DOI 10.1016/0003-2670(95)00029-Y
   SKJERVE E, 1990, APPL ENVIRON MICROB, V56, P3478, DOI 10.1128/AEM.56.11.3478-3481.1990
   Song SH, 2019, FOOD ANAL METHOD, V12, P966, DOI 10.1007/s12161-019-01437-3
   Sun C, 2017, SCI REP-UK, V7, DOI 10.1038/srep40632
   Sun KX, 2016, ACS APPL MATER INTER, V8, P5723, DOI 10.1021/acsami.5b12866
   Tang JJ, 2006, ELECTROPHORESIS, V27, P1303, DOI 10.1002/elps.200500489
   Tang M, 2016, LAB CHIP, V16, P1214, DOI 10.1039/c5lc01555c
   Tsutsumi T, 2008, ANAL CHIM ACTA, V617, P177, DOI 10.1016/j.aca.2008.02.003
   TUERK C, 1990, SCIENCE, V249, P505, DOI 10.1126/science.2200121
   Vasilescu A, 2018, ELECTROANAL, V30, P2, DOI 10.1002/elan.201700578
   Verdian A, 2018, TALANTA, V176, P456, DOI 10.1016/j.talanta.2017.08.070
   Verdian-Doghaei A, 2015, J BIOMOL STRUCT DYN, V33, P1153, DOI 10.1080/07391102.2014.935482
   Verdian-Doghaei A, 2015, J LUMIN, V159, P1, DOI 10.1016/j.jlumin.2014.10.025
   VO-DINH T, 1995, SENSOR ACTUAT B-CHEM, V29, P183, DOI 10.1016/0925-4005(95)01681-3
   Vo-Dinh T., 2007, SERS DIAGNOSTIC PLAT
   Wang MH, 2015, MICROCHIM ACTA, V182, P2251, DOI 10.1007/s00604-015-1569-6
   Wang Y, 2018, ANAL CHEM, V90, P9936, DOI 10.1021/acs.analchem.8b02159
   Wang YL, 2011, ANAL BIOANAL CHEM, V399, P1271, DOI 10.1007/s00216-010-4453-6
   Weber R, 2018, EUROSUN 2018 12 INT, P1, DOI [10.18086/eurosun2018.13.04, DOI 10.18086/EUROSUN2018.13.04]
   Wu LD, 2017, SCI REP-UK, V7, DOI 10.1038/s41598-017-05352-7
   Wu XM, 2011, J CHROMATOGR A, V1218, P7341, DOI 10.1016/j.chroma.2011.08.045
   Wu X, 2015, THERANOSTICS, V5, P322, DOI 10.7150/thno.10257
   Xu SM, 2012, ANAL BIOCHEM, V423, P195, DOI 10.1016/j.ab.2012.01.026
   Yan K, 2018, ANAL CHEM, V90, P9662, DOI 10.1021/acs.analchem.8b02302
   Yan ZD, 2015, BIOSENS BIOELECTRON, V74, P718, DOI 10.1016/j.bios.2015.07.024
   Yang KH, 2018, ANAL CHIM ACTA, V1041, P94, DOI 10.1016/j.aca.2018.08.047
   Zacco E, 2006, ANAL CHEM, V78, P1780, DOI 10.1021/ac0512610
   Zang Y, 2017, BIOSENS BIOELECTRON, V96, P8, DOI 10.1016/j.bios.2017.04.030
   Zhang HM, 2016, CHEM-EUR J, V22, P9886, DOI 10.1002/chem.201503543
NR 119
TC 27
Z9 27
U1 8
U2 140
PU ELSEVIER SCIENCE BV
PI AMSTERDAM
PA PO BOX 211, 1000 AE AMSTERDAM, NETHERLANDS
SN 0039-9140
EI 1873-3573
J9 TALANTA
JI Talanta
PD SEP 1
PY 2019
VL 202
BP 123
EP 135
DI 10.1016/j.talanta.2019.04.059
PG 13
WC Chemistry, Analytical
WE Science Citation Index Expanded (SCI-EXPANDED)
SC Chemistry
GA IE9KQ
UT WOS:000472693700014
PM 31171160
DA 2023-07-01
ER

PT J
AU Xing, B
   Zhang, T
   Han, QZ
   Wei, Q
   Wu, D
AF Xing, Bin
   Zhang, Tong
   Han, Qingzhi
   Wei, Qin
   Wu, Dan
TI Electrochemiluminescent immunoassay for insulin by using a quencher pair
   consisting of CdS:Eu nanoclusters loaded with multiwalled carbon
   nanotubes on reduced graphene oxide nanoribbons and gold
   nanoparticle-loaded octahedral Cu2O
SO MICROCHIMICA ACTA
LA English
DT Article
DE Insulin; MWCNT; rGONRs; Europium(III); Octahedral cuprous oxide;
   Electrochemiluminescence; Quenching; Sandwichassay; Immunoassay
ID RESONANCE ENERGY-TRANSFER; ELECTROCHEMICAL IMMUNOSENSOR; AMPLIFICATION;
   APTASENSOR; BIOSENSOR
AB A sensitive electrochemiluminescence (ECL) immunosensor was constructed for detection of insulin. It is based on the quenching effect of octahedral cuprous oxide decorated with gold nanoparticles (Cu2O@Au NPs). A composite constructed from multiwalled carbon nanotubes/reduced graphene oxide nanoribbons provides a large specific surface that promotes electron transfer on the surface of electrodes. In parallel, CdS nanoclusters were loaded with europium(III) to get CdS:Eu NCs. The Eu(III) ions exert a large enhancement in ECL intensity of the CdS NCs. Cu2O is biocompatible and has a large specific surface. It was used as a quencher for the ECL immunosensor. If Au NPs are loaded onto Cu2O, the green fluorescence of the CdS NCs (with emission peaks at 525nm) is quenched. The Cu2O@Au NPs also can be employed as a label for the secondary antibodies (Ab(2)) to improve the sensitivity of the ECL immunosensor. The assay works in the 0.5pg.mL(-1) to 50ng.mL(-1) insulin concentration range and has a detection limit of 40 fg.mL(-1).
C1 [Xing, Bin; Zhang, Tong; Han, Qingzhi; Wei, Qin; Wu, Dan] Univ Jinan, Sch Chem & Chem Engn, Key Lab Interfacial React & Sensing Anal Univ Sha, Jinan 250022, Shandong, Peoples R China.
C3 University of Jinan
RP Wu, D (通讯作者)，Univ Jinan, Sch Chem & Chem Engn, Key Lab Interfacial React & Sensing Anal Univ Sha, Jinan 250022, Shandong, Peoples R China.
EM wudan791108@163.com
RI li, he/ISB-4278-2023; Zhang, Li/GWM-7501-2022; Wei, Qin/AAF-3325-2019
FU National Natural Science Foundation of China [21775054]; Natural Science
   Foundation of Shandong Province [ZR2016JL013]; Postdoctoral Science
   Foundation of China [2017M622116]; University of Jinan [XBH1703]
FX This work was provided by the National Natural Science Foundation of
   China (Grant no. 21775054), the Natural Science Foundation of Shandong
   Province (Grant no. ZR2016JL013), Postdoctoral Science Foundation of
   China (Grant no. 2017M622116) and University of Jinan (Grant no.
   XBH1703). All of the authors express their sincere thanks.
CR Chen S, 2018, BIOSENS BIOELECTRON, V99, P338, DOI 10.1016/j.bios.2017.08.006
   Chen WL, 2018, SENSOR ACTUAT B-CHEM, V268, P411, DOI 10.1016/j.snb.2018.04.106
   Chen Y, 2018, BIOSENS BIOELECTRON, V102, P301, DOI 10.1016/j.bios.2017.11.009
   Cohen N, 2017, MICROCHIM ACTA, V184, P835, DOI 10.1007/s00604-017-2072-z
   Cui MR, 2016, J ELECTROANAL CHEM, V781, P410, DOI 10.1016/j.jelechem.2016.06.045
   Dai PP, 2015, ANAL CHEM, V87, P12372, DOI 10.1021/acs.analchem.5b03890
   de la Escosura-Muniz A, 2015, BIOSENS BIOELECTRON, V67, P162, DOI 10.1016/j.bios.2014.07.086
   Hu J, 2017, MICROCHIM ACTA, V184, P4637, DOI 10.1007/s00604-017-2500-0
   Jie GF, 2007, ANAL CHEM, V79, P5574, DOI 10.1021/ac062357c
   Ke H, 2017, TALANTA, V171, P1, DOI 10.1016/j.talanta.2017.04.045
   LEE JD, 2017, J MACH LEARN RES, V18
   Liu J, 2016, SCI REP-UK, V6, DOI 10.1038/srep30577
   Liu YX, 2016, BIOSENS BIOELECTRON, V86, P301, DOI 10.1016/j.bios.2016.06.069
   Ma HM, 2018, J ELECTROANAL CHEM, V818, P168, DOI 10.1016/j.jelechem.2018.04.041
   Ma HM, 2016, ACS APPL MATER INTER, V8, P10121, DOI 10.1021/acsami.5b11991
   Qin Z, 2018, MICROCHIM ACTA, V185, DOI 10.1007/s00604-018-2747-0
   Rezaei B, 2011, BIOSENS BIOELECTRON, V26, P2130, DOI 10.1016/j.bios.2010.09.020
   Shen J, 2017, BIOSENS BIOELECTRON, V90, P356, DOI 10.1016/j.bios.2016.12.009
   Sun HD, 2019, MICROCHIM ACTA, V186, DOI 10.1007/s00604-018-3124-8
   Wang CZ, 2009, J MATER CHEM, V19, P3841, DOI 10.1039/b821213a
   Wang J, 2001, ANAL CHEM, V73, P844, DOI 10.1021/ac0009393
   Wang M, 2016, ANAL CHEM, V88, P981, DOI 10.1021/acs.analchem.5b04064
   Wang YF, 2018, ELECTROCHIM ACTA, V290, P90, DOI 10.1016/j.electacta.2018.08.080
   Xu MY, 2013, BIOSENS BIOELECTRON, V39, P21, DOI 10.1016/j.bios.2012.06.014
   Yan W, 2008, J PHYS CHEM B, V112, P1275, DOI 10.1021/jp0765594
   Yang YY, 2018, BIOSENS BIOELECTRON, V99, P450, DOI 10.1016/j.bios.2017.08.018
   Yu YN, 2016, BIOSENS BIOELECTRON, V77, P215, DOI 10.1016/j.bios.2015.09.036
   Zhang H, 2018, BIOSENS BIOELECTRON, V104, P65, DOI 10.1016/j.bios.2017.12.046
   Zhang MG, 2005, ANAL CHEM, V77, P6396, DOI 10.1021/ac0508752
   Zhou H, 2013, CHEM COMMUN, V49, P2246, DOI 10.1039/c3cc38990a
   Zhou H, 2012, J PHYS CHEM C, V116, P17773, DOI 10.1021/jp305076g
NR 31
TC 9
Z9 9
U1 10
U2 104
PU SPRINGER WIEN
PI WIEN
PA SACHSENPLATZ 4-6, PO BOX 89, A-1201 WIEN, AUSTRIA
SN 0026-3672
EI 1436-5073
J9 MICROCHIM ACTA
JI Microchim. Acta
PD AUG
PY 2019
VL 186
IS 8
AR 505
DI 10.1007/s00604-019-3640-1
PG 7
WC Chemistry, Analytical
WE Science Citation Index Expanded (SCI-EXPANDED)
SC Chemistry
GA IH3PZ
UT WOS:000474406100032
PM 31270625
DA 2023-07-01
ER

PT J
AU Alam, F
   Jalal, AH
   Pala, N
AF Alam, Fahmida
   Jalal, Ahmed Hasnain
   Pala, Nezih
TI Selective Detection of Alcohol Through Ethyl-Glucuronide Immunosensor
   Based on 2D Zinc Oxide Nanostructures
SO IEEE SENSORS JOURNAL
LA English
DT Article
DE ZnO; nano-flakes; alcohol; ethyl-glucuronide (EtG); selective;
   immunosensor
ID BIOSENSOR; BIOCOMPATIBILITY; ACCURACY; BEHAVIOR; SULFATE; SENSOR; URINE
AB Alcohol intoxication leads to road accidents, violence, and the deteriorated health of heavy drinkers. Hence, a convenient means to monitor alcohol consumption with an accuracy and selective manner is a demand by law enforcement personnel, service/hospitality industry, or individual drinkers. We report on a label-free, highly sensitive, and selective alcohol immunosensor based on 2D zinc oxide nanoflakes (ZnO-NFs), which were synthesized on gold-coated flexible polyethylene terephthalate substrates using a single-step sonochemical process. Selective detection of alcohol was achieved via ethylglucuronide (EtG) detection by immobilizing EtG antibody (EtG-AB) on the as-synthesized sensing electrodes of ZnO-NFs. The 2D ZnO-NFs provide unique sensing advantages over bulk materials. The cyclic voltammetry and electrochemical impedance spectroscopy measurements demonstrated the sensitivity of 0.032 mA/decade/cm(2) in the concentration range of 1 ng/ml to 100 mu g/ml which covered the physiological range. The minimum level of detection was determined much lower than 1 ng/ml. Shelf-life studies showed that the presented EtG sensors can be used over two months after the first use without significant performance degradation. Our method and device would help realizing continuous alcohol monitoring in the wearable platform.
C1 [Alam, Fahmida; Jalal, Ahmed Hasnain; Pala, Nezih] Florida Int Univ, Dept Elect & Comp Engn, Miami, FL 33174 USA.
C3 State University System of Florida; Florida International University
RP Alam, F (通讯作者)，Florida Int Univ, Dept Elect & Comp Engn, Miami, FL 33174 USA.
EM falam007@fiu.edu
RI Pala, Nezih/ABA-1918-2021
OI Pala, Nezih/0000-0001-6136-9811
FU Army Research Laboratory (ARL) Multiscale Multidisciplinary Modelling of
   Electronic Materials (MSME) Collaborative Research Alliance (CRA)
   [W911NF-12-2-0023]
FX This work was supported by the Army Research Laboratory (ARL) Multiscale
   Multidisciplinary Modelling of Electronic Materials (MSME) Collaborative
   Research Alliance (CRA) under Grant W911NF-12-2-0023. The associate
   editor coordinating the review of this paper and approving it for
   publication was Prof. Venkat R. Bhethanabotla.
CR [Anonymous], 2011, 5 ANN REP NAT
   [Anonymous], BMJ
   Arya SK, 2014, SENSOR ACTUAT B-CHEM, V194, P127, DOI 10.1016/j.snb.2013.12.066
   Arya SK, 2012, ANAL CHIM ACTA, V737, P1, DOI 10.1016/j.aca.2012.05.048
   Calzolari A., 2013, NAT SCI REP, V3-2999, P1
   Hoiseth G, 2010, J ANAL TOXICOL, V34, P84, DOI 10.1093/jat/34.2.84
   Jalal AH, 2016, ECS TRANSACTIONS, V72, P25, DOI 10.1149/07231.0025ecst
   Jalal AH, 2017, BIOSENS BIOELECTRON, V87, P522, DOI 10.1016/j.bios.2016.08.106
   Jatlow P, 2010, ALCOHOL CLIN EXP RES, V34, P968, DOI 10.1111/j.1530-0277.2010.01171.x
   Jatlow PI, 2014, ALCOHOL CLIN EXP RES, V38, P2056, DOI 10.1111/acer.12407
   Jiang GP, 2016, ADV FUNCT MATER, V26, P1729, DOI 10.1002/adfm.201504604
   Zhou J, 2006, ADV MATER, V18, P2432, DOI 10.1002/adma.200600200
   Kendrick  S., 2015, ALCOHOL ABUSE LIVER, P47
   Kim J, 2016, ACS SENSORS, V1, P1011, DOI 10.1021/acssensors.6b00356
   Kinnamon  D., 2016, P IEEE NAN MAT DEV C, P1
   Li Z, 2008, J PHYS CHEM C, V112, P20114, DOI 10.1021/jp808878p
   McDonell MG, 2015, DRUG ALCOHOL DEPEN, V157, P184, DOI 10.1016/j.drugalcdep.2015.10.004
   Mohan AMV, 2017, BIOSENS BIOELECTRON, V91, P574, DOI 10.1016/j.bios.2017.01.016
   Nkosi D, 2010, PHYS CHEM CHEM PHYS, V12, P604, DOI 10.1039/b918754e
   Polissar NL, 2015, J FORENSIC SCI, V60, P482, DOI 10.1111/1556-4029.12659
   Psychoyios VN, 2013, ELECTROANAL, V25, P367, DOI 10.1002/elan.201200591
   Santra S, 2016, NANOTECHNOLOGY, V27, DOI 10.1088/0957-4484/27/12/125502
   Selvam AP, 2016, SCI REP-UK, V6, DOI 10.1038/srep23111
   Semwal V, 2016, SENSOR ACTUAT B-CHEM, V230, P485, DOI 10.1016/j.snb.2016.02.084
   Shinji Nozaki SN., 2013, SOFT NANOSCIENCE LET, V3, P23, DOI DOI 10.4236/SNL.2013.34A007
   SWIFT RM, 1992, ALCOHOL CLIN EXP RES, V16, P721, DOI 10.1111/j.1530-0277.1992.tb00668.x
   Umasankar Y, 2016, INT CONF WEARAB IMPL, P353, DOI 10.1109/BSN.2016.7516287
   Vabbina PK, 2011, PROC SPIE, V8106, DOI 10.1117/12.899418
   Vabbina PK, 2017, ACS APPL MATER INTER, V9, P19791, DOI 10.1021/acsami.7b02634
   Vabbina PK, 2014, PART PART SYST CHAR, V31, P190, DOI 10.1002/ppsc.201300208
   WHO, 2016, GLOB STAT REP ALC HL
   WILLIAMS MB, 1950, ANAL CHEM, V22, P1556, DOI 10.1021/ac60048a025
   Zuba D, 2008, FORENSIC SCI INT, V178, pE29, DOI 10.1016/j.forsciint.2008.03.002
NR 33
TC 10
Z9 10
U1 0
U2 41
PU IEEE-INST ELECTRICAL ELECTRONICS ENGINEERS INC
PI PISCATAWAY
PA 445 HOES LANE, PISCATAWAY, NJ 08855-4141 USA
SN 1530-437X
EI 1558-1748
J9 IEEE SENS J
JI IEEE Sens. J.
PD JUN 1
PY 2019
VL 19
IS 11
BP 3984
EP 3992
DI 10.1109/JSEN.2019.2898869
PG 9
WC Engineering, Electrical & Electronic; Instruments & Instrumentation;
   Physics, Applied
WE Science Citation Index Expanded (SCI-EXPANDED)
SC Engineering; Instruments & Instrumentation; Physics
GA HX0DQ
UT WOS:000467060100003
DA 2023-07-01
ER

PT J
AU Jia, F
   Barber, E
   Turasan, H
   Seo, S
   Dai, RT
   Liu, LG
   Li, XM
   Bhunia, AK
   Kokini, JL
AF Jia, Fei
   Barber, Emma
   Turasan, Hazal
   Seo, Sujin
   Dai, Ruitong
   Liu, Logan
   Li, Xingmin
   Bhunia, Arun K.
   Kokini, Jozef L.
TI Detection of Pyocyanin Using a New Biodegradable SERS Biosensor
   Fabricated Using Gold Coated Zein Nanostructures Further Decorated with
   Gold Nanoparticles
SO JOURNAL OF AGRICULTURAL AND FOOD CHEMISTRY
LA English
DT Article
DE zein film; pyocyanin; biodegradable; SERS sensor; inverted pyramid
   structure
ID ENHANCED RAMAN-SPECTROSCOPY; PSEUDOMONAS-AERUGINOSA; ELECTROCHEMICAL
   DETECTION
AB In this paper, a biodegradable gold coated zein film surface enhanced Raman spectroscopy (SERS) platform, with gold nanoparticles (AuNPs) deposited on the surface to further enhance the Raman signal, was used to detect pyocyanin (PYO), the toxin secreted by Pseudomonas aeruginosa. An inverted pyramid structure imprinted on a zein film and gold coated during the transfer process was further improved with the deposition and fixing of gold nanoparticles, which resulted in enhancement of the SERS signal by approximately a decade. This new platform served as a lab-on-a-chip sensor to enable the sensitive and rapid detection of PYO in drinking water. The size, distribution, and morphology of the zein film nanostructures including the presence and distribution of gold nanoparticles were characterized by scanning electron microscopy (SEM). The new zein-based platform has the advantage of being largely biodegradable compared with commercial silicon- or glass-based platforms. The limit of detection for PYO using the newly developed zein-based SERS sensor platform was calculated as 25 mu M, considerably lower than the concentration of PYO in the blood of people with cystic fibrosis which has been reported to be 70 mu M.
C1 [Jia, Fei; Dai, Ruitong; Li, Xingmin] China Agr Univ, Coll Food Sci & Nutr Engn, Beijing 100083, Peoples R China.
   [Jia, Fei; Barber, Emma; Turasan, Hazal; Bhunia, Arun K.; Kokini, Jozef L.] Purdue Univ, Dept Food Sci, W Lafayette, IN 47906 USA.
   [Seo, Sujin; Liu, Logan] Univ Illinois, Dept Elect & Comp Engn, Urbana, IL 61801 USA.
C3 China Agricultural University; Purdue University System; Purdue
   University; Purdue University West Lafayette Campus; University of
   Illinois System; University of Illinois Urbana-Champaign
RP Li, XM (通讯作者)，China Agr Univ, Coll Food Sci & Nutr Engn, Beijing 100083, Peoples R China.; Kokini, JL (通讯作者)，Purdue Univ, Dept Food Sci, W Lafayette, IN 47906 USA.
EM lixingmin@cau.edu.cn; jkokini@purdue.edu
RI Bhunia, Arun K./K-7639-2012; Turasan, Hazal/AAL-5245-2021; Jia,
   Fei/HZK-7929-2023
OI Bhunia, Arun K./0000-0003-3640-1554; Jia, Fei/0000-0002-4444-1786;
   Kokini, Jozef/0000-0003-4048-8891
FU Beijing Innovation Consortium of Agricultural Research System
   [BAIC04-2018]; Scholle Endowment Foundation of Purdue University
FX Fei Jia was supported by the Beijing Innovation Consortium of
   Agricultural Research System (BAIC04-2018). The research was supported
   by the Scholle Endowment Foundation of Purdue University.
CR Alatraktchi FA, 2018, PLOS ONE, V13, DOI 10.1371/journal.pone.0194157
   Alatraktchi FA, 2016, SENSORS-BASEL, V16, DOI 10.3390/s16030408
   Baig N, 2016, PROC SPIE, V9930, DOI 10.1117/12.2236695
   Boardman AK, 2016, ANAL CHEM, V88, P8026, DOI 10.1021/acs.analchem.6b01273
   Bodelon G, 2016, NAT MATER, V15, P1203, DOI [10.1038/NMAT4720, 10.1038/nmat4720]
   Buzid A, 2016, ANAL BIOANAL CHEM, V408, P6361, DOI 10.1007/s00216-016-9749-8
   Center for Microbial Oceanography Mote Marine Laboratory, SURV UND PLAST EC RE
   Nguyen CQ, 2018, ACS APPL MATER INTER, V10, P12364, DOI 10.1021/acsami.7b18592
   Driver M, 2014, ANALYST, V139, P3352, DOI 10.1039/c4an00502c
   Gezer PG, 2016, J MATER SCI, V51, P3806, DOI 10.1007/s10853-015-9699-0
   Gezer RG, 2016, TALANTA, V150, P224, DOI 10.1016/j.talanta.2015.12.034
   Li SH, 2018, INT J ELECTROCHEM SC, V13, P3789, DOI 10.20964/2018.04.20
   Liao W, 2016, TRENDS FOOD SCI TECH, V54, P103, DOI 10.1016/j.tifs.2016.05.020
   Luecha J, 2010, J MATER SCI, V45, P3529, DOI 10.1007/s10853-010-4395-6
   Navdeep, 2016, J AGR FOOD CHEM, V64, P596, DOI 10.1021/acs.jafc.5b05495
   Noto MJ, 2017, J BACTERIOL, V199, DOI 10.1128/JB.00221-17
   Pastells C, 2016, ANAL CHEM, V88, P1631, DOI 10.1021/acs.analchem.5b03490
   Sadeghi R, 2017, ANNU REV FOOD SCI T, V8, P467, DOI 10.1146/annurev-food-041715-033338
   Seo S, 2018, SCI REP-UK, V8, DOI 10.1038/s41598-018-19256-7
   Turasan H, 2017, BIOMACROMOLECULES, V18, P331, DOI 10.1021/acs.biomac.6b01455
   Webster TA, 2014, BIOSENS BIOELECTRON, V60, P265, DOI 10.1016/j.bios.2014.04.028
   Webster TA, 2012, LAB CHIP, V12, P5195, DOI 10.1039/c2lc40650k
   Wu XM, 2014, NANOMED-NANOTECHNOL, V10, P1863, DOI 10.1016/j.nano.2014.04.010
   Yang Y, 2010, NANOTECHNOLOGY, V21, DOI 10.1088/0957-4484/21/32/325701
   Yang Y, 2017, BIOSENS BIOELECTRON, V98, P338, DOI 10.1016/j.bios.2017.07.008
   Yong YC, 2015, CHEMOSPHERE, V140, P18, DOI 10.1016/j.chemosphere.2014.10.020
   Yong YC, 2011, BIOSENS BIOELECTRON, V30, P87, DOI 10.1016/j.bios.2011.08.032
   Yoon J, 2013, BIOSENS BIOELECTRON, V47, P62, DOI 10.1016/j.bios.2013.03.003
   Zheng JK, 2014, TALANTA, V129, P79, DOI 10.1016/j.talanta.2014.05.015
   Zheng JK, 2014, COMPR REV FOOD SCI F, V13, P317, DOI 10.1111/1541-4337.12062
   Zukovskaja O, 2017, SENSORS-BASEL, V17, DOI 10.3390/s17081704
NR 31
TC 23
Z9 22
U1 8
U2 105
PU AMER CHEMICAL SOC
PI WASHINGTON
PA 1155 16TH ST, NW, WASHINGTON, DC 20036 USA
SN 0021-8561
EI 1520-5118
J9 J AGR FOOD CHEM
JI J. Agric. Food Chem.
PD APR 24
PY 2019
VL 67
IS 16
BP 4603
EP 4610
DI 10.1021/acs.jafc.8b07317
PG 8
WC Agriculture, Multidisciplinary; Chemistry, Applied; Food Science &
   Technology
WE Science Citation Index Expanded (SCI-EXPANDED)
SC Agriculture; Chemistry; Food Science & Technology
GA HV5VH
UT WOS:000466052700023
PM 30964288
DA 2023-07-01
ER

PT J
AU Lu, JX
   Sun, YF
   Waterhouse, GIN
   Xu, ZX
AF Lu, Juxiu
   Sun, Yufeng
   Waterhouse, Geoffrey I. N.
   Xu, Zhixiang
TI A voltammetric sensor based on the use of reduced graphene oxide and
   hollow gold nanoparticles for the quantification of methyl parathion and
   parathion in agricultural products
SO ADVANCES IN POLYMER TECHNOLOGY
LA English
DT Article
DE direct electrodeposition approach; graphene; hollow gold nanoparticles;
   p-Nitrophenyl organophosphate pesticide; square wave voltammetry
ID ORGANOPHOSPHORUS PESTICIDES; ELECTROCHEMICAL ANALYSIS;
   GAS-CHROMATOGRAPHY; CARBON NANOTUBES; BIOSENSOR; REDUCTION;
   NANOMATERIALS; FENITROTHION; NANOSPHERES; COMPOSITE
AB In this study, a novel voltammetric sensor is described for the determination of methyl parathion and parathion based on reduced graphene oxide and hollow gold nanoparticles immobilized on a glassy carbon electrode. Sensitivity is improved by making use of two-step square wave voltammetry. Cyclic voltammetry and square wave voltammetry revealed the sensor to display excellent response to both methyl parathion and parathion, even at very low concentrations. Under optimal conditions, the sensor exhibited a linear response to methyl parathion in the 0.3-10 mu M concentration range, and a linear response to parathion in the 0.11-50 mu M concentration range. The respective detection limits are 0.12 mu M for methyl parathion and 23 nM for parathion. The method was successfully applied to the determination of methyl parathion and parathion in spiked samples and gave recoveries between 76.7% and 112.1%. It was also used to detect residual methyl parathion and parathion in fruit and vegetables, with results correlating well with those obtained by gas chromatography.
C1 [Lu, Juxiu; Sun, Yufeng; Xu, Zhixiang] Shandong Agr Univ, Coll Food Sci & Engn, Key Lab Food Proc Technol & Qual Control Shandong, Tai An, Shandong, Peoples R China.
   [Waterhouse, Geoffrey I. N.] Univ Auckland, Sch Chem Sci, Auckland, New Zealand.
C3 Shandong Agricultural University; University of Auckland
RP Xu, ZX (通讯作者)，Shandong Agr Univ, Coll Food Sci & Engn, Key Lab Food Proc Technol & Qual Control Shandong, Tai An, Shandong, Peoples R China.
EM zhixiangxu@sina.com
RI Waterhouse, Geoffrey/G-1688-2011
OI Waterhouse, Geoffrey/0000-0002-3296-3093; Xu,
   Zhixiang/0000-0001-8418-4182
FU National Natural Science Foundation of China [31471649]
FX National Natural Science Foundation of China, Grant/Award Number:
   31471649
CR Adhikari BR, 2015, ELECTROCHIM ACTA, V162, P198, DOI 10.1016/j.electacta.2014.10.028
   Arduini F, 2016, MICROCHIM ACTA, V183, P2063, DOI 10.1007/s00604-016-1858-8
   Asfaram A, 2015, RSC ADV, V5, P18438, DOI 10.1039/c4ra15637d
   Cao HQ, 2005, JPC-J PLANAR CHROMAT, V18, P151, DOI 10.1556/JPC.18.2005.2.11
   Cinelli G, 2014, ANAL METHODS-UK, V6, P782, DOI 10.1039/c3ay41641k
   Dehghani MH, 2016, J MOL LIQ, V215, P671, DOI 10.1016/j.molliq.2015.12.057
   Du D, 2008, ELECTROCHIM ACTA, V53, P4478, DOI 10.1016/j.electacta.2008.01.023
   Ensafi AA, 2017, ELECTROANAL, V29, P2839, DOI 10.1002/elan.201700406
   Gan T, 2011, MICROCHIM ACTA, V175, P1, DOI 10.1007/s00604-011-0639-7
   Govindhan M, 2015, ELECTROANAL, V27, P902, DOI 10.1002/elan.201400608
   Gupta VK, 2011, CRIT REV ANAL CHEM, V41, P282, DOI 10.1080/10408347.2011.589773
   Gupta VK, 2011, COMB CHEM HIGH T SCR, V14, P284, DOI 1386-2073/11 $58.00+.00
   Gupta VK, 2015, TALANTA, V144, P80, DOI 10.1016/j.talanta.2015.05.053
   Gupta VK, 2015, INT J ELECTROCHEM SC, V10, P303
   Gupta VK, 2015, SENSOR ACTUAT B-CHEM, V207, P216, DOI 10.1016/j.snb.2014.10.044
   Gupta VK, 2014, J MOL LIQ, V195, P65, DOI 10.1016/j.molliq.2014.02.001
   Gupta VK, 2014, SENSOR ACTUAT B-CHEM, V195, P98, DOI 10.1016/j.snb.2013.12.092
   Gupta VK, 2014, WATER RES, V48, P210, DOI 10.1016/j.watres.2013.09.027
   Gupta VK, 2013, J MOL LIQ, V177, P114, DOI 10.1016/j.molliq.2012.10.008
   Gupta VK, 2012, J MOL LIQ, V174, P11, DOI 10.1016/j.molliq.2012.07.016
   Huang BA, 2010, MICROCHIM ACTA, V171, P57, DOI 10.1007/s00604-010-0408-z
   HUMMERS WS, 1958, J AM CHEM SOC, V80, P1339, DOI 10.1021/ja01539a017
   Huo DQ, 2014, SENSOR ACTUAT B-CHEM, V199, P410, DOI 10.1016/j.snb.2014.04.016
   Karimi-Maleh H, 2015, IND ENG CHEM RES, V54, P3634, DOI 10.1021/ie504438z
   Karthikeyan S, 2012, J MOL LIQ, V173, P153, DOI 10.1016/j.molliq.2012.06.022
   Li CY, 2013, MICROCHIM ACTA, V180, P1109, DOI 10.1007/s00604-013-1029-0
   Li Y, 2014, MICROCHIM ACTA, V181, P679, DOI 10.1007/s00604-014-1179-8
   Liang HP, 2005, J PHYS CHEM B, V109, P7795, DOI 10.1021/jp045006f
   Liu TZ, 2016, ANAL CHEM, V88, P12516, DOI 10.1021/acs.analchem.6b04191
   Ma JC, 2011, MICROCHIM ACTA, V175, P309, DOI 10.1007/s00604-011-0681-5
   Novoselov KS, 2004, SCIENCE, V306, P666, DOI 10.1126/science.1102896
   olovi M. B., 2013, HEM IND, V67, P217
   Pei SF, 2012, CARBON, V50, P3210, DOI 10.1016/j.carbon.2011.11.010
   Pingarron JM, 2008, ELECTROCHIM ACTA, V53, P5848, DOI 10.1016/j.electacta.2008.03.005
   Qin GF, 2015, FOOD RES INT, V72, P161, DOI 10.1016/j.foodres.2015.03.036
   She GW, 2014, SMALL, V10, P4685, DOI 10.1002/smll.201401471
   SRIVASTAVA SK, 1995, ANALYST, V120, P495, DOI 10.1039/an9952000495
   Srivastava SK, 1996, ANAL CHEM, V68, P1272, DOI 10.1021/ac9507000
   SRIVASTAVA SK, 1995, ANAL PROC, V32, P173, DOI 10.1039/ai9953200173
   Stankovich S, 2006, J MATER CHEM, V16, P155, DOI 10.1039/b512799h
   Wan J, 2014, INT J ENVIRON AN CH, V94, P183, DOI 10.1080/03067319.2013.853757
   Wang BX, 2016, ELECTROANAL, V28, P304, DOI 10.1002/elan.201500339
   Wessely PJ, 2014, APPL SURF SCI, V291, P83, DOI 10.1016/j.apsusc.2013.09.142
   Yang SL, 2012, COLLOID SURFACE B, V96, P75, DOI 10.1016/j.colsurfb.2012.03.007
   Yola ML, 2014, ELECTROCHIM ACTA, V120, P204, DOI 10.1016/j.electacta.2013.12.086
   Zhang JJ, 2015, ANAL BIOANAL CHEM, V407, P447, DOI 10.1007/s00216-014-8290-x
   Zhang TT, 2014, ANAL CHIM ACTA, V822, P23, DOI 10.1016/j.aca.2014.03.023
   Zhao T, 2014, J SCI FOOD AGR, V94, P1974, DOI 10.1002/jsfa.6511
NR 48
TC 13
Z9 13
U1 2
U2 30
PU WILEY-HINDAWI
PI LONDON
PA ADAM HOUSE, 3RD FL, 1 FITZROY SQ, LONDON, WIT 5HE, ENGLAND
SN 0730-6679
EI 1098-2329
J9 ADV POLYM TECH
JI Adv. Polym. Technol.
PD DEC
PY 2018
VL 37
IS 8
BP 3629
EP 3638
DI 10.1002/adv.22147
PG 10
WC Engineering, Chemical; Polymer Science
WE Science Citation Index Expanded (SCI-EXPANDED)
SC Engineering; Polymer Science
GA HJ8YN
UT WOS:000457486100088
OA Bronze
DA 2023-07-01
ER

PT J
AU Dey, N
   Devasena, T
   Sivalingam, T
AF Dey, Nibedita
   Devasena, T.
   Sivalingam, Tamilarasu
TI A Comparative evaluation of Graphene oxide based materials for
   Electrochemical non-enzymatic sensing of Curcumin
SO MATERIALS RESEARCH EXPRESS
LA English
DT Article
DE biosensor; curcumin detection; cyclic voltammetry
ID CHEMOPREVENTIVE AGENT CURCUMIN; CHEMICAL-VAPOR-DEPOSITION; GLASSY-CARBON
   ELECTRODE; VOLTAMMETRIC DETERMINATION; THIN-FILMS; GRAPHITE OXIDE;
   REDUCTION; METABOLITES
AB This work reports a comparative study on the development of a sensitive voltammetric method for the assay of diferuloylmethane which is fabricated using cost-effective sensing material graphene oxide (GO modified electrode) and reduced graphene oxide (rGO modified electrode) modified on glassy carbon electrode respectively. The prepared materials were characterized using SEM, XRD, FTIR, and Raman techniques to understand the formation. Between the both modified electrodes, rGO modified electrode demonstrated a lower limit detection of 0.9 pM and good signal quality. But, the better linear dynamic range for detection was found to be 1 nm to 100 nM for GO and 0.1 nM to 10 nM for rGO modified electrodes respectively. The repeatability is checked for seven cycles and interference studies were also performed for checking the sensors' selectivity to curcumin. rGO modified electrode and GO modified electrode both shows specific signals for Diferuloylmethane under conditions similar to physiology. But, with better properties over GO modified electrode, rGO modified electrode is suggested a better candidate for real-time usability in sensing. The detection limit reported is the lowest till date for the given plant drug using any sensing assay.
C1 [Dey, Nibedita; Devasena, T.; Sivalingam, Tamilarasu] Anna Univ, Ctr Nanosci & Technol, Madras 600025, Tamil Nadu, India.
C3 Anna University; Anna University Chennai
RP Devasena, T (通讯作者)，Anna Univ, Ctr Nanosci & Technol, Madras 600025, Tamil Nadu, India.
EM tdevasenabio@gmail.com
RI dey, nibedita/AAG-6776-2021
OI dey, nibedita/0000-0002-4645-5612
FU DST-INSPIRE fellowship, Department of Science and Technology, Ministry
   of Science and Technology [IF150627]
FX The first author would like to acknowledge the financial support
   provided by DST-INSPIRE fellowship, Department of Science and
   Technology, Ministry of Science and Technology (Fellowship number
   IF150627).
CR Ahsan H, 1998, CANCER LETT, V124, P23, DOI 10.1016/S0304-3835(97)00442-4
   Alexander S, 2017, EUR POLYM J, V86, P106, DOI 10.1016/j.eurpolymj.2016.11.024
   Barzegar A, 2012, FOOD CHEM, V135, P1369, DOI 10.1016/j.foodchem.2012.05.070
   Chan WH, 2006, FOOD CHEM TOXICOL, V44, P1362, DOI 10.1016/j.fct.2006.03.001
   Daneshgar P, 2009, J APPL ELECTROCHEM, V39, P1983, DOI 10.1007/s10800-009-9908-0
   Dave, 2010, INT J APPL SCI ENG, V8, P19, DOI DOI 10.6703/IJASE.2010.8(1).19
   Devadas B, 2014, COLLOID SURFACE B, V116, P674, DOI 10.1016/j.colsurfb.2013.11.002
   Dey N, 2016, SENSOR LETT, V14, P710
   Drewniak S, 2016, SENSORS-BASEL, V16, DOI 10.3390/s16010103
   Eda G, 2010, ADV MATER, V22, P505, DOI 10.1002/adma.200901996
   Fan ZJ, 2010, CARBON, V48, P1686, DOI 10.1016/j.carbon.2009.12.063
   FOURNIER J, 1988, MATER RES BULL, V23, P31, DOI 10.1016/0025-5408(88)90221-8
   Hatcher H, 2008, CELL MOL LIFE SCI, V65, P1631, DOI 10.1007/s00018-008-7452-4
   Hossain Dewan Md Sakib, 2012, Front Biosci (Schol Ed), V4, P335
   HUANG MT, 1991, CANCER RES, V51, P813
   Ireson C, 2001, CANCER RES, V61, P1058
   Ireson CR, 2002, CANCER EPIDEM BIOMAR, V11, P105
   Jadhav BK, 2007, CHROMATOGRAPHIA, V65, P483, DOI 10.1365/s10337-006-0164-8
   Jana M, 2014, MATER SCI ENG B-ADV, V186, P33, DOI 10.1016/j.mseb.2014.03.004
   Jayaprakasha GK, 2002, J AGR FOOD CHEM, V50, P3668, DOI 10.1021/jf025506a
   KIM YC, 1994, THIN SOLID FILMS, V237, P57, DOI 10.1016/0040-6090(94)90238-0
   KUMAGAI H, 1993, JPN J APPL PHYS 1, V32, P6137, DOI 10.1143/JJAP.32.6137
   Li KJ, 2014, ANAL METHODS-UK, V6, P7801, DOI 10.1039/c4ay01492h
   Marcano DC, 2010, ACS NANO, V4, P4806, DOI 10.1021/nn1006368
   MARUYAMA T, 1991, APPL PHYS LETT, V58, P2079, DOI 10.1063/1.105016
   Modi G, 2010, DEFENCE SCI J, V60, P255, DOI 10.14429/dsj.60.351
   Myers D, 2006, SURFACTANT SCIENCE AND TECHNOLOGY, 3RD EDITION, P1
   Peng J, 2012, J CHIN CHEM SOC-TAIP, V59, P1
   Sharma RA, 2005, EUR J CANCER, V41, P1955, DOI 10.1016/j.ejca.2005.05.009
   Some S, 2014, SCI REP-UK, V4, DOI 10.1038/srep06314
   Stankovich S, 2007, CARBON, V45, P1558, DOI 10.1016/j.carbon.2007.02.034
   Sun XM, 2008, NANO RES, V1, P203, DOI 10.1007/s12274-008-8021-8
   Vareed SK, 2008, CANCER EPIDEM BIOMAR, V17, P1411, DOI 10.1158/1055-9965.EPI-07-2693
   Wray DM, 2012, ELECTROANAL, V24, P2244, DOI 10.1002/elan.201200560
   Zhang DD, 2016, ELECTROANAL, V28, P749, DOI 10.1002/elan.201500494
   Zhang JL, 2010, CHEM COMMUN, V46, P1112, DOI 10.1039/b917705a
   Zhang JW, 2009, ANAL SCI, V25, P385, DOI 10.2116/analsci.25.385
   Zheng L, 2009, SENSOR ACTUAT B-CHEM, V135, P650, DOI 10.1016/j.snb.2008.09.035
   Zhou Y, 2009, CHEM MATER, V21, P2950, DOI 10.1021/cm9006603
   Ziyatdinova GK, 2012, J ANAL CHEM+, V67, P591, DOI 10.1134/S1061934812040132
NR 40
TC 8
Z9 8
U1 0
U2 14
PU IOP PUBLISHING LTD
PI BRISTOL
PA TEMPLE CIRCUS, TEMPLE WAY, BRISTOL BS1 6BE, ENGLAND
SN 2053-1591
J9 MATER RES EXPRESS
JI Mater. Res. Express
PD FEB
PY 2018
VL 5
IS 2
AR 025406
DI 10.1088/2053-1591/aaaa78
PG 12
WC Materials Science, Multidisciplinary
WE Science Citation Index Expanded (SCI-EXPANDED)
SC Materials Science
GA FX1UJ
UT WOS:000425837000001
DA 2023-07-01
ER

PT J
AU Moulick, A
   Milosavljevic, V
   Vlachova, J
   Podgajny, R
   Hynek, D
   Kopel, P
   Adam, V
AF Moulick, Amitava
   Milosavljevic, Vedran
   Vlachova, Jana
   Podgajny, Robert
   Hynek, David
   Kopel, Pavel
   Adam, Vojtech
TI Using CdTe/ZnSe core/shell quantum dots to detect DNA and damage to DNA
SO INTERNATIONAL JOURNAL OF NANOMEDICINE
LA English
DT Article
DE nanoparticles; nucleobases; biosensor; fluorescence; mutation
ID DENSITY-FUNCTIONAL THEORY; MOLECULAR-STRUCTURE; IN-VITRO; COMPLEXES;
   LUMINESCENT; NANOCRYSTALS; WATER; NANOPARTICLES; CONJUGATION; CRYSTAL
AB CdTe/ZnSecore/shell quantum dot (QD), one of the strongest and most highly luminescent nanoparticles, was directly synthesized in an aqueous medium to study its individual interactions with important nucleobases (adenine, guanine, cytosine, and thymine) in detail. The results obtained from the optical analyses indicated that the interactions of the QDs with different nucleobases were different, which reflected in different fluorescent emission maxima and intensities. The difference in the interaction was found due to the different chemical behavior and different sizes of the formed nanoconjugates. An electrochemical study also confirmed that the purines and pyrimidines show different interactions with the core/shell QDs. Based on these phenomena, a novel QD-based method is developed to detect the presence of the DNA, damage to DNA, and mutation. The QDs were successfully applied very easily to detect any change in the sequence (mutation) of DNA. The QDs also showed their ability to detect DNAs directly from the extracts of human cancer (PC3) and normal (PNT1A) cells (detection limit of 500 pM of DNA), which indicates the possibilities to use this easy assay technique to confirm the presence of living organisms in extreme environments.
C1 [Moulick, Amitava; Milosavljevic, Vedran; Vlachova, Jana; Hynek, David; Kopel, Pavel; Adam, Vojtech] Mendel Univ Brno, Dept Chem & Biochem, Zemedelska 1, CZ-61300 Brno, Czech Republic.
   [Moulick, Amitava; Milosavljevic, Vedran; Vlachova, Jana; Hynek, David; Kopel, Pavel; Adam, Vojtech] Brno Univ Technol, Cent European Inst Technol, Brno, Czech Republic.
   [Podgajny, Robert] Jagiellonian Univ, Fac Chem, Krakow, Poland.
C3 Mendel University in Brno; Brno University of Technology; Jagiellonian
   University
RP Adam, V (通讯作者)，Mendel Univ Brno, Dept Chem & Biochem, Zemedelska 1, CZ-61300 Brno, Czech Republic.
EM vojtech.adam@mendelu.cz
RI Adam, Vojtech/D-7686-2012; Milosavljević, Vedran/L-9078-2019; Kopel,
   Pavel/E-5711-2012; Moulick, Amitava/I-9677-2016; Hynek,
   David/E-5702-2012
OI Adam, Vojtech/0000-0002-8527-286X; Milosavljević,
   Vedran/0000-0003-4122-0694; Kopel, Pavel/0000-0003-4216-9544; Moulick,
   Amitava/0000-0001-5769-6748; Hynek, David/0000-0002-7318-6470
FU Ministry of Education, Youth and Sports of the Czech Republic [LQ1601];
   project IGA [TP_01_2015]
FX This research was carried out under the project CEITEC 2020 (LQ1601)
   with financial support from the Ministry of Education, Youth and Sports
   of the Czech Republic under the National Sustainability Programme II.
   Further, the financial support from the project IGA TP_01_2015 is highly
   acknowledged.
CR Aida M, 1997, SPECTROCHIM ACTA A, V53, P393, DOI 10.1016/S1386-1425(96)01811-2
   Allen PM, 2008, J AM CHEM SOC, V130, P9240, DOI 10.1021/ja8036349
   Amo-Ochoa P, 2008, J INORG BIOCHEM, V102, P203, DOI 10.1016/j.jinorgbio.2007.07.036
   Amo-Ochoa P, 2007, J BIOL INORG CHEM, V12, P543, DOI 10.1007/s00775-007-0206-1
   Bang J, 2006, NANOTECHNOLOGY, V17, P973, DOI 10.1088/0957-4484/17/4/022
   Blackman B, 2008, CHEM MATER, V20, P4847, DOI 10.1021/cm8000688
   Cao XD, 2007, CHEM MATER, V19, P3773, DOI 10.1021/cm070898s
   Dabbousi BO, 1997, J PHYS CHEM B, V101, P9463, DOI 10.1021/jp971091y
   Dahan M, 2003, SCIENCE, V302, P442, DOI 10.1126/science.1088525
   Du YP, 2010, J AM CHEM SOC, V132, P1470, DOI 10.1021/ja909490r
   Erogbogbo F, 2011, ACS NANO, V5, P413, DOI 10.1021/nn1018945
   Feng XL, 2009, LANGMUIR, V25, P13737, DOI 10.1021/la901444c
   Gaponik N, 2002, J PHYS CHEM B, V106, P7177, DOI 10.1021/jp025541k
   Garcia-Teran JP, 2004, INORG CHEM, V43, P5761, DOI 10.1021/ic049569h
   He Y, 2011, NANO TODAY, V6, P122, DOI 10.1016/j.nantod.2011.02.004
   Heger Z, 2015, SCI REP-UK, V5, DOI 10.1038/srep08868
   Heger Z, 2014, CHROMATOGRAPHIA, V77, P1415, DOI 10.1007/s10337-014-2732-7
   Hewa-Kasakarage NN, 2009, J PHYS CHEM C, V113, P4362, DOI 10.1021/jp8106843
   Huang S, 2015, COLLOID SURFACE B, V136, P955, DOI 10.1016/j.colsurfb.2015.10.028
   Kinkead B, 2010, J MATER CHEM, V20, P448, DOI 10.1039/b911641a
   Kopel P, 2004, POLYHEDRON, V23, P2193, DOI 10.1016/j.poly.2004.06.024
   Kopel P, 2003, POLYHEDRON, V22, P411, DOI 10.1016/S0277-5387(02)01365-7
   Kopel P, 2007, POLYHEDRON, V26, P535, DOI 10.1016/j.poly.2006.08.010
   Kucur E, 2005, J PHYS CHEM B, V109, P20355, DOI 10.1021/jp053891b
   Kudr J, 2015, INT J ELECTROCHEM SC, V10, P8243
   Kumar N, 2016, COLLOID SURFACE B, V142, P259, DOI 10.1016/j.colsurfb.2016.02.052
   Kwiatkowski JS, 1996, J PHYS CHEM-US, V100, P941, DOI 10.1021/jp9514640
   LONG GL, 1983, ANAL CHEM, V55, pA712, DOI 10.1021/ac00258a001
   Loo AH, 2016, ACS APPL MATER INTER, V8, P1951, DOI 10.1021/acsami.5b10160
   Mangolini L, 2006, PHYS STATUS SOLIDI C, V3, P3975, DOI 10.1002/pssc.200671606
   Mohapatra B, 2013, CRYST GROWTH DES, V13, P2716, DOI 10.1021/cg4006168
   Moulick A, 2015, PHOTOCHEM PHOTOBIOL, V91, P417, DOI 10.1111/php.12398
   Nejdl L, 2016, INT J ELECTROCHEM SC, V11, P175
   Noh H, 2014, RSC ADV, V4, P8064, DOI 10.1039/c3ra47689h
   Nowak MJ, 1996, J PHYS CHEM-US, V100, P3527, DOI 10.1021/jp9530008
   Onoshima D, 2008, ANAL SCI, V24, P181, DOI 10.2116/analsci.24.181
   Parak WJ, 2002, CHEM MATER, V14, P2113, DOI 10.1021/cm0107878
   Lopes RP, 2012, SPECTROSC-INT J, V27, P273, DOI 10.1155/2012/168286
   Pei DF, 2015, COLLOID SURFACE B, V127, P130, DOI 10.1016/j.colsurfb.2015.01.032
   Qian HF, 2006, SMALL, V2, P747, DOI 10.1002/smll.200500530
   Regulacio MD, 2010, ACCOUNTS CHEM RES, V43, P621, DOI 10.1021/ar900242r
   Samanta A, 2014, NANOSCALE, V6, P4486, DOI 10.1039/c3nr06578b
   Sapsford KE, 2006, SENSORS-BASEL, V6, P925, DOI 10.3390/s6080925
   Shen SL, 2011, ANGEW CHEM INT EDIT, V50, P7115, DOI 10.1002/anie.201101084
   Shipman MA, 2000, CHEM-EUR J, V6, P4371, DOI 10.1002/1521-3765(20001201)6:23<4371::AID-CHEM4371>3.0.CO;2-X
   SINGH NP, 1988, EXP CELL RES, V175, P184, DOI 10.1016/0014-4827(88)90265-0
   Sponer J, 2000, J PHYS CHEM B, V104, P7535, DOI 10.1021/jp001711m
   Sukhanova A, 2004, ANAL BIOCHEM, V324, P60, DOI 10.1016/j.ab.2003.09.031
   Tmejova K, 2015, COLLOID SURFACE B, V134, P262, DOI 10.1016/j.colsurfb.2015.06.045
[truncated: 3,800,866 more chars]
