# Supplementary material for: Hotspots and trends of electrochemical biosensor technology: a bibliometric analysis from 2003 to 2023
Source: RSC Adv. 2023 Oct 19;13(44):30704–17. doi: 10.1039/d3ra05889a (PMC10585615; doi:10.1039/d3ra05889a)
Supplement: RA-013-D3RA05889A-s001 [file RA-013-D3RA05889A-s001.zip › data-44.xlsx]

FN Clarivate Analytics Web of Science
VR 1.0
PT J
AU Arvand, M
   Dehsaraei, M
AF Arvand, Majid
   Dehsaraei, Mohammad
TI Amperometric determination of diazinon by gold nanorods/ds-DNA/graphene
   oxide sandwich-modified electrode
SO IONICS
LA English
DT Article
DE Diazinon; Biosensor; ds-DNA; Graphene oxide; Gold nanorods
ID GLASSY-CARBON ELECTRODE; SOLID-PHASE EXTRACTION; ORGANOPHOSPHATE
   DIAZINON; OLIVE OIL; PESTICIDES; SAMPLES; SENSOR; CHROMATOGRAPHY;
   COMPOSITE; OXIDATION
AB Diazinon (DZ) is an organophosphorus pesticide which is used as an insecticide. Because of its harmful effects, finding a sensitive method to determination of DZ is important. So, in this study, a chemically modified electrode by graphene oxide (GO), functionalized double-strand DNA (ds-DNA) and gold nanorods (GNRs) was used. Interaction between oxygenated groups of GO and GNRs with amine-thiol groups of ds-DNA was used to construct a sandwich-modified electrode named GNRs/ds-DNA/GO/GCE. Characterization of synthesized GNRs and GO was done by transmission electron microscopy and scanning electron microscopy. To finding the effects of modifiers on DZ detection, cyclic voltammetry, and electrochemical impedance spectroscopy were used in each modification steps. The pH and scan rate were optimized at 6.0 and 0.1 V s(-1), respectively. Dynamic range of GNRs/ds-DNA/GO/GCE in DZ determination was studied by amperometry with the concentration linear range of 1.9 x 10(-6) to 5.6 x 10(-5) mol L-1 and detection limit of 1.9 x 10(-7) mol L-1. Finally, the application of modified electrode was evaluated on two polluted river water samples with 98.5 to 101% recovery.
C1 [Arvand, Majid; Dehsaraei, Mohammad] Univ Guilan, Electroanalyt Chem Lab, Fac Chem, Namjoo St,POB 1914-41335, Rasht, Iran.
C3 University of Guilan
RP Arvand, M (通讯作者)，Univ Guilan, Electroanalyt Chem Lab, Fac Chem, Namjoo St,POB 1914-41335, Rasht, Iran.
EM arvand@guilan.ac.ir
RI Arvand, Majid/AAF-8817-2019
OI Arvand, Majid/0000-0002-5824-8688
FU post-graduate office of Guilan University
FX We gratefully acknowledge the post-graduate office of Guilan University
   for supporting this work and the Samet Tak Khazar laboratory for
   providing the equipment of this study.
CR Akhlaghi H, 2013, ASIAN J CHEM, V25, P1727
   Arvand M, 2013, SENSOR ACTUAT B-CHEM, V186, P622, DOI 10.1016/j.snb.2013.06.059
   Arvand M, 2013, MAT SCI ENG C-MATER, V33, P3474, DOI 10.1016/j.msec.2013.04.037
   Arvand M, 2013, J SOLID STATE ELECTR, V17, P775, DOI 10.1007/s10008-012-1929-7
   Brodie BC, 1860, ANN CHIM PHYS, V59, P466
   Brun EM, 2004, ENVIRON SCI TECHNOL, V38, P1115, DOI 10.1021/es034892p
   Cao HT, 2007, DYES PIGMENTS, V74, P176, DOI 10.1016/j.dyepig.2006.01.032
   Chattopadhyay J, 2008, J AM CHEM SOC, V130, P5414, DOI 10.1021/ja711063f
   Davoodi D, 2014, FOOD CHEM, V158, P421, DOI 10.1016/j.foodchem.2014.02.144
   Garces-Garcia M, 2006, ANAL CHIM ACTA, V556, P347, DOI 10.1016/j.aca.2005.09.046
   Garfitt SJ, 2002, TOXICOL LETT, V134, P105, DOI 10.1016/S0378-4274(02)00178-9
   Gole A, 2004, CHEM MATER, V16, P3633, DOI 10.1021/cm0492336
   Inoue S, 2007, J PHARMACEUT BIOMED, V44, P258, DOI 10.1016/j.jpba.2007.01.036
   Jana NR, 2001, J PHYS CHEM B, V105, P4065, DOI 10.1021/jp0107964
   Joung D, 2010, APPL PHYS LETT, V97, DOI 10.1063/1.3484956
   Joung D, 2010, NANOTECHNOLOGY, V21, DOI 10.1088/0957-4484/21/16/165202
   Katsumata H, 2008, MICROCHEM J, V88, P82, DOI 10.1016/j.microc.2007.10.002
   Kozurkova M, 2007, INT J BIOL MACROMOL, V41, P415, DOI 10.1016/j.ijbiomac.2007.05.013
   Lazarevic-Pasti TD, 2013, J ELECTROANAL CHEM, V692, P40, DOI 10.1016/j.jelechem.2013.01.005
   Li J, 2007, SENSOR ACTUAT B-CHEM, V126, P527, DOI 10.1016/j.snb.2007.03.044
   Menezes A, 2010, MICROCHEM J, V96, P139, DOI 10.1016/j.microc.2010.02.018
   Norouzi P, 2011, ANAL CHEM, V83, P1564, DOI 10.1021/ac102270w
   Rastrelli L, 2002, FOOD CHEM, V79, P303, DOI 10.1016/S0308-8146(02)00143-7
   Sanchez ME, 2003, J LIQ CHROMATOGR R T, V26, P483, DOI 10.1081/JLC-120017184
   Schenk F. J., 2008, ANAL PESTICIDES FOOD, DOI DOI 10.1201/9781420007756
   Skoulika SG, 2000, TALANTA, V51, P599, DOI 10.1016/S0039-9140(99)00336-7
   Sohrabi MR, 2012, CHEMOMETR INTELL LAB, V110, P49, DOI 10.1016/j.chemolab.2011.09.009
   Vigderman L, 2013, ADV DRUG DELIVER REV, V65, P663, DOI 10.1016/j.addr.2012.05.004
   Wang J., 2000, WILEY VCH, V2nd
   Wang J, 2015, SENSOR ACTUAT B-CHEM, V220, P859, DOI 10.1016/j.snb.2015.05.115
   Wu ZS, 2012, NANO ENERGY, V1, P107, DOI 10.1016/j.nanoen.2011.11.001
   Yan N, 2010, COORDIN CHEM REV, V254, P1179, DOI 10.1016/j.ccr.2010.02.015
   Yuan JH, 2006, NANOTECHNOLOGY, V17, P4689, DOI 10.1088/0957-4484/17/18/027
   Zhu XJ, 2012, J POWER SOURCES, V203, P243, DOI 10.1016/j.jpowsour.2011.11.055
NR 34
TC 10
Z9 10
U1 0
U2 33
PU SPRINGER HEIDELBERG
PI HEIDELBERG
PA TIERGARTENSTRASSE 17, D-69121 HEIDELBERG, GERMANY
SN 0947-7047
EI 1862-0760
J9 IONICS
JI Ionics
PD AUG
PY 2018
VL 24
IS 8
BP 2445
EP 2454
DI 10.1007/s11581-017-2373-6
PG 10
WC Chemistry, Physical; Electrochemistry; Physics, Condensed Matter
WE Science Citation Index Expanded (SCI-EXPANDED)
SC Chemistry; Electrochemistry; Physics
GA GM1KQ
UT WOS:000437826300026
DA 2023-07-01
ER

PT J
AU Manivel, P
   Suryanarayanan, V
   Nesakumar, N
   Velayutham, D
   Madasamy, K
   Kathiresan, M
   Kulandaisamy, AJ
   Rayappan, JBB
AF Manivel, Perumal
   Suryanarayanan, Vembu
   Nesakumar, Noel
   Velayutham, David
   Madasamy, Kanagaraj
   Kathiresan, Murugavel
   Kulandaisamy, Arockia Jayalatha
   Rayappan, John Bosco Balaguru
TI A novel electrochemical sensor based on a nickel-metal organic framework
   for efficient electrocatalytic oxidation and rapid detection of lactate
SO NEW JOURNAL OF CHEMISTRY
LA English
DT Article
ID ZINC-OXIDE NANORODS; VISIBLE-LIGHT; BIOSENSOR; DEHYDROGENASE;
   NANOPARTICLES; ACIDS
AB Lactate serves as a biomarker for a plethora of microbial contamination in cow milk. In this context, a novel nickel-metal organic framework (Ni-MOF) modified platinum electrode was fabricated for the effective and reliable detection of lactate in cow milk samples. The Ni-MOF of mean size 12 m in length and 0.7 nm in width was synthesized by an inexpensive mild solution method. The Ni-MOF modified platinum, platinum wire and Ag/AgCl were employed as the working, counter and reference electrodes to design a potentiostatic three-electrode configuration device. The developed Ni-MOF modified platinum electrode exhibits good sensitivities (106.617 and 29.533 A mM(-1)) towards lactate over the wide linear ranges of 0.01-0.9 and 1-4 mM with a correlation coefficient of R-2 = 0.99, a detection limit of 5 M, a repeatability of 0.57% RSD and a stability of 95.3% for 20 days. The nano-flower like morphology of Ni-MOF provides accessible sites for the electro-oxidation of lactate and thereby high sensitivity to lactate. Furthermore, the developed electrode remained free from potential interfering species and thus provides a promising tool for rapid detection of lactate in cow milk samples.
C1 [Manivel, Perumal; Suryanarayanan, Vembu; Velayutham, David; Madasamy, Kanagaraj; Kathiresan, Murugavel] CSIR Cent Electrochem Res Inst, Electroorgan Div, Karaikkudi 630003, Tamil Nadu, India.
   [Nesakumar, Noel] CSIR Cent Electrochem Res Inst, Electrod & Electrocatalysis Div, Karaikkudi 630003, Tamil Nadu, India.
   [Kulandaisamy, Arockia Jayalatha; Rayappan, John Bosco Balaguru] SASTRA Deemed Univ, Nano Sensors Lab, Ctr Nanotechnol & Adv Biomat CeNTAB, Thanjavur 613401, Tamil Nadu, India.
C3 Council of Scientific & Industrial Research (CSIR) - India; CSIR -
   Central Electrochemical Research Institute (CECRI); Council of
   Scientific & Industrial Research (CSIR) - India; CSIR - Central
   Electrochemical Research Institute (CECRI); Shanmugha Arts, Science,
   Technology & Research Academy (SASTRA)
RP Suryanarayanan, V (通讯作者)，CSIR Cent Electrochem Res Inst, Electroorgan Div, Karaikkudi 630003, Tamil Nadu, India.
EM surya@cecri.res.in
RI Rayappan, John Bosco Balaguru/K-6842-2013; Murugavel,
   Kathiresan/C-3889-2019; P, Manivel/HPF-7899-2023; Nesakumar,
   Noel/AAQ-1830-2021
OI Rayappan, John Bosco Balaguru/0000-0003-4641-9870; Murugavel,
   Kathiresan/0000-0002-1208-5879; Nesakumar, Noel/0000-0003-4761-7430;
   Kulandaisamy, Dr. Arockia Jayalatha/0000-0003-0224-5629; vembu,
   Suryanarayanan/0000-0003-1123-3291
FU DST-SERB, New Delhi, India [PDF/2017/001353]
FX P. Manivel acknowledges the DST-SERB, New Delhi, India, for the award of
   the SERB National Post-Doctoral Fellowship (File Number: PDF/2017/001353
   dated: 11.07.2017). All support and help from all faculties of Central
   Electrochemical Research Institute, Karaikudi and SASTRA Deemed
   University, Thanjavur are thankfully acknowledged.
CR Abrar M. A., 2016, SCI REP, V6, P1
   Chan D, 2017, ELECTROCHIM ACTA, V231, P209, DOI 10.1016/j.electacta.2017.02.050
   Chelliah M, 2014, NANOSCI NANOTECH LET, V6, P242, DOI 10.1166/nnl.2014.1744
   Chen CH, 2017, NANO ENERGY, V42, P241, DOI 10.1016/j.nanoen.2017.10.064
   Dagar K, 2017, ENZYME MICROB TECH, V96, P177, DOI 10.1016/j.enzmictec.2016.10.014
   Djebbi MA, 2016, J MOL STRUCT, V1105, P381, DOI 10.1016/j.molstruc.2015.10.065
   Hickey DP, 2016, BIOSENS BIOELECTRON, V77, P26, DOI 10.1016/j.bios.2015.09.013
   Hiraka K, 2018, BIOSENS BIOELECTRON, V103, P163, DOI 10.1016/j.bios.2017.12.018
   Jiang J, 2016, ELECTROCHIM ACTA, V208, P17, DOI 10.1016/j.electacta.2016.05.008
   Li XY, 2016, J MATER CHEM A, V4, P7476, DOI 10.1039/c6ta01054g
   Li YQ, 2008, INORG CHEM, V47, P10372, DOI 10.1021/ic800919k
   Liu QX, 2018, APPL CATAL B-ENVIRON, V224, P38, DOI 10.1016/j.apcatb.2017.10.029
   Mahalakshmi G, 2014, SPECTROCHIM ACTA A, V124, P535, DOI 10.1016/j.saa.2014.01.061
   Manivel P, 2017, J CLUST SCI, V28, P1145, DOI 10.1007/s10876-016-1109-5
   Manna B, 2016, J MATER CHEM B, V4, P4585, DOI 10.1039/c6tb00721j
   Nath NK, 2018, J MOL STRUCT, V1160, P20, DOI 10.1016/j.molstruc.2018.01.044
   Nesakumar N, 2014, J COLLOID INTERF SCI, V414, P90, DOI 10.1016/j.jcis.2013.09.052
   Nesakumar N, 2013, J COLLOID INTERF SCI, V410, P158, DOI 10.1016/j.jcis.2013.08.009
   Nwosu T. N., 1992, BIOSENSORS 92 P, P249
   Papageorgiou SK, 2010, CARBOHYD RES, V345, P469, DOI 10.1016/j.carres.2009.12.010
   Petropoulos K, 2016, SENSOR ACTUAT B-CHEM, V237, P8, DOI 10.1016/j.snb.2016.06.068
   Phan NTS, 2012, J MOL CATAL A-CHEM, V365, P95, DOI 10.1016/j.molcata.2012.08.015
   Rahman MM, 2009, ANAL BIOCHEM, V384, P159, DOI 10.1016/j.ab.2008.09.030
   Romero MR, 2017, SENSOR ACTUAT B-CHEM, V244, P577, DOI 10.1016/j.snb.2017.01.011
   Specht CH, 2001, PHYS CHEM CHEM PHYS, V3, P5444, DOI 10.1039/b105712j
   Nguyen-Boisse TT, 2013, SENSOR ACTUAT B-CHEM, V179, P232, DOI 10.1016/j.snb.2012.10.021
   Tu DD, 2016, MEAS SCI TECHNOL, V27, DOI 10.1088/0957-0233/27/4/045108
   Zhang CH, 2015, J MATER CHEM A, V3, P3074, DOI 10.1039/c4ta04622f
   Zhao YG, 2015, COLLOID SURFACE B, V126, P476, DOI 10.1016/j.colsurfb.2014.12.053
NR 29
TC 26
Z9 26
U1 2
U2 79
PU ROYAL SOC CHEMISTRY
PI CAMBRIDGE
PA THOMAS GRAHAM HOUSE, SCIENCE PARK, MILTON RD, CAMBRIDGE CB4 0WF, CAMBS,
   ENGLAND
SN 1144-0546
EI 1369-9261
J9 NEW J CHEM
JI New J. Chem.
PD JUL 21
PY 2018
VL 42
IS 14
BP 11839
EP 11846
DI 10.1039/c8nj02118j
PG 8
WC Chemistry, Multidisciplinary
WE Science Citation Index Expanded (SCI-EXPANDED)
SC Chemistry
GA GM7SO
UT WOS:000438394800074
DA 2023-07-01
ER

PT J
AU Kanso, H
   Garcia, MBG
   Llano, LF
   Ma, S
   Ludwig, R
   Bolado, PF
   Santos, DH
AF Kanso, Hussein
   Gonzalez Garcia, Maria Begona
   Fernandez Llano, Laura
   Ma, Su
   Ludwig, Roland
   Fanjul Bolado, Pablo
   Hernandez Santos, David
TI Novel thin layer flow-cell screen-printed graphene electrode for
   enzymatic sensors
SO BIOSENSORS & BIOELECTRONICS
LA English
DT Article; Proceedings Paper
CT 26th Anniversary World Congress on Biosensors (Biosensors)
CY MAY 24-28, 2016
CL Gothenburg, SWEDEN
SP Ercon Inc
DE Thin layer flow-cell screen-printed electrode; Flow injection analysis;
   Graphene nanomaterials; Cellobiose dehydrogenase; Direct electron
   transfer; Photocrosslinkable poly(vinyl alcohol) bearing;
   styrylpyridinium groups (PVA-SbQ)
ID CARBON-PASTE ELECTRODES; CELLOBIOSE DEHYDROGENASE; ELECTROCHEMICAL
   CHARACTERIZATION; GRAPHITE-ELECTRODES; GLUCOSE; BIOSENSOR; MILK
AB A new Screen-printed electrodes (SPE) integrated in one channel flow-cell was developed. The one channel flow cell is attached and directly changeable with electrode. In the new flow-cell the injection is done through an "inline luer injection port" which can be less aggressive than wall-jet flow cell for a biological recognition element immobilized on the surface of the electrode. The sample volume can be easily controlled by the operator through a syringe. In this novel thin layer flow-cell screen-printed electrodes, the working electrode was modified with graphene materials, and an enhancement of electroactive area to 388% over a standard electrode was found. This new configuration was applied to study the entrapped cellobiose dehydrogenase from the ascomycete Corynascus thermophilus (CtCDH) in a photocrosslinkable PVA-based polymer. The calibration curve of lactose using optimized parameters shows a wide linear measurement ranges between 0.25 and 5 mM. A good operational stability of the CtCDH-PVA-modified graphene electrode is obtained, which keeps the same initial activity during 8 h and exhibits a good storage stability with a decrease of only 9% in analytical response after 3 months storage at 4 degrees C.
C1 [Kanso, Hussein; Gonzalez Garcia, Maria Begona; Fernandez Llano, Laura; Fanjul Bolado, Pablo; Hernandez Santos, David] DropSens SL, Edificio CEEI,Parque Tecnol Asturias, Llanera 33428, Asturias, Spain.
   [Ma, Su; Ludwig, Roland] BOKU Univ Nat Resources & Life Sci, Dept Food Sci & Technol, Food Biotechnol Lab, Muthgasse 18, A-1190 Vienna, Austria.
C3 University of Natural Resources & Life Sciences, Vienna
RP Kanso, H (通讯作者)，DropSens SL, Edificio CEEI,Parque Tecnol Asturias, Llanera 33428, Asturias, Spain.
RI KANSO, Hussein/R-1935-2019
OI Ludwig, Roland/0000-0002-5058-5874; Fanjul Bolado,
   Pablo/0000-0002-9224-1666; KANSO, Hussein/0000-0001-8424-195X; Ma,
   Su/0000-0003-2438-7222
FU European Union's Seventh Framework Programme for research, technological
   development and demonstration [607793]
FX The work was carried out in the framework of the European project
   "BIOENERGY". This project has received funding from the European Union's
   Seventh Framework Programme for research, technological development and
   demonstration under Grant agreement no 607793".
CR Bai HY, 2015, J POLYM SCI POL PHYS, V53, P345, DOI 10.1002/polb.23634
   Brain J, 2006, J DAIRY RES, V73, P115, DOI 10.1017/S0022029905001676
   Chang KS, 2007, SENSOR ACTUAT B-CHEM, V122, P195, DOI 10.1016/j.snb.2006.05.022
   Cheng CY, 2012, J ELECTROANAL CHEM, V666, P32, DOI 10.1016/j.jelechem.2011.11.030
   Choi BG, 2011, ELECTROCHIM ACTA, V56, P9721, DOI 10.1016/j.electacta.2011.07.118
   de Poulpiquet A., 2014, BIOEL 2013 12 ISE TO, V126, P104
   DEAKIN MR, 1985, J ELECTROANAL CHEM, V182, P113, DOI 10.1016/0368-1874(85)85444-7
   Fanjul-Bolado P, 2008, ELECTROCHIM ACTA, V53, P3635, DOI 10.1016/j.electacta.2007.12.044
   Fanjul-Bolado P, 2007, TALANTA, V74, P427, DOI 10.1016/j.talanta.2007.07.035
   Feng JJ, 2015, CHEM COMMUN, V51, P14761, DOI 10.1039/c5cc05255f
   Glithero N, 2013, ANAL BIOANAL CHEM, V405, P3791, DOI 10.1007/s00216-012-6598-y
   Harreither W, 2011, APPL ENVIRON MICROB, V77, P1804, DOI 10.1128/AEM.02052-10
   Istarnboulie G, 2007, BIOSENS BIOELECTRON, V23, P506, DOI 10.1016/j.bios.2007.06.022
   Kissinger P.T., 1996, LAB TECHNIQUES ELECT
   Kovacs G, 2012, BIOELECTROCHEMISTRY, V88, P84, DOI 10.1016/j.bioelechem.2012.06.006
   Krikstolaityte V, 2014, FUEL CELLS, V14, P792, DOI 10.1002/fuce.201400003
   Li D, 2008, NAT NANOTECHNOL, V3, P101, DOI 10.1038/nnano.2007.451
   Li XL, 2008, NAT NANOTECHNOL, V3, P538, DOI 10.1038/nnano.2008.210
   Ludwig R, 2013, ANAL BIOANAL CHEM, V405, P3637, DOI 10.1007/s00216-012-6627-x
   Ludwig R, 2010, CHEMPHYSCHEM, V11, P2674, DOI 10.1002/cphc.201000216
   Matsumura H, 2012, LANGMUIR, V28, P10925, DOI 10.1021/la3018858
   NICHOLSON RS, 1965, ANAL CHEM, V37, P1351, DOI 10.1021/ac60230a016
   Noguer T, 2001, ANAL LETT, V34, P513, DOI 10.1081/AL-100002592
   Noguer T, 1997, ANAL CHIM ACTA, V347, P63, DOI 10.1016/S0003-2670(97)00127-X
   OCONNELL PJ, 2001, SENS UPDATE, V9, P255
   Park CS, 2016, J IND ENG CHEM, V38, P13, DOI 10.1016/j.jiec.2016.04.021
   Perdomo J, 2000, BIOSENS BIOELECTRON, V15, P515, DOI 10.1016/S0956-5663(00)00087-7
   Rajendran V, 2002, J DAIRY SCI, V85, P1357, DOI 10.3168/jds.S0022-0302(02)74201-X
   RAVICHANDRAN K, 1984, ANAL CHEM, V56, P1744, DOI 10.1021/ac00273a052
   Regiart M, 2016, SENSOR ACTUAT B-CHEM, V232, P765, DOI 10.1016/j.snb.2016.04.031
   RUZICKA J, 1975, ANAL CHIM ACTA, V78, P145, DOI 10.1016/S0003-2670(01)84761-9
   Safina G, 2010, ELECTROCHIM ACTA, V55, P7690, DOI 10.1016/j.electacta.2009.10.052
   Sane S, 2014, CHEMELECTROCHEM, V1, P1886, DOI 10.1002/celc.201402276
   Sarauli D, 2012, BIOELECTROCHEMISTRY, V87, P9, DOI 10.1016/j.bioelechem.2011.07.003
   Schulz C, 2014, ANAL CHEM, V86, P4256, DOI 10.1021/ac403957t
   Sohn BK, 1997, SENSOR ACTUAT B-CHEM, V41, P7, DOI 10.1016/S0925-4005(97)80271-7
   Stoica L, 2005, BIOSENS BIOELECTRON, V20, P2010, DOI 10.1016/j.bios.2004.09.018
   Suarez-Fernandez AL, 1999, ELECTROCHIM ACTA, V44, P4489, DOI 10.1016/S0013-4686(99)00107-3
   Tang LJ, 2015, ACS APPL MATER INTER, V7, P12708, DOI 10.1021/acsami.5b01259
   Tasca F, 2011, ANAL CHEM, V83, P3042, DOI 10.1021/ac103250b
   Tasca F, 2009, ANAL CHEM, V81, P2791, DOI 10.1021/ac900225z
   Toth K, 2004, PURE APPL CHEM, V76, P1119, DOI 10.1351/pac200476061119
   Wang Y, 2010, SENSOR ACTUAT B-CHEM, V145, P553, DOI 10.1016/j.snb.2009.11.068
   Xu LG, 2015, ADV MATER, V27, P1706, DOI 10.1002/adma.201402244
   Zafar MN, 2012, ANAL BIOCHEM, V425, P36, DOI 10.1016/j.ab.2012.02.026
   Zamocky M, 2006, CURR PROTEIN PEPT SC, V7, P255, DOI 10.2174/138920306777452367
   Zhang YB, 2005, NATURE, V438, P201, DOI 10.1038/nature04235
   Zhao XL, 2015, BIOSENS BIOELECTRON, V70, P372, DOI 10.1016/j.bios.2015.03.068
NR 48
TC 21
Z9 22
U1 0
U2 113
PU ELSEVIER ADVANCED TECHNOLOGY
PI OXFORD
PA OXFORD FULFILLMENT CENTRE THE BOULEVARD, LANGFORD LANE, KIDLINGTON,
   OXFORD OX5 1GB, OXON, ENGLAND
SN 0956-5663
EI 1873-4235
J9 BIOSENS BIOELECTRON
JI Biosens. Bioelectron.
PD JUL 15
PY 2017
VL 93
BP 298
EP 304
DI 10.1016/j.bios.2016.08.069
PG 7
WC Biophysics; Biotechnology & Applied Microbiology; Chemistry, Analytical;
   Electrochemistry; Nanoscience & Nanotechnology
WE Science Citation Index Expanded (SCI-EXPANDED); Conference Proceedings Citation Index - Science (CPCI-S)
SC Biophysics; Biotechnology & Applied Microbiology; Chemistry;
   Electrochemistry; Science & Technology - Other Topics
GA ES0ZZ
UT WOS:000399259000042
PM 27771135
DA 2023-07-01
ER

PT J
AU Jo, H
   Her, J
   Lee, H
   Shim, YB
   Ban, C
AF Jo, Hunho
   Her, Jin
   Lee, Heehyun
   Shim, Yoon-Bo
   Ban, Changill
TI Highly sensitive amperometric detection of cardiac troponin I using
   sandwich aptamers and screen-printed carbon electrodes
SO TALANTA
LA English
DT Article
DE Screen-printed carbon electrode; Cardiac troponin I; Aptamer;
   Chronoamperometry; Hydrazine; Diagnosis
ID ACUTE MYOCARDIAL-INFARCTION; CONDUCTING POLYMER; EARLY-DIAGNOSIS;
   BLOOD-SERUM; STRATUS CS; BIOSENSOR; SENSOR; CARE; IMMUNOSENSOR;
   APTASENSOR
AB In this study, we developed a sandwich aptamer-based screen-printed carbon electrode (SPCE) using chronoamperometry for the detection of cardiac troponin I (cTnI), one of the promising biomarkers for acute myocardial infarction (AMI). Disposable three-electrode SPCEs were manufactured using a screen printer, and various modifications such as electrodeposition of gold nanoparticles and electropolymerization of conductive polymers were performed. From the bare electrode to the aptamer-immobilized SPCE, all processes were monitored and analyzed via various techniques such as cyclic voltammetry, electrochemical impedance spectroscopy, and X-ray photoelectron spectroscopy. The quantification of cTnI was conducted based on amperometric signals from the catalytic reaction between hydrazine and H2O2. The fabricated aptasensor in a buffer, as well as in a serum-added solution, exhibited great analytical performance with a dynamic range of 1100 pM (0.024-2.4 ng/mL) and a detection limit of 1.0 pM (24 pg/mL), which is lower than the existing cutoff values (40-700 pg/mL). Furthermore, the developed sensor showed high sensitivity to cTnI over other proteins. It is anticipated that this potable SPCE aptasensor for cTnI will become an innovative diagnostic tool for AMI.
C1 [Jo, Hunho; Her, Jin; Ban, Changill] Pohang Univ Sci & Technol, Dept Chem, 77 Cheongam Ro, Pohang 790784, Gyeongbuk, South Korea.
   [Lee, Heehyun] Pohang Univ Sci & Technol, Dept Life Sci, 77 Cheongam Ro, Pohang 790784, Gyeongbuk, South Korea.
   [Shim, Yoon-Bo] Pusan Natl Univ, Dept Chem, Busan 609735, South Korea.
C3 Pohang University of Science & Technology (POSTECH); Pohang University
   of Science & Technology (POSTECH); Pusan National University
RP Ban, C (通讯作者)，Pohang Univ Sci & Technol, Dept Chem, 77 Cheongam Ro, Pohang 790784, Gyeongbuk, South Korea.
EM jhhsst@postech.ac.kr; jinh0902@postech.ac.kr; delighthyun@postech.ac.kr;
   ybshim@pusan.ac.kr; ciban@postech.ac.kr
OI Shim, Yoon-Bo/0000-0002-6295-1480
FU Korea Health Technology R&D Project through the Korea Health Industry
   Development Institute (KHIDI) - Ministry of Health & Welfare, Republic
   of Korea [HI12C1852, HI15C2900]
FX This research was supported by a grant from the Korea Health Technology
   R&D Project through the Korea Health Industry Development Institute
   (KHIDI), funded by the Ministry of Health & Welfare, Republic of Korea
   (grant number: HI12C1852 and HI15C2900).
CR Afonso AS, 2016, TALANTA, V146, P381, DOI 10.1016/j.talanta.2015.09.002
   Altinier S, 2000, CLIN CHEM, V46, P991
   Bhanjana G, 2016, ANALYST, V141, P4211, DOI [10.1039/c5an02663f, 10.1039/C5AN02663F]
   Chapelle JP, 2000, CLIN CHEM, V46, P1864
   Chen ZB, 2011, TALANTA, V83, P1501, DOI 10.1016/j.talanta.2010.11.042
   Choi JW, 2002, LAB CHIP, V2, P27, DOI 10.1039/b107540n
   DAVIES KR, 1991, BRIT J ANAESTH, V67, P58, DOI 10.1093/bja/67.1.58
   Gimenez MR, 2014, EUR HEART J, V35, P2303, DOI 10.1093/eurheartj/ehu188
   Hermanson GT, 2013, BIOCONJUGATE TECHNIQUES, 3RD EDITION, P1
   Jo H, 2016, EXP MOL MED, V48, DOI 10.1038/emm.2016.44
   Jo H, 2015, ANAL CHEM, V87, P9869, DOI 10.1021/acs.analchem.5b02312
   Kim DM, 2013, ANAL CHEM, V85, P6536, DOI 10.1021/ac401411y
   Kim HJ, 2008, LANGMUIR, V24, P1087, DOI 10.1021/la701689f
   Kocak G, 2011, RENAL FAILURE, V33, P568, DOI 10.3109/0886022X.2011.584648
   Kost GJ, 2005, CARDIOL CLIN, V23, P467, DOI 10.1016/j.ccl.2005.08.005
   Lai RY, 2007, ANAL CHEM, V79, P229, DOI 10.1021/ac061592s
   Lee TY, 2002, SYNTHETIC MET, V126, P105, DOI 10.1016/S0379-6779(01)00556-2
   Li M, 2012, ANAL CHIM ACTA, V734, P31, DOI 10.1016/j.aca.2012.05.018
   Luppa PB, 2011, TRAC-TREND ANAL CHEM, V30, P887, DOI 10.1016/j.trac.2011.01.019
   Maznyczka A, 2015, POSTGRAD MED J, V91, P322, DOI 10.1136/postgradmedj-2014-133129
   Pallela R, 2016, BIOSENS BIOELECTRON, V85, P883, DOI 10.1016/j.bios.2016.05.092
   Pawula M, 2016, TALANTA, V146, P823, DOI 10.1016/j.talanta.2015.06.006
   Pramanik S, 2008, J LUMIN, V128, P1969, DOI 10.1016/j.jlumin.2008.06.008
   Proske D, 2005, APPL MICROBIOL BIOT, V69, P367, DOI 10.1007/s00253-005-0193-5
   Radi AE, 2006, J AM CHEM SOC, V128, P117, DOI 10.1021/ja053121d
   Rahman MA, 2005, BIOSENS BIOELECTRON, V21, P257, DOI 10.1016/j.bios.2004.09.036
   Rahman MA, 2005, ANAL CHEM, V77, P4854, DOI 10.1021/ac050558v
   Sanchez-Tirado E, 2017, BIOSENS BIOELECTRON, V88, P9, DOI 10.1016/j.bios.2016.05.093
   Song KM, 2012, SENSORS-BASEL, V12, P612, DOI 10.3390/s120100612
   Talarico D, 2016, ANAL BIOANAL CHEM, V408, P7299, DOI 10.1007/s00216-016-9604-y
   Vashist SK, 2015, TRENDS BIOTECHNOL, V33, P692, DOI 10.1016/j.tibtech.2015.09.001
   Xia YY, 2016, BIOSENS BIOELECTRON, V77, P774, DOI 10.1016/j.bios.2015.10.032
   Xiao Y, 2005, ANGEW CHEM INT EDIT, V44, P5456, DOI 10.1002/anie.200500989
   Zhang DX, 2015, INT J CLIN EXP MED, V8, P16937
   Zhu Y, 2010, ELECTROANAL, V22, P2908, DOI 10.1002/elan.201000394
NR 35
TC 85
Z9 85
U1 15
U2 215
PU ELSEVIER SCIENCE BV
PI AMSTERDAM
PA PO BOX 211, 1000 AE AMSTERDAM, NETHERLANDS
SN 0039-9140
EI 1873-3573
J9 TALANTA
JI Talanta
PD APR 1
PY 2017
VL 165
BP 442
EP 448
DI 10.1016/j.talanta.2016.12.091
PG 7
WC Chemistry, Analytical
WE Science Citation Index Expanded (SCI-EXPANDED)
SC Chemistry
GA EK6VS
UT WOS:000394064700063
PM 28153281
DA 2023-07-01
ER

PT J
AU Qiu, GY
   Ng, SP
   Liang, XY
   Ding, N
   Chen, XF
   Wu, CML
AF Qiu, Guangyu
   Ng, Siu Pang
   Liang, Xiongyi
   Ding, Ning
   Chen, Xiangfeng
   Wu, Chi-Man Lawrence
TI Label-Free LSPR Detection of Trace Lead(II) Ions in Drinking Water by
   Synthetic Poly(mPD-co-ASA) Nanoparticles on Gold Nanoislands
SO ANALYTICAL CHEMISTRY
LA English
DT Article
ID SURFACE-PLASMON RESONANCE; ELECTROCHEMICAL DETECTION; SPECTRAL
   INTERFEROMETRY; SOLID IONOPHORE; PB(II) SENSORS; DYNAMIC-RANGE;
   MICROPARTICLES; BIOSENSOR; DNAZYME; PHENYLENEDIAMINE
AB Using self-assembly gold nanoislands (SAM-AuNIs) functionalized by poly(m-phenylenediamine-co-aniline-2-sulfonic acid) (poly(mPD-co-ASA)) copolymer nano particles as specific receptors, a highly sensitive localized surface plasmon resonance (LSPR) optochemical sensor is demonstrated for detection of trace lead cation (Pb(II)) in drinking water. The copolymer receptor is optimized in three aspects: (1) mole ratio of mPD:ASA monomers, (2) size of copolymer nanoparticles, and (3) surface density of the copolymer. It is shown that the 95:5 (mPD:ASA mole ratio) copolymer with size less than 100 nm exhibits the best Pb(II)sensing performance, and the 200 times diluted standard copolymer solution contributes to the most effective functionalization protocol. The resulting poly(mPD-co-ASA)-functionalized LSPR sensor attains the detection limit to 0.011 ppb toward Pb(II) in drinking water, and the linear dynamic range covers 0.011 to 5000 ppb (i.e., 6 orders of magnitude). In addition, the sensing system exhibits robust selectivity to Pb(II) in the presence of other metallic cations as well as common anions. The proposed functional copolymer functionalized on AuNIs is found to provide excellent Pb(II)-sensing performance using simple LSPR instrumentation for rapid drinking-water inspection.
C1 [Qiu, Guangyu; Ng, Siu Pang; Liang, Xiongyi; Wu, Chi-Man Lawrence] City Univ Hong Kong, Dept Phys & Mat Sci, Hong Kong, Hong Kong, Peoples R China.
   [Ding, Ning; Chen, Xiangfeng; Wu, Chi-Man Lawrence] Shandong Acad Sci, Shandong Anal & Test Ctr, Jinan 250014, Peoples R China.
C3 City University of Hong Kong; Qilu University of Technology
RP Wu, CML (通讯作者)，City Univ Hong Kong, Dept Phys & Mat Sci, Hong Kong, Hong Kong, Peoples R China.; Wu, CML (通讯作者)，Shandong Acad Sci, Shandong Anal & Test Ctr, Jinan 250014, Peoples R China.
EM lawrence.wu@cityu.edu.hk
RI QIU, Guangyu/J-7030-2019; Ng, Siu Pang/C-2408-2013; Liang,
   Xiongyi/P-7655-2017; QIU, Guangyu/P-5789-2017
OI QIU, Guangyu/0000-0001-7873-1485; Liang, Xiongyi/0000-0001-6182-6189;
   QIU, Guangyu/0000-0001-7873-1485; Ng, Siu Pang/0000-0002-7974-7136;
   Chen, Xiangfeng/0000-0001-9266-7707
FU National Nature Science Foundation of China [11404192]; Shandong
   Province Special Grant for High-Level Overseas Talents [20120745];
   Research Awards Fund for Outstanding Young and Middle ages Scientists of
   Shandong Province, China [BS2014CL002]
FX The work described in this article was supported by grants from the
   National Nature Science Foundation of China (Grant Number: 11404192),
   the Shandong Province Special Grant for High-Level Overseas Talents
   (Grant Number: 20120745), and the Research Awards Fund for Outstanding
   Young and Middle ages Scientists of Shandong Province, China (Grant
   Number: BS2014CL002).
CR BROWN AA, 1994, ANAL CHIM ACTA, V286, P391, DOI 10.1016/0003-2670(94)85085-2
   Chan B. W. S., 2015, HONG KONGS LEAD IN D
   Cui L, 2015, ANAL CHEM, V87, P10635, DOI 10.1021/acs.analchem.5b03287
   Delley B, 2000, J CHEM PHYS, V113, P7756, DOI 10.1063/1.1316015
   Elechiguerra JL, 2005, CHEM MATER, V17, P6042, DOI 10.1021/cm051532n
   Finkelstein Y, 1998, BRAIN RES REV, V27, P168, DOI 10.1016/S0165-0173(98)00011-3
   GARRELL RL, 1995, J AM CHEM SOC, V117, P11563, DOI 10.1021/ja00151a022
   Ghaedi M, 2007, J HAZARD MATER, V142, P272, DOI 10.1016/j.jhazmat.2006.08.012
   Hanna-Attisha M, 2016, AM J PUBLIC HEALTH, V106, P283, DOI 10.2105/AJPH.2015.303003
   He HZ, 2013, BIOSENS BIOELECTRON, V41, P871, DOI 10.1016/j.bios.2012.08.060
   Hoflich K, 2011, ADV MATER, V23, P2657, DOI 10.1002/adma.201004114
   HOHENBERG P, 1964, PHYS REV B, V136, pB864, DOI 10.1103/PhysRevB.7.1912
   Huang MR, 2007, J COLLOID INTERF SCI, V313, P72, DOI 10.1016/j.jcis.2007.04.024
   Huang MR, 2014, ACS APPL MATER INTER, V6, P22096, DOI 10.1021/am505463f
   Huang MR, 2014, ACS COMB SCI, V16, P128, DOI 10.1021/co400140g
   Huang MR, 2013, ANALYST, V138, P3820, DOI 10.1039/c3an00346a
   Huang MR, 2012, J MATER CHEM, V22, P17685, DOI 10.1039/c2jm32361c
   Huang MR, 2011, TALANTA, V85, P1575, DOI 10.1016/j.talanta.2011.06.049
   Hutter E, 2004, ADV MATER, V16, P1685, DOI 10.1002/adma.200400271
   Karakouz T, 2008, ADV MATER, V20, P3893, DOI 10.1002/adma.200703092
   Karakouz T, 2011, ACS APPL MATER INTER, V3, P978, DOI 10.1021/am100878r
   Kim EJ, 2012, ANAL CHEM, V84, P10091, DOI 10.1021/ac302584d
   Kim F, 2008, J AM CHEM SOC, V130, P14442, DOI 10.1021/ja806759v
   Kim HN, 2012, CHEM SOC REV, V41, P3210, DOI 10.1039/c1cs15245a
   Kim Y., 2012, APPL PHYS LETT, V101, DOI [10.1063/1.4769990, DOI 10.1063/1.4769990]
   Kussrow A, 2012, ANAL CHEM, V84, P779, DOI 10.1021/ac202812h
   Leventis N, 1997, J ELECTROCHEM SOC, V144, pL305, DOI 10.1149/1.1838077
   Li J, 2000, J AM CHEM SOC, V122, P10466, DOI 10.1021/ja0021316
   Li XG, 2009, TALANTA, V78, P498, DOI 10.1016/j.talanta.2008.11.045
   Lin TJ, 2008, SENSORS-BASEL, V8, P582, DOI 10.3390/s8010582
   Mayer KM, 2011, CHEM REV, V111, P3828, DOI 10.1021/cr100313v
   Murray WA, 2007, ADV MATER, V19, P3771, DOI 10.1002/adma.200700678
   Ng SP, 2017, BIOSENS BIOELECTRON, V89, P468, DOI 10.1016/j.bios.2016.04.017
   Ng SP, 2013, OPT EXPRESS, V21, P20268, DOI 10.1364/OE.21.020268
   Ng SP, 2011, OPT EXPRESS, V19, P4521, DOI 10.1364/OE.19.004521
   Ng SP, 2010, BIOSENS BIOELECTRON, V26, P1593, DOI 10.1016/j.bios.2010.07.128
   Oh Y, 2014, BIOSENS BIOELECTRON, V51, P401, DOI 10.1016/j.bios.2013.08.008
   Otte MA, 2011, J PHYS CHEM C, V115, P5344, DOI 10.1021/jp110363a
   Parker SF, 2004, VIB SPECTROSC, V35, P173, DOI 10.1016/j.vibspec.2004.01.003
   Pelossof G, 2012, ANAL CHEM, V84, P3703, DOI 10.1021/ac3002269
   Perdew JP, 1997, PHYS REV LETT, V78, P1396, DOI 10.1103/PhysRevLett.77.3865
   Qiu GY, 2016, SENSOR ACTUAT B-CHEM, V234, P247, DOI 10.1016/j.snb.2016.04.151
   Qiu GY, 2015, OPT LETT, V40, P1924, DOI 10.1364/OL.40.001924
   Wang ZD, 2008, ADV MATER, V20, P3263, DOI 10.1002/adma.200703181
   Watad I, 2017, IEEE J SEL TOP QUANT, V23, DOI 10.1109/JSTQE.2016.2575543
   WHO, 2011, GUID DRINK WAT QUAL
   Xiao Y, 2007, J AM CHEM SOC, V129, P262, DOI 10.1021/ja067278x
   Yuce M, 2015, ANALYST, V140, P5379, DOI 10.1039/c5an00954e
   Zhao WA, 2007, CHEMBIOCHEM, V8, P727, DOI 10.1002/cbic.200700014
NR 49
TC 15
Z9 16
U1 3
U2 82
PU AMER CHEMICAL SOC
PI WASHINGTON
PA 1155 16TH ST, NW, WASHINGTON, DC 20036 USA
SN 0003-2700
EI 1520-6882
J9 ANAL CHEM
JI Anal. Chem.
PD FEB 7
PY 2017
VL 89
IS 3
BP 1985
EP 1993
DI 10.1021/acs.analchem.6b04536
PG 9
WC Chemistry, Analytical
WE Science Citation Index Expanded (SCI-EXPANDED)
SC Chemistry
GA EK2DQ
UT WOS:000393738300080
PM 28208297
DA 2023-07-01
ER

PT J
AU Zhou, F
   Jing, WX
   Wu, Q
   Gao, WZ
   Jiang, ZD
   Shi, JF
   Cui, QB
AF Zhou, Fan
   Jing, Weixuan
   Wu, Qiong
   Gao, Weizhuo
   Jiang, Zhuangde
   Shi, Jiafan
   Cui, Qibing
TI Effects of the surface morphologies of ZnO nanotube arrays on the
   performance of amperometric glucose sensors
SO MATERIALS SCIENCE IN SEMICONDUCTOR PROCESSING
LA English
DT Article
DE Glucose sensor; ZnO nanotube; Surface morphology; Surface area;
   Electrochemical measurement
ID BIOSENSOR; OXIDASE; NANORODS; IMMOBILIZATION; ELECTRODE; FABRICATION;
   NANOWIRES
AB Amperometric glucose sensors have been fabricated with glucose oxidase (GOx) immobilized on ZnO nanotubes (ZnONTs) by physical adsorption. The ZnONTs were formed through selective dissolution of ZnO nanorods (ZnONRs) which were hydrothermally synthesized on Au cylindrical spiral (AuCS) electrodes. With the etching temperature regulated, the surface morphologies of the ZnONT arrays were tailored and their effects on the performance of the corresponding glucose sensors were investigated. It is found that at 65 degrees C the as-prepared ZnONT arrays show a Gaussian rough surface with larger surface area and better hydrophilicity, and have an effective solid liquid interface with GOx solution, which further results in desirable GOx immobilization. Therefore favorable performance of the ZnONT-based glucose sensor was obtained, such as the sensitivity 2.63 mu A/(mM cm(2)), linear range 0-6.5 mM, low detection limit 8 mu M (S/N = 3) and Michaelis-Menten constant 524 mM, which are superior to that of the ZnONR-based one. Moreover, the ZnONT-based glucose sensor exhibits good long-term stability, and excellent anti-interference ability to uric acid and ascorbic acid. The results can also be used for the performance optimization and the process standardization of other ZnONT-based amperometric biosensors. (C) 2016 Elsevier Ltd. All rights reserved.
C1 [Zhou, Fan; Jing, Weixuan; Wu, Qiong; Gao, Weizhuo; Jiang, Zhuangde; Shi, Jiafan; Cui, Qibing] Xi An Jiao Tong Univ, State Key Lab Mfg Syst Engn, Xian 710049, Peoples R China.
C3 Xi'an Jiaotong University
RP Jing, WX (通讯作者)，Xi An Jiao Tong Univ, State Key Lab Mfg Syst Engn, Xian 710049, Peoples R China.
EM wxjing@mail.xjtu.edu.cn
RI wu, qiong/GRY-4672-2022
FU NSFC Major Research Plan on Nanomanufacturing [51075324, 91323303]; Key
   Science and Technology Program of Shaanxi Province [2015GY117]; National
   Key Scientific Instrument and Equipment Development Projects of China
   [2012YQ03026101]; National Key Basic Research Program of China
   [2015CB057400]; 111 Project [B12016]
FX We would like to acknowledge the financial support from the NSFC Major
   Research Plan on Nanomanufacturing (Nos. 51075324 and 91323303), the Key
   Science and Technology Program of Shaanxi Province (No. 2015GY117), the
   National Key Scientific Instrument and Equipment Development Projects of
   China (No. 2012YQ03026101), the National Key Basic Research Program of
   China (No. 2015CB057400), and the 111 Project (No. B12016).
CR Ahmad R, 2012, SENSOR ACTUAT B-CHEM, V174, P195, DOI 10.1016/j.snb.2012.08.011
   Ali SMU, 2011, MICRO NANO LETT, V6, P609, DOI 10.1049/mnl.2011.0310
   Ali SMU, 2010, SENSOR ACTUAT B-CHEM, V145, P869, DOI 10.1016/j.snb.2009.12.072
   Badre C, 2007, SUPERLATTICE MICROST, V42, P99, DOI 10.1016/j.spmi.2007.04.018
   Bhattacharya A, 2014, MATER LETT, V117, P128, DOI 10.1016/j.matlet.2013.11.102
   Fang B, 2011, SENSOR ACTUAT B-CHEM, V155, P304, DOI 10.1016/j.snb.2010.12.040
   Fulati A, 2010, SENSOR ACTUAT B-CHEM, V150, P673, DOI 10.1016/j.snb.2010.08.021
   Gan XY, 2009, J ALLOY COMPD, V481, P397, DOI 10.1016/j.jallcom.2009.03.013
   Jing WX, 2015, RSC ADV, V5, P85988, DOI 10.1039/c5ra15346h
   Keay RW, 1998, BIOSENS BIOELECTRON, V13, P963, DOI 10.1016/S0956-5663(98)00008-6
   Khun K, 2012, SENSOR ACTUAT B-CHEM, V173, P698, DOI 10.1016/j.snb.2012.07.074
   Kong T, 2009, SENSOR ACTUAT B-CHEM, V138, P344, DOI 10.1016/j.snb.2009.01.002
   Hoa LT, 2016, SENSOR ACTUAT B-CHEM, V223, P76, DOI 10.1016/j.snb.2015.09.009
   Lei Y, 2011, COLLOID SURFACE B, V82, P168, DOI 10.1016/j.colsurfb.2010.08.034
   Liu JQ, 2013, ANALYST, V138, P2567, DOI 10.1039/c3an36929c
   Liu XW, 2009, COLLOID SURFACE B, V74, P154, DOI 10.1016/j.colsurfb.2009.07.011
   Ma Q, 2014, BIOSENS BIOELECTRON, V51, P362, DOI 10.1016/j.bios.2013.08.004
   Nosonovsky M, 2005, MICROSYST TECHNOL, V11, P535, DOI 10.1007/s00542-005-0602-9
   Piao Y, 2014, SENSOR ACTUAT B-CHEM, V194, P454, DOI 10.1016/j.snb.2013.12.045
   Pu ZH, 2016, SENSOR ACTUAT B-CHEM, V230, P801, DOI 10.1016/j.snb.2016.02.115
   Qiu CC, 2012, ELECTROCHIM ACTA, V67, P140, DOI 10.1016/j.electacta.2012.02.011
   Salimi A, 2007, BIOSENS BIOELECTRON, V22, P3146, DOI 10.1016/j.bios.2007.02.002
   She GW, 2007, ELECTROCHEM COMMUN, V9, P2784, DOI 10.1016/j.elecom.2007.09.019
   Uang YM, 2003, BIOSENS BIOELECTRON, V19, P141, DOI 10.1016/S0956-5663(03)00168-4
   Wang JX, 2006, APPL PHYS LETT, V88, DOI 10.1063/1.2210078
   Wang LS, 2013, SENSOR ACTUAT B-CHEM, V176, P9, DOI 10.1016/j.snb.2012.08.077
   Wei A, 2006, APPL PHYS LETT, V89, DOI 10.1063/1.2356307
   Yang K, 2009, J PHYS CHEM C, V113, P20169, DOI 10.1021/jp901894j
   Zaidi SA, 2016, TALANTA, V149, P30, DOI 10.1016/j.talanta.2015.11.033
   Zhao ZW, 2007, BIOSENS BIOELECTRON, V23, P135, DOI 10.1016/j.bios.2007.03.014
   Zhou F, 2016, CERAM INT, V42, P4788, DOI 10.1016/j.ceramint.2015.11.164
NR 31
TC 25
Z9 25
U1 0
U2 73
PU ELSEVIER SCI LTD
PI OXFORD
PA THE BOULEVARD, LANGFORD LANE, KIDLINGTON, OXFORD OX5 1GB, OXON, ENGLAND
SN 1369-8001
EI 1873-4081
J9 MAT SCI SEMICON PROC
JI Mater. Sci. Semicond. Process
PD DEC
PY 2016
VL 56
BP 137
EP 144
DI 10.1016/j.mssp.2016.08.009
PG 8
WC Engineering, Electrical & Electronic; Materials Science,
   Multidisciplinary; Physics, Applied; Physics, Condensed Matter
WE Science Citation Index Expanded (SCI-EXPANDED)
SC Engineering; Materials Science; Physics
GA EC4GT
UT WOS:000388085800020
DA 2023-07-01
ER

PT J
AU Kim, CM
   Ullah, A
   Kim, KG
   Kim, SY
   Kim, GM
AF Kim, Chul Min
   Ullah, Asad
   Kim, Kyung-Geun
   Kim, Sung Yeol
   Kim, Gyu Man
TI Preparation of Carbon Nanotube-Wrapped Porous Microparticles Using a
   Microfluidic Device
SO JOURNAL OF NANOSCIENCE AND NANOTECHNOLOGY
LA English
DT Article
DE Microfluidics; Carbon Nanotube; Poly(lactic-co-glycolic acid); Porous
   Structure; Laccase
ID LACCASE; 2,4-DICHLOROPHENOL; BIODEGRADATION; MICROSPHERES; FABRICATION;
   ELECTRODES; PARTICLES; SOIL
AB Carbon nanotubes (CNTs) have been generating much interest because they possess many advantages such as unique chemical, physical, and mechanical properties. CNTs can potentially be used in various fields such as bioengineering, biosensor, and nanotechnology. In particular, CNT polymer composites have good mechanical properties and high electrical conductivity, which are suitable for electrochemical biosensors. In our study, a microfluidic device was used to prepare CNT-attached poly(lactic-co-glycolic acid) (PLGA) microspheres with the narrow size distribution to control the release properties from microspheres. The microfluidic device was fabricated by casting conventional polydimethylsiloxane from a master mold. The PLGA solution and polyvinyl alcohol (PVA) solution were used as the dispersed phase and continuous phase. The PVA solution was coated on the microchannel to maintain their hydrophilicity for stable preparation of microspheres. The amine-functionalized CNTs were attached onto the prepared microspheres by non-ionic bonding. To evaluate their performance as biosensors, laccase was used as an attached enzyme on the microspheres. The morphology of the CNT-wrapped microspheres was inspected using scanning electron microscopy. The activity of the attached laccase on the microspheres was observed spectrophotometrically using 2,2 '-azino-bis(3-ethylbenzothiazoline-6-sulfonic acid) and 2,4-dichlorophenol.
C1 [Kim, Chul Min; Ullah, Asad; Kim, Kyung-Geun; Kim, Sung Yeol; Kim, Gyu Man] Kyungpook Natl Univ, Sch Mech Engn, Daegu 702701, South Korea.
C3 Kyungpook National University
RP Kim, GM (通讯作者)，Kyungpook Natl Univ, Sch Mech Engn, Daegu 702701, South Korea.
RI kim, sung yeol/D-1412-2013; Kim, Chul-Min/ABI-6131-2020; ULLAH,
   ASAD/HME-1580-2023
OI kim, sung yeol/0000-0001-8146-0436; 
FU National Research Foundation of Korea - Korean Government (KMEST)
   [NRF-2012M3A9C6050112, NRF-2013R1A1A2060944]
FX This work was supported by the National Research Foundation of Korea
   (Grant No. NRF-2012M3A9C6050112 and NRF-2013R1A1A2060944) funded by the
   Korean Government (KMEST).
CR Ahn MY, 2002, J ENVIRON QUAL, V31, P1509, DOI 10.2134/jeq2002.1509
   Anderson JM, 2012, ADV DRUG DELIVER REV, V64, P72, DOI 10.1016/j.addr.2012.09.004
   Astaneh R, 2009, J PHARM SCI-US, V98, P135, DOI 10.1002/jps.21415
   Bae KM, 2015, INT J PRECIS ENG MAN, V16, P1245, DOI 10.1007/s12541-015-0162-6
   Baskaran D, 2005, CHEM MATER, V17, P3389, DOI 10.1021/cm047866e
   BOURBONNAIS R, 1990, FEBS LETT, V267, P99, DOI 10.1016/0014-5793(90)80298-W
   Choi SW, 2012, J MATER CHEM, V22, P11442, DOI 10.1039/c2jm16019f
   Correa-Duarte MA, 2006, J MATER CHEM, V16, P22, DOI 10.1039/b512090j
   Dai YR, 2013, SEP PURIF TECHNOL, V104, P1, DOI 10.1016/j.seppur.2012.11.013
   Dang TD, 2012, J IND ENG CHEM, V18, P1308, DOI 10.1016/j.jiec.2012.01.028
   Engineer C., 2011, IND ENG CHEM RES, V25, P79
   Feng W, 2011, BIOTECHNOL ADV, V29, P889, DOI 10.1016/j.biotechadv.2011.07.007
   Fernandez-Arevalo M., 2008, INT J PHARMACEUT, V358, P27
   Freitas S, 2005, J CONTROL RELEASE, V102, P313, DOI 10.1016/j.jconrel.2004.10.015
   Futaba DN, 2006, NAT MATER, V5, P987, DOI 10.1038/nmat1782
   He PG, 2005, LANGMUIR, V21, P6086, DOI 10.1021/la050581b
   Ho CMB, 2015, INT J PRECIS ENG MAN, V16, P1035, DOI 10.1007/s12541-015-0134-x
   Hobbie EK, 2005, LANGMUIR, V21, P10284, DOI 10.1021/la051827f
   Holgado MA, 2009, INT J PHARMACEUT, V380, P147, DOI 10.1016/j.ijpharm.2009.07.017
   IIJIMA S, 1991, NATURE, V354, P56, DOI 10.1038/354056a0
   Jang YT, 2004, SENSOR ACTUAT B-CHEM, V99, P118, DOI 10.1016/j.snb.2003.11.004
   Kim CM, 2015, INT J PRECIS ENG MAN, V16, P2545, DOI 10.1007/s12541-015-0326-4
   Kim H. G., 2013, BIOBASED MAT BIO, V7, P108
   Kim SY, 2013, ENERG ENVIRON SCI, V6, P888, DOI 10.1039/c2ee23318e
   Lee J, 2014, INT J PRECIS ENG MAN, V15, P703, DOI 10.1007/s12541-014-0390-1
   Nepal D, 2007, SMALL, V3, P1259, DOI 10.1002/smll.200600511
   RUGGIERO P, 1989, SOIL SCI, V147, P361, DOI 10.1097/00010694-198905000-00007
   Sathishkumar P, 2012, ENZYME MICROB TECH, V51, P113, DOI 10.1016/j.enzmictec.2012.05.001
   Shon JH, 2014, INT J PRECIS ENG MAN, V15, P643, DOI 10.1007/s12541-014-0382-1
   Strano MS, 2003, SCIENCE, V301, P1519, DOI 10.1126/science.1087691
   Teh SY, 2008, LAB CHIP, V8, P198, DOI 10.1039/b715524g
   Unal H, 2013, J MATER CHEM B, V1, P1894, DOI 10.1039/c3tb00563a
   Xu R, 2013, CHEM ENG J, V222, P321, DOI 10.1016/j.cej.2013.02.074
   Yu MF, 2000, SCIENCE, V287, P637, DOI 10.1126/science.287.5453.637
NR 34
TC 7
Z9 7
U1 2
U2 39
PU AMER SCIENTIFIC PUBLISHERS
PI VALENCIA
PA 26650 THE OLD RD, STE 208, VALENCIA, CA 91381-0751 USA
SN 1533-4880
EI 1533-4899
J9 J NANOSCI NANOTECHNO
JI J. Nanosci. Nanotechnol.
PD NOV
PY 2016
VL 16
IS 11
BP 12003
EP 12008
DI 10.1166/jnn.2016.13633
PG 6
WC Chemistry, Multidisciplinary; Nanoscience & Nanotechnology; Materials
   Science, Multidisciplinary; Physics, Applied; Physics, Condensed Matter
WE Science Citation Index Expanded (SCI-EXPANDED)
SC Chemistry; Science & Technology - Other Topics; Materials Science;
   Physics
GA EB3PQ
UT WOS:000387278200169
DA 2023-07-01
ER

PT J
AU Pandey, PC
   Panday, D
AF Pandey, P. C.
   Panday, Digvijay
TI Tetrahydrofuran and hydrogen peroxide mediated conversion of potassium
   hexacyanoferrate into Prussian blue nanoparticles: Application to
   hydrogen peroxide sensing
SO ELECTROCHIMICA ACTA
LA English
DT Article
DE Prussian blue nanoparticles; Electrocatalysis; Cyclic voltammetry;
   Amperometry; Peroxidase mimetic
ID SHAPE-CONTROLLED SYNTHESIS; MODIFIED ELECTRODES; ELECTROCATALYTIC
   ACTIVITY; ELECTROCHEMICAL-BEHAVIOR; AU NANOPARTICLES; TRANSITION-METAL;
   PD-AU; NANOCOMPOSITE; BIOSENSOR; SENSOR
AB We report herein the synthesis of water soluble Prussian blue nanoparticles (PBNPs) from single precursor potassium hexacynoferrate. It has been found that potassium hexacyanoferrate undergo rapid conversion into water soluble PBNPs in the presence of tetrahydrofuran (THF) and hydrogen peroxide (H2O2) at 60 degrees C. The nanomaterial having average size to the order of 38 nm is highly stable as homogeneous suspension for longer period (>3 months). The as synthesized PBNPs is characterized by UV-vis spectroscopy, Fourier Transformation Infrared Spectroscopy (FT-IR), X-ray diffraction analysis (XRD), Energy dispersive spectroscopy (EDS), Transmission electron microscopy (TEM), and cyclic voltammetry. The PBNPs displays both homogeneous and heterogeneous catalysis having potentiality for H2O2 sensing generated through glucose oxidase catalyzed oxidation of glucose. The Michaelis-Menten constant (K-m) and the maximal reaction velocity (V-max) for H2O2 analysis are found to be 0.49 mM and 6.03 x 10 (7) M s(-1) justifying the use of nanomaterial as perfect peroxidase replacement. The sensitivity and detection limit of H2O2 analysis is found to the order of 156.5 mu A mM(-1) cm(-2) and 50 nM respectively. (C) 2015 Elsevier Ltd. All rights reserved.
C1 [Pandey, P. C.; Panday, Digvijay] Banaras Hindu Univ, Indian Inst Technol, Dept Chem, Varanasi 221005, Uttar Pradesh, India.
C3 Banaras Hindu University (BHU); Indian Institute of Technology System
   (IIT System); Indian Institute of Technology BHU Varanasi (IIT BHU
   Varanasi)
RP Pandey, PC (通讯作者)，Banaras Hindu Univ, Indian Inst Technol, Dept Chem, Varanasi 221005, Uttar Pradesh, India.
EM pcpandey.apc@iitbhu.ac.in
RI Nanozymes, Nanozymes/D-8197-2019
CR Agnihotri S, 2014, RSC ADV, V4, P3974, DOI 10.1039/c3ra44507k
   Andre R, 2011, ADV FUNCT MATER, V21, P501, DOI 10.1002/adfm.201001302
   Asati A, 2009, ANGEW CHEM INT EDIT, V48, P2308, DOI 10.1002/anie.200805279
   AYERS JB, 1971, J INORG NUCL CHEM, V33, P721, DOI 10.1016/0022-1902(71)80470-0
   Bhatt P, 2012, APPL PHYS A-MATER, V109, P459, DOI 10.1007/s00339-012-7050-z
   Cao MH, 2005, CHEM COMMUN, P2241, DOI 10.1039/b500153f
   Chut SL, 1997, ANALYST, V122, P1431, DOI 10.1039/a703383d
   de Mattos IL, 2003, BIOSENS BIOELECTRON, V18, P193, DOI 10.1016/S0956-5663(02)00185-9
   Ding Y, 2009, J PHYS CHEM C, V113, P14838, DOI 10.1021/jp905704c
   Dumont MF, 2014, INT J NANOMED, V9, P2581, DOI 10.2147/IJN.S63472
   Dutta AK, 2012, J MOL CATAL A-CHEM, V360, P71, DOI 10.1016/j.molcata.2012.04.011
   FERLAY S, 1995, NATURE, V378, P701, DOI 10.1038/378701a0
   Gao LZ, 2007, NAT NANOTECHNOL, V2, P577, DOI 10.1038/nnano.2007.260
   Haghighi B, 2010, SENSOR ACTUAT B-CHEM, V147, P270, DOI 10.1016/j.snb.2010.03.020
   ITAYA K, 1986, ACCOUNTS CHEM RES, V19, P162, DOI 10.1021/ar00126a001
   Jia ZQ, 2007, COLLOID SURFACE A, V302, P326, DOI 10.1016/j.colsurfa.2007.02.053
   Karyakin AA, 1999, ELECTROCHEM COMMUN, V1, P78, DOI 10.1016/S1388-2481(99)00010-7
   Karyakin AA, 2004, ANAL CHEM, V76, P474, DOI 10.1021/ac034859l
   KARYAKIN AA, 1995, ANAL CHEM, V67, P2419, DOI 10.1021/ac00110a016
   Karyakin AA, 1999, SENSOR ACTUAT B-CHEM, V57, P268, DOI 10.1016/S0925-4005(99)00154-9
   Koncki R, 2001, ANALYST, V126, P1080, DOI 10.1039/b103044m
   Lenarczuk T, 2001, J PHARMACEUT BIOMED, V26, P163, DOI 10.1016/S0731-7085(01)00398-3
   Liu Y, 2009, ELECTROCHEM COMMUN, V11, P484, DOI 10.1016/j.elecom.2008.12.029
   Ming H, 2012, CRYSTENGCOMM, V14, P3387, DOI 10.1039/c2ce25040c
   Namiki Y, 2012, PHARM RES-DORDR, V29, P1404, DOI 10.1007/s11095-011-0628-x
   Pandey PC, 2003, J ELECTROCHEM SOC, V150, pH85, DOI 10.1149/1.1559134
   Pandey PC, 2015, RSC ADV, V5, P49671, DOI 10.1039/c5ra06251a
   Pandey PC, 2015, RSC ADV, V5, P10964, DOI 10.1039/c4ra16201c
   Pandey PC, 2014, RSC ADV, V4, P60563, DOI 10.1039/c4ra07624a
   Pandey PC, 2014, ELECTROCHIM ACTA, V138, P163, DOI 10.1016/j.electacta.2014.06.101
   Pandey PC, 2014, J MATER CHEM B, V2, P3383, DOI 10.1039/c3tb21837f
   Pandey PC, 2014, ELECTROCHIM ACTA, V127, P132, DOI 10.1016/j.electacta.2014.02.022
   Pandey PC, 2014, ELECTROCHIM ACTA, V125, P465, DOI 10.1016/j.electacta.2014.01.126
   Pandey PC, 2013, ELECTROCHIM ACTA, V109, P536, DOI 10.1016/j.electacta.2013.07.142
   Pandey PC, 2013, ANALYST, V138, P2295, DOI 10.1039/c3an00060e
   Pandey PC, 2013, ELECTROCHIM ACTA, V87, P1, DOI 10.1016/j.electacta.2012.08.069
   Pandey PC, 2012, J ELECTROCHEM SOC, V159, pG128, DOI 10.1149/2.046211jes
   Pandey PC, 2012, ELECTROCHIM ACTA, V74, P23, DOI 10.1016/j.electacta.2012.03.179
   Pandey PC, 2012, ANALYST, V137, P3306, DOI 10.1039/c2an35452g
   Pandey PC, 2013, ANALYST, V138, P952, DOI 10.1039/c2an36228g
   Pandey PC, 2012, ANALYST, V137, P376, DOI 10.1039/c1an15843k
   Ping JF, 2011, FOOD CHEM, V126, P2005, DOI 10.1016/j.foodchem.2010.12.073
   Qiu JD, 2007, LANGMUIR, V23, P2133, DOI 10.1021/la062788q
   Ricci F, 2005, BIOSENS BIOELECTRON, V21, P389, DOI 10.1016/j.bios.2004.12.001
   Wang H, 2011, J HAZARD MATER, V191, P163, DOI 10.1016/j.jhazmat.2011.04.057
   Wang WN, 2007, CHEM MATER, V19, P1723, DOI 10.1021/cm062887p
   WILDE RE, 1970, INORG CHEM, V9, P2512, DOI 10.1021/ic50093a027
   Wu XL, 2006, CRYST GROWTH DES, V6, P26, DOI 10.1021/cg050371x
   Zhang W, 2013, J NANOSCI NANOTECHNO, V13, P60, DOI 10.1166/jnn.2013.6871
   Zhang XQ, 2010, J MATER CHEM, V20, P5110, DOI 10.1039/c0jm00174k
   Zheng XJ, 2007, J PHYS CHEM C, V111, P4499, DOI 10.1021/jp065055n
   Zhou M, 2009, ANAL CHEM, V81, P5603, DOI 10.1021/ac900136z
NR 52
TC 26
Z9 25
U1 2
U2 92
PU PERGAMON-ELSEVIER SCIENCE LTD
PI OXFORD
PA THE BOULEVARD, LANGFORD LANE, KIDLINGTON, OXFORD OX5 1GB, ENGLAND
SN 0013-4686
EI 1873-3859
J9 ELECTROCHIM ACTA
JI Electrochim. Acta
PD FEB 1
PY 2016
VL 190
BP 758
EP 765
DI 10.1016/j.electacta.2015.12.188
PG 8
WC Electrochemistry
WE Science Citation Index Expanded (SCI-EXPANDED)
SC Electrochemistry
GA DF2AM
UT WOS:000371141500091
DA 2023-07-01
ER

PT J
AU Wang, Y
   Ge, HL
   Ye, GQ
   Chen, HH
   Hu, XY
AF Wang, Yang
   Ge, Huali
   Ye, Guiqin
   Chen, Huanhuan
   Hu, Xiaoya
TI Carbon functionalized metal organic framework/Nafion composites as novel
   electrode materials for ultrasensitive determination of dopamine
SO JOURNAL OF MATERIALS CHEMISTRY B
LA English
DT Article
ID SENSITIVE ELECTROCHEMICAL DETECTION; MOLECULARLY IMPRINTED POLYMERS;
   ASCORBIC-ACID; URIC-ACID; GRAPHENE OXIDE; SENSOR; NANOCOMPOSITE;
   NANOTUBES; WATER; SEPARATION
AB Carbon functionalized metal organic frameworks (C/Al-MIL-53-(OH)(2)) were successfully prepared for the first time by a solvothermal technique and characterized by Fourier transform infrared spectroscopy, X-ray diffraction spectrometry, and scanning electron microscopy. This composite was coated with a Nafion film so as to form a Nafion/C/Al-MIL-53-(OH)(2) modified glassy carbon electrode. The modified electrode was then used as a novel electrocatalyst for dopamine (DA) oxidation in phosphate buffer solution. Due to the synergistic effects of the different materials, including the high conductivity of carbon, the large surface area of Al-MIL-53-(OH)(2), and the film-forming ability of a cation-exchange polymer, the modified electrode exhibited a remarkable enhancement effect on voltammetric response of DA. Under the optimal conditions, the response peak currents had a linear relationship with the DA concentration in the range from 3.0 x 10(-8) to 1.0 x 10(-5) mol L-1. The limits of detection and quantitation for DA were found to be 0.8 x 10(-8) mol L-1 and 2.6 x 10(-8) mol L-1, respectively. The analytical utilities of the proposed biosensor were achieved by analyzing the content of DA in biological fluids.
C1 [Wang, Yang; Ge, Huali; Ye, Guiqin; Chen, Huanhuan; Hu, Xiaoya] Yangzhou Univ, Sch Chem & Chem Engn, Yangzhou 225002, Jiangsu, Peoples R China.
C3 Yangzhou University
RP Wang, Y (通讯作者)，Yangzhou Univ, Sch Chem & Chem Engn, Yangzhou 225002, Jiangsu, Peoples R China.
EM wangyzu@126.com; xyhu@yzu.edu.cn
RI Chen, Huanhuan/HTO-5007-2023
OI Wang, Yang/0000-0002-1849-9319
FU National Natural Science Foundation of China [21205103, 21275124];
   Jiangsu Provincial Nature Foundation of China [BK2012258]; Key
   Laboratory Foundation of Environmental Material and Engineering of
   Jiangsu Province [K13077]; Priority Academic Program Development of
   Jiangsu Higher Education Institutions
FX This work was supported by the National Natural Science Foundation of
   China (21205103, 21275124), Jiangsu Provincial Nature Foundation of
   China (BK2012258), the Key Laboratory Foundation of Environmental
   Material and Engineering of Jiangsu Province (K13077) and a Project
   Funded by the Priority Academic Program Development of Jiangsu Higher
   Education Institutions.
CR ALEKSANDER C, 1999, ANAL CHEM, V71, P1055
   Alipour E, 2013, ELECTROCHIM ACTA, V91, P36, DOI 10.1016/j.electacta.2012.12.079
   Biswas S, 2011, INORG CHEM, V50, P9518, DOI 10.1021/ic201219g
   Chandra U, 2010, ELECTROCHIM ACTA, V55, P7166, DOI 10.1016/j.electacta.2010.06.091
   Chowdhury P, 2009, MICROPOR MESOPOR MAT, V117, P406, DOI 10.1016/j.micromeso.2008.07.029
   Ferey G, 2005, ACCOUNTS CHEM RES, V38, P217, DOI 10.1021/ar040163i
   Goswami S, 2014, CRYSTENGCOMM, V16, P369, DOI 10.1039/c3ce41612g
   Himsl D, 2009, ANGEW CHEM INT EDIT, V48, P4639, DOI 10.1002/anie.200806203
   Hosseini H, 2013, ELECTROCHIM ACTA, V88, P301, DOI 10.1016/j.electacta.2012.10.064
   Hosseini H, 2013, BIOSENS BIOELECTRON, V42, P426, DOI 10.1016/j.bios.2012.09.062
   Hou SF, 2010, J PHYS CHEM C, V114, P14915, DOI 10.1021/jp1020593
   Hu GZ, 2006, BIOELECTROCHEMISTRY, V69, P254, DOI 10.1016/j.bioelechem.2006.03.005
   Jo S, 2008, MICROCHEM J, V88, P1, DOI 10.1016/j.microc.2007.08.005
   Kan XW, 2008, J PHYS CHEM C, V112, P4849, DOI 10.1021/jp077445v
   Ku SH, 2013, J COLLOID INTERF SCI, V411, P182, DOI 10.1016/j.jcis.2013.08.029
   Kumar RS, 2012, ELECTROCHEM COMMUN, V25, P70, DOI 10.1016/j.elecom.2012.09.018
   Li SJ, 2013, ELECTROCHIM ACTA, V102, P58, DOI 10.1016/j.electacta.2013.03.176
   Ling YY, 2013, J ELECTROANAL CHEM, V693, P9, DOI 10.1016/j.jelechem.2013.01.001
   Liu B, 2009, LANGMUIR, V25, P5918, DOI 10.1021/la900823d
   Liu XG, 2011, J ELECTROANAL CHEM, V654, P72, DOI 10.1016/j.jelechem.2011.01.024
   Lv MJ, 2014, RSC ADV, V4, P9261, DOI 10.1039/c3ra47234e
   Manjunatha JG, 2014, CR CHIM, V17, P465, DOI 10.1016/j.crci.2013.09.016
   Mao JJ, 2012, ELECTROCHEM COMMUN, V19, P29, DOI 10.1016/j.elecom.2012.02.025
   Mao YY, 2013, CRYSTENGCOMM, V15, P265, DOI 10.1039/c2ce26302e
   Meilikhov M, 2009, J AM CHEM SOC, V131, P9644, DOI 10.1021/ja903918s
   Sakaki T, 1996, BIORESOURCE TECHNOL, V58, P197, DOI 10.1016/S0960-8524(96)00099-5
   Shakkthivel P, 2007, BIOSENS BIOELECTRON, V22, P1680, DOI 10.1016/j.bios.2006.07.026
   Shervedani RK, 2006, SENSOR ACTUAT B-CHEM, V115, P614, DOI 10.1016/j.snb.2005.10.027
   Sun W, 2013, ELECTROCHIM ACTA, V87, P317, DOI 10.1016/j.electacta.2012.09.050
   Sun XM, 2004, ANGEW CHEM INT EDIT, V43, P597, DOI 10.1002/anie.200352386
   Thiagarajan S, 2007, TALANTA, V74, P212, DOI 10.1016/j.talanta.2007.05.049
   Venton BJ, 2003, ANAL CHEM, V75, p414A, DOI 10.1021/ac031421c
   Wang X, 2014, ACS APPL MATER INTER, V6, P11573, DOI 10.1021/am5019918
   Wang X, 2013, J ELECTROANAL CHEM, V695, P10, DOI 10.1016/j.jelechem.2013.02.021
   Wei H, 2007, ANAL CHIM ACTA, V588, P297, DOI 10.1016/j.aca.2007.02.006
   Wu YY, 2013, ANALYST, V138, P1204, DOI 10.1039/c2an36349f
   Yaghi OM, 2003, NATURE, V423, P705, DOI 10.1038/nature01650
   Zeng YB, 2013, BIOSENS BIOELECTRON, V45, P25, DOI 10.1016/j.bios.2013.01.036
   Zhang L, 2014, ELECTROCHIM ACTA, V119, P106, DOI 10.1016/j.electacta.2013.12.031
   Zhang Y, 2011, BIOSENS BIOELECTRON, V26, P3977, DOI 10.1016/j.bios.2011.03.017
   Zhao M, 2014, ACCOUNTS CHEM RES, V47, P1199, DOI 10.1021/ar400265x
NR 41
TC 48
Z9 50
U1 4
U2 152
PU ROYAL SOC CHEMISTRY
PI CAMBRIDGE
PA THOMAS GRAHAM HOUSE, SCIENCE PARK, MILTON RD, CAMBRIDGE CB4 0WF, CAMBS,
   ENGLAND
SN 2050-750X
EI 2050-7518
J9 J MATER CHEM B
JI J. Mat. Chem. B
PY 2015
VL 3
IS 18
BP 3747
EP 3753
DI 10.1039/c4tb01869a
PG 7
WC Materials Science, Biomaterials
WE Science Citation Index Expanded (SCI-EXPANDED)
SC Materials Science
GA CG9RP
UT WOS:000353656400010
PM 32262849
DA 2023-07-01
ER

PT J
AU Krupin, O
   Asiri, H
   Wang, C
   Tait, RN
   Berini, P
AF Krupin, Oleksiy
   Asiri, Hamoudi
   Wang, Chen
   Tait, R. Niall
   Berini, Pierre
TI Biosensing using straight long-range surface plasmon waveguides
SO OPTICS EXPRESS
LA English
DT Article
ID MACH-ZEHNDER INTERFEROMETER; SELF-ASSEMBLED MONOLAYERS; COATED GOLD
   FEATURES; RESONANCE SENSORS; ELECTROCHEMICAL DIFFERENTIATION;
   SENSITIVITY; FABRICATION; DESIGN; BSA; SPR
AB Straight long-range surface plasmon waveguides are demonstrated as biosensors for the detection of cells, proteins and changes in the bulk refractive index of solutions. The sensors consist of 5 mu m wide 22 nm thick Au stripes embedded in polymer (CYTOP (TM)) with microfluidic channels etched into the top cladding. Bulk sensing is demonstrated by sequentially injecting six solutions of different refractive indices in 2 x 10(-3) RIU increments; such index steps were detected with a signal-to-noise ratio of similar to 1000. Selective capture of cells is demonstrated using Au waveguides functionalized with antibodies against blood group A, and red blood cells of group A and O in buffer as positive and negative analyte. Bovine serum albumin in buffer was used to demonstrate protein sensing. A monolayer of bovine serum albumin physisorbed on a carboxyl-terminated self-assembled monolayer on Au was detected with a signal-to-noise ratio of similar to 300. Overall, the biosensor demonstrated a good capability for detecting bulk changes in solution and for sensing analyte over a very wide range of mass (from cells to proteins). The biosensors are compact, inexpensive to fabricate, and may find use over a wide range of cost-sensitive sensing and detection applications. (C) 2013 Optical Society of America
C1 [Krupin, Oleksiy; Asiri, Hamoudi] Univ Ottawa, Dept Chem & Biol Engn, Ottawa, ON, Canada.
   [Wang, Chen] Univ Toronto, Mt Sinai Hosp, Dept Pathol & Lab Med, Toronto, ON M5G 1X5, Canada.
   [Tait, R. Niall] Carleton Univ, Dept Elect, Ottawa, ON K1S 5B6, Canada.
   [Berini, Pierre] Univ Ottawa, Sch Elect Engn & Comp Sci, Ottawa, ON, Canada.
   [Berini, Pierre] Univ Ottawa, Dept Phys, Ottawa, ON K1N 6N5, Canada.
C3 University of Ottawa; University of Toronto; Sinai Health System
   Toronto; Lunenfeld Tanenbaum Research Institute; Carleton University;
   University of Ottawa; University of Ottawa
RP Krupin, O (通讯作者)，Univ Ottawa, Dept Chem & Biol Engn, Ottawa, ON, Canada.
EM berini@eecs.uottawa.ca
RI Wang, Chen/J-2346-2016
OI Berini, Pierre/0000-0002-6795-7275; Tait, Niall/0000-0002-1382-5461
CR Agnarsson B, 2010, MICROELECTRON ENG, V87, P56, DOI 10.1016/j.mee.2009.05.016
   Asiri H., 2012, THESIS U OTTAWA OTTA
   Berini P, 2000, OPT EXPRESS, V7, P329, DOI 10.1364/OL.24.001011
   Berini P, 2009, ADV OPT PHOTONICS, V1, P484, DOI 10.1364/AOP.1.000484
   Berini P, 2008, NEW J PHYS, V10, DOI 10.1088/1367-2630/10/10/105010
   Boltasseva A, 2005, J LIGHTWAVE TECHNOL, V23, P413, DOI 10.1109/JLT.2004.835749
   Breukelaar I, 2006, J APPL PHYS, V100, DOI 10.1063/1.2244479
   Charbonneau R, 2006, J LIGHTWAVE TECHNOL, V24, P477, DOI 10.1109/JLT.2005.859856
   Charbonneau R, 2008, SENSOR ACTUAT B-CHEM, V134, P455, DOI 10.1016/j.snb.2008.05.034
   Chiu C, 2010, J VAC SCI TECHNOL B, V28, P729, DOI 10.1116/1.3449187
   DEFEIJTER JA, 1978, BIOPOLYMERS, V17, P1759, DOI 10.1002/bip.1978.360170711
   Dostalek J, 2007, PLASMONICS, V2, P97, DOI 10.1007/s11468-007-9037-8
   Felipe MJ, 2012, POLYMER, V53, P427, DOI 10.1016/j.polymer.2011.12.015
   Fischer LM, 2009, MICROELECTRON ENG, V86, P1282, DOI 10.1016/j.mee.2008.11.045
   Gagnon G, 2006, J LIGHTWAVE TECHNOL, V24, P4391, DOI 10.1109/JLT.2006.883683
   Guo J, 2008, OPT LETT, V33, P512, DOI 10.1364/OL.33.000512
   Hayes DF, 2006, CLIN CANCER RES, V12, P4218, DOI 10.1158/1078-0432.CCR-05-2821
   Heideman RG, 1999, SENSOR ACTUAT B-CHEM, V61, P100, DOI 10.1016/S0925-4005(99)00283-X
   Hermanson T. Greg, 2008, BIOCONJUGATE TECHNIQ
   Homola J, 2008, CHEM REV, V108, P462, DOI 10.1021/cr068107d
   Joo YH, 2010, APPL PHYS LETT, V97, DOI 10.1063/1.3513283
   Kinrot N, 2004, J LIGHTWAVE TECHNOL, V22, P2296, DOI 10.1109/JLT.2004.832438
   LOFAS S, 1990, J CHEM SOC CHEM COMM, P1526, DOI 10.1039/c39900001526
   Lofas S, 2004, ASSAY DRUG DEV TECHN, V2, P407
   Love JC, 2005, CHEM REV, V105, P1103, DOI 10.1021/cr0300789
   Nikolajsen T, 2004, APPL PHYS LETT, V85, P5833, DOI 10.1063/1.1835997
   Quinn JG, 1997, J IMMUNOL METHODS, V206, P87, DOI 10.1016/S0022-1759(97)00092-6
   Shew BY, 2008, SENSOR ACTUAT A-PHYS, V141, P299, DOI 10.1016/j.sna.2007.08.029
   Silin V, 1997, J COLLOID INTERF SCI, V185, P94, DOI 10.1006/jcis.1996.4586
   Slavik R, 2007, SENSOR ACTUAT B-CHEM, V123, P10, DOI 10.1016/j.snb.2006.08.020
   Tencer M, 2007, APPL SURF SCI, V253, P9209, DOI 10.1016/j.apsusc.2007.05.079
   Tencer M, 2012, J ELECTROCHEM SOC, V159, pJ77, DOI 10.1149/2.087203jes
   Tencer M, 2009, J ELECTROCHEM SOC, V156, pJ386, DOI 10.1149/1.3242308
   Vala M, 2009, SENSOR ACTUAT B-CHEM, V139, P59, DOI 10.1016/j.snb.2008.08.029
   Wark AW, 2005, ANAL CHEM, V77, P3904, DOI 10.1021/ac050402v
   Xu DX, 2008, OPT EXPRESS, V16, P15137, DOI 10.1364/OE.16.015137
NR 36
TC 99
Z9 100
U1 1
U2 86
PU OPTICAL SOC AMER
PI WASHINGTON
PA 2010 MASSACHUSETTS AVE NW, WASHINGTON, DC 20036 USA
SN 1094-4087
J9 OPT EXPRESS
JI Opt. Express
PD JAN 14
PY 2013
VL 21
IS 1
BP 698
EP 709
DI 10.1364/OE.21.000698
PG 12
WC Optics
WE Science Citation Index Expanded (SCI-EXPANDED)
SC Optics
GA 104JF
UT WOS:000315988100094
PM 23388963
OA gold
DA 2023-07-01
ER

PT J
AU Li, XR
   Kong, FY
   Liu, J
   Liang, TM
   Xu, JJ
   Chen, HY
AF Li, Xiao-Rong
   Kong, Fen-Ying
   Liu, Jing
   Liang, Tong-Ming
   Xu, Jing-Juan
   Chen, Hong-Yuan
TI Synthesis of Potassium-Modified Graphene and Its Application in
   Nitrite-Selective Sensing
SO ADVANCED FUNCTIONAL MATERIALS
LA English
DT Article
DE graphene; potassium; nitrite; sensing; cancer cells
ID GLASSY-CARBON ELECTRODE; DIRECT ELECTROCHEMISTRY; SINGLE-LAYER; FILMS;
   OXIDE; BIOSENSOR; FUNCTIONALIZATION; NANOTUBES; SHEETS; NANOPARTICLES
AB Chemical modification with foreign atoms is a leading strategy to intrinsically modify the properties of host materials. Among them, potassium (K) modification plays a critical role in adjusting the electronic properties of carbon materials. Graphene, a true 2D carbon material, has shown fascinating applications in electrochemical sensing and biosensing. In this work, a facile and mild strategy to K-modifying in graphene at room-temperature is reported for the first time. X-ray photoelectron spectroscopy (XPS), atomic force microscopy (AFM), transmission electron microscopy (TEM), Raman spectra, and cyclic voltammetry are used to characterize this K-modified graphene. The K-modified graphene is capable of acting as an electron transfer medium and more efficiently promotes charge transfer than unmodified graphene. A highly sensitive and stable amperometric sensor based on its excellent electrocatalytic activity toward the oxidation of NO2- is proposed. The sensor shows a linear range from 0.5 mu M to 7.8 mM with a detection limit of 0.2 mu M at a signal-to-noise ratio of 3. The modified electrode has excellent analytical performance and can be successfully applied in the determination of NO2- released from liver cancer and leukemia cells and shows good application potential in biological systems.
C1 [Li, Xiao-Rong; Kong, Fen-Ying; Liu, Jing; Liang, Tong-Ming; Xu, Jing-Juan; Chen, Hong-Yuan] Nanjing Univ, Sch Chem & Chem Engn, State Key Lab Analyt Chem Life Sci, Nanjing 210093, Jiangsu, Peoples R China.
C3 Nanjing University
RP Li, XR (通讯作者)，Nanjing Univ, Sch Chem & Chem Engn, State Key Lab Analyt Chem Life Sci, Nanjing 210093, Jiangsu, Peoples R China.
EM xujj@nju.edu.cn
RI Chen, Hong-Yuan/E-4476-2019; xu, jingcheng/HJZ-3124-2023; xu,
   jing/GRR-8698-2022; Zhang, Yiyang/HZI-3668-2023; Xu,
   Jing-Juan/H-1829-2015
OI Chen, Hong-Yuan/0000-0001-5217-668X; Liu, Jing/0000-0002-2764-5680
FU 973 Program [2012CB932600]; National Natural Science Foundation of China
   [21025522, 21135003, 20890020]; National Natural Science Funds for
   Creative Research Groups of China [21121091]
FX The work was financial supported by the 973 Program (Grant Number
   2012CB932600), the National Natural Science Foundation of China (Grant
   Number 21025522, 21135003, 20890020), and the National Natural Science
   Funds for Creative Research Groups (21121091) of China.
CR ABHA C, 2001, TALANTA, V55, P789
   Almeida MG, 2007, BIOSENS BIOELECTRON, V22, P2485, DOI 10.1016/j.bios.2006.09.027
   Bianchi M, 2010, PHYS REV B, V81, DOI 10.1103/PhysRevB.81.041403
   Bord N, 2005, J CHROMATOGR A, V1100, P223, DOI 10.1016/j.chroma.2005.09.024
   Boukhvalov DW, 2008, NANO LETT, V8, P4373, DOI 10.1021/nl802098g
   Bower C, 1998, APPL PHYS A-MATER, V67, P47, DOI 10.1007/s003390050736
   Brisson PY, 2006, CARBON, V44, P1438, DOI 10.1016/j.carbon.2005.11.030
   Bunch JS, 2007, SCIENCE, V315, P490, DOI 10.1126/science.1136836
   Burakham R, 2004, TALANTA, V64, P1259, DOI 10.1016/j.talanta.2004.03.059
   Chen W, 2007, J AM CHEM SOC, V129, P10418, DOI 10.1021/ja071658g
   Choi BG, 2010, ACS NANO, V4, P2910, DOI 10.1021/nn100145x
   Chun KY, 2008, J PHYS CHEM C, V112, P4492, DOI 10.1021/jp077453b
   CLEMENT R, 1995, HYBRID ORGANIC INORG
   da Silva SM, 1998, ELECTROANAL, V10, P1200, DOI 10.1002/(SICI)1521-4109(199811)10:17<1200::AID-ELAN1200>3.0.CO;2-5
   Eda G, 2008, NAT NANOTECHNOL, V3, P270, DOI 10.1038/nnano.2008.83
   Geng R, 2008, BIOMATERIALS, V29, P2794, DOI 10.1016/j.biomaterials.2008.03.004
   Gilje S, 2007, NANO LETT, V7, P3394, DOI 10.1021/nl0717715
   Giovannetti G, 2008, PHYS REV LETT, V101, DOI 10.1103/PhysRevLett.101.026803
   Graf D, 2007, NANO LETT, V7, P238, DOI 10.1021/nl061702a
   Grau M, 2007, J CHROMATOGR B, V851, P106, DOI 10.1016/j.jchromb.2007.02.002
   Guo SJ, 2010, ACS NANO, V4, P3959, DOI 10.1021/nn100852h
   Guo SJ, 2010, ACS NANO, V4, P547, DOI 10.1021/nn9014483
   Helmke SM, 2007, J CHROMATOGR B, V851, P83, DOI 10.1016/j.jchromb.2006.09.047
   Huang H, 2009, ACS NANO, V3, P3431, DOI 10.1021/nn9008615
   Huang KJ, 2008, MICROCHIM ACTA, V161, P201, DOI 10.1007/s00604-007-0784-1
   Jin E, 2010, ELECTROCHIM ACTA, V55, P7230, DOI 10.1016/j.electacta.2010.07.029
   Jin Z, 2011, ACS NANO, V5, P4112, DOI 10.1021/nn200766e
   Jung N, 2011, ACS NANO, V5, P5708, DOI 10.1021/nn201368g
   Kovtyukhova NI, 1999, CHEM MATER, V11, P771, DOI 10.1021/cm981085u
   Li D, 2008, NAT NANOTECHNOL, V3, P101, DOI 10.1038/nnano.2007.451
   Li S, 2001, APPL SURF SCI, V181, P201, DOI 10.1016/S0169-4332(01)00397-X
   Li XR, 2011, ELECTROCHIM ACTA, V56, P9378, DOI 10.1016/j.electacta.2011.08.020
   Li XL, 2008, NAT NANOTECHNOL, V3, P538, DOI 10.1038/nnano.2008.210
   Li XL, 2008, SCIENCE, V319, P1229, DOI 10.1126/science.1150878
   Li YF, 2009, ACS NANO, V3, P1952, DOI 10.1021/nn9003428
   Liu L, 2008, NANO LETT, V8, P1965, DOI 10.1021/nl0808684
   Lu J, 2007, CHEM MATER, V19, P6240, DOI 10.1021/cm702133u
   MacArthur PH, 2007, J CHROMATOGR B, V851, P93, DOI 10.1016/j.jchromb.2006.12.012
   Mao S, 2010, ADV MATER, V22, P3521, DOI 10.1002/adma.201000520
   Matteo V. D., 1997, J CHROMATOGR A, V789, P213
   Meyer JC, 2007, NATURE, V446, P60, DOI 10.1038/nature05545
   MIRVISH SS, 1995, CANCER LETT, V93, P17, DOI 10.1016/0304-3835(95)03786-V
   Moulder J.F., 1992, HDB XRAY PHOTOELECTR, P44
   Nielsen M, 2004, APPL ENVIRON MICROB, V70, P6551, DOI 10.1128/AEM.70.11.6551-6558.2004
   Novoselov KS, 2004, SCIENCE, V306, P666, DOI 10.1126/science.1102896
   Panchokarla LS, 2009, ADV MATER, V21, P4726, DOI 10.1002/adma.200901285
   Pang SP, 2009, ADV MATER, V21, P3488, DOI 10.1002/adma.200803812
   Quan D, 2010, ELECTROANAL, V22, P2389, DOI 10.1002/elan.200900634
   Rajesh S, 2010, BIOSENS BIOELECTRON, V26, P689, DOI 10.1016/j.bios.2010.06.063
   Ramanathan T, 2008, NAT NANOTECHNOL, V3, P327, DOI 10.1038/nnano.2008.96
   Ren W, 2011, ACS NANO, V5, P6425, DOI 10.1021/nn201606r
   Sabourin JL, 2009, ACS NANO, V3, P3945, DOI 10.1021/nn901006w
   Schedin F, 2007, NAT MATER, V6, P652, DOI 10.1038/nmat1967
   Seah MP, 2001, SURF INTERFACE ANAL, V31, P778, DOI 10.1002/sia.1109
   Shan CS, 2009, ANAL CHEM, V81, P2378, DOI 10.1021/ac802193c
   Shao YY, 2010, J MATER CHEM, V20, P7491, DOI 10.1039/c0jm00782j
   Shao YY, 2010, ELECTROANAL, V22, P1027, DOI 10.1002/elan.200900571
   Stoller MD, 2008, NANO LETT, V8, P3498, DOI 10.1021/nl802558y
   Sundaram RS, 2008, ADV MATER, V20, P3050, DOI 10.1002/adma.200800198
   Tang LH, 2009, ADV FUNCT MATER, V19, P2782, DOI 10.1002/adfm.200900377
   Tu WW, 2010, CHEM-EUR J, V16, P10771, DOI 10.1002/chem.201000620
   Vickery JL, 2009, ADV MATER, V21, P2180, DOI 10.1002/adma.200803606
   Wang P, 2009, BIOSENS BIOELECTRON, V24, P3242, DOI 10.1016/j.bios.2009.04.006
   Wang X, 2008, NANO LETT, V8, P323, DOI 10.1021/nl072838r
   Wang Y, 2010, ACS NANO, V4, P1790, DOI 10.1021/nn100315s
   Watcharotone S, 2007, NANO LETT, V7, P1888, DOI 10.1021/nl070477+
   Wehling TO, 2008, NANO LETT, V8, P173, DOI [10.1021/nl072364w, 10.1021/nL072364w]
   Wei DC, 2009, J AM CHEM SOC, V131, P11147, DOI 10.1021/ja903092k
   Wu ZS, 2009, ADV MATER, V21, P1756, DOI 10.1002/adma.200802560
   Xu YF, 2009, ADV MATER, V21, P1275, DOI 10.1002/adma.200801617
   Yang WW, 2005, ANAL BIOANAL CHEM, V382, P44, DOI 10.1007/s00216-005-3160-1
   Yoo E, 2008, NANO LETT, V8, P2277, DOI 10.1021/nl800957b
   Yue R, 2011, BIOSENS BIOELECTRON, V26, P4436, DOI 10.1016/j.bios.2011.04.059
   Zhang M., 2008, MICROCHIM ACTA, V160, P461
   Zhang YJ, 2004, J PHYS CHEM B, V108, P15343, DOI 10.1021/jp0471094
   Zhang Y, 2011, BIOSENS BIOELECTRON, V26, P3977, DOI 10.1016/j.bios.2011.03.017
   Zhong X, 2010, ADV FUNCT MATER, V20, P992, DOI 10.1002/adfm.200901915
   Zhou M, 2009, ANAL CHEM, V81, P5603, DOI 10.1021/ac900136z
   Zhu WL, 2009, TALANTA, V80, P224, DOI 10.1016/j.talanta.2009.06.056
NR 79
TC 93
Z9 95
U1 5
U2 241
PU WILEY-V C H VERLAG GMBH
PI WEINHEIM
PA POSTFACH 101161, 69451 WEINHEIM, GERMANY
SN 1616-301X
EI 1616-3028
J9 ADV FUNCT MATER
JI Adv. Funct. Mater.
PD MAY 9
PY 2012
VL 22
IS 9
BP 1981
EP 1988
DI 10.1002/adfm.201103025
PG 8
WC Chemistry, Multidisciplinary; Chemistry, Physical; Nanoscience &
   Nanotechnology; Materials Science, Multidisciplinary; Physics, Applied;
   Physics, Condensed Matter
WE Science Citation Index Expanded (SCI-EXPANDED)
SC Chemistry; Science & Technology - Other Topics; Materials Science;
   Physics
GA 934HK
UT WOS:000303434600022
DA 2023-07-01
ER

PT J
AU Dutta, AK
   Maji, SK
   Srivastava, DN
   Mondal, A
   Biswas, P
   Paul, P
   Adhikary, B
AF Dutta, Amit Kumar
   Maji, Swarup Kumar
   Srivastava, Divesh N.
   Mondal, Anup
   Biswas, Papu
   Paul, Parimal
   Adhikary, Bibhutosh
TI Synthesis of FeS and FeSe Nanoparticles from a Single Source Precursor:
   A Study of Their Photocatalytic Activity, Peroxidase-Like Behavior, and
   Electrochemical Sensing of H2O2
SO ACS APPLIED MATERIALS & INTERFACES
LA English
DT Article
DE FeS nanoparticles; FeSe nanoparticles; photocatalysis; peroxidase mimic;
   amperomatric biosensor
ID THIN-FILM; SELECTIVE SYNTHESIS; SULFIDE; BIOCATALYSIS; DISULFIDE;
   DELIVERY; ROUTES
AB Nanocrystalline FeS and FeSe compounds were prepared by solvothermal decomposition of a precursor complex [Fe-3(mu(3)-O)(mu(2)-O2CCH2Cl)(6)(H2O)(3)]NO3 center dot H2O in the presence of thiourea and sodium selenite, respectively. The as-obtained products were characterized by X-ray diffraction analysis (XRD), field emission scanning electron microscopy (FESEM), transmission electron microscopy (TEM), and UV-vis spectroscopic techniques. Structural analyses revealed that the FeS and FeSe nanoparticles (NPs) are composed of needle-like and spherical particles, respectively. The FeS and FeSe NPs showed photocatalytic activity for the decomposition of rose bengal (RB) and methylene blue (MB) dyes under white light illumination. They also showed good catalytic activity toward oxidation of 3,3',5,5'-tetramethylbenzidine (TMB) in the presence of H2O2 and followed Michaelis-Menten kinetics. In addition, both FeS and FeSe NPs exhibited electrocatalytic activity toward reduction of hydrogen peroxide, which on immobilization on glassy carbon (GC) electrodes perform as amperometric sensors for detection of H2O2. At pH 7.0, the FeS/GC showed a linear range for detection of H2O2 from 5 to 140 mu M, while for FeSe/GC the range was 5 to 100 mu M.
C1 [Dutta, Amit Kumar; Maji, Swarup Kumar; Mondal, Anup; Biswas, Papu; Adhikary, Bibhutosh] Bengal Engn & Sci Univ, Dept Chem, Howrah 711103, W Bengal, India.
   [Srivastava, Divesh N.; Paul, Parimal] Cent Salt & Marine Chem Res Inst, Dept Analyt Sci, Bhavnagar 364002, Gujarat, India.
C3 Indian Institute of Engineering Science Technology Shibpur (IIEST);
   Council of Scientific & Industrial Research (CSIR) - India; CSIR -
   Central Salt & Marine Chemical Research Institute (CSMCRI)
RP Biswas, P (通讯作者)，Bengal Engn & Sci Univ, Dept Chem, Howrah 711103, W Bengal, India.
EM biswaspapu@rediffmail.com; ppaul@csmcri.org; bibhutoshadhikary@yahoo.in
RI Nanozymes, Nanozymes/D-8197-2019; Biswas, P/F-6696-2019; Adhikary,
   Bibhutosh/V-5707-2019
OI Biswas, Papu/0000-0002-7697-849X; Srivastava, Divesh
   N/0000-0003-1699-4997
FU UGC, India [11-2/2002 (SA-I)]; CSIR, India [08/003(0089)/2012-EMR-I];
   CSIR [01(1912)/04/EMR-II]; DST [SR/FT/CS-022/2009]
FX Authors are thankful to Prof. K. Nag (IACS, Kolkata) for helpful
   discussion. Also we thank Prof. N. R. Bandyopadhyay (BESUS, Howrah) for
   providing instrumental facilities. A.K.D. and S.K.M. are indebted to
   UGC, India, and CSIR, India, for their SRF [11-2/2002 (SA-I)] and
   [08/003(0089)/2012-EMR-I), respectively. P.B. acknowledges DST for the
   Fast Track Project (No.SR/FT/CS-022/2009). BA also acknowledges CSIR
   (01(1912)/04/EMR-II) for financial support. The authors acknowledge the
   facility developed in the Department of Chemistry, BESUS through MHRD
   (India) and UGC-SAP (India).
CR Anuar K., 2009, PACIFIC J SCI TECHNO, V10, P801
   Bessekhouad Y, 2002, SOL ENERG MAT SOL C, V73, P339, DOI 10.1016/S0927-0248(01)00218-5
   Bhar SK, 2010, MATER RES BULL, V45, P1948, DOI 10.1016/j.materresbull.2010.08.006
   Bomati-Miguel O, 2005, BIOMATERIALS, V26, P5695, DOI 10.1016/j.biomaterials.2005.02.020
   BONNEAU PR, 1991, NATURE, V349, P510, DOI 10.1038/349510a0
   Brahler M, 2006, NANO LETT, V6, P2505, DOI 10.1021/nl0618501
   Bulte Jeff W M, 2006, Methods Mol Med, V124, P419
   Chen W, 2011, CHEMCATCHEM, V3, P1151, DOI 10.1002/cctc.201100064
   Cheng JJ, 2006, PHARM RES-DORDR, V23, P557, DOI 10.1007/s11095-005-9444-5
   Dai ZH, 2009, CHEM-EUR J, V15, P4321, DOI 10.1002/chem.200802158
   Denis MC, 2004, P NATL ACAD SCI USA, V101, P12634, DOI 10.1073/pnas.0404307101
   Dietl T, 2002, SEMICOND SCI TECH, V17, P377, DOI 10.1088/0268-1242/17/4/310
   Dong YZ, 2005, MATER LETT, V59, P2398, DOI 10.1016/j.matlet.2005.03.025
   ENNAOUI A, 1993, SOL ENERG MAT SOL C, V29, P289, DOI 10.1016/0927-0248(93)90095-K
   Feng QJ, 2006, APPL PHYS LETT, V88, DOI 10.1063/1.2159561
   FERRER IJ, 1994, SOLID STATE COMMUN, V89, P349, DOI 10.1016/0038-1098(94)90598-3
   Gao LZ, 2007, NAT NANOTECHNOL, V2, P577, DOI 10.1038/nnano.2007.260
   Gerischer H., 1979, Solar energy conversion. Solid-state physics aspects, P115
   Gou ML, 2008, J MATER SCI-MATER M, V19, P1033, DOI 10.1007/s10856-007-3230-3
   Hu JS, 2005, ANGEW CHEM INT EDIT, V44, P1269, DOI 10.1002/anie.200462057
   Hu JT, 1999, ACCOUNTS CHEM RES, V32, P435, DOI 10.1021/ar9700365
   Hu Y, 2008, J PHYS CHEM C, V112, P13037, DOI 10.1021/jp803726c
   Huynh WU, 2002, SCIENCE, V295, P2425, DOI 10.1126/science.1069156
   Janaki J, 2009, J ALLOY COMPD, V486, P37, DOI 10.1016/j.jallcom.2009.07.026
   KAMIN RA, 1980, ANAL CHEM, V52, P1198, DOI 10.1021/ac50058a010
   Karaseva EI, 2002, RUSS J BIOORG CHEM+, V28, P128, DOI 10.1023/A:1015069424251
   Lineweaver H, 1934, J AM CHEM SOC, V56, P658, DOI 10.1021/ja01318a036
   Liu AP, 2006, SOLID STATE COMMUN, V138, P538, DOI 10.1016/j.ssc.2006.04.008
   Liu SH, 2011, CHEM-EUR J, V17, P620, DOI 10.1002/chem.201001789
   Maji SK, 2011, MATER CHEM PHYS, V130, P392, DOI 10.1016/j.matchemphys.2011.06.057
   Majoros IJ, 2006, BIOMACROMOLECULES, V7, P572, DOI 10.1021/bm0506142
   Matteucci ML, 2000, CLIN CANCER RES, V6, P3748
   Mitzi DB, 2008, ADV MATER, V20, P3657, DOI 10.1002/adma.200800555
   Nair MTS, 1998, J ELECTROCHEM SOC, V145, P2113, DOI 10.1149/1.1838605
   Nath M, 2003, ADV MATER, V15, P2098, DOI 10.1002/adma.200306042
   Niu H.J., 2004, PHYS REV B, V69, P9
   Ohnuki H, 2007, LANGMUIR, V23, P4675, DOI 10.1021/la063175g
   Oyler KD, 2009, CHEM MATER, V21, P3655, DOI 10.1021/cm901150c
   Perez JM, 2004, NANO LETT, V4, P119, DOI 10.1021/nl034983k
   Qu LH, 2001, NANO LETT, V1, P333, DOI 10.1021/nl0155532
   Rao CNR, 2003, PROG SOLID STATE CH, V31, P5, DOI 10.1016/j.progsolidstchem.2003.08.001
   Sardar K, 2004, ADV MATER, V16, P425, DOI 10.1002/adma.200306050
   SAVADOGO O, 1992, SOL ENERG MAT SOL C, V26, P117, DOI 10.1016/0927-0248(92)90131-8
   Schoning MJ, 2007, ELECTROANAL, V19, P2029, DOI 10.1002/elan.200703955
   Sun M, 2008, J PHYS CHEM C, V112, P18076, DOI 10.1021/jp806496d
   Tan XC, 2009, ELECTROANAL, V21, P1514, DOI 10.1002/elan.200804572
   Tang KB, 2003, ADV MATER, V15, P448, DOI 10.1002/adma.200390104
   Thanikaikarasan S, 2009, J MATER SCI-MATER EL, V20, P727, DOI 10.1007/s10854-008-9794-y
   Tian GH, 2011, CRYSTENGCOMM, V13, P2994, DOI 10.1039/c0ce00851f
   Wei H, 2008, ANAL CHEM, V80, P2250, DOI 10.1021/ac702203f
   WOOD C, 1988, REP PROG PHYS, V51, P459, DOI 10.1088/0034-4885/51/4/001
   Xin MD, 2009, APPL SURF SCI, V256, P1436, DOI 10.1016/j.apsusc.2009.08.104
   Yan MC, 2005, J PHYS CHEM B, V109, P8673, DOI 10.1021/jp046087i
   Yang Y, 2009, J MATER SCI-MATER M, V20, P301, DOI 10.1007/s10856-008-3577-0
   Yu JG, 2010, J PHYS CHEM C, V114, P13642, DOI 10.1021/jp101816c
   Yu JG, 2009, J PHYS CHEM C, V113, P16394, DOI 10.1021/jp905247j
   Yu XX, 2009, CHEM-EUR J, V15, P6731, DOI 10.1002/chem.200900204
   Zhang SY, 2011, J ELECTROANAL CHEM, V656, P285, DOI 10.1016/j.jelechem.2010.10.005
   Zhao JF, 2011, CRYSTENGCOMM, V13, P5681, DOI 10.1039/c1ce05323j
NR 59
TC 233
Z9 237
U1 26
U2 502
PU AMER CHEMICAL SOC
PI WASHINGTON
PA 1155 16TH ST, NW, WASHINGTON, DC 20036 USA
SN 1944-8244
EI 1944-8252
J9 ACS APPL MATER INTER
JI ACS Appl. Mater. Interfaces
PD APR
PY 2012
VL 4
IS 4
BP 1919
EP 1927
DI 10.1021/am300408r
PG 9
WC Nanoscience & Nanotechnology; Materials Science, Multidisciplinary
WE Science Citation Index Expanded (SCI-EXPANDED)
SC Science & Technology - Other Topics; Materials Science
GA 930LC
UT WOS:000303139900010
PM 22448782
DA 2023-07-01
ER

PT J
AU Ojani, R
   Raoof, JB
   Babazadeh, R
AF Ojani, Reza
   Raoof, Jahan-Bakhsh
   Babazadeh, Roghaieh
TI Electrocatalytic Oxidation of Hydrogen Peroxide Using Iodide as
   Mediator; Application for its Simple and Selective Determination
SO JOURNAL OF THE CHINESE CHEMICAL SOCIETY
LA English
DT Article
DE Electrocatalytic oxidation; Iodide; Hydrogen peroxide; CPE
ID ELECTRON-TRANSFER; SPECTROPHOTOMETRIC DETERMINATION; DIRECT
   ELECTROCHEMISTRY; HORSERADISH-PEROXIDASE; CATHODIC DETERMINATION; CARBON
   ELECTRODE; CHEMICAL SENSOR; BARBITURIC-ACID; ASCORBIC-ACID; BIOSENSOR
AB The electrocatalytic oxidation of hydrogen peroxide has been studied by iodide at the surface of carbon paste electrode. Cyclic voltammetry and chronoamperometry techniques were used to investigate the suitability of iodide as a mediator for the electrocatalytic oxidation of hydrogen peroxide in aqueous solution with various pH. Results showed that pH 8.00 is the most suitable for this purpose. The kinetic process of the catalytic reaction can be explained using cyclic voltammetry and chronoamperometry. The calculated mean value of catalytic rate constant (k(h)) is determined to be 6.46 x 10(2) M(-1)s(-1) using chronoamperometry data. In order to obtain the diffusion coefficient of iodide, chronoamperometry method has been used, that the value of D has been calculated 7.16 x 10(-1) cm(2) s(-1). The catalytic oxidation peak current was linearly dependent on the hydrogen peroxide concentration and the linearity range obtained was 1.00 x 10(-5) to 1.00 x 10(-3) M. Detection limit has been found to be 5.61 x 10(-6) M (3 sigma). This method can provide a simple and low cost electrochemical sensor for catalytic oxidation detection of hydrogen peroxide in real sample.
C1 Univ Mazandaran, Fac Chem, Dept Analyt Chem, Electroanalyt Chem Res Lab, Babol Sar, Iran.
C3 University of Mazandaran
RP Ojani, R (通讯作者)，Univ Mazandaran, Fac Chem, Dept Analyt Chem, Electroanalyt Chem Res Lab, Babol Sar, Iran.
EM fer-o@umz.ac.ir
RI , rezaojani/AAN-8558-2021; Raoof, Jahan Bakhsh/W-9335-2018
OI Raoof, Jahan Bakhsh/0000-0002-1044-054X
CR AIZAWA M, 1984, ANAL LETT PT B, V17, P555, DOI 10.1080/00032718408066489
   BREZINA M, 1972, J ELECTROANAL CHEM, V40, P13, DOI 10.1016/0368-1874(72)80226-0
   Casella IG, 2002, J ELECTROANAL CHEM, V520, P119, DOI 10.1016/S0022-0728(02)00642-3
   CLAPP PA, 1989, ANAL CHIM ACTA, V218, P331, DOI 10.1016/S0003-2670(00)80309-8
   Elzanowska H, 2004, ELECTROANAL, V16, P478, DOI 10.1002/elan.200402837
   Fatouhi L, 2004, SENSORS-BASEL, V4, P170
   Feng JJ, 2006, ELECTROCHEM COMMUN, V8, P77, DOI 10.1016/j.elecom.2005.10.029
   GARGUILO MG, 1993, ANAL CHEM, V65, P523, DOI 10.1021/ac00053a007
   Gerlache M, 1997, ELECTROANAL, V9, P1088, DOI 10.1002/elan.1140091411
   Gerlache M, 1998, ELECTROCHIM ACTA, V43, P3467, DOI 10.1016/S0013-4686(98)00093-0
   GORTON L, 1995, ELECTROANAL, V7, P23, DOI 10.1002/elan.1140070104
   Guascito MR, 2008, BIOSENS BIOELECTRON, V24, P1057, DOI 10.1016/j.bios.2008.07.048
   HANSON KJ, 1987, J ELECTROCHEM SOC, V134, P2204, DOI 10.1149/1.2100852
   Hignett G, 2004, ELECTROANAL, V16, P897, DOI 10.1002/elan.200302903
   HURDIS EC, 1954, ANAL CHEM, V26, P320, DOI 10.1021/ac60086a016
   Jezkova J, 1997, ELECTROANAL, V9, P978, DOI 10.1002/elan.1140091303
   Katakis I, 1997, MIKROCHIM ACTA, V126, P11, DOI 10.1007/BF01242656
   Li J, 1996, ANAL CHIM ACTA, V335, P137, DOI 10.1016/S0003-2670(96)00337-6
   Lin J, 2005, FRONT BIOSCI-LANDMRK, V10, P483, DOI 10.2741/1544
   Lin MS, 2005, ELECTROANAL, V17, P2068, DOI 10.1002/elan.200503335
   Lin MS, 1998, ANALYST, V123, P159, DOI 10.1039/a705207c
   Lin YH, 2005, ELECTROCHEM COMMUN, V7, P166, DOI 10.1016/j.elecom.2004.12.005
   Lvov Y, 2000, LANGMUIR, V16, P8850, DOI 10.1021/la000110j
   Matsubara C., 1992, ANALYST, P117
   Miah R, 2006, ANAL CHEM, V78, P1200, DOI 10.1021/ac0515935
   NAKASHIMA K, 1991, ANAL SCI, V7, P709, DOI 10.2116/analsci.7.709
   Nematollahi D, 2001, J ANAL CHEM+, V56, P1109, DOI 10.1023/A:1012988917324
   Nematollahi D, 2001, MICROCHEM J, V70, P7, DOI 10.1016/S0026-265X(01)00073-X
   Ojani R, 2011, J SOLID STATE ELECTR, V15, P1139, DOI 10.1007/s10008-010-1175-9
   OLSSON B, 1982, ANAL CHIM ACTA, V136, P113, DOI 10.1016/S0003-2670(01)95369-3
   PRAVDA M, 1995, ELECTROANAL, V7, P619, DOI 10.1002/elan.1140070704
   Rodriguez MC, 2001, ANAL LETT, V34, P1829, DOI 10.1081/AL-100106114
   Ruzgas T, 1996, ANAL CHIM ACTA, V330, P123, DOI 10.1016/0003-2670(96)00169-9
   Salimi A, 2007, BIOPHYS CHEM, V125, P540, DOI 10.1016/j.bpc.2006.11.004
   Salimi A, 2006, ELECTROCHEM COMMUN, V8, P1499, DOI 10.1016/j.elecom.2006.06.017
   SHIGA M, 1983, ANAL CHIM ACTA, V153, P191, DOI 10.1016/S0003-2670(00)85502-6
   Vogel A. I., 1978, TXB QUANTITATIVE INO
   VREEKE M, 1992, ANAL CHEM, V64, P3084, DOI 10.1021/ac00048a004
   Wedge R, 1999, ANALUSIS, V27, P570, DOI 10.1051/analusis:1999270570
   Zen JM, 2003, ANAL CHEM, V75, P2703, DOI 10.1021/ac020542u
   Zhao G, 2006, ELECTROCHEM COMMUN, V8, P148, DOI 10.1016/j.elecom.2005.11.001
   Zhao G, 2005, ELECTROCHEM COMMUN, V7, P724, DOI 10.1016/j.elecom.2005.04.026
   Zhu SY, 2008, ELECTROCHEM COMMUN, V10, P695, DOI 10.1016/j.elecom.2008.02.020
NR 43
TC 4
Z9 4
U1 1
U2 12
PU WILEY-V C H VERLAG GMBH
PI WEINHEIM
PA POSTFACH 101161, 69451 WEINHEIM, GERMANY
SN 0009-4536
EI 2192-6549
J9 J CHIN CHEM SOC-TAIP
JI J. Chin. Chem. Soc.
PD OCT
PY 2010
VL 57
IS 5A
BP 1042
EP 1049
DI 10.1002/jccs.201000145
PG 8
WC Chemistry, Multidisciplinary
WE Science Citation Index Expanded (SCI-EXPANDED)
SC Chemistry
GA 697OZ
UT WOS:000285525900012
DA 2023-07-01
ER

PT J
AU Xin, LA
   Cao, ZJ
   Lau, CW
   Kai, M
   Lu, JZ
AF Xin, Liang
   Cao, Zhijuan
   Lau, Choiwan
   Kai, Masaaki
   Lu, Jianzhong
TI G-rich sequence-functionalized polystyrene microsphere-based
   instantaneous derivatization for the chemiluminescent amplified
   detection of DNA
SO LUMINESCENCE
LA English
DT Article
DE specific sequence DNA; instantaneous derivatization; chemiluminescence;
   magnetic beads
ID ELECTROCHEMICAL DETECTION; SILVER NANOPARTICLES; HYBRIDIZATION;
   AMPLIFICATION; PCR; GOLD; TRANSDUCTION; FLUORESCENCE; BIOSENSOR; APTAMER
AB Herein, we develop a novel chemiluminescence (CL) approach with high sensitivity and excellent selectivity, by taking advantage of magnetic beads as preconcentration carriers and polystyrene microspheres as an amplification platform. Briefly, a 'sandwich-type' detection strategy is employed in our design, which involves capture probe DNA immobilized on the surface of carboxyl-terminated magnetic beads and multiple biotinylated reporter DNA self-assembled on the surface of streptavidin-modified polystyrene microspheres. The reporter DNA includes a guanine nucleobase-rich (G-rich) sequence domain for the generation of light and an additional tethered nucleic acid domain complementary with the target DNA. The CL signal is obtained via a novel instantaneous derivatization reaction between a specific CL reagent and the guanine nucleobases rich in the target and reporter DNA. As a result, we demonstrate that this DNA assay is reproducible, stable, easy to use, and can sensitively detect femtomolar target DNA related to anthrax lethal factors with excellent differentiation ability for single-base mismatched sequences. Overall, this new CL protocol couples the high sensitivity of CL analysis with effective magnetic separation for discriminating against unwanted constituents such as mismatched sequences, and hence, offers great promise for DNA hybridization analysis. Copyright (C) 2009 John Wiley & Sons, Ltd.
C1 [Xin, Liang; Cao, Zhijuan; Lau, Choiwan; Lu, Jianzhong] Fudan Univ, Sch Pharm, Shanghai 201203, Peoples R China.
   [Kai, Masaaki] Nagasaki Univ, Sch Pharmaceut Sci, Nagasaki 8528521, Japan.
C3 Fudan University; Nagasaki University
RP Lu, JZ (通讯作者)，Fudan Univ, Sch Pharm, 826 Zhangheng Rd, Shanghai 201203, Peoples R China.
EM jzlu@shmu.edu.cn
FU National Natural Science Foundation of China [20675019]; Shanghai Key
   Basic Research Program [08JC1402600]; Shanghai Nanotech Promotion Center
   [0752nm023]
FX We acknowledge financial support from National Natural Science
   Foundation of China (20675019), Shanghai Key Basic Research Program
   (08JC1402600) and the Shanghai Nanotech Promotion Center (0752nm023).
CR Bowden M, 2005, ANAL CHEM, V77, P5583, DOI 10.1021/ac050503t
   Brettell TA, 2003, ANAL CHEM, V75, P2877, DOI 10.1021/ac0301447
   Calleja M, 2005, ULTRAMICROSCOPY, V105, P215, DOI 10.1016/j.ultramic.2005.06.039
   Cao CZ, 2005, ACTA CHIM SINICA, V63, P407
   Cerruti MG, 2006, ANAL CHEM, V78, P3282, DOI 10.1021/ac0600555
   Drummond TG, 2003, NAT BIOTECHNOL, V21, P1192, DOI 10.1038/nbt873
   Dubus S, 2006, ANAL CHEM, V78, P4457, DOI 10.1021/ac060486n
   ELENA K, 2005, BIOSENS BIOELECTRON, V21, P182
   Endo T, 2005, ANAL CHEM, V77, P6976, DOI 10.1021/ac0513459
   Ferreira HA, 2006, J APPL PHYS, V99, DOI 10.1063/1.2162342
   Gasparac R, 2004, J AM CHEM SOC, V126, P12270, DOI 10.1021/ja0458221
   He W, 2005, ANAL LETT, V38, P2567, DOI 10.1080/00032710500369752
   Kawde AN, 2004, ELECTROANAL, V16, P101, DOI 10.1002/elan.200302924
   Kerman K, 2006, ANAL CHEM, V78, P2182, DOI 10.1021/ac051526a
   KOJIMA E, 1993, ANAL CHIM ACTA, V280, P157, DOI 10.1016/0003-2670(93)80253-H
   Kolpashchikov DM, 2005, J AM CHEM SOC, V127, P12442, DOI 10.1021/ja0529788
   Le Floch F, 2005, ADV MATER, V17, P1251, DOI 10.1002/adma.200401474
   Lee HJ, 2005, ANAL CHEM, V77, P5096, DOI 10.1021/ac050815w
   Li HL, 2001, ANAL CHEM, V73, P1537, DOI 10.1021/ac001125p
   Li HX, 2004, J AM CHEM SOC, V126, P10958, DOI 10.1021/ja048749n
   Li Z, 2004, NANO LETT, V4, P245, DOI 10.1021/nl034958e
   Liu SH, 2005, ANAL CHEM, V77, P2595, DOI 10.1021/ac0482864
   Lu JZ, 2003, CHEM COMMUN, P2888, DOI 10.1039/b306895a
   Makrigiorgos GM, 2002, NAT BIOTECHNOL, V20, P936, DOI 10.1038/nbt724
   Miao JR, 2008, ANAL CHEM, V80, P1606, DOI 10.1021/ac7022553
   Miao WJ, 2004, ANAL CHEM, V76, P5379, DOI 10.1021/ac0495236
   Nam JM, 2004, J AM CHEM SOC, V126, P5932, DOI 10.1021/ja049384+
   Nelson BP, 2001, ANAL CHEM, V73, P1, DOI 10.1021/ac0010431
   Niazov T, 2004, NANO LETT, V4, P1683, DOI 10.1021/nl0491428
   Park SJ, 2002, SCIENCE, V295, P1503, DOI 10.1126/science.1067003
   Patolsky F, 2000, ANGEW CHEM INT EDIT, V39, P940, DOI 10.1002/(SICI)1521-3773(20000303)39:5<940::AID-ANIE940>3.0.CO;2-Y
   Patolsky F, 2000, CHEM COMMUN, P1025, DOI 10.1039/b002221g
   Pavlov V, 2004, ANAL CHEM, V76, P2152, DOI 10.1021/ac035219l
   Reynolds RA, 2000, J AM CHEM SOC, V122, P3795, DOI 10.1021/ja000133k
   Riccardi CD, 2006, ANAL CHEM, V78, P1139, DOI 10.1021/ac051478u
   SAIKI RK, 1985, SCIENCE, V230, P1350, DOI 10.1126/science.2999980
   Schotter J, 2004, BIOSENS BIOELECTRON, V19, P1149, DOI 10.1016/j.bios.2003.11.007
   Stoeva SI, 2006, ANGEW CHEM INT EDIT, V45, P3303, DOI 10.1002/anie.200600124
   Strerath M, 2005, ANGEW CHEM INT EDIT, V44, P7842, DOI 10.1002/anie.200501444
   Taton TA, 2000, SCIENCE, V289, P1757, DOI 10.1126/science.289.5485.1757
   Tsai CY, 2005, MICROELECTRON ENG, V78-79, P546, DOI 10.1016/j.mee.2004.12.070
   Vainrub A, 2003, J AM CHEM SOC, V125, P7798, DOI 10.1021/ja035020q
   Wang J, 2003, LANGMUIR, V19, P989, DOI 10.1021/la026697e
   Wang J, 2002, J AM CHEM SOC, V124, P4208, DOI 10.1021/ja0255709
   Wang LY, 2006, CHEM COMMUN, P2557, DOI 10.1039/b604871d
   Wang L, 2009, LUMINESCENCE, V24, P39, DOI 10.1002/bio.1061
   Weiss S, 1999, SCIENCE, V283, P1676, DOI 10.1126/science.283.5408.1676
   Yan XL, 2009, TALANTA, V79, P383, DOI 10.1016/j.talanta.2009.03.063
   Zhang J, 2006, J PHYS CHEM B, V110, P2387, DOI 10.1021/jp055370u
   Zhang J, 2006, J AM CHEM SOC, V128, P8575, DOI 10.1021/ja061521a
   Zhao XJ, 2003, J AM CHEM SOC, V125, P11474, DOI 10.1021/ja0358854
   Zhou XC, 2000, CHEM COMMUN, P953, DOI 10.1039/b001737j
NR 52
TC 10
Z9 11
U1 2
U2 45
PU WILEY
PI HOBOKEN
PA 111 RIVER ST, HOBOKEN 07030-5774, NJ USA
SN 1522-7235
EI 1522-7243
J9 LUMINESCENCE
JI Luminescence
PD JUL-AUG
PY 2010
VL 25
IS 4
BP 336
EP 342
DI 10.1002/bio.1159
PG 7
WC Chemistry, Analytical
WE Science Citation Index Expanded (SCI-EXPANDED)
SC Chemistry
GA 645LB
UT WOS:000281457400010
PM 19743522
DA 2023-07-01
ER

PT J
AU Sheng, QL
   Luo, K
   Li, L
   Zheng, JB
AF Sheng, Qinglin
   Luo, Kai
   Li, Lei
   Zheng, Jianbin
TI Direct electrochemistry of glucose oxidase immobilized on NdPO4
   nanoparticles/chitosan composite film on glassy carbon electrodes and
   its biosensing application
SO BIOELECTROCHEMISTRY
LA English
DT Article
DE Glucose oxidase; Chitosan; NdPO4 nanoparticles; Direct electrochemistry;
   Biosensor
ID HORSERADISH-PEROXIDASE; GOLD NANOPARTICLES; SOL-GEL; HEME-PROTEINS;
   CYTOCHROME-C; ELECTROCATALYSIS; CHITOSAN; HEMOGLOBIN; FABRICATION;
   MYOGLOBIN
AB The direct electrochemistry Of glucose oxidase (GOx) immobilized on a composite matrix based on chitosan (CHIT) and NdpO(4) nanoparticles (NPs) underlying on glassy carbon electrode (GCE) was achieved. The cyclic voltammetry and electrochemical impedance spectroscopy were used to characterize the modified electrode. in deaerated buffer solutions, the cyclic voltammetry of the composite films of GOx/NdPO4 NPs/CHIT showed a pair of well-behaved redox peaks that are assigned to the redox reaction of GOx, confirming the effective immobilization of GOx on the composite film. The electron transfer rate constant was estimated to be 5.0 s(-1). The linear dynamic range for the detection of glucose was 0.15-10 mM with a correlation coefficient of 0.999 and the detection limit was estimated at about 0.08 rnM (S/N=3). The calculated apparent Michaelis-Menten constant was 2.5 mM, which suggested a high affinity of the enzyme-substrate. The immobilized GOx in the NdPO4 NPs/CHIT composite film retained its bioactivity. Furthermore. the method presented here can be easily extended to immobilize and obtain the direct electrochemistry of other redox enzymes or proteins. (C) 2008 Elsevier B.V. All rights reserved.
C1 [Sheng, Qinglin; Luo, Kai; Li, Lei; Zheng, Jianbin] NW Univ Xian, Inst Analyt Sci, Shaanxi Prov Key Lab Electroanalyt Chem, Xian 710069, Shaanxi, Peoples R China.
C3 Northwest University Xi'an
RP Zheng, JB (通讯作者)，NW Univ Xian, Inst Analyt Sci, Shaanxi Prov Key Lab Electroanalyt Chem, Xian 710069, Shaanxi, Peoples R China.
EM zhengjb@nwu.edu.cn
FU National Science Foundation of China [20675062, 20875076]; Research Fund
   for the Doctoral Program of Higher Education [20060697013]
FX The authors gratefully acknowledge the financial support of this project
   by the National Science Foundation of China (No. 20675062 and 20875076)
   and the Research Fund for the Doctoral Program of Higher Education (No.
   20060697013).
CR Anabia M, 2006, CHINESE J CHEM, V24, P1026
   Bindhu LV, 2003, J APPL POLYM SCI, V88, P1456, DOI 10.1002/app.11815
   BRAJTERTOTH A, 2002, CHAMBERS ELECTROANAL
   Chen HJ, 2007, BIOSENS BIOELECTRON, V22, P1811, DOI 10.1016/j.bios.2006.08.013
   Chen X, 2003, BIOSENS BIOELECTRON, V18, P999, DOI 10.1016/S0956-5663(02)00221-X
   Choi HN, 2005, ANAL CHIM ACTA, V537, P179, DOI 10.1016/j.aca.2005.01.010
   Crespilho FN, 2006, ELECTROCHEM COMMUN, V8, P1665, DOI 10.1016/j.elecom.2006.07.032
   Cunningham Michael, 1998, HOURS NOVEL
   Daniel MC, 2004, CHEM REV, V104, P293, DOI 10.1021/cr030698+
   Devi GS, 2002, J MOL CATAL A-CHEM, V181, P173
   Ehret R, 1997, BIOSENS BIOELECTRON, V12, P29, DOI 10.1016/0956-5663(96)89087-7
   Feng JJ, 2006, ELECTROCHEM COMMUN, V8, P77, DOI 10.1016/j.elecom.2005.10.029
   Feng JJ, 2005, ANAL BIOCHEM, V342, P280, DOI 10.1016/j.ab.2005.04.040
   Ferapontova EE, 2001, BIOSENS BIOELECTRON, V16, P147, DOI 10.1016/S0956-5663(01)00134-8
   GEORGE P, 1953, BIOCHEM J, V55, P236, DOI 10.1042/bj0550236
   Gooding JJ, 2003, J AM CHEM SOC, V125, P9006, DOI 10.1021/ja035722f
   Guiseppi-Elie A, 2002, NANOTECHNOLOGY, V13, P559, DOI 10.1088/0957-4484/13/5/303
   HEIDER GH, 1990, ANAL CHEM, V62, P1106, DOI 10.1021/ac00210a003
   HIKICHI Y, 1987, J AM CERAM SOC, V70, pC252
   Huang H, 2002, ANAL BIOCHEM, V308, P141, DOI 10.1016/S0003-2697(02)00242-7
   Huang YX, 2005, BIOSENS BIOELECTRON, V21, P817, DOI 10.1016/j.bios.2005.01.012
   KAMIN RA, 1980, ANAL CHEM, V52, P1198, DOI 10.1021/ac50058a010
   Lasia A, 1999, MOD ASPECT ELECTROC, P143
   LAVIRON E, 1979, J ELECTROANAL CHEM, V100, P263, DOI 10.1016/S0022-0728(79)80167-9
   Li QW, 2001, ELECTROANAL, V13, P359, DOI 10.1002/1521-4109(200104)13:5<359::AID-ELAN359>3.0.CO;2-J
   Li QW, 2001, ELECTROANAL, V13, P413, DOI 10.1002/1521-4109(200104)13:5<413::AID-ELAN413>3.0.CO;2-I
   Liu Q, 2007, BIOSENS BIOELECTRON, V22, P3203, DOI 10.1016/j.bios.2007.02.013
   Liu SQ, 2003, BIOSENS BIOELECTRON, V19, P177, DOI 10.1016/S0956-5663(03)00172-6
   Luque GL, 2005, TALANTA, V66, P467, DOI 10.1016/j.talanta.2004.07.019
   Lvov Y, 2000, LANGMUIR, V16, P8850, DOI 10.1021/la000110j
   Nadzhafova O, 2007, ELECTROCHEM COMMUN, V9, P1189, DOI 10.1016/j.elecom.2007.01.010
   Onoda H, 2002, J MATER CHEM, V12, P1754, DOI 10.1039/b110121h
   Peng H, 2007, BIOSENS BIOELECTRON, V22, P1868, DOI 10.1016/j.bios.2006.07.010
   Salimi A, 2004, ANAL BIOCHEM, V333, P49, DOI 10.1016/j.ab.2004.06.039
   Salimi A, 2007, BIOSENS BIOELECTRON, V22, P3146, DOI 10.1016/j.bios.2007.02.002
   Scheller F. W., 1992, BIOSENSORS, V1st
   Shan D, 2007, ELECTROCHEM COMMUN, V9, P529, DOI 10.1016/j.elecom.2006.10.032
   Shipway AN, 2000, ADV MATER, V12, P993, DOI 10.1002/1521-4095(200006)12:13<993::AID-ADMA993>3.0.CO;2-3
   STOSCHECK CM, 1990, METHOD ENZYMOL, V182, P50
   Svobodova L, 2004, BIOELECTROCHEMISTRY, V63, P285, DOI 10.1016/j.bioelechem.2003.10.026
   Topoglidis E, 2006, ELECTROANAL, V18, P882, DOI 10.1002/elan.200503473
   Wang J, 2003, ANAL CHEM, V75, P2075, DOI 10.1021/ac030007+
   Wang J., 2006, ANAL ELECTROCHEMISTR
   Wang JX, 2002, ANAL CHEM, V74, P1993, DOI 10.1021/ac010978u
   Wang L, 2004, ELECTROCHEM COMMUN, V6, P49, DOI 10.1016/j.elecom.2003.10.004
   Wu YH, 2007, BIOELECTROCHEMISTRY, V70, P335, DOI 10.1016/j.bioelechem.2006.05.001
   XU JX, 2003, CHINESE J CHEM, V21, P117
   Xu Q, 2006, BIOSENS BIOELECTRON, V22, P768, DOI 10.1016/j.bios.2006.02.010
   Yang MH, 2004, SENSOR ACTUAT B-CHEM, V101, P269, DOI 10.1016/j.snb.2004.01.003
   Yokoyama K, 1998, ANAL CHEM, V70, P3368, DOI 10.1021/ac9711807
   Yu X, 2003, ELECTROCHEM COMMUN, V5, P408, DOI 10.1016/S1388-2481(03)00076-6
   Zhang J, 2007, BIOSENS BIOELECTRON, V22, P3036, DOI 10.1016/j.bios.2007.01.009
   Zhang SX, 2005, BIOELECTROCHEMISTRY, V67, P15, DOI 10.1016/j.bioelechem.2004.12.002
   Zhao G, 2006, ELECTROCHEM COMMUN, V8, P148, DOI 10.1016/j.elecom.2005.11.001
   Zhao G, 2005, ELECTROCHEM COMMUN, V7, P724, DOI 10.1016/j.elecom.2005.04.026
   Zhao GC, 2004, ANAL BIOCHEM, V329, P160, DOI 10.1016/j.ab.2004.02.028
   ZHAO JG, 1992, J ELECTROANAL CHEM, V327, P109, DOI 10.1016/0022-0728(92)80140-Y
   Zhao S, 2006, BIOELECTROCHEMISTRY, V69, P158, DOI 10.1016/j.bioelechem.2006.01.001
   Zhou GJ, 2002, SENSOR ACTUAT B-CHEM, V81, P334, DOI 10.1016/S0925-4005(01)00978-9
NR 59
TC 57
Z9 60
U1 1
U2 25
PU ELSEVIER SCIENCE SA
PI LAUSANNE
PA PO BOX 564, 1001 LAUSANNE, SWITZERLAND
SN 1567-5394
EI 1878-562X
J9 BIOELECTROCHEMISTRY
JI Bioelectrochemistry
PD FEB
PY 2009
VL 74
IS 2
BP 246
EP 253
DI 10.1016/j.bioelechem.2008.08.007
PG 8
WC Biochemistry & Molecular Biology; Biology; Biophysics; Electrochemistry
WE Science Citation Index Expanded (SCI-EXPANDED)
SC Biochemistry & Molecular Biology; Life Sciences & Biomedicine - Other
   Topics; Biophysics; Electrochemistry
GA 409TR
UT WOS:000263529200006
PM 18842465
DA 2023-07-01
ER

PT J
AU Meng, L
   Yang, L
   Zhou, B
   Cai, CX
AF Meng, Ling
   Yang, Lige
   Zhou, Bo
   Cai, Chenxin
TI Cerium phosphate nanotubes: synthesis, characterization and biosensing
SO NANOTECHNOLOGY
LA English
DT Article
ID TEMPERATURE IONIC LIQUID; DIRECT ELECTRON-TRANSFER; LAYER-BY-LAYER;
   DIRECT ELECTROCHEMISTRY; HEME-PROTEINS; CYTOCHROME-C; MYOGLOBIN;
   ELECTROCATALYSIS; FILMS; BIOELECTROCATALYSIS
AB Cerium phosphate (CeP) nanotubes have been synthesized and confirmed by x-ray diffraction (XRD) and transmission electron microscopy (TEM). The 1D nanomaterial has a monoclinic crystal structure with a mean width of 15-20 nm and a length up to several micrometers. The nanotubes have been employed as electrode substrates for immobilization and direct electrochemistry of heme proteins/enzymes with myoglobin (Mb) as a model. The electrochemical characteristics of the Mb-CeP/GC electrode were studied by voltammetry. After being immobilized on the nanotubes, Mb can keep its natural structure and undergo effective direct electron transfer reaction with a pair of well-defined redox peaks at -(367 +/- 3) mV (pH 7.5). The apparent electron transfer rate constant is (9.1 +/- 1.4) s(-1). The electrode displays good features in the electrocatalytic reduction of H2O2, and thus can be used as a biosensor for detecting the substrate with a low detection limit (0.5 +/- 0.05 mu M), a wide linear range (0.01-2 mM), high sensitivity (14.4 +/- 1.2 mu A mM(-1)), as well as good stability and reproducibility. CeP nanotubes can become a simple and effective biosensing platform for the integration of heme proteins/enzymes and electrodes, which can provide analytical access to a large group of enzymes for a wide range of bioelectrochemical applications.
C1 [Meng, Ling; Yang, Lige; Zhou, Bo; Cai, Chenxin] Nanjing Normal Univ, Coll Chem & Environm Sci, Jiangsu Key Lab Biofunct Mat, Nanjing 210097, Peoples R China.
C3 Nanjing Normal University
RP Cai, CX (通讯作者)，Nanjing Normal Univ, Coll Chem & Environm Sci, Jiangsu Key Lab Biofunct Mat, Nanjing 210097, Peoples R China.
EM cxcai@njnu.edu.cn
RI Zhou, Bo/C-5057-2008
FU National Natural Science Foundation of China [20673057, 20773067,
   20833006]; Program for New Century Excellent Talents in University
   [NET-06-0508]; Foundation of the Jiangsu Education Committee
   [06KJB150061]
FX This work is supported by the National Natural Science Foundation of
   China (20673057, 20773067 and 20833006), the Program for New Century
   Excellent Talents in University (NET-06-0508) and the Foundation of the
   Jiangsu Education Committee (06KJB150061).
CR Bu WB, 2005, J PHYS CHEM B, V109, P14461, DOI 10.1021/jp052486h
   Cai CX, 2004, ANAL BIOCHEM, V325, P285, DOI 10.1016/j.ab.2003.10.040
   Cao W, 2008, ELECTROANAL, V20, P1925, DOI 10.1002/elan.200804272
   Chattopadhyay K, 2001, BIOELECTROCHEMISTRY, V53, P17, DOI 10.1016/S0302-4598(00)00092-1
   Chi ZH, 1998, BIOCHEMISTRY-US, V37, P2865, DOI 10.1021/bi971161r
   Dai ZH, 2004, ANAL BIOCHEM, V332, P23, DOI 10.1016/j.ab.2004.03.067
   de Groot MT, 2005, J AM CHEM SOC, V127, P16224, DOI 10.1021/ja0546572
   Degli Esposti M, 1987, Biochem J, V241, P285
   Du P, 2007, ELECTROCHIM ACTA, V52, P6534, DOI 10.1016/j.electacta.2007.04.092
   Francini R, 1997, PHYS REV B, V56, P15109, DOI 10.1103/PhysRevB.56.15109
   Hu NF, 1997, LANGMUIR, V13, P4119, DOI 10.1021/la970129v
   Inguanta R, 2008, ELECTROCHEM COMMUN, V10, P506, DOI 10.1016/j.elecom.2008.01.019
   KAWAMURAKONISHI Y, 1988, EUR J BIOCHEM, V170, P589, DOI 10.1111/j.1432-1033.1988.tb13738.x
   LAVIRON E, 1979, J ELECTROANAL CHEM, V101, P19, DOI 10.1016/S0022-0728(79)80075-3
   Lee KJ, 2006, CHEM MATER, V18, P5002, DOI 10.1021/cm0611542
   Lei CH, 2002, ANAL BIOANAL CHEM, V372, P235, DOI 10.1007/s00216-001-1200-z
   Li Z, 2003, J ELECTROANAL CHEM, V558, P155, DOI 10.1016/S0022-0728(03)00390-5
   Liu AH, 2005, ANAL CHEM, V77, P8068, DOI 10.1021/ac051640t
   Liu HH, 2004, BIOSENS BIOELECTRON, V20, P294, DOI 10.1016/j.bios.2004.01.015
   Liu JW, 2006, ADV MATER, V18, P1740, DOI 10.1002/adma.200502346
   Liu L, 2007, TALANTA, V71, P1842, DOI 10.1016/j.talanta.2006.08.042
   Liu YG, 2008, NANOTECHNOLOGY, V19, DOI 10.1088/0957-4484/19/13/135707
   Lu XB, 2006, BIOMACROMOLECULES, V7, P975, DOI 10.1021/bm050933t
   Lu YF, 2007, ACTA PHYS-CHIM SIN, V23, P5, DOI 10.1016/S1872-1508(07)60002-3
   Ma HY, 2000, LANGMUIR, V16, P4969, DOI 10.1021/la991296t
   Nakazawa E, 2003, JPN J APPL PHYS 1, V42, P1642, DOI 10.1143/JJAP.42.1642
   Patzke GR, 2002, ANGEW CHEM INT EDIT, V41, P2446, DOI 10.1002/1521-3773(20020715)41:14<2446::AID-ANIE2446>3.0.CO;2-K
   Qiao YB, 2008, BIOSENS BIOELECTRON, V23, P1244, DOI 10.1016/j.bios.2007.11.008
   Rusling JF, 1998, ACCOUNTS CHEM RES, V31, P363, DOI 10.1021/ar970254y
   Shen L, 2002, TALANTA, V56, P1131, DOI 10.1016/S0039-9140(01)00640-3
   Shi YM, 2007, J ELECTROANAL CHEM, V611, P1, DOI 10.1016/j.jelechem.2007.07.020
   Singh-Zocchi M, 2002, BIOPHYS J, V83, P2211, DOI 10.1016/S0006-3495(02)73981-7
   Sun DM, 2004, J ELECTROANAL CHEM, V566, P415, DOI 10.1016/j.jelechem.2003.11.055
   Tang CC, 2005, ANGEW CHEM INT EDIT, V44, P576, DOI 10.1002/anie.200461171
   Wang SF, 2009, TALANTA, V77, P1343, DOI 10.1016/j.talanta.2008.09.019
   Xia YN, 2003, ADV MATER, V15, P353, DOI 10.1002/adma.200390087
   Xing Y, 2006, J PHYS CHEM B, V110, P1111, DOI 10.1021/jp0564896
   [杨丽格 YANG LiGe], 2008, [应用化学, Chinese Journal of Applied Chemistry], V25, P697
   You CP, 2008, ELECTROCHEM COMMUN, V10, P1864, DOI 10.1016/j.elecom.2008.09.034
   Yu JJ, 2008, ELECTROCHIM ACTA, V53, P5760, DOI 10.1016/j.electacta.2008.03.059
   Yu LX, 2005, J PHYS CHEM B, V109, P11450, DOI 10.1021/jp045238e
   Yu X, 2003, ELECTROCHEM COMMUN, V5, P408, DOI 10.1016/S1388-2481(03)00076-6
   Zhang L, 2008, BIOSENS BIOELECTRON, V23, P1610, DOI 10.1016/j.bios.2008.01.022
   Zhang L, 2008, BIOELECTROCHEMISTRY, V74, P157, DOI 10.1016/j.bioelechem.2008.07.003
   Zhao GC, 2005, ELECTROCHEM COMMUN, V7, P256, DOI 10.1016/j.elecom.2005.01.006
NR 45
TC 24
Z9 24
U1 0
U2 25
PU IOP PUBLISHING LTD
PI BRISTOL
PA TEMPLE CIRCUS, TEMPLE WAY, BRISTOL BS1 6BE, ENGLAND
SN 0957-4484
EI 1361-6528
J9 NANOTECHNOLOGY
JI Nanotechnology
PD JAN
PY 2009
VL 20
IS 3
AR 035502
DI 10.1088/0957-4484/20/3/035502
PG 8
WC Nanoscience & Nanotechnology; Materials Science, Multidisciplinary;
   Physics, Applied
WE Science Citation Index Expanded (SCI-EXPANDED)
SC Science & Technology - Other Topics; Materials Science; Physics
GA 385EF
UT WOS:000261795500009
PM 19417295
DA 2023-07-01
ER

PT J
AU Jamal, RB
   Vitasovic, T
   Gosewinkel, U
   Ferapontova, EE
AF Jamal, Rimsha B.
   Vitasovic, Toni
   Gosewinkel, Ulrich
   Ferapontova, Elena E.
TI Detection of E.coli 23S rRNA by electrocatalytic ?off-on? DNA beacon
   assay with femtomolar sensitivity
SO BIOSENSORS & BIOELECTRONICS
LA English
DT Article
DE Chronocoulometry; DNA hairpin probes; Genosensor; Hybridization;
   Electrocatalysis; Gold Screen-printeed electrodes; Ribosomal RNA;
   Methylene blue; Single nucleotide polymorphism
ID SEQUENCE-SPECIFIC DETECTION; ELECTRON-TRANSFER; METHYLENE-BLUE;
   ELECTROCHEMICAL DETECTION; GOLD ELECTRODES; BIOSENSOR; REDUCTION;
   OLIGONUCLEOTIDES; AMPLIFICATION; FERRICYANIDE
AB Prevention of food spoilage, environmental bio-contamination, and pathogenic infections requires rapid and sensitive bacterial detection systems. Among microbial communities, the bacterial strain of Escherichia coli is most widespread, with pathogenic and non-pathogenic strains being biomarkers of bacterial contamination. Here, we have developed a fM-sensitive, simple, and robust electrocatalytically-amplified assay facilitating specific detection of E.coli 23S ribosomal rRNA, in the total RNA sample, after its site-specific cleavage by RNase H enzyme. Gold screen-printed electrodes (SPE) were electrochemically pre-treated to be productively modified with a methylene-blue (MB) - labelled hairpin DNA probes, which hybridization with the E. coli-specific DNA placed MB in the top region of the DNA duplex. The formed duplex acted as an electrical wire, mediating electron transfer from the gold electrode to the DNA-intercalated MB, and further to ferricyanide in solution, enabling its electrocatalytic reduction otherwise impeded on the hairpin-modified SPEs. The assay facilitated 20 min 1 fM detection of both synthetic E. coli DNA and 23S rRNA isolated from E.coli (equivalent to 15 CFU mL-1), and can be extended to fM analysis of nucleic acids isolated from any other bacteria.
C1 [Jamal, Rimsha B.; Vitasovic, Toni; Ferapontova, Elena E.] Aarhus Univ, Interdisciplinary Nanosci Ctr iNANO, Gustav Wieds Vej 14, DK-8000 Aarhus C, Denmark.
   [Gosewinkel, Ulrich] Aarhus Univ, Aarhus Univ Ctr Water Technol WATEC, Fac Sci, Gustav Wieds Vej 14, DK-8000 Aarhus C, Denmark.
   [Gosewinkel, Ulrich] Aarhus Univ, Dept Environm Sci, Frederiksborgvej 399, DK-4000 Roskilde, Denmark.
C3 Aarhus University; Aarhus University; Aarhus University
RP Ferapontova, EE (通讯作者)，Aarhus Univ, Interdisciplinary Nanosci Ctr iNANO, Gustav Wieds Vej 14, DK-8000 Aarhus C, Denmark.
EM elena.ferapontova@inano.au.dk
FU European Union [H2020-MSCA-ITN-2018 ?, 813439]
FX Acknowledgements This work was supported by the European Union within
   the Marie Sk?odowska-Curie Actions-Innovative Training Networks (ITN)
   project H2020-MSCA-ITN-2018 ?Break Biofilms? (grant agreement 813439) .
CR Abi A, 2013, ANAL BIOANAL CHEM, V405, P3693, DOI 10.1007/s00216-012-6633-z
   [Anonymous], 2017, GRAD A PAST MILK ORD
   ANSON FC, 1966, ANAL CHEM, V38, P54, DOI 10.1021/ac60233a014
   Bonnet G, 1999, P NATL ACAD SCI USA, V96, P6171, DOI 10.1073/pnas.96.11.6171
   Boon EM, 2000, NAT BIOTECHNOL, V18, P1096, DOI 10.1038/80301
   Boon EM, 2003, LANGMUIR, V19, P9255, DOI 10.1021/la030266u
   Campos R, 2018, LANGMUIR, V34, P8472, DOI 10.1021/acs.langmuir.8b01412
   Campos R, 2014, LANGMUIR, V30, P11853, DOI 10.1021/la502766g
   Campuzano S, 2017, CHEMELECTROCHEM, V4, P753, DOI 10.1002/celc.201600805
   Diaz-Fernandez A, 2022, ANAL CHIM ACTA, V1219, DOI 10.1016/j.aca.2022.340049
   Fan CH, 2003, P NATL ACAD SCI USA, V100, P9134, DOI 10.1073/pnas.1633515100
   Fapyane D, 2018, ACS SENSORS, V3, P2104, DOI 10.1021/acssensors.8b00662
   Farjami E, 2012, LANGMUIR, V28, P16218, DOI 10.1021/la3032336
   Farjami E, 2011, ANAL CHEM, V83, P1594, DOI 10.1021/ac1032929
   Ferapontova EE, 2020, CURR OPIN ELECTROCHE, V19, P153, DOI 10.1016/j.coelec.2019.12.005
   Ferapontova EE, 2017, CURR OPIN ELECTROCHE, V5, P218, DOI 10.1016/j.coelec.2017.09.026
   Ferapontova EE, 2017, ELECTROANAL, V29, P6, DOI 10.1002/elan.201600593
   Ferapontova EE, 2009, ELECTROANAL, V21, P1261, DOI 10.1002/elan.200804558
   Furst AL, 2019, CURR OPIN ELECTROCHE, V14, P104, DOI 10.1016/j.coelec.2018.12.008
   Furst AL, 2014, POLYHEDRON, V84, P150, DOI 10.1016/j.poly.2014.07.005
   Garrido-Sanz Daniel, 2021, Microb Genom, V7, DOI 10.1099/mgen.0.000593
   Gomez-Arconada L, 2022, TALANTA, V245, DOI 10.1016/j.talanta.2022.123456
   Hartwich G, 1999, J AM CHEM SOC, V121, P10803, DOI 10.1021/ja9920664
   Ingrosso C, 2019, J MATER CHEM B, V7, P768, DOI 10.1039/c8tb02514b
   Jamal RB, 2020, SENSORS-BASEL, V20, DOI 10.3390/s20195561
   Jiang TS, 2005, BIOSENS BIOELECTRON, V20, P1939, DOI 10.1016/j.bios.2004.08.040
   Kekedy-Nagy L, 2019, ELECTROCHIM ACTA, V318, P703, DOI 10.1016/j.electacta.2019.06.117
   Kekedy-Nagy L, 2019, ANGEW CHEM INT EDIT, V58, P3048, DOI 10.1002/anie.201809559
   Kekedy-Nagy L, 2018, BIOSENS BIOELECTRON, V117, P444, DOI 10.1016/j.bios.2018.06.040
   Kekedy-Nagy L, 2016, ANAL CHEM, V88, P7984, DOI 10.1021/acs.analchem.6b01020
   Kelley SO, 1999, NUCLEIC ACIDS RES, V27, P4830, DOI 10.1093/nar/27.24.4830
   Khan IUH, 2007, J MICROBIOL METH, V69, P480, DOI 10.1016/j.mimet.2007.02.016
   Khater M, 2019, ANAL CHIM ACTA, V1046, P123, DOI 10.1016/j.aca.2018.09.031
   Kirsch J, 2013, CHEM SOC REV, V42, P8733, DOI 10.1039/c3cs60141b
   Kjallman THM, 2008, ANAL CHEM, V80, P9460, DOI 10.1021/ac801567d
   Koo KM, 2016, ANAL CHEM, V88, P6781, DOI 10.1021/acs.analchem.6b01182
   Lai RY, 2006, P NATL ACAD SCI USA, V103, P4017, DOI 10.1073/pnas.0511325103
   LAVIRON E, 1979, J ELECTROANAL CHEM, V101, P19, DOI 10.1016/S0022-0728(79)80075-3
   Law JWF, 2015, FRONT MICROBIOL, V5, DOI 10.3389/fmicb.2014.00770
   Liang PP, 2018, ACS APPL MATER INTER, V10, P4233, DOI 10.1021/acsami.7b16914
   Liu G, 2008, J AM CHEM SOC, V130, P6820, DOI 10.1021/ja800554t
   Liu J, 2012, SENSOR ACTUAT B-CHEM, V162, P384, DOI 10.1016/j.snb.2011.12.109
   Lubin AA, 2006, ANAL CHEM, V78, P5671, DOI 10.1021/ac0601819
   LUDWIG W, 1994, FEMS MICROBIOL REV, V15, P155, DOI 10.1111/j.1574-6976.1994.tb00132.x
   Malecka K, 2021, ACS APPL MATER INTER, V13, P37979, DOI 10.1021/acsami.1c03784
   Malecka K, 2016, SENSOR ACTUAT B-CHEM, V224, P290, DOI 10.1016/j.snb.2015.10.044
   Palecek E, 2012, CHEM REV, V112, P3427, DOI 10.1021/cr200303p
   Papadakis G, 2012, ANAL CHEM, V84, P1854, DOI 10.1021/ac202515p
   Piana S, 2006, J PHYS CHEM B, V110, P23467, DOI 10.1021/jp064438i
   Ricci F, 2007, LANGMUIR, V23, P6827, DOI 10.1021/la700328r
   Rossetti M, 2020, ANGEW CHEM INT EDIT, V59, P14973, DOI 10.1002/anie.202005124
   Shipovskov S, 2012, BIOSENS BIOELECTRON, V37, P99, DOI 10.1016/j.bios.2012.05.001
   Slinker JD, 2011, NAT CHEM, V3, P228, DOI [10.1038/nchem.982, 10.1038/NCHEM.982]
   TRASATTI S, 1992, J ELECTROANAL CHEM, V327, P353, DOI 10.1016/0022-0728(92)80162-W
   Tsai DH, 2012, ANAL BIOANAL CHEM, V404, P3015, DOI 10.1007/s00216-012-6418-4
   Wang Y, 2016, COMPR REV FOOD SCI F, V15, P183, DOI 10.1111/1541-4337.12175
   Who, 1997, SURVEILLANCE CONTROL
   Xiao Y, 2007, NAT PROTOC, V2, P2875, DOI 10.1038/nprot.2007.413
   Xiao Y, 2007, J AM CHEM SOC, V129, P11896, DOI 10.1021/ja074218y
   Xiao Y, 2009, J AM CHEM SOC, V131, P15311, DOI 10.1021/ja905068s
   Xiao Y, 2006, P NATL ACAD SCI USA, V103, P16677, DOI 10.1073/pnas.0607693103
NR 61
TC 0
Z9 0
U1 12
U2 12
PU ELSEVIER ADVANCED TECHNOLOGY
PI OXFORD
PA OXFORD FULFILLMENT CENTRE THE BOULEVARD, LANGFORD LANE, KIDLINGTON,
   OXFORD OX5 1GB, OXON, ENGLAND
SN 0956-5663
EI 1873-4235
J9 BIOSENS BIOELECTRON
JI Biosens. Bioelectron.
PD MAY 15
PY 2023
VL 228
AR 115214
DI 10.1016/j.bios.2023.115214
EA MAR 2023
PG 8
WC Biophysics; Biotechnology & Applied Microbiology; Chemistry, Analytical;
   Electrochemistry; Nanoscience & Nanotechnology
WE Science Citation Index Expanded (SCI-EXPANDED)
SC Biophysics; Biotechnology & Applied Microbiology; Chemistry;
   Electrochemistry; Science & Technology - Other Topics
GA 0A1II
UT WOS:000951582300001
PM 36906990
OA hybrid, Green Published
DA 2023-07-01
ER

PT J
AU Svitkova, V
   Konderikova, K
   Nemcekova, K
AF Svitkova, Veronika
   Konderikova, Kristina
   Nemcekova, Katarina
TI Photoelectrochemical aptasensors for detection of viruses
SO MONATSHEFTE FUR CHEMIE
LA English
DT Review
DE Photoelectrochemistry; Aptamers; Biosensor; Viruses; Photocurrent;
   Impedance
ID POINT-OF-CARE; SENSITIVE DETECTION; AMPLIFICATION STRATEGY; APTAMER;
   BIOSENSORS; SYSTEM; ACID
AB Photoelectrochemistry (PEC) is a dynamic discipline studying the effect of light on photoelectrode or photosensitive material, and the conversion from solar energy into electrical power. The basic PEC process refers to the oxidation or reduction reactions between electrochemical active species in solution and photoactive materials that occurred at the electrode/electrolyte interface during illumination. In recent years, the PEC biosensing approaches have also been developed by the combination of the PEC technique with bioanalysis, where the interaction between biological recognition element and analyte influences a photocurrent signal. This involves the charge and energy transfer of PEC reaction between electron donor/acceptor and photoactive material upon light irradiation. Coupling the advantages of PEC bioanalysis and aptamers has provided new concepts for highly selective and sensitive biosensors development, applicable in human health monitoring and environmental protection. In a typical assay, a photoactive material converts the affinity binding properties of aptamers into a detectable electrical signal, presenting an innovative method for probing numerous aptamer-analyte interactions. Using different aptamer probes aiming for specific purposes, more sensing strategies with rational design and exquisite signaling mechanisms have been proposed. This review concentrated on the current topic of PEC aptasensors that are used for the detection of viruses. The prospects in this area are also discussed.
C1 [Svitkova, Veronika; Konderikova, Kristina; Nemcekova, Katarina] Slovak Univ Technol Bratislava, Fac Chem & Food Technol, Inst Analyt Chem, Radlinskeho 9, Bratislava 81237, Slovakia.
C3 Slovak University of Technology Bratislava
RP Svitkova, V (通讯作者)，Slovak Univ Technol Bratislava, Fac Chem & Food Technol, Inst Analyt Chem, Radlinskeho 9, Bratislava 81237, Slovakia.
EM veronika.svitkova@stuba.sk
OI Svitkova, Veronika/0000-0003-1888-5399
FU Slovak University of Technology; Scientific Grant Agency VEGA of the
   Slovak Republic [1/0159/20]; Slovak Research and Development Agency
   [PP-COVID-20-0019]
FX This work was supported by Grant Scheme for Support of Excellent Teams
   of Young Researchers by the Slovak University of Technology, entitled
   "Photoactive materials for detection and high-efficiency removal of
   viruses, bacteria, and micropollutants". The authors also thank the
   Scientific Grant Agency VEGA of the Slovak Republic (Project No.
   1/0159/20) and The Slovak Research and Development Agency project
   PP-COVID-20-0019 for the financial support.
CR Tabrizi MA, 2021, SENSOR ACTUAT B-CHEM, V345, DOI 10.1016/j.snb.2021.130377
   Bettazzi F, 2018, CURR OPIN ELECTROCHE, V12, P51, DOI 10.1016/j.coelec.2018.07.001
   Bettazzi F, 2018, ELECTROCHIM ACTA, V276, P389, DOI 10.1016/j.electacta.2018.04.146
   Bisquert J., 2016, PHOTOELECTROCHEMICAL
   Cesewski E, 2020, BIOSENS BIOELECTRON, V159, DOI 10.1016/j.bios.2020.112214
   Chandra P, 2019, J INT TRADE ECON DEV, V28, P801, DOI 10.1080/09638199.2019.1604789
   Chatterjee B., 2020, MAT SCI ENERGY TECHN, V3, P127, DOI 10.1016/j.mset.2019.08.007
   Chen JY, 2021, SENSOR ACTUAT B-CHEM, V326, DOI 10.1016/j.snb.2020.128847
   Chen ZQ, 2020, VIROL SIN, V35, P351, DOI 10.1007/s12250-020-00236-z
   Cheng D, 2019, ANAL CHIM ACTA, V1059, P86, DOI 10.1016/j.aca.2019.01.027
   Cho SJ, 2011, J BIOSCI BIOENG, V112, P535, DOI 10.1016/j.jbiosc.2011.08.014
   Citartan M, 2012, BIOSENS BIOELECTRON, V34, P1, DOI 10.1016/j.bios.2012.01.002
   Das B, 2021, NANO-MICRO LETT, V13, DOI 10.1007/s40820-021-00717-0
   Devadoss A, 2015, J PHOTOCH PHOTOBIO C, V24, P43, DOI 10.1016/j.jphotochemrev.2015.06.002
   Dhiman A, 2017, SENSOR ACTUAT B-CHEM, V246, P535, DOI 10.1016/j.snb.2017.02.060
   Dolai S, 2020, IEEE SENS J, V20, P8597, DOI 10.1109/JSEN.2020.2984172
   Dong JT, 2019, MICROCHIM ACTA, V186, DOI 10.1007/s00604-019-3954-z
   Gogola JL, 2021, ANAL CHIM ACTA, V1166, DOI 10.1016/j.aca.2021.338548
   Hu DL, 2020, ANAL CHEM, V92, P10114, DOI 10.1021/acs.analchem.0c02117
   Jafari M, 2018, BIOTECHNOL APPL BIOC, V65, P274, DOI 10.1002/bab.1563
   Jiang ZW, 2021, ACS APPL MATER INTER, V13, P49754, DOI 10.1021/acsami.1c17574
   Kaushik AK, 2020, ACS APPL BIO MATER, V3, P7306, DOI 10.1021/acsabm.0c01004
   Khan MZH, 2020, BIOSENS BIOELECTRON, V166, DOI 10.1016/j.bios.2020.112431
   Khristunova E, 2020, SENSORS-BASEL, V20, DOI 10.3390/s20164600
   Kumar S, 2019, TRENDS BIOCHEM SCI, V44, P190, DOI 10.1016/j.tibs.2018.11.001
   Kwon J, 2019, J BIOMED NANOTECHNOL, V15, P1609, DOI 10.1166/jbn.2019.2789
   Labib M, 2012, ANAL CHEM, V84, P1813, DOI 10.1021/ac203412m
   Lee T, 2019, MAT SCI ENG C-MATER, V99, P511, DOI 10.1016/j.msec.2019.02.001
   Liu YX, 2016, BIOSENS BIOELECTRON, V86, P439, DOI 10.1016/j.bios.2016.06.089
   Mascini M, 2012, ANGEW CHEM INT EDIT, V51, P1316, DOI 10.1002/anie.201006630
   Minunni M, 2004, BIOSENS BIOELECTRON, V20, P1149, DOI 10.1016/j.bios.2004.03.037
   Qin XF, 2019, TALANTA, V197, P28, DOI 10.1016/j.talanta.2018.12.103
   Qiu L, 2017, SENSOR ACTUAT B-CHEM, V240, P1066, DOI 10.1016/j.snb.2016.09.083
   Ravalli A, 2016, BIOSENSORS-BASEL, V6, DOI 10.3390/bios6030039
   Samson R, 2020, 3 BIOTECH, V10, DOI 10.1007/s13205-020-02369-0
   Setlem K, 2020, ANAL BIOCHEM, V608, DOI 10.1016/j.ab.2020.113874
   Shen QM, 2015, ANAL CHEM, V87, P4949, DOI 10.1021/acs.analchem.5b00679
   Svitkova V, 2020, BIOELECTROCHEMISTRY, V136, DOI 10.1016/j.bioelechem.2020.107590
   Tao XQ, 2020, BIOSENS BIOELECTRON, V168, DOI 10.1016/j.bios.2020.112537
   Wang SP, 2019, BIOSENS BIOELECTRON, V139, DOI 10.1016/j.bios.2019.111325
   Wei J, 2017, ANAL CHIM ACTA, V994, P82, DOI 10.1016/j.aca.2017.09.035
   Xu XX, 2017, SENSOR ACTUAT B-CHEM, V251, P564, DOI 10.1016/j.snb.2017.04.168
   Yan SR, 2020, INT J BIOL MACROMOL, V155, P184, DOI 10.1016/j.ijbiomac.2020.03.173
   Yuan X, 2020, ACS INFECT DIS, V6, P1998, DOI 10.1021/acsinfecdis.0c00365
   Zang Y, 2017, BIOSENS BIOELECTRON, V96, P8, DOI 10.1016/j.bios.2017.04.030
   Zang Y, 2014, ACS APPL MATER INTER, V6, P15991, DOI 10.1021/am503804g
   Zhang YH, 2019, ANAL CHEM, V91, P10864, DOI 10.1021/acs.analchem.9b02600
   Zhang ZX, 2013, CHINESE J ANAL CHEM, V41, P436, DOI 10.3724/SP.J.1096.2013.20729
   Zhang ZJ, 2021, ANGEW CHEM INT EDIT, V60, P24266, DOI 10.1002/anie.202110819
   Zhao WW, 2016, TRAC-TREND ANAL CHEM, V82, P307, DOI 10.1016/j.trac.2016.06.020
   Zhao WW, 2015, CHEM SOC REV, V44, P729, DOI 10.1039/c4cs00228h
   Zhao WW, 2014, CHEM REV, V114, P7421, DOI 10.1021/cr500100j
   Zhou C., 2021, J ELECTROCHEM SOC, V168
   Zhu X, 2019, BIOSENS BIOELECTRON, V146, DOI 10.1016/j.bios.2019.111756
   Zou XR, 2019, FRONT MICROBIOL, V10, DOI 10.3389/fmicb.2019.01462
NR 55
TC 3
Z9 3
U1 36
U2 82
PU SPRINGER WIEN
PI WIEN
PA SACHSENPLATZ 4-6, PO BOX 89, A-1201 WIEN, AUSTRIA
SN 0026-9247
EI 1434-4475
J9 MONATSH CHEM
JI Mon. Chem.
PD NOV
PY 2022
VL 153
IS 11
SI SI
BP 963
EP 970
DI 10.1007/s00706-022-02913-z
EA MAR 2022
PG 8
WC Chemistry, Multidisciplinary
WE Science Citation Index Expanded (SCI-EXPANDED)
SC Chemistry
GA 5N0AD
UT WOS:000772966500002
PM 35345838
OA Green Published, Bronze
DA 2023-07-01
ER

PT J
AU Qi, LJ
   Han, X
   Du, Y
AF Qi, Lijuan
   Han, Xu
   Du, Yan
TI Improved sensitivity for ratiometric fluorescence detection of ricin
   based on "kinetic competition" aptasensing strategy
SO SENSORS AND ACTUATORS B-CHEMICAL
LA English
DT Article
DE Aptasensor; Kinetic competition; Ricin detection; Label-free;
   Ratiometric
ID LABEL-FREE DETECTION; ELECTROCHEMICAL APTASENSOR; ULTRASENSITIVE
   DETECTION; G-QUADRUPLEX; APTAMER; AMPLIFICATION; PROBE; STRAND;
   RECOGNITION; BIOSENSOR
AB The aptamer recognition mechanisms have been well developed based on equilibration between aptamer conformations modulated by ligand, and can be compatible with almost all kinds of readout techniques for aptamer-based biosensors (i.e., aptasensors). A novel and robust aptasensing strategy named "kinetic competition" has also been investigated in which the blocker kinetically competes the aptamer and probe DNA (e.g., molecular beacon). It improved general methodology for developing aptasensors because it does not require a lengthy pre-equilibration, but the pre-binding of target and its aptamer alters kinetic competition for transducing signal. However, some disadvantages still limited its practical applications, such as high background signal, low sensitivity and accuracy in complex matrices and so on. Herein, we firstly reported the ratiometric "kinetic competition" aptasensor for ricin A chain (RTA) detection. It can well avoid false positive results and minimize background signals, which achieves more sensitive, accurate, reliable and effective detection. Under optimal conditions, this strategy effectively improved the sensitivity and reduced the background signal. A limit of detection (LOD) of 0.23 nM for RTA could be achieved without any separation and amplification techniques. The recovery data (73.8 %-111.0 %) was also satisfactory for RTA analysis in food powder samples and serum matrix.
C1 [Qi, Lijuan; Han, Xu; Du, Yan] Chinese Acad Sci, Changchun Inst Appl Chem, State Key Lab Electroanalyt Chem, Changchun 130022, Jilin, Peoples R China.
   [Qi, Lijuan; Du, Yan] Univ Sci & Technol China, Dept Chem, Hefei 230026, Anhui, Peoples R China.
C3 Chinese Academy of Sciences; Changchun Institute of Applied Chemistry,
   CAS; Chinese Academy of Sciences; University of Science & Technology of
   China, CAS
RP Du, Y (通讯作者)，Chinese Acad Sci, Changchun Inst Appl Chem, State Key Lab Electroanalyt Chem, Changchun 130022, Jilin, Peoples R China.
EM duyan@ciac.ac.cn
RI Du, Yan/D-9303-2016
OI Du, Yan/0000-0003-3197-7204
FU National Natural Science Foundation of China [21605138, 21874129]
FX Financial support was provided by the National Natural Science
   Foundation of China (grant number 21605138 and 21874129).
CR Abnous K, 2016, SENSOR ACTUAT B-CHEM, V224, P351, DOI 10.1016/j.snb.2015.10.039
   Audi J, 2005, JAMA-J AM MED ASSOC, V294, P2342, DOI 10.1001/jama.294.18.2342
   Bahreyni A, 2019, SENSOR ACTUAT B-CHEM, V280, P10, DOI 10.1016/j.snb.2018.10.047
   Bi S, 2014, BIOSENS BIOELECTRON, V62, P208, DOI 10.1016/j.bios.2014.06.057
   Chamarthy P, 2010, INT J HEAT MASS TRAN, V53, P3275, DOI 10.1016/j.ijheatmasstransfer.2010.02.052
   Chen CY, 2011, CHEM COMMUN, V47, P994, DOI 10.1039/c0cc04450d
   Chen W, 2018, BIOSENS BIOELECTRON, V117, P845, DOI 10.1016/j.bios.2018.07.012
   Chen XL, 2018, SENSOR ACTUAT B-CHEM, V265, P98, DOI 10.1016/j.snb.2018.02.099
   Chen YX, 2018, BIOSENS BIOELECTRON, V100, P274, DOI 10.1016/j.bios.2017.09.022
   Cho EJ, 2006, ANAL CHIM ACTA, V564, P82, DOI 10.1016/j.aca.2005.12.038
   Cho EJ, 2009, ANNU REV ANAL CHEM, V2, P241, DOI 10.1146/annurev.anchem.1.031207.112851
   Collett JR, 2005, ANAL BIOCHEM, V338, P113, DOI 10.1016/j.ab.2004.11.027
   Deng JK, 2018, SENSOR ACTUAT B-CHEM, V273, P1495, DOI 10.1016/j.snb.2018.07.065
   Du Y, 2017, ANAL CHEM, V89, P189, DOI 10.1021/acs.analchem.6b04190
   Du Y, 2016, ANAL CHEM, V88, P2250, DOI 10.1021/acs.analchem.5b03930
   Du Y, 2013, ACCOUNTS CHEM RES, V46, P203, DOI 10.1021/ar300011g
   Fan DQ, 2017, CHEM SCI, V8, P1888, DOI 10.1039/c6sc04056j
   Hesselberth JR, 2000, J BIOL CHEM, V275, P4937, DOI 10.1074/jbc.275.7.4937
   Heyduk E, 2005, ANAL CHEM, V77, P1147, DOI 10.1021/ac0487449
   Hou YN, 2017, BIOSENS BIOELECTRON, V92, P259, DOI 10.1016/j.bios.2017.02.024
   Kirby R, 2004, ANAL CHEM, V76, P4066, DOI 10.1021/ac049858n
   Li BL, 2010, CHEM-ASIAN J, V5, P1262, DOI 10.1002/asia.200900660
   Li CH, 2017, BIOSENS BIOELECTRON, V91, P149, DOI 10.1016/j.bios.2016.12.010
   Li JWJ, 2002, BIOCHEM BIOPH RES CO, V292, P31, DOI 10.1006/bbrc.2002.6581
   Li MK, 2018, SENSOR ACTUAT B-CHEM, V266, P805, DOI 10.1016/j.snb.2018.03.163
   Li N, 2011, PLOS ONE, V6, DOI 10.1371/journal.pone.0020299
   Li Q, 2017, BIOSENS BIOELECTRON, V97, P59, DOI 10.1016/j.bios.2017.05.031
   Li T, 2010, ANAL CHEM, V82, P7576, DOI 10.1021/ac1019446
   Li X, 2019, SENSOR ACTUAT B-CHEM, V286, P191, DOI 10.1016/j.snb.2019.01.152
   Lim YC, 2010, J BIOMED NANOTECHNOL, V6, P93, DOI 10.1166/jbn.2010.1103
   Liu B, 2012, MICROCHIM ACTA, V178, P163, DOI 10.1007/s00604-012-0822-5
   Liu JW, 2009, CHEM REV, V109, P1948, DOI 10.1021/cr030183i
   Lv MM, 2019, NUCLEIC ACIDS RES, V47, P9502, DOI 10.1093/nar/gkz749
   Meng FY, 2019, CHEMELECTROCHEM, V6, P2000, DOI 10.1002/celc.201900019
   Nutiu R, 2003, J AM CHEM SOC, V125, P4771, DOI 10.1021/ja028962o
   Nutiu R, 2004, CHEM-EUR J, V10, P1868, DOI 10.1002/chem.200305470
   Peng B, 2018, BIOSENS BIOELECTRON, V121, P19, DOI 10.1016/j.bios.2018.08.042
   Peng D, 2019, ANAL CHEM, V91, P11403, DOI 10.1021/acs.analchem.9b02759
   Qiu ZL, 2017, BIOSENS BIOELECTRON, V87, P18, DOI 10.1016/j.bios.2016.08.003
   Shen J, 2017, BIOSENS BIOELECTRON, V90, P356, DOI 10.1016/j.bios.2016.12.009
   Su FF, 2017, ACS SENSORS, V2, P998, DOI 10.1021/acssensors.7b00268
   Sun JF, 2017, ANAL CHEM, V89, P12209, DOI 10.1021/acs.analchem.7b02944
   Sung JF, 2019, ANAL CHEM, V91, P6454, DOI 10.1021/acs.analchem.8b04458
   Szlag VM, 2016, ACS SENSORS, V1, P842, DOI 10.1021/acssensors.6b00209
   Tang ZW, 2008, J AM CHEM SOC, V130, P11268, DOI 10.1021/ja804119s
   Vummidi BR, 2013, CHEMBIOCHEM, V14, P540, DOI 10.1002/cbic.201200612
   Wang K, 2017, SENSOR ACTUAT B-CHEM, V253, P893, DOI 10.1016/j.snb.2017.07.047
   Wang Y, 2018, ANAL CHEM, V90, P9936, DOI 10.1021/acs.analchem.8b02159
   Wang YX, 2010, PLOS ONE, V5, DOI 10.1371/journal.pone.0009726
   Weerathunge P, 2019, ANAL CHEM, V91, P3270, DOI 10.1021/acs.analchem.8b03300
   Xu L, 2017, ANAL CHIM ACTA, V980, P58, DOI 10.1016/j.aca.2017.05.015
   Zhang QX, 2020, BIOSENS BIOELECTRON, V150, DOI 10.1016/j.bios.2019.111846
   Zhang Y, 2019, SENSOR ACTUAT B-CHEM, V288, P163, DOI 10.1016/j.snb.2019.02.091
   Zhou ZX, 2011, ANAL CHEM, V83, P5122, DOI 10.1021/ac200120g
   Zhu CX, 2018, CHEM COMMUN, V54, P10359, DOI 10.1039/c8cc05829f
   Zhu JB, 2015, CHEM SCI, V6, P4822, DOI 10.1039/c5sc01287b
NR 56
TC 10
Z9 10
U1 14
U2 141
PU ELSEVIER SCIENCE SA
PI LAUSANNE
PA PO BOX 564, 1001 LAUSANNE, SWITZERLAND
EI 0925-4005
J9 SENSOR ACTUAT B-CHEM
JI Sens. Actuator B-Chem.
PD JUL 1
PY 2020
VL 314
AR 128073
DI 10.1016/j.snb.2020.128073
PG 7
WC Chemistry, Analytical; Electrochemistry; Instruments & Instrumentation
WE Science Citation Index Expanded (SCI-EXPANDED)
SC Chemistry; Electrochemistry; Instruments & Instrumentation
GA LN1CZ
UT WOS:000532683700007
DA 2023-07-01
ER

PT J
AU Rivera, EC
   Swerdlow, JJ
   Summerscales, RL
   Uppala, PPT
   Maciel, R
   Neto, MRC
   Kwon, HJ
AF Rivera, Elmer Ccopa
   Swerdlow, Jonathan J.
   Summerscales, Rodney L.
   Uppala, Padma P. Tadi
   Maciel Filho, Rubens
   Neto, Mabio R. C.
   Kwon, Hyun J.
TI Data-Driven Modeling of Smartphone-Based Electrochemiluminescence Sensor
   Data Using Artificial Intelligence
SO SENSORS
LA English
DT Article
DE electrochemiluminescence; artificial intelligence; sensor; mobile phone;
   modeling
ID ELECTROGENERATED CHEMILUMINESCENCE; BIOSENSOR
AB Understanding relationships among multimodal data extracted from a smartphone-based electrochemiluminescence (ECL) sensor is crucial for the development of low-cost point-of-care diagnostic devices. In this work, artificial intelligence (AI) algorithms such as random forest (RF) and feedforward neural network (FNN) are used to quantitatively investigate the relationships between the concentration of Ru(bpy)2 + 3 luminophore and its experimentally measured ECL and electrochemical data. A smartphone-based ECL sensor with Ru(bpy)2 + 3 /TPrA was developed using disposable screen-printed carbon electrodes. ECL images and amperograms were simultaneously obtained following 1.2-V voltage application. These multimodal data were analyzed by RF and FNN algorithms, which allowed the prediction of Ru(bpy)2 + 3 concentration using multiple key features. High correlation (0.99 and 0.96 for RF and FNN, respectively) between actual and predicted values was achieved in the detection range between 0.02 mu M and 2.5 mu M. The AI approaches using RF and FNN were capable of directly inferring the concentration of Ru (bpy)2+ 3 using easily observable key features. The results demonstrate that data-driven AI algorithms are effective in analyzing the multimodal ECL sensor data. Therefore, these AI algorithms can be an essential part of the modeling arsenal with successful application in ECL sensor data modeling.
C1 [Rivera, Elmer Ccopa; Neto, Mabio R. C.; Kwon, Hyun J.] Andrews Univ, Dept Engn, Berrien Springs, MI 49104 USA.
   [Rivera, Elmer Ccopa; Maciel Filho, Rubens] Univ Estadual Campinas, Sch Chem Engn, BR-13083852 Campinas, Brazil.
   [Swerdlow, Jonathan J.; Summerscales, Rodney L.] Andrews Univ, Dept Comp, Berrien Springs, MI 49104 USA.
   [Uppala, Padma P. Tadi] Andrews Univ, Sch Populat Hlth Nutr & Wellness, Berrien Springs, MI 49104 USA.
C3 Andrews University; Universidade Estadual de Campinas; Andrews
   University; Andrews University
RP Kwon, HJ (通讯作者)，Andrews Univ, Dept Engn, Berrien Springs, MI 49104 USA.
EM elmeralbertocr@gmail.com; swerdloj@gmail.com; summersc@andrews.edu;
   padma@andrews.edu; maciel@feq.unicamp.br; mabioc@andrews.edu;
   hkwon@andrews.edu
RI Uppala, Padma Pauline Tadi/AAO-8112-2021; Rivera, Elmer Alberto
   Ccopa/D-5178-2016
OI Rivera, Elmer Alberto Ccopa/0000-0001-7747-9804; Summerscales,
   Rodney/0000-0002-9429-4948; R. C. Neto, Mabio/0009-0008-9215-5566; Kwon,
   Hyun/0000-0001-8220-2092
FU National Science Foundation (NSF) [1706597]; Sao Paulo Research
   Foundation (FAPESP) [2015/20630-4, 2017/23335-9]; Div Of Chem, Bioeng,
   Env, & Transp Sys; Directorate For Engineering [1706597] Funding Source:
   National Science Foundation
FX This research was funded by the National Science Foundation (NSF), grant
   number 1706597, and the Sao Paulo Research Foundation (FAPESP), grant
   numbers 2015/20630-4 and 2017/23335-9.
CR Breiman L., 2001, Machine Learning, V45, P5, DOI 10.1023/A:1010933404324
   Breiman L., 2001, RANDOM FORESTS, V45, P5, DOI DOI 10.1023/A:1010933404324
   Chen MM, 2019, CHEM SCI, V10, P4141, DOI 10.1039/c9sc00889f
   Danis AS, 2019, ANAL CHEM, V91, P2312, DOI 10.1021/acs.analchem.8b04960
   Danis AS, 2018, ANAL CHEM, V90, P7377, DOI 10.1021/acs.analchem.8b00773
   Danis AS, 2017, CHEMELECTROCHEM, V4, P1736, DOI 10.1002/celc.201600879
   Dickinson EJF, 2014, ELECTROCHEM COMMUN, V40, P71, DOI 10.1016/j.elecom.2013.12.020
   Dong X, 2018, BIOSENS BIOELECTRON, V110, P201, DOI 10.1016/j.bios.2018.03.066
   FUKUSHIMA K, 1975, BIOL CYBERN, V20, P121, DOI 10.1007/BF00342633
   Goel E., 2017, INT J ADV RES COMPUT, V7, P251, DOI [10.23956/ijarcsse/v7i1/01113, DOI 10.23956/IJARCSSE/V7I1/01113]
   Greenwell BM, 2017, R J, V9, P421
   Gudivada VN, 2019, COMPUTER, V52, P13, DOI 10.1109/MC.2019.2904940
   Gunther F, 2010, R J, V2, P30
   Gutes A, 2005, BIOSENS BIOELECTRON, V20, P1668, DOI 10.1016/j.bios.2004.07.026
   Haykin S., 2001, KALMAN FILTERING NEU
   Hochreiter S., 1997, NEURAL COMPUT, V9, P1735, DOI [10.1162/neco.1997.9, DOI 10.1162/NECO.1997.9.8.1735, 10.1162/neco.1997.9.8.1735]
   Kalinke C, 2019, ELECTROANAL, V31, P2238, DOI 10.1002/elan.201900072
   Klymenko OV, 2013, J ELECTROANAL CHEM, V688, P320, DOI 10.1016/j.jelechem.2012.07.022
   Kwon HJ, 2020, RESULTS CHEM, V2, DOI 10.1016/j.rechem.2020.100029
   Li S, 2019, SENSOR ACTUAT B-CHEM, V285, P34, DOI 10.1016/j.snb.2019.01.035
   Li S, 2019, BIOSENS BIOELECTRON, V129, P284, DOI 10.1016/j.bios.2018.09.055
   Liu ZY, 2015, CHEM SOC REV, V44, P3117, DOI 10.1039/c5cs00086f
   Mathwig K, 2019, J ANAL TEST, V3, P160, DOI 10.1007/s41664-019-00094-z
   Rivera EC, 2010, J CHEM TECHNOL BIOT, V85, P983, DOI 10.1002/jctb.2391
   Shah P, 2019, NPJ DIGIT MED, V2, DOI 10.1038/s41746-019-0148-3
   Svir I, 2015, CHEMELECTROCHEM, V2, P811, DOI 10.1002/celc.201402460
   Valenti G, 2017, J AM CHEM SOC, V139, P16830, DOI 10.1021/jacs.7b09260
   Venkatasubramanian V, 2019, AICHE J, V65, P466, DOI 10.1002/aic.16489
   Yao Y, 2017, ANALYST, V142, P3715, DOI 10.1039/c7an01008g
   Zanut A, 2019, ANAL BIOANAL CHEM, V411, P4375, DOI 10.1007/s00216-019-01761-x
   Zhang JJ, 2019, ANNU REV ANAL CHEM, V12, P275, DOI 10.1146/annurev-anchem-061318-115226
   Zhao QY, 2021, J BUS ECON STAT, V39, P272, DOI 10.1080/07350015.2019.1624293
   Zheng HZ, 2005, J PHYS CHEM B, V109, P16047, DOI 10.1021/jp052843o
NR 33
TC 17
Z9 17
U1 4
U2 40
PU MDPI
PI BASEL
PA ST ALBAN-ANLAGE 66, CH-4052 BASEL, SWITZERLAND
EI 1424-8220
J9 SENSORS-BASEL
JI Sensors
PD FEB
PY 2020
VL 20
IS 3
AR 625
DI 10.3390/s20030625
PG 14
WC Chemistry, Analytical; Engineering, Electrical & Electronic; Instruments
   & Instrumentation
WE Science Citation Index Expanded (SCI-EXPANDED)
SC Chemistry; Engineering; Instruments & Instrumentation
GA KR7HH
UT WOS:000517786200049
PM 31979213
OA Green Published, gold
DA 2023-07-01
ER

PT S
AU Khan, M
   Husain, Q
AF Khan, Maryam
   Husain, Qayyum
BE Kumar, CV
   Pyle, AM
   Christianson, DW
TI Multiwalled carbon nanotubes bound beta-galactosidase: It's activity,
   stability and reusability
SO METHODS IN ENZYMOLOGY: NANOARMORING OF ENZYMES WITH CARBON NANOTUBES AND
   MAGNETIC NANOPARTICLES
SE Methods in Enzymology
LA English
DT Review; Book Chapter
ID ELECTROCHEMICAL DETECTION; ASPERGILLUS-ORYZAE; ENZYME IMMOBILIZATION;
   SILVER NANOPARTICLES; LACTOSE HYDROLYSIS; ALCOHOL OXIDASE; CANCER-CELLS;
   BIOSENSOR; GLUCOSE; FABRICATION
AB Carbon nanotubes (CNTs) based biosensors are recognized to be a next generation building block for ultrasensitive and fast biosensing systems. This article starting with a brief history on CNTs provides an overview on the recent expansion of research in the field of CNT-based biosensors. This is followed by the discussion on structure and properties related to CNTs. Furthermore, the basic and some newly developed synthetic methods of CNTs are summarized. In this chapter, we used polyaniline cobalt multiwalled CNTs to immobilize beta-galactosidase, by adopting both noncovalent and covalent strategies. Herein, the methodologies of both techniques have been discussed in detail. The. (effectiveness factor) values for nanocomposite bound beta-galactosidase by physical adsorption and covalent method were calculated to be 0.93 and 0.97, respectively. The covalently bound beta-galactosidase retained 92% activity even after its 10th successive reuse as compared to the adsorbed enzyme which exhibited only 74% of its initial activity. CNT armored enzymes demonstrated remarkably high catalytic stability at both sides of temperature and pH-optima along with easy recovery from the reaction medium which can be utilized in various biotechnological applications. Lastly, the scientific and technological challenges in the field are discussed at the end of this chapter.
C1 [Khan, Maryam; Husain, Qayyum] Aligarh Muslim Univ, Fac Life Sci, Dept Biochem, Aligarh, Uttar Pradesh, India.
C3 Aligarh Muslim University
RP Husain, Q (通讯作者)，Aligarh Muslim Univ, Fac Life Sci, Dept Biochem, Aligarh, Uttar Pradesh, India.
EM qayyumbiochem@gmail.com
RI HUSAIN, QAYYUM/AAF-9391-2022; HUSAIN, QAYYUM/AFK-2102-2022
OI HUSAIN, QAYYUM/0000-0002-0343-5013; HUSAIN, QAYYUM/0000-0002-0343-5013
CR Abdalla S, 2015, NANOSCALE RES LETT, V10, DOI 10.1186/s11671-015-1056-3
   Ali M, 2017, WATER AIR SOIL POLL, V228, DOI 10.1007/s11270-016-3205-4
   Andreescu S, 2008, NEW FRONTIERS OF ORGANIC AND COMPOSITE NANOTECHNOLOGY, P355, DOI 10.1016/B978-008045052-0.50009-9
   Ansari SA, 2012, BIOTECHNOL ADV, V30, P512, DOI 10.1016/j.biotechadv.2011.09.005
   Ansari SA, 2011, POL J CHEM TECHNOL, V13, P15, DOI 10.2478/v10026-011-0043-4
   Ansari SA, 2010, J MOL CATAL B-ENZYM, V63, P68, DOI 10.1016/j.molcatb.2009.12.010
   Arugula MA, 2014, MEAS SCI TECHNOL, V25, DOI 10.1088/0957-0233/25/3/032001
   Ashraf H., 2011, INT BIODETERIOR, V64, P27
   Ashraf H, 2011, J WATER REUSE DESAL, V1, P52, DOI 10.2166/wrd.2011.017
   Ashraf H, 2010, DESALINATION, V262, P267, DOI 10.1016/j.desal.2010.05.044
   Baby TT, 2010, TALANTA, V80, P2016, DOI 10.1016/j.talanta.2009.11.010
   Baj-Rossi C, 2012, SENSORS-BASEL, V12, P6520, DOI 10.3390/s120506520
   Balasubramanian K, 2005, SMALL, V1, P180, DOI 10.1002/smll.200400118
   Barbosa O, 2012, PROCESS BIOCHEM, V47, P1220, DOI 10.1016/j.procbio.2012.04.019
   Baskaya G, 2017, BIOSENS BIOELECTRON, V91, P728, DOI 10.1016/j.bios.2017.01.045
   Bayraktar H, 2011, INT J BIOL MACROMOL, V49, P855, DOI 10.1016/j.ijbiomac.2011.08.009
   Berkmans AJ, 2013, CARBON, V55, P185, DOI 10.1016/j.carbon.2012.12.025
   Boujtita M., 2014, NANOSENSORS CHEM BIO, P3
   Bucko M, 2012, CHEM PAP, V66, P983, DOI 10.2478/s11696-012-0226-3
   Canbay E, 2014, ANAL BIOCHEM, V444, P8, DOI 10.1016/j.ab.2013.09.019
   ChandraKishore S, 2012, APPL SURF SCI, V258, P7936, DOI 10.1016/j.apsusc.2012.04.138
   Chauhan N, 2011, ANAL BIOCHEM, V413, P97, DOI 10.1016/j.ab.2011.02.007
   Chen AC, 2013, CHEM SOC REV, V42, P5425, DOI 10.1039/c3cs35518g
   Chinnadayyala SR, 2014, BIOSENS BIOELECTRON, V55, P120, DOI 10.1016/j.bios.2013.12.005
   Dai LM, 2007, AUST J CHEM, V60, P472, DOI 10.1071/CH06470
   Daniel S, 2007, SENSOR ACTUAT B-CHEM, V122, P672, DOI 10.1016/j.snb.2006.06.014
   Das C. K., 2015, INT J ENG SCI RES TE, V4, P4
   Das M, 2013, BIOELECTROCHEMISTRY, V89, P19, DOI 10.1016/j.bioelechem.2012.08.007
   Elnashar MM, 2014, SCI WORLD J, DOI 10.1155/2014/571682
   Fei SD, 2005, ANAL BIOCHEM, V339, P29, DOI 10.1016/j.ab.2005.01.002
   Feng QM, 2014, CHEM COMMUN, V50, P10949, DOI 10.1039/c4cc03102d
   Fu X, 2014, APPL SURF SCI, V292, P645, DOI 10.1016/j.apsusc.2013.12.026
   Fujigaya T, 2008, POLYM J, V40, P577, DOI 10.1295/polymj.PJ2008039
   Gao C, 2012, NANOSCALE, V4, P1948, DOI 10.1039/c2nr11757f
   Gibriel Y., 2014, INT J CURRENT MICROB, V3
   Giri S, 2012, ADVANCED METHODS AND APPLICATIONS IN CHEMOINFORMATICS: RESEARCH PROGRESS AND NEW APPLICATIONS, P1, DOI 10.4018/978-1-60960-860-6.ch001
   Gomez-Gualdron DA, 2011, PROG MOL BIOL TRANSL, V104, P175, DOI 10.1016/B978-0-12-416020-0.00005-X
   Gougis M, 2014, SENSOR ACTUAT B-CHEM, V193, P363, DOI 10.1016/j.snb.2013.12.008
   Guidini CZ, 2010, BIOCHEM ENG J, V52, P137, DOI 10.1016/j.bej.2010.07.013
   Haider T, 2007, J SCI FOOD AGR, V87, P1278, DOI 10.1002/jsfa.2840
   Haider T, 2009, BIOCHEM ENG J, V43, P307, DOI 10.1016/j.bej.2008.10.012
   Hasan J, 2013, TRENDS BIOTECHNOL, V31, P31, DOI 10.1016/j.tibtech.2013.01.017
   Hernandez-Ibanez N, 2016, BIOSENS BIOELECTRON, V77, P1168, DOI 10.1016/j.bios.2015.11.005
   Holzinger M, 2014, FRONT CHEM, V2, DOI 10.3389/fchem.2014.00063
   Huang JW, 2013, SENSOR ACTUAT B-CHEM, V182, P618, DOI 10.1016/j.snb.2013.03.065
   Husain Q, 2018, BIOINTERFACE RES APP, V8, P3060
   Husain Q, 2017, BIOINTERFACE RES APP, V7, P2194
   Husain Q, 2018, J NANOSCI NANOTECHNO, V18, P486, DOI 10.1166/jnn.2018.15246
   Husain Q, 2016, BIOINTERFACE RES APP, V6, P1585
   Husain Q, 2011, INT J BIOL MACROMOL, V49, P37, DOI 10.1016/j.ijbiomac.2011.03.011
   IIJIMA S, 1991, NATURE, V354, P56, DOI 10.1038/354056a0
   Jacobs CB, 2010, ANAL CHIM ACTA, V662, P105, DOI 10.1016/j.aca.2010.01.009
   Jasim A, 2017, CARBOHYD POLYM, V163, P62, DOI 10.1016/j.carbpol.2017.01.056
   Jedrzejewska A, 2013, FULLER NANOTUB CAR N, V21, P273, DOI 10.1080/1536383X.2011.613540
   Jin H, 2010, NAT NANOTECHNOL, V5, P302, DOI [10.1038/NNANO.2010.24, 10.1038/nnano.2010.24]
   Khan M, 2019, J CHEM TECHNOL BIOT, V94, P837, DOI 10.1002/jctb.5831
   Khan M, 2019, FOOD CHEM, V279, P312, DOI 10.1016/j.foodchem.2018.12.022
   Khan M, 2017, INT J BIOL MACROMOL, V105, P693, DOI 10.1016/j.ijbiomac.2017.07.088
   Khan M, 2016, RSC ADV, V6, P53493, DOI 10.1039/c6ra06960f
   Khan MJ, 2013, APPL MICROBIOL BIOT, V97, P1513, DOI 10.1007/s00253-012-4384-6
   Khodadadei F, 2014, ELECTROCHIM ACTA, V115, P378, DOI 10.1016/j.electacta.2013.10.039
   Koskun Y, 2018, ANAL CHIM ACTA, V1010, P37, DOI 10.1016/j.aca.2018.01.035
   Kress GJ, 2014, J NEUROSCI, V34, P11792, DOI 10.1523/JNEUROSCI.2355-14.2014
   Krishnamurthy G, 2013, B KOREAN CHEM SOC, V34, P3046, DOI 10.5012/bkcs.2013.34.10.3046
   Lakshmi GBVS, 2014, ENVIRON SCI ENG, P601, DOI 10.1007/978-3-319-03002-9_152
   Li G, 2005, BIOSENS BIOELECTRON, V20, P2140, DOI 10.1016/j.bios.2004.09.005
   Li J, 2005, ANAL BIOCHEM, V346, P107, DOI 10.1016/j.ab.2005.07.037
   Lin YT, 2013, PLOS ONE, V8, DOI 10.1371/journal.pone.0054466
   Liu FL, 2011, PHYSICA E, V44, P367, DOI 10.1016/j.physe.2011.08.033
   LOWRY OH, 1951, J BIOL CHEM, V193, P265
   Mananghaya MR, 2017, J MOL LIQ, V242, P1208, DOI 10.1016/j.molliq.2017.07.107
   Manawi YM, 2018, MATERIALS, V11, DOI 10.3390/ma11050822
   Marchesan S, 2015, MATER TODAY, V18, DOI 10.1016/j.mattod.2014.07.009
   Mateo C, 2004, BIOTECHNOL PROGR, V20, P1259, DOI 10.1021/bp049957m
   Meng FH, 2013, BIOSENS BIOELECTRON, V42, P141, DOI 10.1016/j.bios.2012.10.051
   Mundra RV, 2014, CURR OPIN BIOTECH, V28, P25, DOI 10.1016/j.copbio.2013.10.012
   Musthapa SM, 2004, J SCI IND RES INDIA, V63, P540
   Netto CGCM, 2013, J MOL CATAL B-ENZYM, V85-86, P71, DOI 10.1016/j.molcatb.2012.08.010
   O'Connell MJ, 2001, CHEM PHYS LETT, V342, P265, DOI 10.1016/S0009-2614(01)00490-0
   Panesar Parmjit S, 2010, Enzyme Res, V2010, P473137, DOI 10.4061/2010/473137
   Park AR, 2010, APPL MICROBIOL BIOT, V85, P1427, DOI 10.1007/s00253-009-2165-7
   Park S, 2013, NANOSCALE, V5, P1727, DOI 10.1039/c3nr33560g
   Park YK, 2011, INT J MOL SCI, V12, P2946, DOI 10.3390/ijms12052946
   Pisoschi AM, 2013, J BIOBASED MATER BIO, V7, P19, DOI 10.1166/jbmb.2013.1274
   Prasad BB, 2013, BIOSENS BIOELECTRON, V45, P114, DOI 10.1016/j.bios.2013.01.042
   Pumera M, 2007, NANOSCALE RES LETT, V2, P87, DOI 10.1007/s11671-006-9035-3
   Rodrigues RC, 2013, CHEM SOC REV, V42, P6290, DOI 10.1039/c2cs35231a
   Saifuddin N., 2013, J CHEM, V2013, P676
   Santos RM, 2013, BIOSENS BIOELECTRON, V44, P152, DOI 10.1016/j.bios.2013.01.015
   Shafi A, 2019, LWT-FOOD SCI TECHNOL, V112, DOI 10.1016/j.lwt.2019.108260
   Sheldon RA, 2013, CHEM SOC REV, V42, P6223, DOI 10.1039/c3cs60075k
   Shobha BN, 2015, MICROSYST TECHNOL, V21, P791, DOI 10.1007/s00542-014-2281-x
   Siddiqui I, 2019, COLLOID SURFACE B, V173, P733, DOI 10.1016/j.colsurfb.2018.10.021
   Silva M., 2014, J CHEM TECHNOL BIOT, V717, P17
   Singh C., 2013, RAM 2013, P287
   Singh R, 2016, 3 BIOTECH, V6, DOI 10.1007/s13205-016-0485-8
   Singhal S, 2013, SOLID STATE PHENOMEN, V201, P197, DOI 10.4028/www.scientific.net/SSP.201.197
   Spitalsky Z, 2009, POLYM COMPOSITE, V30, P1378, DOI 10.1002/pc.20701
   Tasis D., 2003, CHEM-EUR J, V9, P4000
   Tilmaciu CM, 2015, FRONT CHEM, V3, DOI 10.3389/fchem.2015.00059
   Vanegas DC, 2014, ANALYST, V139, P660, DOI 10.1039/c3an01718d
   Vasu K, 2014, MATER RES EXPRESS, V1, DOI 10.1088/2053-1591/1/1/015001
   Vilian ATE, 2015, J MATER CHEM B, V3, P6285, DOI 10.1039/c5tb00508f
   Wang YT, 2009, SENSOR ACTUAT B-CHEM, V136, P332, DOI 10.1016/j.snb.2008.12.049
   Wang ZY, 2015, NANOSCALE, V7, P6420, DOI 10.1039/c5nr00585j
   Xiao D., 2012, J NANOPART RES, V14, P1
   Yadav S, 2011, J BIOTECHNOL, V151, P212, DOI 10.1016/j.jbiotec.2010.12.008
   Yan YH, 2007, SMALL, V3, P24, DOI 10.1002/smll.200600354
   Yang N, 2015, SENSOR ACTUAT B-CHEM, V207, P690, DOI 10.1016/j.snb.2014.10.040
   Ye P, 2007, COLLOID SURFACE B, V60, P62, DOI 10.1016/j.colsurfb.2007.05.022
   Ye Y, 2013, NANOSCALE, V5, P4584, DOI 10.1039/c3nr00176h
   Yuge R, 2012, APPL SURF SCI, V258, P6958, DOI 10.1016/j.apsusc.2012.03.143
   Yuichi T., 2009, J APPL PHYS, V48
   Zhang YX, 2014, THERANOSTICS, V4, P154, DOI 10.7150/thno.7560
   Zhao YB, 2012, IND ENG CHEM RES, V51, P3811, DOI 10.1021/ie202394c
   Zheng TT, 2012, ANALYST, V137, P1316, DOI 10.1039/c2an16023d
   Zhu ZG, 2012, SENSORS-BASEL, V12, P5996, DOI 10.3390/s120505996
NR 117
TC 0
Z9 0
U1 0
U2 24
PU ACADEMIC PRESS LTD-ELSEVIER SCIENCE LTD
PI LONDON
PA 125 LONDON WALL, LONDON EC2Y 5AS, ENGLAND
SN 0076-6879
BN 978-0-12-820143-5
J9 METHOD ENZYMOL
JI Methods Enzymol.
PY 2020
VL 630
BP 365
EP 405
DI 10.1016/bs.mie.2019.10.018
PG 41
WC Biochemical Research Methods; Biochemistry & Molecular Biology;
   Nanoscience & Nanotechnology
WE Book Citation Index– Science (BKCI-S); Science Citation Index Expanded (SCI-EXPANDED)
SC Biochemistry & Molecular Biology; Science & Technology - Other Topics
GA BP5KU
UT WOS:000556131700017
PM 31931994
DA 2023-07-01
ER

PT J
AU Dhanjai
   Balla, P
   Sinha, A
   Wu, LX
   Lu, XB
   Tan, DQ
   Chen, JP
AF Dhanjai
   Balla, Putrakumar
   Sinha, Ankita
   Wu, Lingxia
   Lu, Xianbo
   Tan, Dongqin
   Chen, Jiping
TI Co3O4 nanoparticles supported mesoporous carbon framework interface for
   glucose biosensing
SO TALANTA
LA English
DT Article
DE Cobalt oxide supported mesoporous carbon framework (Co3O4@MCF); Glucose;
   Biosensors; Amperometry; Glucose oxidase
ID DIRECT ELECTRON-TRANSFER; REDUCED GRAPHENE OXIDE; DIRECT
   ELECTROCHEMISTRY; GOLD NANOPARTICLES; SILVER NANOPARTICLES; ACTIVATED
   CARBON; WATER SAMPLES; NANOTUBES; COMPOSITE; NANOCOMPOSITE
AB The present work reports the preparation of advanced functional nanostructures based on cobalt oxide supported mesoporous carbon framework (Co3O4@MCF) for electrochemical biosensing. Co3O4@MCF was synthesized by simple hythrothermal & pyrolysis method and further characterized by various microscopic and spectroscopic techniques. The transmission electron microscopic (TEM) images show the lattice fringes of crystalline Co3O4 with interlayer spacing of 0.24 nm. The characteristic 311 plane in X-ray diffraction (XRD) studies further confirmed the presence of crystalline Co3O4 on carbon frameworks. Reflection of prominent A1g peak along with D and G band in raman spectra confirmed the successful fabrication of Co3O4@MCF nanocomposite. Prepared Co3O4@MCF manifested great porosity, good biocompatibility and large surface area which allowed effective immobilization of glucose oxidase (GOx) onto its surface using chitosan (Chi) as a binder. Thus, a nanocomposite (Co3O4@MCF-Chi-GOx) modified glassy carbon electrode (GCE) was fabricated for highly selective detection of glucose using amperometry and cyclic voltammetry. The Co3O4@MCF-Chi-GOx/GCE electrode exhibited excellent biosensing performance for glucose monitoring with detection limit of (LOD) of 107.70 mu M and reproducibility of 4.7% RSD. Moreover, the biosensor holds great promise for its effective implications in point-of care diagnostics of small biomolecules.
C1 [Dhanjai; Wu, Lingxia; Lu, Xianbo; Tan, Dongqin; Chen, Jiping] Chinese Acad Sci, Dalian Inst Chem Phys, CAS Key Lab Separat Sci Analyt Chem, Dalian 116023, Peoples R China.
   [Balla, Putrakumar] Chinese Acad Sci, Dalian Inst Chem Phys, State Key Lab Catalysis, Dalian 116023, Peoples R China.
   [Sinha, Ankita] Dalian Univ Technol, Key Lab Ind Ecol & Environm Engn, Minist Educ, Sch Environm Sci & Technol, Dalian 116024, Peoples R China.
C3 Chinese Academy of Sciences; Dalian Institute of Chemical Physics, CAS;
   Chinese Academy of Sciences; Dalian Institute of Chemical Physics, CAS;
   State Key Laboratory of Catalysis, CAS; Dalian University of Technology
RP Lu, XB; Chen, JP (通讯作者)，Chinese Acad Sci, Dalian Inst Chem Phys, CAS Key Lab Separat Sci Analyt Chem, Dalian 116023, Peoples R China.
EM dhanjai83@gmail.com; xianbolu@dicp.ac.cn; chenjp@dicp.ac.cn
RI lu, xianbo/F-4363-2011
OI lu, xianbo/0000-0003-3983-7812; , DHANJAI/0000-0001-7164-7280
FU Chinese Academy of Sciences through President's International Fellowship
   Initiative (PIFI) [2015PM002]; National Natural Science Foundation of
   China [21577139]
FX This work was supported by the Chinese Academy of Sciences through
   President's International Fellowship Initiative (PIFI) for Postdoctoral
   Researcher, Dhanjai (2015PM002), by National Natural Science Foundation
   of China (21577139).
CR Aslan S, 2016, MICROCHIM ACTA, V183, P73, DOI 10.1007/s00604-015-1590-9
   Cao AM, 2006, J PHYS CHEM B, V110, P15858, DOI 10.1021/jp0632438
   Chen C, 2013, RSC ADV, V3, P4473, DOI 10.1039/c2ra22351a
   Chen JY, 2015, ANALYST, V140, P5578, DOI 10.1039/c5an00200a
   Chen LF, 2012, J SOLID STATE ELECTR, V16, P3323, DOI 10.1007/s10008-012-1773-9
   Choi HN, 2005, ANAL CHIM ACTA, V537, P179, DOI 10.1016/j.aca.2005.01.010
   Das P, 2016, BIOSENS BIOELECTRON, V79, P386, DOI 10.1016/j.bios.2015.12.055
   Devasenathipathy R, 2015, ENZYME MICROB TECH, V78, P40, DOI 10.1016/j.enzmictec.2015.06.006
   Dhanjai, 2018, TRAC-TREND ANAL CHEM, V98, P174, DOI 10.1016/j.trac.2017.11.010
   Dhanjai, 2018, ANAL CHIM ACTA, V998, P1, DOI 10.1016/j.aca.2017.09.048
   Dhanjai, 2017, J ELECTROCHEM SOC, V164, pH639, DOI 10.1149/2.1081709jes
   Dil EA, 2018, ULTRASON SONOCHEM, V40, P238, DOI 10.1016/j.ultsonch.2017.07.022
   Dil EA, 2017, ULTRASON SONOCHEM, V39, P374, DOI 10.1016/j.ultsonch.2017.05.011
   Dil EA, 2017, ULTRASON SONOCHEM, V34, P27, DOI 10.1016/j.ultsonch.2016.05.013
   Dil EA, 2015, NEW J CHEM, V39, P9407, DOI 10.1039/c5nj02217g
   Dou S, 2016, CHEM COMMUN, V52, P9727, DOI 10.1039/c6cc05244d
   Feng X, 2015, BIOSENS BIOELECTRON, V70, P411, DOI 10.1016/j.bios.2015.03.046
   Ghasemi E, 2015, J ELECTROANAL CHEM, V752, P60, DOI 10.1016/j.jelechem.2015.05.015
   Labib M, 2016, CHEM REV, V116, P9001, DOI 10.1021/acs.chemrev.6b00220
   Li J, 2014, SENSOR ACTUAT B-CHEM, V190, P549, DOI 10.1016/j.snb.2013.09.046
   Li J, 2013, BIOSENS BIOELECTRON, V41, P698, DOI 10.1016/j.bios.2012.09.059
   Li ZJ, 2016, MICROCHIM ACTA, V183, P1625, DOI 10.1007/s00604-016-1791-x
   Liu Y, 2007, ELECTROANAL, V19, P986, DOI 10.1002/elan.200603814
   Mani V, 2013, BIOSENS BIOELECTRON, V41, P309, DOI 10.1016/j.bios.2012.08.045
   Mehrabi F, 2017, ULTRASON SONOCHEM, V38, P672, DOI 10.1016/j.ultsonch.2016.08.012
   Ndamanisha JC, 2009, BIOELECTROCHEMISTRY, V77, P60, DOI 10.1016/j.bioelechem.2009.05.003
   Palanisamy S, 2014, COLLOID SURFACE B, V114, P164, DOI 10.1016/j.colsurfb.2013.10.006
   Palod PA, 2015, MAT SCI ENG C-MATER, V55, P420, DOI 10.1016/j.msec.2015.05.038
   Park JY, 2008, BIOTECHNOL BIOPROC E, V13, P431, DOI [10.1007/s12257-008-0150-0, 10.1007/S12257-008-0150-0]
   Qi PY, 2015, ACS CATAL, V5, P2659, DOI 10.1021/cs502093b
   Sengottaiyan C, 2017, B CHEM SOC JPN, V90, P955, DOI 10.1246/bcsj.20170092
   Shan CS, 2010, BIOSENS BIOELECTRON, V25, P1070, DOI 10.1016/j.bios.2009.09.024
   Su C, 2010, ELECTROANAL, V22, P1901, DOI 10.1002/elan.200900633
   Tang CW, 2008, THERMOCHIM ACTA, V473, P68, DOI 10.1016/j.tca.2008.04.015
   Teng F, 2015, MICROSYST TECHNOL, V21, P1337, DOI 10.1007/s00542-014-2159-y
   Thirumalraj B, 2015, RSC ADV, V5, P77651, DOI 10.1039/c5ra12018g
   Pham TN, 2017, SCI REP-UK, V7, DOI 10.1038/s41598-017-05215-1
   Walcarius A, 2017, SENSORS-BASEL, V17, DOI 10.3390/s17081863
   Wang GH, 2016, ANGEW CHEM INT EDIT, V55, P11101, DOI 10.1002/anie.201604673
   Wang K, 2011, BIOSENS BIOELECTRON, V26, P2252, DOI 10.1016/j.bios.2010.09.043
   Wang LX, 2011, TALANTA, V83, P1386, DOI 10.1016/j.talanta.2010.11.022
   Wang SQ, 2015, NANOSCALE, V7, P11460, DOI 10.1039/c5nr02526e
   Wang TY, 2013, SCI REP-UK, V3, DOI 10.1038/srep02693
   Wang YB, 2017, CHEM ENG J, V328, P1112, DOI 10.1016/j.cej.2017.07.042
   Wang Y, 2014, SENSOR ACTUAT B-CHEM, V193, P708, DOI 10.1016/j.snb.2013.11.105
   Xiang D, 2015, ANALYST, V140, P644, DOI 10.1039/c4an01549e
   Xu Q, 2014, SENSOR ACTUAT B-CHEM, V190, P562, DOI 10.1016/j.snb.2013.09.049
   Yang MH, 2010, ELECTROANAL, V22, P1223, DOI 10.1002/elan.200900556
   Ye C, 2015, MICROCHIM ACTA, V182, P2215, DOI 10.1007/s00604-015-1559-8
   Yu YY, 2014, BIOSENS BIOELECTRON, V52, P147, DOI 10.1016/j.bios.2013.08.043
   Zhang HF, 2011, SENSOR ACTUAT B-CHEM, V158, P23, DOI 10.1016/j.snb.2011.04.057
   Zhang Q, 2011, BIOSENS BIOELECTRON, V26, P2632, DOI 10.1016/j.bios.2010.11.024
   Zhao L, 2015, MICROCHIM ACTA, V182, P2055, DOI 10.1007/s00604-015-1555-z
NR 53
TC 25
Z9 25
U1 5
U2 190
PU ELSEVIER
PI AMSTERDAM
PA RADARWEG 29, 1043 NX AMSTERDAM, NETHERLANDS
SN 0039-9140
EI 1873-3573
J9 TALANTA
JI Talanta
PD OCT 1
PY 2019
VL 203
BP 112
EP 121
DI 10.1016/j.talanta.2019.05.056
PG 10
WC Chemistry, Analytical
WE Science Citation Index Expanded (SCI-EXPANDED)
SC Chemistry
GA IH2IT
UT WOS:000474319100015
PM 31202315
DA 2023-07-01
ER

PT J
AU Cornelis, P
   Wackers, G
   Thomas, I
   Brand, M
   Putzeys, T
   Gennaro, A
   Wubbenhorst, M
   Ingebrandt, S
   Wagner, P
AF Cornelis, Peter
   Wackers, Gideon
   Thomas, Isabelle
   Brand, Max
   Putzeys, Tristan
   Gennaro, Alessia
   Wubbenhorst, Michael
   Ingebrandt, Sven
   Wagner, Patrick
TI A Novel Modular Device for Biological Impedance Measurements: The
   Differential Impedimetric Sensor Cell (DISC)
SO PHYSICA STATUS SOLIDI A-APPLICATIONS AND MATERIALS SCIENCE
LA English
DT Article
DE biosensors; electrochemical impedance spectroscopy; impedance-based
   biosensors; label-free detection
ID BIOIMPEDANCE SPECTROSCOPY; BIOSENSOR APPLICATIONS; HISTAMINE;
   ELECTRODES; RECEPTORS; ALUMINUM; PLATFORM; FLUID
AB For medical diagnostics, food-safety analysis, and detection of environmental pollutants, simultaneous detection and quantification of multiple target molecules can be a great advantage. Impedimetric measurements using molecularly imprinted polymers (MIPs), antibodies or aptamers as biomimetic sensors are becoming a well-established technique for detecting, quantifying, and analyzing various biological targets such as DNA, proteins, and small molecules. The most commonly implemented systems use non-Faradaic impedance spectroscopy. Adding a redox probe such as silver/silver chloride allows for the use of Faradaic impedance spectroscopy techniques using redox-active molecules such as ferricyanide thereby extending the range of possible applications. Furthermore, the ability to perform differential measurements allows for the use of undiluted patient samples which significantly simplifies sample preparation. Therefore, adapting this low-cost technique to simultaneously perform differential measurements on multiple targets and making it easy to use has great potential in a wide range of applications. In this work, a system that meets these requirements is successfully designed and fabricated. Up to eight different targets can be quasi-simultaneously analyzed. Furthermore, the system is validated against a high-resolution dielectric spectrometer (Novocontrol, Alpha analyzer) using well-characterized samples at different temperatures over the whole frequency range (10Hz-100kHz).
C1 [Cornelis, Peter; Wackers, Gideon; Putzeys, Tristan; Gennaro, Alessia; Wubbenhorst, Michael; Wagner, Patrick] KULeuven, Dept Phys & Astron, Soft Matter Phys & Biophys Sect ZMB, Celestijnenlaan 200 D, B-3001 Leuven, Belgium.
   [Thomas, Isabelle; Brand, Max; Ingebrandt, Sven] Univ Appl Sci Kaiserslautern, Dept Informat & Microsyst Technol, Amerikastr 1, D-66482 Zweibrucken, Germany.
   [Putzeys, Tristan] KULeuven, Dept Neurosci, Res Grp Expt Otorhinolaryngol ExpORL, O& N 2 Herestr 49, B-3000 Leuven, Belgium.
C3 KU Leuven; University of Kaiserslautern; KU Leuven
RP Cornelis, P (通讯作者)，KULeuven, Dept Phys & Astron, Soft Matter Phys & Biophys Sect ZMB, Celestijnenlaan 200 D, B-3001 Leuven, Belgium.
EM peter.cornelis@kuleuven.be
RI Wagner, Patrick/K-6318-2015; Wübbenhorst, Michael/I-2036-2012; Wagner,
   Patrick/M-8492-2019
OI Wübbenhorst, Michael/0000-0002-4030-3925; Wagner,
   Patrick/0000-0002-4028-3629; Wackers, Gideon/0000-0003-1908-2467;
   GENNARO, ALESSIA/0000-0002-9245-3247; Cornelis,
   Peter/0000-0002-7218-0851; Putzeys, Tristan/0000-0002-0690-3636
FU Research Foundation Flanders FWO [G.0B25.14N]; KULeuven C1 project
   [C14/15/067]; KULeuven FLOF scholarship of Peter Cornelis; European
   Union of Max Brand and Isabelle Thomas
FX Financial support by the Research Foundation Flanders FWO, Project
   G.0B25.14N "Monitoring of gut functions and inflammation processes with
   biomimetic sensors based on molecularly imprinted polymers," the
   KULeuven C1 project, C14/15/067 "Smart Cellular Scaffolds," the KULeuven
   FLOF scholarship of Peter Cornelis and the ERASMUS travel fellowships of
   the European Union of Max Brand and Isabelle Thomas are gratefully
   acknowledged. Scientific advice by Heiko Iken and Prof. Dr.-Ing. Michael
   Josef Schoning from the Aachen University of Applied Sciences (FH
   Aachen), technical support by Werner Neefs and Valentijn Tuts (both in
   KULeuven) and AFM imaging by Dr. Olivier Deschaume (KULeuven) are
   greatly appreciated.
CR Bahadir EB, 2016, ARTIF CELL NANOMED B, V44, P248, DOI 10.3109/21691401.2014.942456
   BJELDANES LF, 1978, FOOD COSMET TOXICOL, V16, P157, DOI 10.1016/S0015-6264(78)80196-5
   Bouafsoun A, 2007, BIOELECTROCHEMISTRY, V70, P401, DOI 10.1016/j.bioelechem.2006.05.012
   Broeders J, 2011, PHYS STATUS SOLIDI A, V208, P1357, DOI 10.1002/pssa.201001199
   Chen W, 2010, J APPL PHYS, V108, DOI 10.1063/1.3457217
   Daniels JS, 2007, ELECTROANAL, V19, P1239, DOI 10.1002/elan.200603855
   DEVOS A, 1988, J PHYS CHEM SOLIDS, V49, P725, DOI 10.1016/0022-3697(88)90207-7
   Evertsson J, 2015, APPL SURF SCI, V349, P826, DOI 10.1016/j.apsusc.2015.05.043
   Gockenbach M., 2009, INVOLVE MATH J, V2, P439
   Ionescu RE, 2010, ELECTROCHIM ACTA, V55, P6228, DOI 10.1016/j.electacta.2009.11.029
   Jaffrin MY, 2008, MED ENG PHYS, V30, P1257, DOI 10.1016/j.medengphy.2008.06.009
   Jeurgens LPH, 2002, THIN SOLID FILMS, V418, P89, DOI 10.1016/S0040-6090(02)00787-3
   Katz E, 2003, ELECTROANAL, V15, P913, DOI 10.1002/elan.200390114
   Kleppisius A, 2017, PHYS STATUS SOLIDI A, V214, DOI 10.1002/pssa.201600921
   Lehane L, 2000, INT J FOOD MICROBIOL, V58, P1, DOI 10.1016/S0168-1605(00)00296-8
   Mager JR, 2008, CLIN NUTR, V27, P832, DOI 10.1016/j.clnu.2008.06.007
   Murib MS, 2013, PHYS STATUS SOLIDI A, V210, P911, DOI 10.1002/pssa.201200934
   Necas D, 2012, CENT EUR J PHYS, V10, P181, DOI 10.2478/s11534-011-0096-2
   Norman K, 2012, CLIN NUTR, V31, P854, DOI 10.1016/j.clnu.2012.05.008
   Peeters M, 2012, SENSOR ACTUAT B-CHEM, V171, P602, DOI 10.1016/j.snb.2012.05.040
   Peeters M, 2013, ANAL CHEM, V85, P1475, DOI 10.1021/ac3026288
   Posseckardt J, 2018, SENSOR ACTUAT B-CHEM, V255, P3417, DOI 10.1016/j.snb.2017.09.171
   Prodromidis MI, 2010, ELECTROCHIM ACTA, V55, P4227, DOI 10.1016/j.electacta.2009.01.081
   Riedel M, 2014, ANAL CHEM, V86, P7867, DOI 10.1021/ac501800q
   Thoelen R, 2008, BIOSENS BIOELECTRON, V23, P913, DOI 10.1016/j.bios.2007.08.020
   Nguya TP, 2017, SENSOR ACTUAT B-CHEM, V246, P461, DOI 10.1016/j.snb.2017.02.101
   Tran DT, 2011, BIOSENS BIOELECTRON, V26, P2987, DOI 10.1016/j.bios.2010.11.053
   van Grinsven B, 2011, LAB CHIP, V11, P1656, DOI 10.1039/c1lc20027e
   van Grinsven B, 2010, PHYS STATUS SOLIDI A, V207, P919, DOI 10.1002/pssa.200983305
   Vermeeren V, 2011, SENSOR ACTUAT B-CHEM, V157, P130, DOI 10.1016/j.snb.2011.03.037
   Wright SH, 2004, ADV PHYSIOL EDUC, V28, P139, DOI 10.1152/advan.00029.2004
   ZHOU DM, 1994, PROCEEDINGS OF THE 16TH ANNUAL INTERNATIONAL CONFERENCE OF THE IEEE ENGINEERING IN MEDICINE AND BIOLOGY SOCIETY - ENGINEERING ADVANCES: NEW OPPORTUNITIES FOR BIOMEDICAL ENGINEERS, PTS 1&2, P832, DOI 10.1109/IEMBS.1994.415168
NR 32
TC 1
Z9 1
U1 1
U2 21
PU WILEY-V C H VERLAG GMBH
PI WEINHEIM
PA POSTFACH 101161, 69451 WEINHEIM, GERMANY
SN 1862-6300
EI 1862-6319
J9 PHYS STATUS SOLIDI A
JI Phys. Status Solidi A-Appl. Mat.
PD AUG 8
PY 2018
VL 215
IS 15
SI SI
AR 1701029
DI 10.1002/pssa.201701029
PG 8
WC Materials Science, Multidisciplinary; Physics, Applied; Physics,
   Condensed Matter
WE Science Citation Index Expanded (SCI-EXPANDED)
SC Materials Science; Physics
GA GP6PT
UT WOS:000441005700022
DA 2023-07-01
ER

PT J
AU Jiang, XY
   Wang, HJ
   Yuan, R
   Chai, YQ
AF Jiang, Xinya
   Wang, Huijun
   Yuan, Ruo
   Chai, Yaqin
TI Functional Three-Dimensional Porous Conductive Polymer Hydrogels for
   Sensitive Electrochemiluminescence in Situ Detection of H2O2 Released
   from Live Cells
SO ANALYTICAL CHEMISTRY
LA English
DT Article
ID RATIOMETRIC FLUORESCENT-PROBE; ELECTROCHEMICAL DETECTION; SILVER
   NANOPARTICLES; LIVING CELLS; CHEMILUMINESCENCE; PEROXIDE; ELECTRODE;
   NANOWIRES; COMPOSITE; GELS
AB Reliable and sensitive in situ detection of molecules released from live cells attracts tremendous research interest, as it shows significance in pathological and physiological investigation. In the present work, a novel electrochemiluminescent (ECL) luminophore, N-(aminobutyl)- N-(ethylisoluminol)-functionalized Ag nanoparticles modified three-dimensional (3D) polyaniline-phytic acid conducting hydrogel (ABEI-Ag@PAni-PA), is synthesized to adhere cells for in situ sensitive ECL detection of hydrogen peroxide (H2O2) released from live cells. The obtained 3D nanostructured ABEI-Ag@PAni-PA conducting hydrogels synergize the advantages of a conducting hydrogel and a nanoparticle catalyst, in which the PAni-PA conducting hydrogels benefit the cell adhesion and high loading density of the ABEI-Ag luminescent material due to their good biocompatibility, porous structure, and 3D continuous framework. Importantly, compared with the traditional procedure for detection of H2O2 released from cells in solution, adhesion of cells on ABEI-Ag@PAni-PA conducting hydrogels provides a short diffusion distance to reaction sites for H2O2, thus realizing sensitive in situ monitoring of H2O2 released from cells under drug stimulation. With good biocompatibility, high sensitivity, and easy preparation, the ECL biosensor based on ABEI-Ag@PAni-PA conducting hydrogels can be expanded to detect other molecules released from cells, which may facilitate the investigation of pathology and physiology.
C1 [Jiang, Xinya; Wang, Huijun; Yuan, Ruo; Chai, Yaqin] Southwest Univ, Coll Chem & Chem Engn, Key Lab Luminescent & Real Time Analyt Chem, Minist Educ, Chongqing 400715, Peoples R China.
C3 Southwest University - China
RP Yuan, R; Chai, YQ (通讯作者)，Southwest Univ, Coll Chem & Chem Engn, Key Lab Luminescent & Real Time Analyt Chem, Minist Educ, Chongqing 400715, Peoples R China.
EM yuanruo@swu.edu.cn; yqchai@swu.edu.cn
RI Wang, Hui/HMU-9512-2023; wang, huimin/HDM-8421-2022; wang,
   hao/HSE-7975-2023; wang, hui/GRS-4730-2022; wang, hui/HSG-6135-2023
FU NNSF of China [51473136, 21775124, 21675129, 21575116]; China-Singapore
   Plan (Chongqing); Chongqing Postdoctoral Science Foundation [Xm2017016];
   Fundamental Research Funds for the Central Universities [XDJK2018AA003];
   China Postdoctoral Science Foundation, China [2016M602626]
FX This work was financially supported by the NNSF of China (51473136,
   21775124, 21675129, 21575116), the China-Singapore Plan (Chongqing) and
   the Chongqing Postdoctoral Science Foundation (Xm2017016), the
   Fundamental Research Funds for the Central Universities (XDJK2018AA003),
   and the China Postdoctoral Science Foundation (2016M602626), China.
CR Asberg P, 2003, BIOSENS BIOELECTRON, V19, P199, DOI 10.1016/S0956-5663(03)00220-3
   Bryan AM, 2016, CHEM MATER, V28, P5989, DOI 10.1021/acs.chemmater.6b01762
   Cai ZY, 2015, ANGEW CHEM INT EDIT, V54, P13036, DOI 10.1002/anie.201506205
   Chen S, 2014, ANAL CHEM, V86, P6689, DOI 10.1021/ac501497d
   Cheng CF, 2018, ANAL CHEM, V90, P1983, DOI 10.1021/acs.analchem.7b04070
   Dong BL, 2016, ADV MATER, V28, P8755, DOI 10.1002/adma.201602939
   Farrokhnia M, 2017, SENSOR ACTUAT B-CHEM, V246, P979, DOI 10.1016/j.snb.2017.02.066
   Galaris D, 2008, CANCER LETT, V266, P21, DOI 10.1016/j.canlet.2008.02.038
   Gao CC, 2017, ANAL CHEM, V89, P12945, DOI 10.1021/acs.analchem.7b03809
   Guo CX, 2010, ADV MATER, V22, P5164, DOI 10.1002/adma.201001699
   Gupta MK, 2014, J AM CHEM SOC, V136, P14896, DOI 10.1021/ja507626y
   Hao GP, 2014, ACS NANO, V8, P7138, DOI 10.1021/nn502065u
   He Y, 2014, ANAL CHEM, V86, P12166, DOI 10.1021/ac503123q
   He Y, 2011, CHEM COMMUN, V47, P10692, DOI 10.1039/c1cc14389a
   Hu FX, 2015, ADV FUNCT MATER, V25, P5924, DOI 10.1002/adfm.201502341
   Janata J, 2003, NAT MATER, V2, P19, DOI 10.1038/nmat768
   Jiang P, 2004, CHEM-EUR J, V10, P4817, DOI 10.1002/chem.200400318
   Jiang XY, 2016, ANAL CHEM, V88, P9243, DOI 10.1021/acs.analchem.6b02501
   Kitte SA, 2017, ANAL CHEM, V89, P9864, DOI 10.1021/acs.analchem.7b01939
   Kopecek J, 2002, NATURE, V417, P388, DOI 10.1038/417388a
   Li LL, 2015, NANO LETT, V15, P1146, DOI 10.1021/nl504217p
   Li LL, 2017, ANAL CHEM, V89, P358, DOI 10.1021/acs.analchem.6b04675
   Li ZZ, 2016, ANAL CHEM, V88, P7724, DOI 10.1021/acs.analchem.6b01637
   Lian ML, 2016, ACS APPL MATER INTER, V8, P25036, DOI 10.1021/acsami.6b05409
   Lin MT, 2006, NATURE, V443, P787, DOI 10.1038/nature05292
   Lou JZ, 2018, BIOMATERIALS, V154, P213, DOI 10.1016/j.biomaterials.2017.11.004
   Mai LQ, 2011, NANO LETT, V11, P4992, DOI 10.1021/nl202943b
   Mao XX, 2018, CHEM SCI, V9, P811, DOI 10.1039/c7sc03716c
   Miller EW, 2010, P NATL ACAD SCI USA, V107, P15681, DOI 10.1073/pnas.1005776107
   Noh J, 2015, NAT COMMUN, V6, DOI 10.1038/ncomms7907
   Pan LJ, 2012, P NATL ACAD SCI USA, V109, P9287, DOI 10.1073/pnas.1202636109
   Pramanik D, 2011, J AM CHEM SOC, V133, P81, DOI 10.1021/ja1084578
   Qi LM, 2016, ANAL CHEM, V88, P1123, DOI 10.1021/acs.analchem.5b04304
   Ren MG, 2017, ANAL CHEM, V89, P552, DOI 10.1021/acs.analchem.6b04385
   Ren MG, 2016, BIOSENS BIOELECTRON, V79, P237, DOI 10.1016/j.bios.2015.12.046
   Richter MM, 2004, CHEM REV, V104, P3003, DOI 10.1021/cr020373d
   Shi Y, 2017, NANO LETT, V17, P1906, DOI 10.1021/acs.nanolett.6b05227
   Sun XL, 2012, NANO LETT, V12, P4859, DOI 10.1021/nl302358e
   Sun YJ, 2017, ANAL CHEM, V89, P3761, DOI 10.1021/acs.analchem.7b00248
   Valenti G, 2016, J AM CHEM SOC, V138, P15935, DOI 10.1021/jacs.6b08239
   Wang CI, 2012, ANAL CHEM, V84, P9706, DOI 10.1021/ac300867s
   Wu G, 2006, J POWER SOURCES, V155, P118, DOI 10.1016/j.jpowsour.2005.04.035
   Wu YB, 2017, ACS NANO, V11, P5646, DOI 10.1021/acsnano.7b01062
   Zhao CX, 2018, ANAL CHEM, V90, P2201, DOI 10.1021/acs.analchem.7b04544
   Zhao F, 2017, ACCOUNTS CHEM RES, V50, P1734, DOI 10.1021/acs.accounts.7b00191
   Zhuang M, 2014, ANAL CHEM, V86, P1829, DOI 10.1021/ac403810g
NR 46
TC 98
Z9 100
U1 18
U2 486
PU AMER CHEMICAL SOC
PI WASHINGTON
PA 1155 16TH ST, NW, WASHINGTON, DC 20036 USA
SN 0003-2700
EI 1520-6882
J9 ANAL CHEM
JI Anal. Chem.
PD JUL 17
PY 2018
VL 90
IS 14
BP 8462
EP 8469
DI 10.1021/acs.analchem.8b01168
PG 8
WC Chemistry, Analytical
WE Science Citation Index Expanded (SCI-EXPANDED)
SC Chemistry
GA GN8GM
UT WOS:000439397700026
PM 29926718
DA 2023-07-01
ER

PT J
AU Hai, WF
   Goda, T
   Takeuchi, H
   Yamaoka, S
   Horiguchi, Y
   Matsumoto, A
   Miyahara, Y
AF Hai, Wenfeng
   Goda, Tatsuro
   Takeuchi, Hiroaki
   Yamaoka, Shoji
   Horiguchi, Yukichi
   Matsumoto, Akira
   Miyahara, Yuji
TI Specific Recognition of Human Influenza Virus with PEDOT Bearing Sialic
   Acid-Terminated Trisaccharides
SO ACS APPLIED MATERIALS & INTERFACES
LA English
DT Article
DE PEDOT; influenza virus; glycosylation; recognition; impedance; QCM;
   potentiometry
ID ORGANIC ELECTROCHEMICAL TRANSISTORS; FIELD-EFFECT TRANSISTOR;
   QUARTZ-CRYSTAL MICROBALANCE; SURFACE-PLASMON RESONANCE; PROTEIN
   ADSORPTION; CONDUCTING POLYMER; LABEL-FREE; BIOMEDICAL APPLICATIONS;
   NEURAL INTERFACES; GLUCOSE SENSOR
AB Conducting polymers are good candidates for biosensor applications when molecular recognition element is imparted. We developed trisaccharide-grafted conducting polymers for label-free detection of the human influenza A virus (H1N1) with high sensitivity and specificity. A 3,4-ethylenedioxythiophene (EDOT) derivative bearing an oxylamine moiety was electrochemically copolymerized with EDOT. The obtained film was characterized by cyclic voltammetry, X-ray photoelectron spectroscopy, scanning electron microscopy, stylus surface profilometer, and AC-impedance spectroscopy. The trisaccharides comprising Sia-alpha 2,6'-Gal-Glu (2,6-sialyllactose) or Sia-alpha 2,3'-Gal-Glu (2,3sialyllactose) were covalently introduced to the side chain of the conducting polymers as a ligand for viral recognition. Immobilization of sialyllactose was confirmed by quartz crystal microbalance (QCM) and water contact angle measurements. Specific interaction of 2,6-sialyllactose with hemagglutinin in the envelope of the human influenza A virus (H1N1) was detected by QCM and potentiometry with enhanced sensitivity by 2 orders of magnitude when compared with that of commercially available kits. The developed conducting polymers possessing specific virus recognition are a good candidate material for wearable monitoring and point-of-care testing because of their processability and mass productivity in combination with printing
C1 [Hai, Wenfeng; Goda, Tatsuro; Horiguchi, Yukichi; Matsumoto, Akira; Miyahara, Yuji] TMDU, Inst Biomat & Bioengn, Chiyoda Ku, 2-3-10 Kanda Surugadai, Tokyo 1010062, Japan.
   [Takeuchi, Hiroaki; Yamaoka, Shoji] TMDU, Dept Mol Virol, Bunkyo Ku, 1-5-45 Yushima, Tokyo 1138510, Japan.
C3 Tokyo Medical & Dental University (TMDU); Tokyo Medical & Dental
   University (TMDU)
RP Goda, T; Miyahara, Y (通讯作者)，TMDU, Inst Biomat & Bioengn, Chiyoda Ku, 2-3-10 Kanda Surugadai, Tokyo 1010062, Japan.
EM goda.bsr@tmd.ac.jp; miyahara.bsr@tmd.ac.jp
RI Matsumoto, Akira/HIR-9389-2022; Matsumoto, Akira/B-6935-2011; Horiguchi,
   Yukichi/F-4746-2015; hai, wenfeng/ABD-4186-2021; Goda,
   Tatsuro/B-6484-2011
OI Matsumoto, Akira/0000-0002-7568-8677; Horiguchi,
   Yukichi/0000-0002-6748-9643; Goda, Tatsuro/0000-0003-2688-8186; Wenfeng,
   Hai/0000-0002-6372-2807
FU MEXT of Japan [26107705]; Futaba Electronics Foundation; ImPACT Miyata
   program from the JST agency; Grants-in-Aid for Scientific Research
   [26107705] Funding Source: KAKEN
FX T.G. is grateful for financial support from a Grant-in-Aid for
   Scientific Research on Innovative Areas (26107705) from MEXT of Japan,
   and the Futaba Electronics Foundation. W.H., T.G., Y.H., A.M., and Y.M.
   acknowledge financial support from the ImPACT Miyata program from the
   JST agency. We acknowledge Prof. K. Mitsubayashi at TMDU for offering
   the use of the stylus surface profiler and Prof. K. Ishihara at the
   University of Tokyo for providing access to a XPS.
CR After J. A., 2010, NANO LETT, V10, P4858
   Balint R, 2014, ACTA BIOMATER, V10, P2341, DOI 10.1016/j.actbio.2014.02.015
   BRUCKENSTEIN S, 1985, ELECTROCHIM ACTA, V30, P1295, DOI 10.1016/0013-4686(85)85005-2
   Bu HB, 2011, TETRAHEDRON, V67, P1114, DOI 10.1016/j.tet.2010.12.022
   Chen CH, 2015, ACS APPL MATER INTER, V7, P21931, DOI 10.1021/acsami.5b06526
   Critchley P, 2004, BIOORGAN MED CHEM, V12, P2773, DOI 10.1016/j.bmc.2004.02.042
   Darmanin T, 2011, J AM CHEM SOC, V133, P15627, DOI 10.1021/ja205283b
   Futamura K, 2008, LANGMUIR, V24, P10340, DOI 10.1021/la801017h
   Galan T, 2015, BIOSENS BIOELECTRON, V74, P751, DOI 10.1016/j.bios.2015.07.037
   GIGA Y, 1985, BIOCHEMISTRY-US, V24, P4461, DOI 10.1021/bi00337a030
   Goda T, 2015, ACS APPL MATER INTER, V7, P27440, DOI 10.1021/acsami.5b09325
   Goda T, 2015, BIOSENS BIOELECTRON, V73, P174, DOI 10.1016/j.bios.2015.05.067
   Goda T, 2012, LANGMUIR, V28, P14730, DOI 10.1021/la302977s
   Gopinath SCB, 2014, BIOSENS BIOELECTRON, V61, P357, DOI 10.1016/j.bios.2014.05.024
   Green RA, 2009, BIOMATERIALS, V30, P3637, DOI 10.1016/j.biomaterials.2009.03.043
   Groenendaal BL, 2000, ADV MATER, V12, P481, DOI 10.1002/(SICI)1521-4095(200004)12:7<481::AID-ADMA481>3.0.CO;2-C
   Guo BL, 2013, PROG POLYM SCI, V38, P1263, DOI 10.1016/j.progpolymsci.2013.06.003
   Guo X, 2017, SENSOR ACTUAT B-CHEM, V240, P1075, DOI 10.1016/j.snb.2016.09.099
   Hideshima S, 2013, ANAL CHEM, V85, P5641, DOI 10.1021/ac401085c
   Horiguchi Y, 2017, BIOSENS BIOELECTRON, V92, P234, DOI 10.1016/j.bios.2017.02.023
   Kergoat L, 2014, ADV MATER, V26, P5658, DOI 10.1002/adma.201401608
   Lapkowski M, 2000, SYNTHETIC MET, V110, P79, DOI 10.1016/S0379-6779(99)00271-4
   Lee C, 2013, BIOSENS BIOELECTRON, V42, P236, DOI 10.1016/j.bios.2012.10.067
   Lee GC, 2010, VIROL J, V7, DOI 10.1186/1743-422X-7-244
   Liao CZ, 2015, ADV MATER, V27, P7493, DOI 10.1002/adma.201402625
   Lin JH, 2015, BIOSENS BIOELECTRON, V67, P546, DOI 10.1016/j.bios.2014.09.037
   Liu J, 2008, SENSOR ACTUAT B-CHEM, V135, P195, DOI 10.1016/j.snb.2008.08.009
   Luo SC, 2008, LANGMUIR, V24, P8071, DOI 10.1021/la800333g
   Luo SC, 2012, CHEM COMMUN, V48, P6942, DOI 10.1039/c2cc31789c
   Luo SC, 2012, ACS NANO, V6, P3018, DOI 10.1021/nn300737e
   Maeda Y, 2012, NANOSCALE RES LETT, V7, P1, DOI 10.1186/1556-276X-7-108
   MAITI SN, 1986, TETRAHEDRON LETT, V27, P1423, DOI 10.1016/S0040-4039(00)84275-6
   Mantione D, 2016, MACROMOL BIOSCI, V16, P1227, DOI 10.1002/mabi.201600059
   Marzocchi M, 2015, ACS APPL MATER INTER, V7, P17993, DOI 10.1021/acsami.5b04768
   Matsumoto A, 2009, ADV MATER, V21, P4372, DOI 10.1002/adma.200900693
   Medina RA, 2011, NAT REV MICROBIOL, V9, P590, DOI 10.1038/nrmicro2613
   Moscona A, 2005, NEW ENGL J MED, V353, P1363, DOI 10.1056/NEJMra050740
   Pal RK, 2016, BIOSENS BIOELECTRON, V81, P294, DOI 10.1016/j.bios.2016.03.010
   Rivnay J, 2014, CHEM MATER, V26, P679, DOI 10.1021/cm4022003
   Sawada T, 2010, J AM CHEM SOC, V132, P16862, DOI 10.1021/ja105051e
   Segura JL, 2006, CHEM MATER, V18, P2834, DOI 10.1021/cm0602085
   Sessolo M, 2013, ADV MATER, V25, P2135, DOI 10.1002/adma.201204322
   Simon DT, 2016, CHEM REV, V116, P13009, DOI 10.1021/acs.chemrev.6b00146
   Skehel JJ, 2000, ANNU REV BIOCHEM, V69, P531, DOI 10.1146/annurev.biochem.69.1.531
   Someya T, 2016, NATURE, V540, P379, DOI 10.1038/nature21004
   Strakosas X, 2016, J MATER CHEM B, V4, P4952, DOI 10.1039/c6tb00852f
   Subbarao K, 1998, SCIENCE, V279, P393, DOI 10.1126/science.279.5349.393
   Sundfors F, 2002, ELECTROCHIM ACTA, V47, P2245, DOI 10.1016/S0013-4686(02)00063-4
   Tang H, 2011, BIOSENS BIOELECTRON, V26, P4559, DOI 10.1016/j.bios.2011.05.025
   Truica-Marasescu F, 2004, PLASMA PROCESS POLYM, V1, P153, DOI 10.1002/ppap.200400020
   Vemula SV, 2016, VIRUSES-BASEL, V8, DOI 10.3390/v8040096
   Wallace GG, 2009, SCIENCE, V324, P185, DOI 10.1126/science.1168346
   Wang RH, 2013, BIOSENS BIOELECTRON, V42, P148, DOI 10.1016/j.bios.2012.10.038
   Welch ME, 2015, J POLYM SCI POL CHEM, V53, P372, DOI 10.1002/pola.27392
   Wen YP, 2012, SYNTHETIC MET, V162, P1308, DOI 10.1016/j.synthmet.2012.03.004
   Williamson A, 2015, ADV MATER, V27, P3138, DOI 10.1002/adma.201500482
   Zhao HC, 2013, ACS APPL MATER INTER, V5, P4536, DOI 10.1021/am400135c
NR 57
TC 60
Z9 61
U1 3
U2 94
PU AMER CHEMICAL SOC
PI WASHINGTON
PA 1155 16TH ST, NW, WASHINGTON, DC 20036 USA
SN 1944-8244
J9 ACS APPL MATER INTER
JI ACS Appl. Mater. Interfaces
PD APR 26
PY 2017
VL 9
IS 16
BP 14162
EP 14170
DI 10.1021/acsami.7b02523
PG 9
WC Nanoscience & Nanotechnology; Materials Science, Multidisciplinary
WE Science Citation Index Expanded (SCI-EXPANDED)
SC Science & Technology - Other Topics; Materials Science
GA ET5KE
UT WOS:000400321800040
PM 28379685
DA 2023-07-01
ER

PT J
AU Chandra, U
   Swamy, BEK
   Kumar, M
   Gebisa, AW
   Praveen, M
AF Chandra, Umesh
   Swamy, B. E. Kumara
   Kumar, Mohan
   Gebisa, Aboma Wagari
   Praveen, M.
TI Simple flame etching of pencil electrode for dopamine oxidation in
   presence of ascorbic acid and uric acid
SO INTERNATIONAL JOURNAL OF NANOTECHNOLOGY
LA English
DT Article
DE graphite pencil electrode; GPE; flame etching; dopamine; biosensor;
   simultaneous
ID GLASSY-CARBON ELECTRODE; ELECTROCHEMICAL DETECTION; VOLTAMMETRIC
   DETERMINATION; GRAPHENE OXIDE; SENSOR; NANOTUBES; FORM
AB The simple graphite pencil electrode (GPE) tip was etched by burning it using match stick. A dark black coloured deposition was observed in the etched portion. This etched portion of GPE was subjected to characterisation by X-ray diffraction (XRD), and Scanning Electron Microscopy. Further this etched electrode was used for simultaneous investigation of dopamine and ascorbic acid in 0.2 M phosphate buffer of pH 7.4. The modified GPE was stable and reproducible towards detection of dopamine. The stability of this flame etched electrode towards dopamine was characterised by applying multiple cycles. The effect of scan rate was found to be adsorption-controlled electrode process. The detection limit was found to be 3.4708 x 10(-7) M and quantification limit was found to be 11.5693 x 10(-7) M. The flame etched electrode applied for the detection of dopamine in presence of ascorbic acid and uric acid. The electrode showed excellent selectivity for the resolution of dopamine, ascorbic acid and uric acid with respective oxidation and reduction peak potentials. The effect of interference was examined by varying the concentration of one species while other two were kept constant by using differential pulse voltammetric technique.
C1 [Chandra, Umesh; Kumar, Mohan; Gebisa, Aboma Wagari] Jimma Univ, Jimma Inst Technol, Sch Mat Sci & Engn, POB 378, Jimma, Ethiopia.
   [Swamy, B. E. Kumara; Kumar, Mohan] Kuvempu Univ, Dept PG Studies & Res Ind Chem, Shimoga 577451, Karnataka, India.
   [Praveen, M.] MSRIT, Dept Chem, Bengaluru 560097, India.
C3 Jimma University; Kuvempu University; Ramaiah Institute of Technology
RP Chandra, U (通讯作者)，Jimma Univ, Jimma Inst Technol, Sch Mat Sci & Engn, POB 378, Jimma, Ethiopia.
EM umeshkiran17@gmail.com; kumaraswamy21@yahoo.com;
   mohankumar.mogi@gmail.com; wagari.aboma@gmail.com;
   saintypraveen@gmail.com
RI SWAMY, B E KUMARA/AAF-3663-2019; Kumar, Mohan/HMV-9871-2023; M,
   Praveen/AFV-5567-2022
OI M, Praveen/0000-0002-1637-2066; Kumar, Mohan/0000-0003-1986-6384; Swamy,
   Dr.B.E.Kumara/0000-0002-2433-0739
CR Alipour E, 2015, J CHIN CHEM SOC-TAIP, V62, P461, DOI 10.1002/jccs.201400391
   Asadpour-Zeynali K, 2013, J CHIN CHEM SOC-TAIP, V60, P1253, DOI 10.1002/jccs.201300117
   Ban FY, 2012, INT J ELECTROCHEM SC, V7, P4345
   Chandra U., 2015, INT J CURR ADV RES, V4, P237
   Chandra U., 2011, AM J ANAL CHEM, V2, P262, DOI DOI 10.4236/AJAC.2011.22032
   Chandra U, 2011, INT J ELECTROCHEM, V2011, DOI 10.4061/2011/512692
   Chandra U, 2011, ANAL METHODS-UK, V3, P2068, DOI 10.1039/c1ay05179b
   Chandra U, 2010, CHINESE CHEM LETT, V21, P1490, DOI 10.1016/j.cclet.2010.07.016
   Choukairi M., 2007, IJIRSET, V3, P11159
   Eksin E, 2014, ELECTROANAL, V26, P1945, DOI 10.1002/elan.201400203
   Erdem A, 2014, ELECTROANAL, V26, P2580, DOI 10.1002/elan.201400354
   Huang JS, 2008, BIOSENS BIOELECTRON, V24, P632, DOI 10.1016/j.bios.2008.06.011
   Joo SH, 2001, NATURE, V412, P169, DOI 10.1038/35084046
   Junior LR, 2000, J ELECTROANAL CHEM, V481, P34, DOI 10.1016/S0022-0728(99)00474-X
   Kawde AN, 2015, J ELECTROANAL CHEM, V740, P68, DOI 10.1016/j.jelechem.2015.01.005
   Kim YR, 2010, BIOSENS BIOELECTRON, V25, P2366, DOI 10.1016/j.bios.2010.02.031
   Lee J, 1999, CHEM COMMUN, P2177, DOI 10.1039/a906872d
   Li J., 2012, AM J ANAL CHEM, V3, P195, DOI DOI 10.4236/ajac.2012.33028
   Liang CD, 2003, ANAL CHEM, V75, P4904, DOI 10.1021/ac030146r
   Lobo MJ, 1997, ELECTROANAL, V9, P191, DOI 10.1002/elan.1140090302
   Majidi MR, 2013, ELECTROANAL, V25, P1742, DOI 10.1002/elan.201300082
   Pala BB, 2014, APPL SURF SCI, V303, P37, DOI 10.1016/j.apsusc.2014.02.039
   Pokpas K, 2014, INT J ELECTROCHEM SC, V9, P736
   Rahman MM, 2009, ANAL BIOCHEM, V384, P159, DOI 10.1016/j.ab.2008.09.030
   Raoof JB, 2005, ELECTROCHIM ACTA, V50, P4694, DOI 10.1016/j.electacta.2005.03.002
   Sun CL, 2011, BIOSENS BIOELECTRON, V26, P3450, DOI 10.1016/j.bios.2011.01.023
   Tang CF, 2008, ANAL BIOCHEM, V380, P174, DOI 10.1016/j.ab.2008.06.004
   Temerk YM, 2013, ELECTROANAL, V25, P1381, DOI 10.1002/elan.201300002
   Venton BJ, 2003, ANAL CHEM, V75, p414A, DOI 10.1021/ac031421c
   Xue KH, 2004, CHEM PHYS LETT, V391, P243, DOI 10.1016/j.cplett.2004.05.023
   Zhang YZ, 2005, FRONT BIOSCI, V10, P23, DOI 10.2741/1502
   Zhou JQ, 2013, SENSORS-BASEL, V13, P14029, DOI 10.3390/s131014029
NR 32
TC 3
Z9 3
U1 2
U2 16
PU INDERSCIENCE ENTERPRISES LTD
PI GENEVA
PA WORLD TRADE CENTER BLDG, 29 ROUTE DE PRE-BOIS, CASE POSTALE 856, CH-1215
   GENEVA, SWITZERLAND
SN 1475-7435
EI 1741-8151
J9 INT J NANOTECHNOL
JI Int. J. Nanotechnol.
PY 2017
VL 14
IS 9-11
SI SI
BP 739
EP 751
DI 10.1504/IJNT.2017.086760
PG 13
WC Nanoscience & Nanotechnology; Materials Science, Multidisciplinary
WE Science Citation Index Expanded (SCI-EXPANDED)
SC Science & Technology - Other Topics; Materials Science
GA FM5WU
UT WOS:000415114000005
DA 2023-07-01
ER

PT J
AU Huang, N
   Liu, ML
   Deng, JH
   Wang, LP
   Zhang, YY
   Yao, SZ
AF Huang Na
   Liu Mei-Ling
   Deng Jian-Hui
   Wang Lin-Ping
   Zhang You-Yu
   Yao Shou-Zhuo
TI Fabrication of New GH-CS/Fc-NH2/Cytc Modified Electrode and Its
   Application in Detection of Nitrite
SO CHINESE JOURNAL OF ANALYTICAL CHEMISTRY
LA English
DT Article
DE Ferrocene-terminated phenylethynyamine; Cytochrome C; Graphene; Sodium
   nitrite; Electrocatalysis
ID CYTOCHROME-C; NITRATE; REDUCTION; BIOSENSOR; COPPER
AB Highly conjugated linear molecular wires are one of the basic elements for constructing molecular electronic devices. Among these conjugated compounds, ferrocene-terminated compounds as well as their derivatives were widely studied because of their ideal electrochemical activity. Based on these, a new ferrocene-terminated phenylethynyaniline (Fc-NH2) was synthesized by Sonogashira cross coupling reaction. The structure of the target compound was identified by infrared (IR), nuclear magnetic resonance (NMR), mass spectra (MS) and cyclic voltammetry (CV). By combining the graphene-chitosan (GH-CS) and Fc-NH2, a new composite of GH-CS/Fc-NH2 was prepared and then used for immobilization of Cytc to prepare the GH-CS/Fc-NH2/cytochrome c (Cytc)/GCE. It was found from the CV result that a pair of peaks near. -0.2 V was appeared, which could be attributed to Cytc. The GH-CS/Fc-NH2/Cytc modified GCE shows good catalysis towards NaNO2, and good linear relationship was found in the range of 1.0 x 10(-7-)1.5 x 10(-4) M with the detection limit bellow 4.0 x 10(-8) M. Therefore, Cytc could be immobilized on the GH-CS/Fc-NH2 and the direct electron transfer was realized between the electrode and solution, and showed good prospect for detection of NaNO2.
C1 [Huang Na; Liu Mei-Ling; Deng Jian-Hui; Wang Lin-Ping; Zhang You-Yu; Yao Shou-Zhuo] Hunan Normal Univ, Coll Chem & Chem Engn, Key Lab Chem Biol & Tradit Chinese Med Res, Minist Educ, Changsha 410081, Hunan, Peoples R China.
C3 Hunan Normal University
RP Liu, ML (通讯作者)，Hunan Normal Univ, Coll Chem & Chem Engn, Key Lab Chem Biol & Tradit Chinese Med Res, Minist Educ, Changsha 410081, Hunan, Peoples R China.
EM liumeilingww@126.com
RI Zhang, Youyu/D-9617-2013; Zhang, Yaoyao/GWD-0693-2022
OI Zhang, Youyu/0000-0002-7502-6817; Liu, Meiling/0000-0002-1506-1143
FU National Natural Science Foundation of China [21305042, 21275051,
   21375037]; Science and Technology Department of Hunan Province, China
   [14JJ4030, 13JJ2020]; Aid Program for Science and Technology Innovative
   Research Team in Higher Educational Institutions of Hunan Province;
   State Key Laboratory of Chemo/Biosensing and Chemometrics, China
   [2013013]; Aid Program for Science and Technology Innovative Research
   Team in Higher Educational Institutions of Hunan Province, China
FX This work is sponsored by the National Natural Science Foundation of
   China (Nos. 21305042, 21275051, 21375037), the Science and Technology
   Department of Hunan Province, China (Nos. 14JJ4030, 13JJ2020), and the
   Aid Program for Science and Technology Innovative Research Team in
   Higher Educational Institutions of Hunan Province. State Key Laboratory
   of Chemo/Biosensing and Chemometrics, China (No. 2013013) and the Aid
   Program for Science and Technology Innovative Research Team in Higher
   Educational Institutions of Hunan Province, China.
CR Cammack R, 1999, BBA-BIOENERGETICS, V1411, P475, DOI 10.1016/S0005-2728(99)00033-X
   Cui LL, 2013, ELECTROCHIM ACTA, V88, P559, DOI 10.1016/j.electacta.2012.10.127
   Cui L, 2012, SENSOR ACTUAT B-CHEM, V161, P641, DOI 10.1016/j.snb.2011.10.083
   Dreyse P, 2011, ELECTROCHIM ACTA, V56, P5230, DOI 10.1016/j.electacta.2011.03.028
   DUNHAM AJ, 1995, ANAL CHEM, V67, P220, DOI 10.1021/ac00097a033
   Geim AK, 2007, NAT MATER, V6, P183, DOI 10.1038/nmat1849
   HUMMERS WS, 1958, J AM CHEM SOC, V80, P1339, DOI 10.1021/ja01539a017
   Koh WCA, 2008, BIOSENS BIOELECTRON, V23, P1374, DOI 10.1016/j.bios.2007.12.008
   Li XR, 2012, ADV FUNCT MATER, V22, P1981, DOI 10.1002/adfm.201103025
   Liu ML, 2012, ANALYST, V137, P4577, DOI 10.1039/c2an35708a
   Madasamy T, 2014, BIOSENS BIOELECTRON, V52, P209, DOI 10.1016/j.bios.2013.08.036
   Nilsson KF, 2011, BIOCHEM PHARMACOL, V82, P248, DOI 10.1016/j.bcp.2011.04.005
   Pagliano E, 2014, ANAL CHIM ACTA, V824, P36, DOI 10.1016/j.aca.2014.03.018
   Qin C, 2013, SENSOR ACTUAT B-CHEM, V181, P375, DOI 10.1016/j.snb.2013.01.052
   Serra AS, 2011, ANAL CHIM ACTA, V693, P41, DOI 10.1016/j.aca.2011.03.029
   Shie JW, 2008, TALANTA, V74, P1659, DOI 10.1016/j.talanta.2007.10.034
   Welch CM, 2005, ANAL SCI, V21, P1421, DOI 10.2116/analsci.21.1421
   Xiao N, 2010, ANAL CHEM, V82, P3659, DOI 10.1021/ac902924p
   Ximenes MIN, 2000, TALANTA, V51, P49, DOI 10.1016/S0039-9140(99)00248-9
NR 19
TC 7
Z9 8
U1 1
U2 43
PU SCIENCE PRESS
PI BEIJING
PA 16 DONGHUANGCHENGGEN NORTH ST, BEIJING, 100717, PEOPLES R CHINA
SN 0253-3820
EI 1872-2040
J9 CHINESE J ANAL CHEM
JI Chin. J. Anal. Chem.
PD MAR
PY 2015
VL 43
IS 3
BP 325
EP 331
DI 10.1016/S1872-2040(15)60810-6
PG 7
WC Chemistry, Analytical
WE Science Citation Index Expanded (SCI-EXPANDED)
SC Chemistry
GA CD6XM
UT WOS:000351233800002
DA 2023-07-01
ER

PT J
AU Kong, LJ
   Pan, MF
   Fang, GZ
   He, XL
   Yang, YK
   Dai, J
   Wang, S
AF Kong, Ling-Jie
   Pan, Ming-Fei
   Fang, Guo-Zhen
   He, Xin-lei
   Yang, Yu-kun
   Dai, Jie
   Wang, Shuo
TI Molecularly imprinted quartz crystal microbalance sensor based on
   poly(o-aminothiophenol) membrane and Au nanoparticles for ractopamine
   determination
SO BIOSENSORS & BIOELECTRONICS
LA English
DT Article
DE Quartz crystal microbalance sensor; Molecularly imprinted
   electrodeposited membrane; Ractopamine; Au nanoparticles
ID GOLD NANOPARTICLE; RAPID-DETERMINATION; POLYMER; BIOSENSOR; SENSITIVITY;
   RECEPTORS; NANOTUBES; FILMS; DNA
AB A molecularly imprinted quartz crystal microbalance (QCM) sensor for ractopamine (RAC) detection was developed by electrodepositing a poly-o-aminothiophenol membrane on an Au electrode surface modified by self-assembled Au nanoparticles (AuNPs). The modified electrodes were characterized by cyclic voltammetry, electrochemical impedance spectroscopy and scanning electron microscopy. This molecularly imprinted QCM sensor showed good frequency response in RAC binding measurements and the introduction of AuNPs demonstrated performance improvements. Frequency shifts were found to be proportional to concentration of RAC in the range of 2.5 x 10(-6) to 1.5 x 10(-4) mol L-1 with a detection limit of 1.17 x 10(-6) mol L-1 (S/N=3). The sensor showed a good selective affinity for RAC (selectivity coefficient > 3) compared with similar molecules and good reproducibility and long-term stability. This research has combined the advantages of high specific surface area of AuNPs, high selectivity from molecularly imprinted electrodeposited membrane and high sensitivity from quartz crystal microgravimetry. In addition, the modified electrode sensor was successfully applied to determine RAC residues in spiked swine feed samples with satisfactory recoveries ranging from 87.7 to 95.2%. (C) 2013 Elsevier B.V. All rights reserved.
C1 [Kong, Ling-Jie; Pan, Ming-Fei; Fang, Guo-Zhen; He, Xin-lei; Yang, Yu-kun; Dai, Jie; Wang, Shuo] Tianjin Univ Sci & Technol, Minist Educ China, Key Lab Food Nutr & Safety, Tianjin 300457, Peoples R China.
C3 Ministry of Education, China; Tianjin University Science & Technology
RP Wang, S (通讯作者)，Tianjin Univ Sci & Technol, Minist Educ China, Key Lab Food Nutr & Safety, Tianjin 300457, Peoples R China.
EM s.wang@tust.edu.cn
RI Yang, Yukun/AAN-7936-2020; Yang, Yukun/HZH-6963-2023
OI Yang, Yukun/0000-0002-0481-2132; 
FU National Basic Research Program (973) of China [2012CB720803]; National
   Natural Science Foundation of China [31171683]; Tianjin Municipal
   Science and Technology Commission [12TXSYJC33600]; General
   Administration of Quality Super-vision, Inspection and Quarantine of the
   People's Republic of China [201210053]
FX This work was supported by National Basic Research Program (973) of
   China (project No. 2012CB720803) and the National Natural Science
   Foundation of China (project No. 31171683) and Tianjin Municipal Science
   and Technology Commission (project No. 12TXSYJC33600) and General
   Administration of Quality Super-vision, Inspection and Quarantine of the
   People's Republic of China (project No. 201210053).
CR Asanuma H, 2000, ADV MATER, V12, P1019
   Blanca J, 2005, ANAL CHIM ACTA, V529, P199, DOI 10.1016/j.aca.2004.09.061
   Dickert FL, 2004, BIOSENS BIOELECTRON, V20, P1040, DOI 10.1016/j.bios.2004.07.011
   Du D, 2008, TALANTA, V74, P766, DOI 10.1016/j.talanta.2007.07.014
   Ebarvia BS, 2004, ANAL BIOANAL CHEM, V378, P1331, DOI 10.1007/s00216-003-2433-9
   Fang GZ, 2011, FOOD ANAL METHOD, V4, P590, DOI 10.1007/s12161-011-9206-4
   FRENS G, 1973, NATURE-PHYS SCI, V241, P20, DOI 10.1038/physci241020a0
   Haupt K, 2003, ANAL CHEM, V75, p376A, DOI 10.1021/ac031385h
   He JX, 2011, ANAL CHIM ACTA, V692, P57, DOI 10.1016/j.aca.2011.02.056
   Hu YL, 2010, J SEP SCI, V33, P2017, DOI 10.1002/jssc.201000063
   Jie GF, 2007, ANAL CHEM, V79, P5574, DOI 10.1021/ac062357c
   Kim DU, 2011, SENSOR ACTUAT B-CHEM, V160, P1168, DOI 10.1016/j.snb.2011.09.042
   Kong LJ, 2012, ANAL BIOANAL CHEM, V404, P1653, DOI 10.1007/s00216-012-6253-7
   Latif U, 2011, ANAL BIOANAL CHEM, V400, P2507, DOI 10.1007/s00216-011-4927-1
   Li CY, 2005, ANAL CHIM ACTA, V545, P122, DOI 10.1016/j.aca.2005.04.085
   Li JP, 2009, SENSOR ACTUAT B-CHEM, V140, P663, DOI 10.1016/j.snb.2009.04.067
   Li YF, 2006, ANAL BIOCHEM, V349, P33, DOI 10.1016/j.ab.2005.11.017
   Liao HP, 2004, ELECTROCHIM ACTA, V49, P4101, DOI 10.1016/j.electacta.2004.04.003
   Lu LP, 2004, ANAL CHIM ACTA, V519, P161, DOI 10.1016/j.aca.2004.05.062
   Malitesta C, 1999, ANAL CHEM, V71, P1366, DOI 10.1021/ac980674g
   Malitesta C, 2012, ANAL BIOANAL CHEM, V402, P1827, DOI 10.1007/s00216-011-5405-5
   Meng L, 2011, J AGR FOOD CHEM, V59, P12745, DOI 10.1021/jf203801n
   Nunalee FN, 2006, ANAL CHEM, V78, P1158, DOI 10.1021/ac0515226
   Park IS, 2004, BIOSENS BIOELECTRON, V19, P667, DOI 10.1016/S0956-5663(03)00268-9
   Qu L, 2009, BIOSENS BIOELECTRON, V24, P3419, DOI 10.1016/j.bios.2008.07.077
   SABATANI E, 1995, J PHYS CHEM-US, V99, P12305, DOI 10.1021/j100032a039
   Shakhmaeva II, 2011, ANAL BIOANAL CHEM, V401, P2591, DOI 10.1007/s00216-011-5335-2
   Solanki PR, 2008, BIOMED MICRODEVICES, V10, P757, DOI 10.1007/s10544-008-9188-1
   Tang YW, 2011, ANAL BIOANAL CHEM, V401, P2275, DOI 10.1007/s00216-011-5280-0
   Taylor JR, 2000, ANAL CHEM, V72, P1979, DOI 10.1021/ac9913311
   Thoelen R, 2008, BIOSENS BIOELECTRON, V23, P913, DOI 10.1016/j.bios.2007.08.020
   Wang C, 2009, MICROCHIM ACTA, V164, P113, DOI 10.1007/s00604-008-0041-2
   Wang S, 2009, J SEP SCI, V32, P1333, DOI 10.1002/jssc.200800565
   Wulff G, 2002, CHEM REV, V102, P1, DOI 10.1021/cr980039a
   Xie CG, 2008, ANAL CHEM, V80, P437, DOI 10.1021/ac701767h
   Zhang HC, 2012, SENSOR ACTUAT B-CHEM, V168, P103, DOI 10.1016/j.snb.2012.03.032
NR 36
TC 46
Z9 49
U1 1
U2 193
PU ELSEVIER ADVANCED TECHNOLOGY
PI OXFORD
PA OXFORD FULFILLMENT CENTRE THE BOULEVARD, LANGFORD LANE, KIDLINGTON,
   OXFORD OX5 1GB, OXON, ENGLAND
SN 0956-5663
EI 1873-4235
J9 BIOSENS BIOELECTRON
JI Biosens. Bioelectron.
PD JAN 15
PY 2014
VL 51
BP 286
EP 292
DI 10.1016/j.bios.2013.07.043
PG 7
WC Biophysics; Biotechnology & Applied Microbiology; Chemistry, Analytical;
   Electrochemistry; Nanoscience & Nanotechnology
WE Science Citation Index Expanded (SCI-EXPANDED)
SC Biophysics; Biotechnology & Applied Microbiology; Chemistry;
   Electrochemistry; Science & Technology - Other Topics
GA 251CN
UT WOS:000326905500043
PM 23974160
DA 2023-07-01
ER

PT J
AU Dicker, LH
   Sun, TN
   Zhang, CH
   Keenan, B
   Shepp, L
AF Dicker, Lee H.
   Sun, Tingni
   Zhang, Cun-Hui
   Keenan, Barry
   Shepp, Larry
TI CONTINUOUS BLOOD GLUCOSE MONITORING: A BAYES-HIDDEN MARKOV APPROACH
SO STATISTICA SINICA
LA English
DT Article
DE Diabetes technology; Kalman filtering; nonparametric empirical Bayes;
   sequential methods
ID METERS; REGRESSION; QUALITY
AB Real-time monitoring of blood glucose density is essential for managing diabetes. Continuous glucose monitoring (CGM) systems have been developed to help address this need. Many CGM systems are built around an electrochemical biosensor that may be inserted into the subcutaneous tissue of an individual and allows for nearly continuous monitoring of an electrical current generated by glucose molecules near the sensor site. This electrical current is correlated with blood glucose density and, in principle, provides a means for real-time monitoring of blood glucose density. One of the major challenges in CGM is developing algorithms for converting sensor measurements into accurate estimates of blood glucose density in real time. In this paper, we describe fundamental statistical problems that arise in developing CGM algorithms. We propose statistical algorithms based on Kalman filtering, nonparametric empirical Bayes methods, and ideas from sequential change-point detection, and apply them to a very rich CGM dataset. The performance of our methods compares favorably to that of an existing widely used CGM algorithm. A simulation study sheds light on other interesting and important aspects of the problem. More broadly, this paper highlights an important application that has received little attention in the statistics literature and our results suggest that the appropriate application of statistical methodology may lead to significant contributions in diabetes technology research.
C1 [Dicker, Lee H.; Zhang, Cun-Hui] Rutgers State Univ, Dept Stat & Biostat, Piscataway, NJ 08854 USA.
   [Sun, Tingni] Univ Penn, Wharton Sch 400, Dept Stat, Philadelphia, PA 19104 USA.
   [Keenan, Barry] Medtron MiniMed, Northridge, CA 91325 USA.
   [Shepp, Larry] Univ Penn, Wharton Sch 462, Dept Stat, Philadelphia, PA 19104 USA.
C3 Rutgers State University New Brunswick; University of Pennsylvania;
   University of Pennsylvania
RP Dicker, LH (通讯作者)，Rutgers State Univ, Dept Stat & Biostat, 477 Hill Ctr,110 Frelinghuy Sen Rd, Piscataway, NJ 08854 USA.
EM ldicker@stat.rutgers.edu; tingni@wharton.upenn.edu;
   czhang@stat.rutgers.edu; shepp@wharton.upenn.edu
FU Rutgers Faculty Research Grant Program; Direct For Mathematical &
   Physical Scien; Division Of Mathematical Sciences [1209014] Funding
   Source: National Science Foundation; Division Of Mathematical Sciences;
   Direct For Mathematical & Physical Scien [1106753] Funding Source:
   National Science Foundation
FX The authors thank an associate editor and two referees for their many
   helpful comments. This work was supported in part by the Rutgers Faculty
   Research Grant Program.
CR Bequette B Wayne, 2005, Diabetes Technol Ther, V7, P28, DOI 10.1089/dia.2005.7.28
   Bliss M., 2007, DISCOVERY INSULIN, V25th
   Bode Bruce, 2004, Diabetes Technol Ther, V6, P105, DOI 10.1089/152091504773731285
   Boyne MS, 2003, DIABETES, V52, P2790, DOI 10.2337/diabetes.52.11.2790
   Brunner GA, 1998, DIABETES CARE, V21, P585, DOI 10.2337/diacare.21.4.585
   CLEVELAND WS, 1979, J AM STAT ASSOC, V74, P829, DOI 10.2307/2286407
   Cohen M, 2006, DIABETES RES CLIN PR, V71, P113, DOI 10.1016/j.diabres.2005.05.013
   DONOHO DL, 1995, IEEE T INFORM THEORY, V41, P613, DOI 10.1109/18.382009
   GASSER T, 1985, J ROY STAT SOC B MET, V47, P238
   Harvey RA, 2010, IEEE ENG MED BIOL, V29, P53, DOI 10.1109/MEMB.2009.935711
   Heller A, 2008, CHEM REV, V108, P2482, DOI 10.1021/cr068069y
   Hirsch IB, 2008, DIABETES TECHNOL THE, V10, P377, DOI 10.1089/dia.2008.0068
   Hovorka R, 2006, DIABETIC MED, V23, P1, DOI 10.1111/j.1464-5491.2005.01672.x
   Kalman R., 1960, J BASIC ENG-T ASME, V82, P35, DOI [DOI 10.1115/1.3662552, 10.1115/1.3662552]
   Keenan D., 2011, DIABETES TECHNOLOGY, V14, P225
   Keenan D Barry, 2010, J Diabetes Sci Technol, V4, P111
   Khan AI, 2006, ARCH PATHOL LAB MED, V130, P1527
   Klonoff David C, 2007, J Diabetes Sci Technol, V1, P72
   Klonoff DC, 2005, DIABETES CARE, V28, P1231, DOI 10.2337/diacare.28.5.1231
   Koschwanez HE, 2007, BIOMATERIALS, V28, P3687, DOI 10.1016/j.biomaterials.2007.03.034
   Kovatchev B, 2008, DIABETES CARE, V31, P1160, DOI 10.2337/dc07-2401
   Kowalski AJ, 2009, DIABETES TECHNOL THE, V11, pS113, DOI 10.1089/dia.2008.0031
   Kristensen GBB, 2008, DIABETES TECHNOL THE, V10, P467, DOI 10.1089/dia.2008.0034
   Kulcu E, 2003, DIABETES CARE, V26, P2405, DOI 10.2337/diacare.26.8.2405
   LAI TL, 1995, J R STAT SOC B, V57, P613, DOI 10.1111/j.2517-6161.1995.tb02052.x
   Lai TL, 1998, IEEE T INFORM THEORY, V44, P2917, DOI 10.1109/18.737522
   Mahoney J, 2007, CLIN CHEM, V53, P1122, DOI 10.1373/clinchem.2006.083493
   REICHARD P, 1993, NEW ENGL J MED, V329, P304, DOI 10.1056/NEJM199307293290502
   Siegmund D., 1985, SEQUENTIAL ANAL TEST
   Steil GM, 2005, DIABETOLOGIA, V48, P1833, DOI 10.1007/s00125-005-1852-x
   Tibshirani R, 1996, J ROY STAT SOC B, V58, P267, DOI 10.1111/j.2517-6161.1996.tb02080.x
   US Department of Health and Human Services Centers for Disease Control and Prevention, 2011, NAT DIAB FACT SHEET
   Wang J, 2008, CHEM REV, V108, P814, DOI 10.1021/cr068123a
   Wei C, 2010, DIABETIC MED, V27, P117, DOI 10.1111/j.1464-5491.2009.02887.x
   West M., 1997, BAYESIAN FORECASTING
   Zhou SG, 2000, STAT SINICA, V10, P93
NR 36
TC 1
Z9 1
U1 1
U2 8
PU STATISTICA SINICA
PI TAIPEI
PA C/O DR H C HO, INST STATISTICAL SCIENCE, ACADEMIA SINICA, TAIPEI 115,
   TAIWAN
SN 1017-0405
EI 1996-8507
J9 STAT SINICA
JI Stat. Sin.
PD OCT
PY 2013
VL 23
IS 4
SI SI
BP 1595
EP 1627
DI 10.5705/ss.2012.070s
PG 33
WC Statistics & Probability
WE Science Citation Index Expanded (SCI-EXPANDED)
SC Mathematics
GA AL4SU
UT WOS:000339125900010
DA 2023-07-01
ER

PT J
AU Tang, J
   Zhu, SM
   Chen, ZX
   Feng, CL
   Shen, YJ
   Yao, F
   Zhang, D
   Moon, WJ
   Song, DM
AF Tang, Jie
   Zhu, Shenmin
   Chen, Zhixin
   Feng, Chuanliang
   Shen, Yanjun
   Yao, Fan
   Zhang, Di
   Moon, Won-Jin
   Song, Deok-Min
TI Replication of polypyrrole with photonic structures from butterfly wings
   as biosensor
SO MATERIALS CHEMISTRY AND PHYSICS
LA English
DT Article
DE Polymers; Nanostructures; Ultrasonic techniques; Electrochemical
   properties
ID POLYMER INVERSE OPALS; PRECISION REPLICATION; NANOPARTICLES;
   POLYANILINE; FABRICATION; COLOR
AB Polypyrrole (PPy) with photonic crystal structures were synthesized from Morph butterfly wings using a two-step templating process. In the first step photonic crystal SiO2 butterfly wings were synthesized from Morpho butterfly wings and in the second step the SiO2 butterfly wings were used as templates for the replication of PPy butterfly wings using an in situ polymerization method. The SiO2 templates were then removed from the PPy butterfly wings using a I-IF solution. The hierarchical structures down to the nanometer level, especially the photonic crystal structures, were retained in the final PPy replicas, as evidenced directly by field-emission scanning electron microscope (FE-SEM) and transmission electron microscopy (TEM). The optical properties of the resultant PPy replicas were investigated using reflectance spectroscopy and the PPy replicas exhibit brilliant color due to Bragg diffraction through its ordered periodic structures. The preliminary biosensing application was investigated and it was found that the PPy replicas showed a much higher biological activity compared with PPy powders through their response to dopamine (DA), probably due to the hierarchical structures as well as controlled porosity inherited from Morpho butterfly wings. It is expected that our strategy will open up new avenues for the synthesis of functional polymers with photonic crystal structures, which may form applications as biosensors. (C) 2011 Elsevier B.V. All rights reserved.
C1 [Tang, Jie; Zhu, Shenmin; Feng, Chuanliang; Shen, Yanjun; Yao, Fan; Zhang, Di] Shanghai Jiao Tong Univ, State Key Lab Met Matrix Composites, Shanghai 200240, Peoples R China.
   [Chen, Zhixin] Univ Wollongong, Fac Engn, Wollongong, NSW 2522, Australia.
   [Moon, Won-Jin; Song, Deok-Min] Korea Basic Sci Inst, Gwangju Ctr, Kwangju 500757, South Korea.
C3 Shanghai Jiao Tong University; University of Wollongong; Korea Basic
   Science Institute (KBSI)
RP Zhu, SM (通讯作者)，Shanghai Jiao Tong Univ, State Key Lab Met Matrix Composites, 800 Dongchuan Rd, Shanghai 200240, Peoples R China.
EM smzhu@sjtu.edu.cn; zhangdi@sjtu.edu.cn
RI Zhang, Di/AAA-5463-2021; chen, zhixin/J-9554-2012; Zhu,
   Shenmin/J-2481-2013
OI Zhu, Shenmin/0000-0003-3145-4446; chen, zhixin/0000-0001-6453-0447
FU National Science Foundation of China [50772067, 51072117]; Ministry of
   Science and Technology (MOST) of China [2009DFA52410]; Shanghai Science
   and Technology Committee [10JC1407600]; KBSI grant [T31903]
FX The authors gratefully acknowledge financial support for this research
   from the National Science Foundation of China (Nos. 50772067, 51072117),
   the Sino-French Project of the Ministry of Science and Technology (MOST)
   of China (No. 2009DFA52410), Shanghai Science and Technology Committee
   (No. 10JC1407600). KBSI grant (T31903) to W. J. Moon is gratefully
   acknowledged. We also thank SJTU Instrument Analysis Center for the
   measurements.
CR Aguirre CI, 2010, ADV FUNCT MATER, V20, P2565, DOI 10.1002/adfm.201000143
   Arslan H, 2011, ARTIF CELL BLOOD SUB, V39, P341, DOI 10.3109/10731199.2011.585616
   Cao HM, 2008, ELECTROANAL, V20, P2223, DOI 10.1002/elan.200804314
   Cassagneau T, 2002, ADV MATER, V14, P1837, DOI 10.1002/adma.200290014
   Cassagneau T, 2002, ADV MATER, V14, P34, DOI 10.1002/1521-4095(20020104)14:1<34::AID-ADMA34>3.0.CO;2-M
   Chen Y, 2011, J MATER CHEM, V21, P6140, DOI 10.1039/c1jm10678c
   Cunningham BT, 2006, EXPERT REV PROTEOMIC, V3, P271, DOI 10.1586/14789450.3.3.271
   de Oliveira HP, 2010, POLIMEROS, V20, P253, DOI 10.1590/S0104-14282010005000042
   Ekanayake EMIM, 2008, SENSOR ACTUAT B-CHEM, V132, P166, DOI 10.1016/j.snb.2008.01.042
   Fan XD, 2008, ANAL CHIM ACTA, V620, P8, DOI 10.1016/j.aca.2008.05.022
   Fudouzi H, 2003, ADV MATER, V15, P892, DOI 10.1002/adma.200304795
   Gaillot DP, 2008, PHYS REV E, V78, DOI 10.1103/PhysRevE.78.031922
   Han J, 2010, NANOSCALE, V2, P2203, DOI 10.1039/c0nr00103a
   He C, 2003, SYNTHETIC MET, V139, P539, DOI 10.1016/S0379-6779(03)00360-6
   Huang JG, 2003, J AM CHEM SOC, V125, P11834, DOI 10.1021/ja037419k
   Huang JY, 2006, NANO LETT, V6, P2325, DOI 10.1021/nl061851t
   Jiang P, 1999, J AM CHEM SOC, V121, P11630, DOI 10.1021/ja9903476
   John SW, 2010, IEEE-ASME T MECH, V15, P149, DOI 10.1109/TMECH.2009.2020732
   Johnson SA, 1999, SCIENCE, V283, P963, DOI 10.1126/science.283.5404.963
   Lee RT, 2009, APPL OPTICS, V48, P4177, DOI 10.1364/AO.48.004177
   Li G.T., 2011, LANGMUIR, V27, P1505
   Liu Y, 2006, MATER CHEM PHYS, V98, P304, DOI 10.1016/j.matchemphys.2005.09.025
   Malhotra BD, 2006, ANAL CHIM ACTA, V578, P59, DOI 10.1016/j.aca.2006.04.055
   Mao H, 2011, J COLLOID INTERF SCI, V356, P757, DOI 10.1016/j.jcis.2011.01.004
   Norris D.J., 2011, J MATER CHEM, V21, P10836
   Saison T, 2008, BIOINSPIR BIOMIM, V3, DOI 10.1088/1748-3182/3/4/046004
   Song YY, 2005, CHEM-EUR J, V11, P2177, DOI 10.1002/chem.200400981
   Sun MH, 2005, LANGMUIR, V21, P8978, DOI 10.1021/la050316q
   Tian SJ, 2005, CHEM MATER, V17, P5726, DOI 10.1021/cm051578g
   Wang JY, 2007, ADV MATER, V19, P3865, DOI 10.1002/adma.200602884
   Watanabe K, 2005, J VAC SCI TECHNOL B, V23, P570, DOI 10.1116/1.1868697
   Yang C, 2010, SYNTHETIC MET, V160, P768, DOI 10.1016/j.synthmet.2010.01.018
   Yang XL, 2008, J ELECTROCHEM SOC, V155, pJ23, DOI 10.1149/1.2800759
   Yu AM, 2010, CURR NANOSCI, V6, P206, DOI 10.2174/157341310790945650
   Yu AM, 2004, NANO LETT, V4, P177, DOI 10.1021/nl0348443
   Zane D, 2011, ELECTROANAL, V23, P1134, DOI 10.1002/elan.201000576
   Zhang JZ, 2006, J NANOSCI NANOTECHNO, V6, P1173, DOI 10.1166/jnn.2006.184
   Zhu SM, 2008, LANGMUIR, V24, P6292, DOI 10.1021/la7037153
   Zhu SM, 2009, NANOTECHNOLOGY, V20, DOI 10.1088/0957-4484/20/31/315303
NR 39
TC 13
Z9 13
U1 2
U2 97
PU ELSEVIER SCIENCE SA
PI LAUSANNE
PA PO BOX 564, 1001 LAUSANNE, SWITZERLAND
SN 0254-0584
EI 1879-3312
J9 MATER CHEM PHYS
JI Mater. Chem. Phys.
PD JAN 5
PY 2012
VL 131
IS 3
BP 706
EP 713
DI 10.1016/j.matchemphys.2011.10.038
PG 8
WC Materials Science, Multidisciplinary
WE Science Citation Index Expanded (SCI-EXPANDED)
SC Materials Science
GA 890BR
UT WOS:000300120600020
OA Green Submitted
DA 2023-07-01
ER

PT J
AU Luo, SL
   Su, F
   Liu, CB
   Li, JX
   Liu, RH
   Xiao, Y
   Li, Y
   Liu, XN
   Cai, QY
AF Luo, Shenglian
   Su, Fang
   Liu, Chengbin
   Li, Juanxiu
   Liu, Ronghua
   Xiao, Yan
   Li, Yue
   Liu, Xuanneng
   Cai, Qingyun
TI A new method for fabricating a CuO/TiO2 nanotube arrays electrode and
   its application as a sensitive nonenzymatic glucose sensor
SO TALANTA
LA English
DT Article
DE Cupric oxide/TiO2 nanotube arrays; Electroanalysis; Glucose;
   Non-enzymatic sensor
ID SOLAR-CELLS; ELECTROCHEMICAL DETECTION; HYDROGEN-PEROXIDE; CUPRIC OXIDE;
   COPPER; BIOSENSOR; NANOPARTICLES; NANOSTRUCTURES; NANOSPHERES; PLATINUM
AB In this report, we presented a new method to fabricate TiO2 nanotube (TiO2 NT) arrays modified with cupric oxide (CuO) nanofibers, getting a novel TiO2 NT arrays composition electrode for sensitive nonenzymatic glucose detection. For the preparation of CuO nanofibers, Cu nanoparticles were firstly electrodeposited onto the TiO2 NT arrays, and then oxidized to CuO nanofibers followed by annealing in air. The CuO nanofibers modified TiO2 NT (CuO/TiO2 NT) arrays electrode for electrocatalytic detection of glucose was investigated by cyclic voltammetry and chronoamperometry in 0.10 M NaOH solution. The linear range of detection of glucose extended up to 2.0 mM (R = 0.997, n = 10) at a potential of 0.50 V (vs. SCE). The sensitivity was 79.79 mu A cm(-2) mM(-1), and the detection limit was 1 mu M (S/N = 3). Significantly, the poisoning by chloride ion and the interferences from ascorbic acid, uric acid, lactose, sucrose, fructose and dopamine were negligible. Particularly, the CuO/TiO2 NT arrays electrode showed excellent stability and repeatability over 1 month. The sensor was also investigated detecting glucose in human blood serum samples. (C) 2011 Elsevier B.V. All rights reserved.
C1 [Luo, Shenglian; Su, Fang; Liu, Chengbin; Li, Juanxiu; Liu, Ronghua; Li, Yue; Liu, Xuanneng; Cai, Qingyun] Hunan Univ, State Key Lab Chemobiosensing & Chemometr, Changsha 410082, Hunan, Peoples R China.
   [Luo, Shenglian] Nanchang Hangkong Univ, Key Lab Jiangxi Prov Ecol Diag Remediat & Pollut, Nanchang 330063, Peoples R China.
   [Luo, Shenglian; Xiao, Yan] Hunan Univ, Coll Environm Sci & Engn, Changsha 410082, Hunan, Peoples R China.
C3 Hunan University; Nanchang Hangkong University; Hunan University
RP Luo, SL (通讯作者)，Hunan Univ, State Key Lab Chemobiosensing & Chemometr, Changsha 410082, Hunan, Peoples R China.
EM sllou@hnu.cn
FU National Science Foundation for Distinguished Young Scholars
   [507258250]; National Science Foundation of China [50878079, 51078129]
FX This work was supported by the National Science Foundation for
   Distinguished Young Scholars (No. 507258250) and the National Science
   Foundation of China (No. 50878079, 51078129).
CR Anandan S, 2005, MATER CHEM PHYS, V93, P35, DOI 10.1016/j.matchemphys.2005.02.002
   Babu TGS, 2010, ELECTROCHIM ACTA, V55, P1612, DOI 10.1016/j.electacta.2009.10.034
   Batchelor-McAuley C, 2008, SENSOR ACTUAT B-CHEM, V135, P230, DOI 10.1016/j.snb.2008.08.006
   BINDRA DS, 1991, ANAL CHEM, V63, P1692, DOI 10.1021/ac00017a008
   BROOKS SL, 1987, BIOSENSORS, V3, P45
   Chen JJ, 2008, J PHYS CHEM C, V112, P16017, DOI 10.1021/jp805919t
   Chen J, 2008, ELECTROCHEM COMMUN, V10, P1268, DOI 10.1016/j.elecom.2008.06.022
   Chen LB, 2009, ELECTROCHIM ACTA, V54, P4198, DOI 10.1016/j.electacta.2009.02.065
   Chen M, 2011, ANAL CHIM ACTA, V687, P177, DOI 10.1016/j.aca.2010.12.010
   Cherevko S, 2010, TALANTA, V80, P1371, DOI 10.1016/j.talanta.2009.09.038
   Cui HF, 2007, ANAL CHIM ACTA, V594, P175, DOI 10.1016/j.aca.2007.05.047
   Farrell ST, 2004, ELECTROCHIM ACTA, V49, P4497, DOI 10.1016/j.electacta.2004.05.007
   Jiang LC, 2010, BIOSENS BIOELECTRON, V25, P1402, DOI 10.1016/j.bios.2009.10.038
   Jin RC, 2001, SCIENCE, V294, P1901, DOI 10.1126/science.1066541
   Jin ZL, 2007, CATAL COMMUN, V8, P1267, DOI 10.1016/j.catcom.2006.11.019
   Kang Q, 2008, BIOELECTROCHEMISTRY, V74, P62, DOI 10.1016/j.bioelechem.2008.06.004
   Kang XH, 2007, ANAL BIOCHEM, V363, P143, DOI 10.1016/j.ab.2007.01.003
   Lee MC, 2004, ANAL CHEM, V76, P5748, DOI 10.1021/ac049334n
   Li CL, 2010, BIOSENS BIOELECTRON, V26, P903, DOI 10.1016/j.bios.2010.07.007
   Li JX, 2010, ANAL CHEM, V82, P7357, DOI 10.1021/ac101392f
   Li Y, 2007, ELECTROCHEM COMMUN, V9, P981, DOI 10.1016/j.elecom.2006.11.035
   Liu BH, 1997, ANAL CHEM, V69, P2343, DOI 10.1021/ac960930u
   Liu SQ, 2003, BIOSENS BIOELECTRON, V19, P177, DOI 10.1016/S0956-5663(03)00172-6
   Mor GK, 2006, NANO LETT, V6, P215, DOI 10.1021/nl052099j
   Pang XY, 2009, SENSOR ACTUAT B-CHEM, V137, P134, DOI 10.1016/j.snb.2008.09.051
   Park S, 2006, ANAL CHIM ACTA, V556, P46, DOI 10.1016/j.aca.2005.05.080
   Park S, 2003, ANAL CHEM, V75, P3046, DOI 10.1021/ac0263465
   POITOUT V, 1993, DIABETOLOGIA, V36, P658, DOI 10.1007/BF00404077
   Reitz E, 2008, ELECTROANAL, V20, P2482, DOI 10.1002/elan.200804327
   Sun YP, 2001, ANAL CHEM, V73, P1599, DOI 10.1021/ac0015117
   Umar A, 2009, ELECTROCHEM COMMUN, V11, P278, DOI 10.1016/j.elecom.2008.11.027
   Varghese OK, 2004, J NANOSCI NANOTECHNO, V4, P733, DOI 10.1166/jnn.2004.092
   Varghese OK, 2006, SENSOR LETT, V4, P120, DOI 10.1166/sl.2006.022
   Wang J, 2004, ANALYST, V129, P512, DOI 10.1039/b401503g
   Wang X, 2010, SENSOR ACTUAT B-CHEM, V144, P220, DOI 10.1016/j.snb.2009.09.067
   Wu HX, 2010, ELECTROCHIM ACTA, V55, P3734, DOI 10.1016/j.electacta.2010.02.017
   Xu Q, 2006, SENSOR ACTUAT B-CHEM, V114, P379, DOI 10.1016/j.snb.2005.06.005
   Yang JA, 2010, BIOSENS BIOELECTRON, V26, P279, DOI 10.1016/j.bios.2010.06.014
   Yang J, 2010, TALANTA, V82, P25, DOI 10.1016/j.talanta.2010.03.047
   You TY, 2002, ELECTROCHEM COMMUN, V4, P468, DOI 10.1016/S1388-2481(02)00340-5
   Zhang L, 2009, ELECTROCHEM COMMUN, V11, P812, DOI 10.1016/j.elecom.2009.01.041
   Zhang WD, 2010, MICROCHIM ACTA, V168, P259, DOI 10.1007/s00604-010-0288-2
   Zhang ZH, 2007, ENVIRON SCI TECHNOL, V41, P6259, DOI 10.1021/es070212x
   Zheng XG, 2000, PHYS REV LETT, V85, P5170, DOI 10.1103/PhysRevLett.85.5170
   Zhu K, 2007, NANO LETT, V7, P69, DOI 10.1021/nl062000o
   Zhuang ZJ, 2008, ANALYST, V133, P126, DOI 10.1039/b712970j
NR 46
TC 134
Z9 139
U1 1
U2 212
PU ELSEVIER SCIENCE BV
PI AMSTERDAM
PA PO BOX 211, 1000 AE AMSTERDAM, NETHERLANDS
SN 0039-9140
EI 1873-3573
J9 TALANTA
JI Talanta
PD OCT 30
PY 2011
VL 86
BP 157
EP 163
DI 10.1016/j.talanta.2011.08.051
PG 7
WC Chemistry, Analytical
WE Science Citation Index Expanded (SCI-EXPANDED)
SC Chemistry
GA 862XB
UT WOS:000298126300020
PM 22063525
DA 2023-07-01
ER

PT J
AU Liu, SQ
   Wang, KW
   Du, D
   Sun, YM
   He, L
AF Liu, Songqin
   Wang, Kewei
   Du, Dan
   Sun, Yueming
   He, Lin
TI Recognition of glycoprotein peroxidase via con A-carrying self-assembly
   layer on gold
SO BIOMACROMOLECULES
LA English
DT Article
ID DIRECT ELECTRON-TRANSFER; CONCANAVALIN-A; HORSERADISH-PEROXIDASE;
   CHOLINESTERASE IMMOBILIZATION; AFFINITY-CHROMATOGRAPHY; DIRECT
   ELECTROCHEMISTRY; LECTIN; BINDING; MONOLAYERS; SURFACE
AB We have successfully fabricated a self-assembled layer of concanavalin A (Con A) on a gold surface for recognition of glycoproteins. The type IV Con A is covalently bound to 11-mercaptoundecanoic acid (MUA) on gold with a 2-(5-norbornene-2,3-dicarboximido)-1,1,3,3-tetramethyluronium tetrafluoroborate (TNTU) linkage. The binding interaction between glycoproteins and self-assembled Con A is studied using horseradish peroxidase (HRP) as a model glycoprotein. Voltammetric, electrochemical impedance studies, and photometric activity measurements show the presence of both specific and nonspecific bindings of HRP to the Con A interface. The specific binding is attributed to the Con A-sugar interaction where Con A selectively recognizes the glycosylation sites of HRP. The catalytic current of the HRP-loaded electrode, because of catalytic oxidation of thionine in the presence of hydrogen peroxide (H2O2), is found to be proportional to the HRP concentrations in the incubation solution. A linear correlation coefficient of 0.993 was obtained over a wide HRP concentration range of 12.5 mu g/mL to 1 mg/mL. The approach described in this study provides a simple yet selective means to immobilize glycoproteins on a solid support. The specific binding achieved is desirable in biosensor fabrication, glycoprotein separation, recognition, and purification as well as in drug-releasing systems.
C1 SE Univ, Coll Chem & Chem Engn, Nanjing 210096, Peoples R China.
   Cent China Normal Univ, Minist Educ, Key Lab Pesticide & Chem Biol, Wuhan 430079, Peoples R China.
   N Carolina State Univ, Dept Chem, Raleigh, NC 27695 USA.
C3 Southeast University - China; Central China Normal University; North
   Carolina State University
RP Liu, SQ (通讯作者)，SE Univ, Coll Chem & Chem Engn, Nanjing 210096, Peoples R China.
EM liusq@seu.edu.cn; dudan@mail.ccnu.edu.cn
RI Liu, Songqin/O-2680-2013; Wang, Kewei/L-4460-2017; Du, Dan/G-3821-2012
OI Liu, Songqin/0000-0002-4686-5291; Wang, Kewei/0000-0003-1611-7804; Du,
   Dan/0000-0003-1952-4042
CR AIBARA S, 1982, J BIOCHEM-TOKYO, V92, P531, DOI 10.1093/oxfordjournals.jbchem.a133961
   Al-Arhabi M, 2002, J PHARMACEUT BIOMED, V29, P555, DOI 10.1016/S0731-7085(02)00082-1
   Aniulyte J, 2006, J CHROMATOGR B, V831, P24, DOI 10.1016/j.jchromb.2005.11.016
   Anzai J, 2000, LANGMUIR, V16, P2851, DOI 10.1021/la9910024
   Ayhan F, 2003, J BIOACT COMPAT POL, V18, P297, DOI 10.1177/088391103037007
   Ballerstadt R, 1997, ANAL CHIM ACTA, V345, P203, DOI 10.1016/S0003-2670(97)00042-1
   BARNES C, 1991, SENSOR ACTUAT B-CHEM, V3, P295, DOI 10.1016/0925-4005(91)80020-K
   BECKER JW, 1976, NATURE, V259, P406, DOI 10.1038/259406a0
   BERLIN RD, 1972, NATURE-NEW BIOL, V235, P44, DOI 10.1038/newbio235044a0
   Bucur B, 2005, ANAL CHIM ACTA, V530, P1, DOI 10.1016/j.aca.2004.09.009
   Bucur B, 2004, BIOSENS BIOELECTRON, V20, P217, DOI 10.1016/j.bios.2004.02.024
   Cannes C, 2002, LANGMUIR, V18, P8134, DOI 10.1021/la0258906
   Cecchet F, 2006, J PHYS CHEM B, V110, P2241, DOI 10.1021/jp054290n
   Chen AC, 2004, LANGMUIR, V20, P9695, DOI 10.1021/la0484873
   CUMMINGS RD, 1997, AFFINITY SEPARATIONS, P123
   Delamarche E, 2005, ADV MATER, V17, P2911, DOI 10.1002/adma.200501129
   Diniz FB, 2004, ELECTROCHIM ACTA, V49, P4281, DOI 10.1016/j.electacta.2004.03.036
   Farooqi M, 1997, J BIOTECHNOL, V55, P171, DOI 10.1016/S0168-1656(97)00068-0
   Ferri T, 1998, BIOELECTROCH BIOENER, V45, P221, DOI 10.1016/S0302-4598(98)00102-0
   GOERGE N, 1975, J BIOL CHEM, V250, P1525
   Gupta P, 2006, BIOTECHNOL LETT, V28, P917, DOI 10.1007/s10529-006-9015-9
   Harris TJC, 2002, BIOESSAYS, V24, P996, DOI 10.1002/bies.10172
   Hatakeyama T, 1996, ANAL BIOCHEM, V237, P188, DOI 10.1006/abio.1996.0227
   Ju HX, 2002, ELECTROANAL, V14, P141, DOI 10.1002/1521-4109(200201)14:2<141::AID-ELAN141>3.0.CO;2-Y
   KAMIN RA, 1980, ANAL CHEM, V52, P1198, DOI 10.1021/ac50058a010
   Kashimoto E, 1998, J CRYST GROWTH, V186, P461, DOI 10.1016/S0022-0248(97)00538-1
   Kobayashi Y, 2001, J ELECTROANAL CHEM, V507, P250, DOI 10.1016/S0022-0728(01)00405-3
   Koneke R, 1996, BIOSENS BIOELECTRON, V11, P1229, DOI 10.1016/0956-5663(96)88088-2
   Langer R, 2003, AICHE J, V49, P2990, DOI 10.1002/aic.690491202
   Lebed K, 2005, J PHYS-CONDENS MAT, V17, pS1447, DOI 10.1088/0953-8984/17/18/003
   Lebed K, 2006, J COLLOID INTERF SCI, V299, P41, DOI 10.1016/j.jcis.2006.01.053
   Lee M, 2006, BIOORG MED CHEM LETT, V16, P5132, DOI 10.1016/j.bmcl.2006.07.028
   Lis H, 1998, CHEM REV, V98, P637, DOI 10.1021/cr940413g
   Liu SQ, 2002, ANAL BIOCHEM, V307, P110, DOI 10.1016/S0003-2697(02)00014-3
   Loris R, 1998, BBA-PROTEIN STRUCT M, V1383, P9, DOI 10.1016/S0167-4838(97)00182-9
   LVOV Y, 1995, J CHEM SOC CHEM COMM, P2313, DOI 10.1039/c39950002313
   Lvov Y, 1996, THIN SOLID FILMS, V284, P797, DOI 10.1016/S0040-6090(95)08449-5
   MANDAL DK, 1993, BIOCHEMISTRY-US, V32, P5116, DOI 10.1021/bi00070a020
   Miranda MV, 2002, PROCESS BIOCHEM, V38, P537, DOI 10.1016/S0032-9592(02)00166-8
   Mislovicova D, 2002, INT J BIOL MACROMOL, V30, P251, DOI 10.1016/S0141-8130(02)00035-1
   Mizuno M, 2004, BIOORG MED CHEM LETT, V14, P485, DOI 10.1016/j.bmcl.2003.10.035
   Naumann L, 2006, BIOCHEM PHARMACOL, V71, P530, DOI 10.1016/j.bcp.2005.10.045
   NILSSON K, 1987, METHOD ENZYMOL, V135, P65
   Nishizaki T, 2003, MOL BRAIN RES, V114, P172, DOI 10.1016/S0169-328X(03)00171-2
   Quinn JG, 1997, J IMMUNOL METHODS, V206, P87, DOI 10.1016/S0022-1759(97)00092-6
   Sato K, 2005, LANGMUIR, V21, P797, DOI 10.1021/la048059x
   Sauvion N, 2004, J INSECT PHYSIOL, V50, P1137, DOI 10.1016/j.jinsphys.2004.10.006
   Shumyantseva VV, 2004, ANAL CHEM, V76, P6046, DOI 10.1021/ac049927y
   Song EY, 2003, HEPATOL RES, V26, P311, DOI 10.1016/S1386-6346(03)00156-6
   STEWART D, 1996, BIOTECHNOL ADV, V14, P553
   Stollner D, 2002, ANAL BIOCHEM, V304, P157, DOI 10.1006/abio.2001.5603
   Sugawara K, 2004, J ELECTROANAL CHEM, V568, P7, DOI 10.1016/j.jelechem.2003.12.015
   SUGAWARA K, 2006, BIOELECTROCHEMISTRY, V71, P60
   SUNDBERG L, 1974, J CHROMATOGR, V90, P87, DOI 10.1016/S0021-9673(01)94777-6
   Veiga VF, 2000, BIOELECTROMAGNETICS, V21, P597, DOI 10.1002/1521-186X(200012)21:8<597::AID-BEM6>3.0.CO;2-Z
   WALCZAK MM, 1991, LANGMUIR, V7, P2687, DOI 10.1021/la00059a048
   WEST L, 2004, METHOD MOL BIOL, V244, P159
   WILLNER I, 1993, J AM CHEM SOC, V115, P4937, DOI 10.1021/ja00064a084
   WILLNER I, 1992, J AM CHEM SOC, V114, P3150, DOI 10.1021/ja00034a078
   Wollenberger U, 1996, ANAL CHIM ACTA, V329, P231, DOI 10.1016/0003-2670(96)00137-7
   Xiao Y, 2000, ANAL BIOCHEM, V278, P22, DOI 10.1006/abio.1999.4360
   Yang SM, 2006, ELECTROCHIM ACTA, V52, P200, DOI 10.1016/j.electacta.2006.04.059
   ZHONG CJ, 1994, J AM CHEM SOC, V116, P11616, DOI 10.1021/ja00104a071
NR 63
TC 25
Z9 25
U1 1
U2 26
PU AMER CHEMICAL SOC
PI WASHINGTON
PA 1155 16TH ST, NW, WASHINGTON, DC 20036 USA
SN 1525-7797
EI 1526-4602
J9 BIOMACROMOLECULES
JI Biomacromolecules
PD JUL
PY 2007
VL 8
IS 7
BP 2142
EP 2148
DI 10.1021/bm070232r
PG 7
WC Biochemistry & Molecular Biology; Chemistry, Organic; Polymer Science
WE Science Citation Index Expanded (SCI-EXPANDED)
SC Biochemistry & Molecular Biology; Chemistry; Polymer Science
GA 187AP
UT WOS:000247820000015
PM 17569558
DA 2023-07-01
ER

PT J
AU Yin, J
   Li, JC
   Reddy, VS
   Ji, DX
   Ramakrishna, S
   Xu, L
AF Yin, Jing
   Li, Jingcheng
   Reddy, Vundrala Sumedha
   Ji, Dongxiao
   Ramakrishna, Seeram
   Xu, Lan
TI Flexible Textile-Based Sweat Sensors for Wearable Applications
SO BIOSENSORS-BASEL
LA English
DT Review
DE textile; sweat sensors; sensor communication; wearable applications
ID COLORIMETRIC SENSOR; ELECTROCHEMICAL SENSOR; MICROFLUIDIC DEVICE; PH;
   GLUCOSE; BIOSENSOR; SYSTEM
AB The current physical health care system has gradually evolved into a form of virtual hospitals communicating with sensors, which can not only save time but can also diagnose a patient's physical condition in real time. Textile-based wearable sensors have recently been identified as detection platforms with high potential. They are developed for the real-time noninvasive detection of human physiological information to comprehensively analyze the health status of the human body. Sweat comprises various chemical compositions, which can be used as biomarkers to reflect the relevant information of the human physiology, thus providing references for health conditions. Combined together, textile-based sweat sensors are more flexible and comfortable than other conventional sensors, making them easily integrated into the wearable field. In this short review, the research progress of textile-based flexible sweat sensors was reviewed. Three mechanisms commonly used for textile-based sweat sensors were firstly contrasted with an introduction to their materials and preparation processes. The components of textile-based sweat sensors, which mainly consist of a sweat transportation channel and collector, a signal-selection unit, sensing elements and sensor integration and communication technologies, were reviewed. The applications of textile-based sweat sensors with different mechanisms were also presented. Finally, the existing problems and challenges of sweat sensors were summarized, which may contribute to promote their further development.
C1 [Yin, Jing; Xu, Lan] Soochow Univ, Coll Text & Clothing Engn, Natl Engn Lab Modern Silk, Suzhou 215123, Peoples R China.
   [Yin, Jing; Li, Jingcheng; Reddy, Vundrala Sumedha; Ramakrishna, Seeram] Natl Univ Singapore, Ctr Nanotechnol & Sustainabil, Dept Mech Engn, Singapore 117574, Singapore.
   [Ji, Dongxiao] Donghua Univ, Coll Text, Shanghai 201620, Peoples R China.
C3 Soochow University - China; National University of Singapore; Donghua
   University
RP Xu, L (通讯作者)，Soochow Univ, Coll Text & Clothing Engn, Natl Engn Lab Modern Silk, Suzhou 215123, Peoples R China.; Ramakrishna, S (通讯作者)，Natl Univ Singapore, Ctr Nanotechnol & Sustainabil, Dept Mech Engn, Singapore 117574, Singapore.
EM seeram@nus.edu.sg; lanxu@suda.edu.cn
RI JINGCHENG, LI/ABE-4633-2021; Ji, Dongxiao/F-2583-2017
OI JINGCHENG, LI/0000-0003-1846-9977; Ji, Dongxiao/0000-0002-5255-7076
FU National Natural Science Foundation of China [11672198]; Jiangsu Higher
   Education Institutions of China [20KJA130001]; China Scholarship Council
   (CSC) [202106920043]
FX This work is supported by National Natural Science Foundation of China
   (Grant No. 11672198), Jiangsu Higher Education Institutions of China
   (Grant No. 20KJA130001) and the China Scholarship Council (CSC,
   202106920043).
CR Abdelrahman MS, 2020, J MOL STRUCT, V1216, DOI 10.1016/j.molstruc.2020.128301
   Bae CW, 2019, ACS APPL MATER INTER, V11, P14567, DOI 10.1021/acsami.9b00848
   Baker Lindsay B, 2019, Temperature (Austin), V6, P211, DOI 10.1080/23328940.2019.1632145
   Bandodkar AJ, 2019, SCI ADV, V5, DOI 10.1126/sciadv.aav3294
   Bariya M, 2018, NAT ELECTRON, V1, P160, DOI 10.1038/s41928-018-0043-y
   Baysal G, 2014, TEXT RES J, V84, P1729, DOI 10.1177/0040517514528565
   Bhide A, 2018, SCI REP-UK, V8, DOI 10.1038/s41598-018-24543-4
   Biscay J, 2021, TALANTA, V224, DOI 10.1016/j.talanta.2020.121815
   Budd P.M., 1989, COMPREHENSIVE POLYM, P215, DOI [10.1016/B978-0-08-096701-1.00011-2, DOI 10.1016/B978-0-08-096701-1.00011-2]
   Caldara M, 2016, SENSOR ACTUAT B-CHEM, V222, P213, DOI 10.1016/j.snb.2015.08.073
   Cazale A, 2016, SENSOR ACTUAT B-CHEM, V225, P1, DOI 10.1016/j.snb.2015.10.114
   Chen QY, 2022, BIOMACROMOLECULES, V23, P3928, DOI 10.1021/acs.biomac.2c00753
   Chen YC, 2021, LAB CHIP, V21, P2524, DOI 10.1039/d1lc00328c
   Choi J, 2017, LAB CHIP, V17, P2572, DOI 10.1039/c7lc00525c
   Choi YM, 2020, BIOSENSORS-BASEL, V10, DOI 10.3390/bios10090111
   Chung M, 2021, ACS APPL MATER INTER, V13, P51504, DOI 10.1021/acsami.1c15238
   Chung M, 2019, J R SOC INTERFACE, V16, DOI 10.1098/rsif.2019.0217
   Coppede N, 2020, ORG ELECTRON, V78, DOI 10.1016/j.orgel.2019.105579
   Dang WT, 2018, BIOSENS BIOELECTRON, V107, P192, DOI 10.1016/j.bios.2018.02.025
   Devarayan K, 2015, SENSOR ACTUAT B-CHEM, V209, P281, DOI 10.1016/j.snb.2014.11.120
   El-Naggar ME, 2021, INT J BIOL MACROMOL, V190, P894, DOI 10.1016/j.ijbiomac.2021.09.049
   Franco FF, 2022, BIOSENSORS-BASEL, V12, DOI 10.3390/bios12030174
   Gamella M, 2014, ANAL CHIM ACTA, V806, P1, DOI 10.1016/j.aca.2013.09.020
   Gao W, 2016, NATURE, V529, P509, DOI 10.1038/nature16521
   Ghaffari R, 2021, ACS SENSORS, V6, P2787, DOI 10.1021/acssensors.1c01133
   Ghoorchian A, 2022, ANAL CHEM, V94, P2263, DOI 10.1021/acs.analchem.1c04960
   Glanc M, 2013, SENSOR ACTUAT A-PHYS, V197, P1, DOI 10.1016/j.sna.2013.03.036
   Guinovart T, 2013, ANALYST, V138, P7031, DOI 10.1039/c3an01672b
   Hawthorne JS, 2006, CAN SOC FORENSIC SCI, V39, P65, DOI 10.1080/00085030.2006.10757138
   He J, 2019, RSC ADV, V9, P23957, DOI 10.1039/c9ra02831e
   He WY, 2019, SCI ADV, V5, DOI 10.1126/sciadv.aax0649
   He XC, 2021, NANO LETT, V21, P8880, DOI 10.1021/acs.nanolett.1c03426
   He XC, 2020, ACS SENSORS, V5, P1548, DOI 10.1021/acssensors.0c00563
   Hou XS, 2020, J MATER SCI, V55, P16033, DOI 10.1007/s10853-020-05110-7
   Jao YT, 2018, NANO ENERGY, V50, P513, DOI 10.1016/j.nanoen.2018.05.071
   Jasinski A, 2015, ELECTROANAL, V27, P745, DOI 10.1002/elan.201400585
   Jeerapan I, 2016, J MATER CHEM A, V4, P18342, DOI [10.1039/c6ta08358g, 10.1039/C6TA08358G]
   Jena BK, 2006, CHEM-EUR J, V12, P2702, DOI 10.1002/chem.200501051
   Jia J, 2018, SENSORS-BASEL, V18, DOI 10.3390/s18113775
   Li JC, 2021, POLYMERS-BASEL, V13, DOI 10.3390/polym13091427
   Jose M, 2021, ACS SENSORS, V6, P896, DOI 10.1021/acssensors.0c02037
   Kang XH, 2009, BIOSENS BIOELECTRON, V25, P901, DOI 10.1016/j.bios.2009.09.004
   Kil MS, 2022, ACS APPL MATER INTER, DOI 10.1021/acsami.2c10638
   Kinnamon D, 2017, SCI REP-UK, V7, DOI 10.1038/s41598-017-13684-7
   Koh A, 2016, SCI TRANSL MED, V8, DOI 10.1126/scitranslmed.aaf2593
   Lee H, 2018, ADV HEALTHC MATER, V7, DOI 10.1002/adhm.201701150
   Legner C, 2019, SENSOR ACTUAT A-PHYS, V296, P200, DOI 10.1016/j.sna.2019.07.020
   Li T, 2021, SMALL, V17, DOI 10.1002/smll.202102550
   Liao JJ, 2022, BIOSENSORS-BASEL, V12, DOI 10.3390/bios12060397
   Lipinska W, 2021, SENSOR ACTUAT B-CHEM, V330, DOI 10.1016/j.snb.2020.129409
   Lisak G, 2015, ANAL CHIM ACTA, V877, P71, DOI 10.1016/j.aca.2015.03.045
   Liu G, 2016, SENSOR ACTUAT B-CHEM, V227, P35, DOI 10.1016/j.snb.2015.12.034
   Liu WB, 2022, COLLOID SURFACE B, V211, DOI 10.1016/j.colsurfb.2021.112317
   Liu XT, 2021, SMALL METHODS, V5, DOI 10.1002/smtd.202000926
   Liu XY, 2016, LAB CHIP, V16, P2093, DOI 10.1039/c6lc00307a
   Lu SZ, 2009, BIOMACROMOLECULES, V10, P1032, DOI 10.1021/bm800956n
   Lu WD, 2019, NANOSCALE, V11, P11856, DOI 10.1039/c9nr01791g
   Madhu S, 2020, ACS APPL ELECTRON MA, V2, P499, DOI 10.1021/acsaelm.9b00730
   Manickam P, 2017, ECS TRANSACTIONS, V77, P1841, DOI 10.1149/07711.1841ecst
   Manjakkal L, 2021, ADV MATER, V33, DOI 10.1002/adma.202100899
   Mena-Bravo A, 2014, J PHARMACEUT BIOMED, V90, P139, DOI 10.1016/j.jpba.2013.10.048
   Mirza OM, 2022, DIAGNOSTICS, V12, DOI 10.3390/diagnostics12112750
   Mo Lili, 2023, Chemical Engineering Journal, DOI 10.1016/j.cej.2022.140473
   Mohan AMV, 2020, TRAC-TREND ANAL CHEM, V131, DOI 10.1016/j.trac.2020.116024
   Moharramzadeh F, 2022, MATER LETT, V308, DOI 10.1016/j.matlet.2021.131228
   Moyer J, 2012, DIABETES TECHNOL THE, V14, P398, DOI 10.1089/dia.2011.0262
   Mugo SM, 2022, BIOSENSORS-BASEL, V12, DOI 10.3390/bios12100854
   Mugo SM, 2020, ANAL BIOANAL CHEM, V412, P1825, DOI 10.1007/s00216-020-02430-0
   Naik AR, 2021, LAB CHIP, V22, P156, DOI 10.1039/d1lc00633a
   Napier BS, 2022, ADV MATER TECHNOL-US, V7, DOI 10.1002/admt.202101508
   Niu HS, 2022, ADV MATER, V34, DOI 10.1002/adma.202202622
   Olarte O, 2013, IEEE ENG MED BIO, P1462, DOI 10.1109/EMBC.2013.6609787
   Ouyang ZF, 2022, CHEM ENG J, V428, DOI 10.1016/j.cej.2021.131289
   Parrilla M, 2019, ANAL CHEM, V91, P8644, DOI 10.1021/acs.analchem.9b02126
   Parrilla M, 2016, ADV HEALTHC MATER, V5, P996, DOI 10.1002/adhm.201600092
   Patterson MJ, 2000, EXP PHYSIOL, V85, P869, DOI 10.1111/j.1469-445X.2000.02058.x
   Peng QY, 2021, ANAL CHIM ACTA, V1159, DOI 10.1016/j.aca.2021.338442
   Poletti F, 2020, J PHYS-MATER, V3, DOI 10.1088/2515-7639/ab5e51
   Possanzini L, 2020, SCI REP-UK, V10, DOI 10.1038/s41598-020-74337-w
   Promphet N, 2021, ANAL CHIM ACTA, V1179, DOI 10.1016/j.aca.2021.338643
   Promphet N, 2020, SENSOR ACTUAT B-CHEM, V321, DOI 10.1016/j.snb.2020.128549
   Promphet N, 2019, TALANTA, V192, P424, DOI 10.1016/j.talanta.2018.09.086
   Qiao YT, 2022, CHEMOSENSORS, V10, DOI 10.3390/chemosensors10070273
   Rachoin JS, 2011, J HOSP MED, V6, pE1, DOI 10.1002/jhm.703
   Radwan AB, 2021, BIOSENSORS-BASEL, V11, DOI 10.3390/bios11110463
   Saha S., 2021, CHEM SOLUTION SYNTHE, P561
   Salvo P, 2010, IEEE SENS J, V10, P1557, DOI 10.1109/JSEN.2010.2046634
   Sekar M, 2020, J ELECTROCHEM SOC, V167, DOI 10.1149/1945-7111/ab7e24
   Sekar M, 2019, SCI REP-UK, V9, DOI 10.1038/s41598-018-37243-w
   Sempionatto JR, 2020, ANAL CHEM, V92, P378, DOI 10.1021/acs.analchem.9b04668
   Sinha A, 2022, TALANTA, V244, DOI 10.1016/j.talanta.2022.123425
   Sirlanci M, 2019, ALCOHOL, V81, P117, DOI 10.1016/j.alcohol.2018.09.005
   Smith RE, 2019, SENSOR ACTUAT B-CHEM, V287, P338, DOI 10.1016/j.snb.2019.01.088
   Son J, 2021, ADV MATER, V33, DOI 10.1002/adma.202102740
   Song Y, 2020, SCI ADV, V6, DOI 10.1126/sciadv.aay9842
   Sonner Z, 2015, BIOMICROFLUIDICS, V9, DOI 10.1063/1.4921039
   Stojanovic GM, 2020, APPL SCI-BASEL, V10, DOI 10.3390/app10124392
   Stoppa M, 2016, WOODHEAD PUBL SER TE, V185, P65, DOI 10.1016/B978-0-08-100570-5.00005-0
   Sun MM, 2021, NANO ENERGY, V86, DOI 10.1016/j.nanoen.2021.106061
   Sun Z., 2022, ESCIENCE, V2, P32, DOI [10.1016/j.esci.2021.12.009, DOI 10.1016/J.ESCI.2021.12.009]
   Taylor NAS, 2013, EXTREME PHYSIOL MED, V2, DOI 10.1186/2046-7648-2-4
   Van der Schueren L, 2013, CARBOHYD POLYM, V91, P284, DOI 10.1016/j.carbpol.2012.08.003
   Van der Schueren L, 2012, COLOR TECHNOL, V128, P82, DOI 10.1111/j.1478-4408.2011.00361.x
   Wang L, 2018, ADV FUNCT MATER, V28, DOI 10.1002/adfm.201804456
   Wang R, 2021, TALANTA, V222, DOI 10.1016/j.talanta.2020.121484
   Wang SQ, 2020, TALANTA, V214, DOI 10.1016/j.talanta.2020.120869
   Wang ZY, 2021, ADV FUNCT MATER, V31, DOI 10.1002/adfm.202008130
   Wang ZY, 2018, NANOSCALE, V10, P6629, DOI 10.1039/c8nr00798e
   Wei XD, 2021, NANO ENERGY, V85, DOI 10.1016/j.nanoen.2021.106031
   Wilke K., 2007, International Journal of Cosmetic Science, V29, P169, DOI 10.1111/j.1467-2494.2007.00387.x
   Xiao G, 2022, ADV SCI, V9, DOI 10.1002/advs.202103822
   Xiao G, 2019, CELLULOSE, V26, P4553, DOI 10.1007/s10570-019-02396-y
   Xu LL, 2021, CHEM ENG J, V412, DOI 10.1016/j.cej.2021.128639
   Yang G, 2014, ADV MATER, V26, P4954, DOI 10.1002/adma.201400753
   Yang ST, 2021, J MATER CHEM C, V9, P13789, DOI 10.1039/d1tc02755g
   Yang YH, 2017, LAB CHIP, V17, P926, DOI 10.1039/c6lc01522k
   Yang YR, 2019, CHEM SOC REV, V48, P1465, DOI 10.1039/c7cs00730b
   Yapor JP, 2017, ACS OMEGA, V2, P7334, DOI 10.1021/acsomega.7b01136
   Yeung KK, 2021, IEEE SENS J, V21, P14522, DOI 10.1109/JSEN.2021.3074311
   Yin J, 2022, POLYM REV, DOI 10.1080/15583724.2022.2158467
   Yin J, 2022, ADV FIBER MATER, V4, P832, DOI 10.1007/s42765-022-00141-y
   Yin J, 2021, ADV FIBER MATER, V3, P251, DOI 10.1007/s42765-021-00078-8
   Yin L, 2022, NAT ELECTRON, V5, P694, DOI 10.1038/s41928-022-00843-6
   Yin SJ, 2021, BIOSENS BIOELECTRON, V179, DOI 10.1016/j.bios.2021.113107
   Yoon JH, 2020, BIOSENS BIOELECTRON, V150, DOI 10.1016/j.bios.2019.111946
   Yoon JH, 2019, ACS APPL MATER INTER, V11, P46165, DOI 10.1021/acsami.9b16829
   Zamora ML, 2018, SENSOR ACTUAT B-CHEM, V260, P601, DOI 10.1016/j.snb.2018.01.002
   Zhang J, 2021, CELLULOSE, V28, P3123, DOI 10.1007/s10570-021-03730-z
   Zhang KK, 2021, ACS SENSORS, V6, P2261, DOI 10.1021/acssensors.1c00316
   Zhang T, 2020, ADV MATER INTERFACES, V7, DOI 10.1002/admi.202000227
   Zhao C, 2021, BIOSENS BIOELECTRON, V188, DOI 10.1016/j.bios.2021.113270
   Zhao YM, 2019, ANAL CHEM, V91, P6569, DOI 10.1021/acs.analchem.9b00152
   Zhao ZQ, 2021, LAB CHIP, V21, P916, DOI 10.1039/d0lc01075h
   Zhong BW, 2022, ADV SCI, V9, DOI 10.1002/advs.202103257
   Zhou GH, 2017, ACS APPL MATER INTER, V9, P4788, DOI 10.1021/acsami.6b12448
   Zhu ML, 2019, ACS NANO, V13, P1940, DOI 10.1021/acsnano.8b08329
NR 136
TC 1
Z9 1
U1 115
U2 115
PU MDPI
PI BASEL
PA ST ALBAN-ANLAGE 66, CH-4052 BASEL, SWITZERLAND
EI 2079-6374
J9 BIOSENSORS-BASEL
JI Biosensors-Basel
PD JAN
PY 2023
VL 13
IS 1
AR 127
DI 10.3390/bios13010127
PG 26
WC Chemistry, Analytical; Nanoscience & Nanotechnology; Instruments &
   Instrumentation
WE Science Citation Index Expanded (SCI-EXPANDED)
SC Chemistry; Science & Technology - Other Topics; Instruments &
   Instrumentation
GA 8B8NY
UT WOS:000917179000001
PM 36671962
OA Green Published, gold
DA 2023-07-01
ER

PT J
AU Sangavi, R
   Keerthana, M
   Malini, TP
AF Sangavi, Ravi
   Keerthana, Madhusuthanan
   Malini, Thanikachallam Pushpa
TI Design of an Electrochemical Sensor for the Determination of Riboflavin
   using Cobalt Doped Dysprosium Oxide Nanocubes Modified Glassy Carbon
   Electrode
SO CHEMISTRYSELECT
LA English
DT Article
DE Cobalt; Nanocubes; Real samples; Riboflavin and Sensor
ID ONE-POT SYNTHESIS; VOLTAMMETRIC DETERMINATION;
   CAPILLARY-ELECTROPHORESIS; VITAMIN B-2; BIOSENSOR; THIAMIN; URINE; DNA
AB This study explains the synthesis of cobalt-doped dysprosium oxide nanocubes (Co-Dy2O3 NCs) and the modification of GCE (glassy carbon electrode), for the selective and sensitive detection of riboflavin (RF). The Co-Dy2O3 NCs were synthesized by co-precipitation method and characterized using spectroscopic and microscopic techniques like micro-Raman Spectroscopy, X-ray diffraction (XRD), X-ray Photoelectron Spectroscopy (XPS), Fourier Transform Infrared Spectroscopy (FT-IR), High-Resolution Transmission Electron Microscopy (HRTEM), Energy-Dispersive X-ray Spectroscopy (EDX), and High Resolution Scanning Electron Microscopy (HRSEM). The synthesized Co-Dy2O3 NCs were coated on the glassy carbon electrode to detect and quantify the concentration of riboflavin in aqueous and real samples. The samples were analyzed by cyclic voltammetry (CV) and differential pulse voltammetry (DPV) techniques with three-electrode system. The modified electrode displays two linear concentration ranges (0.5-50, 50-300 mu M) with a low detection limit (LOD) of 0.094 mu M and high sensitivity of 3.67 mu A mu M-1 cm(-2). Besides, the fabricated sensor has more selectivity, great reproducibility, repeatability and good stability. Finally, the Co-Dy2O3 NCs modified GCE based sensor was effectively applied in real sample analysis using milk and egg yolk with good recovery.
C1 [Sangavi, Ravi; Keerthana, Madhusuthanan; Malini, Thanikachallam Pushpa] SRM Inst Sci & Technol, Dept Chem, Kattankulathur 603203, Tamil Nadu, India.
C3 SRM Institute of Science & Technology Chennai
RP Malini, TP (通讯作者)，SRM Inst Sci & Technol, Dept Chem, Kattankulathur 603203, Tamil Nadu, India.
EM pushpamt@srmist.edu.in
RI Pushpa Malini, T/ABE-6947-2021
OI Pushpa Malini, T/0000-0002-1360-8168
CR Aboelazm E.A.A., 2018, IEEE T VEH TECHNOL, V3, P67
   Akah A, 2017, J RARE EARTH, V35, P941, DOI 10.1016/S1002-0721(17)60998-0
   Bai J, 2010, J SOLID STATE ELECTR, V14, P2251, DOI 10.1007/s10008-010-1065-1
   Baytak AK, 2019, ANAL CHIM ACTA, V1087, P93, DOI 10.1016/j.aca.2019.08.055
   Chanda A, 2018, RSC ADV, V8, P10939, DOI 10.1039/c8ra00626a
   Cioates CN, 2020, J ELECTROCHEM SOC, V167, DOI 10.1149/1945-7111/ab6e5e
   Dong X, 2018, SENSOR ACTUAT B-CHEM, V255, P1308, DOI 10.1016/j.snb.2017.08.117
   Ensafi AA, 2012, BIOSENS BIOELECTRON, V31, P376, DOI 10.1016/j.bios.2011.10.050
   Esteve MJ, 2001, J AGR FOOD CHEM, V49, P1450, DOI 10.1021/jf001040p
   FELLMAN JK, 1982, J FOOD SCI, V47, P2048, DOI 10.1111/j.1365-2621.1982.tb12942.x
   Gopinath K, 2017, J CLUST SCI, V28, P621, DOI 10.1007/s10876-016-1150-4
   HASHMI MH, 1969, MIKROCHIM ACTA, P30, DOI 10.1007/BF01216661
   He BB, 2011, ELECTROCHEM COMMUN, V13, P194, DOI 10.1016/j.elecom.2010.12.011
   Hu L, 2007, J CHROMATOGR B, V856, P245, DOI 10.1016/j.jchromb.2007.06.011
   Huang HP, 2019, CHEM LETT, V48, P114, DOI 10.1246/cl.180782
   Kokulnathan T, 2020, ACS APPL MATER INTER, V12, P16216, DOI 10.1021/acsami.9b20224
   Lavanya N, 2016, MAT SCI ENG C-MATER, V65, P278, DOI 10.1016/j.msec.2016.04.033
   Lavanya N, 2013, ANALYST, V138, P2061, DOI 10.1039/c3an36754a
   Liu YZ, 2007, J RARE EARTH, V25, P249, DOI 10.1016/S1002-0721(07)60082-9
   Madhuvilakku R, 2017, SENSOR ACTUAT B-CHEM, V253, P879, DOI 10.1016/j.snb.2017.06.126
   Manavalan S, 2018, INORG CHEM FRONT, V5, P2885, DOI 10.1039/c8qi00727f
   Mehmeti E, 2016, MICROCHIM ACTA, V183, P1619, DOI 10.1007/s00604-016-1789-4
   Meng Y, 2016, MICROCHIM ACTA, V183, P2965, DOI 10.1007/s00604-016-1937-x
   Muthukumaran P, 2016, NEW J CHEM, V40, P2741, DOI 10.1039/c5nj03539b
   Muthukutty B, 2021, J HAZARD MATER, V407, DOI 10.1016/j.jhazmat.2020.124745
   Nezamzadeh-Ejhieh A, 2014, J IND ENG CHEM, V20, P2146, DOI 10.1016/j.jiec.2013.09.044
   NIELSEN P, 1983, ANAL BIOCHEM, V130, P359, DOI 10.1016/0003-2697(83)90600-0
   PEREZRUIZ T, 1994, ANALYST, V119, P1199, DOI 10.1039/an9941901199
   Sa ES, 2015, SENSOR ACTUAT B-CHEM, V209, P423, DOI 10.1016/j.snb.2014.11.136
   Sharma A, 2020, MICROCHEM J, V156, DOI 10.1016/j.microc.2020.104858
   Sonkar PK, 2017, J ELECTROANAL CHEM, V807, P235, DOI 10.1016/j.jelechem.2017.11.050
   Su AK, 2003, J CHROMATOGR B, V785, P39, DOI 10.1016/S1570-0232(02)00849-8
   Tigari G, 2020, J SCI-ADV MATER DEV, V5, P56, DOI 10.1016/j.jsamd.2019.11.001
   Vijayaprasath G, 2020, ACS OMEGA, V5, P17892, DOI 10.1021/acsomega.9b04284
   Wang M, 2007, SPECTROCHIM ACTA A, V66, P1222, DOI 10.1016/j.saa.2006.06.010
   Yildiz A, 2012, J MATER SCI-MATER EL, V23, P425, DOI 10.1007/s10854-011-0498-3
   Yu YY, 2017, ANAL CHIM ACTA, V985, P148, DOI 10.1016/j.aca.2017.06.053
NR 37
TC 4
Z9 4
U1 4
U2 7
PU WILEY-V C H VERLAG GMBH
PI WEINHEIM
PA POSTFACH 101161, 69451 WEINHEIM, GERMANY
SN 2365-6549
J9 CHEMISTRYSELECT
JI ChemistrySelect
PD AUG 19
PY 2022
VL 7
IS 31
AR e202201661
DI 10.1002/slct.202201661
PG 8
WC Chemistry, Multidisciplinary
WE Science Citation Index Expanded (SCI-EXPANDED)
SC Chemistry
GA 3V9SS
UT WOS:000841998600016
DA 2023-07-01
ER

PT J
AU Li, JL
   Wang, YH
   Zang, JB
   Zhou, YK
   Su, SY
   Zou, Q
   Yuan, YG
AF Li, Jilong
   Wang, Yanhui
   Zang, Jianbing
   Zhou, Yingke
   Su, Shengyao
   Zou, Qi
   Yuan, Yungang
TI A film electrode composed of micron-diamond embedded in phenolic resin
   derived amorphous carbon for electroanalysis of dopamine in the presence
   of uric acid
SO JOURNAL OF ELECTROANALYTICAL CHEMISTRY
LA English
DT Article
DE Micron-diamond; Amorphous carbon; Array-like; Dopamine
ID ASCORBIC-ACID; ELECTROCHEMICAL SENSORS; BIOSENSING PROPERTIES;
   GLASSY-CARBON; MICROSTRUCTURE; ARRAYS; NANOPARTICLES; FABRICATION;
   NANOTUBES; EVOLUTION
AB Levels of dopamine (DA) in the human body is directly related to an individual's health status. It is crucial to detect DA via economical and effective means, especially when it coexists with other molecules. A self-supporting array-like electrode composed of micron-diamond particles distributed in amorphous carbon (AC) matrix (D/AC) was synthesized by vacuum annealing the mixture of phenolic resin (PR) and micro-diamond. During the annealing process, the PR was converted to AC. The AC was divided into micron-level areas using micron-diamond particles to obtain an array-like electrode, which improved the response of electroanalysis signals. The D/AC exhibited a low limit of detection for DA (0.238 mu M), which was attributed to the array-like structure. Moreover, outstanding selectivity towards DA on D/AC in the presence of uric acid was confirmed, and the evident peak potential differences (300 mV) facilitated detection of DA. The detection limit of DA on D/AC in the presence of uric acid was 0.334 mu M. Accordingly, D/AC may be suitable as biosensor candidate due to its decent stability, reproducibility and selectivity.
C1 [Li, Jilong; Wang, Yanhui; Zang, Jianbing; Zhou, Yingke; Su, Shengyao; Zou, Qi; Yuan, Yungang] Yanshan Univ, Sch Mat Sci & Engn, State Key Lab Metastable Mat Sci & Technol, Qinhuangdao 066004, Hebei, Peoples R China.
C3 Yanshan University
RP Yuan, YG (通讯作者)，Yanshan Univ, Sch Mat Sci & Engn, State Key Lab Metastable Mat Sci & Technol, Qinhuangdao 066004, Hebei, Peoples R China.
EM yungang@ysu.edu.cn
RI wang, yanhui/HPG-3348-2023
FU Natural Science Foundation of Hebei Province [E2021203120]; S&T Program
   of Hebei Province (Special Funds for Central Government Guides Local
   Science and Technology Development) [216Z1102G]
FX This work was supported by the Natural Science Foundation of Hebei
   Province (No. E2021203120), and the S&T Program of Hebei Province
   (Special Funds for Central Government Guides Local Science and
   Technology Development) (No. 216Z1102G).
CR Alden SE, 2020, CHEMELECTROCHEM, V7, P1084, DOI 10.1002/celc.201901976
   Azzouz A, 2019, TRAC-TREND ANAL CHEM, V110, P15, DOI 10.1016/j.trac.2018.08.002
   Baccarin M, 2019, MICROCHIM ACTA, V186, DOI 10.1007/s00604-019-3315-y
   Baluchova S, 2019, ELECTROCHIM ACTA, V327, DOI 10.1016/j.electacta.2019.135025
   Bhakta AK, 2017, J MATER SCI, V52, P9648, DOI 10.1007/s10853-017-1100-z
   BOWDEN M, 1992, J APPL PHYS, V71, P521, DOI 10.1063/1.350691
   BROWN NMD, 1991, J MATER CHEM, V1, P469, DOI 10.1039/jm9910100469
   Bukkitgar SD, 2017, ANAL METHODS-UK, V9, P4387, DOI 10.1039/c7ay01068k
   Cheng JY, 2020, ANAL BIOANAL CHEM, V412, P2433, DOI 10.1007/s00216-020-02455-5
   Corona-Avendano S, 2007, J ELECTROANAL CHEM, V609, P17, DOI 10.1016/j.jelechem.2007.05.021
   Cui XQ, 2019, NANOTECHNOLOGY, V30, DOI 10.1088/1361-6528/ab0a48
   Dasgupta K, 2003, MATER SCI TECH-LOND, V19, P995, DOI 10.1179/026708303225004693
   Davis F, 2013, ENVIRON SCI-PROC IMP, V15, P1477, DOI 10.1039/c3em00234a
   Diab N, 2019, SENSOR ACTUAT B-CHEM, V285, P17, DOI 10.1016/j.snb.2019.01.022
   Feng SN, 2021, TALANTA, V224, DOI 10.1016/j.talanta.2020.121851
   Ferrari AC, 2013, NAT NANOTECHNOL, V8, P235, DOI 10.1038/nnano.2013.46
   FITZER E, 1980, ANGEW CHEM INT EDIT, V19, P375, DOI 10.1002/anie.198003751
   Guha KS, 2014, IONICS, V20, P849, DOI 10.1007/s11581-013-1040-9
   Gupta P, 2020, ANAL CHEM, V92, P8536, DOI 10.1021/acs.analchem.0c01363
   Huang JS, 2008, BIOSENS BIOELECTRON, V24, P632, DOI 10.1016/j.bios.2008.06.011
   JENKINS GM, 1971, NATURE, V231, P175, DOI 10.1038/231175a0
   Jiang JJ, 2021, ANALYST, V146, P964, DOI 10.1039/d0an01912g
   Kaza M, 2019, J PHARMACEUT BIOMED, V165, P381, DOI 10.1016/j.jpba.2018.12.030
   Khan AF, 2016, ANAL CHEM, V88, P9729, DOI 10.1021/acs.analchem.6b02638
   Ko TH, 2000, POLYM COMPOSITE, V21, P745, DOI 10.1002/pc.10229
   Kutluay A, 2013, SENSOR ACTUAT B-CHEM, V185, P398, DOI 10.1016/j.snb.2013.05.025
   LAVIRON E, 1979, J ELECTROANAL CHEM, V101, P19, DOI 10.1016/S0022-0728(79)80075-3
   Lete C, 2015, J ELECTROANAL CHEM, V744, P53, DOI 10.1016/j.jelechem.2015.03.005
   Li HC, 2021, J MATER SCI, V56, P746, DOI 10.1007/s10853-020-05344-5
   Liu AH, 2006, ADV FUNCT MATER, V16, P371, DOI 10.1002/adfm.200500202
   Liu CL, 2007, MAT SCI ENG A-STRUCT, V459, P347, DOI 10.1016/j.msea.2007.02.067
   Liu LL, 2019, TALANTA, V199, P478, DOI 10.1016/j.talanta.2019.03.008
   McKnight TE, 2004, J PHYS CHEM B, V108, P7115, DOI 10.1021/jp037987m
   Poh WC, 2004, LANGMUIR, V20, P5484, DOI 10.1021/la0490947
   Poudyal DC, 2019, MAT SCI ENG C-MATER, V103, DOI 10.1016/j.msec.2019.109788
   Qu FL, 2012, SENSOR ACTUAT B-CHEM, V166, P837, DOI 10.1016/j.snb.2012.02.078
   Shalini J, 2013, NANOSCALE, V5, P1159, DOI 10.1039/c2nr32939e
   Shetti NP, 2019, MICROCHEM J, V149, DOI 10.1016/j.microc.2019.103976
   Shetti NP, 2019, ELECTROANAL, V31, P1040, DOI 10.1002/elan.201800775
   Song SW, 2021, ELECTROCHIM ACTA, V392, DOI 10.1016/j.electacta.2021.138996
   Sun CL, 2011, ACS NANO, V5, P7788, DOI 10.1021/nn2015908
   Sun W, 2007, ANAL BIOANAL CHEM, V389, P1283, DOI 10.1007/s00216-007-1518-2
   Tian HL, 2018, J HAZARD MATER, V341, P102, DOI 10.1016/j.jhazmat.2017.07.056
   Tincu B, 2019, DIAM RELAT MATER, V98, DOI 10.1016/j.diamond.2019.107510
   Tomagra G, 2019, CARBON, V152, P424, DOI 10.1016/j.carbon.2019.06.035
   Tzeng SS, 2002, MATER CHEM PHYS, V73, P162, DOI 10.1016/S0254-0584(01)00358-3
   U.S. Food and Drug Administration, 2018, GUID IND BIO METH VA
   Vagin MY, 2014, CHEMELECTROCHEM, V1, P755, DOI 10.1002/celc.201300204
   Wa QB, 2019, ACS APPL NANO MATER, V2, P4427, DOI 10.1021/acsanm.9b00824
   Wei M, 2008, ADV FUNCT MATER, V18, P1414, DOI 10.1002/adfm.200701099
   Wen YH, 2005, J POWER SOURCES, V148, P121, DOI 10.1016/j.jpowsour.2005.02.001
   Wu FH, 2021, NANOTECHNOLOGY, V32, DOI 10.1088/1361-6528/abeeb4
   Xu JW, 2021, J ELECTROANAL CHEM, V897, DOI 10.1016/j.jelechem.2021.115605
   Yang NJ, 2015, TOP APPL PHYS, V121, P273, DOI 10.1007/978-3-319-09834-0_9
   Yue HY, 2014, ACS NANO, V8, P1639, DOI 10.1021/nn405961p
   Zhai ZF, 2018, APPL SURF SCI, V457, P1192, DOI 10.1016/j.apsusc.2018.06.266
   Zhang YL, 2016, MAT SCI ENG C-MATER, V61, P207, DOI 10.1016/j.msec.2015.12.038
   Zhao M, 2007, ACTA MATER, V55, P6144, DOI 10.1016/j.actamat.2007.07.013
   Zhu SY, 2009, BIOSENS BIOELECTRON, V25, P940, DOI 10.1016/j.bios.2009.08.022
   Zou HL, 2015, SENSOR ACTUAT B-CHEM, V207, P535, DOI 10.1016/j.snb.2014.10.121
NR 60
TC 0
Z9 0
U1 3
U2 14
PU ELSEVIER SCIENCE SA
PI LAUSANNE
PA PO BOX 564, 1001 LAUSANNE, SWITZERLAND
SN 1572-6657
EI 1873-2569
J9 J ELECTROANAL CHEM
JI J. Electroanal. Chem.
PD JUN 1
PY 2022
VL 914
AR 116271
DI 10.1016/j.jelechem.2022.116271
EA APR 2022
PG 7
WC Chemistry, Analytical; Electrochemistry
WE Science Citation Index Expanded (SCI-EXPANDED)
SC Chemistry; Electrochemistry
GA 2S5GE
UT WOS:000821819600002
DA 2023-07-01
ER

PT J
AU Park, R
   Jeon, S
   Jeong, J
   Park, SY
   Han, DW
   Hong, SW
AF Park, Rowoon
   Jeon, Sangheon
   Jeong, Jeonghwa
   Park, Shin-Young
   Han, Dong-Wook
   Hong, Suck Won
TI Recent Advances of Point-of-Care Devices Integrated with Molecularly
   Imprinted Polymers-Based Biosensors: From Biomolecule Sensing Design to
   Intraoral Fluid Testing
SO BIOSENSORS-BASEL
LA English
DT Article
DE molecularly imprinted polymer; point-of-care test; biomolecule; oral
   disease; wearable device
ID QUARTZ-CRYSTAL MICROBALANCE; ELECTROCHEMICAL DETECTION; MOUTHGUARD
   BIOSENSOR; SELECTIVE DETECTION; SALIVA GLUCOSE; RECOGNITION; SENSOR;
   DIAGNOSTICS; ELECTRODE; GRAPHENE
AB Recent developments of point-of-care testing (POCT) and in vitro diagnostic medical devices have provided analytical capabilities and reliable diagnostic results for rapid access at or near the patient's location. Nevertheless, the challenges of reliable diagnosis still remain an important factor in actual clinical trials before on-site medical treatment and making clinical decisions. New classes of POCT devices depict precise diagnostic technologies that can detect biomarkers in biofluids such as sweat, tears, saliva or urine. The introduction of a novel molecularly imprinted polymer (MIP) system as an artificial bioreceptor for the POCT devices could be one of the emerging candidates to improve the analytical performance along with physicochemical stability when used in harsh environments. Here, we review the potential availability of MIP-based biorecognition systems as custom artificial receptors with high selectivity and chemical affinity for specific molecules. Further developments to the progress of advanced MIP technology for biomolecule recognition are introduced. Finally, to improve the POCT-based diagnostic system, we summarized the perspectives for high expandability to MIP-based periodontal diagnosis and the future directions of MIP-based biosensors as a wearable format.
C1 [Park, Rowoon; Jeon, Sangheon; Jeong, Jeonghwa; Han, Dong-Wook; Hong, Suck Won] Pusan Natl Univ, Dept Cogno Mechatron Engn, Busan 46241, South Korea.
   [Park, Shin-Young] Seoul Natl Univ, Sch Dent, Dept Dent Educ, Seoul 03080, South Korea.
   [Park, Shin-Young] Seoul Natl Univ, Sch Dent, Dent Res Inst, Seoul 03080, South Korea.
   [Han, Dong-Wook; Hong, Suck Won] Pusan Natl Univ, Dept Opt & Mechatron Engn, Busan 46241, South Korea.
C3 Pusan National University; Seoul National University (SNU); Seoul
   National University (SNU); Pusan National University
RP Hong, SW (通讯作者)，Pusan Natl Univ, Dept Cogno Mechatron Engn, Busan 46241, South Korea.; Hong, SW (通讯作者)，Pusan Natl Univ, Dept Opt & Mechatron Engn, Busan 46241, South Korea.
EM rowoon.p153@gmail.com; jsfhse@pusan.ac.kr; j_purification@pusan.ac.kr;
   nalby99@snu.ac.kr; nanohan@pusan.ac.kr; swhong@pusan.ac.kr
RI Han, Dong-Wook/ABF-1030-2020
OI Han, Dong-Wook/0000-0001-8314-1981; Hong, Suck Won/0000-0001-7291-1020
FU Korea Medical Device Development Fund - Korean government (the Ministry
   of Science and ICT) [9991006781, KMDF_PR_20200901_0108]; Korea Medical
   Device Development Fund - Korean government (Ministry of Trade, Industry
   and Energy) [9991006781, KMDF_PR_20200901_0108]; Korea Medical Device
   Development Fund - Korean government ( Ministry of Health and Welfare)
   [9991006781, KMDF_PR_20200901_0108]; Korea Medical Device Development
   Fund - Korean government (Ministry of Food and Drug Safety) [9991006781,
   KMDF_PR_20200901_0108]; National Research Foundation of Korea (NRF) -
   Korean government (MSIT) [NRF-2021R1A5A1032937]
FX This work was supported by the Korea Medical Device Development Fund
   grant funded by the Korean government (the Ministry of Science and ICT,
   the Ministry of Trade, Industry and Energy, the Ministry of Health and
   Welfare, the Ministry of Food and Drug Safety) (NTIS Number: 9991006781,
   KMDF_PR_20200901_0108). This work was also supported by the National
   Research Foundation of Korea (NRF) Grant funded by the Korean government
   (MSIT) (NRF-2021R1A5A1032937).
CR Acimovic SS, 2018, ACS NANO, V12, P9958, DOI 10.1021/acsnano.8b04016
   Afzal A, 2017, CHEMOSENSORS, V5, DOI 10.3390/chemosensors5010007
   Ahmad OS, 2019, TRENDS BIOTECHNOL, V37, P294, DOI 10.1016/j.tibtech.2018.08.009
   Arabi M, 2020, TRAC-TREND ANAL CHEM, V128, DOI 10.1016/j.trac.2020.115923
   Arakawa T, 2016, BIOSENS BIOELECTRON, V84, P106, DOI 10.1016/j.bios.2015.12.014
   Aya GA, 2019, POLYMERS-BASEL, V11, DOI 10.3390/polym11081332
   Ayankojo AG, 2022, SENSOR ACTUAT B-CHEM, V353, DOI 10.1016/j.snb.2021.131160
   Bai W, 2013, J AM CHEM SOC, V135, P6977, DOI 10.1021/ja400576p
   Bandodkar AJ, 2019, SCI ADV, V5, DOI 10.1126/sciadv.aav3294
   Beck JD, 2005, J PERIODONTOL, V76, P2089, DOI 10.1902/jop.2005.76.11-S.2089
   BelBruno JJ, 2019, CHEM REV, V119, P94, DOI 10.1021/acs.chemrev.8b00171
   Bellagambi FG, 2020, TRAC-TREND ANAL CHEM, V124, DOI 10.1016/j.trac.2019.115781
   Boitard C, 2017, CHEM COMMUN, V53, P8846, DOI 10.1039/c7cc04284a
   Boonsriwong W, 2021, POLYMERS-BASEL, V13, DOI 10.3390/polym13111763
   Boroznjak R, 2017, J MOL RECOGNIT, V30, DOI 10.1002/jmr.2635
   Bossi A, 2007, BIOSENS BIOELECTRON, V22, P1131, DOI 10.1016/j.bios.2006.06.023
   Cai D, 2010, NAT NANOTECHNOL, V5, P597, DOI [10.1038/NNANO.2010.114, 10.1038/nnano.2010.114]
   Campuzano S, 2021, SENSOR ACTUAT B-CHEM, V345, DOI 10.1016/j.snb.2021.130349
   Canfarotta F, 2018, NANOSCALE, V10, P2081, DOI 10.1039/c7nr07785h
   Cardoso AR, 2019, BIOELECTROCHEMISTRY, V130, DOI 10.1016/j.bioelechem.2019.04.017
   Cardoso AR, 2019, BIOSENS BIOELECTRON, V124, P167, DOI 10.1016/j.bios.2018.10.015
   Cavagnero S, 1998, BIOCHEMISTRY-US, V37, P3369, DOI 10.1021/bi9721795
   Cennamo N, 2021, SENSORS-BASEL, V21, DOI 10.3390/s21051681
   Chen J, 2019, SENSOR ACTUAT B-CHEM, V285, P56, DOI 10.1016/j.snb.2019.01.017
   Choi DY, 2022, SENSOR ACTUAT B-CHEM, V350, DOI 10.1016/j.snb.2021.130855
   Cieplak M, 2016, TRENDS BIOTECHNOL, V34, P922, DOI 10.1016/j.tibtech.2016.05.011
   Costa-Rama E, 2021, BIOSENSORS-BASEL, V11, DOI 10.3390/bios11020051
   cpn&TRADE, 2020, CONJ POL NAN STREAM
   Crapnell RD, 2019, SENSORS-BASEL, V19, DOI 10.3390/s19051204
   Cui FY, 2020, SENSORS-BASEL, V20, DOI 10.3390/s20040996
   Culver HR, 2017, CHEM MATER, V29, P5753, DOI 10.1021/acs.chemmater.7b01936
   Cunliffe D, 2005, ADV DRUG DELIVER REV, V57, P1836, DOI 10.1016/j.addr.2005.07.015
   De la Paz E, 2021, ANAL CHEM, V93, P12767, DOI 10.1021/acs.analchem.1c02887
   Dechtrirat D, 2018, RSC ADV, V8, P206, DOI 10.1039/c7ra09601a
   Dechtrirat D, 2014, ADV FUNCT MATER, V24, P2233, DOI 10.1002/adfm.201303148
   Deng JZ, 2018, ACS APPL MATER INTER, V10, P34611, DOI 10.1021/acsami.8b11655
   Devkota L, 2018, ELECTROCHIM ACTA, V270, P535, DOI 10.1016/j.electacta.2018.03.104
   Diltemiz SE, 2009, BIOSENS BIOELECTRON, V25, P599, DOI 10.1016/j.bios.2009.01.032
   Dincer C, 2019, ADV MATER, V31, DOI 10.1002/adma.201806739
   Doue M, 2012, J CHROMATOGR A, V1270, P51, DOI 10.1016/j.chroma.2012.10.067
   Essousi H, 2018, J ELECTROANAL CHEM, V818, P131, DOI 10.1016/j.jelechem.2018.04.039
   Falamas A, 2020, LASER MED SCI, V35, P1393, DOI 10.1007/s10103-020-02988-2
   Gan SD, 2013, J INVEST DERMATOL, V133, pE10, DOI 10.1038/jid.2013.287
   Gao BJ, 2010, J CHROMATOGR B, V878, P1731, DOI 10.1016/j.jchromb.2010.04.033
   Garcia-Carmona L, 2019, ANAL CHEM, V91, P13883, DOI 10.1021/acs.analchem.9b03379
   Ge SG, 2012, CHEM COMMUN, V48, P9397, DOI 10.1039/c2cc34887j
   Gervais L, 2011, ADV MATER, V23, pH151, DOI 10.1002/adma.201100464
   Gouda MD, 2002, BIOSENS BIOELECTRON, V17, P503, DOI 10.1016/S0956-5663(02)00021-0
   Gubala V, 2012, ANAL CHEM, V84, P487, DOI 10.1021/ac2030199
   Gui RJ, 2019, NANOSCALE ADV, V1, P3325, DOI 10.1039/c9na00455f
   Hawkins DM, 2005, ANAL CHIM ACTA, V542, P61, DOI 10.1016/j.aca.2005.01.052
   Henthorn DB, 2007, IND ENG CHEM RES, V46, P6084, DOI 10.1021/ie061369l
   Hong CC, 2013, BIOSENS BIOELECTRON, V50, P425, DOI 10.1016/j.bios.2013.07.016
   Iskierko Z, 2016, BIOTECHNOL ADV, V34, P30, DOI 10.1016/j.biotechadv.2015.12.002
   Ji Z, 2017, INT J ELECTROCHEM SC, V12, P11942, DOI 10.20964/2017.12.34
   Jolly P, 2016, BIOSENS BIOELECTRON, V75, P188, DOI 10.1016/j.bios.2015.08.043
   Kajisa T, 2018, ACS APPL MATER INTER, V10, P34983, DOI 10.1021/acsami.8b13317
   Kalecki J, 2020, ACS SENSORS, V5, P3710, DOI 10.1021/acssensors.0c01634
   Kan XW, 2012, SENSOR ACTUAT B-CHEM, V168, P395, DOI 10.1016/j.snb.2012.04.043
   Karami P, 2019, TALANTA, V202, P111, DOI 10.1016/j.talanta.2019.04.061
   Karimian N, 2013, BIOSENS BIOELECTRON, V50, P492, DOI 10.1016/j.bios.2013.07.013
   Kartal F, 2019, MAT SCI ENG C-MATER, V97, P730, DOI 10.1016/j.msec.2018.12.086
   Kidakova A, 2020, SENSOR ACTUAT B-CHEM, V308, DOI 10.1016/j.snb.2020.127708
   Kim J, 2018, ADV SCI, V5, DOI 10.1002/advs.201800880
   Kim J, 2015, BIOSENS BIOELECTRON, V74, P1061, DOI 10.1016/j.bios.2015.07.039
   Kim J, 2014, ANALYST, V139, P1632, DOI 10.1039/c3an02359a
   Kim J, 2017, NAT COMMUN, V8, DOI 10.1038/ncomms14997
   Kubo T, 2015, MACROMOLECULES, V48, P4081, DOI 10.1021/acs.macromol.5b00834
   Kumar S, 2021, INT J NANOMED, V16, P383, DOI 10.2147/IJN.S267212
   Lach P, 2019, ANAL CHEM, V91, P7546, DOI 10.1021/acs.analchem.8b05512
   Lapinska U, 2017, PHYS CHEM CHEM PHYS, V19, P23060, DOI 10.1039/c7cp01503h
   Guerreiro JRL, 2016, ACS SENSORS, V1, P258, DOI 10.1021/acssensors.5b00054
   Lavigne JJ, 2001, ANGEW CHEM INT EDIT, V40, P3118, DOI 10.1002/1521-3773(20010903)40:17<3118::AID-ANIE3118>3.0.CO;2-Y
   Lee J, 2021, BIOMACROMOLECULES, V22, P1523, DOI 10.1021/acs.biomac.0c01748
   Lee Y, 2018, P NATL ACAD SCI USA, V115, P5377, DOI 10.1073/pnas.1719573115
   Li HH, 2016, SENSOR ACTUAT B-CHEM, V222, P1127, DOI 10.1016/j.snb.2015.08.018
   Lin YJ, 2019, ADV FUNCT MATER, V29, DOI 10.1002/adfm.201902521
   Liu JX, 2014, SCI REP-UK, V4, DOI 10.1038/srep05487
   Liu Y, 2010, ANAL CHEM, V82, P8131, DOI 10.1021/ac101409t
   Lu CH, 2012, BIOSENS BIOELECTRON, V31, P439, DOI 10.1016/j.bios.2011.11.008
   Malon RSP, 2014, BIOMED RES INT, V2014, DOI 10.1155/2014/962903
   Manjakkal L, 2021, ADV MATER, V33, DOI 10.1002/adma.202100899
   Martin-Yerga D, 2017, ANAL CHIM ACTA, V981, P24, DOI 10.1016/j.aca.2017.05.027
   Mascarenhas P, 2014, PLOS ONE, V9, DOI 10.1371/journal.pone.0101706
   Matharu Z, 2012, CHEM SOC REV, V41, P1363, DOI 10.1039/c1cs15145b
   Mazouz Z, 2020, BIOSENS BIOELECTRON, V151, DOI 10.1016/j.bios.2019.111978
   Mazzotta E, 2016, SENSOR ACTUAT B-CHEM, V229, P174, DOI 10.1016/j.snb.2016.01.126
   Michael I, 2020, NAT BIOMED ENG, V4, P591, DOI 10.1038/s41551-020-0557-2
   Min J, 2018, ACS NANO, V12, P3378, DOI 10.1021/acsnano.7b08965
   Miocevic O, 2017, FRONT PUBLIC HEALTH, V5, DOI 10.3389/fpubh.2017.00133
   Mugo SM, 2020, ANAL BIOANAL CHEM, V412, P1825, DOI 10.1007/s00216-020-02430-0
   Nayak S, 2017, ANAL CHEM, V89, P102, DOI 10.1021/acs.analchem.6b04630
   Oyewole AO, 2021, DIAGNOSTICS, V11, DOI 10.3390/diagnostics11020182
   Ozcelikay G, 2022, TRAC-TREND ANAL CHEM, V146, DOI 10.1016/j.trac.2021.116487
   Palladino P, 2018, BIOSENS BIOELECTRON, V106, P93, DOI 10.1016/j.bios.2018.01.068
   Park J, 2020, LAB CHIP, V20, P1191, DOI 10.1039/d0lc00047g
   Parlak O, 2018, SCI ADV, V4, DOI 10.1126/sciadv.aar2904
   Pergande MR, 2017, PROTEOMES, V5, DOI 10.3390/proteomes5010004
   Piletska EV, 2008, ANAL CHIM ACTA, V607, P54, DOI 10.1016/j.aca.2007.11.019
   Piloto AML, 2020, SENSOR ACTUAT B-CHEM, V304, DOI 10.1016/j.snb.2019.127343
   Prasad BB, 2013, BIOSENS BIOELECTRON, V39, P236, DOI 10.1016/j.bios.2012.07.080
   Prusty AK, 2019, ELECTROANAL, V31, P1797, DOI 10.1002/elan.201900099
   Qin Z, 2020, MATTER-US, V3, P628, DOI 10.1016/j.matt.2020.06.015
   Rachkov A, 2001, BBA-PROTEIN STRUCT M, V1544, P255, DOI 10.1016/S0167-4838(00)00226-0
   Ratautaite V, 2015, SENSOR ACTUAT B-CHEM, V212, P63, DOI 10.1016/j.snb.2015.01.109
   Raziq A, 2021, BIOSENS BIOELECTRON, V178, DOI 10.1016/j.bios.2021.113029
   Rebelo T.S.C.R., 2021, ELECTROCHEM, V2, P427, DOI [10.3390/electrochem2030028, DOI 10.3390/ELECTROCHEM2030028]
   Reddy SM, 2012, BIOMACROMOLECULES, V13, P3959, DOI 10.1021/bm301189f
   Refaat D, 2019, INT J MOL SCI, V20, DOI 10.3390/ijms20246304
   Regal P, 2012, CENT EUR J CHEM, V10, P766, DOI 10.2478/s11532-012-0016-3
   Ribeiro JA, 2017, ANAL CHIM ACTA, V981, P41, DOI 10.1016/j.aca.2017.05.017
   Rohr UP, 2016, PLOS ONE, V11, DOI 10.1371/journal.pone.0149856
   Sakamoto S, 2018, J NAT MED-TOKYO, V72, P32, DOI 10.1007/s11418-017-1144-z
   Sanchez-Gonzalez J, 2019, DRUG TEST ANAL, V11, P33, DOI 10.1002/dta.2448
   SANCHEZRUIZ JM, 1988, BIOCHEMISTRY-US, V27, P1648, DOI 10.1021/bi00405a039
   Schirhagl R, 2014, ANAL CHEM, V86, P250, DOI 10.1021/ac401251j
   Selvolini G, 2017, SENSORS-BASEL, V17, DOI 10.3390/s17040718
   Sharma A, 2021, MOLECULES, V26, DOI 10.3390/molecules26030748
   Sharma PS, 2019, CURR OPIN ELECTROCHE, V16, P50, DOI 10.1016/j.coelec.2019.04.020
   Sharma S, 2016, ESSAYS BIOCHEM, V60, P9, DOI 10.1042/EBC20150002
   Shi HQ, 1999, NATURE, V398, P593, DOI 10.1038/19267
   Shumyantseva VV, 2016, BIOSENS BIOELECTRON, V86, P330, DOI 10.1016/j.bios.2016.05.101
   Si B, 2018, MICROELECTRON ENG, V187, P58, DOI 10.1016/j.mee.2017.11.016
   Smolinska-Kempisty K, 2016, SCI REP-UK, V6, DOI 10.1038/srep37638
   Sorsa T, 2011, PHARMACOL RES, V63, P108, DOI 10.1016/j.phrs.2010.10.005
   St John Andrew, 2014, Clin Biochem Rev, V35, P155
   Steigmann L, 2020, FRONT PHARMACOL, V11, DOI 10.3389/fphar.2020.588480
   Stojanovic Z, 2017, ANAL CHIM ACTA, V977, P1, DOI 10.1016/j.aca.2017.04.043
   Sullivan MV, 2019, J PHYS CHEM B, V123, P5432, DOI 10.1021/acs.jpcb.9b03091
   Sun YH, 2016, NEW J CHEM, V40, P8745, DOI 10.1039/c6nj01846g
   Sun Y, 2016, RSC ADV, V6, P61897, DOI 10.1039/c6ra04039j
   Svenson J, 2001, ANAL CHIM ACTA, V435, P19, DOI 10.1016/S0003-2670(00)01396-9
   Tabrizi MA, 2022, BIOSENS BIOELECTRON, V196, DOI 10.1016/j.bios.2021.113729
   Tang WX, 2021, ADV MATER, V33, DOI 10.1002/adma.202008465
   Tavares APM, 2018, ELECTROCHIM ACTA, V262, P214, DOI 10.1016/j.electacta.2017.12.191
   Tlili A, 2021, SENSORS-BASEL, V21, DOI 10.3390/s21020619
   Tokonami S, 2014, RES CHEM INTERMEDIAT, V40, P2327, DOI 10.1007/s11164-014-1609-6
   Tretjakov A, 2016, ANAL CHIM ACTA, V902, P182, DOI 10.1016/j.aca.2015.11.004
   Tretjakov A, 2013, MICROCHIM ACTA, V180, P1433, DOI 10.1007/s00604-013-1039-y
   Tu JB, 2020, ADV FUNCT MATER, V30, DOI 10.1002/adfm.201906713
   Turner A. P. F., 1987, BIOSENSORS FUNDAMENT
   Turner NW, 2007, BIOMACROMOLECULES, V8, P2781, DOI 10.1021/bm7004774
   Turner NW, 2006, BIOTECHNOL PROGR, V22, P1474, DOI 10.1021/bp060122g
   Vashist SK, 2020, DIAGNOSTICS, V10, DOI 10.3390/diagnostics10040202
   VLATAKIS G, 1993, NATURE, V361, P645, DOI 10.1038/361645a0
   Vu T, 2017, COMPUTERS, V6, DOI 10.3390/computers6010004
   Wangchareansak T, 2013, J MATER CHEM B, V1, P2190, DOI 10.1039/c3tb00027c
   Warren AD, 2014, P NATL ACAD SCI USA, V111, P3671, DOI 10.1073/pnas.1314651111
   Wasilewski T, 2018, SENSORS-BASEL, V18, DOI 10.3390/s18113942
   Wulff G, 2002, CHEM REV, V102, P1, DOI 10.1021/cr980039a
   Xu JJ, 2020, SMALL, V16, DOI 10.1002/smll.201906644
   Yan HY, 2013, J CHROMATOGR A, V1307, P21, DOI 10.1016/j.chroma.2013.07.054
   Yang JC, 2021, APPL SURF SCI, V570, DOI 10.1016/j.apsusc.2021.151161
   Yang JC, 2015, SENSOR ACTUAT B-CHEM, V216, P476, DOI 10.1016/j.snb.2015.04.079
   Yang YQ, 2014, BIOSENS BIOELECTRON, V54, P266, DOI 10.1016/j.bios.2013.11.004
   Yang YR, 2020, NAT BIOTECHNOL, V38, P217, DOI 10.1038/s41587-019-0321-x
   Yarman A, 2021, SENSOR ACTUAT B-CHEM, V330, DOI 10.1016/j.snb.2020.129369
   Yeo C, 2020, LANCET GASTROENTEROL, V5, P335, DOI 10.1016/S2468-1253(20)30048-0
   Yongabi D, 2018, SENSOR ACTUAT B-CHEM, V255, P907, DOI 10.1016/j.snb.2017.08.122
   Zaidi SA, 2016, RSC ADV, V6, P88807, DOI 10.1039/c6ra18911c
   Zarycz MNC, 2018, J PHYS CHEM LETT, V9, P3720, DOI 10.1021/acs.jpclett.8b01502
   Zhang LM, 2020, ANAL CHIM ACTA, V1136, P82, DOI 10.1016/j.aca.2020.08.046
   Zhang YX, 2014, J MATER CHEM B, V2, P1390, DOI 10.1039/c3tb21636e
NR 163
TC 15
Z9 15
U1 20
U2 42
PU MDPI
PI BASEL
PA ST ALBAN-ANLAGE 66, CH-4052 BASEL, SWITZERLAND
EI 2079-6374
J9 BIOSENSORS-BASEL
JI Biosensors-Basel
PD MAR
PY 2022
VL 12
IS 3
AR 136
DI 10.3390/bios12030136
PG 27
WC Chemistry, Analytical; Nanoscience & Nanotechnology; Instruments &
   Instrumentation
WE Science Citation Index Expanded (SCI-EXPANDED)
SC Chemistry; Science & Technology - Other Topics; Instruments &
   Instrumentation
GA 0D4KV
UT WOS:000775966900001
PM 35323406
OA Green Published, gold
DA 2023-07-01
ER

PT J
AU Ji, MJ
   Wang, C
   Liu, Y
   Chen, Z
   Chen, H
   Deng, Y
   Li, S
   Wang, ZL
   Zhang, YY
   He, NY
AF Ji, Minjie
   Wang, Chao
   Liu, Yuan
   Chen, Zhu
   Chen, Hui
   Deng, Yan
   Li, Song
   Wang, Zunliang
   Zhang, Yuanying
   He, Nongyue
TI Study on the Air-Tightness Detection System for Pipetting in the
   Automated Aptamer Selection Instrument
SO JOURNAL OF NANOELECTRONICS AND OPTOELECTRONICS
LA English
DT Article
DE Air Pressure Sensor; Leakage Detection; Air-Tightness; Pipetting
ID ELECTROCHEMICAL BIOSENSOR; DNA APTAMER; MAGNETIC NANOPARTICLES;
   HIGH-AFFINITY; PROBE
AB Aptamers are a new kind of nano-probes for bioassays and drug delivery, etc. The good air-tightness is important for pipetting to achieve the purpose of the quantitative liquid distribution in the automated aptamer selection instrument. The pipette tip will be worn and torn after the long-term use, which may result in the leakage, reduction in liquid volume or even pipetting failure. The goal of this study is to constantly detect whether the gas path in the automated aptamer selection instrument leaks during pipetting. The air-tightness detection system is designed according to the change of the air pressure when sucking and discharging liquid. In this study, a hardware system was built to detect air pressure in the gas path of the instrument during the pipetting process, and data processing algorithm was designed to judge if the air pressure curve was normal which included differential processing and detection of extreme points within the threshold. The air-tightness detection model can accurately detect the air-tightness in the pipette during the suction and P: 1498 16066 On: Wed 18 May 2022 06:35 21 discharge process to ensure the stable operation of the aptamer selection. This system can also be used for Copyright: American Scientific Publisher air-tightness detection of other equipment.
C1 [Ji, Minjie; Wang, Chao; Liu, Yuan; Wang, Zunliang; He, Nongyue] Southeast Univ, Sch Biol Sci & Med Engn, Natl Demonstrat Ctr Expt Biomed Engn Educ, State Key Lab Bioelect, Nanjing 210096, Jiangsu, Peoples R China.
   [Chen, Zhu; Chen, Hui; Deng, Yan; Li, Song; He, Nongyue] Hunan Univ Technol, Hunan Key Lab Biomed Nanomat & Devices, Zhuzhou 412007, Hunan, Peoples R China.
   [Zhang, Yuanying] Jiangsu Canc Hosp, Dept Mol Biol, Nanjing 210009, Peoples R China.
C3 Southeast University - China; Hunan University of Technology; Nanjing
   Medical University
RP Wang, ZL; He, NY (通讯作者)，Southeast Univ, Sch Biol Sci & Med Engn, Natl Demonstrat Ctr Expt Biomed Engn Educ, State Key Lab Bioelect, Nanjing 210096, Jiangsu, Peoples R China.; He, NY (通讯作者)，Hunan Univ Technol, Hunan Key Lab Biomed Nanomat & Devices, Zhuzhou 412007, Hunan, Peoples R China.; Zhang, YY (通讯作者)，Jiangsu Canc Hosp, Dept Mol Biol, Nanjing 210009, Peoples R China.
EM zlwang@seu.edu.cn; yuanying_z@163.com; nyhe1958@163.com
FU Natural Science Foundation of China [62071119]
FX This research was financially supported by the Natural Science
   Foundation of China (62071119).
CR Almasi Faezeh, 2016, Avicenna Journal of Medical Biotechnology, V8, P104
   Chen P., 2014, J CHINESE I 0675
   Chen XB, 2004, IEEE T ELECTRON PACK, V27, P157, DOI 10.1109/TEPM.2004.843083
   Dyason W., 2020, P 2020 INT SAUPECROB, P16
   Gaisford W, 2012, JALA-J LAB AUTOM, V17, P327, DOI 10.1177/2211068212457160
   Guo ZK, 2021, CHINESE CHEM LETT, V32, P40, DOI 10.1016/j.cclet.2020.11.061
   He L, 2021, CHINESE CHEM LETT, V32, P1593, DOI 10.1016/j.cclet.2020.12.054
   HOLDSWORTH DW, 1991, MED BIOL ENG COMPUT, V29, P565, DOI 10.1007/BF02446086
   Hong SL, 2017, ANAL CHEM, V89, P6535, DOI 10.1021/acs.analchem.7b00684
   Huang RR, 2020, NANOSCALE, V12, P2445, DOI 10.1039/c9nr08747h
   Huang RR, 2017, SCI CHINA CHEM, V60, P786, DOI 10.1007/s11426-016-0491-7
   Huang RR, 2016, SCI REP-UK, V6, DOI 10.1038/srep31103
   Kladovscikov L, 2020, 2020 43RD INTERNATIONAL CONFERENCE ON TELECOMMUNICATIONS AND SIGNAL PROCESSING (TSP), P369, DOI 10.1109/TSP49548.2020.9163431
   Li XY, 2014, CLIN LAB, V60, P347, DOI 10.7754/Clin.Lab.2013.130334
   Liu M, 2020, NANOSCALE, V12, P19689, DOI 10.1039/d0nr03324c
   Liu M, 2019, BIOSENS BIOELECTRON, V130, P174, DOI 10.1016/j.bios.2019.01.006
   Liu M, 2018, THERANOSTICS, V8, P5772, DOI 10.7150/thno.28949
   Liu M, 2015, THERANOSTICS, V5, P71, DOI 10.7150/thno.10117
   Liu Y, 2021, CHINESE CHEM LETT, V32, P1957, DOI 10.1016/j.cclet.2021.01.016
   Liu Y, 2018, J BIOMED NANOTECHNOL, V14, P2156, DOI 10.1166/jbn.2018.2655
   Liu Y, 2017, J BIOMED NANOTECHNOL, V13, P1253, DOI 10.1166/jbn.2017.2424
   McDonald JG, 2012, J LIPID RES, V53, P1399, DOI 10.1194/jlr.D022285
   Rosch JC, 2020, CELL MOL BIOENG, V13, P559, DOI 10.1007/s12195-020-00651-y
   Shum Ka-To, 2013, J Cancer Ther, V4, P872
   Stock D, 2005, PROG BIOPHYS MOL BIO, V88, P311, DOI 10.1016/j.pbiomolbio.2004.07.009
   Wang C, 2020, J NANOSCI NANOTECHNO, V20, P1332, DOI 10.1166/jnn.2020.17356
   Wu XQ, 2020, MED SCI MONITOR, V26, DOI 10.12659/MSM.925583
   Xi ZJ, 2015, ACS APPL MATER INTER, V7, P11215, DOI 10.1021/acsami.5b01180
   Yang GJ, 2021, J BIOMED NANOTECHNOL, V17, P2240, DOI 10.1166/jbn.2021.3191
   Yi H, 2013, TALANTA, V105, P52, DOI 10.1016/j.talanta.2012.11.053
   Yu XC, 2019, NANOSCALE, V11, P15589, DOI 10.1039/c9nr04050a
   Zhou JH, 2017, NAT REV DRUG DISCOV, V16, P181, DOI 10.1038/nrd.2016.199
   Zhu GZ, 2012, CHEM COMMUN, V48, P10472, DOI 10.1039/c2cc35042d
   Zhu LQ, 2012, APPL MECH MATER, V103, P252, DOI 10.4028/www.scientific.net/AMM.103.252
NR 34
TC 1
Z9 1
U1 8
U2 20
PU AMER SCIENTIFIC PUBLISHERS
PI VALENCIA
PA 26650 THE OLD RD, STE 208, VALENCIA, CA 91381-0751 USA
SN 1555-130X
EI 1555-1318
J9 J NANOELECTRON OPTOE
JI J. Nanoelectron. Optoelectron.
PD FEB
PY 2022
VL 17
IS 2
BP 63
EP 71
DI 10.1166/jno.2022.3172
PG 9
WC Engineering, Electrical & Electronic; Nanoscience & Nanotechnology;
   Physics, Applied
WE Science Citation Index Expanded (SCI-EXPANDED)
SC Engineering; Science & Technology - Other Topics; Physics
GA 1S7HH
UT WOS:000804217600002
DA 2023-07-01
ER

PT J
AU Viehauser, MC
   Breslmayr, E
   Scheiblbrandner, S
   Schachinger, F
   Ma, S
   Ludwig, R
AF Viehauser, Marie-Christin
   Breslmayr, Erik
   Scheiblbrandner, Stefan
   Schachinger, Franziska
   Ma, Su
   Ludwig, Roland
TI A cytochrome b-glucose dehydrogenase chimeric enzyme capable of direct
   electron transfer
SO BIOSENSORS & BIOELECTRONICS
LA English
DT Article
DE Glucose dehydrogenase; Cytochrome b; Direct electron transfer; Chimeric
   enzyme; 3G glucose biosensor
ID CELLOBIOSE DEHYDROGENASE; NEUROSPORA-CRASSA; PICHIA-PASTORIS;
   PURIFICATION; BIOSENSORS; EXPRESSION; OXIDASE; MUTANT
AB The development of third generation biosensors depends on the availability of direct electron transfer (DET) capable enzymes. A successful strategy is to fuse a cytochrome domain to an enzyme to fulfil the function of a built-in redox mediator between the catalytic center and the electrode. In this study, we fused the cytochrome domain of Neurospora crassa CDH IIA (NcCYT) N-terminally to glucose dehydrogenase from Glomerella cingulata (GcGDH) to generate the chimeric enzyme NcCYT-GcGDH in a large amount for further studies. Heterologous expression in P. pastoris and chromatographic purification resulted in 1.8 g of homogeneous chimeric enzyme. Biochemical and electrochemical characterization confirmed that the chimeric enzyme is catalytically active, able to perform interdomain electron transfer (IET) and direct electron transfer (DET) via the fused cytochrome domain. The midpoint redox potential of the fused b-type cytochrome is 91 mV vs. SHE at pH 6.5 and the specific current obtained on a porous graphite electrode is 2.3 mu A cm-2. The high current obtained on this simple, unmodified electrode at a rather low redox potential is a promising starting point for further optimization. The high yield of NcCYT-GcGDH and its high specific activity supports the application of the chimeric enzyme in bioelectrocatalytic applications.
C1 [Viehauser, Marie-Christin; Breslmayr, Erik; Scheiblbrandner, Stefan; Schachinger, Franziska; Ma, Su; Ludwig, Roland] BOKU Univ Nat Resources & Life Sci, Dept Food Sci & Technol, Biocatalysis & Biosensing Lab, Muthgasse 18, A-1190 Vienna, Austria.
C3 University of Natural Resources & Life Sciences, Vienna
RP Ma, S (通讯作者)，BOKU Univ Nat Resources & Life Sci, Dept Food Sci & Technol, Biocatalysis & Biosensing Lab, Muthgasse 18, A-1190 Vienna, Austria.
EM su.ma@boku.ac.at
RI Breslmayr, Erik/HTS-8157-2023
OI Ma, Su/0000-0003-2438-7222; Schachinger, Franziska/0000-0002-8830-2286;
   Viehauser, Marie-Christin/0000-0002-2225-9174
CR Algov I, 2017, J AM CHEM SOC, V139, P17217, DOI 10.1021/jacs.7b07011
   Bartlett PN, 2018, J ELECTROANAL CHEM, V819, P26, DOI 10.1016/j.jelechem.2017.06.021
   Berendsen H.J.C., 1981, INTERMOLECULAR FORCE, P331, DOI [DOI 10.1007/978-94-015-7658-1_21, 10.1007/978-94-015-7658-1_21]
   Desriani, 2010, BIOTECHNOL LETT, V32, P855, DOI 10.1007/s10529-010-0215-y
   Eichenberger AP, 2011, J CHEM THEORY COMPUT, V7, P3379, DOI 10.1021/ct2003622
   Felice AKG, 2021, ACS CATAL, V11, P517, DOI 10.1021/acscatal.0c05294
   Freire RS, 2003, J BRAZIL CHEM SOC, V14, P230, DOI 10.1590/S0103-50532003000200008
   Frias JP, 2010, DIABETES CARE, V33, P728, DOI 10.2337/dc09-1822
   Hess B, 1997, J COMPUT CHEM, V18, P1463, DOI 10.1002/(SICI)1096-987X(199709)18:12<1463::AID-JCC4>3.0.CO;2-H
   Ito K, 2021, BIOSENS BIOELECTRON, V176, DOI 10.1016/j.bios.2020.112911
   Ito K, 2019, BIOSENS BIOELECTRON, V123, P114, DOI 10.1016/j.bios.2018.07.027
   Kadek A, 2017, BBA-GEN SUBJECTS, V1861, P157, DOI 10.1016/j.bbagen.2016.11.016
   Kovacevic G, 2014, MOL BIOTECHNOL, V56, P305, DOI 10.1007/s12033-013-9709-x
   Kovacs G, 2012, BIOELECTROCHEMISTRY, V88, P84, DOI 10.1016/j.bioelechem.2012.06.006
   Kracher D, 2015, FEBS J, V282, P3136, DOI 10.1111/febs.13310
   Sakai G, 2015, BIOTECHNOL LETT, V37, P1091, DOI 10.1007/s10529-015-1774-8
   Schachinger F, 2021, MOLECULES, V26, DOI 10.3390/molecules26154525
   Scheiblbrandner S, 2020, BIOELECTROCHEMISTRY, V131, DOI 10.1016/j.bioelechem.2019.107345
   Schmid N, 2011, EUR BIOPHYS J BIOPHY, V40, P843, DOI 10.1007/s00249-011-0700-9
   Smutok O, 2005, BIOSENS BIOELECTRON, V20, P1285, DOI 10.1016/j.bios.2004.04.020
   Sygmund C, 2012, APPL ENVIRON MICROB, V78, P6161, DOI 10.1128/AEM.01503-12
   Sygmund C, 2011, MICROB CELL FACT, V10, DOI 10.1186/1475-2859-10-106
   Sygmund C, 2011, MICROBIOL-SGM, V157, P3203, DOI 10.1099/mic.0.051904-0
   Takeda K, 2015, PLOS ONE, V10
   Tan TC, 2015, NAT COMMUN, V6, DOI 10.1038/ncomms8542
   Waterhouse A, 2018, NUCLEIC ACIDS RES, V46, pW296, DOI 10.1093/nar/gky427
   Wohlschlager L, 2021, MICROB CELL FACT, V20, DOI 10.1186/s12934-020-01492-0
   Yanase T, 2020, BIOCHEM BIOPH RES CO, V530, P82, DOI 10.1016/j.bbrc.2020.06.132
   Yu EH, 2011, APPL BIOCHEM BIOTECH, V165, P1448, DOI 10.1007/s12010-011-9366-0
   Zhang RF, 2011, PROTEIN EXPRES PURIF, V75, P63, DOI 10.1016/j.pep.2010.08.003
NR 30
TC 6
Z9 6
U1 5
U2 23
PU ELSEVIER ADVANCED TECHNOLOGY
PI OXFORD
PA OXFORD FULFILLMENT CENTRE THE BOULEVARD, LANGFORD LANE, KIDLINGTON,
   OXFORD OX5 1GB, OXON, ENGLAND
SN 0956-5663
EI 1873-4235
J9 BIOSENS BIOELECTRON
JI Biosens. Bioelectron.
PD JAN 15
PY 2022
VL 196
AR 113704
DI 10.1016/j.bios.2021.113704
EA OCT 2021
PG 10
WC Biophysics; Biotechnology & Applied Microbiology; Chemistry, Analytical;
   Electrochemistry; Nanoscience & Nanotechnology
WE Science Citation Index Expanded (SCI-EXPANDED)
SC Biophysics; Biotechnology & Applied Microbiology; Chemistry;
   Electrochemistry; Science & Technology - Other Topics
GA WM9XI
UT WOS:000711431100009
PM 34695687
OA hybrid
DA 2023-07-01
ER

PT J
AU Wu, YW
   Chen, XL
   Luo, XG
   Yang, M
   Hou, CJ
   Huo, DQ
AF Wu, Yawen
   Chen, Xiaolong
   Luo, Xiaogang
   Yang, Mei
   Hou, Changjun
   Huo, Danqun
TI Bimetallic organic framework Cu/UiO-66 mediated "fluorescence turn-on"
   method for ultrasensitive and rapid detection of carcinoembryonic
   antigen (CEA)
SO ANALYTICA CHIMICA ACTA
LA English
DT Article
DE Carcinoembryonic antigen; Fluorescence; Aptamer; Zr-based metal-organic
   frameworks
ID ELECTROCHEMICAL APTASENSOR; NANOCLUSTERS; IMMUNOASSAY; BIOSENSOR;
   APTAMERS; ACID; MOF
AB Carcinoembryonic antigen (CEA) is a key serum tumor marker which is overexpressed in all types of adenocarcinomas. Therefore, establish the ultrasensitive, accurate and rapid method for CEA detection is essential for reducing the mortality of cancer. Here, a bimetallic organic framework Cu/UiO-66 was synthesized through the simple two-step hydrothermal method and used to construct a "fluorescence turn-on" analytical method for CEA detection. Cu/UiO-66 can adsorb CEA aptamers modified with FAM (CEA/FAM-Apt) and take place photoinduced electron transfer (PET) between Cu/UiO-66 and FAM, resulting in the fluorescence of the FAM is quenched. When CEA is present, CEA and CEA/FAM-Apt are tightly combined, making CEA/FAM-Apt far away from the Cu/UiO-66 surface. As a result, the fluores-cence intensity of the system was significantly restored. Under optimal conditions, the proposed "fluo-rescence turn-on" method can detect CEA as low as 0.01 ng mL(-1) in a range of 0.01-0.3 ng mL(-1). Besides, this analytical method owns good selectivity, reproducibility and serum applicability, which provides a new platform for the direct detection of clinical diagnosis-related markers. (C) 2021 Elsevier B.V. All rights reserved.
C1 [Wu, Yawen; Chen, Xiaolong; Luo, Xiaogang; Yang, Mei; Hou, Changjun; Huo, Danqun] Chongqing Univ, Key Lab Biorheol Sci & Technol, State & Local Joint Engn Lab Vasc Implants, Minist Educ,Bioengn Coll, Chongqing G400044, Peoples R China.
   [Hou, Changjun] Shanghai Jiao Tong Univ, Natl Facil Translat Med, Shanghai 200240, Peoples R China.
   [Huo, Danqun] Chongqing Univ, Sch Microelect & Commun Engn, Chongqing Key Lab Biopercept & Intelligent Inform, Chongqing 400044, Peoples R China.
C3 Chongqing University; Shanghai Jiao Tong University; Chongqing
   University
RP Yang, M; Hou, CJ (通讯作者)，Chongqing Univ, Key Lab Biorheol Sci & Technol, State & Local Joint Engn Lab Vasc Implants, Minist Educ,Bioengn Coll, Chongqing G400044, Peoples R China.; Huo, DQ (通讯作者)，Chongqing Univ, Key Lab Biorheol Sci & Technol, State & Local Joint Engn Lab Vasc Implants, Minist Educ,Bioengn Coll, Chongqing, Peoples R China.
EM yangmei@cqu.edu.cn; houcj@cqu.edu.cn; huodq@cqu.edu.cn
RI Chen, Xiaolong/P-3496-2018; Luo, Xiaogang/AAO-6831-2020
OI Chen, Xiaolong/0000-0002-1038-0380; Luo, Xiaogang/0000-0003-3493-2140
FU National Natural Science Foundation of China [81772290, 81271930];
   National Facility for Translational Medicine (Shanghai) Open Research
   Found [TMSK-2021-113]; Graduate Scientific Research and Innovation
   Foundation of Chongqing, China [CYS21069, CYB21073]; Higher Education
   Teaching Reform Research Project of Chongqing [203249]; Chongqing
   Graduate Tutor Team Construction Project; Analytical and Testing Center
   of Chongqing University; Chongqing University
FX This work was supported by the National Natural Science Foundation of
   China (NO. 81772290 and 81271930), National Facility for Translational
   Medicine (Shanghai) Open Research Found (TMSK-2021-113), Graduate
   Scientific Research and Innovation Foundation of Chongqing, China (Grant
   No.CYS21069 and CYB21073), The Higher Education Teaching Reform Research
   Project of Chongqing (203249), Chongqing Graduate Tutor Team
   Construction Project, Analytical and Testing Center of Chongqing
   University for SEM/FT-IR/XRD/XPS and the sharing fund of Chongqing
   University's large equipment.
CR Asad-Ur-Rahman F.N.U., 2016, CUREUS, P8
   Bai Y, 2016, CHEM SOC REV, V45, P2327, DOI 10.1039/c5cs00837a
   Beauchemin N, 2013, CANCER METAST REV, V32, P643, DOI 10.1007/s10555-013-9444-6
   Canivet J, 2014, CHEM SOC REV, V43, P5594, DOI 10.1039/c4cs00078a
   Chi LJ, 2020, ANAL CHIM ACTA, V1136, P91, DOI 10.1016/j.aca.2020.08.029
   Dong H, 2018, CHEM-EUR J, V24, P17148, DOI 10.1002/chem.201804153
   Dressen K, 2017, ANTICANCER RES, V37, P2477, DOI 10.21873/anticanres.11588
   Escudero D, 2016, ACCOUNTS CHEM RES, V49, P1816, DOI 10.1021/acs.accounts.6b00299
   Guo CP, 2017, ACS APPL MATER INTER, V9, P41188, DOI 10.1021/acsami.7b14952
   Hermann T, 2000, SCIENCE, V287, P820, DOI 10.1126/science.287.5454.820
   Jiang HL, 2020, FOOD CHEM, V317, DOI 10.1016/j.foodchem.2020.126436
   Kandiah M, 2010, CHEM MATER, V22, P6632, DOI 10.1021/cm102601v
   Kerr D, 2018, ANTICANCER RES, V38, P1711, DOI 10.21873/anticanres.12405
   Lee JH, 2018, ANTICANCER RES, V38, P6905, DOI 10.21873/anticanres.13067
   Li JF, 2020, ACS APPL MATER INTER, V12, P5500, DOI 10.1021/acsami.9b19161
   Li R, 2015, TALANTA, V140, P143, DOI 10.1016/j.talanta.2015.03.041
   Li Y, 2020, SENSOR ACTUAT B-CHEM, V306, DOI 10.1016/j.snb.2019.127608
   Liu HM, 2016, CHEM-EUR J, V22, P14988, DOI 10.1002/chem.201602892
   Liu XL, 2015, J AM CHEM SOC, V137, P6999, DOI 10.1021/jacs.5b02276
   Lv SZ, 2020, ANAL CHEM, V92, P1470, DOI 10.1021/acs.analchem.9b04710
   Lv SZ, 2019, ANAL CHEM, V91, P12055, DOI 10.1021/acs.analchem.9b03177
   Lv SZ, 2018, ANAL CHEM, V90, P14121, DOI 10.1021/acs.analchem.8b04981
   Mairal T, 2008, ANAL BIOANAL CHEM, V390, P989, DOI 10.1007/s00216-007-1346-4
   Mascini M, 2008, ANAL BIOANAL CHEM, V390, P987, DOI 10.1007/s00216-007-1769-y
   Momeni MR, 2018, ACS APPL MATER INTER, V10, P18435, DOI 10.1021/acsami.8b03544
   Qiu ZL, 2019, ANAL CHEM, V91, P1260, DOI 10.1021/acs.analchem.8b05455
   Qiu ZL, 2017, ANAL CHEM, V89, P5152, DOI 10.1021/acs.analchem.7b00989
   Ren JW, 2014, INT J MATER RES, V105, P516, DOI 10.3139/146.111047
   Saiz PG, 2020, CHEM-EUR J, V26, P13861, DOI 10.1002/chem.202001435
   Su FF, 2017, ACS SENSORS, V2, P998, DOI 10.1021/acssensors.7b00268
   Sun J, 2020, ANALYST, V145, P6541, DOI 10.1039/d0an00585a
   Sun SJ, 2020, RSC ADV, V10, P44912, DOI 10.1039/d0ra09035b
   Tobore TO, 2020, FUTUR SCI OA, V6, DOI 10.2144/fsoa-2019-0028
   Tombelli S, 2005, BIOSENS BIOELECTRON, V20, P2424, DOI 10.1016/j.bios.2004.11.006
   Yarizadeh K, 2019, J BIOTECHNOL, V306, P1, DOI 10.1016/j.jbiotec.2019.05.002
   Yu ZZ, 2021, ANAL CHEM, V93, P2916, DOI 10.1021/acs.analchem.0c04501
   Zhang GY, 2015, ANAL CHEM, V87, P9093, DOI 10.1021/acs.analchem.5b02395
   Zhang KY, 2020, SENSOR ACTUAT B-CHEM, V307, DOI 10.1016/j.snb.2019.127631
   Zhang XX, 2019, INORG CHEM, V58, P3910, DOI 10.1021/acs.inorgchem.8b03555
   Zhang Y, 2016, ANALYST, V141, P337, DOI 10.1039/c5an02053k
   Zhou ZM, 2015, SENSOR ACTUAT B-CHEM, V210, P158, DOI 10.1016/j.snb.2014.12.087
NR 41
TC 20
Z9 19
U1 27
U2 122
PU ELSEVIER
PI AMSTERDAM
PA RADARWEG 29, 1043 NX AMSTERDAM, NETHERLANDS
SN 0003-2670
EI 1873-4324
J9 ANAL CHIM ACTA
JI Anal. Chim. Acta
PD OCT 23
PY 2021
VL 1183
AR 339000
DI 10.1016/j.aca.2021.339000
EA SEP 2021
PG 8
WC Chemistry, Analytical
WE Science Citation Index Expanded (SCI-EXPANDED)
SC Chemistry
GA XD9KJ
UT WOS:000723018400001
PM 34627512
DA 2023-07-01
ER

PT J
AU Deepuppha, N
   Khadsai, S
   Rutnakornpituk, B
   Kielar, F
   Rutnakornpituk, M
AF Deepuppha, Nunthiya
   Khadsai, Sudarat
   Rutnakornpituk, Boonjira
   Kielar, Filip
   Rutnakornpituk, Metha
TI Reusable pectin-coated magnetic nanosorbent functionalized with an
   aptamer for highly selective Hg2+ detection
SO POLYMERS FOR ADVANCED TECHNOLOGIES
LA English
DT Article
DE aptamer; Hg2+; magnetic; nanosorbent; pectin
ID ELECTROCHEMICAL BIOSENSOR; AQUEOUS-SOLUTION; MERCURY; NANOPARTICLES;
   IONS; ADSORPTION; SILVER; FE3O4; REMOVAL; SAMPLES
AB A pectin-coated magnetite nanoparticle functionalized with Hg2+-specific aptamer was developed to obtain a magnetic nanosorbent having high selectivity toward Hg2+ and facile reusability. The aptamer labeled with biotin was immobilized on pectin-coated MNP conjugated with streptavidin through the specific biotin-streptavidin interaction to obtain an aptamer-functionalized nanosorbent. Pectin coated on the particle improved its stability and dispersibility in water, while thymine in the aptamer played an important role as a recognition element, which can bind to the Hg2+ target via T-Hg2+-T complexes. The nanosorbent showed a linear concentration, ranging from 2.8 to 700 mu g/L, with the limit of detection of 0.8 +/- 0.2 mu g/L and limit of quantitation of 2.8 +/- 0.2 mu g/L for the detection of Hg2+. It showed high selectivity with good tolerance toward Hg2+ in the presence of other metal ions. The system can be repeatedly used for up to 10 cycles of Hg2+ adsorption with only slight changes in its performance. In addition, satisfactory recoveries were also obtained for the detection of Hg2+ in real water samples. This nanosorbent might be a promising tool for extended applications in biological and analytical fields.
C1 [Deepuppha, Nunthiya; Khadsai, Sudarat; Rutnakornpituk, Boonjira; Kielar, Filip; Rutnakornpituk, Metha] Naresuan Univ, Fac Sci, Dept Chem, Phitsanulok 65000, Thailand.
   [Deepuppha, Nunthiya; Khadsai, Sudarat; Rutnakornpituk, Boonjira; Kielar, Filip; Rutnakornpituk, Metha] Naresuan Univ, Fac Sci, Ctr Excellence Biomat, Phitsanulok 65000, Thailand.
C3 Naresuan University; Naresuan University
RP Rutnakornpituk, M (通讯作者)，Naresuan Univ, Fac Sci, Dept Chem, Phitsanulok 65000, Thailand.; Rutnakornpituk, M (通讯作者)，Naresuan Univ, Fac Sci, Ctr Excellence Biomat, Phitsanulok 65000, Thailand.
EM methar@nu.ac.th
RI Kielar, Filip/HRC-8830-2023
FU Science Achievement Scholarship of Thailand (SAST); Thailand Research
   Fund (TRF) [RSA6280048]
FX The Science Achievement Scholarship of Thailand (SAST); The Thailand
   Research Fund (TRF), Grant/Award Number: RSA6280048
CR Abu-Ali H, 2019, CHEMOSENSORS, V7, DOI 10.3390/chemosensors7020027
   Ahmed KBA, 2016, J LUMIN, V177, P228, DOI 10.1016/j.jlumin.2016.04.053
   Almeida EAMS, 2017, CARBOHYD POLYM, V171, P259, DOI 10.1016/j.carbpol.2017.05.034
   Aramendia M, 2017, J ANAL ATOM SPECTROM, V32, P2352, DOI 10.1039/c7ja00323d
   Arora V, 2017, MAT SCI ENG C-MATER, V80, P243, DOI 10.1016/j.msec.2017.05.097
   Arshad MN, 2015, RSC ADV, V5, P81275, DOI 10.1039/c5ra09399f
   Attallah OA, 2018, ENVIRON SCI POLLUT R, V25, P18476, DOI 10.1007/s11356-018-2060-9
   Attallah OA, 2017, ACS SUSTAIN CHEM ENG, V5, P133, DOI 10.1021/acssuschemeng.6b01003
   Attallah OA, 2016, RSC ADV, V6, P11461, DOI 10.1039/c5ra23452b
   Awual MR, 2016, CHEM ENG J, V288, P368, DOI 10.1016/j.cej.2015.11.108
   Azari A, 2017, J CHEM TECHNOL BIOT, V92, P188, DOI 10.1002/jctb.4990
   Bayramoglu G, 2019, TALANTA, V191, P59, DOI 10.1016/j.talanta.2018.08.048
   Bicak N, 2003, SEP SCI TECHNOL, V38, P201, DOI 10.1081/SS-120016706
   Cataldo S, 2013, REACT FUNCT POLYM, V73, P207, DOI 10.1016/j.reactfunctpolym.2012.10.005
   Charpentier TVJ, 2016, ACS OMEGA, V1, P77, DOI 10.1021/acsomega.6b00035
   Chen GH, 2014, ANAL CHEM, V86, P6843, DOI 10.1021/ac5008688
   Cui Y, 2015, MICROCHIM ACTA, V182, P1337, DOI 10.1007/s00604-015-1452-5
   Dai JJ, 2013, J MAGN MAGN MATER, V331, P62, DOI 10.1016/j.jmmm.2012.11.004
   Dave N, 2010, J AM CHEM SOC, V132, P12668, DOI [10.1021/ja106098J, 10.1021/ja106098j]
   Deepuppha N, 2021, POLYM ADVAN TECHNOL, V32, P2207, DOI 10.1002/pat.5254
   Doustkhah E, 2018, MATER LETT, V216, P139, DOI 10.1016/j.matlet.2018.01.014
   Dutta RK, 2012, J NANOPART RES, V14, DOI 10.1007/s11051-012-1052-9
   Elmachliy S, 2011, WATER AIR SOIL POLL, V218, P365, DOI 10.1007/s11270-010-0650-3
   Firdaus ML, 2017, ANAL SCI, V33, P831, DOI 10.2116/analsci.33.831
   Fu Y, 2019, SCI TOTAL ENVIRON, V691, P664, DOI 10.1016/j.scitotenv.2019.07.153
   Ge, 2016, RSC ADV, V6
   Gong JL, 2012, CHEM ENG J, V185, P100, DOI 10.1016/j.cej.2012.01.050
   Guo LQ, 2011, ANALYST, V136, P1632, DOI 10.1039/c0an00880j
   Hasan I, 2019, NANOMATERIALS-BASEL, V9, DOI 10.3390/nano9121687
   HORVAT M, 1993, ANAL CHIM ACTA, V282, P153, DOI 10.1016/0003-2670(93)80364-Q
   Hosseini-Bandegharaei A, 2011, CHEM ENG J, V168, P1163, DOI 10.1016/j.cej.2011.02.004
   Huang DW, 2013, ENVIRON SCI TECHNOL, V47, P4392, DOI 10.1021/es302967n
   Huang PJJ, 2016, ANALYST, V141, P3788, DOI 10.1039/c5an02031j
   Huang PJJ, 2011, CHEM-EUR J, V17, P5004, DOI 10.1002/chem.201002934
   Hussain MM, 2017, ACS OMEGA, V2, P420, DOI 10.1021/acsomega.6b00359
   Karadjova I, 2004, MICROCHIM ACTA, V147, P39, DOI 10.1007/s00604-004-0216-4
   Katowah DF, 2020, POLYM ADVAN TECHNOL, V31, P1946, DOI 10.1002/pat.4919
   Khan A, 2013, J SOL-GEL SCI TECHN, V65, P160, DOI 10.1007/s10971-012-2920-6
   Kong JM, 2008, ANAL CHEM, V80, P7213, DOI 10.1021/ac800334y
   Kul AR, 2009, ADSORPT SCI TECHNOL, V27, P85, DOI 10.1260/026361709788921632
   Leyva D, 2007, X-RAY SPECTROM, V36, P355, DOI 10.1002/xrs.983
   Li QA, 2010, BIOSENS BIOELECTRON, V26, P859, DOI 10.1016/j.bios.2010.07.098
   Liang X, 2017, J CHEM TECHNOL BIOT, V92, P819, DOI 10.1002/jctb.5065
   Liu X, 2020, J CLEAN PROD, V253, DOI 10.1016/j.jclepro.2019.119915
   Liu Y, 2018, J BIOMED NANOTECHNOL, V14, P2156, DOI 10.1166/jbn.2018.2655
   Lv XX, 2016, TALANTA, V151, P62, DOI 10.1016/j.talanta.2016.01.025
   Magnet C, 2017, ENVIRON SCI POLLUT R, V24, P7423, DOI 10.1007/s11356-017-8391-0
   Mashhadizadeh MH, 2014, FOOD CHEM, V151, P300, DOI 10.1016/j.foodchem.2013.11.082
   Meerod S, 2018, J APPL POLYM SCI, V135, DOI 10.1002/app.46160
   Meerod S, 2015, J MAGN MAGN MATER, V392, P83, DOI 10.1016/j.jmmm.2015.05.022
   Mekkapat S, 2013, J NANOPART RES, V15, DOI 10.1007/s11051-013-2051-1
   Nsom MV, 2019, J NANOMATER, V2019, DOI 10.1155/2019/4576135
   Ono A, 2011, CHEM SOC REV, V40, P5855, DOI 10.1039/c1cs15149e
   Paenkaew S, 2018, J NANOPART RES, V20, DOI 10.1007/s11051-018-4295-2
   Prai-In Y, 2016, MAT SCI ENG C-MATER, V67, P285, DOI 10.1016/j.msec.2016.05.032
   Pray-in Y, 2014, J NANOPART RES, V16, DOI 10.1007/s11051-014-2357-7
   Rahman MM, 2020, MICROCHEM J, V152, DOI 10.1016/j.microc.2019.104291
   Rahman MM, 2018, MATER RES EXPRESS, V5, DOI 10.1088/2053-1591/aac681
   Rakhshaee R, 2011, J HAZARD MATER, V189, P158, DOI 10.1016/j.jhazmat.2011.02.013
   Sahu S, 2011, J MAGN MAGN MATER, V323, P980, DOI 10.1016/j.jmmm.2010.11.085
   Shen TF, 2013, TALANTA, V117, P81, DOI 10.1016/j.talanta.2013.08.017
   Sun CY, 2018, SENSOR ACTUAT B-CHEM, V255, P775, DOI 10.1016/j.snb.2017.08.004
   Tadjarodi A, 2016, MICROCHIM ACTA, V183, P1391, DOI 10.1007/s00604-016-1770-2
   Thakur N, 2014, ANAL METHODS-UK, V6, P7823, DOI [10.1039/C4AY01099J, 10.1039/c4ay01099j]
   Thong-On B, 2016, EUR POLYM J, V85, P519, DOI 10.1016/j.eurpolymj.2016.11.002
   Wang GK, 2015, SENSOR ACTUAT B-CHEM, V211, P1, DOI 10.1016/j.snb.2015.01.051
   Wang LN, 2016, MICROCHIM ACTA, V183, P2855, DOI 10.1007/s00604-016-1932-2
   Zhang YL, 2015, ELECTROCHIM ACTA, V170, P210, DOI 10.1016/j.electacta.2015.04.152
   Zhang YF, 2012, ANAL CHEM, V84, P1956, DOI 10.1021/ac202993p
NR 69
TC 3
Z9 3
U1 2
U2 29
PU WILEY
PI HOBOKEN
PA 111 RIVER ST, HOBOKEN 07030-5774, NJ USA
SN 1042-7147
EI 1099-1581
J9 POLYM ADVAN TECHNOL
JI Polym. Adv. Technol.
PD MAY
PY 2021
VL 32
IS 5
BP 2207
EP 2217
DI 10.1002/pat.5254
EA FEB 2021
PG 11
WC Polymer Science
WE Science Citation Index Expanded (SCI-EXPANDED)
SC Polymer Science
GA RL6PI
UT WOS:000617903300001
DA 2023-07-01
ER

PT J
AU Wang, DF
   Zhou, J
   Guo, LH
   Qiu, B
   Lin, ZY
AF Wang, Daifang
   Zhou, Jin
   Guo, Longhua
   Qiu, Bin
   Lin, Zhenyu
TI A surface-enhanced electrochemiluminescence sensor based on Au-SiO2
   core-shell nanocomposites doped with Ru(bpy)(3)(2+) for the
   ultrasensitive detection of prostate-specific antigen in human serum
SO ANALYST
LA English
DT Article
ID ECL BIOSENSOR; CANCER; NANOPARTICLES; STRATEGY; IMMUNOASSAY; PROTEINS;
   GRAPHENE; COMPLEX; MEN
AB This study reports a surface-enhanced electrochemiluminescence (SEECL) sensor for the ultrasensitive detection of prostate-specific antigen (PSA) in human serum. First, we prepared the Au-SiO2 core-shell nanocomposites doped with Ru(bpy)(3)(2+) (Au@SiO2-Ru) as the ECL signal generation and amplification element of the SEECL sensor. Ru(bpy)(3)(2+) could emit ECL under the excitation of an electrochemical reaction, and generate the local surface plasmon resonance (LSPR) electromagnetic field from the gold nanoparticle (AuNP) core. The produced LSPR then effectively enhanced the ECL signals. This sensing strategy was utilized for the detection of PSA, which can be absorbed on the electrode surface by the reaction between PSA and monoclonal antibodies. When polyclonal antibody-modified Au@SiO2-Ru was added, the PSA-double-antibody sandwich structure was formed on the electrode surface and thus, the Au@SiO2-Ru were quantitatively immobilized on the electrode surface. The results show that this kind of SEECL sensor has good selectivity toward PSA. Notably, the minimum detection concentration reached 7 x 10(-7) ng mL(-1) under the optimum experimental conditions, which is much better than most of the previously reported approaches for the detection of PSA in serum.
C1 [Wang, Daifang; Zhou, Jin] Fujian Vocat Coll Bioengn, Fuzhou 350002, Fujian, Peoples R China.
   [Guo, Longhua] Jiaxing Univ, Coll Biol Chem Sci & Engn, Jiaxing 314001, Zhejiang, Peoples R China.
   [Qiu, Bin; Lin, Zhenyu] Fuzhou Univ, Coll Chem, Fujian Prov Key Lab Anal & Detect Food Safety, Minist Educ,Key Lab Analyt Sci Food Safety & Biol, Fuzhou 350116, Fujian, Peoples R China.
C3 Jiaxing University; Fuzhou University
RP Guo, LH (通讯作者)，Jiaxing Univ, Coll Biol Chem Sci & Engn, Jiaxing 314001, Zhejiang, Peoples R China.; Lin, ZY (通讯作者)，Fuzhou Univ, Coll Chem, Fujian Prov Key Lab Anal & Detect Food Safety, Minist Educ,Key Lab Analyt Sci Food Safety & Biol, Fuzhou 350116, Fujian, Peoples R China.
EM guolh@fzu.edu.cn; zylin@fzu.edu.cn
RI Guo, Longhua/B-7783-2011; , Lin/C-8577-2012
OI Guo, Longhua/0000-0003-0706-0973; , Lin/0000-0001-7890-6812
FU National Natural Science Foundation of China [21675028, 21507041];
   Nature Sciences Funding of Fujian Province [2018J01682]; STS Key Project
   of Fujian Province [2017T3007]; Cooperative Project of Production and
   Study in University of Fujian Province [2018Y4007]; Natural Science
   Foundation of Fujian Province [2017J05020]; Science and Technology
   Project of Fujian Education Department [JAT160764]; Program for New
   Century Excellent Talents in Fujian Province University
FX This work was supported by the National Natural Science Foundation of
   China (21675028, 21507041), Nature Sciences Funding of Fujian Province
   (2018J01682), STS Key Project of Fujian Province (2017T3007), the
   Cooperative Project of Production and Study in University of Fujian
   Province (2018Y4007), the Natural Science Foundation of Fujian Province
   (2017J05020), the Science and Technology Project of Fujian Education
   Department (JAT160764), and the Program for New Century Excellent
   Talents in Fujian Province University.
CR Andriole GL, 2011, J UROLOGY, V185, P126, DOI 10.1016/j.juro.2010.09.011
   Chandra S, 2017, TALANTA, V168, P126, DOI 10.1016/j.talanta.2017.03.016
   Chen JM, 2018, MATER CHEM FRONT, V2, P835, DOI 10.1039/c7qm00557a
   Chi Y., 2017, CHEMELECTROCHEM, V4, P1783
   Dong YX, 2017, BIOSENS BIOELECTRON, V91, P246, DOI 10.1016/j.bios.2016.12.043
   ELSHIRBINY AM, 1994, ADV CLIN CHEM, V31, P99, DOI 10.1016/S0065-2423(08)60334-0
   FRENS G, 1973, NATURE-PHYS SCI, V241, P20, DOI 10.1038/physci241020a0
   Guo LH, 2010, ANAL CHEM, V82, P5147, DOI 10.1021/ac100346z
   Gupta S, 2012, LAB CHIP, V12, P4279, DOI 10.1039/c2lc40127d
   Huang HP, 2009, BIOSENS BIOELECTRON, V25, P927, DOI 10.1016/j.bios.2009.08.008
   Jiang XC, 2012, ANAL BIOCHEM, V424, P1, DOI 10.1016/j.ab.2012.02.004
   Li Q, 2017, SCI CHINA CHEM, V60, P642, DOI 10.1007/s11426-016-0457-9
   Li XJ, 2017, BIOSENS BIOELECTRON, V96, P113, DOI 10.1016/j.bios.2017.04.050
   Ma XM, 2019, ACS SENSORS, V4, P782, DOI 10.1021/acssensors.9b00438
   Ma XM, 2017, BIOSENS BIOELECTRON, V87, P122, DOI 10.1016/j.bios.2016.08.021
   Ma XM, 2016, ANAL CHEM, V88, P3227, DOI 10.1021/acs.analchem.5b04621
   Ming T, 2009, NANO LETT, V9, P3896, DOI 10.1021/nl902095q
   Negoita S, 2018, CANCER-AM CANCER SOC, V124, P2801, DOI 10.1002/cncr.31549
   Nguyen HM, 2017, PROSTATE, V77, P654, DOI 10.1002/pros.23313
   Nie YM, 2017, ANAL CHEM, V89, P12821, DOI 10.1021/acs.analchem.7b03240
   Rissin DM, 2010, NAT BIOTECHNOL, V28, P595, DOI 10.1038/nbt.1641
   Sasaki M, 2014, UROLOGY, V84, P1163, DOI 10.1016/j.urology.2014.04.055
   Shi HW, 2016, TALANTA, V154, P169, DOI 10.1016/j.talanta.2016.03.059
   Small EJ, 2015, CLIN CANCER RES, V21, P3862, DOI 10.1158/1078-0432.CCR-15-0079
   Spain E, 2018, ACS OMEGA, V3, P17116, DOI 10.1021/acsomega.8b01758
   Stenman UH, 1999, SEMIN CANCER BIOL, V9, P83, DOI 10.1006/scbi.1998.0086
   Tang J, 2011, ANALYST, V136, P3869, DOI 10.1039/c1an15443e
   Wang B, 2018, SENSOR ACTUAT B-CHEM, V254, P159, DOI 10.1016/j.snb.2017.07.078
   Wang BX, 2017, SENSOR ACTUAT B-CHEM, V245, P247, DOI 10.1016/j.snb.2017.01.180
   Wang DF, 2015, ANAL CHEM, V87, P5966, DOI 10.1021/acs.analchem.5b01038
   Wang DF, 2015, SCI REP-UK, V5, DOI 10.1038/srep07954
   Wu MS, 2019, ANALYST, V144, P4633, DOI 10.1039/c9an01022j
   Zanarini S, 2009, J AM CHEM SOC, V131, P2260, DOI 10.1021/ja8077158
   Zhang C, 2019, ANAL BIOANAL CHEM, V411, P905, DOI 10.1007/s00216-018-1513-9
   Zheng LJ, 2017, SCI REP-UK, V7, DOI 10.1038/s41598-017-11750-8
   Zhou J, 2014, BIOSENS BIOELECTRON, V54, P199, DOI 10.1016/j.bios.2013.10.044
NR 36
TC 15
Z9 16
U1 4
U2 136
PU ROYAL SOC CHEMISTRY
PI CAMBRIDGE
PA THOMAS GRAHAM HOUSE, SCIENCE PARK, MILTON RD, CAMBRIDGE CB4 0WF, CAMBS,
   ENGLAND
SN 0003-2654
EI 1364-5528
J9 ANALYST
JI Analyst
PD JAN 7
PY 2020
VL 145
IS 1
BP 132
EP 138
DI 10.1039/c9an01935a
PG 7
WC Chemistry, Analytical
WE Science Citation Index Expanded (SCI-EXPANDED)
SC Chemistry
GA JW0ZO
UT WOS:000502788600011
PM 31746827
DA 2023-07-01
ER

PT J
AU Yadav, S
   Kashaninejad, N
   Masud, MK
   Yamauchi, Y
   Nguyen, NT
   Shiddiky, MJA
AF Yadav, Sharda
   Kashaninejad, Navid
   Masud, Mostafa Kamal
   Yamauchi, Yusuke
   Nam-Trung Nguyen
   Shiddiky, Muhammad J. A.
TI Autoantibodies as diagnostic and prognostic cancer biomarker: Detection
   techniques and approaches
SO BIOSENSORS & BIOELECTRONICS
LA English
DT Review
DE Tumor-associated antibodies; Cancer; Diagnosis and prognosis;
   Autoantibodies detection; Electrochemistry
ID TUMOR-ASSOCIATED AUTOANTIBODIES; SURFACE-PLASMON RESONANCE; HUMORAL
   IMMUNE-RESPONSES; SERUM P53 ANTIBODIES; BREAST-CANCER; LUNG-CANCER;
   ANTIGEN AUTOANTIBODIES; OXIDE NANOCUBES; SELF-TOLERANCE; POOR-PROGNOSIS
AB Autoantibodies produced by the patients' own immune systems in response to foreign substances are emerging as an attractive biomarker for early detection of cancer. These serum immunobiomarkers are produced in large quantities despite the presence of very less amount of the corresponding antigens, and thus presenting themselves as a novel class of stable and minimally invasive disease biomarkers especially for cancer diagnosis. Although a plethora of research, including conventional molecular biology-based as well as cutting-edge optical and electrochemical strategies (biosensor), have been conducted to detect autoantibodies, most of these strategies are yet to be readily applicable in the off-laboratory settings at clinics. Herein, we detail the biogenesis, diagnostic, prognostic and therapeutic potential of autoantibodies as cancer biomarkers. With the particular emphasis on cutting-edge advances in electrochemistry, optical (surface plasmon resonance) and microfluidics techniques, this review entrusts the unmet needs and challenges of autoantibody detection approaches and provides a future perspective of the presented strategies. We believe this review can potentially guide the researchers towards the development of robust, reliable and sensitive detection strategies for tumor-associated autoantibodies and translation of these biomarkers to real clinical settings for diagnosis and prognosis of cancer.
C1 [Yadav, Sharda; Kashaninejad, Navid; Masud, Mostafa Kamal; Nam-Trung Nguyen; Shiddiky, Muhammad J. A.] Griffith Univ, Queensland Micro & Nanotechnol Ctr, Nathan Campus, Nathan, Qld 4111, Australia.
   [Yadav, Sharda; Shiddiky, Muhammad J. A.] Griffith Univ, Sch Nat Sci, Nathan Campus, Nathan, Qld 4111, Australia.
   [Masud, Mostafa Kamal; Yamauchi, Yusuke] Univ Queensland, Sch Chem Engn, Brisbane, Qld 4072, Australia.
   [Masud, Mostafa Kamal; Yamauchi, Yusuke] Univ Queensland, AIBN, Brisbane, Qld 4072, Australia.
   [Yamauchi, Yusuke] NIMS, Int Ctr Mat Nanoarchitecton WPI MANA, 1-1 Namiki, Tsukuba, Ibaraki 3050044, Japan.
C3 Griffith University; Griffith University; University of Queensland;
   University of Queensland; National Institute for Materials Science
RP Shiddiky, MJA (通讯作者)，Griffith Univ, Queensland Micro & Nanotechnol Ctr, Nathan Campus, Nathan, Qld 4111, Australia.
EM m.shiddiky@griffith.edu.au
RI Kashaninejad, Navid/L-9228-2016; Masud, Mostafa Kamal/G-1161-2017;
   Nguyen, Nam-Trung/A-4180-2008; Yamauchi, Yusuke/D-2780-2015; Shiddiky,
   Muhammad J. A./L-7165-2015; Yadav, Sharda/AAG-1076-2021
OI Kashaninejad, Navid/0000-0002-4385-7771; Masud, Mostafa
   Kamal/0000-0002-5346-3135; Nguyen, Nam-Trung/0000-0003-3626-5361;
   Yamauchi, Yusuke/0000-0001-7854-927X; Shiddiky, Muhammad J.
   A./0000-0003-4526-4109; Yadav, Sharda/0000-0002-5838-2270
FU NHMRC CDF [APP1088966]; higher degree research scholarships GUIPRS;
   GUPRS scholarships
FX This work was supported by the NHMRC CDF (APP1088966 to M.J.A.S.) and
   higher degree research scholarships GUIPRS and GUPRS scholarships to S.
   Y.
CR Aggarwal A, 2014, BEST PRACT RES CL RH, V28, P907, DOI 10.1016/j.berh.2015.04.010
   Albanopoulos K, 2000, AM J GASTROENTEROL, V95, P1056
   Alvarez-Fernandez SM, 2016, ONCOTARGET, V7, P80059, DOI 10.18632/oncotarget.11181
   Anderson KS, 2015, J PROTEOME RES, V14, P578, DOI 10.1021/pr500908n
   Anderson KS, 2011, J PROTEOME RES, V10, P85, DOI 10.1021/pr100686b
   Anderson KS, 2005, J PROTEOME RES, V4, P1123, DOI 10.1021/pr0500814
   Anderson KS., 2010, CANC EPIDEMIOL BIOMA
   Arif S, 2015, BIOSENS BIOELECTRON, V65, P62, DOI 10.1016/j.bios.2014.09.088
   Babel I, 2009, MOL CELL PROTEOMICS, V8, P2382, DOI 10.1074/mcp.M800596-MCP200
   BALDWIN RW, 1966, INT J CANCER, V1, P257, DOI 10.1002/ijc.2910010305
   BALDWIN RW, 1955, BRIT J CANCER, V9, P646, DOI 10.1038/bjc.1955.69
   Bassaro L, 2017, CANCER GENOM PROTEOM, V14, P427, DOI 10.21873/cgp.20052
   Bradford TJ, 2006, UROL ONCOL-SEMIN ORI, V24, P237, DOI 10.1016/j.urolonc.2005.11.033
   Brichory FM, 2001, P NATL ACAD SCI USA, V98, P9824, DOI 10.1073/pnas.171320598
   Cai HY, 2008, WORLD J GASTROENTERO, V14, P4082, DOI 10.3748/wjg.14.4082
   Caron M, 2007, MOL CELL PROTEOMICS, V6, P1115, DOI 10.1074/mcp.R600016-MCP200
   Carter P, 2001, NAT REV CANCER, V1, P118, DOI 10.1038/35101072
   Casali P, 1996, CURR TOP MICROBIOL, V210, P167
   Chapman C, 2007, ANN ONCOL, V18, P868, DOI 10.1093/annonc/mdm007
   Chapman CJ, 2008, THORAX, V63, P228, DOI 10.1136/thx.2007.083592
   Chapman CJ, 2011, CLIN CANCER RES, V17, P1474, DOI 10.1158/1078-0432.CCR-10-1363
   CHEN LP, 1993, IMMUNOL TODAY, V14, P483, DOI 10.1016/0167-5699(93)90262-J
   Chen WX, 2017, CLIN RES HEPATOL GAS, V41, P327, DOI 10.1016/j.clinre.2016.10.011
   Chen X, 2007, ANAL CHIM ACTA, V584, P237, DOI 10.1016/j.aca.2006.11.057
   Chon H, 2014, RSC ADV, V4, P32924, DOI 10.1039/c4ra05149a
   Cioffi M, 2004, INFLAMM BOWEL DIS, V10, P606, DOI 10.1097/00054725-200409000-00016
   Coronella-Wood JA, 2003, CANCER IMMUNOL IMMUN, V52, P715, DOI 10.1007/s00262-003-0409-4
   Desmetz C, 2011, J CELL MOL MED, V15, P2013, DOI 10.1111/j.1582-4934.2011.01355.x
   Dong J, 2010, J TRANSL MED, V8, DOI 10.1186/1479-5876-8-81
   Dudas SP, 2010, CANCER BIOMARK, V6, P257, DOI 10.3233/CBM-2009-0138
   Duffy MJ, 2006, CLIN CHEM, V52, P345, DOI 10.1373/clinchem.2005.059832
   Dumstrei K, 2016, ONCOTARGET, V7, P11151, DOI 10.18632/oncotarget.7098
   Elkon K, 2008, NAT CLIN PRACT RHEUM, V4, P491, DOI 10.1038/ncprheum0895
   Englebienne P, 2003, SPECTROSC-INT J, V17, P255, DOI 10.1155/2003/372913
   Finke C, 2017, J NEUROL, V264, P1968, DOI 10.1007/s00415-017-8582-0
   Fortner RT, 2017, GYNECOL ONCOL, V147, P465, DOI 10.1016/j.ygyno.2017.07.138
   Garranzo-Asensio M, 2016, ANAL CHEM, V88, P12339, DOI 10.1021/acs.analchem.6b03526
   Goodell V, 2006, J CLIN ONCOL, V24, P762, DOI 10.1200/JCO.2005.03.2813
   Goodnow CC, 2005, NATURE, V435, P590, DOI 10.1038/nature03724
   Haidopoulos D, 2000, EUR J SURG ONCOL, V26, P742, DOI 10.1053/ejso.2000.0996
   Hamanaka Y, 2003, INT J CANCER, V103, P97, DOI 10.1002/ijc.10801
   Han XX, 2008, ANAL CHEM, V80, P3020, DOI 10.1021/ac702497t
   Hanash S, 2003, NAT BIOTECHNOL, V21, P37, DOI 10.1038/nbt0103-37
   Haque MH, 2017, BIOSENS BIOELECTRON, V87, P615, DOI 10.1016/j.bios.2016.09.016
   He P, 2007, CANCER SCI, V98, P1234, DOI 10.1111/j.1349-7006.2007.00509.x
   Heo CK, 2012, BMB REP, V45, P677, DOI 10.5483/BMBRep.2012.45.12.236
   Nguyen HH, 2015, SENSORS-BASEL, V15, P10481, DOI 10.3390/s150510481
   Hofbauer GFL, 2005, DERMATOLOGY, V211, P318, DOI 10.1159/000088500
   Hossain T, 2017, BIOSENS BIOELECTRON, V94, P63, DOI 10.1016/j.bios.2017.02.026
   Hu M, 2010, ACS NANO, V4, P488, DOI 10.1021/nn901404h
   Casa JI, 2010, MOL DIAGN THER, V14, P149, DOI 10.2165/11534760-000000000-00000
   Islam MN, 2017, SMALL METHODS, V1, DOI 10.1002/smtd.201700131
   Jaras K, 2011, EXPERT REV PROTEOMIC, V8, P577, DOI [10.1586/EPR.11.48, 10.1586/epr.11.48]
   Jager E, 1999, CANCER METAST REV, V18, P143, DOI 10.1023/A:1006220707618
   Kashaninejad N, 2018, ADV BIOSYST, V2, DOI 10.1002/adbi.201700197
   Kashaninejad N, 2016, MICROMACHINES-BASEL, V7, DOI 10.3390/mi7080130
   Kazarian M, 2011, MOL CANCER, V10, DOI 10.1186/1476-4598-10-33
   Kita T, 2004, CANCER LETT, V208, P187, DOI 10.1016/j.canlet.2004.02.018
   Knutson KL, 2005, CANCER IMMUNOL IMMUN, V54, P721, DOI 10.1007/s00262-004-0653-2
   Kolch W, 2005, CLIN SCI, V108, P369, DOI 10.1042/CS20050006
   Kricka LJ, 1998, CLIN CHEM, V44, P2008
   Kurtenkov O, 2005, EXP ONCOL, V27, P136
   Kusmartsev S, 2006, CANCER IMMUNOL IMMUN, V55, P237, DOI 10.1007/s00262-005-0048-z
   Ladd J, 2009, COLLOID SURFACE B, V70, P1, DOI 10.1016/j.colsurfb.2008.11.032
   Lange K, 2006, BIOSENS BIOELECTRON, V22, P227, DOI 10.1016/j.bios.2005.12.026
   Lai CL, 1998, CLIN CANCER RES, V4, P3025
   Lenner P, 1999, BRIT J CANCER, V79, P927, DOI 10.1038/sj.bjc.6690148
   Li Q. Y., 2019, METHOD MOL BIOL, P205
   Li YL, 2005, INT J CANCER, V114, P157, DOI 10.1002/ijc.20715
   Lin YH, 2018, RSC ADV, V8, P15513, DOI 10.1039/c7ra13734f
   Litvak DA, 2004, J AM COLL SURGEONS, V198, P27, DOI 10.1016/j.jamcollsurg.2003.08.012
   Liu W, 2009, SCAND J IMMUNOL, V69, P57, DOI 10.1111/j.1365-3083.2008.02195.x
   Liu WH, 2011, AUTOIMMUN REV, V10, P331, DOI 10.1016/j.autrev.2010.12.002
   Llorente L, 1997, SCAND J IMMUNOL, V45, P401, DOI 10.1046/j.1365-3083.1997.d01-409.x
   Lopez-Munoz GA, 2017, BIOSENS BIOELECTRON, V96, P260, DOI 10.1016/j.bios.2017.05.020
   Lu HL, 2008, J PROTEOME RES, V7, P1388, DOI 10.1021/pr700818f
   Macdonald IK, 2017, TRENDS CANCER, V3, P198, DOI 10.1016/j.trecan.2017.02.003
   Madrid MF, 2005, CANCER LETT, V230, P187, DOI 10.1016/j.canlet.2004.12.017
   Masud MK, 2017, ANAL CHEM, V89, P11005, DOI 10.1021/acs.analchem.7b02880
   McIntosh M, 2008, CLIN CANCER RES, V14, P7574, DOI 10.1158/1078-0432.CCR-08-0623
   Mintz PJ, 2003, NAT BIOTECHNOL, V21, P57, DOI 10.1038/nbt774
   Mosolits S, 1999, CANCER IMMUNOL IMMUN, V47, P315, DOI 10.1007/s002620050536
   Nagayoshi Y, 2014, ANN SURG ONCOL, V21, P459, DOI 10.1245/s10434-014-3574-0
   Pallasch CP, 2005, INT J CANCER, V117, P456, DOI 10.1002/ijc.20929
   Pedersen JW, 2013, BRIT J CANCER, V108, P107, DOI 10.1038/bjc.2012.517
   Pedersen JW, 2011, LABMEDICINE, V42, P623, DOI 10.1309/LM2T3OU3RZRTHKSN
   Pereira-Faca SR, 2007, CANCER RES, V67, P12000, DOI 10.1158/0008-5472.CAN-07-2913
   Reipert BM, 2005, CANCER IMMUNOL IMMUN, V54, P1038, DOI 10.1007/s00262-005-0679-0
   Rosenberg SA, 1997, IMMUNOL TODAY, V18, P175, DOI 10.1016/S0167-5699(97)84664-6
   Sangha R, 2007, CLIN CANCER RES, V13, p4652S, DOI 10.1158/1078-0432.CCR-07-0213
   SCHLICHTHOLZ B, 1994, BRIT J CANCER, V69, P809, DOI 10.1038/bjc.1994.159
   Shoenfeld Y., 2013, AUTOANTIBODIES, V3rd
   Slamon DJ, 2001, NEW ENGL J MED, V344, P783, DOI 10.1056/NEJM200103153441101
   Solassol J, 2011, J THORAC ONCOL, V6, P955, DOI 10.1097/JTO.0b013e318215a0a4
   Soler M, 2016, ANAL CHIM ACTA, V930, P31, DOI 10.1016/j.aca.2016.04.059
   Soussi T, 2000, CANCER RES, V60, P1777
   Takeda A, 2001, EUR J SURG, V167, P50
   Tan EM, 2003, CLIN EXP IMMUNOL, V134, P169, DOI 10.1046/j.1365-2249.2003.02259.x
   Tan EM, 2008, IMMUNOL REV, V222, P328, DOI 10.1111/j.1600-065X.2008.00611.x
   Tan HT, 2009, FEBS J, V276, P6880, DOI 10.1111/j.1742-4658.2009.07396.x
   Tang RP, 2001, INT J CANCER, V94, P859, DOI 10.1002/ijc.1541
   Thaler M, 2005, CLIN CHEM, V51, P401, DOI 10.1373/clinchem.2004.034264
   THOMAS L, 1982, YALE J BIOL MED, V55, P329
   Tureci O, 2006, CANCER LETT, V236, P64, DOI 10.1016/j.canlet.2005.05.008
   TURNBULL AR, 1978, BRIT J CANCER, V38, P461, DOI 10.1038/bjc.1978.230
   Utz PJ, 1998, ARTHRITIS RHEUM, V41, P1152, DOI 10.1002/1529-0131(199807)41:7<1152::AID-ART3>3.0.CO;2-L
   Vogelstein B, 2004, NAT MED, V10, P789, DOI 10.1038/nm1087
   Wardemann H, 2007, ADV IMMUNOL, V95, P83, DOI 10.1016/S0065-2776(07)95003-8
   Wu J, 2017, AUTOIMMUN REV, V16, P1270, DOI 10.1016/j.autrev.2017.10.012
   Yadav S, 2017, NANOSCALE, V9, P8805, DOI 10.1039/c7nr03006a
   Yamamoto A, 1996, INT J CANCER, V69, P283, DOI 10.1002/(SICI)1097-0215(19960822)69:4<283::AID-IJC8>3.3.CO;2-D
   Yi CQ, 2006, ANAL CHIM ACTA, V560, P1, DOI 10.1016/j.aca.2005.12.037
   Ying X, 2017, ONCOTARGET, V8, P24828, DOI 10.18632/oncotarget.15192
   Zaenker P, 2016, AUTOIMMUN REV, V15, P477, DOI 10.1016/j.autrev.2016.01.017
   Zaenker P, 2013, CANCER EPIDEM BIOMAR, V22, P2161, DOI 10.1158/1055-9965.EPI-13-0621
   Zayakin P, 2013, INT J CANCER, V132, P137, DOI 10.1002/ijc.27667
   Zhang Jianying, 2002, Autoimmunity Reviews, V1, P146, DOI 10.1016/S1568-9972(02)00030-7
   Zhang JY, 2003, CANCER EPIDEM BIOMAR, V12, P136
   Zhang JY, 2001, CLIN EXP IMMUNOL, V125, P3, DOI 10.1046/j.1365-2249.2001.01585.x
   Zhang YQ, 2013, INT J MOL SCI, V14, P15479, DOI 10.3390/ijms140815479
NR 120
TC 42
Z9 45
U1 5
U2 107
PU ELSEVIER ADVANCED TECHNOLOGY
PI OXFORD
PA OXFORD FULFILLMENT CENTRE THE BOULEVARD, LANGFORD LANE, KIDLINGTON,
   OXFORD OX5 1GB, OXON, ENGLAND
SN 0956-5663
EI 1873-4235
J9 BIOSENS BIOELECTRON
JI Biosens. Bioelectron.
PD AUG 15
PY 2019
VL 139
AR 111315
DI 10.1016/j.bios.2019.111315
PG 11
WC Biophysics; Biotechnology & Applied Microbiology; Chemistry, Analytical;
   Electrochemistry; Nanoscience & Nanotechnology
WE Science Citation Index Expanded (SCI-EXPANDED)
SC Biophysics; Biotechnology & Applied Microbiology; Chemistry;
   Electrochemistry; Science & Technology - Other Topics
GA IE9LN
UT WOS:000472696000001
PM 31132724
OA Green Published
DA 2023-07-01
ER

PT J
AU Li, SH
   Tian, TR
   Zhang, T
   Cai, XX
   Lin, YF
AF Li, Songhang
   Tian, Taoran
   Zhang, Tao
   Cai, Xiaoxiao
   Lin, Yunfeng
TI Advances in biological applications of self-assembled DNA tetrahedral
   nanostructures
SO MATERIALS TODAY
LA English
DT Article
DE Tetrahedral DNA nanostructure; Tumor-penetrating peptide; Biosensor;
   Stem cell therapy; Drug carrier
ID MESENCHYMAL STEM-CELLS; ELECTROCHEMICAL DETECTION; GENE-THERAPY;
   DRUG-DELIVERY; NUCLEIC-ACIDS; DENTAL-PULP; LUNG-CANCER; IN-VITRO;
   INTRACELLULAR DELIVERY; CELLULAR SENESCENCE
AB In recent years, there has been a rapid progress in the development of DNA nanomaterials for biological applications. Owing to their unsurpassed editability, various DNA nanomaterials with well-documented biocompatibility and relative stability have been developed. Among these tetrahedral DNA nanostructures (TDNs), as typical multi-arm DNA tiles for 3D polyhedral, is a major research focus owing to their structural and biological features. TDNs have yielded satisfactory results as biological regulators, biosensors, and targeted delivery vehicles. Extensive studies on TDNs have revealed that TDNs alone could regulate several cellular processes, such as migration, proliferation, differentiation, and autophagy. Further, their editability enables control of the spatial distribution of biosensors, thereby promoting accuracy and efficiency. Finally, various modification procedures allow attachment of nucleic acids, aptamers, peptides, antibodies, and various low-molecular-weight drugs to the TDNs, thereby yielding a novel targeted delivery system. This review summarizes recent research progress on TDNs in these aforementioned major areas. These discoveries might be of great therapeutic value in regenerative medicine, gene delivery, targeted chemotherapy, and other related fields. We also illustrate the emerging challenges in the clinical application of TDNs, as well as future development opportunities.
C1 [Li, Songhang; Tian, Taoran; Zhang, Tao; Cai, Xiaoxiao; Lin, Yunfeng] Sichuan Univ, West China Hosp Stomatol, Natl Clin Res Ctr Oral Dis, State Key Lab Oral Dis, Chengdu 610041, Sichuan, Peoples R China.
C3 Sichuan University
RP Lin, YF (通讯作者)，Sichuan Univ, West China Hosp Stomatol, Natl Clin Res Ctr Oral Dis, State Key Lab Oral Dis, Chengdu 610041, Sichuan, Peoples R China.
EM yunfenglin@scu.edu.cn
RI li, songhang/AAY-1680-2021; Lin, Yunfeng/H-3393-2011; Tian,
   Taoran/ABC-4847-2021; Cai, Xiaoxiao/C-4868-2018; wang,
   meng/GWZ-9558-2022; Lin, Yunfeng/M-5438-2013
OI li, songhang/0000-0002-9538-7134; Lin, Yunfeng/0000-0003-1224-6561;
   Tian, Taoran/0000-0002-8048-0328; Cai, Xiaoxiao/0000-0002-5654-7414;
   Lin, Yunfeng/0000-0003-1224-6561
FU National Natural Science Foundation of China [81671031, 81470721];
   Sichuan Province Youth Science and Technology Innovation Team
   [2014TD0001]
FX This study was supported by the National Natural Science Foundation of
   China (81671031, 81470721) and Sichuan Province Youth Science and
   Technology Innovation Team (2014TD0001).
CR Aiuti A, 2013, SCIENCE, V341, P865, DOI 10.1126/science.1233151
   Aldaye FA, 2008, SCIENCE, V321, P1795, DOI 10.1126/science.1154533
   Angelin A, 2015, ANGEW CHEM INT EDIT, V54, P15813, DOI 10.1002/anie.201509772
   Angell C, 2016, SMALL, V12, P1117, DOI 10.1002/smll.201502167
   Ardeshirylajimi A, 2015, CELL PROLIFERAT, V48, P455, DOI 10.1111/cpr.12198
   Ariffin EY, 2018, ANAL BIOANAL CHEM, V410, P2363, DOI 10.1007/s00216-018-0893-1
   Bakopoulou A, 2011, ARCH ORAL BIOL, V56, P709, DOI 10.1016/j.archoralbio.2010.12.008
   Barkats M, 1998, PROG NEUROBIOL, V55, P333, DOI 10.1016/S0301-0082(98)00028-8
   BELLAS RE, 1991, J BIOL CHEM, V266, P12008
   Bergamini C, 2014, METHODS, V67, P185, DOI 10.1016/j.ymeth.2014.01.009
   Bonventre JV, 2010, NAT BIOTECHNOL, V28, P436, DOI 10.1038/nbt0510-436
   Cai XX, 2017, BONE RES, V5, DOI 10.1038/boneres.2017.48
   Calin GA, 2006, NAT REV CANCER, V6, P857, DOI 10.1038/nrc1997
   Cardone M, 2007, CURR OPIN NEUROL, V20, P151, DOI 10.1097/WCO.0b013e32809f97ff
   Carrano AC, 2017, MOL METAB, V6, P991, DOI 10.1016/j.molmet.2017.04.012
   CAVALIERSMITH T, 1978, J CELL SCI, V34, P247
   Chao J, 2015, MATER TODAY, V18, P326, DOI 10.1016/j.mattod.2015.01.018
   Charoenphol P, 2014, ACTA BIOMATER, V10, P1683, DOI 10.1016/j.actbio.2013.07.021
   Charoenphol P, 2014, MOL PHARMACEUT, V11, P1721, DOI 10.1021/mp500047b
   CHEN JH, 1991, NATURE, V350, P631, DOI 10.1038/350631a0
   Chen XQ, 2014, ANAL CHEM, V86, P7337, DOI 10.1021/ac500054x
   Cheng X, 2016, PHYTOTHER RES, V30, P1680, DOI 10.1002/ptr.5674
   Chung H, 2013, J ENDOCRINOL, V218, P49, DOI 10.1530/JOE-13-0045
   CHURCHILL MEA, 1988, P NATL ACAD SCI USA, V85, P4653, DOI 10.1073/pnas.85.13.4653
   Conway JW, 2013, CHEM COMMUN, V49, P1172, DOI 10.1039/c2cc37556g
   Correa D, 2015, OSTEOARTHR CARTILAGE, V23, P443, DOI 10.1016/j.joca.2014.11.013
   Cortez MA, 2015, J AM CHEM SOC, V137, P6541, DOI 10.1021/jacs.5b00980
   Das J, 2015, NAT CHEM, V7, P569, DOI [10.1038/nchem.2270, 10.1038/NCHEM.2270]
   Das J, 2012, NAT CHEM, V4, P642, DOI [10.1038/nchem.1367, 10.1038/NCHEM.1367]
   Delebecque CJ, 2011, SCIENCE, V333, P470, DOI 10.1126/science.1206938
   Dong SB, 2015, ACS APPL MATER INTER, V7, P8834, DOI 10.1021/acsami.5b01438
   Douglas SM, 2012, SCIENCE, V335, P831, DOI 10.1126/science.1214081
   Douglas SM, 2009, NATURE, V459, P414, DOI 10.1038/nature08016
   Elbaum M, 2018, ADV MATER, V30, DOI 10.1002/adma.201706681
   Farr JN, 2017, NAT MED, V23, P1072, DOI 10.1038/nm.4385
   Feng QM, 2017, BIOSENS BIOELECTRON, V90, P251, DOI 10.1016/j.bios.2016.11.060
   Ge ZL, 2014, ANAL CHEM, V86, P2124, DOI 10.1021/ac4037262
   Ghosal A, 2013, ACS CHEM BIOL, V8, P360, DOI 10.1021/cb300434e
   Giusto E, 2014, EXP NEUROL, V260, P19, DOI 10.1016/j.expneurol.2013.03.009
   Goodman RP, 2005, SCIENCE, V310, P1661, DOI 10.1126/science.1120367
   Gregory TR, 2001, BIOL REV, V76, P65, DOI 10.1017/S1464793100005595
   Han NN, 2017, BIOMED PHARMACOTHER, V89, P827, DOI 10.1016/j.biopha.2017.01.084
   Heng BC, 2016, J ENDODONT, V42, P575, DOI 10.1016/j.joen.2016.01.013
   Hollinger JO, 2008, J BONE JOINT SURG AM, V90A, P48, DOI 10.2106/JBJS.G.01231
   Hu Q., 2018, CHEM REV
   Huang SH, 2013, BIOTECHNOL ADV, V31, P208, DOI 10.1016/j.biotechadv.2012.10.001
   Imayoshi I, 2013, CELL MOL LIFE SCI, V70, P2045, DOI 10.1007/s00018-012-1151-x
   Iser IC, 2016, MOL NEUROBIOL, V53, P7184, DOI 10.1007/s12035-015-9585-4
   Jung C, 2016, NAT NANOTECHNOL, V11, P157, DOI [10.1038/NNANO.2015.246, 10.1038/nnano.2015.246]
   Karpel-Massler G, 2017, CANCER RES, V77, P3513, DOI 10.1158/0008-5472.CAN-16-3424
   Kearney CJ, 2016, ADV MATER, V28, P5509, DOI 10.1002/adma.201504733
   Kelley SO, 2014, NAT NANOTECHNOL, V9, P969, DOI [10.1038/nnano.2014.261, 10.1038/NNANO.2014.261]
   Khazaei S, 2017, BIOMED PHARMACOTHER, V89, P1216, DOI 10.1016/j.biopha.2017.02.082
   Kim EM, 2017, CANCER RES, V77, P3092, DOI 10.1158/0008-5472.CAN-16-2098
   Kim KR, 2016, J CONTROL RELEASE, V243, P121, DOI 10.1016/j.jconrel.2016.10.015
   Kim KR, 2013, CHEM COMMUN, V49, P2010, DOI 10.1039/c3cc38693g
   Kirtane AR, 2013, ADV DRUG DELIVER REV, V65, P1731, DOI 10.1016/j.addr.2013.09.001
   Kumar V, 2016, THERANOSTICS, V6, P710, DOI 10.7150/thno.14203
   Lee H, 2012, NAT NANOTECHNOL, V7, P389, DOI [10.1038/nnano.2012.73, 10.1038/NNANO.2012.73]
   Lee SY, 2016, BIOMATER SCI-UK, V4, P1314, DOI 10.1039/c6bm00296j
   Lei M, 2014, BIOMATERIALS, V35, P6332, DOI 10.1016/j.biomaterials.2014.04.071
   Leve F, 2011, EUR J PHARMACOL, V671, P7, DOI 10.1016/j.ejphar.2011.09.006
   Levorson EJ, 2014, ACTA BIOMATER, V10, P1824, DOI 10.1016/j.actbio.2013.12.026
   Li C, 2018, CHEM SCI, V9, P979, DOI 10.1039/c7sc04663d
   Li C, 2015, ANGEW CHEM INT EDIT, V54, P3957, DOI 10.1002/anie.201411383
   Li J, 2011, ACS NANO, V5, P8783, DOI 10.1021/nn202774x
   Li QS, 2017, ACS APPL MATER INTER, V9, P36695, DOI 10.1021/acsami.7b13328
   Li SP, 2018, NAT BIOTECHNOL, V36, P258, DOI 10.1038/nbt.4071
   Li ZH, 2014, ACS APPL MATER INTER, V6, P17944, DOI 10.1021/am5047735
   Liang L, 2014, ANGEW CHEM INT EDIT, V53, P7745, DOI 10.1002/anie.201403236
   Lin EH, 2013, NANOMED-NANOTECHNOL, V9, P1293, DOI 10.1016/j.nano.2013.05.004
   Lin MH, 2016, NAT PROTOC, V11, P1244, DOI 10.1038/nprot.2016.071
   Lin MH, 2015, ANGEW CHEM INT EDIT, V54, P2151, DOI 10.1002/anie.201410720
   Lin MH, 2014, ANAL CHEM, V86, P2285, DOI 10.1021/ac500251t
   Liu C, 2015, BONE RES, V3, DOI 10.1038/boneres.2015.12
   Liu SP, 2015, BIOSENS BIOELECTRON, V71, P57, DOI 10.1016/j.bios.2015.04.006
   Liu X, 2007, ANAL CHEM, V79, P8055, DOI 10.1021/ac070927i
   Ma WJ, 2018, CELL PROLIFERAT, V51, DOI 10.1111/cpr.12503
   Ma WJ, 2018, ACS APPL MATER INTER, V10, P7892, DOI 10.1021/acsami.8b00833
   Ma XB, 2012, J BIOMED BIOTECHNOL, DOI 10.1155/2012/741416
   Meng HM, 2016, CHEM SOC REV, V45, P2583, DOI 10.1039/c5cs00645g
   Modi S, 2009, NAT NANOTECHNOL, V4, P325, DOI [10.1038/nnano.2009.83, 10.1038/NNANO.2009.83]
   Naldini L, 2015, NATURE, V526, P351, DOI 10.1038/nature15818
   Napolitano G, 2015, EMBO MOL MED, V7, P158, DOI 10.15252/emmm.201404223
   Ouyang XY, 2013, SMALL, V9, P3082, DOI 10.1002/smll.201300458
   Pacek M, 2004, CELL CYCLE, V3, P401
   Pan HA, 2013, BIOMATERIALS, V34, P841, DOI 10.1016/j.biomaterials.2012.09.078
   Pei H, 2010, ADV MATER, V22, P4754, DOI 10.1002/adma.201002767
   Peng Q, 2016, ACS APPL MATER INTER, V8, P12733, DOI 10.1021/acsami.6b03786
   Pierfelice T, 2011, NEURON, V69, P840, DOI 10.1016/j.neuron.2011.02.031
   Ponnuswamy N, 2017, NAT COMMUN, V8, DOI 10.1038/ncomms15654
   Punathil T, 2008, BIOCHEM BIOPH RES CO, V375, P162, DOI 10.1016/j.bbrc.2008.07.157
   Qu XM, 2017, ANGEW CHEM INT EDIT, V56, P1855, DOI 10.1002/anie.201611777
   Rehman ZU, 2013, ACS NANO, V7, P3767, DOI 10.1021/nn3049494
   Rodier F, 2011, J CELL SCI, V124, P68, DOI 10.1242/jcs.071340
   Rothemund PWK, 2006, NATURE, V440, P297, DOI 10.1038/nature04586
   Sarker SR, 2013, INT J NANOMED, V8, P1361, DOI 10.2147/IJN.S38903
   Schulz TC, 2004, STEM CELLS, V22, P1218, DOI 10.1634/stemcells.2004-0114
   Seo CH, 2011, BIOMATERIALS, V32, P9568, DOI 10.1016/j.biomaterials.2011.08.077
   Shao XR, 2017, NANOMED-NANOTECHNOL, V13, P1809, DOI 10.1016/j.nano.2017.02.011
   Shi JJ, 2011, ACCOUNTS CHEM RES, V44, P1123, DOI 10.1021/ar200054n
   Shi SR, 2018, CHEM COMMUN, V54, P1327, DOI 10.1039/c7cc09397g
   Shi SR, 2016, ACS APPL MATER INTER, V8, P19353, DOI 10.1021/acsami.6b06528
   Shih WM, 2004, NATURE, V427, P618, DOI 10.1038/nature02307
   Silverman SK, 2016, TRENDS BIOCHEM SCI, V41, P595, DOI 10.1016/j.tibs.2016.04.010
   Simmel SS, 2014, ACCOUNTS CHEM RES, V47, P1691, DOI 10.1021/ar400319n
   Sudimack J, 2000, ADV DRUG DELIVER REV, V41, P147, DOI 10.1016/S0169-409X(99)00062-9
   Sun PC, 2017, INT J NANOMED, V12, P2657, DOI 10.2147/IJN.S132929
   Sun QL, 2015, BONE RES, V3, DOI 10.1038/boneres.2015.26
   Tchkonia T, 2013, J CLIN INVEST, V123, P966, DOI 10.1172/JCI64098
   Tian TR, 2017, ACS APPL MATER INTER, V9, P30437, DOI 10.1021/acsami.7b09176
   Toy R, 2014, ADV DRUG DELIVER REV, V76, P79, DOI 10.1016/j.addr.2014.08.002
   Trausch JJ, 2017, VACCINE, V35, P5495, DOI 10.1016/j.vaccine.2017.04.003
   Um SH, 2006, NAT MATER, V5, P797, DOI 10.1038/nmat1741
   Veneziano R, 2016, SCIENCE, V352, DOI 10.1126/science.aaf4388
   Vindigni G, 2016, ACS NANO, V10, P5971, DOI 10.1021/acsnano.6b01402
   Waller KA, 2013, P NATL ACAD SCI USA, V110, P5852, DOI 10.1073/pnas.1219289110
   Walsh AS, 2011, ACS NANO, V5, P5427, DOI 10.1021/nn2005574
   Wang DP, 2017, ONCOL REP, V38, P2078, DOI 10.3892/or.2017.5854
   Wang LY, 2017, NUCLEIC ACIDS RES, V45, P12090, DOI 10.1093/nar/gkx1045
   Wang QL, 2016, BIOSENS BIOELECTRON, V79, P561, DOI 10.1016/j.bios.2015.12.098
   Watson MA, 2016, ANGEW CHEM INT EDIT, V55, P1345, DOI 10.1002/anie.201508845
   Wen YL, 2012, SCI REP-UK, V2, DOI 10.1038/srep00867
   Wen YL, 2011, ANAL CHEM, V83, P7418, DOI 10.1021/ac201491p
   Wong NY, 2011, SMALL, V7, P1427, DOI 10.1002/smll.201100140
   Wu J, 2010, ANAL CHEM, V82, P8830, DOI 10.1021/ac101474k
   Xia ZW, 2016, BIOCHEMISTRY-US, V55, P1326, DOI 10.1021/acs.biochem.5b01181
   Xianyu YL, 2014, ACS NANO, V8, P12741, DOI 10.1021/nn505857g
   Xie X, 2018, NANOSCALE, V10, P5457, DOI 10.1039/c7nr09692e
   Yan ZQ, 2014, MOL PHARMACEUT, V11, P218, DOI 10.1021/mp400393a
   Yang F, 2014, ADV MATER, V26, P4671, DOI 10.1002/adma.201400451
   Yu JW, 2015, NAT COMMUN, V6, DOI 10.1038/ncomms6724
   Zagorovskya K, 2016, P NATL ACAD SCI USA, V113, P13600, DOI 10.1073/pnas.1610028113
   Zanta MA, 1999, P NATL ACAD SCI USA, V96, P91, DOI 10.1073/pnas.96.1.91
   Zhang BC, 2015, INT J BIOL MACROMOL, V74, P111, DOI 10.1016/j.ijbiomac.2014.12.002
   Zhang C, 2016, NANO LETT, V16, P736, DOI 10.1021/acs.nanolett.5b04608
   Zhang HR, 2014, CHEM COMMUN, V50, P12575, DOI 10.1039/c4cc06302c
   Zhang HR, 2013, ANAL CHEM, V85, P5321, DOI 10.1021/ac400992u
   Zhang J, 2007, NAT PROTOC, V2, P2888, DOI 10.1038/nprot.2007.419
   Zhang Q., 2017, CELL PROLIFERAT, V50, P4
   Zhang Q, 2018, ACS APPL MATER INTER, V10, P3421, DOI 10.1021/acsami.7b17928
   Zhang Y., 2018, ADV MAT DEERFIELD BE
   ZHANG YW, 1994, J AM CHEM SOC, V116, P1661, DOI 10.1021/ja00084a006
   Zheng J, 2015, CHEM SOC REV, V44, P3036, DOI 10.1039/c5cs00020c
   Zheng XT, 2016, J COLLOID INTERF SCI, V467, P35, DOI 10.1016/j.jcis.2015.12.052
   Zhong J, 2016, BONE RES, V4, DOI 10.1038/boneres.2015.36
   Zhou C, 2017, ACCOUNTS CHEM RES, V50, P2906, DOI 10.1021/acs.accounts.7b00389
   Zhou C, 2015, NAT COMMUN, V6, DOI 10.1038/ncomms9102
   Zhou GB, 2014, ANAL CHEM, V86, P7843, DOI 10.1021/ac502276w
   Zhou M, 2018, NANOMED-NANOTECHNOL, V14, P1227, DOI 10.1016/j.nano.2018.02.004
   Zhou Q, 2015, ANNU REV BIOMED ENG, V17, P165, DOI 10.1146/annurev-bioeng-071114-040525
   Zhu B, 2017, CHEM REC, V17, P1213, DOI 10.1002/tcr.201700019
   Zhu MW, 2017, SMALL, V13, DOI 10.1002/smll.201701295
NR 153
TC 85
Z9 93
U1 7
U2 128
PU ELSEVIER SCI LTD
PI OXFORD
PA THE BOULEVARD, LANGFORD LANE, KIDLINGTON, OXFORD OX5 1GB, OXON, ENGLAND
SN 1369-7021
EI 1873-4103
J9 MATER TODAY
JI Mater. Today
PD APR
PY 2019
VL 24
BP 57
EP 68
DI 10.1016/j.mattod.2018.08.002
PG 12
WC Materials Science, Multidisciplinary
WE Science Citation Index Expanded (SCI-EXPANDED)
SC Materials Science
GA HQ9WD
UT WOS:000462777700022
OA hybrid
DA 2023-07-01
ER

PT J
AU Zhang, J
   Sun, X
   Wu, JN
AF Zhang, Jian
   Sun, Xuan
   Wu, Jayne
TI Heavy Metal Ion Detection Platforms Based on a Glutathione Probe: A Mini
   Review
SO APPLIED SCIENCES-BASEL
LA English
DT Review
DE heavy metal ions; glutathione; biosensor; nanoparticle
ID FIELD-EFFECT-TRANSISTOR; ELECTROCHEMICAL DETECTION; QUANTUM DOTS;
   SENSITIVE DETECTION; SELECTIVE DETECTION; GOLD NANOPARTICLES;
   L-CYSTEINE; WATER; PB2+; AGGREGATION
AB Globally, heavy metal ion (HMI) contamination is on the rise, posing an ever-increasing risk to ecological and human health. In recent years, great research effort has been devoted to the sensitive detection and quantitative analysis of HMIs. Low cost, sensitive, selective, and rapid methods for HMI detection are of growing demand, and HMI biosensors have great potential in meeting this need due to their timeliness, cost-effectiveness and convenience in operation. Glutathione is known for its strong ability to bind with toxic heavy metal ions, in addition to its water solubility, stable activity and ready availability. As a result, glutathione is becoming a molecular probe of choice in the preparation of sensors for sensitive, affordable, and accessible HMI detection. This review summarizes the results from various glutathione-based HMI detection strategies reported in recent years, which are categorized according to their signal transduction methods. Their operation and implementation, along with figures of merit such as limit of detection, selectivity, and response time, are discussed and compared. Based on the review, both individual HMI detection and simultaneous detection of multiple HMIs can be realized under specific reaction conditions, showing the great potential of glutathione-based detection to realize various types of practical HMI detection.
C1 [Zhang, Jian; Sun, Xuan] Hefei Univ Technol, Sch Elect Sci & Appl Phys, Hefei 230009, Anhui, Peoples R China.
   [Zhang, Jian; Wu, Jayne] Univ Tennessee, Dept Elect Engn & Comp Sci, Knoxville, TN 37996 USA.
C3 Hefei University of Technology; University of Tennessee System;
   University of Tennessee Knoxville
RP Wu, JN (通讯作者)，Univ Tennessee, Dept Elect Engn & Comp Sci, Knoxville, TN 37996 USA.
EM zhangjian@hfut.edu.cn; 15056283230@163.com; jaynewu@utk.edu
RI Wu, Jayne/A-8871-2009
OI Wu, Jayne/0000-0001-5143-9425
FU University of Tennessee Initiative for PON/POC Nanobiosensing, Institute
   for a Secure and Sustainable Environment; US NSF CPS/USDA NIFA
   [2017-67007-26150]; open research fund of the Key Laboratory of MEMS of
   the Ministry of Education, Southeast University, China; National Natural
   Science Foundation of China [51728502]
FX This research was funded by the University of Tennessee Initiative for
   PON/POC Nanobiosensing, Institute for a Secure and Sustainable
   Environment, the US NSF CPS/USDA NIFA (Grant no. 2017-67007-26150), the
   open research fund of the Key Laboratory of MEMS of the Ministry of
   Education, Southeast University, China, and the National Natural Science
   Foundation of China (Grant no. 51728502).
CR Afkhami A, 2013, ANAL CHIM ACTA, V771, P21, DOI 10.1016/j.aca.2013.02.031
   Aragay G, 2012, ELECTROCHIM ACTA, V84, P49, DOI 10.1016/j.electacta.2012.04.044
   Baghayeri M, 2018, SENSOR ACTUAT B-CHEM, V273, P1442, DOI 10.1016/j.snb.2018.07.063
   Bansod B, 2017, BIOSENS BIOELECTRON, V94, P443, DOI 10.1016/j.bios.2017.03.031
   Beqa L, 2011, ACS APPL MATER INTER, V3, P668, DOI 10.1021/am101118h
   Blake DA, 2001, BIOSENS BIOELECTRON, V16, P799, DOI 10.1016/S0956-5663(01)00223-8
   Chai F, 2010, ACS APPL MATER INTER, V2, P1466, DOI 10.1021/am100107k
   Chen JL, 2016, SPECTROCHIM ACTA A, V164, P98, DOI 10.1016/j.saa.2016.04.014
   Choi DB, 2017, J MATER CHEM C, V5, P953, DOI 10.1039/c6tc04798j
   Cui L, 2015, BIOSENS BIOELECTRON, V63, P276, DOI 10.1016/j.bios.2014.07.052
   D'Agostino A, 2014, J NANOPART RES, V16, DOI 10.1007/s11051-014-2683-9
   Durgadas CV, 2011, SENSOR ACTUAT B-CHEM, V156, P791, DOI 10.1016/j.snb.2011.02.040
   Farzin L, 2017, TALANTA, V174, P619, DOI 10.1016/j.talanta.2017.06.066
   Feng BB, 2018, RSC ADV, V8, P4049, DOI 10.1039/c7ra13127e
   Feng W., 2008, J AM CHEM SOC, V130, P3244, DOI [10.1021/ja076716c, DOI 10.1021/JA076716C]
   Fu R, 2012, J NANOPART RES, V14, DOI 10.1007/s11051-012-0929-y
   Gao C, 2013, ANAL CHEM, V85, P2673, DOI 10.1021/ac303143x
   Gong TT, 2016, FOOD CHEM, V213, P306, DOI 10.1016/j.foodchem.2016.06.091
   Gumpu MB, 2015, SENSOR ACTUAT B-CHEM, V213, P515, DOI 10.1016/j.snb.2015.02.122
   Hang R., 2015, APPL PHYS LETT, V106
   Idris M. B., 2016, EJBPS, V3, P528
   Kaabi R, 2016, MICROPOR MESOPOR MAT, V234, P336, DOI 10.1016/j.micromeso.2016.07.038
   Kim IB, 2005, MACROMOLECULES, V38, P4560, DOI 10.1021/ma050595o
   KULLICK T, 1995, CHEM ENG TECHNOL, V18, P225, DOI 10.1002/ceat.270180402
   Kumar, 2013, INT J SCI ENG RES, V4, P710
   Li HB, 2009, SENSOR ACTUAT B-CHEM, V143, P87, DOI 10.1016/j.snb.2009.09.013
   Li JL, 2011, ACS APPL MATER INTER, V3, P3936, DOI 10.1021/am200810x
   Li L, 2019, MICROCHIM ACTA, V186, DOI 10.1007/s00604-018-3166-y
   Li S, 2015, SMALL, V11, P3435, DOI 10.1002/smll.201403356
   Liu JY, 2017, J MATER CHEM C, V5, P5024, DOI 10.1039/c7tc00935f
   Liu X, 2017, ANAL CHEM, V89, P6827, DOI 10.1021/acs.analchem.7b01255
   Mah V, 2012, INORG CHEM, V51, P6285, DOI 10.1021/ic300496t
   Maity A, 2017, ACS SENSORS, V2, P1653, DOI 10.1021/acssensors.7b00496
   March G, 2015, BIOSENSORS-BASEL, V5, P241, DOI 10.3390/bios5020241
   Neupane LN, 2016, ANAL CHEM, V88, P3333, DOI 10.1021/acs.analchem.5b04892
   Nightingale AM, 2016, J MATER CHEM C, V4, P8454, DOI 10.1039/c6tc02910h
   Oroval M, 2017, ACS APPL MATER INTER, V9, P11332, DOI 10.1021/acsami.6b15164
   Panich S, 2014, ANAL CHEM, V86, P6299, DOI 10.1021/ac500845h
   Perez-Rafols C, 2016, TALANTA, V155, P8, DOI 10.1016/j.talanta.2016.04.011
   Priya T, 2018, CARBOHYD POLYM, V197, P366, DOI 10.1016/j.carbpol.2018.06.024
   Pujol L, 2014, FRONT CHEM, V2, DOI 10.3389/fchem.2014.00019
   Ritchie SMC, 2001, ENVIRON SCI TECHNOL, V35, P3252, DOI 10.1021/es010617w
   Saidur MR, 2017, BIOSENS BIOELECTRON, V90, P125, DOI 10.1016/j.bios.2016.11.039
   Sharma B, 2014, BIOMED RES INT, V2014, DOI 10.1155/2014/640754
   Singh AK, 2012, CHEM COMMUN, V48, P9047, DOI 10.1039/c2cc34027e
   Sitko R, 2015, ANAL CHEM, V87, P3535, DOI 10.1021/acs.analchem.5b00283
   Skotadis E, 2017, SENSOR ACTUAT B-CHEM, V239, P962, DOI 10.1016/j.snb.2016.08.089
   Tian JN, 2009, J COLLOID INTERF SCI, V336, P504, DOI 10.1016/j.jcis.2009.04.064
   Turdean GL, 2011, INT J ELECTROCHEM, V2011, DOI 10.4061/2011/343125
   Vazquez-Gonzalez M, 2014, J BIOMED OPT, V19, DOI 10.1117/1.JBO.19.10.101503
   Vila-Vicosa D, 2013, J PHYS CHEM B, V117, P7507, DOI 10.1021/jp401066v
   Wang HY, 2012, ELECTROCHIM ACTA, V72, P28, DOI 10.1016/j.electacta.2012.03.146
   Wang WP, 2014, SENSOR ACTUAT B-CHEM, V202, P741, DOI 10.1016/j.snb.2014.06.010
   Zhan SS, 2016, BIOSENS BIOELECTRON, V86, P353, DOI 10.1016/j.bios.2016.06.075
   Zhang HL, 2017, MICROCHIM ACTA, V184, P4209, DOI 10.1007/s00604-017-2406-x
   Zhang LJ, 2009, MICROCHIM ACTA, V166, P61, DOI 10.1007/s00604-009-0164-0
   Zhou GH, 2014, ACS APPL MATER INTER, V6, P19235, DOI 10.1021/am505275a
   Zhou SF, 2017, J ALLOY COMPD, V721, P492, DOI 10.1016/j.jallcom.2017.05.321
NR 58
TC 19
Z9 19
U1 6
U2 43
PU MDPI
PI BASEL
PA ST ALBAN-ANLAGE 66, CH-4052 BASEL, SWITZERLAND
SN 2076-3417
J9 APPL SCI-BASEL
JI Appl. Sci.-Basel
PD FEB 1
PY 2019
VL 9
IS 3
AR 489
DI 10.3390/app9030489
PG 18
WC Chemistry, Multidisciplinary; Engineering, Multidisciplinary; Materials
   Science, Multidisciplinary; Physics, Applied
WE Science Citation Index Expanded (SCI-EXPANDED)
SC Chemistry; Engineering; Materials Science; Physics
GA HN1VX
UT WOS:000459976200129
OA Green Submitted, gold
DA 2023-07-01
ER

PT J
AU Yun, JY
   Lee, WC
   Choi, SW
   Park, YJ
AF Yun, Jun Yeon
   Lee, Won Cheol
   Choi, Seong Wook
   Park, Young June
TI Featuring of transient tunneling current by voltage pulse and
   application to an electrochemical biosensor
SO JOURNAL OF APPLIED PHYSICS
LA English
DT Article
ID SELF-ASSEMBLED MONOLAYERS
AB We suggest a voltage pulse method for detecting the transient tunneling current component (faradaic current component) in a metal/redox-active monolayer/electrolyte system. After applying the pulse to the metal electrode, the capacitive current prevails; therefore, it is difficult to extract the tunneling current, which carries information on the biochemical reactions occurring between the biomarkers in the electrolyte and the self-assembled monolayer (SAM) as the probe peptide system. Instead of waiting until the capacitive current diminishes, and thereby, the tunneling current also decreases, we try to extract the tunneling current in an early stage of the pulse. The method is based on the observation that the capacitive current becomes symmetrized in the positive and negative pulses after introducing the SAM on the metal electrode. When the energy level of the redox molecule is higher than the Fermi level of the metal under zero-bias condition, the tunneling current in the negative pulse can be extracted by subtracting the capacitive current obtained from the positive pulse, where the tunneling current is neglected. The experiment conducted for detecting trypsin as a biomarker shows that the method enhances the sensitivity and the specificto-nonspecific ratio of the sensor device in the case of the nonspecific protein-abundant electrolyte solution, as evinced by cyclic voltammetry measurements in comparison. Published by AIP Publishing.
C1 [Yun, Jun Yeon; Choi, Seong Wook; Park, Young June] Seoul Natl Univ, Dept Elect & Comp Engn, Seoul 08826, South Korea.
   [Lee, Won Cheol] Univ Michigan, Dept Elect & Comp Engn, Ann Arbor, MI 48109 USA.
C3 Seoul National University (SNU); University of Michigan System;
   University of Michigan
RP Yun, JY (通讯作者)，Seoul Natl Univ, Dept Elect & Comp Engn, Seoul 08826, South Korea.
EM yunjy@snu.ac.kr
OI Choi, Seongwook/0000-0001-9774-058X; Yun, Jun Yeon/0000-0002-3786-8001
FU Pioneer Research Center Program through the National Research Foundation
   of Korea - the Ministry of Science, ICT and Future Planning
   [NRF-2012-0009555]; Center for Integrated Smart Sensors - Ministry of
   Science, ICT and Future Planning as Global Frontier Project
   [CISS-2013072206]; Brain Korea 21 Plus Project
FX This research was supported by the Pioneer Research Center Program
   through the National Research Foundation of Korea funded by the Ministry
   of Science, ICT and Future Planning (NRF-2012-0009555), the Center for
   Integrated Smart Sensors funded by the Ministry of Science, ICT and
   Future Planning as Global Frontier Project (CISS-2013072206), and by the
   Brain Korea 21 Plus Project in 2017.
CR Bard A. J., 2000, ELECTROCHEMICAL METH
   Choe GS, 2008, SISPAD: 2008 INTERNATIONAL CONFERENCE ON SIMULATION OF SEMICONDUCTOR PROCESSES AND DEVICES, P161, DOI 10.1109/SISPAD.2008.4648262
   Eckermann AL, 2010, COORDIN CHEM REV, V254, P1769, DOI 10.1016/j.ccr.2009.12.023
   Gonzalez-Fernandez E, 2016, BIOSENS BIOELECTRON, V84, P82, DOI 10.1016/j.bios.2015.11.088
   Gooding JJ, 1999, TRAC-TREND ANAL CHEM, V18, P525, DOI 10.1016/S0165-9936(99)00133-8
   Kagan K., 2003, MEAS SCI TECHNOL, V15, P2875
   Kim DW, 2008, APPL PHYS LETT, V93, DOI 10.1063/1.2978095
   Lee J, 2017, SENSOR ACTUAT B-CHEM, V240, P735, DOI 10.1016/j.snb.2016.09.026
   LONG GL, 1983, ANAL CHEM, V55, pA712, DOI 10.1021/ac00258a001
   Nicosia C, 2014, MATER HORIZONS, V1, P32, DOI 10.1039/c3mh00046j
   Radi AE, 2006, J AM CHEM SOC, V128, P117, DOI 10.1021/ja053121d
   Scholz F, 2010, ELECTROANALYTICAL METHODS: GUIDE TO EXPERIMENTS AND APPLICATIONS, SECOND EDITION, P1, DOI 10.1007/978-3-642-02915-8
   Shin DS, 2013, ANAL CHEM, V85, P220, DOI 10.1021/ac302547p
   Ulman A, 1996, CHEM REV, V96, P1533, DOI 10.1021/cr9502357
   Xiao Y, 2007, NAT PROTOC, V2, P2875, DOI 10.1038/nprot.2007.413
NR 15
TC 1
Z9 1
U1 0
U2 3
PU AMER INST PHYSICS
PI MELVILLE
PA 1305 WALT WHITMAN RD, STE 300, MELVILLE, NY 11747-4501 USA
SN 0021-8979
EI 1089-7550
J9 J APPL PHYS
JI J. Appl. Phys.
PD MAR 28
PY 2018
VL 123
IS 12
AR 124902
DI 10.1063/1.5020196
PG 9
WC Physics, Applied
WE Science Citation Index Expanded (SCI-EXPANDED)
SC Physics
GA GB1OW
UT WOS:000428821100030
DA 2023-07-01
ER

PT J
AU Fang, BY
   Wang, CY
   Li, C
   Wang, HB
   Zhao, YD
AF Fang, Bi-Yun
   Wang, Chun-Yuan
   Li, Cheng
   Wang, Hai-Bo
   Zhao, Yuan-Di
TI Amplified using DNase I and aptamer/graphene oxide for sensing prostate
   specific antigen in human serum
SO SENSORS AND ACTUATORS B-CHEMICAL
LA English
DT Article
DE Amplified fluorescence assay; Quantum dot conjugated aptamer; Grapheme
   oxide; Prostate specific antigen
ID RESONANCE ENERGY-TRANSFER; GRAPHENE OXIDE; QUANTUM DOTS; ELECTROCHEMICAL
   DETECTION; FLUORESCENT BIOSENSOR; SENSITIVE DETECTION; APTAMER;
   IMMUNOSENSOR; NANOCRYSTALS; BIOMOLECULES
AB In this paper, we proposed an amplified assay using DNase I for sensitively sensing prostate specific antigen (PSA) based on CdSe/ZnS quantum dot labelled PSA aptamer/graphene oxide (QD-aptamer/GO). In this sensing system, GO could strongly bind QD conjugated aptamer and quench the fluorescence of QD, furthermore, GO could protect DNA from nuclease cleavage. When binding target PSA, aptamer probe released from the surface of GO nanosheet, then the free aptamer could be cleaved by nuclease, thus the QD and PSA were liberated, after that, the released PSA would bind another aptamer on GO nanosheet and start a new cycle, which resulted in amplification of restoring signal. The probe possessed steady fluorescence signal and high specificity due to the anti photobleaching of QD and the high affinity of aptamer to PSA. Under the optimum experimental conditions, fluorescence intensity increased linearly with the PSA concentration between 0.1 fgmL(-1) and 3 fgmL(-1) with the limit of quantification of 0.05 fgmL(-1), which was three orders of magnitude lower than that without DNase I. Finally, the method was applied to quantification of PSA in human serum samples. (C) 2017 Elsevier B.V. All rights reserved.
C1 [Fang, Bi-Yun; Wang, Chun-Yuan; Li, Cheng; Wang, Hai-Bo; Zhao, Yuan-Di] Huazhong Univ Sci & Technol, Britton Chance Ctr Biomed Photon, Coll Life Sci & Technol, Minist Educ,Wuhan Lab Optoelect,Hubei Bioinform, Wuhan 430074, Peoples R China.
C3 Huazhong University of Science & Technology
RP Zhao, YD (通讯作者)，Huazhong Univ Sci & Technol, Britton Chance Ctr Biomed Photon, Coll Life Sci & Technol, Minist Educ,Wuhan Lab Optoelect,Hubei Bioinform, Wuhan 430074, Peoples R China.
EM zydi@mail.hust.edu.cn
FU National Natural Science Foundation of China [81471697]; Key Technology
   R&D Program of Hubei Province [2014888003]; Yellow Crane Talent (Science
   & Technology) Program of Wuhan City; Applied Basic Research Program of
   Wuhan City [2016060101010044]; Fundamental Research Funds for the
   Central Universities (Hust) [2016YXMS253]
FX This work was supported by the National Natural Science Foundation of
   China (Grant No.81471697), the Key Technology R&D Program of Hubei
   Province (2014888003) and Yellow Crane Talent (Science & Technology)
   Program of Wuhan City and Applied Basic Research Program of Wuhan City
   (2016060101010044), the Fundamental Research Funds for the Central
   Universities (Hust, 2016YXMS253). We also thank the Analytical and
   Testing Center (HUST) for the help of measurement.
CR ARMBRUSTER DA, 1993, CLIN CHEM, V39, P181
   Chen L, 2012, ANAL CHEM, V84, P3200, DOI 10.1021/ac203172x
   Chen ZG, 2012, BIOSENS BIOELECTRON, V36, P35, DOI 10.1016/j.bios.2012.03.041
   Choi HK, 2013, ANAL METHODS-UK, V5, P6964, DOI 10.1039/c3ay41683f
   Dong HF, 2010, ANAL CHEM, V82, P5511, DOI 10.1021/ac100852z
   Gao ZQ, 2013, ANAL CHEM, V85, P6945, DOI 10.1021/ac401433p
   Jolly P, 2016, BIOSENS BIOELECTRON, V75, P188, DOI 10.1016/j.bios.2015.08.043
   Kong RM, 2015, ANAL BIOANAL CHEM, V407, P369, DOI 10.1007/s00216-014-8267-9
   Li M, 2013, BIOSENS BIOELECTRON, V43, P69, DOI 10.1016/j.bios.2012.11.039
   Liu JW, 2009, CHEM REV, V109, P1948, DOI 10.1021/cr030183i
   Liu W, 2008, J AM CHEM SOC, V130, P1274, DOI 10.1021/ja076069p
   Ma M, 2014, CHEM COMMUN, V50, P9737, DOI [10.1039/C4CC03734K, 10.1039/c4cc03734k]
   Qu LH, 2001, NANO LETT, V1, P333, DOI 10.1021/nl0155532
   Savory N, 2010, BIOSENS BIOELECTRON, V26, P1386, DOI 10.1016/j.bios.2010.07.057
   Souada M, 2015, BIOSENS BIOELECTRON, V68, P49, DOI 10.1016/j.bios.2014.12.033
   Swathi RS, 2008, J CHEM PHYS, V129, DOI 10.1063/1.2956498
   Tang LJ, 2015, ACS APPL MATER INTER, V7, P12708, DOI 10.1021/acsami.5b01259
   Ueno Y, 2015, ANAL CHIM ACTA, V866, P1, DOI 10.1016/j.aca.2014.10.047
   Wang Y, 2010, J AM CHEM SOC, V132, P9274, DOI 10.1021/ja103169v
   Wu M, 2011, LANGMUIR, V27, P2731, DOI 10.1021/la1037926
   Yu WW, 2003, CHEM MATER, V15, P2854, DOI 10.1021/cm034081k
   Yu X, 2006, J AM CHEM SOC, V128, P11199, DOI 10.1021/ja062117e
   Zheng Y, 2008, TALANTA, V77, P809, DOI 10.1016/j.talanta.2008.07.038
   Zhou ZM, 2014, BIOSENS BIOELECTRON, V59, P397, DOI 10.1016/j.bios.2014.04.002
   Zhu YD, 2014, ANALYST, V139, P649, DOI 10.1039/c3an01987j
NR 25
TC 32
Z9 32
U1 5
U2 176
PU ELSEVIER SCIENCE SA
PI LAUSANNE
PA PO BOX 564, 1001 LAUSANNE, SWITZERLAND
SN 0925-4005
J9 SENSOR ACTUAT B-CHEM
JI Sens. Actuator B-Chem.
PD JUN
PY 2017
VL 244
BP 928
EP 933
DI 10.1016/j.snb.2017.01.045
PG 6
WC Chemistry, Analytical; Electrochemistry; Instruments & Instrumentation
WE Science Citation Index Expanded (SCI-EXPANDED)
SC Chemistry; Electrochemistry; Instruments & Instrumentation
GA EN4FL
UT WOS:000395963300109
DA 2023-07-01
ER

PT J
AU Chen, Y
   Li, YW
   Ma, YH
   Meng, QJ
   Yan, Y
   Shi, JG
AF Chen, Yan
   Li, Yiwei
   Ma, Yaohong
   Meng, Qingjun
   Yan, Yan
   Shi, Jianguo
TI A Nicotinamide Adenine Dinucleotide Dispersed Multi-walled Carbon
   Nanotubes Electrode for Direct and Selective Electrochemical Detection
   of Uric Acid
SO ANALYTICAL SCIENCES
LA English
DT Article
DE Nanocomposite modified electrode; nicotinamide adenine dinucleotide;
   conjugative effect; uric acid
ID REDUCED GRAPHENE OXIDE; ASCORBIC-ACID; DOPAMINE; SENSOR;
   ELECTROPHORESIS; NANOCOMPOSITE; POLYPYRROLE; BIOSENSOR; NANORODS;
   PLATFORM
AB A nanocomposite platform built with multi-walled carbon nanotubes (MWCNTs) and nicotinamide adenine dinucleotide (NAD(+)) via a noncovalent interaction between the large it systems in NAD(+) molecules and MWCNTs on a glassy carbon substrate was successfully developed for the sensitive and selective detection of uric acid (UA) in the presence of ascorbic acid (AA), dopamine (DA). NAD(+) has an adenine subunit and a nicotinamide subunit, which enabled interaction with the purine subunit of UA through a strong pi-pi interaction to enhance the specificity of UA. Compared with a bare glassy carbon electrode (GCE) and MWCNTs/GCE, the MWCNTs-NAD(+)/GCE showed a low background current and a remarkable enhancement of the oxidation peak current of UA. Using differential pulse voltammetry (DPV), a high sensitivity for the determination of UA was explored for the MWCNTs-NAD(+) modified electrode. A linear relationship between the DPV peak current of UA and its concentration could be obtained in the range of 0.05 - 10 mu M with the detection limit as low as 10 nM (S/N = 3). This present strategy provides a novel and promising platform for the detection of UA in human urine and serum samples.
C1 [Chen, Yan; Li, Yiwei; Ma, Yaohong; Meng, Qingjun; Yan, Yan; Shi, Jianguo] Shandong Acad Sci, Inst Biol, Lab Biosensors Shandong Prov, Jinan 250014, Peoples R China.
   [Chen, Yan] Chinese Acad Sci, Inst Oceanol, Qingdao 266071, Peoples R China.
C3 Qilu University of Technology; Chinese Academy of Sciences; Institute of
   Oceanology, CAS
RP Shi, JG (通讯作者)，Shandong Acad Sci, Inst Biol, Lab Biosensors Shandong Prov, Jinan 250014, Peoples R China.
EM ychen0612@163.com
FU Postdoctoral Innovation Fund of Shandong Province [201303032];
   Independent Innovation Projects of Shandong Province [2012CX20505];
   National 863 High Technology Project of the Ministry of Science and
   Technology of China [2012AA021201]
FX This work was financially supported by Postdoctoral Innovation Fund of
   Shandong Province (201303032), the Independent Innovation Projects of
   Shandong Province (2012CX20505) and the National 863 High Technology
   Project of the Ministry of Science and Technology of China
   (2012AA021201).
CR Arake T, 2013, POLYMER, V54, P5643, DOI 10.1016/j.polymer.2013.08.035
   Bera RK, 2011, CHEM COMMUN, V47, P11498, DOI 10.1039/c1cc13349g
   Du J, 2014, BIOSENS BIOELECTRON, V53, P220, DOI 10.1016/j.bios.2013.09.064
   Heinig M, 2006, CLEV CLIN J MED, V73, P1059, DOI 10.3949/ccjm.73.12.1059
   Huang QT, 2014, BIOSENS BIOELECTRON, V52, P277, DOI 10.1016/j.bios.2013.09.003
   Kumar MK, 2008, SENSOR ACTUAT B-CHEM, V130, P653, DOI 10.1016/j.snb.2007.10.033
   Li HX, 2014, TALANTA, V127, P255, DOI 10.1016/j.talanta.2014.03.034
   Li YX, 2007, BIOSENS BIOELECTRON, V22, P3120, DOI 10.1016/j.bios.2007.02.001
   Muralkami T, 2006, MOL PHARMACEUT, V3, P407, DOI 10.1021/mp060027a
   Nadolny C, 1996, J MOL STRUCT, V385, P81, DOI 10.1016/S0022-2860(96)09395-7
   Noroozifar M, 2013, SENSOR ACTUAT B-CHEM, V188, P65, DOI 10.1016/j.snb.2013.06.074
   Qian T, 2013, BIOSENS BIOELECTRON, V50, P157, DOI 10.1016/j.bios.2013.06.027
   Reginato AM, 2012, NAT REV RHEUMATOL, V8, P610, DOI 10.1038/nrrheum.2012.144
   Shi M, 2014, J MATER CHEM B, V2, P4876, DOI 10.1039/c4tb00229f
   Shieh YT, 2010, COLLOID POLYM SCI, V288, P377, DOI 10.1007/s00396-009-2126-9
   Suresh R, 2014, RSC ADV, V4, P17146, DOI 10.1039/c4ra00725e
   Tao YW, 2012, J ELECTROANAL CHEM, V674, P65, DOI 10.1016/j.jelechem.2012.03.009
   Wang W, 2014, ANALYST, V139, P2904, DOI 10.1039/c3an02390g
   Wu D, 2014, ELECTROCHIM ACTA, V116, P244, DOI 10.1016/j.electacta.2013.11.033
   Xu TQ, 2014, ELECTROCHIM ACTA, V115, P109, DOI 10.1016/j.electacta.2013.10.147
   Xue ZH, 2014, RSC ADV, V4, P5849, DOI 10.1039/c3ra45677c
   Yang JJ, 2010, J SEP SCI, V33, P3710, DOI 10.1002/jssc.201000334
   Zhang L, 2014, ELECTROCHIM ACTA, V119, P106, DOI 10.1016/j.electacta.2013.12.031
   Zhang Y, 2013, SENSOR ACTUAT B-CHEM, V188, P496, DOI 10.1016/j.snb.2013.07.010
   Zhang Y, 2012, COLLOID SURFACE B, V100, P185, DOI 10.1016/j.colsurfb.2012.04.044
   Zhang ZP, 2014, ELECTROCHIM ACTA, V119, P32, DOI 10.1016/j.electacta.2013.12.033
   Zhao JX, 2013, ANAL METHODS-UK, V5, P6781, DOI 10.1039/c3ay41061g
   Zhou HJ, 2010, LANGMUIR, V26, P6028, DOI 10.1021/la903799n
NR 28
TC 2
Z9 2
U1 0
U2 23
PU JAPAN SOC ANALYTICAL CHEMISTRY
PI TOKYO
PA 26-2 NISHIGOTANDA 1 CHOME SHINAGAWA-KU, TOKYO, 141, JAPAN
SN 0910-6340
EI 1348-2246
J9 ANAL SCI
JI Anal. Sci.
PD AUG
PY 2015
VL 31
IS 8
BP 799
EP 803
DI 10.2116/analsci.31.799
PG 5
WC Chemistry, Analytical
WE Science Citation Index Expanded (SCI-EXPANDED)
SC Chemistry
GA CQ0AF
UT WOS:000360256300010
PM 26256604
OA gold
DA 2023-07-01
ER

PT J
AU Zhang, F
   Wu, J
   Zhang, HB
AF Zhang, Fei
   Wu, Juan
   Zhang, Hongbin
TI Construction of hyaluronan-silver nanoparticle-hemoglobin multilayer
   composite film and investigations on its electrocatalytic properties
SO JOURNAL OF SOLID STATE ELECTROCHEMISTRY
LA English
DT Article
DE Hemoglobin; Hyaluronan; Silver nanoparticle; Layer-by-layer assembly;
   Enzymatic catalysis
ID TEMPERATURE IONIC LIQUID; DIRECT ELECTRON-TRANSFER; GLASSY-CARBON
   ELECTRODE; DIRECT ELECTROCHEMISTRY; AMPEROMETRIC BIOSENSOR;
   HEME-PROTEINS; ACID; CHITOSAN; POLYMER; FABRICATION
AB In this work, hyaluronan-silver nanoparticles (HSNPs) were prepared by UV-initiated photoreduction, and protein hemoglobin (Hb) was then alternately assembled with the prepared negatively charged HSNPs into layer-by-layer (LBL) films on solid surface. The electrochemical behavior and electrocatalytic activities toward oxygen and hydrogen peroxide of the resulting films were studied. It was found that the HSNPs greatly enhanced the electron transfer reactivity of Hb as a bridge. The assembly films showed a pair of nearly reversible redox peaks with a formal potential of -0.32 V (vs. Ag/AgCl) for the heme Fe(III)/Fe(II) redox couple. The immobilized Hb in the films maintained its biological activity, showing a surface-controlled process with a heterogeneous electron transfer rate constant (k (s)) of 1.0 s(-1) and displaying the same features of a peroxidase in the electrocatalytic reduction of oxygen and hydrogen peroxide. This work provides a novel model to fabricate LBL films with protein, polysaccharide and nanoparticles, which may establish a foundation for fabricating new type of biosensors based on the direct electron transfer of redox proteins immobilized in nanocomposite multilayer films with underlying electrodes.
C1 [Zhang, Fei; Wu, Juan; Zhang, Hongbin] Shanghai Jiao Tong Univ, Sch Chem & Chem Engn, Dept Polymer Sci & Engn, Shanghai 200240, Peoples R China.
C3 Shanghai Jiao Tong University
RP Zhang, HB (通讯作者)，Shanghai Jiao Tong Univ, Sch Chem & Chem Engn, Dept Polymer Sci & Engn, Shanghai 200240, Peoples R China.
EM hbzhang@sjtu.edu.cn
FU National Natural Science Foundation of China [21074071]; Shanghai
   Leading Academic Discipline Project [B202]
FX The authors are thankful for the financial support for this work from
   the National Natural Science Foundation of China (grant no. 21074071)
   and the Shanghai Leading Academic Discipline Project (no. B202).
CR Barsan MM, 2010, ELECTROCHIM ACTA, V55, P6358, DOI 10.1016/j.electacta.2010.06.058
   BOND AM, 1980, MODERN POLAROGRAPHIC
   Bullen RA, 2006, BIOSENS BIOELECTRON, V21, P2015, DOI 10.1016/j.bios.2006.01.030
   Burke SE, 2005, BIOMACROMOLECULES, V6, P1419, DOI 10.1021/bm0492834
   Charradi K, 2009, LANGMUIR, V25, P10376, DOI 10.1021/la901080r
   Chen L, 2007, SENSOR ACTUAT B-CHEM, V121, P423, DOI 10.1016/j.snb.2006.04.067
   Cowman MK, 2005, CARBOHYD RES, V340, P791, DOI 10.1016/j.carres.2005.01.022
   Cui XQ, 2008, J COLLOID INTERF SCI, V327, P459, DOI 10.1016/j.jcis.2008.08.020
   Cui XQ, 2008, J PHYS CHEM C, V112, P10730, DOI 10.1021/jp8014029
   Day AJ, 2001, CURR OPIN STRUC BIOL, V11, P617, DOI 10.1016/S0959-440X(00)00256-6
   Gao RF, 2008, ELECTROANAL, V20, P2537, DOI 10.1002/elan.200804353
   He PL, 2004, J PHYS CHEM B, V108, P13144, DOI 10.1021/jp049974u
   He PL, 2004, LANGMUIR, V20, P722, DOI 10.1021/la035006r
   HELLER A, 1990, ACCOUNTS CHEM RES, V23, P128, DOI 10.1021/ar00173a002
   Jamal M, 2010, BIOSENS BIOELECTRON, V26, P1420, DOI 10.1016/j.bios.2010.07.071
   Jiang HJ, 2009, J SOLID STATE ELECTR, V13, P791, DOI 10.1007/s10008-008-0612-5
   Lapcik L, 1998, CHEM REV, V98, P2663, DOI 10.1021/cr941199z
   LAVIRON E, 1979, J ELECTROANAL CHEM, V100, P263, DOI 10.1016/S0022-0728(79)80167-9
   LAVIRON E, 1979, J ELECTROANAL CHEM, V101, P19, DOI 10.1016/S0022-0728(79)80075-3
   Liu HY, 2006, J PHYS CHEM B, V110, P14494, DOI 10.1021/jp061271k
   Liu HH, 2006, J BIOCHEM BIOPH METH, V68, P87, DOI 10.1016/j.jbbm.2006.04.001
   Liu T, 2003, CHEMPHYSCHEM, V4, P1364, DOI 10.1002/cphc.200300817
   Lu Q, 2006, CHEM PHYS LETT, V424, P167, DOI 10.1016/j.cplett.2006.04.050
   Lu XB, 2006, BIOMACROMOLECULES, V7, P975, DOI 10.1021/bm050933t
   Lvov Y, 2000, PROTEIN ARCHITECTURE, P125
   Mai ZB, 2010, TALANTA, V81, P167, DOI 10.1016/j.talanta.2009.11.053
   MATTHEW JB, 1979, BIOCHEMISTRY-US, V18, P1919, DOI 10.1021/bi00577a011
   Miao X, 2010, BIOELECTROCHEMISTRY, V79, P187, DOI 10.1016/j.bioelechem.2010.03.003
   Murray RW, 1986, ELECTROANALYTICAL CH, V13, P89
   Picart C, 2001, LANGMUIR, V17, P7414, DOI 10.1021/la010848g
   Pinto EM, 2010, J PHYS CHEM B, V114, P15354, DOI 10.1021/jp107107b
   Rusling JF, 1998, ACCOUNTS CHEM RES, V31, P363, DOI 10.1021/ar970254y
   Shi GY, 2002, ANALYST, V127, P396, DOI 10.1039/b108462n
   Trewyn BG, 2007, CHEM COMMUN, P3236, DOI 10.1039/b701744h
   TURNER RFB, 1991, BIOMATERIALS, V12, P361, DOI 10.1016/0142-9612(91)90003-S
   Wang SF, 2005, LANGMUIR, V21, P9260, DOI 10.1021/la050947k
   Wang SF, 2007, ELECTROCHEM COMMUN, V9, P1709, DOI 10.1016/j.elecom.2007.03.018
   Wang YH, 2009, MICROCHIM ACTA, V164, P41, DOI 10.1007/s00604-008-0029-y
   Wen YL, 2009, ELECTROCHIM ACTA, V54, P7078, DOI 10.1016/j.electacta.2009.07.038
   Wen YL, 2008, ELECTROCHIM ACTA, V54, P744, DOI 10.1016/j.electacta.2008.06.077
   Wyman J, 1968, Q Rev Biophys, V1, P35
   Xu HF, 2010, TALANTA, V81, P334, DOI 10.1016/j.talanta.2009.12.006
   Xu JJ, 2012, J DIGIT IMAGING, V25, P121, DOI 10.1007/s10278-011-9388-8
   Xu J, 2010, BIOSENS BIOELECTRON, V25, P1313, DOI 10.1016/j.bios.2009.10.018
   Xu YX, 2008, SENSOR ACTUAT B-CHEM, V130, P816, DOI 10.1016/j.snb.2007.10.048
   Yabuki S, 2000, SENSOR ACTUAT B-CHEM, V65, P49, DOI 10.1016/S0925-4005(99)00435-9
   Yamazaki I, 1978, Adv Biophys, V11, P249
   Yang LY, 1998, ANAL CHEM, V70, P3235, DOI 10.1021/ac980224o
   Yang WW, 2006, SENSOR ACTUAT B-CHEM, V115, P42, DOI 10.1016/j.snb.2005.08.017
   Yin YM, 2007, J PHYS CHEM B, V111, P1590, DOI 10.1021/jp0660334
   Yu CM, 2010, ELECTROCHIM ACTA, V55, P8738, DOI 10.1016/j.electacta.2010.08.010
   Yu JH, 2003, ANAL CHIM ACTA, V486, P209, DOI 10.1016/S0003-2670(03)00508-7
   Yu JJ, 2008, J SOLID STATE ELECTR, V12, P1167, DOI 10.1007/s10008-007-0467-1
   Zeng XD, 2007, BIOELECTROCHEMISTRY, V71, P135, DOI 10.1016/j.bioelechem.2007.02.006
   Zhao G, 2006, ELECTROCHEM COMMUN, V8, P148, DOI 10.1016/j.elecom.2005.11.001
   Zhao S, 2006, BIOELECTROCHEMISTRY, V69, P10, DOI 10.1016/j.bioelechem.2005.09.004
   Zheng JW, 2001, CHEM PHYS LETT, V349, P367, DOI 10.1016/S0009-2614(01)01149-6
   Zheng W, 2008, BIOSENS BIOELECTRON, V23, P1562, DOI 10.1016/j.bios.2008.01.002
NR 58
TC 15
Z9 16
U1 0
U2 55
PU SPRINGER
PI NEW YORK
PA ONE NEW YORK PLAZA, SUITE 4600, NEW YORK, NY, UNITED STATES
SN 1432-8488
EI 1433-0768
J9 J SOLID STATE ELECTR
JI J. Solid State Electrochem.
PD APR
PY 2012
VL 16
IS 4
BP 1683
EP 1692
DI 10.1007/s10008-011-1577-3
PG 10
WC Electrochemistry
WE Science Citation Index Expanded (SCI-EXPANDED)
SC Electrochemistry
GA 914WI
UT WOS:000301983300045
DA 2023-07-01
ER

PT J
AU Tan, F
   Yan, F
   Ju, HX
AF Tan, Fang
   Yan, Feng
   Ju, Huangxian
TI Sensitive reagentless electrochemical immunosensor based on an ormosil
   sol-gel membrane for human chorionic gonadotrophin
SO BIOSENSORS & BIOELECTRONICS
LA English
DT Article
DE immunosensors; ormosil; sol-gel; enzyme labeled antibody; human
   chorionic gonadotrophin
ID SELF-ASSEMBLED MONOLAYER; DIRECT ELECTRON-TRANSFER;
   HORSERADISH-PEROXIDASE; HYDROGEN-PEROXIDE; AMPEROMETRIC IMMUNOSENSOR;
   GOLD ELECTRODE; CYTOCHROME-C; IMMUNOASSAY; PROTEINS; SPECTROSCOPY
AB A new organically modified silicate (ormosil) material was synthesized as a matrix to encapsulate enzyme labeled antibody for preparation of immunosensors. The ormosil matrix was prepared by hydrolyzing tetraethyoxysi lane and (3-aminopropyl)triethoxysitane in weak alkali solution. It possessed three-dimensional ordered nanoporous structure with high electrical conductivity and good mechanical stability. Its hydrophilicity provided a microenvironment for retaining the biological activity of the immobilized protein. Particularly, using horseradish peroxidase-labeled human chorionic gonadotrophin antibody (HRP-anti-hCG) as a model, the immobilized HRP showed direct electron transfer at about -35 mV with a rate constant of 15.8 +/- 3.8 s(-1). By a simple one-step immunoreaction between human serum chorionic gonadotrophin (hCG) in sample solution and the immobilized HRP-anti-hCG, the differential pulse voltarnmetric peak current of HRP decreased linearly with an increasing hCG concentration from 0.5 to 50 mIU/mI with a relatively low limit of detection of 0.3 mIU/mI at 3 sigma. Excellent analytical performance, fabrication reproducibility and operational stability of the proposed biosensor indicated its promising application in clinical diagnostics. (c) 2006 Elsevier B.V. All rights reserved.
C1 Nanjing Univ, Dept Chem, Educ Minist China, Key Lab Analyt Chem Life Sci, Nanjing 210093, Peoples R China.
   Jiangsu Inst Canc Prevent & Cure, Nanjing 210093, Peoples R China.
C3 Nanjing University
RP Ju, HX (通讯作者)，Nanjing Univ, Dept Chem, Educ Minist China, Key Lab Analyt Chem Life Sci, Nanjing 210093, Peoples R China.
EM hxju@nju.edu.cn
RI Ju, Huangxian/B-2265-2010
OI Ju, Huangxian/0000-0002-6741-5302
CR AIZAWA M, 1979, ANAL BIOCHEM, V94, P22, DOI 10.1016/0003-2697(79)90784-X
   ALBERT RC, 1999, ANAL CHEM, V71, P4088
   Blonder R, 1996, ANAL CHEM, V68, P3151, DOI 10.1021/ac960290v
   Borger B, 2001, J AM CHEM SOC, V123, P2334, DOI 10.1021/ja003357b
   Chen J, 2006, BIOMATERIALS, V27, P2313, DOI 10.1016/j.biomaterials.2005.11.004
   Chen J, 2005, BIOSENS BIOELECTRON, V21, P330, DOI 10.1016/j.bios.2004.10.023
   Chen XH, 2001, BIOSENS BIOELECTRON, V16, P115, DOI 10.1016/S0956-5663(00)00138-X
   Chetcuti AF, 1999, ANAL CHEM, V71, P4088, DOI 10.1021/ac981216a
   Collinson MM, 2000, ANAL CHEM, V72, P2914, DOI 10.1021/ac9913208
   Dai Z, 2003, ANAL CHEM, V75, P5429, DOI 10.1021/ac034213t
   Dong SY, 2001, ELECTROANAL, V13, P30, DOI 10.1002/1521-4109(200101)13:1<30::AID-ELAN30>3.0.CO;2-T
   DUAN CM, 1994, ANAL CHEM, V66, P1369, DOI 10.1021/ac00081a003
   Fan CH, 2002, J AM CHEM SOC, V124, P5642, DOI 10.1021/ja025899u
   Gerritsen M, 2000, BIOMATERIALS, V21, P71, DOI 10.1016/S0142-9612(99)00136-2
   Han XJ, 2002, BIOSENS BIOELECTRON, V17, P741, DOI 10.1016/S0956-5663(02)00052-0
   Ikeda O, 1998, ELECTROCHIM ACTA, V43, P833, DOI 10.1016/S0013-4686(97)00217-X
   Kerman K, 2006, ANAL CHEM, V78, P5612, DOI 10.1021/ac051762l
   LAVIRON E, 1979, J ELECTROANAL CHEM, V101, P19, DOI 10.1016/S0022-0728(79)80075-3
   Lee W, 2005, BIOSENS BIOELECTRON, V20, P2292, DOI 10.1016/j.bios.2004.11.010
   Lei CH, 1999, ELECTROANAL, V11, P274, DOI 10.1002/(SICI)1521-4109(199904)11:4<274::AID-ELAN274>3.0.CO;2-G
   Lei CH, 1996, ANAL CHEM, V68, P3344, DOI 10.1021/ac960291n
   Li J, 1996, ANAL CHIM ACTA, V335, P137, DOI 10.1016/S0003-2670(96)00337-6
   Lim TK, 2001, BIOSENS BIOELECTRON, V16, P1063, DOI 10.1016/S0956-5663(01)00228-7
   Liu SQ, 2002, ANAL BIOCHEM, V307, P110, DOI 10.1016/S0003-2697(02)00014-3
   LODE VP, 2003, ANAL CHEM, V75, P3193
   Lojou E, 2000, J ELECTROANAL CHEM, V485, P71, DOI 10.1016/S0022-0728(00)00102-9
   Neiman B, 2002, ANAL CHEM, V74, P3484, DOI 10.1021/ac015718r
   Pagliaro M, 2006, J PHYS CHEM B, V110, P1976, DOI 10.1021/jp055697v
   Ray A, 2005, LANGMUIR, V21, P7456, DOI 10.1021/la050422s
   Rottman C, 2001, CHEM MATER, V13, P3631, DOI 10.1021/cm001238p
   Tian Y, 2002, ANAL CHEM, V74, P2428, DOI 10.1021/ac0157270
   Tyan YC, 2005, J PROTEOME RES, V4, P748, DOI 10.1021/pr0497780
   Walcarius A, 2001, ELECTROANAL, V13, P701, DOI 10.1002/1521-4109(200105)13:8/9<701::AID-ELAN701>3.0.CO;2-6
   Wang XG, 2005, J CATAL, V233, P266, DOI 10.1016/j.jcat.2005.04.007
   Widera J, 2005, ELECTROCHIM ACTA, V50, P1703, DOI 10.1016/j.electacta.2004.10.015
   Xiao Y, 2000, ANAL BIOCHEM, V278, P22, DOI 10.1006/abio.1999.4360
   Zhang B, 2004, BIOSENS BIOELECTRON, V19, P711, DOI 10.1016/S0956-5663(03)00260-4
   Zheng YJ, 2003, J PHYS CHEM B, V107, P7288, DOI 10.1021/jp027092u
   Zhou W, 1998, J POLYM SCI POL CHEM, V36, P1607, DOI 10.1002/(SICI)1099-0518(19980730)36:10<1607::AID-POLA13>3.0.CO;2-K
   Zong SZ, 2006, LANGMUIR, V22, P8915, DOI 10.1021/la060930h
NR 40
TC 41
Z9 42
U1 0
U2 24
PU ELSEVIER ADVANCED TECHNOLOGY
PI OXFORD
PA OXFORD FULFILLMENT CENTRE THE BOULEVARD, LANGFORD LANE, KIDLINGTON,
   OXFORD OX5 1GB, OXON, ENGLAND
SN 0956-5663
EI 1873-4235
J9 BIOSENS BIOELECTRON
JI Biosens. Bioelectron.
PD JUN 15
PY 2007
VL 22
IS 12
BP 2945
EP 2951
DI 10.1016/j.bios.2006.12.010
PG 7
WC Biophysics; Biotechnology & Applied Microbiology; Chemistry, Analytical;
   Electrochemistry; Nanoscience & Nanotechnology
WE Science Citation Index Expanded (SCI-EXPANDED)
SC Biophysics; Biotechnology & Applied Microbiology; Chemistry;
   Electrochemistry; Science & Technology - Other Topics
GA 183EK
UT WOS:000247555300026
PM 17223029
DA 2023-07-01
ER

PT J
AU Fang, M
   Liu, FF
   Fang, D
   Chen, Y
   Xiang, YH
   Zhang, H
   Huang, MM
   Qin, XJ
   Pan, LH
   Yang, F
AF Fang, Min
   Liu, Fengfei
   Fang, Dan
   Chen, Yu
   Xiang, Yuanhang
   Zhang, Hui
   Huang, Minmin
   Qin, Xiaojie
   Pan, Ling-Hui
   Yang, Fan
TI Primer exchange reaction-amplified protein-nucleic acid interactions for
   ultrasensitive and specific microRNA detection
SO BIOSENSORS & BIOELECTRONICS
LA English
DT Article
DE Circulating miRNAs; Primer exchange reaction; S9; 6-DNA; RNA
   interactions; Signal amplification; Electrochemistry
ID BIOSENSOR; OPPORTUNITIES; CHALLENGES; ANTIBODIES; HYBRIDS
AB Protein-nucleic acid interactions are not only fundamental to genetic regulation and cellular metabolism, but molecular basis to artificial biosensors. However, such interactions are generally weak and dynamic, making their specific and sensitive quantitative detection challenging. By using primer exchange reaction (PER)-amplified protein-nucleic acid interactions, we here design a universal and ultrasensitive electrochemical sensor to quantify microRNAs (miRNAs) in blood. This PER-miR sensor leverages specific recognition between S9.6 antibodies and miRNA/DNA hybrids to couple with PER-derived multi-enzyme catalysis for ultrasensitive miRNA detection. Surface binding kinetic analysis shows a rational Kd (8.9 nM) between the miRNA/DNA heteroduplex and electrode-attached S9.6 antibody. Based on such a favorable affinity, the programmable PER amplification enables the sensor to detect target miRNAs with sensitivity up to 90.5 aM, three orders of magnitude higher than that without PER in routine design, and with specificity of single-base resolution. Furthermore, the PER-miR sensor allows detecting multiple miRNAs in parallel, measuring target miRNA in lysates across four types of cell lines, and differentiating tumor patients from healthy individuals by directly analyzing the human blood samples (n = 40). These advantages make the sensor a promising tool to enable quantitative sensing of bio-molecular interactions and precision diagnostics.
C1 [Fang, Min; Liu, Fengfei; Pan, Ling-Hui] Guangxi Med Univ, Affiliated Tumor Hosp, Guangxi Clin Res Ctr Anesthesiol, Dept Clin Lab, Nanning 530021, Peoples R China.
   [Fang, Dan; Chen, Yu; Xiang, Yuanhang; Zhang, Hui; Huang, Minmin; Qin, Xiaojie; Yang, Fan] Guangxi Med Univ, Pharmaceut Coll, Guangxi Educ Dept, Key Lab Micronanoscale Bioanal & Drug Screening,Gu, Nanning 530021, Peoples R China.
C3 Guangxi Medical University; Guangxi Medical University
RP Pan, LH (通讯作者)，Guangxi Med Univ, Affiliated Tumor Hosp, Guangxi Clin Res Ctr Anesthesiol, Dept Clin Lab, Nanning 530021, Peoples R China.; Yang, F (通讯作者)，Guangxi Med Univ, Pharmaceut Coll, Guangxi Educ Dept, Key Lab Micronanoscale Bioanal & Drug Screening,Gu, Nanning 530021, Peoples R China.
EM panlinghui@gxmu.edu.cn; yangfan@gxmu.edu.cn
RI Huang, Minmin/GQP-5771-2022; Yang, Fan/AFH-9876-2022
FU National Natural Science Foundation of China [21974037, 22264007,
   81760530]; Natural Science Foundation of Guangxi [2021GXNSFFA220003,
   2022GXNSFDA035072]; Guangxi Distinguished Experts Program, Guangxi
   Medical University Training Program for Distinguished Young Scholars;
   Foundation of Guangxi Clinical Research Center for Anesthesiology [GK
   AD22035214]
FX This work was supported by the National Natural Science Foundation of
   China (21974037, 22264007 and 81760530) , Natural Science Foundation of
   Guangxi (2021GXNSFFA220003 and 2022GXNSFDA035072) , Guangxi
   Distinguished Experts Program, Guangxi Medical University Training
   Program for Distinguished Young Scholars, and Foundation of Guangxi
   Clinical Research Center for Anesthesiology (GK AD22035214) .
CR Bou-Nader C, 2022, NAT COMMUN, V13, DOI 10.1038/s41467-022-29187-7
   Campuzano S, 2014, ANGEW CHEM INT EDIT, V53, P6168, DOI 10.1002/anie.201403270
   Daia YF, 2019, TALANTA, V195, P46, DOI 10.1016/j.talanta.2018.11.021
   Dave VP, 2019, LAB INVEST, V99, P452, DOI 10.1038/s41374-018-0143-3
   Dong HF, 2013, CHEM REV, V113, P6207, DOI 10.1021/cr300362f
   Gahlawat AW, 2022, BRIT J CANCER, V127, P1550, DOI 10.1038/s41416-022-01925-0
   Gao G, 2022, ANAL CHEM, DOI 10.1021/acs.analchem.2c03859
   Guo TT, 2022, ACS APPL MATER INTER, V14, P18209, DOI 10.1021/acsami.2c03075
   Hu ZL, 2006, NUCLEIC ACIDS RES, V34, DOI 10.1093/nar/gkl142
   Huang LN, 2022, J ANAL TEST, V6, P36, DOI 10.1007/s41664-022-00214-2
   Jia HY, 2022, BIOSENS BIOELECTRON, V211, DOI 10.1016/j.bios.2022.114382
   Kilic T, 2018, BIOSENS BIOELECTRON, V99, P525, DOI 10.1016/j.bios.2017.08.007
   Kishi JY, 2018, NAT CHEM, V10, P155, DOI [10.1038/nchem.2872, 10.1038/NCHEM.2872]
   Konig F, 2017, PLOS ONE, V12, DOI 10.1371/journal.pone.0178875
   Labib M, 2013, J AM CHEM SOC, V135, P3027, DOI 10.1021/ja308216z
   Liu L, 2019, ANAL CHEM, V91, P13198, DOI 10.1021/acs.analchem.9b03622
   Lu H, 2020, BIOSENS BIOELECTRON, V170, DOI 10.1016/j.bios.2020.112662
   Miao P, 2020, SMALL, V16, DOI 10.1002/smll.202004518
   Park Ji Won, 2021, Zenodo
   Peng XX, 2020, ACS SENSORS, V5, P2514, DOI 10.1021/acssensors.0c00772
   Phillips DD, 2013, J MOL RECOGNIT, V26, P376, DOI 10.1002/jmr.2284
   Qavi AJ, 2011, ANAL CHEM, V83, P5949, DOI 10.1021/ac201340s
   Qin XL, 2022, BIOSENS BIOELECTRON, V216, DOI 10.1016/j.bios.2022.114636
   Ricci F, 2009, ANAL CHEM, V81, P1608, DOI 10.1021/ac802365x
   Sanz LA, 2019, NAT PROTOC, V14, P1734, DOI 10.1038/s41596-019-0159-1
   Sanz LA, 2016, MOL CELL, V63, P167, DOI 10.1016/j.molcel.2016.05.032
   Sipova H, 2010, ANAL CHEM, V82, P10110, DOI 10.1021/ac102131s
   Soleymani L, 2009, NAT NANOTECHNOL, V4, P844, DOI [10.1038/nnano.2009.276, 10.1038/NNANO.2009.276]
   Sun ZW, 2020, ANAL CHEM, V92, P3819, DOI 10.1021/acs.analchem.9b05241
   Tavallaie R, 2018, NAT NANOTECHNOL, V13, P1066, DOI 10.1038/s41565-018-0232-x
   Tian L, 2016, PATHOL ONCOL RES, V22, P161, DOI 10.1007/s12253-015-9979-7
   Tran HV, 2013, ANAL CHEM, V85, P8469, DOI 10.1021/ac402154z
   VONHIPPEL PH, 1984, ANNU REV BIOCHEM, V53, P389, DOI 10.1146/annurev.bi.53.070184.002133
   Wang LL, 2020, BIOSENS BIOELECTRON, V169, DOI 10.1016/j.bios.2020.112555
   Wanunu M, 2010, NAT NANOTECHNOL, V5, P807, DOI [10.1038/nnano.2010.202, 10.1038/NNANO.2010.202]
   Wu YD, 2020, BIOSENS BIOELECTRON, V165, DOI 10.1016/j.bios.2020.112449
   Xian LM, 2019, J AM CHEM SOC, V141, P20490, DOI 10.1021/jacs.9b11272
   Yang F, 2018, NATL SCI REV, V5, P740, DOI 10.1093/nsr/nwx134
   Yang F, 2018, ACS SENSORS, V3, P903, DOI 10.1021/acssensors.8b00257
   Yang F, 2014, ANAL CHEM, V86, P11905, DOI 10.1021/ac503728s
   Yang F, 2014, REV ANAL CHEM, V33, P95, DOI 10.1515/revac-2014-0010
   Yang F, 2014, ADV MATER, V26, P4671, DOI 10.1002/adma.201400451
   Yang H, 2016, BIOSENS BIOELECTRON, V80, P450, DOI 10.1016/j.bios.2016.02.011
   Ye JW, 2019, J PHARM ANAL, V9, P217, DOI 10.1016/j.jpha.2019.05.004
   Ye L, 2018, ADV FUNCT MATER, V28, DOI 10.1002/adfm.201706981
   Zhang HD, 2020, CHEM SCI, V11, P3812, DOI 10.1039/d0sc00580k
   Zhang J, 2021, CHINESE CHEM LETT, V32, P3474, DOI 10.1016/j.cclet.2021.04.056
   Zhang P, 2015, ANAL CHEM, V87, P3202, DOI 10.1021/ac504455z
   Zhao SJ, 2022, ANAL CHEM, V94, P2693, DOI 10.1021/acs.analchem.1c05509
NR 49
TC 0
Z9 0
U1 25
U2 25
PU ELSEVIER ADVANCED TECHNOLOGY
PI OXFORD
PA OXFORD FULFILLMENT CENTRE THE BOULEVARD, LANGFORD LANE, KIDLINGTON,
   OXFORD OX5 1GB, OXON, ENGLAND
SN 0956-5663
EI 1873-4235
J9 BIOSENS BIOELECTRON
JI Biosens. Bioelectron.
PD JUN 15
PY 2023
VL 230
AR 115274
DI 10.1016/j.bios.2023.115274
EA MAR 2023
PG 11
WC Biophysics; Biotechnology & Applied Microbiology; Chemistry, Analytical;
   Electrochemistry; Nanoscience & Nanotechnology
WE Science Citation Index Expanded (SCI-EXPANDED)
SC Biophysics; Biotechnology & Applied Microbiology; Chemistry;
   Electrochemistry; Science & Technology - Other Topics
GA E4DG3
UT WOS:000975058500001
PM 37004284
DA 2023-07-01
ER

PT J
AU Ikram, M
   Bari, MA
   Bilal, M
   Jamal, F
   Nabgan, W
   Haider, J
   Haider, A
   Nazir, G
   Khan, AD
   Khan, K
   Tareen, AK
   Khan, Q
   Ali, G
   Imran, M
   Caffrey, E
   Maqbool, M
AF Ikram, Muhammad
   Bari, Muhammad Ahsaan
   Bilal, Muhammad
   Jamal, Farzana
   Nabgan, Walid
   Haider, Junaid
   Haider, Ali
   Nazir, Ghazanfar
   Khan, Aryan Dilawar
   Khan, Karim
   Tareen, Ayesha K.
   Khan, Qasim
   Ali, Ghafar
   Imran, Muhammad
   Caffrey, Emily
   Maqbool, Muhammad
TI Innovations in the synthesis of graphene nanostructures for bio and gas
   sensors
SO BIOMATERIALS ADVANCES
LA English
DT Review
DE Graphene; Biosensors; Gas sensors; Nanocomposites; Exfoliation;
   Heterogenous electron
ID ELECTROCHEMICAL DNA BIOSENSOR; DIRECT ELECTRON-TRANSFER; NITROGEN-DOPED
   GRAPHENE; LABEL-FREE DETECTION; HIGHLY SENSITIVE DETECTION; AMMONIA
   SENSING PROPERTIES; CHEMICAL-VAPOR-DEPOSITION; BREAST-CANCER BIOMARKERS;
   LIQUID-PHASE EXFOLIATION; CARBON NANOTUBE HYBRID
AB Sensors play a significant role in modern technologies and devices used in industries, hospitals, healthcare, nanotechnology, astronomy, and meteorology. Sensors based upon nanostructured materials have gained special attention due to their high sensitivity, precision accuracy, and feasibility. This review discusses the fabrication of graphene-based biosensors and gas sensors, which have highly efficient performance. Significant developments in the synthesis routes to fabricate graphene-based materials with improved structural and surface properties have boosted their utilization in sensing applications. The higher surface area, better conductivity, tunable structure, and atom-thick morphology of these hybrid materials have made them highly desirable for the fabrication of flexible and stable sensors. Many publications have reported various modification approaches to improve the selectivity of these materials. In the current work, a compact and informative review focusing on the most recent developments in graphene-based biosensors and gas sensors has been designed and delivered. The research community has provided a complete critical analysis of the most robust case studies from the latest fabrication routes to the most complex challenges. Some significant ideas and solutions have been proposed to overcome the limitations regarding the field of biosensors and hazardous gas sensors.
C1 [Ikram, Muhammad; Bari, Muhammad Ahsaan; Bilal, Muhammad; Jamal, Farzana; Khan, Aryan Dilawar] Govt Coll Univ, Dept Phys, Solar Cell Applicat Res Lab, Lahore 54000, Pakistan.
   [Nabgan, Walid] Univ Teknol Malaysia, Fac Engn, Sch Chem & Energy Engn, Skudai 81310, Johor, Malaysia.
   [Haider, Junaid] Chinese Acad Sci, Tianjin Inst Ind Biotechnol, Tianjin 300308, Peoples R China.
   [Haider, Ali] Muhammad Nawaz Shareef Univ Agr, Fac Vet & Anim Sci, Multan 66000, Punjab, Pakistan.
   [Nazir, Ghazanfar] Sejong Univ, Dept Nanotechnol & Adv Mat Engn, Seoul 05006, South Korea.
   [Khan, Karim; Tareen, Ayesha K.] Shenzhen Univ, Coll Elect Sci & Technol, Shenzhen 518000, Guangdong, Peoples R China.
   [Khan, Qasim] Univ Calgary, Dept Chem & Petr Engn, Calgary, AB T2N 1N4, Canada.
   [Ali, Ghafar] PINSTECH, Phys Div, Nanomat Res Grp, Islamabad, Pakistan.
   [Imran, Muhammad] Beijing Univ Chem Technol, Beijing Adv Innovat Ctr Soft Matter Sci & Engn, Beijing Engn Ctr Hierarch Catalysts, State Key Lab Chem Resource Engn, Beijing 100029, Peoples R China.
   [Caffrey, Emily; Maqbool, Muhammad] Univ Alabama Birmingham, Dept Clin & Diagnost Sci, Hlth Phys Program, Birmingham, AL 35294 USA.
C3 Government College University Lahore; Universiti Teknologi Malaysia;
   Chinese Academy of Sciences; Tianjin Institute of Industrial
   Biotechnology, CAS; Sejong University; Shenzhen University; University
   of Calgary; Pakistan Institute of Nuclear Science & Technology; Beijing
   University of Chemical Technology; University of Alabama System;
   University of Alabama Birmingham
RP Ikram, M (通讯作者)，Govt Coll Univ, Dept Phys, Solar Cell Applicat Res Lab, Lahore 54000, Pakistan.; Khan, Q (通讯作者)，Univ Calgary, Dept Chem & Petr Engn, Calgary, AB T2N 1N4, Canada.; Maqbool, M (通讯作者)，Univ Alabama Birmingham, Dept Clin & Diagnost Sci, Hlth Phys Program, Birmingham, AL 35294 USA.
EM dr.muhammadikram@gcu.edu.pk; qasim.khan1@ucalgary.ca; mmaqbool@uab.edu
RI Bilal, Muhammad/GOV-6737-2022; Haider, Ali/AGS-8689-2022; Maqbool,
   Muhammad/I-6551-2019; Khan, Karim/U-4197-2019; Maqbool,
   Muhammad/I-6551-2019
OI Haider, Ali/0000-0002-2876-3996; Maqbool, Muhammad/0000-0001-7360-7047;
   Khan, Karim/0000-0001-8689-9245; Nabgan, Walid/0000-0001-9901-862X;
   Maqbool, Muhammad/0000-0002-5936-0778; khan, Aryan
   Dilawar/0000-0001-6704-1139; Bari, Muhammad Ahsaan/0000-0002-2349-1274
CR Abbasi H, 2018, J BIOMED OPT, V23, DOI 10.1117/1.JBO.23.7.071206
   Abraham J., 2017, P I ELECT ELECT ENG, DOI [10.1109/VMNEYR.2016.7880397, DOI 10.1109/VMNEYR.2016.7880397]
   Adel R, 2021, ACS OMEGA, V6, P2167, DOI 10.1021/acsomega.0c05416
   Ahlberg P, 2016, APL MATER, V4, DOI 10.1063/1.4945587
   Ahmadalinezhad A, 2011, BIOSENS BIOELECTRON, V26, P4508, DOI 10.1016/j.bios.2011.05.011
   Akkaya B, 2018, ACS SUSTAIN CHEM ENG, V6, P3805, DOI 10.1021/acssuschemeng.7b04164
   Aktar Md Wasim, 2009, Interdiscip Toxicol, V2, P1, DOI 10.2478/v10102-009-0001-7
   Al-Mashat L, 2010, J PHYS CHEM C, V114, P16168, DOI 10.1021/jp103134u
   Alam S.N., 2017, GRAPHENE, V06, P1, DOI [DOI 10.4236/GRAPHENE.2017.61001, 10.4236/graphene.2017.61001]
   Albaris H, 2019, J MATER SCI-MATER EL, V30, P9989, DOI 10.1007/s10854-019-01341-w
   Ali MA, 2017, RSC ADV, V7, P35982, DOI 10.1039/c7ra05491b
   Ali MA, 2016, ACS APPL MATER INTER, V8, P20570, DOI 10.1021/acsami.6b05648
   Aliofkhazraei M., 2013, ADV GRAPHENE SCI, DOI [10.5772/51689, DOI 10.5772/51689]
   Alocilja EC, 2003, BIOSENS BIOELECTRON, V18, P841, DOI 10.1016/S0956-5663(03)00009-5
   Alsteens D, 2017, NAT REV MATER, V2, DOI 10.1038/natrevmats.2017.8
   Alwarappan S, 2010, J PHYS CHEM C, V114, P12920, DOI 10.1021/jp103273z
   Ambrosi A, 2014, CHEM REV, V114, P7150, DOI 10.1021/cr500023c
   Ameri SK, 2016, IEEE ENG MED BIO, P4201, DOI 10.1109/EMBC.2016.7591653
   Amiri M, 2018, ACS SENSORS, V3, P1069, DOI 10.1021/acssensors.8b00239
   Ani MH, 2018, J MATER SCI, V53, P7095, DOI 10.1007/s10853-018-1994-0
   Arregui F.J., 2009, SENSORS BASED NANOST, DOI [10.1007/978-0-387-77753-5, DOI 10.1007/978-0-387-77753-5]
   Atkinson AJ, 2001, CLIN PHARMACOL THER, V69, P89, DOI 10.1067/mcp.2000.113989
   Azimzadeh M, 2016, BIOSENS BIOELECTRON, V77, P99, DOI 10.1016/j.bios.2015.09.020
   Baby TT, 2010, SENSOR ACTUAT B-CHEM, V145, P71, DOI 10.1016/j.snb.2009.11.022
   Bai H, 2007, SENSORS-BASEL, V7, P267, DOI 10.3390/s7030267
   Balandin AA, 2008, NANO LETT, V8, P902, DOI 10.1021/nl0731872
   Baldycheva A, 2018, 2018 INTERNATIONAL CONFERENCE LASER OPTICS (ICLO 2018), P194, DOI 10.1109/LO.2018.8435820
   Bandgar DK, 2015, SYNTHETIC MET, V204, P1, DOI 10.1016/j.synthmet.2015.02.032
   Banga I, 2019, NANOTECHNOLOGY IN MODERN ANIMAL BIOTECHNOLOGY: CONCEPTS AND APPLICATIONS, P1, DOI 10.1016/B978-0-12-818823-1.00001-6
   Bao J, 2015, J AGR FOOD CHEM, V63, P10319, DOI 10.1021/acs.jafc.5b03971
   dos Santos MB, 2013, BIOSENS BIOELECTRON, V45, P174, DOI 10.1016/j.bios.2013.01.009
   Basu S, 2012, SENSOR ACTUAT B-CHEM, V173, P1, DOI 10.1016/j.snb.2012.07.092
   Berean KJ, 2015, J PHYS CHEM C, V119, P13700, DOI 10.1021/acs.jpcc.5b02995
   Berger C, 2004, J PHYS CHEM B, V108, P19912, DOI 10.1021/jp040650f
   Bharath G, 2015, J MATER CHEM B, V3, P1360, DOI 10.1039/c4tb01651c
   Bolotin KI, 2008, SOLID STATE COMMUN, V146, P351, DOI 10.1016/j.ssc.2008.02.024
   Bonanni A, 2012, TRAC-TREND ANAL CHEM, V37, P12, DOI 10.1016/j.trac.2012.02.011
   Borovikov V, 2009, PHYS REV B, V80, DOI 10.1103/PhysRevB.80.121406
   Bourlinos AB, 2009, SMALL, V5, P1841, DOI 10.1002/smll.200900242
   Brodie B. C., 1859, PHILOS T R SOC LONDO, V149, P249, DOI [10.1098/rspl.1859.0007, DOI 10.1098/RSTL.1859.0013, 10.1098/rstl.1859.0013]
   Burrs SL, 2015, ANALYST, V140, P1466, DOI [10.1039/C4AN01788A, 10.1039/c4an01788a]
   Calabro RL, 2018, J COLLOID INTERF SCI, V527, P132, DOI 10.1016/j.jcis.2018.04.113
   Cao CM, 2017, ACS APPL MATER INTER, V9, P5031, DOI 10.1021/acsami.6b16108
   Cao PJ, 2020, CHEM ENG J, V401, DOI 10.1016/j.cej.2020.125491
   Cardoso AR, 2016, BIOSENS BIOELECTRON, V80, P621, DOI 10.1016/j.bios.2016.02.035
   Castro Neto AH, 2009, REV MOD PHYS, V81, P109, DOI 10.1103/RevModPhys.81.109
   Cervenka J, 2015, NANOSCALE, V7, P1471, DOI 10.1039/c4nr05390g
   Chakrabarti A, 2011, J MATER CHEM, V21, P9491, DOI 10.1039/c1jm11227a
   Chang YW, 2007, NANOTECHNOLOGY, V18, DOI 10.1088/0957-4484/18/43/435504
   Chauhan N, 2017, J MATER RES, V32, P2860, DOI 10.1557/jmr.2017.91
   Chelladurai R, 2018, LANGMUIR, V34, P1691, DOI 10.1021/acs.langmuir.7b04003
   Chen CM, 2009, ADV MATER, V21, P3007, DOI 10.1002/adma.200803726
   Chen H, 2008, ADV MATER, V20, P3557, DOI 10.1002/adma.200800757
   Chen HX, 2015, BIOSENS BIOELECTRON, V68, P777, DOI 10.1016/j.bios.2015.02.007
   Chen JL, 2011, ANAL CHEM, V83, P8787, DOI 10.1021/ac2023537
   Chen L, 2016, ACS APPL MATER INTER, V8, P11255, DOI 10.1021/acsami.6b01030
   Chen W, 2012, ANALYST, V137, P49, DOI 10.1039/c1an15738h
   Chen X, 2013, BIOSENS BIOELECTRON, V50, P356, DOI 10.1016/j.bios.2013.06.054
   Chen XQ, 2017, ANAL METHODS-UK, V9, P2246, DOI 10.1039/c7ay00028f
   Chen YX, 2018, BIOSENS BIOELECTRON, V99, P612, DOI 10.1016/j.bios.2017.08.036
   Cheng RM, 2018, J PHYS CHEM C, V122, P13314, DOI 10.1021/acs.jpcc.7b09256
   Cho IH, 2020, BIOMATER RES, V24, DOI 10.1186/s40824-019-0181-y
   Choi JH, 2022, APPL SURF SCI, V578, DOI 10.1016/j.apsusc.2021.152025
   Chung MG, 2012, SENSOR ACTUAT B-CHEM, V169, P387, DOI 10.1016/j.snb.2012.05.031
   Claussen JC, 2012, ADV FUNCT MATER, V22, P3399, DOI 10.1002/adfm.201200551
   Compton OC, 2010, SMALL, V6, P711, DOI 10.1002/smll.200901934
   COPEL M, 1989, PHYS REV LETT, V63, P632, DOI 10.1103/PhysRevLett.63.632
   Craciun MF, 2011, NANO TODAY, V6, P42, DOI 10.1016/j.nantod.2010.12.001
   Cui M, 2013, ELECTROCHIM ACTA, V98, P48, DOI 10.1016/j.electacta.2013.03.040
   Cui SM, 2013, ANALYST, V138, P2877, DOI 10.1039/c3an36922f
   Cunci L, 2021, ACS APPL NANO MATER, V4, P211, DOI 10.1021/acsanm.0c02526
   Veiga PAD, 2020, J ANAL APPL PYROL, V148, DOI 10.1016/j.jaap.2020.104823
   Dai JY, 2009, APPL PHYS LETT, V95, DOI 10.1063/1.3272008
   Das S, 2015, CARBON NANOMATERIALS FOR ADVANCED ENERGY SYSTEMS: ADVANCES IN MATERIALS SYNTHESIS AND DEVICE APPLICATIONS, P85
   Das TK, 2013, POLYM-PLAST TECHNOL, V52, P319, DOI 10.1080/03602559.2012.751410
   Dasari BL, 2017, ENERGY, V140, P766, DOI 10.1016/j.energy.2017.08.048
   Martinez-Orozco RD, 2015, NEW J CHEM, V39, P8044, DOI 10.1039/c5nj01673h
   De Bonis A, 2015, APPL SURF SCI, V336, P67, DOI 10.1016/j.apsusc.2014.09.141
   de Oliveira RAG, 2017, ACS APPL MATER INTER, V9, P27433, DOI 10.1021/acsami.7b03350
   de Silva AP, 1997, CHEM REV, V97, P1515, DOI 10.1021/cr960386p
   Deardorff WJ, 2015, DRUG AGING, V32, P537, DOI 10.1007/s40266-015-0273-x
   Deepalakshmi T, 2018, ACS APPL MATER INTER, V10, P35847, DOI 10.1021/acsami.8b15069
   Delogu F, 2017, PROG MATER SCI, V86, P75, DOI 10.1016/j.pmatsci.2017.01.003
   Dey RS, 2013, ACS APPL MATER INTER, V5, P4791, DOI 10.1021/am400280u
   Dey RS, 2012, CHEM COMMUN, V48, P1787, DOI 10.1039/c2cc16031e
   Dey RS, 2010, J PHYS CHEM C, V114, P21427, DOI 10.1021/jp105895a
   Dhahi TS, 2010, J OPTOELECTRON ADV M, V12, P1857
   Ding YQ, 2021, J HAZARD MATER, V416, DOI 10.1016/j.jhazmat.2021.126218
   Dong XC, 2010, PHYS CHEM CHEM PHYS, V12, P2164, DOI 10.1039/b914546j
   Dontschuk N, 2015, NAT COMMUN, V6, DOI 10.1038/ncomms7563
   Du X, 2008, NAT NANOTECHNOL, V3, P491, DOI 10.1038/nnano.2008.199
   Du Y, 2017, ANAL CHEM, V89, P189, DOI 10.1021/acs.analchem.6b04190
   Phan DT, 2014, SENSOR ACTUAT B-CHEM, V199, P354, DOI 10.1016/j.snb.2014.04.013
   Dye C, 2014, PHILOS T R SOC B, V369, DOI 10.1098/rstb.2013.0426
   Eckert  AF, 2020, ELIFE, V9, DOI 10.7554/eLife.55286
   Eda G, 2010, ADV MATER, V22, P2392, DOI 10.1002/adma.200903689
   Eigler S, 2013, ADV MATER, V25, P3583, DOI 10.1002/adma.201300155
   Fan HD, 2019, ORG ELECTRON, V67, P247, DOI 10.1016/j.orgel.2019.01.038
   Fan JC, 2014, J MATER SCI-MATER EL, V25, P4333, DOI 10.1007/s10854-014-2170-1
   Fazli A., 2015, INDIAN J SCI TECHNOL, V8, P38, DOI 10.17485/ijst/2015/v8iS9/68567
   Feng BY, 2013, ANAL CHEM, V85, P7732, DOI 10.1021/ac4009463
   Feng LY, 2012, ADV MATER, V24, P125, DOI 10.1002/adma.201103205
   Feng LR, 2016, SCI REP-UK, V6, DOI 10.1038/srep20671
   Fenzl C, 2016, TRAC-TREND ANAL CHEM, V79, P306, DOI 10.1016/j.trac.2015.10.018
   Freddi S, 2022, ANGEW CHEM INT EDIT, V61, DOI 10.1002/anie.202200115
   Freitag M, 2010, NAT NANOTECHNOL, V5, P497, DOI [10.1038/NNANO.2010.90, 10.1038/nnano.2010.90]
   Froquet R, 2009, NAT PROTOC, V4, P25, DOI 10.1038/nprot.2008.212
   G.S.W.-B U. Bioelectronics, 2016, NAT GLUC OX DOES NOT
   Gaikwad N, 2014, NANOSCALE, V6, P2746, DOI 10.1039/c3nr05375j
   Gakhar T, 2021, MEASUREMENT, V182, DOI 10.1016/j.measurement.2021.109721
   Gao HC, 2011, ACS APPL MATER INTER, V3, P3049, DOI 10.1021/am200563f
   Gao M, 2017, ACS SENSORS, V2, P1382, DOI 10.1021/acssensors.7b00551
   Gao SS, 2016, RSC ADV, V6, P15808, DOI 10.1039/c5ra22211g
   Garaj S, 2010, NATURE, V467, P190, DOI 10.1038/nature09379
   Garino N, 2016, ACS APPL MATER INTER, V8, P4633, DOI 10.1021/acsami.5b11198
   Georgakilas V, 2012, CHEM REV, V112, P6156, DOI 10.1021/cr3000412
   Ghosh T, 2012, CHEM MATER, V24, P594, DOI 10.1021/cm2033838
   Giampiccolo A, 2019, APPL CATAL B-ENVIRON, V243, P183, DOI 10.1016/j.apcatb.2018.10.032
   Goenka S, 2014, J CONTROL RELEASE, V173, P75, DOI 10.1016/j.jconrel.2013.10.017
   Govindhan M, 2015, BIOSENS BIOELECTRON, V66, P474, DOI 10.1016/j.bios.2014.12.012
   Graf D, 2007, NANO LETT, V7, P238, DOI 10.1021/nl061702a
   Gross L, 2011, PHYS REV LETT, V107, DOI 10.1103/PhysRevLett.107.086101
   Grutzendler J, 2001, DRUGS, V61, P41, DOI 10.2165/00003495-200161010-00005
   Gubala V, 2012, ANAL CHEM, V84, P487, DOI 10.1021/ac2030199
   Guettiche D, 2021, J MATER SCI-MATER EL, V32, P10662, DOI 10.1007/s10854-021-05721-z
   Guler M, 2019, J ELECTROANAL CHEM, V834, P49, DOI 10.1016/j.jelechem.2018.12.052
   Gunnell D, 2007, BMC PUBLIC HEALTH, V7, DOI 10.1186/1471-2458-7-357
   Hafiz SM, 2014, SENSOR ACTUAT B-CHEM, V193, P692, DOI 10.1016/j.snb.2013.12.017
   Halder A., 2016, ADV CATAL MAT PHOTOC, DOI [10.5772/61808, DOI 10.5772/61808]
   Han SJ, 2017, SENSOR ACTUAT B-CHEM, V243, P1248, DOI 10.1016/j.snb.2016.12.116
   Han XW, 2013, ANAL BIOCHEM, V443, P117, DOI 10.1016/j.ab.2013.08.027
   He SN, 2017, ANAL METHODS-UK, V9, P4837, DOI 10.1039/c7ay01473b
   He T, 2009, MATER TRANS, V50, P749, DOI 10.2320/matertrans.MRA2008458
   He Y, 2013, ACS APPL MATER INTER, V5, P11336, DOI 10.1021/am404138x
   He Y, 2013, SMALL, V9, P2097, DOI 10.1002/smll.201202739
   He YZ, 2014, ANAL CHIM ACTA, V810, P71, DOI 10.1016/j.aca.2013.11.059
   HECHT HJ, 1993, J MOL BIOL, V229, P153, DOI 10.1006/jmbi.1993.1015
   Heller A, 2008, CHEM REV, V108, P2482, DOI 10.1021/cr068069y
   Hemani GK, 2013, APPL PHYS LETT, V103, DOI 10.1063/1.4821944
   Hernandez Y, 2008, NAT NANOTECHNOL, V3, P563, DOI 10.1038/nnano.2008.215
   Hirsch A, 2010, NAT MATER, V9, P868, DOI 10.1038/nmat2885
   Hoa LT, 2015, SENSOR ACTUAT B-CHEM, V210, P618, DOI 10.1016/j.snb.2015.01.020
   Holland JT, 2011, J AM CHEM SOC, V133, P19262, DOI 10.1021/ja2071237
   Hong TK, 2010, ACS NANO, V4, P3861, DOI 10.1021/nn100897g
   Hossain MF, 2014, ELECTROANAL, V26, P940, DOI 10.1002/elan.201400018
   Hou BJ, 2018, J COLLOID INTERF SCI, V510, P103, DOI 10.1016/j.jcis.2017.09.052
   Hu GX, 2015, FULLER NANOTUB CAR N, V23, P283, DOI 10.1080/1536383X.2013.812633
   Hu TX, 2016, BIOSENS BIOELECTRON, V77, P451, DOI 10.1016/j.bios.2015.09.068
   Huang HY, 2015, BIOSENS BIOELECTRON, V68, P442, DOI 10.1016/j.bios.2015.01.039
   Huang JH, 2014, ANAL CHEM, V86, P3209, DOI 10.1021/ac500192r
   Huang JY, 2009, P NATL ACAD SCI USA, V106, P10103, DOI 10.1073/pnas.0905193106
   Huang L, 2011, NANO RES, V4, P675, DOI 10.1007/s12274-011-0123-z
   Huang X, 2011, SMALL, V7, P1876, DOI 10.1002/smll.201002009
   HUMMERS WS, 1958, J AM CHEM SOC, V80, P1339, DOI 10.1021/ja01539a017
   Hunt EA, 2015, ANNU REV ANAL CHEM, V8, P217, DOI 10.1146/annurev-anchem-071114-040343
   IANNIELLO RM, 1982, ANAL CHEM, V54, P1098, DOI 10.1021/ac00244a019
   Ikram R, 2020, J MATER RES TECHNOL, V9, P11587, DOI 10.1016/j.jmrt.2020.08.050
   Iqbal AKMA, 2020, MATERIALIA, V12, DOI 10.1016/j.mtla.2020.100815
   Islam S, 2019, BIOSENS BIOELECTRON, V126, P792, DOI 10.1016/j.bios.2018.11.041
   Jaffrezic-Renault N., 2001, SENSORS-BASEL, V1, P60, DOI [10.3390/S10100060, DOI 10.3390/S10100060]
   Jang M, 2015, ADV FUNCT MATER, V25, P4882, DOI 10.1002/adfm.201501587
   Jasek O, 2010, J ELECTR ENG-SLOVAK, V61, P311, DOI 10.2478/v10187-011-0049-9
   Jayakumar K, 2018, ACS APPL MATER INTER, V10, P21541, DOI 10.1021/acsami.8b03236
   Jayanthi VSPKSA, 2017, BIOSENS BIOELECTRON, V91, P15, DOI 10.1016/j.bios.2016.12.014
   Jeong S, 2018, ANAL BIOCHEM, V561, P66, DOI 10.1016/j.ab.2018.09.015
   Jia NM, 2014, SENSOR ACTUAT B-CHEM, V195, P165, DOI 10.1016/j.snb.2014.01.043
   Jiang D, 2014, BIOSENS BIOELECTRON, V54, P273, DOI 10.1016/j.bios.2013.11.005
   Jiang L, 2014, ANAL CHIM ACTA, V833, P22, DOI 10.1016/j.aca.2014.05.010
   Jiangshan Zhang, 2018, Mechanics of Advanced Materials and Modern Processes, V4, DOI 10.1186/s40759-018-0037-5
   Jin LL, 2012, ACS NANO, V6, P4864, DOI 10.1021/nn300217z
   Jin LF, 2018, FRONT CHEM, V6, DOI 10.3389/fchem.2018.00399
   Ju J, 2015, ANAL CHEM, V87, P1903, DOI 10.1021/ac5041555
   Justino CIL, 2017, TRAC-TREND ANAL CHEM, V91, P53, DOI 10.1016/j.trac.2017.04.003
   Justino CIL, 2013, TRAC-TREND ANAL CHEM, V47, P27, DOI 10.1016/j.trac.2013.02.004
   Justino CIL, 2013, TRAC-TREND ANAL CHEM, V45, P24, DOI 10.1016/j.trac.2012.12.012
   Kanan SM, 2009, SENSORS-BASEL, V9, P8158, DOI 10.3390/s91008158
   Kang XH, 2009, BIOSENS BIOELECTRON, V25, P901, DOI 10.1016/j.bios.2009.09.004
   Kasry A, 2012, J PHYS CHEM C, V116, P2858, DOI 10.1021/jp207972f
   Khatayevich D, 2014, SMALL, V10, P1505, DOI 10.1002/smll.201302188
   Khater M, 2017, BIOSENS BIOELECTRON, V93, P72, DOI 10.1016/j.bios.2016.09.091
   Khorami HA, 2014, J MATER SCI, V49, P685, DOI 10.1007/s10853-013-7749-z
   Khuspe GD, 2013, SYNTHETIC MET, V185, P1, DOI 10.1016/j.synthmet.2013.09.032
   Kilic T, 2018, BIOSENS BIOELECTRON, V99, P525, DOI 10.1016/j.bios.2017.08.007
   Kim ID, 2013, ACTA MATER, V61, P974, DOI 10.1016/j.actamat.2012.10.041
   Kim SN, 2007, ADV MATER, V19, P3214, DOI 10.1002/adma.200700665
   Nguyen KT, 2014, NANOSCALE, V6, P6245, DOI 10.1039/c4nr00612g
   Kim YK, 2009, LANGMUIR, V25, P11302, DOI 10.1021/la9029744
   Komori K, 2015, ACS APPL MATER INTER, V7, P3647, DOI 10.1021/am508032p
   Kong X, 2020, CHEM ENG J, V399, DOI 10.1016/j.cej.2020.125808
   Krajewska A, 2017, APPL PHYS LETT, V110, DOI 10.1063/1.4974457
   Kuchler A, 2016, NAT NANOTECHNOL, V11, P409, DOI 10.1038/nnano.2016.54
   Kuilla T, 2010, PROG POLYM SCI, V35, P1350, DOI 10.1016/j.progpolymsci.2010.07.005
   Kukla AL, 1996, SENSOR ACTUAT B-CHEM, V37, P135, DOI 10.1016/S0925-4005(97)80128-1
   Kulakova II, 2020, RUSS J GEN CHEM+, V90, P1921, DOI 10.1134/S1070363220100151
   Kulshrestha S, 2014, BIOFOULING, V30, P1281, DOI 10.1080/08927014.2014.983093
   Kumar R, 2020, SENS BIO-SENS RES, V28, DOI 10.1016/j.sbsr.2020.100336
   Kumar R, 2020, DIAM RELAT MATER, V109, DOI 10.1016/j.diamond.2020.108039
   Kumar V, 2014, RSC ADV, V4, P2267, DOI 10.1039/c3ra41986j
   Kumaresan M, 2020, J MATER SCI-MATER EL, V31, P8183, DOI 10.1007/s10854-020-03353-3
   Kwon H, 2015, ACS PHOTONICS, V2, P1675, DOI 10.1021/acsphotonics.5b00470
   Lange U, 2011, ELECTROCHIM ACTA, V56, P3707, DOI 10.1016/j.electacta.2010.10.078
   Lawlor JA, 2014, BEILSTEIN J NANOTECH, V5, P1210, DOI 10.3762/bjnano.5.133
   Lee C, 2008, SCIENCE, V321, P385, DOI 10.1126/science.1157996
   Lee DH, 2010, J PHYS CHEM C, V114, P21184, DOI 10.1021/jp1077714
   Lee HS, 2015, NAT COMMUN, V6, DOI 10.1038/ncomms10154
   Lee JY, 2013, NANOSCALE RES LETT, V8, DOI 10.1186/1556-276X-8-414
   Lee JS, 2015, ACS NANO, V9, P7783, DOI 10.1021/acsnano.5b02024
   Lee JH, 2013, J PHYS CHEM C, V117, P13435, DOI 10.1021/jp402403f
   Lee S, 2012, J PHYS CHEM SOLIDS, V73, P741, DOI 10.1016/j.jpcs.2012.01.015
   Lee T, 2015, CHEM MATER, V27, P3785, DOI 10.1021/acs.chemmater.5b00491
   Lee YJ, 2010, BIOSENS BIOELECTRON, V26, P1353, DOI 10.1016/j.bios.2010.07.048
   Li DP, 2016, NANOSCALE, V8, P19491, DOI 10.1039/c6nr07249f
   Li H, 2013, BIOSENS BIOELECTRON, V43, P25, DOI 10.1016/j.bios.2012.11.037
   Li LM, 2010, TALANTA, V82, P1637, DOI 10.1016/j.talanta.2010.07.020
   Li MX, 2014, J MATER SCI, V49, P3725, DOI 10.1007/s10853-014-8082-x
   Li ML, 2016, ADV SCI, V3, DOI 10.1002/advs.201600003
   Li N, 2016, ACS NANO, V10, P3622, DOI 10.1021/acsnano.5b08103
   Li W, 2016, TALANTA, V148, P116, DOI 10.1016/j.talanta.2015.10.078
   Li WW, 2011, ACS NANO, V5, P6955, DOI 10.1021/nn201433r
   Li WJ, 2019, MICRO NANO LETT, V14, P344, DOI 10.1049/mnl.2018.5269
   Li XL, 2008, NAT NANOTECHNOL, V3, P538, DOI 10.1038/nnano.2008.210
   Li XS, 2009, NANO LETT, V9, P4268, DOI 10.1021/nl902515k
   Li XS, 2009, SCIENCE, V324, P1312, DOI 10.1126/science.1171245
   Li ZB, 2018, TALANTA, V181, P346, DOI 10.1016/j.talanta.2018.01.039
   Li ZL, 2015, BIOSENS BIOELECTRON, V69, P287, DOI 10.1016/j.bios.2015.02.031
   Li Z, 2013, SENSOR ACTUAT B-CHEM, V181, P280, DOI 10.1016/j.snb.2013.01.072
   Liang B, 2013, BIOSENS BIOELECTRON, V43, P131, DOI 10.1016/j.bios.2012.11.040
   Liang SM, 2014, APPL SURF SCI, V292, P278, DOI 10.1016/j.apsusc.2013.11.130
   LIEDBERG B, 1983, SENSOR ACTUATOR, V4, P299, DOI 10.1016/0250-6874(83)85036-7
   Lin LP, 2014, TRAC-TREND ANAL CHEM, V54, P83, DOI 10.1016/j.trac.2013.11.001
   Liu F, 2013, BIOSENS BIOELECTRON, V50, P387, DOI 10.1016/j.bios.2013.06.055
   Liu JH, 2022, MICROMACHINES-BASEL, V13, DOI 10.3390/mi13020184
   Liu JQ, 2013, ANALYST, V138, P2567, DOI 10.1039/c3an36929c
   Liu Y, 2010, LANGMUIR, V26, P6158, DOI 10.1021/la100886x
   Liu YG, 2016, RSC ADV, V6, P18654, DOI 10.1039/c6ra02680j
   Ljubic D, 2015, ADV ELECTRON MATER, V1, DOI 10.1002/aelm.201500119
   Lu GH, 2011, ACS NANO, V5, P1154, DOI 10.1021/nn102803q
   Lu GH, 2009, NANOTECHNOLOGY, V20, DOI 10.1088/0957-4484/20/44/445502
   Lu GH, 2009, APPL PHYS LETT, V94, DOI 10.1063/1.3086896
   Lu J, 2008, ACS NANO, V2, P1825, DOI 10.1021/nn800244k
   Lu T, 2011, J ALLOY COMPD, V509, P5488, DOI 10.1016/j.jallcom.2011.02.136
   Gomez-Urbano JL, 2020, CARBON, V162, P273, DOI 10.1016/j.carbon.2020.02.052
   Ma JJ, 2014, J MATER CHEM A, V2, P9200, DOI 10.1039/c4ta01006j
   Ma XY, 2014, J MICROBIOL METH, V98, P94, DOI 10.1016/j.mimet.2014.01.003
   Madurani KA, 2020, ECS J SOLID STATE SC, V9, DOI 10.1149/2162-8777/abbb6f
   Maiti S, 2017, J MATER CHEM B, V5, P2601, DOI 10.1039/c7tb00083a
   Maji SK, 2014, ACS APPL MATER INTER, V6, P13648, DOI 10.1021/am503110s
   Malhotra BD, 2003, SENSOR ACTUAT B-CHEM, V91, P117, DOI 10.1016/S0925-4005(03)00075-3
   Mane AT, 2015, ORG ELECTRON, V19, P15, DOI 10.1016/j.orgel.2015.01.018
   Manuel V., 2014, FABRICATION CHARACTE, P288
   Marcuello C, 2022, BIOMOLECULES, V12, DOI 10.3390/biom12040594
   Marcuello C, 2015, CHEMPHYSCHEM, V16, P3161, DOI 10.1002/cphc.201500534
   Mitra S, 2016, INDIAN J PHYS, V90, P1019, DOI 10.1007/s12648-016-0841-x
   Moon DB, 2021, SENSOR ACTUAT B-CHEM, V345, DOI 10.1016/j.snb.2021.130373
   Morales GM, 2011, CARBON, V49, P2809, DOI 10.1016/j.carbon.2011.03.008
   Morales-Narvaez E, 2017, ADV MATER, V29, DOI 10.1002/adma.201604905
   Morelli L., 2020, PROC 2020 56 MULT DI, P1, DOI [10.3390/proceedings2020056001, DOI 10.3390/PROCEEDINGS2020056001]
   Munusami V, 2021, DIAM RELAT MATER, V111, DOI 10.1016/j.diamond.2020.108167
   Mutyala S, 2016, J ELECTROANAL CHEM, V775, P329, DOI 10.1016/j.jelechem.2016.06.011
   Naebe M, 2014, SCI REP-UK, V4, DOI 10.1038/srep04375
   Naeem H, 2018, RSC ADV, V8, P3599, DOI 10.1039/c7ra12030c
   Nag A, 2018, SENSOR ACTUAT A-PHYS, V270, P177, DOI 10.1016/j.sna.2017.12.028
   Nag A, 2016, SENSOR ACTUAT A-PHYS, V251, P148, DOI 10.1016/j.sna.2016.10.023
   Nalage SR, 2015, SYNTHETIC MET, V209, P426, DOI 10.1016/j.synthmet.2015.08.018
   Narakathu BB, 2011, SENSOR ACTUAT B-CHEM, V158, P69, DOI 10.1016/j.snb.2011.05.040
   Navale ST, 2014, CERAM INT, V40, P8013, DOI 10.1016/j.ceramint.2013.12.153
   Neri G, 2015, CHEMOSENSORS, V3, P1, DOI 10.3390/chemosensors3010001
   Neumann C, 2019, ACS NANO, V13, P7310, DOI 10.1021/acsnano.9b03475
   Newman JD, 2005, BIOSENS BIOELECTRON, V20, P2435, DOI 10.1016/j.bios.2004.11.012
   Nieto A, 2012, CARBON, V50, P4068, DOI 10.1016/j.carbon.2012.04.054
   NK V.G., 2016, J MAT SCI ENG, V05, DOI [10.4172/2169-0022.1000284, DOI 10.4172/2169-0022.1000284]
   Novoselov KS, 2012, NATURE, V490, P192, DOI 10.1038/nature11458
   Novoselov KS, 2005, P NATL ACAD SCI USA, V102, P10451, DOI 10.1073/pnas.0502848102
   Novoselov KS, 2005, NATURE, V438, P197, DOI 10.1038/nature04233
   Novoselov KS, 2004, SCIENCE, V306, P666, DOI 10.1126/science.1102896
   Obraztsov AN, 2003, DIAM RELAT MATER, V12, P917, DOI 10.1016/S0925-9635(02)00338-2
   Odebunmi E.O., 2007, J APPL SCI ENVIRON M, V11, P95
   Osikoya AO, 2017, BIOSENS BIOELECTRON, V89, P496, DOI 10.1016/j.bios.2016.03.063
   Ossonon BD, 2017, RSC ADV, V7, P27224, DOI 10.1039/c6ra28311j
   Pak Y, 2014, ACS APPL MATER INTER, V6, P13293, DOI 10.1021/am503105s
   Pakapongpan S, 2017, MAT SCI ENG C-MATER, V76, P398, DOI 10.1016/j.msec.2017.03.031
   Palanisamy S, 2014, COLLOID SURFACE B, V114, P164, DOI 10.1016/j.colsurfb.2013.10.006
   Palazzo G, 2015, ADV MATER, V27, P911, DOI 10.1002/adma.201403541
   Panchokarla LS, 2009, ADV MATER, V21, P4726, DOI 10.1002/adma.200901285
   Pandey A, 2017, BIOSENS BIOELECTRON, V91, P225, DOI 10.1016/j.bios.2016.12.041
   Pandey S, 2019, WASTE MANAGE, V88, P48, DOI 10.1016/j.wasman.2019.03.023
   Pantelopoulos A, 2010, IEEE T INF TECHNOL B, V14, P613, DOI 10.1109/TITB.2010.2040085
   Park HJ, 2010, CARBON, V48, P1088, DOI 10.1016/j.carbon.2009.11.030
   Park MVDZ, 2017, ACS NANO, V11, P9574, DOI 10.1021/acsnano.7b04120
   Park S, 2006, ANAL CHIM ACTA, V556, P46, DOI 10.1016/j.aca.2005.05.080
   Park S, 2009, NAT NANOTECHNOL, V4, P217, DOI [10.1038/NNANO.2009.58, 10.1038/nnano.2009.58]
   Park S, 2009, NANO LETT, V9, P1593, DOI 10.1021/nl803798y
   Parvez K, 2014, J AM CHEM SOC, V136, P6083, DOI 10.1021/ja5017156
   Patnaik A, 2015, IEEE PHOTONIC TECH L, V27, P2437, DOI 10.1109/LPT.2015.2467189
   Paulitz T.C., 2003, BIOLOGICAL CONTROL G, V39, P103, DOI [10.1146/ANNUREV.PHYTO.39.1.103,1, DOI 10.1146/ANNUREV.PHYTO.39.1.103,1]
   Pei SF, 2012, CARBON, V50, P3210, DOI 10.1016/j.carbon.2011.11.010
   Pena-Bahamonde J, 2018, J NANOBIOTECHNOL, V16, DOI 10.1186/s12951-018-0400-z
   Peng GM, 2016, ACS APPL MATER INTER, V8, P7403, DOI 10.1021/acsami.6b01188
   Peng HP, 2015, SENSOR ACTUAT B-CHEM, V207, P269, DOI 10.1016/j.snb.2014.10.059
   Peng J, 2012, NANO LETT, V12, P844, DOI 10.1021/nl2038979
   Peng S, 2003, NANO LETT, V3, P513, DOI 10.1021/nl034064u
   Perez-Bustamante R, 2014, J ALLOY COMPD, V615, pS578, DOI 10.1016/j.jallcom.2014.01.225
   Phan DT, 2014, INT J HYDROGEN ENERG, V39, P620, DOI 10.1016/j.ijhydene.2013.08.107
   Loan PTK, 2018, BIOSENS BIOELECTRON, V99, P85, DOI 10.1016/j.bios.2017.07.045
   Phiri J, 2017, MATER SCI ENG B-ADV, V215, P9, DOI 10.1016/j.mseb.2016.10.004
   Pienutsa N, 2021, NANOTECHNOLOGY, V32, DOI 10.1088/1361-6528/abcfea
   Premkumar T, 2012, PROG POLYM SCI, V37, P515, DOI 10.1016/j.progpolymsci.2011.08.003
   Pumera M, 2011, MATER TODAY, V14, P308, DOI 10.1016/S1369-7021(11)70160-2
   Qaddare SH, 2017, BIOSENS BIOELECTRON, V89, P773, DOI 10.1016/j.bios.2016.10.033
   Qazi M, 2007, APPL PHYS LETT, V91, DOI 10.1063/1.2820387
   Qi M, 2016, RSC ADV, V6, P39180, DOI 10.1039/c6ra04975c
   Qian L, 2014, RSC ADV, V4, P38273, DOI 10.1039/c4ra07707e
   Qian ZS, 2013, RSC ADV, V3, P14571, DOI 10.1039/c3ra42066c
   Qu Y, 2013, BIOSENS BIOELECTRON, V44, P85, DOI 10.1016/j.bios.2013.01.011
   Tran QT, 2014, SENSOR ACTUAT B-CHEM, V194, P45, DOI 10.1016/j.snb.2013.12.062
   QUINN DM, 1987, CHEM REV, V87, P955, DOI 10.1021/cr00081a005
   Rafiee J, 2012, NAT MATER, V11, P217, DOI [10.1038/NMAT3228, 10.1038/nmat3228]
   Rahman MSA, 2013, J FOOD ENG, V114, P346, DOI 10.1016/j.jfoodeng.2012.08.026
   Rathi K, 2020, ADV MATER INTERFACES, V7, DOI 10.1002/admi.202000140
   Ray TR, 2019, CHEM REV, V119, P5461, DOI 10.1021/acs.chemrev.8b00573
   Ren HB, 2018, SENSOR ACTUAT B-CHEM, V266, P506, DOI 10.1016/j.snb.2018.03.130
   Ren XD, 2016, APPL PHYS LETT, V108, DOI 10.1063/1.4941801
   Ren X, 2017, ACS APPL MATER INTER, V9, P37637, DOI 10.1021/acsami.7b13416
   Ren YJ, 2012, APPL PHYS LETT, V100, DOI 10.1063/1.4704803
[truncated: 3,831,029 more chars]
