# Supplementary material for: Hotspots and trends of electrochemical biosensor technology: a bibliometric analysis from 2003 to 2023
Source: RSC Adv. 2023 Oct 19;13(44):30704–17. doi: 10.1039/d3ra05889a (PMC10585615; doi:10.1039/d3ra05889a)
Supplement: RA-013-D3RA05889A-s001 [file RA-013-D3RA05889A-s001.zip › data-45.xlsx]

## Sheet: Sheet1
FN Clarivate Analytics Web of Science
VR 1.0
PT J
AU He, W
Yang, QJ
Liu, ZH
Yu, XB
Xu, DK
AF He, W
Yang, QJ
Liu, ZH
Yu, XB
Xu, DK
TI DNA array biosensor based on electrochemical hybridization and detection
SO ANALYTICAL LETTERS
LA English
DT Article
DE DNA array biosensor; nucleic acids detection; electrochemical
hybridization
ID IMMOBILIZATION; DISCRIMINATION; AMPLIFICATION; RECOGNITION; MONOLAYER;
SEQUENCES; SENSOR; ASSAYS; FILMS
AB A novel array biosensor was developed to assay DNA fragments in which the electrochemical method was used to accomplish rapid hybridization as well as detection. The DNA capture probes were immobilized on a photolithographically gold array electrode by self-assembly and chemical conjugation technique. The target sequence was detected by coupling avidin-alkaline phosphatease to the biotinylated…
C1 Inst Radiat Med, Dept Biochem, Beijing 100850, Peoples R China.
RP Xu, DK (corresponding author), Inst Radiat Med, Dept Biochem, 27 Taiping Rd, Beijing 100850, Peoples R China.
EM xudk@nic.bmi.ac.cn
CR de Lumley-Woodyear T, 1999, ANAL CHEM, V71, P394, DOI 10.1021/ac980758p
Drummond TG, 2003, NAT BIOTECHNOL, V21, P1192, DOI 10.1038/nbt873
Fojta M, 2004, J AM CHEM SOC, V126, P6532, DOI 10.1021/ja048781h
Forster AH, 2001, BIOSENS BIOELECTRON, V16, P187, DOI 10.1016/S0956-5663(01)00121-X
FUJIYAMA A, 1983, NUCLEIC ACIDS RES, V11, P4601, DOI 10.1093/nar/11.13.4601
Ge CW, 2003, BIOSENS BIOELECTRON, V18, P53, DOI 10.1016/S0956-5663(02)00115-X
HASHIMOTO K, 1994, ANAL CHEM, V66, P3830, DOI 10.1021/ac00093a045
Heaton RJ, 2001, P NATL ACAD SCI USA, V98, P3701, DOI 10.1073/pnas.071623998
Kara P, 2004, ANAL CHIM ACTA, V518, P69, DOI 10.1016/j.aca.2004.04.004
Kerman K, 2004, ANAL CHEM, V76, P1877, DOI 10.1021/ac0351872
Kerman K, 2002, ANAL CHIM ACTA, V462, P39, DOI 10.1016/S0003-2670(02)00308-2
LIGIER FS, 2002, ANAL CHEM, V74, P713
Liu YJ, 2002, ANAL CHEM, V74, P3063, DOI 10.1021/ac020094q
Liu ZH, 2001, CHINESE J ANAL CHEM, V29, P997
Marrazza G, 1999, ANAL CHIM ACTA, V387, P297, DOI 10.1016/S0003-2670(99)00051-3
Marrazza G, 1999, BIOSENS BIOELECTRON, V14, P43, DOI 10.1016/S0956-5663(98)00102-X
Maruyama K, 2002, ANAL CHEM, V74, P3698, DOI 10.1021/ac011148j
Ozkan D, 2002, ANAL CHEM, V74, P5931, DOI 10.1021/ac0257905
Ozsoz M, 2003, ANAL CHEM, V75, P2181, DOI 10.1021/ac026212r
Palecek E, 2002, ANAL CHIM ACTA, V469, P73, DOI 10.1016/S0003-2670(01)01605-1
Palecek E, 2001, ANAL CHEM, V73, p74A, DOI 10.1021/ac0123936
Prix L, 2002, CLIN CHEM, V48, P428
Qian XP, 2002, ANAL CHEM, V74, P1805, DOI 10.1021/ac011042o
Seong GH, 2002, ANAL CHEM, V74, P3372, DOI 10.1021/ac020069k
Trau D, 2002, ANAL CHEM, V74, P3168, DOI 10.1021/ac020053u
Wang J, 1997, ELECTROANAL, V9, P395, DOI 10.1002/elan.1140090508
Wang J, 1997, BIOSENS BIOELECTRON, V12, P587, DOI 10.1016/S0956-5663(96)00076-0
Wang J, 2003, ANAL CHEM, V75, P4667, DOI 10.1021/ac034411k
Wang J, 2002, TALANTA, V56, P931, DOI 10.1016/S0039-9140(01)00653-1
Wang J, 2002, ANAL CHIM ACTA, V469, P63, DOI 10.1016/S0003-2670(01)01399-X
Wang J, 1996, ANAL CHEM, V68, P2629, DOI 10.1021/ac9602433
Wang J, 1996, ANAL CHIM ACTA, V326, P141, DOI 10.1016/0003-2670(96)00042-6
Wang J, 2001, ANAL CHEM, V73, P5576, DOI 10.1021/ac0107148
Weidenhammer EM, 2002, CLIN CHEM, V48, P1873
Xu DK, 2001, ELECTROANAL, V13, P882, DOI 10.1002/1521-4109(200106)13:10<882::AID-ELAN882>3.0.CO;2-B
NR 35
TC 14
Z9 14
U1 0
U2 19
PU TAYLOR & FRANCIS INC
PI PHILADELPHIA
PA 530 WALNUT STREET, STE 850, PHILADELPHIA, PA 19106 USA
SN 0003-2719
EI 1532-236X
J9 ANAL LETT
JI Anal. Lett.
PY 2005
VL 38
IS 15
BP 2567
EP 2578
DI 10.1080/00032710500369752
PG 12
WC Chemistry, Analytical
WE Science Citation Index Expanded (SCI-EXPANDED)
SC Chemistry
GA 000PQ
UT WOS:000234474700005
DA 2023-10-07
ER
PT J
AU Shan, D
He, YY
Wang, SX
Xue, HG
Zheng, H
AF Shan, Dan
He, Yuanyuan
Wang, Shanxia
Xue, Huaiguo
Zheng, Hao
TI A porous poly(acrylonitrile-<i>co</i>-acrylic acid) film-based glucose
biosensor constructed by electrochemical entrapment
SO ANALYTICAL BIOCHEMISTRY
LA English
DT Article
DE glucose biosensor; electrochemical entrapment;
poly(acrylonitrile-co-acrylic acid); porous film; copolymer
ID MICROPOROUS MEMBRANES; OXIDASE; ELECTRODE; IMMOBILIZATION; POLYPYRROLE;
POLYMER
AB A novel glucose biosensor was constructed by electrochemical entrapment of glucose oxidase (GOD) into porous poly(acrylonitrile-co-acrylic acid), which was synthesized via radical polymerization of acrylonitrile and acrylic acid. The obtained biosensor showed a better stability and higher sensitivity than the biosensor prepared by simple physical adsorption. Effects of some experimental variab…
C1 Yangzhou Univ, Sch Chem & Chem Engn, Yangzhou 225002, Peoples R China.
Zhejiang Univ, Dept Chem, Hangzhou 310027, Peoples R China.
C3 Yangzhou University; Zhejiang University
RP Xue, HG (corresponding author), Yangzhou Univ, Sch Chem & Chem Engn, Yangzhou 225002, Peoples R China.
EM chhgxue@yzu.edu.cn
RI Shan, Dan/AAH-4160-2019
OI Shan, Dan/0000-0002-2965-8610
CR [Anonymous], 2001, ELECTROCHEMICAL METH
BINKS BP, 1992, THIN SOLID FILMS, V209, P280, DOI 10.1016/0040-6090(92)90688-8
BRIGHT HJ, 1969, J BIOL CHEM, V244, P3625
Chiti G, 2001, ANAL CHIM ACTA, V427, P155, DOI 10.1016/S0003-2670(00)00985-5
Cho JH, 1996, SENSOR ACTUAT B-CHEM, V30, P137, DOI 10.1016/0925-4005(95)01756-L
CONNOLLY P, 1995, BIOSENS BIOELECTRON, V10, P1, DOI 10.1016/0956-5663(95)96789-2
Cosnier S, 1999, ELECTROCHIM ACTA, V44, P1833, DOI 10.1016/S0013-4686(98)00294-1
Cosnier S, 1999, BIOSENS BIOELECTRON, V14, P443, DOI 10.1016/S0956-5663(99)00024-X
GLEZER V, 1993, J AM CHEM SOC, V115, P2533, DOI 10.1021/ja00059a072
HU JY, 1995, J RARE EARTH, V13, P144
Ivnitski D, 1999, BIOSENS BIOELECTRON, V14, P599, DOI 10.1016/S0956-5663(99)00039-1
Jawaheer S, 2003, BIOSENS BIOELECTRON, V18, P1429, DOI 10.1016/S0956-5663(03)00073-3
Kesting RE, 1985, SYNTHETIC POLYM MEMB
KOBAYASHI T, 1995, CHEM LETT, P927, DOI 10.1246/cl.1995.927
Malhotra BD, 2003, SENSOR ACTUAT B-CHEM, V91, P117, DOI 10.1016/S0925-4005(03)00075-3
MU SL, 1991, J ELECTROANAL CHEM, V304, P7
Mu SL, 1996, SENSOR ACTUAT B-CHEM, V31, P155, DOI 10.1016/0925-4005(96)80060-8
Muguruma H, 2000, ANAL CHEM, V72, P2671, DOI 10.1021/ac000014n
NAU V, 1979, ANAL CHEM, V51, P424, DOI 10.1021/ac50039a024
Piro B, 2000, J ELECTROANAL CHEM, V486, P133, DOI 10.1016/S0022-0728(00)00129-7
Piro B, 2001, J ELECTROANAL CHEM, V512, P101, DOI 10.1016/S0022-0728(01)00595-2
Prestwich GD, 1998, J CONTROL RELEASE, V53, P93, DOI 10.1016/S0168-3659(97)00242-3
Pritchard J, 2004, BIOSENS BIOELECTRON, V20, P765, DOI 10.1016/j.bios.2004.06.008
Reddy SM, 1997, ANAL CHIM ACTA, V350, P77, DOI 10.1016/S0003-2670(97)00315-2
Rubtsova MY, 1998, BIOSENS BIOELECTRON, V13, P75, DOI 10.1016/S0956-5663(97)00072-9
Sharma AL, 2003, CURR APPL PHYS, V3, P239, DOI 10.1016/S1567-1739(02)00209-2
Sung WJ, 2003, BIOSENS BIOELECTRON, V18, P1231, DOI 10.1016/S0956-5663(03)00091-5
SWOBODA BEP, 1965, J BIOL CHEM, V240, P2209
Tsuji H, 1997, ELECTROANAL, V9, P161, DOI 10.1002/elan.1140090215
Uang YM, 2003, BIOSENS BIOELECTRON, V19, P141, DOI 10.1016/S0956-5663(03)00168-4
Uehara T, 2003, NUCL MED BIOL, V30, P327, DOI 10.1016/S0969-8051(02)00437-7
Wang G, 2003, BIOSENS BIOELECTRON, V18, P335, DOI 10.1016/S0956-5663(02)00152-5
WEIBEL MK, 1971, J BIOL CHEM, V246, P2734
Xue HG, 2005, BIOSENS BIOELECTRON, V20, P2330, DOI 10.1016/j.bios.2004.07.018
Ying L, 2002, J MEMBRANE SCI, V208, P361, DOI 10.1016/S0376-7388(02)00325-3
Zheng H, 2002, BIOSENS BIOELECTRON, V17, P541, DOI 10.1016/S0956-5663(02)00010-6
NR 36
TC 41
Z9 42
U1 2
U2 32
PU ACADEMIC PRESS INC ELSEVIER SCIENCE
PI SAN DIEGO
PA 525 B ST, STE 1900, SAN DIEGO, CA 92101-4495 USA
SN 0003-2697
EI 1096-0309
J9 ANAL BIOCHEM
JI Anal. Biochem.
PD SEP 15
PY 2006
VL 356
IS 2
BP 215
EP 221
DI 10.1016/j.ab.2006.06.005
PG 7
WC Biochemical Research Methods; Biochemistry & Molecular Biology;
Chemistry, Analytical
WE Science Citation Index Expanded (SCI-EXPANDED)
SC Biochemistry & Molecular Biology; Chemistry
GA 084HJ
UT WOS:000240523700007
PM 16842730
DA 2023-10-07
ER
PT J
AU Kerman, K
Kobayashi, M
Tamiya, E
AF Kerman, K
Kobayashi, M
Tamiya, E
TI Recent trends in electrochemical DNA biosensor technology
SO MEASUREMENT SCIENCE AND TECHNOLOGY
LA English
DT Review
DE electrochemical DNA hybridization biosensor; transduction of DNA
hybridization; DNA recognition interface; redox-labels; label-free
detection; metal nanoparticles; electrical detection
ID HEPATITIS-B-VIRUS; POLYMERASE-CHAIN-REACTION; PEPTIDE NUCLEIC-ACID;
AMPLIFIED AMPEROMETRIC DETECTION; ASSEMBLED ALKANETHIOL MONOLAYER;
SINGLE-BASE MISMATCHES; V-LEIDEN MUTATION; METHYLENE-BLUE; LABEL-FREE;
ELECTRONIC DETECTION
AB Recent trends and challenges in the electrochemical methods for the detection of DNA hybridization are reviewed. Electrochemistry has superior properties over the other existing measurement systems, because electrochemical biosensors can provide rapid, simple and low-cost on-field detection. Electrochemical measurement protocols are also suitable for mass fabrication of miniaturized devices. E…
C1 Japan Adv Inst Sci & Technol, Sch Mat Sci, Tatsunokuchi, Ishikawa 9231292, Japan.
C3 Japan Advanced Institute of Science & Technology (JAIST)
RP Tamiya, E (corresponding author), Japan Adv Inst Sci & Technol, Sch Mat Sci, 1-1 Asahidai, Tatsunokuchi, Ishikawa 9231292, Japan.
EM tamiya@jaist.ac.jp
RI Tamiya, Eiichi/M-6111-2018
OI Tamiya, Eiichi/0000-0002-7646-4827
CR Abreu FC, 2002, BIOSENS BIOELECTRON, V17, P913, DOI 10.1016/S0956-5663(02)00082-9
Authier L, 2001, ANAL CHEM, V73, P4450, DOI 10.1021/ac0103221
Boon EM, 2002, NAT BIOTECHNOL, V20, P282, DOI 10.1038/nbt0302-282
Braun E, 1998, NATURE, V391, P775, DOI 10.1038/35826
Cai H, 2002, ANALYST, V127, P803, DOI 10.1039/b200555g
Cai H, 2003, ANAL BIOANAL CHEM, V375, P287, DOI 10.1007/s00216-002-1652-9
Campbell CN, 2002, ANAL CHEM, V74, P158, DOI 10.1021/ac015602v
Cloarec JP, 2002, BIOSENS BIOELECTRON, V17, P405, DOI 10.1016/S0956-5663(01)00282-2
de Lumley-Woodyear T, 1999, ANAL CHEM, V71, P535, DOI 10.1021/ac980770h
Dequaire M, 2002, ANAL CHEM, V74, P4370, DOI 10.1021/ac025541g
Drummond TG, 2003, NAT BIOTECHNOL, V21, P1192, DOI 10.1038/nbt873
Erdem A, 2000, ANAL CHIM ACTA, V422, P139, DOI 10.1016/S0003-2670(00)01058-8
Erdem A, 1999, ELECTROANAL, V11, P586
Erdem A, 1999, ELECTROANAL, V11, P1372, DOI 10.1002/(SICI)1521-4109(199912)11:18<1372::AID-ELAN1372>3.0.CO;2-4
Erdem A, 2001, ANAL CHIM ACTA, V437, P107, DOI 10.1016/S0003-2670(01)00942-4
Evtugyn G, 2003, ANAL CHIM ACTA, V479, P125, DOI 10.1016/S0003-2670(02)01540-4
Fan CH, 2003, P NATL ACAD SCI USA, V100, P9134, DOI 10.1073/pnas.1633515100
Farace G, 2002, BIOELECTROCHEMISTRY, V55, P1, DOI 10.1016/S1567-5394(01)00166-9
Fink HW, 1999, NATURE, V398, P407, DOI 10.1038/18855
Fritz J, 2002, P NATL ACAD SCI USA, V99, P14142, DOI 10.1073/pnas.232276699
Gil ED, 2002, J PHARMACEUT BIOMED, V29, P579, DOI 10.1016/S0731-7085(01)00700-2
Gooding JJ, 2002, ELECTROANAL, V14, P1149, DOI 10.1002/1521-4109(200209)14:17<1149::AID-ELAN1149>3.0.CO;2-8
Gooding JJ, 2003, CHEM COMMUN, P1938, DOI 10.1039/b305798b
Hashimoto K, 2001, LAB CHIP, V1, P61, DOI 10.1039/b103851f
Hashimoto K, 1998, SENSOR ACTUAT B-CHEM, V46, P220, DOI 10.1016/S0925-4005(98)00121-X
HASHIMOTO K, 1994, ANAL CHIM ACTA, V286, P219, DOI 10.1016/0003-2670(94)80163-0
HASHIMOTO K, 1994, ANAL CHEM, V66, P3830, DOI 10.1021/ac00093a045
Hason S, 2002, TALANTA, V56, P905, DOI 10.1016/S0039-9140(01)00664-6
Huang TJ, 2002, NUCLEIC ACIDS RES, V30, DOI 10.1093/nar/gnf054
Jelen F, 1997, J ELECTROANAL CHEM, V427, P49, DOI 10.1016/S0022-0728(96)05030-9
Jelen F, 2002, BIOELECTROCHEMISTRY, V55, P165, DOI 10.1016/S1567-5394(01)00143-8
Jelen F, 2002, ANAL CHEM, V74, P4788, DOI 10.1021/ac0200771
Ju HX, 2003, ANAL BIOCHEM, V313, P255, DOI 10.1016/S0003-2697(02)00625-5
Kara P, 2002, ELECTROANAL, V14, P1685, DOI 10.1002/elan.200290011
Kara P, 2002, ELECTROCHEM COMMUN, V4, P705, DOI 10.1016/S1388-2481(02)00428-9
Katz E, 2003, ELECTROANAL, V15, P913, DOI 10.1002/elan.200390114
Kelley SO, 1999, NUCLEIC ACIDS RES, V27, P4830, DOI 10.1093/nar/27.24.4830
Kerman K, 2003, ELECTROANAL, V15, P667, DOI 10.1002/elan.200390084
Kerman K, 2002, ANAL CHIM ACTA, V462, P39, DOI 10.1016/S0003-2670(02)00308-2
Kobayashi M, 2001, ELECTROCHEMISTRY, V69, P1013, DOI 10.5796/electrochemistry.69.1013
KOBAYASHI M, 2001, NEW TECH JAPAN, V29, P11
Lee TY, 2001, ANAL CHEM, V73, P5629, DOI 10.1021/ac015572w
Lewis FD, 1997, SCIENCE, V277, P673, DOI 10.1126/science.277.5326.673
Li J, 2003, NANO LETT, V3, P597, DOI 10.1021/nl0340677
Long YT, 2003, J AM CHEM SOC, V125, P8724, DOI 10.1021/ja034684x
Lucarelli F, 2002, BIOELECTROCHEMISTRY, V58, P113, DOI 10.1016/S1567-5394(02)00133-0
Lucarelli F, 2002, ANAL CHIM ACTA, V469, P93, DOI 10.1016/S0003-2670(02)00605-0
Marques LPJ, 2003, CLIN CHEM LAB MED, V41, P475, DOI 10.1515/CCLM.2003.071
Masarik M, 2003, ANAL CHEM, V75, P2663, DOI 10.1021/ac020788z
Meric B, 2002, J PHARMACEUT BIOMED, V30, P1339, DOI 10.1016/S0731-7085(02)00477-6
Meric B, 2002, ELECTROANAL, V14, P1245, DOI 10.1002/1521-4109(200210)14:18<1245::AID-ELAN1245>3.0.CO;2-V
Meric B, 2002, TALANTA, V56, P837, DOI 10.1016/S0039-9140(01)00650-6
MILLAN KM, 1993, ANAL CHEM, V65, P2317, DOI 10.1021/ac00065a025
MILLAN KM, 1994, ANAL CHEM, V66, P2943, DOI 10.1021/ac00090a023
Miller MM, 2001, J MAGN MAGN MATER, V225, P138, DOI 10.1016/S0304-8853(00)01242-7
Minunni M, 2003, ANAL CHIM ACTA, V481, P55, DOI 10.1016/S0003-2670(03)00065-5
Mori T, 2002, POLYM J, V34, P624, DOI 10.1295/polymj.34.624
Napier ME, 1997, BIOCONJUGATE CHEM, V8, P906, DOI 10.1021/bc9701149
Okahata Y, 1998, J AM CHEM SOC, V120, P6165, DOI 10.1021/ja980165w
Oster J, 2001, J MAGN MAGN MATER, V225, P145, DOI 10.1016/S0304-8853(00)01243-9
Ozkan D, 2002, ELECTROCHEM COMMUN, V4, P796, DOI 10.1016/S1388-2481(02)00448-4
Ozkan D, 2002, BIOELECTROCHEMISTRY, V58, P119, DOI 10.1016/S1567-5394(02)00131-7
Ozkan D, 2002, ANAL CHEM, V74, P5931, DOI 10.1021/ac0257905
Ozsoz M, 2003, ANAL CHEM, V75, P2181, DOI 10.1021/ac026212r
Ozsoz M, 2003, ELECTROANAL, V15, P613, DOI 10.1002/elan.200390077
Palecek E, 2002, ANAL CHIM ACTA, V469, P73, DOI 10.1016/S0003-2670(01)01605-1
Park SJ, 2002, SCIENCE, V295, P1503, DOI 10.1126/science.1067003
Patolsky F, 2003, ANGEW CHEM INT EDIT, V42, P2372, DOI 10.1002/anie.200250379
Patolsky F, 2003, CHEM-EUR J, V9, P1137, DOI 10.1002/chem.200390131
Patolsky F, 2002, J AM CHEM SOC, V124, P770, DOI 10.1021/ja0119752
Patolsky F, 2001, NAT BIOTECHNOL, V19, P253, DOI 10.1038/85704
PIUNNO PAE, 1994, ANAL CHIM ACTA, V288, P205, DOI 10.1016/0003-2670(93)E0611-A
Pividori MI, 2001, BIOSENS BIOELECTRON, V16, P1133, DOI 10.1016/S0956-5663(01)00242-1
Porath D, 2000, NATURE, V403, P635, DOI 10.1038/35001029
Sato K, 2003, J AM CHEM SOC, V125, P8102, DOI 10.1021/ja034876s
Sawata S, 1999, BIOSENS BIOELECTRON, V14, P397, DOI 10.1016/S0956-5663(99)00018-4
Thorp HH, 1998, TRENDS BIOTECHNOL, V16, P117, DOI 10.1016/S0167-7799(97)01162-1
Vernon SD, 2003, BMC INFECT DIS, V3, DOI 10.1186/1471-2334-3-12
Wang J, 2003, ANAL CHEM, V75, P4667, DOI 10.1021/ac034411k
Wang J, 2003, ANAL CHIM ACTA, V482, P149, DOI 10.1016/S0003-2670(03)00206-X
Wang J, 2003, J AM CHEM SOC, V125, P3214, DOI 10.1021/ja029668z
Wang J, 2003, LANGMUIR, V19, P989, DOI 10.1021/la026697e
Wang J, 2002, TALANTA, V56, P931, DOI 10.1016/S0039-9140(01)00653-1
Wang J, 2002, ANALYST, V127, P1279, DOI 10.1039/b207424a
Wang J, 2002, J AM CHEM SOC, V124, P4208, DOI 10.1021/ja0255709
Wang J, 1998, BIOELECTROCH BIOENER, V45, P33, DOI 10.1016/S0302-4598(98)00075-0
Wang J, 2001, ANAL CHEM, V73, P5576, DOI 10.1021/ac0107148
Wang J, 2001, LANGMUIR, V17, P5739, DOI 10.1021/la011002f
WANG J, 2002, ANAL CHIM ACTA, V288, P205
Wong ELS, 2003, ANAL CHEM, V75, P3845, DOI 10.1021/ac034129d
Yamashita K, 2002, ANAL BIOCHEM, V306, P188, DOI 10.1006/abio.2002.5822
Yamashita K, 2002, BIOCONJUGATE CHEM, V13, P1193, DOI 10.1021/bc025519u
Yang IV, 2002, ANAL CHEM, V74, P347, DOI 10.1021/ac0109063
Ye YK, 2003, BIOSENS BIOELECTRON, V18, P1501, DOI 10.1016/S0956-5663(03)00121-0
Yu CJ, 2001, J AM CHEM SOC, V123, P11155, DOI 10.1021/ja010045f
Zhang YC, 2003, ANAL CHEM, V75, P3267, DOI 10.1021/ac034445s
Zhang YC, 2002, ANAL BIOANAL CHEM, V374, P1050, DOI 10.1007/s00216-002-1604-4
Zhou LP, 2003, J AM CHEM SOC, V125, P1431, DOI 10.1021/ja0290274
Zhu NN, 2003, ANALYST, V128, P260, DOI 10.1039/b211987k
NR 99
TC 284
Z9 299
U1 16
U2 258
PU IOP PUBLISHING LTD
PI BRISTOL
PA TEMPLE CIRCUS, TEMPLE WAY, BRISTOL BS1 6BE, ENGLAND
SN 0957-0233
EI 1361-6501
J9 MEAS SCI TECHNOL
JI Meas. Sci. Technol.
PD FEB
PY 2004
VL 15
IS 2
BP R1
EP R11
AR PII S0957-0233(04)56971-0
DI 10.1088/0957-0233/15/2/R01
PG 11
WC Engineering, Multidisciplinary; Instruments & Instrumentation
WE Science Citation Index Expanded (SCI-EXPANDED)
SC Engineering; Instruments & Instrumentation
GA 774AH
UT WOS:000188957200001
DA 2023-10-07
ER
PT J
AU Ioannou, AK
Pantazaki, AA
Girousi, STH
Millot, MC
Vidal-Madjar, C
Voulgaropoulos, AN
AF Ioannou, AK
Pantazaki, AA
Girousi, STH
Millot, MC
Vidal-Madjar, C
Voulgaropoulos, AN
TI DNA biosensor based on carbon paste electrodes modified by polymer
multilayer
SO ELECTROANALYSIS
LA English
DT Article
DE DNA biosensor; guanine; polymers; voltammetry; electroanalysis
ID QUARTZ-CRYSTAL MICROBALANCE; ELECTROCHEMICAL BIOSENSORS; DAMAGE;
HYBRIDIZATION; SURFACES; ASSAY
AB An electrochemical DNA biosensor was developed by DNA immobilization at the electrode surface and its electrochemical behavior was studied in relation with different materials added in the paste. The aim was to study new materials for the development of new electrode surfaces, to be applied in the study of DNA-drug interactions. New electrochemical sensing materials using polymer multilayers w…
C1 Aristotle Univ Thessaloniki, Dept Chem, Analyt Chem Lab, Thessaloniki 54124, Greece.
Aristotle Univ Thessaloniki, Dept Chem, Biochem Lab, Thessaloniki 54124, Greece.
Univ Paris 12, CNRS, Lab Rech Polymeres, F-94320 Thiais, France.
C3 Aristotle University of Thessaloniki; Aristotle University of
Thessaloniki; Universite Paris-Est-Creteil-Val-de-Marne (UPEC); Centre
National de la Recherche Scientifique (CNRS)
RP Voulgaropoulos, AN (corresponding author), Aristotle Univ Thessaloniki, Dept Chem, Analyt Chem Lab, Thessaloniki 54124, Greece.
EM voulgaro@chem.auth.gr
RI PANTAZAKI, Anastasia/AAO-2999-2021
OI PANTAZAKI, Anastasia/0000-0003-3791-6955; GIROUSI,
STELLA/0000-0002-1687-9908
CR Alegret S, 1996, BIOSENS BIOELECTRON, V11, P35, DOI 10.1016/0956-5663(96)83711-0
Atanasov P, 1996, ELECTROANAL, V8, P158, DOI 10.1002/elan.1140080212
Bassil N, 2003, SENSOR ACTUAT B-CHEM, V94, P313, DOI 10.1016/S0925-4005(03)00462-3
BLACKBURN MG, 1990, NUCL ACIDS CHEM BIOL
Cadet J, 1998, FREE RADICAL RES, V29, P541, DOI 10.1080/10715769800300581
Ciolkowski ML, 2000, J PHARMACEUT BIOMED, V22, P1037, DOI 10.1016/S0731-7085(00)00310-1
Cosnier S, 1999, BIOSENS BIOELECTRON, V14, P443, DOI 10.1016/S0956-5663(99)00024-X
Gherghi IC, 2004, ANAL CHIM ACTA, V505, P135, DOI 10.1016/S0003-2670(03)00352-0
Gherghi IC, 2003, INT J ENVIRON AN CH, V83, P693, DOI 10.1080/0306731021000008586
Helbock HJ, 1998, P NATL ACAD SCI USA, V95, P288, DOI 10.1073/pnas.95.1.288
Kilinc E, 1998, ELECTROANAL, V10, P273, DOI 10.1002/(SICI)1521-4109(199804)10:4<273::AID-ELAN273>3.3.CO;2-F
LEV O, 1998, ANAL CHEM, V37, pA22
Levine AJ, 1997, CELL, V88, P323, DOI 10.1016/S0092-8674(00)81871-1
Mascini M, 2001, PURE APPL CHEM, V73, P23, DOI 10.1351/pac200173010023
MASCINI M, 2001, FRESEN J ANAL CHEM, V15, P369
Miller V, 2001, ANTIVIR THER, V6, P1
Niu JJ, 1999, ANAL COMMUN, V36, P81, DOI 10.1039/a900896i
Niu JJ, 2002, SENSOR ACTUAT B-CHEM, V82, P250, DOI 10.1016/S0925-4005(01)01019-X
PALECEK E, 1986, BIOELECTROCH BIOENER, V15, P275, DOI 10.1016/0302-4598(86)80033-2
Palecek E, 1998, BIOSENS BIOELECTRON, V13, P621, DOI 10.1016/S0956-5663(98)00017-7
Palecek E, 2001, ANAL CHEM, V73, p74A, DOI 10.1021/ac0123936
PALECEK M, 2002, ENCY ELECTROCHEMISTR, P46
Pope LH, 2001, LANGMUIR, V17, P8300, DOI 10.1021/la0109821
ROGERS KR, 2001, ANAL CHIM ACTA, V51, P444
TURNER APF, 1987, BIOSENSORS FUNDAMENT, pCH12
Wang J, 2000, NUCLEIC ACIDS RES, V28, P3011, DOI 10.1093/nar/28.16.3011
Wang J, 1999, BIOELECTROCH BIOENER, V48, P477, DOI 10.1016/S0302-4598(99)00003-3
Wang J, 1998, J AM CHEM SOC, V120, P5852, DOI 10.1021/ja9742747
WANG J, 2002, ELECTROANAL, V21, P14
Wang JL, 2001, PROG BIOCHEM BIOPHYS, V28, P125
Zhang S, 2000, BIOSENS BIOELECTRON, V15, P273, DOI 10.1016/S0956-5663(00)00076-2
NR 31
TC 11
Z9 11
U1 0
U2 12
PU WILEY-V C H VERLAG GMBH
PI WEINHEIM
PA POSTFACH 101161, 69451 WEINHEIM, GERMANY
SN 1040-0397
EI 1521-4109
J9 ELECTROANAL
JI Electroanalysis
PD MAR
PY 2006
VL 18
IS 5
BP 456
EP 464
DI 10.1002/elan.200503421
PG 9
WC Chemistry, Analytical; Electrochemistry
WE Science Citation Index Expanded (SCI-EXPANDED)
SC Chemistry; Electrochemistry
GA 021LC
UT WOS:000235983700004
DA 2023-10-07
ER
PT J
AU Ekinci, E
Pasahan, A
AF Ekinci, E
Pasahan, A
TI Poly (4-methoxyphenol) film as a galactose-sensing material
SO EUROPEAN POLYMER JOURNAL
LA English
DT Article
DE poly (4-methoxyphenol) film; enzyme electrode; galactose biosensor
ID GLUCOSE-OXIDASE; ELECTROCHEMICAL SYNTHESIS; ENZYME ENTRAPMENT; SENSOR
PROPERTIES; POLYPYRROLE; IMMOBILIZATION; OPTIMIZATION; BIOSENSOR
AB Poly (4-methoxyphenol)-galactose oxidase biosensor for galactose is reported. This amperometric biosensor was prepared in a one-step procedure by electrochemical polymerization of the relevant monomer in the presence of galactose oxidase on Pt electrode surface in a KCl solution at potential of 0.6 V vs. Ag/AgCl. From the steady-state amperometric responses to galactose of the resulting polyme…
C1 Inonu Univ, Fac Arts & Sci, Dept Chem, TR-44069 Malatya, Turkey.
C3 Inonu University
RP Ekinci, E (corresponding author), Inonu Univ, Fac Arts & Sci, Dept Chem, TR-44069 Malatya, Turkey.
EM eekinci@inonu.edu.tr
RI PAŞAHAN, Aziz/ABI-3519-2020; EKİNCİ, ERGUN/ABG-4970-2020
OI EKİNCİ, ERGUN/0000-0001-9841-6642; PASAHAN, Aziz/0000-0002-0657-3884
CR BARTLETT PN, 1992, ANAL CHEM, V64, P138, DOI 10.1021/ac00026a008
Brahim S, 2002, BIOSENS BIOELECTRON, V17, P53, DOI 10.1016/S0956-5663(01)00262-7
BRUNO F, 1977, ELECTROCHIM ACTA, V22, P451, DOI 10.1016/0013-4686(77)85100-1
Cosnier S, 1999, J ELECTROANAL CHEM, V469, P176, DOI 10.1016/S0022-0728(99)00223-5
Ekinci E, 1999, POLYM BULL, V42, P693, DOI 10.1007/s002890050521
Ekinci E, 1998, J APPL POLYM SCI, V68, P145, DOI 10.1002/(SICI)1097-4628(19980404)68:1<145::AID-APP16>3.0.CO;2-#
Ekinci E, 1996, SYNTHETIC MET, V79, P57, DOI 10.1016/0379-6779(96)80131-7
EKINCI E, 1995, TURK J CHEM, V19, P170
EKINCI E, 1995, ELECTROANAL, V7, P1
FORTIER G, 1988, Biotechnology Techniques, V2, P177, DOI 10.1007/BF01875761
FORTIER G, 1990, BIOSENS BIOELECTRON, V5, P473, DOI 10.1016/0956-5663(90)80036-D
FOULDS NC, 1986, J CHEM SOC FARAD T 1, V82, P1259, DOI 10.1039/f19868201259
GLEADI E, 1975, J INTERFACIAL ELECTR, P311
Gülce H, 2002, ENZYME MICROB TECH, V30, P41, DOI 10.1016/S0141-0229(01)00452-5
MU SL, 1994, J ELECTROANAL CHEM, V370, P135
Özden M, 1999, TURK J CHEM, V23, P89
Ozden M, 1998, J APPL POLYM SCI, V68, P1941
Pan DW, 2004, ELECTROCHIM ACTA, V49, P795, DOI 10.1016/j.electacta.2003.09.033
PANDEY PC, 1988, J CHEM SOC FARAD T 1, V84, P2259, DOI 10.1039/f19888402259
YAMAMOTO T, 1980, J POLYM SCI POL LETT, V18, P9, DOI 10.1002/pol.1980.130180103
Yang YF, 1998, SYNTHETIC MET, V92, P173, DOI 10.1016/S0379-6779(98)80108-2
Yao T, 1998, BIOSENS BIOELECTRON, V13, P67, DOI 10.1016/S0956-5663(97)00076-6
NR 22
TC 15
Z9 16
U1 1
U2 22
PU PERGAMON-ELSEVIER SCIENCE LTD
PI OXFORD
PA THE BOULEVARD, LANGFORD LANE, KIDLINGTON, OXFORD OX5 1GB, ENGLAND
SN 0014-3057
EI 1873-1945
J9 EUR POLYM J
JI Eur. Polym. J.
PD AUG
PY 2004
VL 40
IS 8
BP 1605
EP 1608
DI 10.1016/j.eurpolymj.2004.04.020
PG 4
WC Polymer Science
WE Science Citation Index Expanded (SCI-EXPANDED)
SC Polymer Science
GA 847HN
UT WOS:000223383400002
DA 2023-10-07
ER
PT J
AU Aluoch, AO
Amrute, K
Sadik, OA
AF Aluoch, AO
Amrute, K
Sadik, OA
TI Novel electrochemical oral biosensor for histatin
SO SENSOR LETTERS
LA English
DT Article
DE electrochemical biosensor; amperometry; histatin; saliva
ID SALIVA
AB An amperometric biosensor for monitoring the level of saliva protein histatin is described. The biosensor-sensing elements comprise a layer of salivary histatin antibody self-assembled onto a gold quartz crystal by covalent attachment. The biospecific interaction between the immobilized histatin antibody and histatin antigen was monitored via a novel electroactive indicator, silver monodispers…
C1 SUNY Binghamton, Dept Chem, Binghamton, NY 13902 USA.
C3 State University of New York (SUNY) System; State University of New York
(SUNY) Binghamton
RP Sadik, OA (corresponding author), SUNY Binghamton, Dept Chem, POB 6000, Binghamton, NY 13902 USA.
EM osadik@binghamton.edu
RI Aluoch, Austin/O-5113-2016
OI Aluoch, Austin/0000-0001-5356-1571
CR Ahmad M, 2004, J HISTOCHEM CYTOCHEM, V52, P361, DOI 10.1177/002215540405200307
Andreescu S, 2004, PURE APPL CHEM, V76, P861, DOI 10.1351/pac200476040861
Andreescu S, 2004, ANAL CHEM, V76, P2321, DOI 10.1021/ac035436m
Andreescu S, 2004, ANAL CHEM, V76, P552, DOI 10.1021/ac034480z
ATKINSON JC, 1990, J ACQ IMMUN DEF SYND, V3, P41
Bercier JG, 1999, J ORAL PATHOL MED, V28, P26, DOI 10.1111/j.1600-0714.1999.tb01990.x
Blonder R, 1997, J AM CHEM SOC, V119, P10467, DOI 10.1021/ja971980z
Castagnola M, 2001, J CHROMATOGR B, V751, P153, DOI 10.1016/S0378-4347(00)00466-7
Johnson DA, 2000, ARCH ORAL BIOL, V45, P731, DOI 10.1016/S0003-9969(00)00047-9
K'Owino IO, 2003, LANGMUIR, V19, P4344, DOI 10.1021/la0265272
Kavanagh K, 2004, J PHARM PHARMACOL, V56, P285, DOI 10.1211/0022357022971
LAL K, 1992, J ACQ IMMUN DEF SYND, V5, P904
MANDEL ID, 1992, J ORAL PATHOL MED, V21, P209, DOI 10.1111/j.1600-0714.1992.tb00103.x
OPPENHEIM FG, 1986, J BIOL CHEM, V261, P1177
Steele PS, 2002, INVEST OPHTH VIS SCI, V43, pU14
Streckfus CF, 2002, ORAL DIS, V8, P69, DOI 10.1034/j.1601-0825.2002.1o834.x
NR 16
TC 6
Z9 6
U1 1
U2 14
PU AMER SCIENTIFIC PUBLISHERS
PI VALENCIA
PA 26650 THE OLD RD, STE 208, VALENCIA, CA 91381-0751 USA
SN 1546-198X
EI 1546-1971
J9 SENSOR LETT
JI Sens. Lett.
PD JUN
PY 2005
VL 3
IS 2
BP 161
EP 163
DI 10.1166/sl.2005.024
PG 3
WC Chemistry, Analytical; Electrochemistry; Instruments & Instrumentation;
Physics, Applied
WE Science Citation Index Expanded (SCI-EXPANDED)
SC Chemistry; Electrochemistry; Instruments & Instrumentation; Physics
GA 004QE
UT WOS:000234766500010
DA 2023-10-07
ER
PT J
AU Xuan, GS
Kim, MC
Her, DS
Lee, HL
AF Xuan, GS
Kim, MC
Her, DS
Lee, HL
TI Ferrocene derivative mediator bonded sol-gel membrane glucose biosensor
SO CHINESE JOURNAL OF CHEMISTRY
LA English
DT Article
DE biosensor; sol-gel glass; ferrocene derivative; glucose
ID AQUEOUS AMMONIA; OXIDASE; SILICA; ELECTRODE
AB The sol-gel derived glucose biosensor was developed, and the sol-gel membrane was organically modified by N-(3-triethoxysilylpropyl)-ferrocenylmethylamine (FcSi) as sol-gel precursor to make electrochemical biosensor. The structure of biosensor was sol-gel/FcSi+GOx/GC type (glucose oxidase, GOx). The ferrocene mediator was chemically immobilized to the silane network, and GOx was entrapped to …
C1 Qingdao Univ Sci & Technol, Dept Pharm, Qingdao 266042, Shandong, Peoples R China.
Kyungpook Natl Univ, Coll Nat Sci, Dept Chem, Taegu 702701, South Korea.
C3 Qingdao University of Science & Technology; Kyungpook National
University
RP Xuan, GS (corresponding author), Qingdao Univ Sci & Technol, Dept Pharm, Qingdao 266042, Shandong, Peoples R China.
EM xuangsh@hotmail.com
CR AUDEBERT P, 1993, CHEM MATER, V5, P911, DOI 10.1021/cm00031a005
Chen Q, 1998, J AM CHEM SOC, V120, P4582, DOI 10.1021/ja971750k
DEGANI Y, 1988, J AM CHEM SOC, V110, P2615, DOI 10.1021/ja00216a040
Despas C, 1997, TALANTA, V45, P357, DOI 10.1016/S0039-9140(97)00138-0
Gun J, 1996, ANAL CHIM ACTA, V336, P95, DOI 10.1016/S0003-2670(96)00354-6
Hodak J, 1997, LANGMUIR, V13, P2708, DOI 10.1021/la962014h
Jennane J, 1996, CAN J CHEM, V74, P2509, DOI 10.1139/v96-281
Kurnik RT, 1998, J ELECTROCHEM SOC, V145, P4119, DOI 10.1149/1.1838924
MACCRAITH BD, 1993, SENSOR ACTUAT B-CHEM, V11, P29, DOI 10.1016/0925-4005(93)85235-3
PANDEY PC, 2001, ELECTROANAL, V13, P18
Salimi A, 2004, ANAL BIOCHEM, V333, P49, DOI 10.1016/j.ab.2004.06.039
SCHUHMANN W, 1995, BIOSENS BIOELECTRON, V10, P181, DOI 10.1016/0956-5663(95)96805-9
Shankaran DR, 2003, ANAL CHIM ACTA, V478, P321
Sugawara K, 2000, J ELECTROANAL CHEM, V482, P81, DOI 10.1016/S0022-0728(00)00004-8
Walcarius A, 1998, ANAL CHIM ACTA, V361, P273, DOI 10.1016/S0003-2670(98)00032-4
Wang BQ, 1998, ANAL CHEM, V70, P3170, DOI 10.1021/ac980160h
Wang J, 1997, ANAL CHEM, V69, P4490, DOI 10.1021/ac970680x
NR 17
TC 6
Z9 7
U1 0
U2 15
PU WILEY-V C H VERLAG GMBH
PI WEINHEIM
PA POSTFACH 101161, 69451 WEINHEIM, GERMANY
SN 1001-604X
EI 1614-7065
J9 CHINESE J CHEM
JI Chin. J. Chem.
PD APR
PY 2006
VL 24
IS 4
BP 546
EP 550
DI 10.1002/cjoc.200690104
PG 5
WC Chemistry, Multidisciplinary
WE Science Citation Index Expanded (SCI-EXPANDED); Index Chemicus (IC)
SC Chemistry
GA 033IC
UT WOS:000236839500018
DA 2023-10-07
ER
PT J
AU Zhang, L
Li, N
Zhao, FL
Li, K
AF Zhang, L
Li, N
Zhao, FL
Li, K
TI Research progress on glycosaminoglycans analysis
SO CHINESE JOURNAL OF ANALYTICAL CHEMISTRY
LA Chinese
DT Article
DE glycosaminoglycans; molecular spectroscopy; high-performance liquid
chromatography; electrophoresis; mass spectrum; electrochemical method;
biosensor; review
ID RESONANCE RAYLEIGH-SCATTERING; PERFORMANCE LIQUID-CHROMATOGRAPHY;
CAPILLARY-ZONE-ELECTROPHORESIS; SULFATE-DERIVED DISACCHARIDES;
CHONDROITIN SULFATE; BIOANALYTICAL APPLICATIONS; HEPARAN-SULFATE; FADING
SPECTROPHOTOMETRY; ELECTROCHEMICAL SENSOR; FLUORESCENCE DETECTION
AB The progress on analysis of glycosaminoglycans was reviewed and summarized. The methods, such as molecular spectroscopy, high-performance liquid chromatography, electrophoresis, mass spectrometry, biosensor and electrochemical mehod are included.
C1 Peking Univ, Coll Chem & Mol Engn, Minist Educ, Key Lab Bioorgan Chem & Mol Engn, Beijing 100871, Peoples R China.
C3 Peking University
RP Zhao, FL (corresponding author), Peking Univ, Coll Chem & Mol Engn, Minist Educ, Key Lab Bioorgan Chem & Mol Engn, Beijing 100871, Peoples R China.
CR ALHAKIM A, 1991, ANAL BIOCHEM, V195, P68, DOI 10.1016/0003-2697(91)90296-6
AMPOFO SA, 1991, ANAL BIOCHEM, V199, P249, DOI 10.1016/0003-2697(91)90098-E
ANGLISTER J, 1983, J CHEM PHYS, V78, P5358, DOI 10.1063/1.445489
BOSWORTH TR, 1994, ANAL BIOCHEM, V223, P266, DOI 10.1006/abio.1994.1583
Calabro A, 2001, OSTEOARTHR CARTILAGE, V9, pS16, DOI 10.1053/joca.2001.0439
Chai WG, 1998, ANAL CHEM, V70, P2060, DOI 10.1021/ac9712761
Cheng TJ, 2001, ANAL CHIM ACTA, V432, P101, DOI 10.1016/S0003-2670(00)01346-5
Cheng TJ, 2002, ANAL CHIM ACTA, V462, P261, DOI 10.1016/S0003-2670(02)00335-5
Dai S, 1999, J PHARMACEUT BIOMED, V19, P1, DOI 10.1016/S0731-7085(98)00134-4
Du JP, 2002, ANAL BIOCHEM, V306, P252, DOI 10.1006/abio.2002.5708
Duchemin V, 2002, BIOMED CHROMATOGR, V16, P127, DOI 10.1002/bmc.151
Gadzekpo VPY, 2000, ANAL CHIM ACTA, V411, P163, DOI 10.1016/S0003-2670(00)00740-6
Gaus K, 1997, J COLLOID INTERF SCI, V194, P373, DOI 10.1006/jcis.1997.5098
Gaus K, 1998, BIOSENS BIOELECTRON, V13, P1307, DOI 10.1016/S0956-5663(98)00094-3
Gaus K, 1997, J COLLOID INTERF SCI, V194, P364, DOI 10.1006/jcis.1997.5097
GOLD EW, 1979, ANAL BIOCHEM, V99, P183, DOI 10.1016/0003-2697(79)90061-7
Hayase S, 1997, J CHROMATOGR A, V768, P295, DOI 10.1016/S0021-9673(96)01095-3
HONDA S, 1989, ANAL BIOCHEM, V176, P72, DOI 10.1016/0003-2697(89)90274-1
Huang CZ, 1996, ANAL CHEM, V68, P2259, DOI 10.1021/ac9511105
Huang Y, 1996, ANAL BIOCHEM, V240, P227, DOI 10.1006/abio.1996.0352
Kinoshita A, 1999, ANAL BIOCHEM, V269, P367, DOI 10.1006/abio.1999.4027
Lewinski K, 1997, ELECTROANAL, V9, P675, DOI 10.1002/elan.1140090903
Liu SP, 2001, ANAL CHEM, V73, P3907, DOI 10.1021/ac001454h
Liu SP, 2002, CHINESE J ANAL CHEM, V30, P712
Luo HQ, 2001, ANAL CHIM ACTA, V449, P261, DOI 10.1016/S0003-2670(01)01365-4
Luo HQ, 2002, ANAL CHIM ACTA, V468, P275, DOI 10.1016/S0003-2670(02)00633-5
Ma CQ, 1996, ANAL BIOCHEM, V239, P86, DOI 10.1006/abio.1996.0294
MA SC, 1993, ANAL CHEM, V65, P2078, DOI 10.1021/ac00063a024
MALSCH R, 1995, J CHROMATOGR A, V716, P259, DOI 10.1016/0021-9673(95)00490-E
Mastrogianni O, 2001, ELECTROPHORESIS, V22, P2743, DOI 10.1002/1522-2683(200108)22:13<2743::AID-ELPS2743>3.0.CO;2-K
Militsopoulou M, 2002, ELECTROPHORESIS, V23, P1104, DOI 10.1002/1522-2683(200204)23:7/8<1104::AID-ELPS1104>3.0.CO;2-1
Nakamura N., 1987, ANAL SCI, V3, P261
NAKAMURA N, 1987, ANAL SCI, V3, P175
PAL MK, 1970, MAKROMOLEKUL CHEM, V133, P151
PASTERNACK RF, 1993, J AM CHEM SOC, V115, P5393, DOI 10.1021/ja00066a006
PERVIN A, 1994, ANAL BIOCHEM, V221, P182, DOI 10.1006/abio.1994.1395
PHUC TL, 1992, CLIN CHIM ACTA, V212, P17
PING M, 1995, CHINESE J MED LAB SE, V18, P358
Plaas AHK, 1996, GLYCOBIOLOGY, V6, P823, DOI 10.1093/glycob/6.8.823
Ramamurthy N, 1998, CLIN CHEM, V44, P606
Sakaguchi H, 2001, J BIOCHEM-TOKYO, V129, P107, DOI 10.1093/oxfordjournals.jbchem.a002820
Schiller J, 1999, CARBOHYD RES, V318, P116, DOI 10.1016/S0008-6215(99)00063-4
SCHOENBERG MD, 1964, BIOCHIM BIOPHYS ACTA, V83, P42, DOI 10.1016/0926-6526(64)90049-7
TANG YQ, 1997, CHEM LIFE IMPORTANT, P24
Toida T, 1997, J CHROMATOGR A, V787, P266, DOI 10.1016/S0021-9673(97)00658-4
Toyoda H, 1997, J CHROMATOGR B, V704, P19, DOI 10.1016/S0378-4347(97)00478-7
VANDELEST CHA, 1994, ANAL BIOCHEM, V221, P356, DOI 10.1006/abio.1994.1425
VANKERKHOF JC, 1993, BIOSENS BIOELECTRON, V8, P463, DOI 10.1016/0956-5663(93)80031-J
VANKERKHOF JC, 1995, BIOSENS BIOELECTRON, V10, P269, DOI 10.1016/0956-5663(95)96846-Q
Wahr JA, 1996, J CARDIOTHOR VASC AN, V10, P447, DOI 10.1016/S1053-0770(05)80002-3
Wang YT, 1999, ANAL CHIM ACTA, V396, P75, DOI 10.1016/S0003-2670(99)00365-7
Xu H, 2002, CHEM J CHINESE U, V23, P216
YUN JH, 1995, ANAL BIOCHEM, V224, P212, DOI 10.1006/abio.1995.1032
ZHANG CJ, 1994, J BIOCH, V10, P50
Zhang SZ, 2002, SPECTROCHIM ACTA A, V58, P273, DOI 10.1016/S1386-1425(01)00530-3
Zhang SZ, 2002, SPECTROCHIM ACTA A, V58, P2613, DOI 10.1016/S1386-1425(02)00002-1
Zhang SZ, 1999, CHEM LIFE, V19, P103
Zhou XM, 1998, TALANTA, V46, P757, DOI 10.1016/S0039-9140(98)00040-X
NR 58
TC 2
Z9 10
U1 1
U2 6
PU SCIENCE PRESS
PI BEIJING
PA 16 DONGHUANGCHENGGEN NORTH ST, BEIJING 100717, PEOPLES R CHINA
SN 0253-3820
J9 CHINESE J ANAL CHEM
JI Chin. J. Anal. Chem.
PD JUL
PY 2005
VL 33
IS 7
BP 1023
EP 1028
PG 6
WC Chemistry, Analytical
WE Science Citation Index Expanded (SCI-EXPANDED)
SC Chemistry
GA 952IZ
UT WOS:000230998500033
DA 2023-10-07
ER
PT J
AU Tingry, S
Innocent, C
Touil, S
Deratani, A
Seta, P
AF Tingry, S
Innocent, C
Touil, S
Deratani, A
Seta, P
TI Carbon paste biosensor for phenol detection of impregnated tissue::
modification of selectivity by using β-cyclodextrin-containing PVA
membrane
SO MATERIALS SCIENCE & ENGINEERING C-BIOMIMETIC AND SUPRAMOLECULAR SYSTEMS
LA English
DT Article; Proceedings Paper
CT 4th Maghreb/Europe Meeting on Materials and Their Applications for
Devices and Physical, Chemical and Biological Sensors (MADICA 2004)
CY NOV 29-DEC 01, 2004
CL Tunis, TUNISIA
DE phenol biosensor; food safety; polypyrrole polymer; carbon paste
electrode
ID AMPEROMETRIC BIOSENSOR; TYROSINASE; ELECTRODE; SENSOR; BINDER
AB In order to detect and quantify with a biosensor the phenol contents in animal tissue (salmon flesh) by simple contact, we have undertaken experimental study on nonwoven cellulose fibers soaked with phenolic compounds. An electrochemical biosensor made of carbon paste and tyrosinase mixed together with electropolymerized pyrrole was elaborated. Phenol detection was realized by electrochemical …
C1 Univ Montpellier 2, CNRS, ENSCM, Inst Europeen Des Membranes, F-34293 Montpellier 05, France.
Univ Ibnou Zohr, Fac Sci, Dept Chim, Agadir, Morocco.
C3 Centre National de la Recherche Scientifique (CNRS); Universite de
Montpellier; Ecole nationale superieure de chimie de Montpellier; Ibn
Zohr University of Agadir
RP Seta, P (corresponding author), Univ Montpellier 2, CNRS, ENSCM, Inst Europeen Des Membranes, 1919 Route De Mende, F-34293 Montpellier 05, France.
EM Pseta@Iemm.Univ-Montp2.Fr
RI Deratani, Andre/I-6401-2012; innocent, christophe CC/C-1667-2015;
tingry, sophie/B-7983-2016; TOUIL, Salah/IUP-3542-2023
OI Deratani, Andre/0000-0003-3486-0247; tingry, sophie/0000-0001-6311-9330;
TOUIL, Salah/0000-0003-0044-2207; INNOCENT,
christophe/0000-0001-5362-9791
CR ALLEGRET S, 1996, SENS MATER, V8, P147
Baldet-Dupy P, 1999, PROCEEDINGS OF THE 9TH INTERNATIONAL SYMPOSIUM ON CYCLODEXTRINS, P193
Bassi AS, 1999, J AGR FOOD CHEM, V47, P322, DOI 10.1021/jf980814n
CAMPANELLA L, 1993, ANALYST, V118, P979, DOI 10.1039/an9931800979
COSNIER S, 1992, J ELECTROANAL CHEM, V328, P361, DOI 10.1016/0022-0728(92)80195-A
COSNIER S, 1993, BIOELECTROCH BIOENER, V31, P147, DOI 10.1016/0302-4598(93)80003-D
Huang MJ, 1997, INT J QUANTUM CHEM, V65, P1135, DOI 10.1002/(SICI)1097-461X(1997)65:6<1135::AID-QUA12>3.0.CO;2-4
KULYS J, 1990, ANAL LETT, V23, P589, DOI 10.1080/00032719008052466
Li J, 1998, ANAL CHIM ACTA, V362, P203, DOI 10.1016/S0003-2670(98)00064-6
Liu SQ, 2003, J ELECTROANAL CHEM, V540, P61, DOI 10.1016/S0022-0728(02)01276-7
Liu ZJ, 2000, ANAL CHEM, V72, P4707, DOI 10.1021/ac990490h
Mailley P, 2003, ANAL CHEM, V75, P5422, DOI 10.1021/ac034177y
Nistor C, 1999, ANAL CHIM ACTA, V387, P309, DOI 10.1016/S0003-2670(99)00071-9
ONNERFJORD P, 1995, BIOSENS BIOELECTRON, V10, P607, DOI 10.1016/0956-5663(95)96937-T
ORTEGA F, 1993, J BIOTECHNOL, V31, P289, DOI 10.1016/0168-1656(93)90075-X
Pravda M, 1996, J CHROMATOGR A, V727, P47, DOI 10.1016/0021-9673(95)01103-X
Rogers KR, 2001, TALANTA, V54, P1059, DOI 10.1016/S0039-9140(01)00376-9
Rosatto SS, 1999, ANAL CHIM ACTA, V390, P65, DOI 10.1016/S0003-2670(99)00168-3
Sueishi Y, 1999, J PHYS ORG CHEM, V12, P541, DOI 10.1002/(SICI)1099-1395(199907)12:7<541::AID-POC156>3.0.CO;2-8
Svorc J, 1997, ANAL CHEM, V69, P2086, DOI 10.1021/ac9609485
NR 20
TC 33
Z9 35
U1 0
U2 16
PU ELSEVIER SCIENCE BV
PI AMSTERDAM
PA PO BOX 211, 1000 AE AMSTERDAM, NETHERLANDS
SN 0928-4931
J9 MAT SCI ENG C-BIO S
JI Mater. Sci. Eng. C-Biomimetic Supramol. Syst.
PD MAR
PY 2006
VL 26
IS 2-3
SI SI
BP 222
EP 226
DI 10.1016/j.msec.2005.10.071
PG 5
WC Materials Science, Multidisciplinary
WE Science Citation Index Expanded (SCI-EXPANDED); Conference Proceedings Citation Index - Science (CPCI-S)
SC Materials Science
GA 021VQ
UT WOS:000236014400012
DA 2023-10-07
ER
PT J
AU Hansen, JA
Wang, J
Kawde, AN
Xiang, Y
Gothelf, KV
Collins, G
AF Hansen, JA
Wang, J
Kawde, AN
Xiang, Y
Gothelf, KV
Collins, G
TI Quantum-dot/aptamer-based ultrasensitive multi-analyte electrochemical
biosensor
SO JOURNAL OF THE AMERICAN CHEMICAL SOCIETY
LA English
DT Article
C1 Arizona State Univ, Dept Chem & Mat Engn, Tempe, AZ 85287 USA.
Arizona State Univ, Dept Chem & Biochem, Biodesign Inst, Tempe, AZ 85287 USA.
Aarhus Univ, Dept Chem, Interdisciplinary nanosci Ctr, iNANO, DK-8000 Aarhus C, Denmark.
USN, Res Lab, Div Chem, Washington, DC 20375 USA.
C3 Arizona State University; Arizona State University-Tempe; Arizona State
University; Arizona State University-Tempe; Aarhus University; United
States Department of Defense; United States Navy; Naval Research
Laboratory
RP Wang, J (corresponding author), Arizona State Univ, Dept Chem & Mat Engn, Tempe, AZ 85287 USA.
EM joseph.wang@asu.edu
RI Kawde, Abdel-Nasser M/C-3490-2015; Kawde, Abdel-Nasser/AAA-5069-2022;
Wang, Joseph/C-6175-2011
OI Kawde, Abdel-Nasser M/0000-0002-4026-2254;
FU Division Of Chemistry; Direct For Mathematical & Physical Scien
[0840684] Funding Source: National Science Foundation; NIAID NIH HHS
[R01 AI 056047-02] Funding Source: Medline; EAPO CDC HHS [R01 EP
0002189] Funding Source: Medline
CR Baldrich E, 2004, ANAL CHEM, V76, P7053, DOI 10.1021/ac049258o
Gerdes M, 1997, ANAL BIOCHEM, V252, P198, DOI 10.1006/abio.1997.2301
Han MY, 2001, NAT BIOTECHNOL, V19, P631, DOI 10.1038/90228
Ikebukuro K, 2005, BIOSENS BIOELECTRON, V20, P2168, DOI 10.1016/j.bios.2004.09.002
Jayasena SD, 1999, CLIN CHEM, V45, P1628
Levicky R, 1998, J AM CHEM SOC, V120, P9787, DOI 10.1021/ja981897r
Levy M, 2005, CHEMBIOCHEM, V6, P2163, DOI 10.1002/cbic.200500218
Liu GD, 2005, J AM CHEM SOC, V127, P38, DOI 10.1021/ja043780a
Liu GD, 2004, ANAL CHEM, V76, P7126, DOI 10.1021/ac049107l
Mukhopadhyay R., 2005, ANAL CHEM, V77, p115A
Nutiu R, 2003, J AM CHEM SOC, V125, P4771, DOI 10.1021/ja028962o
Pavlov V, 2004, J AM CHEM SOC, V126, P11768, DOI 10.1021/ja046970u
Rodriguez MC, 2005, CHEM COMMUN, P4267, DOI 10.1039/b506571b
Wang J, 2005, SMALL, V1, P1036, DOI 10.1002/smll.200500214
Wang J, 2003, J AM CHEM SOC, V125, P3214, DOI 10.1021/ja029668z
Xiao Y., 2005, ANGEW CHEM, V117, P5592, DOI DOI 10.1002/ANGE.200500989
Xu DK, 2005, ANAL CHEM, V77, P5107, DOI 10.1021/ac050192m
NR 17
TC 492
Z9 516
U1 5
U2 283
PU AMER CHEMICAL SOC
PI WASHINGTON
PA 1155 16TH ST, NW, WASHINGTON, DC 20036 USA
SN 0002-7863
EI 1520-5126
J9 J AM CHEM SOC
JI J. Am. Chem. Soc.
PD FEB 22
PY 2006
VL 128
IS 7
BP 2228
EP 2229
DI 10.1021/ja060005h
PG 2
WC Chemistry, Multidisciplinary
WE Science Citation Index Expanded (SCI-EXPANDED)
SC Chemistry
GA 015PI
UT WOS:000235562900037
PM 16478173
DA 2023-10-07
ER
PT J
AU Xu, JJ
Wang, G
Zhang, Q
Xia, XH
Chen, HY
AF Xu, JJ
Wang, G
Zhang, Q
Xia, XH
Chen, HY
TI Third generation horseradish peroxidase biosensor based on
self-assembling carbon nanotubes to gold electrode surface
SO CHINESE CHEMICAL LETTERS
LA English
DT Article
DE horseradish peroxidase; MWNT; self-assembly; third-generation biosensor
ID POWDER MICROELECTRODE; GLUCOSE-OXIDASE
AB A third-generation horseradish peroxidase (HRP) biosensor has been developed by adsorbing HRP on multi-wall carbon nanotube (MWNTs) monolayer modified gold electrode surface. The assembly process was investigated by electrochemical and spectroscopic techniques. Results showed that the immobilized HRP exhibited direct electrochemical behavior toward the reduction of H2O2. The resulting biosenso…
C1 Nanjing Univ, Dept Chem, Lab Life Analyt Chem, Nanjing 210093, Peoples R China.
C3 Nanjing University
RP Xu, JJ (corresponding author), Nanjing Univ, Dept Chem, Lab Life Analyt Chem, Nanjing 210093, Peoples R China.
EM hychen@nju.edu.cn
RI Chen, Hong-Yuan/E-4476-2019
OI Chen, Hong-Yuan/0000-0001-5217-668X
CR Britto PJ, 1996, BIOELECTROCH BIOENER, V41, P121, DOI 10.1016/0302-4598(96)05078-7
CHEN HY, 1984, FRESEN Z ANAL CHEM, V319, P240, DOI 10.1007/BF00487265
Chen RJ, 2001, J AM CHEM SOC, V123, P3838, DOI 10.1021/ja010172b
Guiseppi-Elie A, 2002, NANOTECHNOLOGY, V13, P559, DOI 10.1088/0957-4484/13/5/303
IIJIMA S, 1991, NATURE, V354, P56, DOI 10.1038/354056a0
Luo HX, 2001, ANAL CHEM, V73, P915, DOI 10.1021/ac000967l
Sotiropoulou S, 2003, ANAL BIOANAL CHEM, V375, P103, DOI 10.1007/s00216-002-1617-z
Wang J, 2003, ANAL CHEM, V75, P2075, DOI 10.1021/ac030007+
Xiao Y, 1999, ANAL CHIM ACTA, V391, P73, DOI 10.1016/S0003-2670(99)00196-8
Xu JZ, 2003, ELECTROANAL, V15, P219, DOI 10.1002/elan.200390027
Yang YF, 1997, J ELECTROANAL CHEM, V432, P71, DOI 10.1016/S0022-0728(97)00236-2
Zhao YD, 2002, SENSOR ACTUAT B-CHEM, V87, P168, DOI 10.1016/S0925-4005(02)00232-0
Zhao YD, 2002, ANAL SCI, V18, P939, DOI 10.2116/analsci.18.939
NR 13
TC 12
Z9 12
U1 0
U2 3
PU ELSEVIER SCIENCE INC
PI NEW YORK
PA 360 PARK AVE SOUTH, NEW YORK, NY 10010-1710 USA
SN 1001-8417
J9 CHINESE CHEM LETT
JI Chin. Chem. Lett.
PD APR
PY 2005
VL 16
IS 4
BP 523
EP 526
PG 4
WC Chemistry, Multidisciplinary
WE Science Citation Index Expanded (SCI-EXPANDED)
SC Chemistry
GA 918UW
UT WOS:000228574100028
DA 2023-10-07
ER
PT J
AU Adam, V
Petrlová, J
Potesil, D
Lubal, P
Zehnálek, J
Sures, B
Kizek, R
AF Adam, V
Petrlová, J
Potesil, D
Lubal, P
Zehnálek, J
Sures, B
Kizek, R
TI New electrochemical biosensor to determine platinum cytostatics to DNA
structure
SO CHEMICKE LISTY
LA Czech
DT Article
RI Zehnalek, Josef/F-5551-2012; Potesil, David/D-9696-2012; Kizek,
Rene/D-7748-2012; Sures, Bernd/B-6652-2013; Adam, Vojtech/D-7686-2012
OI Potesil, David/0000-0003-0390-0904; Adam, Vojtech/0000-0002-8527-286X
NR 0
TC 17
Z9 17
U1 0
U2 7
PU CHEMICKE LISTY
PI PRAGUE 6
PA NOVOTNEHO LAVKA 5, PRAGUE 6 116 68, CZECH REPUBLIC
SN 0009-2770
J9 CHEM LISTY
JI Chem. Listy
PY 2005
VL 99
IS 5
BP 353
EP 393
PG 41
WC Chemistry, Multidisciplinary
WE Science Citation Index Expanded (SCI-EXPANDED)
SC Chemistry
GA 930BN
UT WOS:000229390900010
DA 2023-10-07
ER
PT J
AU Cai, H
Xu, Y
He, PG
Fang, YZ
AF Cai, H
Xu, Y
He, PG
Fang, YZ
TI Advances of the deoxyribonucleic acid immobilization on electrode
surface for the electrochemical deoxyribonucleic acid biosensor
designing
SO CHINESE JOURNAL OF ANALYTICAL CHEMISTRY
LA Chinese
DT Article
DE electrochemical deoxyribonucleic acid biosensor; deoxyribonucleic acid
immobilization; electrode surface; review
ID SEQUENCE-SPECIFIC DNA; ALKANEBISPHOSPHONATE THIN-FILM; COVALENT
IMMOBILIZATION; GOLD ELECTRODE; IN-SITU; OLIGONUCLEOTIDE ARRAYS; GENE
DETECTION; NUCLEIC-ACIDS; GLASSY-CARBON; HYBRIDIZATION
AB The immobilization of oligonucleotides on support has substantial applications in numerous cases, such as in the chemistry of nucleic acid, fabricating an electrochemical deoxyribonucleic acid ( DNA) biosensor and making the gene chip, etc.. The present report reviews immobilization techniques of DNA on the electrochemical transducer-electrode surface. The electrode is made from different subs…
C1 E China Normal Univ, Dept Chem, Shanghai 200062, Peoples R China.
C3 East China Normal University
RP Fang, YZ (corresponding author), E China Normal Univ, Dept Chem, Shanghai 200062, Peoples R China.
CR Brett AMO, 1998, BIOSENS BIOELECTRON, V13, P861, DOI 10.1016/S0956-5663(98)00053-0
BUNEMANN H, 1982, NUCLEIC ACIDS RES, V10, P7181, DOI 10.1093/nar/10.22.7181
Caruso F, 1997, ANAL CHEM, V69, P2043, DOI 10.1021/ac961220r
Chrisey LA, 1996, NUCLEIC ACIDS RES, V24, P3031, DOI 10.1093/nar/24.15.3031
Cosnier S, 1998, ELECTROANAL, V10, P808, DOI 10.1002/(SICI)1521-4109(199809)10:12<808::AID-ELAN808>3.3.CO;2-B
Deng CH, 2002, CHINESE J ORG CHEM, V22, P943
DENG WL, 1996, SCI CHINA SER B, V26, P174
DONG XD, 1995, ELECTROCHEMISTRY, V1, P248
Erdem A, 1999, ELECTROANAL, V11, P586
Fojta M, 1997, ANAL CHIM ACTA, V342, P1, DOI 10.1016/S0003-2670(96)00551-X
Gajovic-Eichelmann N, 2003, BIOSENS BIOELECTRON, V19, P417, DOI 10.1016/S0956-5663(03)00224-0
GRAHAM CR, 1992, BIOSENS BIOELECTRON, V7, P487, DOI 10.1016/0956-5663(92)80005-V
GUO Z, 1994, NUCLEIC ACIDS RES, V22, P5456, DOI 10.1093/nar/22.24.5456
HASHIMOTO K, 1994, ANAL CHIM ACTA, V286, P219, DOI 10.1016/0003-2670(94)80163-0
HASHIMOTO K, 1994, ANAL CHEM, V66, P3830, DOI 10.1021/ac00093a045
Hashimoto K., 1993, SUPRAMOL CHEM, V2, P265
Jiang XP, 2000, CHINESE J ANAL CHEM, V28, P12
Joos B, 1997, ANAL BIOCHEM, V247, P96, DOI 10.1006/abio.1997.2017
Jordan CE, 1997, ANAL CHEM, V69, P4939, DOI 10.1021/ac9709763
KorriYoussoufi H, 1997, J AM CHEM SOC, V119, P7388, DOI 10.1021/ja964261d
LARSSON LI, 1994, HISTOCHEMISTRY, V101, P325, DOI 10.1007/BF00268993
Levicky R, 1998, J AM CHEM SOC, V120, P9787, DOI 10.1021/ja981897r
Li Z, 1997, ANAL SCI, V13, P305, DOI 10.2116/analsci.13.Supplement_305
Lin L, 2000, COLLOID SURFACE A, V175, P11, DOI 10.1016/S0927-7757(00)00459-3
LIN L, 1999, AMPHIPHILES INTERFAC, pA50
Liu SH, 1996, ANAL CHIM ACTA, V335, P239, DOI 10.1016/S0003-2670(96)00331-5
LIVACHE T, 1994, NUCLEIC ACIDS RES, V22, P2915, DOI 10.1093/nar/22.15.2915
LOFAS S, 1990, J CHEM SOC CHEM COMM, P1526, DOI 10.1039/c39900001526
LOFAS S, 1995, BIOSENS BIOELECTRON, V10, P813, DOI 10.1016/0956-5663(95)99220-F
MAEDA M, 1992, ANAL SCI, V8, P83, DOI 10.2116/analsci.8.83
Marrazza G, 1999, BIOSENS BIOELECTRON, V14, P43, DOI 10.1016/S0956-5663(98)00102-X
Mascini M, 2001, FRESEN J ANAL CHEM, V369, P15, DOI 10.1007/s002160000629
Mickelsen SR, 1996, ELECTROANAL, V8, P15
MILLAN KM, 1992, ELECTROANAL, V4, P929, DOI 10.1002/elan.1140041003
MILLAN KM, 1993, ANAL CHEM, V65, P2317, DOI 10.1021/ac00065a025
MILLAN KM, 1994, ANAL CHEM, V66, P2943, DOI 10.1021/ac00090a023
Moser I, 1997, BIOSENS BIOELECTRON, V12, P729, DOI 10.1016/S0956-5663(97)00040-7
Mu Y, 2000, ACTA CHIM SINICA, V58, P500
Nicolini C, 1997, BIOSENS BIOELECTRON, V12, P613, DOI 10.1016/S0956-5663(96)00080-2
NUZZO RG, 1987, J AM CHEM SOC, V109, P2358, DOI 10.1021/ja00242a020
ODonnell MJ, 1997, ANAL CHEM, V69, P2438, DOI 10.1021/ac961007v
PALECEK E, 1986, ANAL CHIM ACTA, V187, P99, DOI 10.1016/S0003-2670(00)82902-5
Palecek E, 1998, BIOSENS BIOELECTRON, V13, P621, DOI 10.1016/S0956-5663(98)00017-7
Palecek E, 1996, ELECTROANAL, V8, P7, DOI 10.1002/elan.1140080103
Palecek E, 2001, ANAL CHEM, V73, p74A, DOI 10.1021/ac0123936
Pang DW, 1996, J ELECTROANAL CHEM, V403, P183, DOI 10.1016/0022-0728(95)04383-7
Pang DW, 1998, ANAL CHEM, V70, P3162, DOI 10.1021/ac980211a
PANTANO P, 1991, J AM CHEM SOC, V113, P1832, DOI 10.1021/ja00005a058
Sastry M, 2000, LANGMUIR, V16, P9142, DOI 10.1021/la000753z
Steel AB, 1998, ANAL CHEM, V70, P4670, DOI 10.1021/ac980037q
Sun XY, 1998, TALANTA, V47, P487, DOI 10.1016/S0039-9140(98)00108-8
Thiel AJ, 1997, ANAL CHEM, V69, P4948, DOI 10.1021/ac9708001
TONYA HH, 1997, J AM CHEM SOC, V119, P8916
Wang J, 1997, BIOSENS BIOELECTRON, V12, P587, DOI 10.1016/S0956-5663(96)00076-0
Wang J, 1998, ANAL CHEM, V70, P3699, DOI 10.1021/ac980092z
Wang J, 1996, ELECTROANAL, V8, P20, DOI 10.1002/elan.1140080105
Wang J, 1997, ANAL CHIM ACTA, V344, P111, DOI 10.1016/S0003-2670(97)00039-1
Wang J, 1999, CHEM-EUR J, V5, P1681, DOI 10.1002/(SICI)1521-3765(19990604)5:6<1681::AID-CHEM1681>3.0.CO;2-U
Wang J, 1996, ANAL CHEM, V68, P2629, DOI 10.1021/ac9602433
Wang J, 2001, ANAL CHEM, V73, P2207, DOI 10.1021/ac001344a
Wang J, 1996, J AM CHEM SOC, V118, P7667, DOI 10.1021/ja9608050
WATTS HJ, 1995, ANAL CHEM, V67, P4283, DOI 10.1021/ac00119a013
Wrobel N, 2003, COLLOID SURFACE B, V32, P157, DOI 10.1016/S0927-7765(03)00155-3
XI CZ, 2001, BIOSENS BIOELETRON, V16, P85
Xiao CD, 1998, THIN SOLID FILMS, V327, P647, DOI 10.1016/S0040-6090(98)00732-9
Xu C, 2001, ANALYST, V126, P62, DOI 10.1039/b005847p
XU XH, 1995, J AM CHEM SOC, V117, P2627, DOI 10.1021/ja00114a027
XU XH, 1994, J AM CHEM SOC, V116, P8386, DOI 10.1021/ja00097a064
Zhang H, 1998, TALANTA, V46, P171, DOI 10.1016/S0039-9140(97)00271-3
Zhang H, 1998, ANAL CHIM ACTA, V374, P31, DOI 10.1016/S0003-2670(98)00378-X
Zhao YD, 1997, J ELECTROANAL CHEM, V431, P203
Zhao YD, 2001, CHEM J CHINESE U, V22, P744
ZHOU JH, 2001, CHINESE J APPL CHEM, V18, P575
ZHOU JZ, 2001, ELECTROCHEMISTRY, V7, P276
Zhou LP, 2003, J AM CHEM SOC, V125, P1431, DOI 10.1021/ja0290274
Zhu NN, 2004, ANAL CHIM ACTA, V510, P163, DOI 10.1016/j.aca.2004.01.017
NR 76
TC 4
Z9 4
U1 0
U2 9
PU SCIENCE PRESS
PI BEIJING
PA 16 DONGHUANGCHENGGEN NORTH ST, BEIJING, 100717, PEOPLES R CHINA
SN 0253-3820
EI 1872-2040
J9 CHINESE J ANAL CHEM
JI Chin. J. Anal. Chem.
PD JUN
PY 2004
VL 32
IS 6
BP 815
EP 820
PG 6
WC Chemistry, Analytical
WE Science Citation Index Expanded (SCI-EXPANDED)
SC Chemistry
GA 837QG
UT WOS:000222649800028
DA 2023-10-07
ER
PT J
AU Kwakye, S
Goral, VN
Baeumner, AJ
AF Kwakye, Sylvia
Goral, Vasily N.
Baeumner, Antje J.
TI Electrochemical microfluidic biosensor for nucleic acid detection with
integrated minipotentiostat
SO BIOSENSORS & BIOELECTRONICS
LA English
DT Article
DE electrochemical; potentiostat; microfluidic; biosensor; RNA; liposomes
ID IDENTIFICATION; LIPOSOMES; MEMBRANES; SYSTEMS; ARRAYS
AB An electrochemical microfluidic biosensor with an integrated minipotentiostat for the quantification of RNA was developed based on nucleic acid hybridization and liposome signal amplification. Specificity of the biosensor was ensured by short DNA probes that hybridize with the target RNA or DNA sequence. The reporter probe was coupled to liposomes entrapping the electrochemically active redox …
C1 Cornell Univ, Dept Biol & Environm Engn, Ithaca, NY 14853 USA.
C3 Cornell University
RP Baeumner, AJ (corresponding author), Cornell Univ, Dept Biol & Environm Engn, Ithaca, NY 14853 USA.
EM ajb23@cornell.edu
RI Baeumner, Antje J/I-8870-2016
OI Baeumner, Antje J/0000-0001-7148-3423
CR Baeumner AJ, 2003, BIOSENS BIOELECTRON, V18, P405, DOI 10.1016/S0956-5663(02)00162-8
Baeumner AJ, 2002, ANAL CHEM, V74, P1442, DOI 10.1021/ac015675e
Duffy DC, 1998, ANAL CHEM, V70, P4974, DOI 10.1021/ac980656z
Esch MB, 2001, ANAL CHEM, V73, P2952, DOI 10.1021/ac001508n
Esch MB, 2001, ANAL CHEM, V73, P3162, DOI 10.1021/ac010012i
Fair RB, 2004, PROC SPIE, V5591, P113, DOI 10.1117/12.581955
GORAL VN, 2005, UNPUB LAB ON A CHIP
HIROAKI S, 2000, ELECTROANAL, V12, P703
Ivnitski D, 2003, BIOTECHNIQUES, V35, P862, DOI 10.2144/03354ss03
Iwasaki Y., 1995, CURRENT SEPARATIONS, V14, P1
JINGDONG X, 2000, ANAL CHEM, V72, P1930
Kress-Rogers E., 1997, HDB BIOSENSORS ELECT
Kwakye S, 2003, ANAL BIOANAL CHEM, V376, P1062, DOI 10.1007/s00216-003-2063-2
KWAKYE S, 2005, EMBEDDED SYSTEM ELEC
Linder V, 2005, ANAL CHEM, V77, P64, DOI 10.1021/ac049071x
Llobera A, 2004, LAB CHIP, V4, P24, DOI 10.1039/b310836h
Martynova L, 1997, ANAL CHEM, V69, P4783, DOI 10.1021/ac970558y
Min JH, 2004, ELECTROANAL, V16, P724, DOI 10.1002/elan.200302872
Monti G, 2005, ANAL CHEM, V77, P2587, DOI 10.1021/ac048337x
NAKAMOTO S, 1988, SENSOR ACTUATOR, V13, P165, DOI 10.1016/0250-6874(88)80039-8
Newman JD, 2005, BIOSENS BIOELECTRON, V20, P2435, DOI 10.1016/j.bios.2004.11.012
Phillips KS, 2005, ANAL CHEM, V77, P327, DOI 10.1021/ac049356+
Rothert A, 2005, ANAL BIOCHEM, V342, P11, DOI 10.1016/j.ab.2004.10.048
Rule GS, 1996, CLIN CHEM, V42, P1206
Sergeev N, 2004, BIOSENS BIOELECTRON, V20, P684, DOI 10.1016/j.bios.2004.04.030
Sia SK, 2003, ELECTROPHORESIS, V24, P3563, DOI 10.1002/elps.200305584
Turner APF, 1999, CLIN CHEM, V45, P1596
WEIGL BH, 2000, IVD TECHNOL, P47
Xi CW, 2005, BIOMED MICRODEVICES, V7, P7, DOI 10.1007/s10544-005-6166-8
Zaytseva NV, 2005, LAB CHIP, V5, P805, DOI 10.1039/b503856a
ZAYTSEVA NV, IN PRESS ANAL CHEM
Zheng B, 2005, ANGEW CHEM INT EDIT, V44, P2520, DOI 10.1002/anie.200462857
NR 32
TC 104
Z9 109
U1 3
U2 72
PU ELSEVIER ADVANCED TECHNOLOGY
PI OXFORD
PA OXFORD FULFILLMENT CENTRE THE BOULEVARD, LANGFORD LANE, KIDLINGTON,
OXFORD OX5 1GB, OXON, ENGLAND
SN 0956-5663
EI 1873-4235
J9 BIOSENS BIOELECTRON
JI Biosens. Bioelectron.
PD JUN 15
PY 2006
VL 21
IS 12
BP 2217
EP 2223
DI 10.1016/j.bios.2005.11.017
PG 7
WC Biophysics; Biotechnology & Applied Microbiology; Chemistry, Analytical;
Electrochemistry; Nanoscience & Nanotechnology
WE Science Citation Index Expanded (SCI-EXPANDED)
SC Biophysics; Biotechnology & Applied Microbiology; Chemistry;
Electrochemistry; Science & Technology - Other Topics
GA 043PN
UT WOS:000237613700004
PM 16386889
DA 2023-10-07
ER
PT J
AU Ozsoz, M
Erdem, A
Özkan, D
Kara, P
Karadeniz, H
Meric, B
Kerman, K
Girousi, S
AF Ozsoz, M
Erdem, A
Özkan, D
Kara, P
Karadeniz, H
Meric, B
Kerman, K
Girousi, S
TI Allele-specific genotyping by using guanine and gold electrochemical
oxidation signals
SO BIOELECTROCHEMISTRY
LA English
DT Article; Proceedings Paper
CT 1st Workshop on New Trends in Nucleic Acid Based Biosensors
CY OCT 25-28, 2003
CL Univ Florence, Florence, ITALY
HO Univ Florence
DE electrochemical DNA biosensor; factor V Leiden mutation; polymerase
chain reaction (PCR); mutation; allele-specific genotyping
ID PEPTIDE NUCLEIC-ACID; SINGLE-NUCLEOTIDE POLYMORPHISM; V-LEIDEN MUTATION;
LABEL-FREE; DNA BIOSENSOR; APOLIPOPROTEIN-E; PCR AMPLICONS;
HYBRIDIZATION; CARBON; ADENINE
AB Electrochemical DNA biosensors have become strong candidates for DNA based analysis. Allele-specific genotyping is also one of the important research areas, where electrochemical approaches provide promising advances. Recently reported two methods based on electrochemical guanine and colloidal gold (Au) nanoparticle oxidation signals are reviewed and compared with the existing genotyping metho…
C1 Ege Univ, Fac Pharm Analyt Chem Dept, TR-35100 Izmir, Turkey.
Aristotle Univ Thessaloniki, Dept Chem, Analyt Chem Lab, GR-54124 Thessaloniki, Greece.
C3 Ege University; Aristotle University of Thessaloniki
RP Ozsoz, M (corresponding author), Ege Univ, Fac Pharm Analyt Chem Dept, TR-35100 Izmir, Turkey.
EM ozsozs@pharm.ege.edu.tr
RI Ariksoysal, Dilsat/AAO-1989-2020; OZSOZ, Mehmet/AAE-4145-2020; Kara,
Pinar/HDO-3727-2022; Ozsoz, Mehmet Emin Sengun/AAZ-1285-2020; ozsoz,
mehmet/B-5766-2009; Erdem, Arzum/X-1925-2019
OI Ariksoysal, Dilsat/0000-0002-8471-5665; Kara, Pinar/0000-0001-5029-9256;
Erdem, Arzum/0000-0002-4375-8386; GIROUSI, STELLA/0000-0002-1687-9908;
ozsoz, mehmet/0000-0003-4037-3445
CR Albers J, 2003, ANAL BIOANAL CHEM, V377, P521, DOI 10.1007/s00216-003-2192-7
Bassett E, 2003, BIOCHEMISTRY-US, V42, P14197, DOI 10.1021/bi035359p
Blondal T, 2003, NUCLEIC ACIDS RES, V31, DOI 10.1093/nar/gng156
Bordoni R, 2003, CLIN CHEM, V49, P1537, DOI 10.1373/49.9.1537
Bourgeois S, 2004, ANAL BIOCHEM, V324, P309, DOI 10.1016/j.ab.2003.10.006
D'Orazio P, 2003, CLIN CHIM ACTA, V334, P41, DOI 10.1016/S0009-8981(03)00241-9
Dequaire M, 2000, ANAL CHEM, V72, P5521, DOI 10.1021/ac000781m
Erdem A, 2002, ELECTROANAL, V14, P965, DOI 10.1002/1521-4109(200208)14:14<965::AID-ELAN965>3.0.CO;2-U
Fojta M, 2002, ELECTROANAL, V14, P1449, DOI 10.1002/1521-4109(200211)14:21<1449::AID-ELAN1449>3.0.CO;2-Z
Gerion D, 2003, ANAL CHEM, V75, P4766, DOI 10.1021/ac034482j
Jelen F, 1997, J ELECTROANAL CHEM, V423, P141, DOI 10.1016/S0022-0728(96)04954-6
Kantz DC, 1999, BIOTECHNIQUES, V27, P278, DOI 10.2144/99272bm13
Kara P, 2003, CLIN CHIM ACTA, V336, P57, DOI 10.1016/S0009-8981(03)00331-0
Kara P, 2002, ELECTROANAL, V14, P1685, DOI 10.1002/elan.200290011
Karadeniz H, 2003, J PHARMACEUT BIOMED, V33, P295, DOI 10.1016/S0731-7085(03)00283-8
Kerman K, 2004, MEAS SCI TECHNOL, V15, pR1, DOI 10.1088/0957-0233/15/2/R01
Kerman K, 2003, ELECTROCHEM COMMUN, V5, P887, DOI 10.1016/j.elecom.2003.08.013
Kerman K, 2003, ELECTROANAL, V15, P667, DOI 10.1002/elan.200390084
Kerman K, 2001, ANAL CHIM ACTA, V450, P45, DOI 10.1016/S0003-2670(01)01346-0
Lucarelli F, 2004, BIOSENS BIOELECTRON, V19, P515, DOI 10.1016/S0956-5663(03)00256-2
Lucarelli F, 2002, BIOELECTROCHEMISTRY, V58, P113, DOI 10.1016/S1567-5394(02)00133-0
Lyamichev V, 1999, NAT BIOTECHNOL, V17, P292, DOI 10.1038/7044
Marrazza G, 2000, CLIN CHEM, V46, P31
Mein CA, 2000, GENOME RES, V10, P330, DOI 10.1101/gr.10.3.330
Meric B, 2002, J PHARMACEUT BIOMED, V30, P1339, DOI 10.1016/S0731-7085(02)00477-6
Meric B, 2002, ELECTROANAL, V14, P1245, DOI 10.1002/1521-4109(200210)14:18<1245::AID-ELAN1245>3.0.CO;2-V
Meyer K, 2004, CLIN CHEM, V50, P391, DOI 10.1373/clinchem.2003.026799
MILLAN KM, 1993, ANAL CHEM, V65, P2317, DOI 10.1021/ac00065a025
Oliveira-Brett AM, 2002, BIOELECTROCHEMISTRY, V55, P61, DOI 10.1016/S1567-5394(01)00147-5
Ozkan D, 2002, ANAL CHEM, V74, P5931, DOI 10.1021/ac0257905
Ozsoz M, 2003, ANAL CHEM, V75, P2181, DOI 10.1021/ac026212r
Ozsoz M, 2003, ELECTROANAL, V15, P613, DOI 10.1002/elan.200390077
Piedade JAP, 2002, BIOELECTROCHEMISTRY, V56, P81, DOI 10.1016/S1567-5394(02)00013-0
SAIKI RK, 1989, P NATL ACAD SCI USA, V86, P6230, DOI 10.1073/pnas.86.16.6230
Tomschik M, 1999, J ELECTROANAL CHEM, V476, P71, DOI 10.1016/S0022-0728(99)00369-1
Trost A, 2004, J MICROBIOL METH, V56, P201, DOI 10.1016/j.mimet.2003.10.007
Wang J, 2002, ANAL CHIM ACTA, V469, P63, DOI 10.1016/S0003-2670(01)01399-X
Wang J, 2002, ANALYST, V127, P383, DOI 10.1039/b110821m
Wang J, 2001, ANALYST, V126, P2020, DOI 10.1039/b106343j
NR 39
TC 10
Z9 10
U1 0
U2 25
PU ELSEVIER SCIENCE SA
PI LAUSANNE
PA PO BOX 564, 1001 LAUSANNE, SWITZERLAND
SN 1567-5394
EI 1878-562X
J9 BIOELECTROCHEMISTRY
JI Bioelectrochemistry
PD OCT
PY 2005
VL 67
IS 2
BP 199
EP 203
DI 10.1016/j.bioelechem.2004.06.009
PG 5
WC Biochemistry & Molecular Biology; Biology; Biophysics; Electrochemistry
WE Science Citation Index Expanded (SCI-EXPANDED); Conference Proceedings Citation Index - Science (CPCI-S)
SC Biochemistry & Molecular Biology; Life Sciences & Biomedicine - Other
Topics; Biophysics; Electrochemistry
GA 971DF
UT WOS:000232360800010
PM 16055390
DA 2023-10-07
ER
PT J
AU Fu, YZ
Yuan, R
Chai, YQ
Zhou, L
Zhang, Y
AF Fu, YZ
Yuan, R
Chai, YQ
Zhou, L
Zhang, Y
TI Coupling of a reagentless electrochemical DNA biosensor with conducting
polymer film and nanocomposite as matrices for the detection of the HIV
DNA sequences
SO ANALYTICAL LETTERS
LA English
DT Article
DE nanocomposite; polypyrrole; electrochemical impedance spectroscopy; DNA
biosensor; human immunodeficiency virus
ID POLYPYRROLE FILMS; DOPED POLYPYRROLE; GLUCOSE-OXIDASE; ADSORPTION;
OLIGONUCLEOTIDES; HYBRIDIZATION; SURFACES; BINDING; IMMOBILIZATION;
SPECTROSCOPY
AB This paper describes a reagentless electrochemical DNA biosensor applied to the detection of human immunodeficiency virus (HIV) sequences based on electrochemical impedance spectroscopy (EIS). The novel DNA biosensor has been elaborated by means of an opposite-charged adsorption Au-Ag nanocomposite to a conductive polymer polypyrrole (PPy) modified platinum electrode (Pt) and self-assembly the…
C1 SW Univ Chongqing, Coll Chem & Chem Engn, Chongqink Key Lab Analyt Chem, Chongqing 400700, Peoples R China.
C3 Southwest University - China
RP Yuan, R (corresponding author), SW Univ Chongqing, Coll Chem & Chem Engn, Chongqink Key Lab Analyt Chem, Chongqing 400700, Peoples R China.
EM yuanruo@swu.edu.cn
CR ABEL ML, 1994, SYNTHETIC MET, V66, P225, DOI 10.1016/0379-6779(94)90071-X
ARMENGAUD C, 1990, J ELECTROANAL CHEM, V277, P197, DOI 10.1016/0022-0728(90)85102-B
Arrigan DWM, 1999, ELECTROANAL, V11, P647, DOI 10.1002/(SICI)1521-4109(199907)11:9<647::AID-ELAN647>3.0.CO;2-N
Azioune A, 1999, SYNTHETIC MET, V102, P1419, DOI 10.1016/S0379-6779(98)00982-5
Cai H, 2001, J ELECTROANAL CHEM, V510, P78, DOI 10.1016/S0022-0728(01)00548-4
CHEHIMI MM, 1993, SYNTHETIC MET, V60, P183, DOI 10.1016/0379-6779(93)91278-A
Cho YK, 2001, LANGMUIR, V17, P7732, DOI 10.1021/10113769
DEINHAMMER RS, 1991, ANAL CHEM, V63, P1889, DOI 10.1021/ac00017a040
EBATO H, 1994, ANAL CHEM, V66, P1683, DOI 10.1021/ac00082a014
Farace G, 2002, BIOELECTROCHEMISTRY, V55, P1, DOI 10.1016/S1567-5394(01)00166-9
FRENS G, 1973, NATURE-PHYS SCI, V241, P20, DOI 10.1038/physci241020a0
Fu YZ, 2005, BIOCHEM ENG J, V23, P37, DOI 10.1016/j.bej.2004.10.008
GE H, 1992, REACT POLYM, V18, P133, DOI 10.1016/0923-1137(92)90251-V
Gerard M, 2002, BIOSENS BIOELECTRON, V17, P345, DOI 10.1016/S0956-5663(01)00312-8
Gerton JL, 1999, J BIOL CHEM, V274, P33480, DOI 10.1074/jbc.274.47.33480
GRIMSHAW J, 1990, J ELECTROANAL CHEM, V281, P125, DOI 10.1016/0022-0728(90)87034-H
Gros P, 2000, ELECTROCHIM ACTA, V46, P643
GUSTAFSSON G, 1989, SYNTHETIC MET, V31, P163, DOI 10.1016/0379-6779(89)90812-6
HOSHI T, 1995, ANAL CHEM, V67, P770, DOI 10.1021/ac00100a013
KAJIYA Y, 1991, ANAL CHEM, V63, P49, DOI 10.1021/ac00001a009
KANG ET, 1993, ADV POLYM SCI, V106, P135
KEITA B, 1990, J ELECTROANAL CHEM, V279, P187, DOI 10.1016/0022-0728(90)85176-6
LAIBINIS PE, 1991, J AM CHEM SOC, V113, P7152, DOI 10.1021/ja00019a011
Lassalle N, 2001, J ELECTROANAL CHEM, V509, P48, DOI 10.1016/S0022-0728(01)00537-X
Lassalle N, 2001, BIOSENS BIOELECTRON, V16, P295, DOI 10.1016/S0956-5663(01)00133-6
Lillie G, 2001, SENSOR ACTUAT B-CHEM, V78, P249, DOI 10.1016/S0925-4005(01)00821-8
Lin L, 2000, COLLOID SURFACE A, V175, P11, DOI 10.1016/S0927-7757(00)00459-3
Livache T, 1998, ANAL BIOCHEM, V255, P188, DOI 10.1006/abio.1997.2462
LIVACHE T, 1995, SYNTHETIC MET, V71, P2143, DOI 10.1016/0379-6779(94)03199-G
MAO HY, 1989, J ELECTROANAL CHEM, V265, P127, DOI 10.1016/0022-0728(89)80184-6
Martin CR, 1998, ANAL CHEM, V70, p322A, DOI 10.1021/ac9818430
Michaels AM, 1999, J AM CHEM SOC, V121, P9932, DOI 10.1021/ja992128q
Michalska AJ, 1999, ELECTROANAL, V11, P756, DOI 10.1002/(SICI)1521-4109(199907)11:10/11<756::AID-ELAN756>3.3.CO;2-F
MIKSA B, 1995, COLLOID POLYM SCI, V273, P47
MINEHAN DS, 1994, MACROMOLECULES, V27, P777, DOI 10.1021/ma00081a024
Okahata Y, 1998, ANAL CHEM, V70, P1288, DOI 10.1021/ac970584w
Pividori MI, 2000, BIOSENS BIOELECTRON, V15, P291, DOI 10.1016/S0956-5663(00)00071-3
Saoudi B, 1997, J COLLOID INTERF SCI, V192, P269, DOI 10.1006/jcis.1997.5000
Saoudi B, 1997, SYNTHETIC MET, V87, P97, DOI 10.1016/S0379-6779(96)03812-X
SHIU KK, 1991, J ELECTROANAL CHEM, V309, P115, DOI 10.1016/0022-0728(91)87008-R
Tian Y, 2005, SENSOR ACTUAT B-CHEM, V104, P23, DOI 10.1016/j.snb.2004.04.094
TOLGYESI M, 1995, ELECTROCHIM ACTA, V40, P1127, DOI 10.1016/0013-4686(95)96917-X
Wang J, 1999, ANAL CHIM ACTA, V402, P7, DOI 10.1016/S0003-2670(99)00531-0
Wang J, 2000, LANGMUIR, V16, P2269, DOI 10.1021/la991122b
WEITZ DA, 1985, SURF SCI, V158, P147, DOI 10.1016/0039-6028(85)90292-4
ZHAO JG, 1992, J ELECTROANAL CHEM, V327, P109, DOI 10.1016/0022-0728(92)80140-Y
Zhou F, 2004, SURF SCI, V561, P1, DOI 10.1016/j.susc.2004.05.077
NR 47
TC 34
Z9 35
U1 1
U2 21
PU TAYLOR & FRANCIS INC
PI PHILADELPHIA
PA 530 WALNUT STREET, STE 850, PHILADELPHIA, PA 19106 USA
SN 0003-2719
EI 1532-236X
J9 ANAL LETT
JI Anal. Lett.
PD FEB
PY 2006
VL 39
IS 3
BP 467
EP 482
DI 10.1080/00032710500536012
PG 16
WC Chemistry, Analytical
WE Science Citation Index Expanded (SCI-EXPANDED)
SC Chemistry
GA 020YV
UT WOS:000235950200003
DA 2023-10-07
ER
PT J
AU Cai, H
Cao, XN
Jiang, Y
He, PG
Fang, YZ
AF Cai, H
Cao, XN
Jiang, Y
He, PG
Fang, YZ
TI Carbon nanotube-enhanced electrochemical DNA biosensor for DNA
hybridization detection
SO ANALYTICAL AND BIOANALYTICAL CHEMISTRY
LA English
DT Article
DE functionalized multi-walled carbon nanotubes DNA immobilization;
hybridization; electrochemical DNA biosensor; daunomycin
ID SEQUENCE-SPECIFIC DNA; CHITOSAN-MODIFIED ELECTRODE; GOLD ELECTRODE;
IMMOBILIZATION; PROBES; SENSOR; ACID; OLIGONUCLEOTIDES; OXIDATION;
PROTEINS
AB A novel and sensitive electrochemical DNA biosensor based on multi-walled carbon nanotubes functionalized with a carboxylic acid group (MWNTs-COOH) for covalent DNA immobilization and enhanced hybridization detection is described. The MWNTs-COOH-modified glassy carbon electrode (GCE) was fabricated and oligonucleotides with the 5'-amino group were covalently bonded to the carboxyl group of car…
C1 E China Normal Univ, Dept Chem, Shanghai 200062, Peoples R China.
C3 East China Normal University
RP Fang, YZ (corresponding author), E China Normal Univ, Dept Chem, Shanghai 200062, Peoples R China.
EM yuzhi@online.sh.cn
CR Abel AP, 1996, ANAL CHEM, V68, P2905, DOI 10.1021/ac960071+
[Anonymous], [No title captured]
Balavoine F, 1999, ANGEW CHEM INT EDIT, V38, P1912, DOI 10.1002/(SICI)1521-3773(19990712)38:13/14<1912::AID-ANIE1912>3.0.CO;2-2
Britto PJ, 1996, BIOELECTROCH BIOENER, V41, P121, DOI 10.1016/0302-4598(96)05078-7
Britto PJ, 1999, ADV MATER, V11, P154, DOI 10.1002/(SICI)1521-4095(199902)11:2<154::AID-ADMA154>3.0.CO;2-B
Cai H, 2001, J ELECTROANAL CHEM, V510, P78, DOI 10.1016/S0022-0728(01)00548-4
Cai XH, 1996, ELECTROANAL, V8, P753, DOI 10.1002/elan.1140080809
CHEHAB FF, 1989, P NATL ACAD SCI USA, V86, P9178, DOI 10.1073/pnas.86.23.9178
Chen J, 1998, SCIENCE, V282, P95, DOI 10.1126/science.282.5386.95
Chen RJ, 2001, J AM CHEM SOC, V123, P3838, DOI 10.1021/ja010172b
Cosnier S, 1999, BIOSENS BIOELECTRON, V14, P443, DOI 10.1016/S0956-5663(99)00024-X
Davis JJ, 1997, J ELECTROANAL CHEM, V440, P279, DOI 10.1016/S0022-0728(97)80067-8
EHRLICH HA, 1989, P NATL ACAD SCI USA, V86, P6230
GIROTTI S, 1991, ANAL CHIM ACTA, V255, P387, DOI 10.1016/0003-2670(91)80073-3
Guo ZJ, 1998, ADV MATER, V10, P701, DOI 10.1002/(SICI)1521-4095(199806)10:9<701::AID-ADMA701>3.0.CO;2-4
HASHIMOTO K, 1994, ANAL CHEM, V66, P3830, DOI 10.1021/ac00093a045
Ihara T, 1997, CHEM COMMUN, P1609, DOI 10.1039/a703401f
IIJIMA S, 1991, NATURE, V354, P56, DOI 10.1038/354056a0
KHORANA HG, 1953, CHEM REV, V53, P145, DOI 10.1021/cr60165a001
Liu J, 1998, SCIENCE, V280, P1253, DOI 10.1126/science.280.5367.1253
Luo HX, 2001, ANAL CHEM, V73, P915, DOI 10.1021/ac000967l
Marrazza G, 1999, ANAL CHIM ACTA, V387, P297, DOI 10.1016/S0003-2670(99)00051-3
Marrazza G, 1999, BIOSENS BIOELECTRON, V14, P43, DOI 10.1016/S0956-5663(98)00102-X
MCINNES JL, 1989, J VIROL METHODS, V23, P299, DOI 10.1016/0166-0934(89)90162-6
Mikkelsen Susan R., 1996, Electroanalysis, V8, P15, DOI 10.1002/elan.1140080104
MILLAN KM, 1994, ANAL CHEM, V66, P2943, DOI 10.1021/ac00090a023
Odom TW, 1998, NATURE, V391, P62, DOI 10.1038/34145
Palecek E, 2001, ANAL CHEM, V73, p74A, DOI 10.1021/ac0123936
Pividori MI, 2000, BIOSENS BIOELECTRON, V15, P291, DOI 10.1016/S0956-5663(00)00071-3
Saoudi B, 2000, SENSOR ACTUAT B-CHEM, V62, P35, DOI 10.1016/S0925-4005(99)00356-1
STAROS JV, 1986, ANAL BIOCHEM, V156, P220, DOI 10.1016/0003-2697(86)90176-4
Sun XY, 1998, TALANTA, V47, P487, DOI 10.1016/S0039-9140(98)00108-8
THOMAS WE, 1996, PHYS TODAY, V49, P26
Tsang SC, 1995, J CHEM SOC CHEM COMM, P2579, DOI 10.1039/C39950002579
Wang J, 2000, NUCLEIC ACIDS RES, V28, P3011, DOI 10.1093/nar/28.16.3011
Wang J, 1999, ANAL CHIM ACTA, V402, P7, DOI 10.1016/S0003-2670(99)00531-0
Wang J, 1998, ANAL CHIM ACTA, V375, P197, DOI 10.1016/S0003-2670(98)00503-0
Wang JX, 2001, ELECTROCHIM ACTA, V47, P651, DOI 10.1016/S0013-4686(01)00795-2
Wildöer JWG, 1998, NATURE, V391, P59, DOI 10.1038/34139
WOLF SF, 1987, NUCLEIC ACIDS RES, V15, P2911, DOI 10.1093/nar/15.7.2911
Xu C, 2001, FRESEN J ANAL CHEM, V369, P428, DOI 10.1007/s002160000673
Xu C, 2000, ANAL CHIM ACTA, V411, P31, DOI 10.1016/S0003-2670(00)00728-5
Xu C, 2001, ANALYST, V126, P62, DOI 10.1039/b005847p
NR 43
TC 331
Z9 342
U1 8
U2 153
PU SPRINGER HEIDELBERG
PI HEIDELBERG
PA TIERGARTENSTRASSE 17, D-69121 HEIDELBERG, GERMANY
SN 1618-2642
EI 1618-2650
J9 ANAL BIOANAL CHEM
JI Anal. Bioanal. Chem.
PD JAN
PY 2003
VL 375
IS 2
BP 287
EP 293
DI 10.1007/s00216-002-1652-9
PG 7
WC Biochemical Research Methods; Chemistry, Analytical
WE Science Citation Index Expanded (SCI-EXPANDED)
SC Biochemistry & Molecular Biology; Chemistry
GA 647QB
UT WOS:000181104300014
PM 12560975
DA 2023-10-07
ER
PT J
AU Mubammad-Tahir, Z
Alocilja, EC
AF Mubammad-Tahir, Z
Alocilja, EC
TI A conductometric biosensor for biosecurity
SO BIOSENSORS & BIOELECTRONICS
LA English
DT Article; Proceedings Paper
CT 7th World Congress on Biosensors
CY MAY 15-17, 2002
CL KYOTO, JAPAN
DE conductometric; immunosensor; biosecurity; foodborne pathogens;
polyaniline; electrochemical
ID POLYANILINE
AB The paper describes the development of a conductometric biosensor for detecting foodborne pathogens. The biosensor consists of two components: an immunosensor that is based on electrochemical sandwich immunoassay, and a reader for signal measurement. The architecture of the immunosensor utilizes a lateral flow system that allows the liquid sample to move from one pad to another. The biosensor …
C1 Michigan State Univ, E Lansing, MI 48824 USA.
C3 Michigan State University
RP Alocilja, EC (corresponding author), Michigan State Univ, E Lansing, MI 48824 USA.
CR [Anonymous], 1995, FOOD PRESERVATION CH
Barbour W. M., 1997, FOOD MICROBIOLOGY FU
BRUNELLE S, 2001, DETECTION TECHNOLOGY, P55
Buchanan RL, 1997, FOOD TECHNOL-CHICAGO, V51, P69
BUZBY J, 1996, CHOICES, P14
*CAST, 1999, FOODB PATH RISK CONS, P11
CAVELIER G, 1995, BIOELECTROCH BIOENER, V40, P197
CHIANG JC, 1986, SYNTHETIC MET, V13, P193, DOI 10.1016/0379-6779(86)90070-6
D'Souza SF, 2001, BIOSENS BIOELECTRON, V16, P337, DOI 10.1016/S0956-5663(01)00125-7
Davies P, 1997, SWINE HEALTH PROD, V5, P13
*FDA, 2001, BACT AN MAN ONL US F
HATCH A, 1999, P SPIE
HOA DT, 1992, ANAL CHEM, V64, P2645, DOI 10.1021/ac00045a031
IMISIDES MD, 1996, CHEMTECH, V261, P9
Ivnitski D, 1999, BIOSENS BIOELECTRON, V14, P599, DOI 10.1016/S0956-5663(99)00039-1
Kim JH, 2000, BIOSENS BIOELECTRON, V14, P907, DOI 10.1016/S0956-5663(99)00063-9
MEAD PS, 1999, FOOD RELATED ILLNESS
Sergeyeva TA, 1996, SENSOR ACTUAT B-CHEM, V34, P283, DOI 10.1016/S0925-4005(97)80006-8
SERGEYEVA TA, 1994, J ANAL CHEM+, V51, P394
SYED AA, 1991, TALANTA, V38, P815, DOI 10.1016/0039-9140(91)80261-W
NR 20
TC 123
Z9 146
U1 0
U2 29
PU ELSEVIER ADVANCED TECHNOLOGY
PI OXFORD
PA OXFORD FULFILLMENT CENTRE THE BOULEVARD, LANGFORD LANE, KIDLINGTON,
OXFORD OX5 1GB, OXON, ENGLAND
SN 0956-5663
J9 BIOSENS BIOELECTRON
JI Biosens. Bioelectron.
PD MAY
PY 2003
VL 18
IS 5-6
BP 813
EP 819
DI 10.1016/S0956-5663(03)00020-4
PG 7
WC Biophysics; Biotechnology & Applied Microbiology; Chemistry, Analytical;
Electrochemistry; Nanoscience & Nanotechnology
WE Conference Proceedings Citation Index - Science (CPCI-S); Science Citation Index Expanded (SCI-EXPANDED)
SC Biophysics; Biotechnology & Applied Microbiology; Chemistry;
Electrochemistry; Science & Technology - Other Topics
GA 677CZ
UT WOS:000182790500042
PM 12706596
DA 2023-10-07
ER
PT J
AU Solé, S
Merkoçi, A
Alegret, S
AF Solé, S
Merkoçi, A
Alegret, S
TI Determination of toxic substances based on enzyme inhibition.: Part II.:
Electrochemical biosensors for the determination of pesticides using
flow systems
SO CRITICAL REVIEWS IN ANALYTICAL CHEMISTRY
LA English
DT Article
DE pesticides; cholinesterase; tyrosinase; alkaline phosphatase; flow
injection analysis; electrochemical detection
ID RECOMBINANT ESCHERICHIA-COLI; AMPEROMETRIC BIOSENSOR; IMMOBILIZED
ACETYLCHOLINESTERASE; ORGANOPHOSPHORUS PESTICIDES;
CHOLINESTERASE-INHIBITORS; POTENTIOMETRIC BIOSENSOR; INJECTION ANALYSIS;
THROUGH BIOSENSOR; PARAOXON; NEUROTOXINS
AB Enzyme inhibition coupled to flow injection systems set-ups are a powerful tool for the monitoring of environmental toxics. The present review examines the latest contributions to this field where electrochemical detection is used. The advantages and limitations of the FIA technique in the context of enzyme inhibition analytical procedures are discussed. The present review is organized in acco…
C1 Univ Autonoma Barcelona, Grp Sensors & Biosensors, Bellaterra 08193, Catalonia, Spain.
C3 Autonomous University of Barcelona
RP Alegret, S (corresponding author), Univ Autonoma Barcelona, Grp Sensors & Biosensors, Bellaterra 08193, Catalonia, Spain.
RI Alegret, Salvador/A-8945-2009; Merkoçi, Arben/C-7211-2008
OI Merkoçi, Arben/0000-0003-2486-8085
CR AIZAWA M, 1991, ANAL CHIM ACTA, V250, P249, DOI 10.1016/0003-2670(91)85073-2
BERGVELD P, 1991, BIOSENS BIOELECTRON, V6, P55, DOI 10.1016/0956-5663(91)85009-L
BOTRE F, 1994, SENSOR ACTUAT B-CHEM, V18, P689
Budnikov HC, 1996, ELECTROANAL, V8, P817, DOI 10.1002/elan.1140080821
Evtugyn GA, 1999, ANAL CHIM ACTA, V385, P13, DOI 10.1016/S0003-2670(98)00660-6
Evtugyn GA, 1997, ELECTROANAL, V9, P1124, DOI 10.1002/elan.1140091417
GORTON L, 1991, ANAL CHIM ACTA, V250, P203, DOI 10.1016/0003-2670(91)85072-Z
GORTON L, 1994, IMMOBILIZED ENZYME R, P1
GUNTHER A, 1995, ANAL CHIM ACTA, V300, P117, DOI 10.1016/0003-2670(94)00352-M
IVNITSKII DM, 1994, BIOSENS BIOELECTRON, V9, P569, DOI 10.1016/0956-5663(94)80049-9
JANATA J, 1990, CHEM REV, V90, P691, DOI 10.1021/cr00103a001
Jeanty G, 1998, BIOSENS BIOELECTRON, V13, P213, DOI 10.1016/S0956-5663(97)00035-3
KAUFFMANN JM, 1992, METHOD BIOCHEM ANAL, V36, P63
Khayyami M, 1998, TALANTA, V45, P557, DOI 10.1016/S0039-9140(97)00182-3
KINDERVATER R, 1990, ANAL CHIM ACTA, V234, P113, DOI 10.1016/S0003-2670(00)83545-X
KUMARAN S, 1992, ANAL BIOCHEM, V200, P187, DOI 10.1016/0003-2697(92)90297-K
LAL R, 1992, BIOELECTROCH BIOENER, V27, P121, DOI 10.1016/0302-4598(92)87037-U
LAROSA C, 1994, ANAL CHIM ACTA, V295, P273, DOI 10.1016/0003-2670(94)80232-7
LAROSA C, 1995, ANAL CHIM ACTA, V308, P129, DOI 10.1016/0003-2670(94)00529-U
MAKOWER A, 1998, P 5 WORLD C BIOS, P435
MARTY JL, 1995, ANAL CHIM ACTA, V311, P265, DOI 10.1016/0003-2670(94)00617-U
MCARDLE FA, 1993, ANALYST, V118, P419, DOI 10.1039/an9931800419
Mulchandani A, 1998, ANAL CHEM, V70, P4140, DOI 10.1021/ac9805201
Neufeld T, 2000, BIOSENS BIOELECTRON, V15, P323, DOI 10.1016/S0956-5663(00)00073-7
Olsson L, 1998, TRAC-TREND ANAL CHEM, V17, P88, DOI 10.1016/S0165-9936(97)00125-8
Pariente F, 1996, BIOSENS BIOELECTRON, V11, P1115, DOI 10.1016/0956-5663(96)82334-7
Rainina EI, 1996, BIOSENS BIOELECTRON, V11, P991, DOI 10.1016/0956-5663(96)87658-5
Rippeth JJ, 1997, ANALYST, V122, P1425, DOI 10.1039/a704291d
Rodrigues TC, 1997, ANAL SCI, V13, P423, DOI 10.2116/analsci.13.423
Sacks V, 2000, ANAL CHEM, V72, P2055, DOI 10.1021/ac9911488
Simonian AL, 1997, ANAL LETT, V30, P2453, DOI 10.1080/00032719708001757
SKLADAL P, 1991, ANAL CHIM ACTA, V252, P11, DOI 10.1016/0003-2670(91)87190-I
SLAMOUN J, 1992, J PHARM BIOMED ANAL, V10, P931
SOLE S, 2000, THESIS U AUTONOMA BA, P183
SOLE S, CRIT REV ANAL CHEM
TAKRUNI IA, 1993, ANAL CHIM ACTA, V282, P307, DOI 10.1016/0003-2670(93)80215-7
Tran-Minh Canh, 1993, Analytical Proceedings, V30, P73
YAMAMOTO K, 1998, 5 WORLD C BIOS, P280
NR 38
TC 40
Z9 40
U1 0
U2 15
PU CRC PRESS LLC
PI BOCA RATON
PA 2000 CORPORATE BLVD NW, JOURNALS CUSTOMER SERVICE, BOCA RATON, FL 33431
USA
SN 1040-8347
J9 CRIT REV ANAL CHEM
JI Crit. Rev. Anal. Chem.
PY 2003
VL 33
IS 2
BP 127
EP 143
DI 10.1080/714859184
PG 17
WC Chemistry, Analytical
WE Science Citation Index Expanded (SCI-EXPANDED)
SC Chemistry
GA 685JU
UT WOS:000183260200005
DA 2023-10-07
ER
PT J
AU Xu, XH
Ren, GL
Cheng, J
Liu, Q
Li, DG
Chen, Q
AF Xu, Xin Hua
Ren, Guang Lei
Cheng, Juan
Liu, Qiang
Li, Dong Guang
Chen, Qiang
TI Self-assembly of polyaniline-grafted chitosan/glucose oxidase
nanolayered films for electrochemical biosensor applications
SO JOURNAL OF MATERIALS SCIENCE
LA English
DT Article
C1 Tianjin Univ, Sch Mat Sci & Engn, Tianjin 300072, Peoples R China.
Nankai Univ, Life Sci Coll, Tianjin 300071, Peoples R China.
C3 Tianjin University; Nankai University
RP Ren, GL (corresponding author), Tianjin Univ, Sch Mat Sci & Engn, Tianjin 300072, Peoples R China.
EM rguanglei@yahoo.com.cn
RI chen, qiang/HGU-5418-2022
OI liu, qiang/0000-0002-1269-7779
CR Chan-Palay V, 1990, DEMENTIA, V1, P18
GPETER M, 1995, PURE APPL CHEM A, V32, P629
Ivanov AN, 2002, BIOELECTROCHEMISTRY, V55, P75, DOI 10.1016/S1567-5394(01)00163-3
Kim SJ, 2005, J APPL POLYM SCI, V96, P867, DOI 10.1002/app.21524
OKSANA AK, 1996, SENSOR ACTUAT B-CHEM, V33, P34
Xu XH, 2003, J MATER SCI LETT, V22, P695, DOI 10.1023/A:1023627329738
Xue HG, 2001, SYNTHETIC MET, V124, P345, DOI 10.1016/S0379-6779(01)00381-2
YANG S, 1989, SYNTHETIC MET, V32, P191, DOI 10.1016/0379-6779(89)90841-2
NR 8
TC 53
Z9 54
U1 2
U2 31
PU SPRINGER
PI NEW YORK
PA 233 SPRING STREET, NEW YORK, NY 10013 USA
SN 0022-2461
J9 J MATER SCI
JI J. Mater. Sci.
PD AUG
PY 2006
VL 41
IS 15
BP 4974
EP 4977
DI 10.1007/s10853-006-0118-4
PG 4
WC Materials Science, Multidisciplinary
WE Science Citation Index Expanded (SCI-EXPANDED)
SC Materials Science
GA 070XF
UT WOS:000239559100040
DA 2023-10-07
ER
PT J
AU Xu, JZ
Zhang, Y
Li, GX
Zhu, JH
AF Xu, JZ
Zhang, Y
Li, GX
Zhu, JH
TI An electrochemical biosensor constructed by nanosized silver particles
doped sol-gel film
SO MATERIALS SCIENCE & ENGINEERING C-BIOMIMETIC AND SUPRAMOLECULAR SYSTEMS
LA English
DT Article; Proceedings Paper
CT Symposium on Fusion of the Medical Treatment and Materials that Support
Healthy, Safe Society
CY MAR 12-13, 2004
CL Tsukuba, JAPAN
DE electrochemical biosensor; nanosized silver particles; sol-gel film
ID HORSERADISH-PEROXIDASE; HYDROGEN-PEROXIDE; AMPEROMETRIC DETERMINATION;
NANOPARTICLES; ELECTRODE
AB The nanosized silver particles are used to dope into the sol-gel film to prepare a biosensor. The horseradish peroxidase (HRP), mediator methylene blue (MB), nanosized silver particles and sol-gel solution are mixed and coated on the surface of glass carbon (GC) electrode to get the biosensor. The silver nanoparticles in the sol-gel film can adsorb the enzyme molecules and improve the sol-gel …
C1 Nanjing Univ, Dept Biochem, Nanjing 210093, Peoples R China.
Nanjing Univ, Dept Chem, Nanjing 210093, Peoples R China.
C3 Nanjing University; Nanjing University
RP Li, GX (corresponding author), Nanjing Univ, Dept Biochem, Nanjing 210093, Peoples R China.
EM jjzhu@nju.edu.cn
RI Li, Genxi/H-1952-2013
OI Li, Genxi/0000-0001-9663-9914
CR Bharathi S, 1998, ANAL COMMUN, V35, P29, DOI 10.1039/a708547h
Chaubey A, 2002, BIOSENS BIOELECTRON, V17, P441, DOI 10.1016/S0956-5663(01)00313-X
Chut SL, 1997, ANALYST, V122, P1431, DOI 10.1039/a703383d
Jia JB, 2002, ANAL CHEM, V74, P2217, DOI 10.1021/ac011116w
LEV O, 1995, ANAL CHEM, V67, P22
Meziani MJ, 2002, J PHYS CHEM B, V106, P11178, DOI 10.1021/jp0212747
Park TM, 1999, ANAL LETT, V32, P287, DOI 10.1080/00032719908542821
Peng TZ, 2000, ANAL CHEM, V72, P1611, DOI 10.1021/ac990406y
Shenton W, 1999, ADV MATER, V11, P449, DOI 10.1002/(SICI)1521-4095(199904)11:6<449::AID-ADMA449>3.0.CO;2-A
Smith K, 2002, J AM CHEM SOC, V124, P4247, DOI 10.1021/ja012215u
Wang BQ, 2000, TALANTA, V51, P565, DOI 10.1016/S0039-9140(99)00315-X
Xu JZ, 2003, ELECTROANAL, V15, P219, DOI 10.1002/elan.200390027
Zhong F X, 2001, PHOTOGR SCI PHOTOCHE, V19, P13
NR 13
TC 31
Z9 34
U1 0
U2 15
PU ELSEVIER SCIENCE BV
PI AMSTERDAM
PA PO BOX 211, 1000 AE AMSTERDAM, NETHERLANDS
SN 0928-4931
J9 MAT SCI ENG C-BIO S
JI Mater. Sci. Eng. C-Biomimetic Supramol. Syst.
PD DEC 1
PY 2004
VL 24
IS 6-8
BP 833
EP 836
DI 10.1016/j.msec.2004.08.028
PG 4
WC Materials Science, Multidisciplinary
WE Science Citation Index Expanded (SCI-EXPANDED); Conference Proceedings Citation Index - Science (CPCI-S)
SC Materials Science
GA 876LL
UT WOS:000225498200021
DA 2023-10-07
ER
PT J
AU Tencaliec, AM
Laschi, S
Magearu, V
Mascini, M
AF Tencaliec, AM
Laschi, S
Magearu, V
Mascini, M
TI A comparison study between a disposable electrochemical DNA biosensor
and a <i>Vibrio fischeri</i>-based luminescent sensor for the detection
of toxicants in water samples
SO TALANTA
LA English
DT Article; Proceedings Paper
CT 1st Workshop on Validation of Robustness of Sensors and Bioassays for
Screening Polluatants
CY DEC 02-03, 2004
CL Menorca, SPAIN
SP Minist Sci & Educ
DE electrochemical DNA biosensor; toxicity; screen-printed electrode;
Toxalert upsilon (R) 100
ID WASTE-WATER; TOXICITY; HYBRIDIZATION; COMPLEX; TESTS
AB In the present study, a comparison between a disposable electrochemical DNA biosensor and a Vibrio fischeri-based luminescent sensor for the detection of toxicants in water samples was made.
In order to realize this study, a disposable electrochemical DNA biosensor has been reported. The DNA biosensor is assembled by immobilizing double stranded Calf Thymus DNA onto the surface of a disposable carbon screen-printed electrode. The oxidation signal of the guanine base, obtained by a square wave voltammetric scan, is used as analytical signal to detect the DNA damage; the presence of lo…
Wastewater samples provided during First European Interlaboratory Exercise on water toxicity in the course of the project SWIFT-WFD were analyzed, and biosensor results were compared with a currently used toxicity test ToxAlert(R) 100 based on the bioluminescence inhibition of Vibrio fischeri. This test have been used because is rapid, easy handling and cost effectively responses for the toxicity…
The results showed a promising correlation between two tests used for the detection of toxic compounds in water samples. (C) 2005 Elsevier B.V. All rights reserved.
C1 Univ Florence, Dipartimento Chim, I-50019 Florence, Italy.
Univ Bucharest, Fac Chem, Dept Analyt Chem, Bucharest 703461, Romania.
C3 University of Florence; University of Bucharest
RP Mascini, M (corresponding author), Univ Florence, Dipartimento Chim, Via Lastruccia 3, I-50019 Florence, Italy.
EM marco.mascini@unifi.it
RI Laschi, Serena/HPG-4225-2023
CR Babkina SS, 1996, ANAL CHEM, V68, P3827, DOI 10.1021/ac950645v
BABKINA SS, 2000, ZAVODSK LAB, V66, P147
Blackburn G. M., 1996, NUCL ACIDS CHEM BIOL
Brack A, 2003, BBA-GEN SUBJECTS, V1621, P253, DOI 10.1016/S0304-4165(03)00076-X
Brett AMO, 2003, J ELECTROANAL CHEM, V549, P91, DOI 10.1016/S0022-0728(03)00245-6
BRETT AMO, 1998, SCALEA, P78
CAGNINI A, 1995, SENSOR ACTUAT B-CHEM, V24, P85, DOI 10.1016/0925-4005(95)85018-X
Chiti G, 2001, ANAL CHIM ACTA, V427, P155, DOI 10.1016/S0003-2670(00)00985-5
dos Santos LF, 2002, ANAL CHIM ACTA, V456, P41, DOI 10.1016/S0003-2670(01)00907-2
Farré M, 2004, TALANTA, V62, P549, DOI 10.1016/j.talanta.2003.08.022
Farré M, 2003, TRAC-TREND ANAL CHEM, V22, P299, DOI 10.1016/S0165-9936(03)00504-1
Gomot-De Vaufleury A, 2000, ENVIRON SCI TECHNOL, V34, P1865, DOI 10.1021/es9907212
Hsieh CY, 2004, SCI TOTAL ENVIRON, V320, P37, DOI 10.1016/S0048-9697(03)00451-0
Karadeniz H, 2003, J PHARMACEUT BIOMED, V33, P295, DOI 10.1016/S0731-7085(03)00283-8
Kellner R., 1998, ANAL CHEM, P726
Lucarelli F, 2002, BIOELECTROCHEMISTRY, V58, P113, DOI 10.1016/S1567-5394(02)00133-0
Marco MP, 1996, MEAS SCI TECHNOL, V7, P1547, DOI 10.1088/0957-0233/7/11/002
Marrazza G, 1999, ANAL CHIM ACTA, V387, P297, DOI 10.1016/S0003-2670(99)00051-3
Marrazza G, 1999, BIOSENS BIOELECTRON, V14, P43, DOI 10.1016/S0956-5663(98)00102-X
Mascini M, 2001, FRESEN J ANAL CHEM, V369, P15, DOI 10.1007/s002160000629
*MERCK, 2000, TOX 100 OP MAN
Mount DI, 1988, EPA600388034
Oliveira-Brett A.M., 1999, COMPREHENSIVE CHEM K, V37, P91
Palchetti I, 2005, ANAL CHIM ACTA, V530, P61, DOI 10.1016/j.aca.2004.08.065
Palecek E, 1998, BIOSENS BIOELECTRON, V13, P621, DOI 10.1016/S0956-5663(98)00017-7
Palecek E, 2002, TALANTA, V56, P809, DOI 10.1016/S0039-9140(01)00649-X
Palecek E, 2001, ANAL CHEM, V73, p74A, DOI 10.1021/ac0123936
Pang DW, 1998, ANAL CHEM, V70, P3162, DOI 10.1021/ac980211a
Ravera M, 2004, J INORG BIOCHEM, V98, P984, DOI 10.1016/j.jinorgbio.2004.02.015
Sarakinos HC, 2000, ENVIRON TOXICOL CHEM, V19, P63, DOI 10.1002/etc.5620190107
van Beelen P, 2003, CHEMOSPHERE, V53, P795, DOI 10.1016/S0045-6535(03)00716-1
Wang J, 1997, ANAL CHIM ACTA, V347, P1, DOI 10.1016/S0003-2670(96)00598-3
Wang J, 1996, ANAL CHEM, V68, P4365, DOI 10.1021/ac960650e
Zhang Q, 2001, ENVIRON SCI TECHNOL, V35, P1282, DOI 10.1021/es001214j
NR 34
TC 29
Z9 31
U1 0
U2 13
PU ELSEVIER
PI AMSTERDAM
PA RADARWEG 29, 1043 NX AMSTERDAM, NETHERLANDS
SN 0039-9140
EI 1873-3573
J9 TALANTA
JI Talanta
PD APR 15
PY 2006
VL 69
IS 2
BP 365
EP 369
DI 10.1016/j.talanta.2005.09.042
PG 5
WC Chemistry, Analytical
WE Science Citation Index Expanded (SCI-EXPANDED); Conference Proceedings Citation Index - Science (CPCI-S)
SC Chemistry
GA 015VV
UT WOS:000235580300009
PM 18970575
DA 2023-10-07
ER
PT J
AU Niu, SY
Li, F
Zhang, SS
Wang, L
Li, XM
Wang, SY
AF Niu, Shuyan
Li, Feng
Zhang, Shusheng
Wang, Long
Li, Xuemei
Wang, Shiying
TI Studies on the interaction mechanism of 1,10-phenanthroline cobalt(II)
complex with DNA and preparation of electrochemical DNA biosensor
SO SENSORS
LA English
DT Article
DE 1,10-phenanthroline; cobalt(II); voltammetry; intercalative;
electrochemical DNA biosensor
ID GUANINE; BINDING
AB Fluorescence spectroscopy and ultraviolet (UV) spectroscopy techniques coupled with cyclic voltammetry ( C) were used to study the interaction between salmon sperm DNA and 1,10-Phenanthroline cobalt(II) complex, [Co(phen)(2)(Cl)(H2O)] Cl center dot H2O, where phen = 1,10-phenanthroline. The interaction between [Co(phen)(2)(Cl)(H2O)](+) and doublestrand DNA (dsDNA) was identified to be intercal…
C1 Qingdao Univ Sci & Technol, Coll Chem & Mol Engn, Qingdao 266042, Peoples R China.
C3 Qingdao University of Science & Technology
RP Zhang, SS (corresponding author), Qingdao Univ Sci & Technol, Coll Chem & Mol Engn, Qingdao 266042, Peoples R China.
EM shushzhang@qust.edu.cn
CR CARTER MT, 1989, J AM CHEM SOC, V111, P8901, DOI 10.1021/ja00206a020
Erdem A, 2005, J PHARMACEUT BIOMED, V38, P645, DOI 10.1016/j.jpba.2005.02.010
Fin L, 1997, J INORG BIOCHEM, V68, P79, DOI 10.1016/S0162-0134(97)00004-4
Girousi ST, 2004, J PHARMACEUT BIOMED, V36, P851, DOI 10.1016/j.jpba.2004.08.034
Jin BK, 2004, ELECTROCHIM ACTA, V50, P1049, DOI 10.1016/j.electacta.2004.08.017
Ju HX, 2003, ANAL BIOCHEM, V313, P255, DOI 10.1016/S0003-2697(02)00625-5
Karadeniz H, 2003, J PHARMACEUT BIOMED, V33, P295, DOI 10.1016/S0731-7085(03)00283-8
KOJI H, 1994, ANAL CHIM ACTA, V286, P219
LONG EC, 1990, ACCOUNTS CHEM RES, V23, P271, DOI 10.1021/ar00177a001
MILLAN KM, 1993, ANAL CHEM, V65, P2317, DOI 10.1021/ac00065a025
MILLAN KM, 1994, ANAL CHEM, V66, P2943, DOI 10.1021/ac00090a023
Ozkan D, 2004, J PHARMACEUT BIOMED, V35, P905, DOI 10.1016/j.jpba.2004.03.001
Pang DW, 2000, ANAL CHEM, V72, P4700, DOI 10.1021/ac991152j
Rauf S, 2005, J PHARMACEUT BIOMED, V37, P205, DOI 10.1016/j.jpba.2004.10.037
Sastri CV, 2003, J INORG BIOCHEM, V94, P138, DOI 10.1016/S0162-0134(02)00622-0
Song YM, 2003, ACTA CHIM SINICA, V61, P1266
Srinivasan S, 2005, J INORG BIOCHEM, V99, P876, DOI 10.1016/j.jinorgbio.2005.01.002
Wang J, 1997, ANAL CHIM ACTA, V337, P41, DOI 10.1016/S0003-2670(96)00395-9
Wang J, 1996, ANAL CHEM, V68, P2629, DOI 10.1021/ac9602433
Wang J, 1996, ANAL CHIM ACTA, V326, P141, DOI 10.1016/0003-2670(96)00042-6
Zhang SS, 2005, J INORG BIOCHEM, V99, P2340, DOI 10.1016/j.jinorgbio.2005.08.016
Zhao P. -S., 2003, J KOREAN CHEM SOC, V47, P334
NR 22
TC 18
Z9 18
U1 0
U2 15
PU MDPI
PI BASEL
PA ST ALBAN-ANLAGE 66, CH-4052 BASEL, SWITZERLAND
EI 1424-8220
J9 SENSORS-BASEL
JI Sensors
PD OCT
PY 2006
VL 6
IS 10
BP 1234
EP 1244
DI 10.3390/s6101234
PG 11
WC Chemistry, Analytical; Engineering, Electrical & Electronic; Instruments
& Instrumentation
WE Science Citation Index Expanded (SCI-EXPANDED)
SC Chemistry; Engineering; Instruments & Instrumentation
GA 102OF
UT WOS:000241821000006
OA Green Submitted, gold, Green Published
DA 2023-10-07
ER
PT J
AU Dzyadevych, SV
Soldatkin, AP
Arkhypova, VN
El'skaya, AV
Chovelon, JM
Georgiou, CA
Martelet, C
Jaffrezic-Renault, N
AF Dzyadevych, SV
Soldatkin, AP
Arkhypova, VN
El'skaya, AV
Chovelon, JM
Georgiou, CA
Martelet, C
Jaffrezic-Renault, N
TI Early-warning electrochemical biosensor system for environmental
monitoring based on enzyme inhibition
SO SENSORS AND ACTUATORS B-CHEMICAL
LA English
DT Article
DE electrochemical enzyme biosensor; cholinesterases; organophosphorous and
[truncated: 43,905 more rows]
