# Supplementary material for: Hotspots and trends of electrochemical biosensor technology: a bibliometric analysis from 2003 to 2023
Source: RSC Adv. 2023 Oct 19;13(44):30704–17. doi: 10.1039/d3ra05889a (PMC10585615; doi:10.1039/d3ra05889a)
Supplement: RA-013-D3RA05889A-s001 [file RA-013-D3RA05889A-s001.zip › data-46.xlsx]

## Sheet: Sheet1
FN Clarivate Analytics Web of Science
VR 1.0
PT J
AU Laschi, S
Palchetti, I
Marrazza, G
Mascini, M
AF Laschi, S.
Palchetti, I.
Marrazza, G.
Mascini, M.
TI Development of disposable low density screen-printed electrode arrays
for simultaneous electrochemical measurements of the hybridisation
reaction
SO JOURNAL OF ELECTROANALYTICAL CHEMISTRY
LA English
DT Article
DE screen-printed electrodes; low density array; alpha-naphthol;
duroquinone; ferrocene methanol; genosensor
ID CARBON ELECTRODES; BIOSENSOR ARRAY
AB This paper deals with the development of different formats of screen-printed array of electrodes. The arrays consist of a silver pseudo-reference electrode surrounded by four or eight radially distributed working electrodes. Two different commercially available inks were used to fabricate the working electrode (WE) surfaces: a carbon-based ink and a gold-based ink. Due to their low curing temp…
C1 Univ Florence, Dipartimento Chim, Sesto Fiorentino, FI, Italy.
C3 University of Florence
RP Palchetti, I (corresponding author), Univ Florence, Dipartimento Chim, Via Lastruccia 3, Sesto Fiorentino, FI, Italy.
EM ilaria.palchetti@unifi.it
RI palchetti, ilaria/K-1982-2015; Marrazza, Giovanna/F-8043-2017; Laschi,
Serena/HPG-4225-2023
OI palchetti, ilaria/0000-0001-9366-0574; Marrazza,
Giovanna/0000-0003-2465-7552;
CR AMATORE C, 1983, J ELECTROANAL CHEM, V147, P39, DOI 10.1016/S0022-0728(83)80055-2
[Anonymous], 2001, ELECTROCHEMICAL METH
Corgier BP, 2005, ANAL CHIM ACTA, V538, P1, DOI 10.1016/j.aca.2005.02.032
Crew A, 2004, ANAL LETT, V37, P1601, DOI 10.1081/AL-120037590
Darain F, 2005, BIOSENS BIOELECTRON, V20, P1780, DOI 10.1016/j.bios.2004.07.006
Del Giallo ML, 2005, ANAL LETT, V38, P2509, DOI 10.1080/0032710500369687
Del Giallo ML, 2005, ANAL CHEM, V77, P6324, DOI 10.1021/ac0506175
Dock E, 2005, ANAL CHIM ACTA, V531, P165, DOI 10.1016/j.aca.2004.10.090
DuVall SH, 2000, J AM CHEM SOC, V122, P6759, DOI 10.1021/ja000227u
Erlenkötter A, 2000, J ELECTROANAL CHEM, V481, P82, DOI 10.1016/S0022-0728(99)00491-X
Ertl P, 2003, BIOSENS BIOELECTRON, V18, P907, DOI 10.1016/S0956-5663(02)00206-3
ICAZA MA, 1993, ANAL CHEM, V65, P525
Laschi S, 2006, SENSOR ACTUAT B-CHEM, V114, P460, DOI 10.1016/j.snb.2005.05.028
Marquette CA, 2005, ANAL BIOCHEM, V340, P14, DOI 10.1016/j.ab.2005.01.041
McCreery R.L., 1991, ELECTROANALYTICAL CH, P221
Osborne MD, 1996, J ELECTROANAL CHEM, V417, P5, DOI 10.1016/S0022-0728(96)04781-X
Sapelnikova S, 2003, TALANTA, V61, P473, DOI 10.1016/S0039-9140(03)00314-X
Solná R, 2005, ANAL CHIM ACTA, V528, P9, DOI 10.1016/j.aca.2004.10.022
WANG J, 1993, J ELECTROANAL CHEM, V361, P77, DOI 10.1016/0022-0728(93)87040-3
Wang J, 1998, ELECTROCHIM ACTA, V43, P3459, DOI 10.1016/S0013-4686(98)00092-9
Wilson MS, 2004, BIOSENS BIOELECTRON, V20, P276, DOI 10.1016/j.bios.2004.01.013
NR 21
TC 49
Z9 52
U1 1
U2 19
PU ELSEVIER SCIENCE SA
PI LAUSANNE
PA PO BOX 564, 1001 LAUSANNE, SWITZERLAND
SN 0022-0728
J9 J ELECTROANAL CHEM
JI J. Electroanal. Chem.
PD AUG 1
PY 2006
VL 593
IS 1-2
BP 211
EP 218
DI 10.1016/j.jelechem.2006.04.015
PG 8
WC Chemistry, Analytical; Electrochemistry
WE Science Citation Index Expanded (SCI-EXPANDED)
SC Chemistry; Electrochemistry
GA 067IT
UT WOS:000239295900026
DA 2023-10-07
ER
PT J
AU Yabuki, S
Sato, Y
Niwa, O
AF Yabuki, Soichi
Sato, Yukari
Niwa, Osamu
TI Measurement of DNA amount on gold plate based on the oxidation current
of guanine
SO BUNSEKI KAGAKU
LA Japanese
DT Article
DE electrochemical analysis; guanine; DNA amount; differential pulse
voltammetry; single-strand DNA; thiolated-DNA
ID WALLED CARBON NANOTUBES; HYBRIDIZATION; ELECTRODES; BIOSENSOR
AB Electrochemical oxidation on a nucleic acid base, such as guanine, adenine, thymine, cytosine, was examined; only guanine could be oxidized on a gold electrode. Because deoxyguanosine, deoxyguanosine monophosphate were also oxidized on the electrode, guanine in DNA would be oxidized on the electrode. To prove DNA oxidation, thiolated-single strand DNA (ssDNA) was immobilized on a gold electrod…
C1 Natl Inst Adv Ind Sci & Technol, Tsukuba, Ibaraki 3058566, Japan.
C3 National Institute of Advanced Industrial Science & Technology (AIST)
RP Yabuki, S (corresponding author), Natl Inst Adv Ind Sci & Technol, Tsukuba Cent 6,1-1-1,Higashi, Tsukuba, Ibaraki 3058566, Japan.
RI Yabuki, Soichi/M-1751-2018; Sato, Yukari/M-6797-2018
OI Yabuki, Soichi/0000-0002-2442-7047; Sato, Yukari/0000-0002-5513-6197
CR Arora K, 2006, BIOSENS BIOELECTRON, V21, P1777, DOI 10.1016/j.bios.2005.09.002
Ferapontova EE, 2003, ELECTROANAL, V15, P629, DOI 10.1002/elan.200390079
Heng LY, 2005, ELECTROCHEM COMMUN, V7, P1457, DOI 10.1016/j.elecom.2005.10.007
Kerman K, 2003, ELECTROCHEM COMMUN, V5, P887, DOI 10.1016/j.elecom.2003.08.013
Kerman K, 2003, ELECTROANAL, V15, P667, DOI 10.1002/elan.200390084
LaGier MJ, 2005, MAR POLLUT BULL, V50, P1251, DOI 10.1016/j.marpolbul.2005.04.034
Mirkin CA, 1996, NATURE, V382, P607, DOI 10.1038/382607a0
Mizutani F, 2004, BIOELECTROCHEMISTRY, V63, P257, DOI 10.1016/j.bioelechem.2003.10.023
Niwa O, 2006, J AM CHEM SOC, V128, P7144, DOI 10.1021/ja060609l
Pedano ML, 2004, ELECTROCHEM COMMUN, V6, P10, DOI 10.1016/j.elecom.2003.10.008
Wang J, 1998, ANAL CHIM ACTA, V375, P197, DOI 10.1016/S0003-2670(98)00503-0
Wang ZH, 2006, J ELECTROANAL CHEM, V589, P237, DOI 10.1016/j.jelechem.2006.02.014
Yabuki S, 2004, BIOELECTROCHEMISTRY, V63, P253, DOI 10.1016/j.bioelechem.2003.10.022
Ye YK, 2005, BIOSENS BIOELECTRON, V21, P735, DOI 10.1016/j.bios.2005.01.004
NR 14
TC 1
Z9 1
U1 0
U2 8
PU JAPAN SOC ANALYTICAL CHEMISTRY
PI TOKYO
PA 26-2 NISHIGOTANDA 1 CHOME SHINAGAWA-KU, TOKYO, 141, JAPAN
SN 0525-1931
J9 BUNSEKI KAGAKU
JI Bunseki Kagaku
PD DEC
PY 2006
VL 55
IS 12
BP 975
EP 978
DI 10.2116/bunsekikagaku.55.975
PG 4
WC Chemistry, Analytical
WE Science Citation Index Expanded (SCI-EXPANDED)
SC Chemistry
GA 116SI
UT WOS:000242822200012
OA Bronze
DA 2023-10-07
ER
PT J
AU Reisberg, S
Piro, B
Noel, V
Pham, MC
AF Reisberg, Steeve
Piro, Benoit
Noel, Vincent
Pham, Minh Chau
TI Selectivity and sensitivity of a reagentless electrochemical DNA sensor
studied by square wave voltammetry and fluorescence
SO BIOELECTROCHEMISTRY
LA English
DT Article
DE oligonucleotide; conducting polymer; electrochemical hybridization
sensor; reagentless detection
ID SURFACE-PLASMON RESONANCE; NUCLEIC-ACIDS; CONDUCTING POLYMER;
HYBRIDIZATION; RECOGNITION; SYSTEMS; METAL; FILMS
AB Poly(5-hydroxy-1,4-naphthoquinone-co-5-bydroxy-3-thioacetic acid-1,4-napbthoquinone)-modified electrode is used for the direct electro-chemical detection of oligonucleotide hybridization. The polymer film presents well-defined electroactivity in the cathodic potential domain (between 0 and -0.8 V/SCE), due to the quitione group embedded into the polymer structure. The detection can be performe…
C1 Univ Paris 07, Lab Interfaces Traitements Org & Dynam Syst, CNRS, UMR 7086, F-75005 Paris, France.
C3 Centre National de la Recherche Scientifique (CNRS); CNRS - Institute of
Chemistry (INC); UDICE-French Research Universities; Universite Paris
Cite
RP Pham, MC (corresponding author), Univ Paris 07, Lab Interfaces Traitements Org & Dynam Syst, CNRS, UMR 7086, 1 Rue Guy Brosse, F-75005 Paris, France.
EM mcpham@paris7.jussieu.fr
OI NOEL, Vincent/0000-0003-3901-8358
CR Anne A, 2003, J AM CHEM SOC, V125, P1112, DOI 10.1021/ja028640k
Armistead PM, 2002, BIOCONJUGATE CHEM, V13, P172, DOI 10.1021/bc000129y
Azek F, 2000, ANAL BIOCHEM, V284, P107, DOI 10.1006/abio.2000.4692
Bier FF, 1996, BIOSENS BIOELECTRON, V11, P669, DOI 10.1016/0956-5663(96)83300-8
Boon EM, 2000, NAT BIOTECHNOL, V18, P1096, DOI 10.1038/80301
Cha JH, 2003, BIOSENS BIOELECTRON, V18, P1241, DOI [10.1016/S0956-5663(03)00088-5, 10.1016/S0956-5663(03)00088-55]
Del Pozo MV, 2005, BIOSENS BIOELECTRON, V20, P1549, DOI 10.1016/j.bios.2004.08.002
deLumleyWoodyear T, 1996, J AM CHEM SOC, V118, P5504, DOI 10.1021/ja960490o
Domínguez E, 2004, ANAL CHEM, V76, P3132, DOI 10.1021/ac0499672
Emge A, 1999, SYNTHETIC MET, V102, P1370, DOI 10.1016/S0379-6779(98)00274-4
Epstein JR, 2002, ANAL CHIM ACTA, V469, P3, DOI 10.1016/S0003-2670(02)00030-2
FODOR SPA, 1991, SCIENCE, V251, P767, DOI 10.1126/science.1990438
Fojta M, 2003, ELECTROANAL, V15, P431, DOI 10.1002/elan.200390050
Heaton RJ, 2001, P NATL ACAD SCI USA, V98, P3701, DOI 10.1073/pnas.071623998
Katz E, 2004, ELECTROANAL, V16, P19, DOI 10.1002/elan.200302930
KorriYoussoufi H, 1997, J AM CHEM SOC, V119, P7388, DOI 10.1021/ja964261d
Lassalle N, 2001, SYNTHETIC MET, V119, P407, DOI 10.1016/S0379-6779(00)01152-8
Liu AH, 2004, ANAL CHEM, V76, P2975, DOI 10.1021/ac0303970
Liu JW, 2004, J FLUORESC, V14, P343, DOI 10.1023/B:JOFL.0000031816.06134.d3
LIVACHE T, 1994, NUCLEIC ACIDS RES, V22, P2915, DOI 10.1093/nar/22.15.2915
Livache T, 2001, SYNTHETIC MET, V121, P1443, DOI 10.1016/S0379-6779(00)01238-8
Marrazza G, 1999, BIOSENS BIOELECTRON, V14, P43, DOI 10.1016/S0956-5663(98)00102-X
MILLAN KM, 1993, ANAL CHEM, V65, P2317, DOI 10.1021/ac00065a025
Mirkin CA, 1996, NATURE, V382, P607, DOI 10.1038/382607a0
Miyahara H, 2002, TALANTA, V56, P829, DOI 10.1016/S0039-9140(01)00652-X
OKAHATA Y, 1992, J AM CHEM SOC, V114, P8299, DOI 10.1021/ja00047a056
Oliveira-Brett AM, 2002, TALANTA, V56, P959, DOI 10.1016/S0039-9140(01)00656-7
Ozkan D, 2002, ANAL CHEM, V74, P5931, DOI 10.1021/ac0257905
PALECEK E, 1988, ANAL BIOCHEM, V170, P421, DOI 10.1016/0003-2697(88)90654-9
Palecek E, 2002, BIOELECTROCHEMISTRY, V56, P85, DOI 10.1016/S1567-5394(02)00025-7
Palecek E, 2002, TALANTA, V56, P809, DOI 10.1016/S0039-9140(01)00649-X
Patolsky F, 2002, J AM CHEM SOC, V124, P770, DOI 10.1021/ja0119752
Peng H, 2005, BIOSENS BIOELECTRON, V20, P1821, DOI 10.1016/j.bios.2004.07.013
Petrovykh DY, 2004, LANGMUIR, V20, P429, DOI 10.1021/la034944o
Pham MC, 2003, ANAL CHEM, V75, P6748, DOI 10.1021/ac034770f
Piro B, 2005, J ELECTROANAL CHEM, V577, P155, DOI 10.1016/j.jelechem.2004.12.002
Reisberg S, 2005, ANAL CHEM, V77, P3351, DOI 10.1021/ac050080v
Saoudi B, 1997, SYNTHETIC MET, V87, P97, DOI 10.1016/S0379-6779(96)03812-X
Souteyrand E, 1997, J PHYS CHEM B, V101, P2980, DOI 10.1021/jp963056h
Steel AB, 1998, ANAL CHEM, V70, P4670, DOI 10.1021/ac980037q
Tatsuma T, 1999, ANAL CHEM, V71, P3632, DOI 10.1021/ac9904260
Thompson LA, 2003, J AM CHEM SOC, V125, P324, DOI 10.1021/ja027929z
Umek RM, 2001, J MOL DIAGN, V3, P74, DOI 10.1016/S1525-1578(10)60655-1
Wang B, 2004, BIOELECTROCHEMISTRY, V63, P233, DOI 10.1016/j.bioelechem.2003.10.020
Wang J, 1999, ANAL CHIM ACTA, V402, P7, DOI 10.1016/S0003-2670(99)00531-0
Wang J, 2005, ANALYST, V130, P421, DOI 10.1039/b414248a
Wang J, 2002, ANALYST, V127, P1279, DOI 10.1039/b207424a
Wang J, 1996, ANAL CHEM, V68, P2629, DOI 10.1021/ac9602433
Wang J, 2001, ANAL CHEM, V73, P5576, DOI 10.1021/ac0107148
Yang IV, 2001, ANAL CHEM, V73, P5316, DOI 10.1021/ac010062n
NR 50
TC 39
Z9 39
U1 0
U2 20
PU ELSEVIER SCIENCE SA
PI LAUSANNE
PA PO BOX 564, 1001 LAUSANNE, SWITZERLAND
SN 1567-5394
EI 1878-562X
J9 BIOELECTROCHEMISTRY
JI Bioelectrochemistry
PD OCT
PY 2006
VL 69
IS 2
BP 172
EP 179
DI 10.1016/j.bioelechem.2005.12.007
PG 8
WC Biochemistry & Molecular Biology; Biology; Biophysics; Electrochemistry
WE Science Citation Index Expanded (SCI-EXPANDED)
SC Biochemistry & Molecular Biology; Life Sciences & Biomedicine - Other
Topics; Biophysics; Electrochemistry
GA 105CB
UT WOS:000242005800006
PM 16564234
DA 2023-10-07
ER
PT J
AU Jürmann, G
Tammeveski, K
AF Jurmann, Gea
Tammeveski, Kaido
TI Electroreduction of oxygen on multi-walled carbon nanotubes modified
highly oriented pyrolytic graphite electrodes in alkaline solution
SO JOURNAL OF ELECTROANALYTICAL CHEMISTRY
LA English
DT Article
DE oxygen reduction; electrocatalysis; carbon nanotubes; highly oriented
pyrolytic graphite; rotating disk electrode
ID THIN-FILM ELECTRODES; ELECTROCHEMICAL REDUCTION; O-2 REDUCTION; DIOXYGEN
REDUCTION; GLUCOSE-OXIDASE; GLASSY; ANTHRAQUINONE; BIOSENSOR; OXIDATION;
ELECTROCATALYSIS
AB The electrochemical reduction of oxygen has been studied on multi-walled carbon nanotubes (MWCNTs) modified highly oriented pyrolytic graphite (HOPG) electrodes in 0.1 M KOH solution using the rotating disk electrode (RDE) technique. The oxygen reduction behaviour of MWCNTs/HOPG electrodes of various modifications was compared. Electrochemical studies indicate that the MWCNTs/HOPG electrodes s…
C1 Univ Tartu, Inst Phys Chem, EE-51014 Tartu, Estonia.
C3 University of Tartu; University of Tartu Institute of Physics
RP Tammeveski, K (corresponding author), Univ Tartu, Inst Phys Chem, Jakobi 2, EE-51014 Tartu, Estonia.
EM kaido@chem.ut.ee
RI Tammeveski, Kaido/H-7789-2015
OI Tammeveski, Kaido/0000-0002-4144-4471
CR [Anonymous], 2001, ELECTROCHEMICAL METH
Antiochia R, 2004, ELECTROANAL, V16, P1451, DOI 10.1002/elan.200302971
Banks CE, 2005, J IRAN CHEM SOC, V2, P60, DOI 10.1007/BF03245781
Banks CE, 2006, ANGEW CHEM INT EDIT, V45, P2533, DOI 10.1002/anie.200600033
Banks CE, 2005, CHEM COMMUN, P829, DOI 10.1039/b413177k
DAVIS RE, 1967, ELECTROCHIM ACTA, V12, P287, DOI 10.1016/0013-4686(67)80007-0
Gong KP, 2005, ANAL SCI, V21, P1383, DOI 10.2116/analsci.21.1383
Gooding JJ, 2005, ELECTROCHIM ACTA, V50, P3049, DOI 10.1016/j.electacta.2004.08.052
HOSSAIN MS, 1989, ELECTROCHIM ACTA, V34, P1733, DOI 10.1016/0013-4686(89)85057-1
Hu CG, 2004, J PHYS CHEM SOLIDS, V65, P1731, DOI 10.1016/j.jpcs.2004.04.009
Hu FP, 2005, CARBON, V43, P2931, DOI 10.1016/j.carbon.2005.06.010
IIJIMA S, 1991, NATURE, V354, P56, DOI 10.1038/354056a0
KULLAPERE M, IN PRESS J ELECTROAN
Kuznetsova A, 2000, CHEM PHYS LETT, V321, P292, DOI 10.1016/S0009-2614(00)00341-9
LAGO RM, 1995, CHEM COMMUN, P1355
Lawrence NS, 2005, ELECTROANAL, V17, P65, DOI 10.1002/elan.200403120
Liu GD, 2006, ELECTROCHEM COMMUN, V8, P251, DOI 10.1016/j.elecom.2005.11.015
Luo HX, 2001, ANAL CHEM, V73, P915, DOI 10.1021/ac000967l
Matarredona O, 2003, J PHYS CHEM B, V107, P13357, DOI 10.1021/jp0365099
Mirkhalaf F, 2004, PHYS CHEM CHEM PHYS, V6, P1321, DOI 10.1039/b315963a
MORCOS I, 1970, ELECTROCHIM ACTA, V15, P753
PALITEIRO C, 1987, J ELECTROANAL CHEM, V233, P147, DOI 10.1016/0022-0728(87)85012-X
Patel N, 2005, J AM CHEM SOC, V127, P14124, DOI 10.1021/ja0530570
Rochette JF, 2005, ANAL BIOCHEM, V336, P305, DOI 10.1016/j.ab.2004.10.027
Sarapuu A, 2005, ELECTROCHEM SOLID ST, V8, pE30, DOI 10.1149/1.1848294
Sarapuu A, 2003, J ELECTROANAL CHEM, V541, P23, DOI 10.1016/S0022-0728(02)01311-6
SCHREURS J, 1984, RECL TRAV CHIM PAY B, V103, P251
Shanmugam S, 2006, J PHYS CHEM B, V110, P2037, DOI 10.1021/jp055749g
Shao YY, 2006, ELECTROCHIM ACTA, V51, P5853, DOI 10.1016/j.electacta.2006.03.021
Sun YY, 2003, ANAL BIOANAL CHEM, V375, P544, DOI 10.1007/s00216-002-1743-7
Tammeveski K, 2001, J ELECTROANAL CHEM, V515, P101, DOI 10.1016/S0022-0728(01)00633-7
Tans SJ, 1997, NATURE, V386, P474, DOI 10.1038/386474a0
TAYLOR RJ, 1975, J ELECTROANAL CHEM, V64, P63, DOI 10.1016/S0022-0728(75)80278-6
Tryk D.A., 2005, P INT S FUND UND EL, P45
Tsai YC, 2005, MICROCHIM ACTA, V150, P269, DOI 10.1007/s00604-005-0364-1
Tsai YC, 2005, LANGMUIR, V21, P3653, DOI 10.1021/la0470535
Tsai YC, 2004, ELECTROCHEM COMMUN, V6, P917, DOI 10.1016/j.elecom.2004.07.003
Vaik K, 2005, ELECTROCHIM ACTA, V50, P5126, DOI 10.1016/j.electacta.2005.01.056
Vaik K, 2004, J ELECTROANAL CHEM, V564, P159, DOI 10.1016/j.jelechem.2003.08.024
Vaik K, 2004, ELECTROCHEM COMMUN, V6, P1, DOI 10.1016/j.elecom.2003.10.003
Wang F, 2005, J ELECTROANAL CHEM, V580, P68, DOI 10.1016/j.jelechem.2005.03.012
Wang F, 2006, ELECTROCHIM ACTA, V51, P4228, DOI 10.1016/j.electacta.2005.11.042
Wildgoose GG, 2004, CHEMPHYSCHEM, V5, P669, DOI 10.1002/cphc.200400030
Xing YC, 2005, LANGMUIR, V21, P4185, DOI 10.1021/la047268e
Xu J, 1996, J ELECTROANAL CHEM, V410, P235, DOI 10.1016/0022-0728(96)04545-7
Yang HH, 2000, J ELECTROCHEM SOC, V147, P3420, DOI 10.1149/1.1393915
Yano T, 1998, J ELECTROCHEM SOC, V145, P1870, DOI 10.1149/1.1838569
YEAGER E, 1984, ELECTROCHIM ACTA, V29, P1527, DOI 10.1016/0013-4686(84)85006-9
Zhang MN, 2004, LANGMUIR, V20, P8781, DOI 10.1021/la048923l
Zhang Z.W., 1984, P WORKSH EL CARB EL, P158
NR 50
TC 93
Z9 93
U1 0
U2 45
PU ELSEVIER SCIENCE SA
PI LAUSANNE
PA PO BOX 564, 1001 LAUSANNE, SWITZERLAND
SN 1572-6657
J9 J ELECTROANAL CHEM
JI J. Electroanal. Chem.
PD DEC 1
PY 2006
VL 597
IS 2
BP 119
EP 126
DI 10.1016/j.jelechem.2006.09.002
PG 8
WC Chemistry, Analytical; Electrochemistry
WE Science Citation Index Expanded (SCI-EXPANDED)
SC Chemistry; Electrochemistry
GA 112JV
UT WOS:000242522900005
DA 2023-10-07
ER
PT J
AU Croci, L
Delibato, E
Volpe, G
De Medici, D
Palleschi, G
AF Croci, L
Delibato, E
Volpe, G
De Medici, D
Palleschi, G
TI Comparison of PCR, electrochemical enzyme-linked immunosorbent assays,
and the standard culture method for detecting <i>Salmonella</i> in meat
products
SO APPLIED AND ENVIRONMENTAL MICROBIOLOGY
LA English
DT Article
ID POLYMERASE-CHAIN-REACTION; RAPID DETECTION; EGG PRODUCTS; TYPHIMURIUM;
ENTERITIDIS; BIOSENSOR; ELISA; IDENTIFICATION; FEASIBILITY; SAMPLES
AB An electrochemical enzyme-linked immunosorbent assay (ELISA) coupled with flow injection analysis (ELISA-FIA) and a PCR-based method using ST11 and ST15 primers for detecting salmonellae in meat were evaluated in comparison with the International Organization for Standardization (ISO) culture method. The methods were applied to experimentally contaminated and naturally contaminated meat sample…
C1 Ist Super Sanita, Lab Alimenti, I-00161 Rome, Italy.
Univ Roma Tor Vergata, Dipartimento Sci & Tecnol Chim, I-00133 Rome, Italy.
C3 Istituto Superiore di Sanita (ISS); University of Rome Tor Vergata
RP Croci, L (corresponding author), Ist Super Sanita, Lab Alimenti, V Regina Elena 299, I-00161 Rome, Italy.
EM luciana.croci@iss.it
RI DELIBATO, ELISABETTA/C-4840-2015; De Medici, Dario/C-4835-2015
OI DELIBATO, ELISABETTA/0000-0002-3416-4631; De Medici,
Dario/0000-0002-6917-8478; Palleschi, Giuseppe/0000-0002-4223-3094
CR AABO S, 1993, MOL CELL PROBE, V7, P171, DOI 10.1006/mcpr.1993.1026
Babacan S, 2002, J FOOD SCI, V67, P314, DOI 10.1111/j.1365-2621.2002.tb11403.x
BARROW PA, 1994, INT J FOOD MICROBIOL, V21, P55, DOI 10.1016/0168-1605(94)90200-3
Bäumler AJ, 2000, SCIENCE, V287, P50, DOI 10.1126/science.287.5450.50
BROOKS JL, 1992, J APPL BACTERIOL, V73, P189, DOI 10.1111/j.1365-2672.1992.tb02977.x
Croci L, 2001, ANAL LETT, V34, P2597, DOI 10.1081/AL-100108407
Gehring AG, 1996, J IMMUNOL METHODS, V195, P15, DOI 10.1016/0022-1759(96)00076-2
HOLT PS, 1995, J FOOD PROTECT, V58, P967, DOI 10.4315/0362-028X-58.9.967
Hoorfar J, 2000, J CLIN MICROBIOL, V38, P3429, DOI 10.1128/JCM.38.9.3429-3435.2000
Hope BK, 2002, RISK ANAL, V22, P203, DOI 10.1111/0272-4332.00023
ILSTRUP DA, 1990, CLIN MICROBIOL REV, V3, P216
Kwang J, 1996, LETT APPL MICROBIOL, V22, P46, DOI 10.1111/j.1472-765X.1996.tb01106.x
LEE HA, 1990, APPL ENVIRON MICROB, V56, P1541, DOI 10.1128/AEM.56.6.1541-1546.1990
Meer R R, 1995, Rev Environ Contam Toxicol, V142, P1
OREFICE L, 1989, IG SAN PUBBL, V45, P161
Rabsch W, 2001, MICROBES INFECT, V3, P237, DOI 10.1016/S1286-4579(01)01375-2
Rijpens N, 1999, INT J FOOD MICROBIOL, V46, P37, DOI 10.1016/S0168-1605(98)00171-8
Seo KH, 1999, J FOOD PROTECT, V62, P431, DOI 10.4315/0362-028X-62.5.431
Stefanovicova A, 1998, J FOOD PROTECT, V61, P1381, DOI 10.4315/0362-028X-61.10.1381
Stock K, 2001, J FOOD PROTECT, V64, P1435, DOI 10.4315/0362-028X-64.9.1435
THORNS CJ, 1994, INT J FOOD MICROBIOL, V21, P47, DOI 10.1016/0168-1605(94)90199-6
Vaneechoutte M, 1997, J MED MICROBIOL, V46, P188, DOI 10.1099/00222615-46-3-188
VANSCHOTHORST M, 1994, FOOD CONTROL, V5, P107, DOI 10.1016/0956-7135(94)90095-7
*WHO, 1990, VPHSCA90 WHO
WYATT GM, 1993, APPL ENVIRON MICROB, V59, P1383, DOI 10.1128/AEM.59.5.1383-1390.1993
Ye JM, 1997, J FOOD SCI, V62, P1067, DOI 10.1111/j.1365-2621.1997.tb15039.x
NR 26
TC 62
Z9 67
U1 0
U2 7
PU AMER SOC MICROBIOLOGY
PI WASHINGTON
PA 1752 N ST NW, WASHINGTON, DC 20036-2904 USA
SN 0099-2240
J9 APPL ENVIRON MICROB
JI Appl. Environ. Microbiol.
PD MAR
PY 2004
VL 70
IS 3
BP 1393
EP 1396
DI 10.1128/AEM.70.3.1393-1396.2004
PG 4
WC Biotechnology & Applied Microbiology; Microbiology
WE Science Citation Index Expanded (SCI-EXPANDED)
SC Biotechnology & Applied Microbiology; Microbiology
GA 802HO
UT WOS:000220154800018
PM 15006758
OA Green Published
DA 2023-10-07
ER
PT J
AU Haruyama, T
Sakai, T
Matsuno, K
AF Haruyama, T
Sakai, T
Matsuno, K
TI Protein layer coating method on metal surface by electrochemical process
through genetical introduced tag
SO BIOMATERIALS
LA English
DT Article
DE protein immobilization; biofilm; surface modification; biosensor;
electrode
ID IMMOBILIZATION; FILMS
AB The technology of mercaptide self-assembly has previously been used to coat proteins onto metals, but is not practical for many surfaces. In this study, a short peptidic tag was employed for the electrochemical immobilization of proteins on metals (ECtag). A 6-mer histidine (alpha-amino-1H-imidazole-4-propionic acid) homopeptide was employed as an ECtag ligand, which forms coordinate bonds wit…
C1 Kyushu Inst Technol, Dept Biol Funct & Engn, Kitakyushu, Fukuoka 8080196, Japan.
C3 Kyushu Institute of Technology
RP Haruyama, T (corresponding author), Kyushu Inst Technol, Dept Biol Funct & Engn, Kitakyushu Sci & Res Pk, Kitakyushu, Fukuoka 8080196, Japan.
EM haruyama@life.kyutech.ac.jp
CR Afrin R, 2000, J MOL CATAL B-ENZYM, V9, P259, DOI 10.1016/S1381-1177(99)00104-6
Boos W, 1998, MICROBIOL MOL BIOL R, V62, P204, DOI 10.1128/MMBR.62.1.204-229.1998
Bucur B, 2004, ANAL LETT, V37, P1571, DOI 10.1081/AL-120037588
Chubet RG, 1996, BIOTECHNIQUES, V20, P136
HOCHULI E, 1987, J CHROMATOGR, V411, P177, DOI 10.1016/S0021-9673(00)93969-4
HOCHULI E, 1988, BIOTECHNOLOGY, V6, P1325
Jung HH, 1999, LANGMUIR, V15, P1147, DOI 10.1021/la9808667
KANG IK, 1993, BIOMATERIALS, V14, P787, DOI 10.1016/0142-9612(93)90045-4
Kanno S, 2000, J BIOTECHNOL, V76, P207, DOI 10.1016/S0168-1656(99)00186-8
Korecká L, 2004, J CHROMATOGR B, V808, P15, DOI 10.1016/j.jchromb.2004.04.035
Kröger D, 1999, BIOSENS BIOELECTRON, V14, P155, DOI 10.1016/S0956-5663(98)00116-X
Ma ZW, 2002, EUR POLYM J, V38, P2279, DOI 10.1016/S0014-3057(02)00119-2
NR 12
TC 13
Z9 18
U1 0
U2 6
PU ELSEVIER SCI LTD
PI OXFORD
PA THE BOULEVARD, LANGFORD LANE, KIDLINGTON, OXFORD OX5 1GB, OXON, ENGLAND
SN 0142-9612
J9 BIOMATERIALS
JI Biomaterials
PD AUG
PY 2005
VL 26
IS 24
BP 4944
EP 4947
DI 10.1016/j.biomaterials.2005.01.027
PG 4
WC Engineering, Biomedical; Materials Science, Biomaterials
WE Science Citation Index Expanded (SCI-EXPANDED)
SC Engineering; Materials Science
GA 919KQ
UT WOS:000228617300006
PM 15769529
DA 2023-10-07
ER
PT J
AU Levin, OV
Kondrat'ev, VV
Malev, VV
AF Levin, OV
Kondrat'ev, VV
Malev, VV
TI Electrochemical properties of poly-<i>o</i>-phenylenediamine films in
solutions with variable concentration of hydronium ions
SO RUSSIAN JOURNAL OF ELECTROCHEMISTRY
LA English
DT Article
DE conductin.; polymers; poly-o-phenylenediai nine; chronoamperometry;
faradaic impedance; cyclic voltarnmetry; chronopotentiometry
ID CHARGE-TRANSPORT; PREPARED POLY(O-PHENYLENEDIAMINE); ELECTRODES;
IMPEDANCE; POLYMERIZATION; BIOSENSOR; MIGRATION; OXIDASE
AB Electrochemical behavior of poly-o-phenylenediamine (PoPhD) films in lithium perchlorate and perchloric acid solutions of different pH and constant ionic strength is studied using cyclic voltammetry, low-amplitude chronoamperometry, chronopotentiometry, and faradaic-impedance spectroscopy. The experimental results point to the diffusion-migration kinetics of charge transfer processes in redox-…
C1 St Petersburg State Univ, St Petersburg 198504, Russia.
C3 Saint Petersburg State University
RP Malev, VV (corresponding author), St Petersburg State Univ, Univ Skii Pr 26, St Petersburg 198504, Russia.
EM malev@ech.chem.spb.su
RI Kondratiev, Veniamin/I-7425-2013; Levin, Oleg/H-8109-2013
OI Kondratiev, Veniamin/0000-0002-9640-3765; Levin,
Oleg/0000-0002-4538-316X
CR Cai LT, 1999, SENSOR ACTUAT B-CHEM, V55, P14, DOI 10.1016/S0925-4005(99)00024-6
CHIBA K, 1987, J ELECTROANAL CHEM, V217, P239, DOI 10.1016/0022-0728(87)80221-8
CHIBA K, 1987, J ELECTROANAL CHEM, V219, P117, DOI 10.1016/0022-0728(87)85034-9
DELAHAY P, 1954, NEW INSTRUMENTAL MET, pCH8
Garjonyte R, 2000, SENSOR ACTUAT B-CHEM, V63, P122, DOI 10.1016/S0925-4005(00)00317-8
GOYETTE MA, 1995, J ELECTROANAL CHEM, V382, P17, DOI 10.1016/0022-0728(94)03632-D
IVANOV VD, 2002, ELEKTROKHIMIYA, V38, P200
Karalemas ID, 2000, TALANTA, V53, P391, DOI 10.1016/S0039-9140(00)00506-3
Komura T, 1998, J ELECTROANAL CHEM, V446, P113, DOI 10.1016/S0022-0728(97)00605-0
Komura T, 1996, ELECTROCHIM ACTA, V41, P2865, DOI 10.1016/0013-4686(96)00114-4
Komura T, 1998, ELECTROCHIM ACTA, V43, P723, DOI 10.1016/S0013-4686(97)00202-8
Láng G, 2001, ELECTROCHIM ACTA, V46, P4159, DOI 10.1016/S0013-4686(01)00704-6
MALEV VV, 1999, ELEKTROKHIMIYA, V35, P1184
MARTINUSZ K, 1995, J ELECTROANAL CHEM, V395, P293, DOI 10.1016/0022-0728(95)04095-6
MATHIAS MF, 1992, J PHYS CHEM-US, V96, P3174, DOI 10.1021/j100186a073
Myler S, 1997, ANAL CHIM ACTA, V357, P55, DOI 10.1016/S0003-2670(97)00558-8
OGURA K, 1995, ELECTROCHIM ACTA, V40, P2707, DOI 10.1016/0013-4686(95)00271-F
OYAMA N, 1988, B CHEM SOC JPN, V61, P1095, DOI 10.1246/bcsj.61.1095
PISAREVSKAYA EY, 1994, ELEKTROKHIMIYA, V30, P50
VOLKOV A, 1980, J ELECTROANAL CHEM, V115, P279, DOI 10.1016/S0022-0728(80)80332-9
WHITE HS, 1982, J ELECTROCHEM SOC, V129, P265, DOI 10.1149/1.2123810
Wu LL, 1996, J ELECTROANAL CHEM, V417, P53, DOI 10.1016/S0022-0728(96)04759-6
Yano J, 1999, SYNTHETIC MET, V102, P1157, DOI 10.1016/S0379-6779(98)01465-9
Yano J, 1997, SYNTHETIC MET, V84, P271, DOI 10.1016/S0379-6779(97)80747-3
Yano J, 1996, J MATER SCI, V31, P4785, DOI 10.1007/BF00355862
NR 25
TC 4
Z9 4
U1 1
U2 13
PU PLEIADES PUBLISHING INC
PI MOSCOW
PA PLEIADES PUBLISHING INC, MOSCOW, 00000, RUSSIA
SN 1023-1935
EI 1608-3342
J9 RUSS J ELECTROCHEM+
JI Russ. J. Electrochem.
PD JAN
PY 2004
VL 40
IS 1
BP 91
EP 97
DI 10.1023/B:RUEL.0000012080.14878.ad
PG 7
WC Electrochemistry
WE Science Citation Index Expanded (SCI-EXPANDED)
SC Electrochemistry
GA 768UM
UT WOS:000188553500014
DA 2023-10-07
ER
PT J
AU Barak-Shinar, D
Rosenfeld, M
Rishpon, J
Neufeld, T
Abboud, S
AF Barak-Shinar, D
Rosenfeld, M
Rishpon, J
Neufeld, T
Abboud, S
TI Numerical and experimental analysis of enzymatic reaction in
electrochemical sensors: Electrochemical enzymatic analysis
SO IEEE SENSORS JOURNAL
LA English
DT Article
DE electrochemical; enzyme; numerical simulations; sensor
ID FLUID DYNAMIC-MODEL; ANTIBODY SURFACE-ADSORPTION; THIN-FILMS; GLUCOSE;
BIOSENSOR; ENZYMES; MICROELECTRODES; IMMOBILIZATION; ELECTRODES
AB The research examines, numerically and experimentally, the identification of substrate concentration in amperometric electrochemical flow cells. Three-dimensional numerical simulations have been preformed for predicting the mass transfer processes in the vicinity of the electrochemical cell using a realistic geometrical model. The experimental procedure included the fixed enzyme beta-galactosi…
C1 Tel Aviv Univ, Dept Biomed Engn, IL-69978 Tel Aviv, Israel.
Tel Aviv Univ, Dept Fluid Mech & Heat Transfer, Fac Engn, IL-69978 Tel Aviv, Israel.
Tel Aviv Univ, Dept Mol Microbiol & Biotechnol, IL-69978 Tel Aviv, Israel.
C3 Tel Aviv University; Tel Aviv University; Tel Aviv University
RP Barak-Shinar, D (corresponding author), Tel Aviv Univ, Dept Biomed Engn, IL-69978 Tel Aviv, Israel.
EM deganit@eng.tau.ac.il; rosenf@eng.tau.ac.il; judithri@tauex.tau.ac.il;
tneufeld@post.tau.ac.il; abboud@eng.tau.ac.il
CR ALBERY WJ, 1985, J ELECTROANAL CHEM, V194, P211, DOI 10.1016/0022-0728(85)85005-1
[Anonymous], 2001, ELECTROCHEMICAL METH
Barak-Shinar D, 2000, ANN BIOMED ENG, V28, P565, DOI 10.1114/1.299
Barak-Shinar D, 2004, J ELECTROCHEM SOC, V151, pH261, DOI 10.1149/1.1813651
Barak-Shinar D, 2004, IEEE SENS J, V4, P65, DOI 10.1109/JSEN.2003.820337
Barak-Shinar D, 2002, ANN BIOMED ENG, V30, P1313, DOI 10.1114/1.1527048
BARTLETT PN, 1987, J ELECTROANAL CHEM, V224, P27, DOI 10.1016/0022-0728(87)85081-7
BARTLETT PN, 1992, ANAL CHEM, V64, P138, DOI 10.1021/ac00026a008
COOPER JM, 1989, J ELECTROANAL CHEM, V272, P57, DOI 10.1016/0022-0728(89)87068-8
ESTERL E, 2002, BIOTECHNOL BIOENG, V83, P780
FURBEE JW, 1994, ANAL CHEM, V66, P1575, DOI 10.1021/ac00081a035
Gué AM, 2002, SENSOR ACTUAT B-CHEM, V82, P227, DOI 10.1016/S0925-4005(01)01009-7
MIDDLEMAN S, 1998, INTRO MASS HEAT TRAN
NETCHIPOROUK LI, 1995, ANAL CHIM ACTA, V303, P275, DOI 10.1016/0003-2670(94)00538-W
Pantano S, 2000, J MOL STRUC-THEOCHEM, V530, P177, DOI 10.1016/S0166-1280(00)00331-6
Revzin AF, 2002, SENSOR ACTUAT B-CHEM, V81, P359, DOI 10.1016/S0925-4005(01)00982-0
SILBENY A, 2000, PHYS CHEM
Somasundrum M, 2002, J ELECTROANAL CHEM, V530, P40, DOI 10.1016/S0022-0728(02)00980-4
Tziampazis E, 1996, COMPUT BIOL MED, V26, P231, DOI 10.1016/0010-4825(96)00002-9
Weber AZ, 2003, J ELECTROCHEM SOC, V150, pA1008, DOI 10.1149/1.1580822
NR 20
TC 0
Z9 0
U1 0
U2 5
PU IEEE-INST ELECTRICAL ELECTRONICS ENGINEERS INC
PI PISCATAWAY
PA 445 HOES LANE, PISCATAWAY, NJ 08855-4141 USA
SN 1530-437X
EI 1558-1748
J9 IEEE SENS J
JI IEEE Sens. J.
PD FEB
PY 2006
VL 6
IS 1
BP 151
EP 159
DI 10.1109/JSEN.2005.844347
PG 9
WC Engineering, Electrical & Electronic; Instruments & Instrumentation;
Physics, Applied
WE Science Citation Index Expanded (SCI-EXPANDED)
SC Engineering; Instruments & Instrumentation; Physics
GA 004AB
UT WOS:000234723300020
DA 2023-10-07
ER
PT J
AU Pereira, AU
Kubota, LT
AF Pereira, AU
Kubota, LT
TI Optimization of the carbon paste electrode preparation containing
riboflavin immobilized on an inorganic support
SO QUIMICA NOVA
LA Portuguese
DT Article
DE carbon paste electrode; optimization of electrochemical properties;
factorial design
ID ELECTROCATALYTIC OXIDATION; AMPEROMETRIC DETERMINATION;
ELECTROCHEMICAL-BEHAVIOR; ALCOHOL-DEHYDROGENASE; GLUCOSE-OXIDASE; NADH;
POLYMER; BIOSENSOR; QUINONE; ENZYMES
AB The aim of this work was to optimize the preparation of electrodes with riboflavin (RF) immobilized on a silica surface modified with niobium oxide and carbon paste. Electrode preparation was optimized employing a factorial design consisting of two levels and three factors. The electrochemical properties of immobilized RF were investigated by cyclic voltammetry. The factorial analysis was carr…
C1 Univ Estadual Campinas, Inst Quim, BR-13084971 Campinas, SP, Brazil.
C3 Universidade Estadual de Campinas
RP Pereira, AU (corresponding author), Univ Estadual Campinas, Inst Quim, CP 6154, BR-13084971 Campinas, SP, Brazil.
EM kubota@iqm.unicamp.br
RI Kubota, Lauro Tatsuo/AAF-8184-2019; Kubota, L.T./C-1459-2012; Pereira,
Arnaldo/E-8125-2018
OI Kubota, Lauro Tatsuo/0000-0001-8189-2618; Kubota,
L.T./0000-0001-8189-2618; Pereira, Arnaldo/0000-0003-2864-3756
CR Alfaya AAS, 2002, QUIM NOVA, V25, P835, DOI 10.1590/S0100-40422002000500020
[Anonymous], 1996, PLANEJAMENTO OTIMIZA
Birss VI, 1997, J ELECTROANAL CHEM, V423, P13, DOI 10.1016/S0022-0728(96)04881-4
Chi QJ, 1996, J MOL CATAL A-CHEM, V105, P193
COCHEGUERENTE L, 1995, ANAL CHIM ACTA, V311, P23, DOI 10.1016/0003-2670(95)00178-3
COCHEGUERENTE L, 1994, ANAL CHIM ACTA, V289, P143, DOI 10.1016/0003-2670(94)80097-9
Cosnier S, 1998, ELECTROANAL, V10, P521, DOI 10.1002/(SICI)1521-4109(199807)10:8<521::AID-ELAN521>3.0.CO;2-R
Cosnier S, 1997, ANAL CHEM, V69, P3095, DOI 10.1021/ac961041+
de Lucca AR, 2002, J COLLOID INTERF SCI, V254, P113, DOI 10.1006/jcis.2002.8550
DENOFRE S, 1991, EUR J SOL STATE INOR, V28, P1295
DOMINGUEZ E, 1993, BIOSENS BIOELECTRON, V8, P229, DOI 10.1016/0956-5663(93)85038-P
Durrani AA, 2002, J LIQ CHROMATOGR R T, V25, P1543, DOI 10.1081/JLC-120005703
Fernandes JCB, 2000, J BRAZIL CHEM SOC, V11, P349, DOI 10.1590/S0103-50532000000400004
GERGEL A, 1991, J ELECTROANAL CHEM, V302, P219
GORTON L, 1995, ELECTROANAL, V7, P23, DOI 10.1002/elan.1140070104
GORTON L, 1990, ANAL CHIM ACTA, V228, P23, DOI 10.1016/S0003-2670(00)80474-2
GORTON L, 1992, ACS SYM SER, V487, P56
Gorton Lo, 2002, J Biotechnol, V82, P371, DOI 10.1016/S1389-0352(01)00053-8
Gushikem Y, 2001, J BRAZIL CHEM SOC, V12, P695
KALCHER K, 1995, ELECTROANAL, V7, P5, DOI 10.1002/elan.1140070103
Katakis I, 1997, MIKROCHIM ACTA, V126, P11, DOI 10.1007/BF01242656
KATZ E, 1994, J ELECTROANAL CHEM, V373, P189, DOI 10.1016/0022-0728(94)03328-5
KUBOTA LT, 1995, LANGMUIR, V11, P1009, DOI 10.1021/la00003a052
Mahmoud ME, 2001, ANAL CHIM ACTA, V450, P239, DOI 10.1016/S0003-2670(01)01389-7
Mullor SG, 1996, TALANTA, V43, P779, DOI 10.1016/0039-9140(95)01802-6
Munteanu FD, 2001, J ELECTROANAL CHEM, V509, P2, DOI 10.1016/S0022-0728(01)00376-X
NAGY G, 1995, ANAL CHIM ACTA, V305, P65, DOI 10.1016/0003-2670(94)00342-J
NI F, 1990, LANGMUIR, V6, P66, DOI 10.1021/la00091a010
OGINO Y, 1995, J ELECTROANAL CHEM, V396, P517, DOI 10.1016/0022-0728(95)04089-7
Palecek E, 1996, ELECTROANAL, V8, P7, DOI 10.1002/elan.1140080103
Pereira AC, 2003, J COLLOID INTERF SCI, V265, P351, DOI 10.1016/S0021-9797(03)00477-6
Pogorelova SP, 2003, SENSOR ACTUAT B-CHEM, V89, P40, DOI 10.1016/S0925-4005(02)00425-2
ROLISON DR, 1990, CHEM REV, V90, P867, DOI 10.1021/cr00103a011
Santos AD, 2002, ELECTROCHIM ACTA, V47, P3351, DOI 10.1016/S0013-4686(02)00272-4
Santos AS, 2002, J BRAZIL CHEM SOC, V13, P495
Stine KJ, 1999, J ELECTROANAL CHEM, V472, P147, DOI 10.1016/S0022-0728(99)00295-8
Sun WL, 1996, ANAL LETT, V29, P2425
Walcarius A, 1998, ELECTROANAL, V10, P1217, DOI 10.1002/(SICI)1521-4109(199812)10:18<1217::AID-ELAN1217>3.0.CO;2-X
Yamashita M, 2002, J BRAZIL CHEM SOC, V13, P635, DOI 10.1590/S0103-50532002000500015
NR 39
TC 17
Z9 17
U1 0
U2 5
PU SOC BRASILEIRA QUIMICA
PI SAO PAULO
PA CAIXA POSTAL 26037, 05599-970 SAO PAULO, BRAZIL
SN 0100-4042
EI 1678-7064
J9 QUIM NOVA
JI Quim. Nova
PD SEP-OCT
PY 2004
VL 27
IS 5
BP 725
EP 729
DI 10.1590/S0100-40422004000500009
PG 5
WC Chemistry, Multidisciplinary
WE Science Citation Index Expanded (SCI-EXPANDED)
SC Chemistry
GA 856VT
UT WOS:000224074100009
OA gold
DA 2023-10-07
ER
PT J
AU Tang, DP
Yuan, R
Chai, YQ
AF Tang, DP
Yuan, R
Chai, YQ
TI Direct electrochemical immunoassay based on immobilization of
protein-magnetic nanoparticle composites on to magnetic electrode
surfaces by sterically enhanced magnetic field force
SO BIOTECHNOLOGY LETTERS
LA English
DT Article
DE carbon paste electrode; electrochemical assay; alpha-1-fetoprotein;
magnetic nanoparticles
ID GOLD
AB A direct electrochemical immunoassay system based on the immobilization of alpha-1-fetoprotein antibody (anti-AFP), as a model system, on the surface of core-shell Fe2O3/Au magnetic nanoparticles (MNP) has been demonstrated. To fabricate such an assay system, anti-AFP was initially covalently immobilized on to the surface of core-shell Fe2O3/Au MNP. Anti-AFP-modified MNP (bio-nanoparticles) we…
C1 Southwest Univ, Coll Chem & Chem Engn, Key Lab Analyt Chem Chongqing, Chongqing 400700, Peoples R China.
C3 Southwest University - China
RP Yuan, R (corresponding author), Southwest Univ, Coll Chem & Chem Engn, Key Lab Analyt Chem Chongqing, Chongqing 400700, Peoples R China.
EM yuanruo@swu.edu.cn
CR Chaki NK, 2002, BIOSENS BIOELECTRON, V17, P1, DOI 10.1016/S0956-5663(01)00277-9
Chen M, 2003, J APPL PHYS, V93, P7551, DOI 10.1063/1.1555312
COMPTON RG, 2000, ELECTROCHIM ACTA, V46, P144
Gupta AK, 2005, BIOMATERIALS, V26, P3995, DOI 10.1016/j.biomaterials.2004.10.012
Katz E, 2003, ELECTROANAL, V15, P913, DOI 10.1002/elan.200390114
Mandal M, 2005, J COLLOID INTERF SCI, V286, P187, DOI 10.1016/j.jcis.2005.01.013
NILSSON M, 1992, J CHROMATOGR, V597, P383, DOI 10.1016/0021-9673(92)80135-H
Sato K, 2003, ADV DRUG DELIVER REV, V55, P379, DOI 10.1016/S0169-409X(02)00225-9
Wang J, 2002, ELECTROPHORESIS, V23, P3744, DOI 10.1002/1522-2683(200211)23:21<3744::AID-ELPS3744>3.0.CO;2-B
Won BY, 2005, BIOTECHNOL BIOENG, V89, P815, DOI 10.1002/bit.20401
Zhou WL, 2001, EUR PHYS J D, V16, P289, DOI 10.1007/s100530170112
Zhu Z. Z., 2000, MODERN MED LABELLED, P56
NR 12
TC 44
Z9 54
U1 0
U2 41
PU SPRINGER
PI DORDRECHT
PA VAN GODEWIJCKSTRAAT 30, 3311 GZ DORDRECHT, NETHERLANDS
SN 0141-5492
EI 1573-6776
J9 BIOTECHNOL LETT
JI Biotechnol. Lett.
PD APR
PY 2006
VL 28
IS 8
BP 559
EP 565
DI 10.1007/s10529-006-0017-4
PG 7
WC Biotechnology & Applied Microbiology
WE Science Citation Index Expanded (SCI-EXPANDED)
SC Biotechnology & Applied Microbiology
GA 033KT
UT WOS:000236846800006
PM 16614893
DA 2023-10-07
ER
PT J
AU Badawy, WA
Ismail, KM
Medany, SS
AF Badawy, Waheed A.
Ismail, Khaled M.
Medany, Shyma'a S.
TI Optimization of the electropolymerization of 1-amino-9,10-anthraquinone
conducting films from aqueous media
SO ELECTROCHIMICA ACTA
LA English
DT Article
DE 1-amino-9,10-anthraquinone; conducting polymers; electropolymerization;
electrocatalysis; sulfuric acid
ID ELECTROCHEMICAL POLYMERIZATION; ELECTROACTIVE FILM; ANODIC-OXIDATION;
1-NAPHTHYLAMINE; POLYANILINE; MECHANISM; ANTHRACENE; ELECTRODE;
BEHAVIOR; ION
AB The optimum conditions for the electrochemical preparation of poly(1-amino-9,10-anthraquinone), PAAQ, films in environmentally safe aqueous solutions were investigated. The conducting polymer films were prepared by electrochemical oxidation of 1-amino-9, 10-anthraquinone, AAQ, in sulfuric acid solutions in the potential range from 0.0 to +1.3 V. The influence of scan repetition, scan rate, and…
C1 Cairo Univ, Fac Sci, Dept Chem, Giza, Egypt.
C3 Egyptian Knowledge Bank (EKB); Cairo University
RP Badawy, WA (corresponding author), Cairo Univ, Fac Sci, Dept Chem, Giza, Egypt.
EM wbadawy@wbadawy.csc.org.eg
RI Ismail, Khaled/IUP-9007-2023; Medany, Shymaa S./GPS-9238-2022
OI Medany, Shymaa S./0000-0002-7367-671X
CR Abdel-Azzem M., 1996, J ELECTROANAL CHEM, V417, P163
AREVALO AH, 1990, ELECTROCHIM ACTA, V35, P741, DOI 10.1016/0013-4686(90)90008-N
BARBERO C, 1987, ELECTROCHIM ACTA, V32, P693, DOI 10.1016/0013-4686(87)87063-9
BARBERO C, 1989, J ELECTROANAL CHEM, V263, P333, DOI 10.1016/0022-0728(89)85103-4
Bereket G, 2005, APPL SURF SCI, V252, P1233, DOI 10.1016/j.apsusc.2005.02.087
Dolphin D., 1977, TABULATION INFRARED
DuBois CJ, 1998, J ELECTROANAL CHEM, V454, P99, DOI 10.1016/S0022-0728(98)00255-1
Fan B, 2005, J ELECTROANAL CHEM, V575, P287, DOI 10.1016/j.jelechem.2004.10.002
GAUQUIS G, 1971, B SOC CHIM FR, V9, P3765
GENIES EM, 1985, J ELECTROANAL CHEM, V195, P109, DOI 10.1016/0022-0728(85)80009-7
GENIES EM, 1987, ELECTROCHIM ACTA, V32, P1223, DOI 10.1016/0013-4686(87)80039-7
HEINZ J, 1993, TOPICS CURRENT CHEM, V152
HILLMAN AR, 1987, J ELECTROANAL CHEM, V220, P351, DOI 10.1016/0022-0728(87)85121-5
Ismail KM, 2002, ELECTROCHIM ACTA, V47, P1867, DOI 10.1016/S0013-4686(02)00054-3
Kaneko T, 2005, POLYHEDRON, V24, P2544, DOI 10.1016/j.poly.2005.03.127
Komura T, 1999, J ELECTROANAL CHEM, V478, P9, DOI 10.1016/S0022-0728(99)90406-0
MARIOLI JM, 1989, ELECTROCHIM ACTA, V34, P127, DOI 10.1016/0013-4686(89)87077-X
Monk P. M. S., 1995, ELECTROCHROMISM FUND
MURRAY R, 1987, ANAL CHEM, V59, P1
MURRAY RW, 1984, ELECTROANAL CHEM, V13, P191
MURRAY RW, 1984, ANNU REV MATER SCI, V14, P145
MURRAY RW, 1987, ANAL CHEM, V59, pA379, DOI 10.1021/ac00132a001
MURRAY RW, 1992, MOL DESIGN ELECT SUR
NGUYEN MT, 1990, J ELECTROANAL CHEM, V289, P37, DOI 10.1016/0022-0728(90)87205-X
OHSAKA T, 1991, J ELECTROANAL CHEM, V300, P51, DOI 10.1016/0022-0728(91)85383-Z
OHSAKA T, 1987, J CHEM SOC JPN, V11, P2038
OYAMA N, 1985, ANAL CHEM, V57, P1526, DOI 10.1021/ac00285a008
OYAMA N, 1986, B CHEM SOC JPN, V59, P2071, DOI 10.1246/bcsj.59.2071
Popovic MM, 2004, SYNTHETIC MET, V143, P191, DOI 10.1016/j.synthmet.2003.12.022
Rajagopalan R, 2002, ELECTROCHIM ACTA, V47, P1847, DOI 10.1016/S0013-4686(02)00022-1
SHIM HK, 1998, ELECT OPTICAL POLYM
Smyrl W. H., 1993, APPL ELECTROACTIVE P, P29
TAMAKA K, 1986, SYNTHETIC MET, V14, P27
VARINEAU PT, 1987, J PHYS CHEM-US, V91, P1292, DOI 10.1021/j100290a003
VETTORAZZI N, 1981, J ELECTROANAL CHEM, V125, P459, DOI 10.1016/S0022-0728(81)80362-2
WALTMAN RJ, 1984, J PHYS CHEM-US, V88, P4343, DOI 10.1021/j150663a030
WEI Y, 1989, J PHYS CHEM-US, V93, P4878, DOI 10.1021/j100349a039
Yang CH, 1998, J ELECTROANAL CHEM, V459, P71, DOI 10.1016/S0022-0728(98)00292-7
YANO J, 1994, J APPL ELECTROCHEM, V24, P1164
NR 39
TC 31
Z9 31
U1 3
U2 56
PU PERGAMON-ELSEVIER SCIENCE LTD
PI OXFORD
PA THE BOULEVARD, LANGFORD LANE, KIDLINGTON, OXFORD OX5 1GB, ENGLAND
SN 0013-4686
EI 1873-3859
J9 ELECTROCHIM ACTA
JI Electrochim. Acta
PD SEP 15
PY 2006
VL 51
IS 28
BP 6353
EP 6360
DI 10.1016/j.electacta.2006.04.021
PG 8
WC Electrochemistry
WE Science Citation Index Expanded (SCI-EXPANDED)
SC Electrochemistry
GA 089BO
UT WOS:000240855100018
DA 2023-10-07
ER
PT J
AU Navarro, AE
Spinelli, N
Moustrou, C
Chaix, C
Mandrand, B
Brisset, H
AF Navarro, AE
Spinelli, N
Moustrou, C
Chaix, C
Mandrand, B
Brisset, H
TI Automated synthesis of new ferrocenyl-modified oligonucleotides: study
of their properties in solution
SO NUCLEIC ACIDS RESEARCH
LA English
DT Article
ID ELECTROCHEMICAL DNA BIOSENSOR; ELECTRON-TRANSFER; HYBRIDIZATION;
SEQUENCES; SENSORS; IMMOBILIZATION; RECOGNITION; OXIDATION; PROBES
AB We have developed new ferrocenyl-modified oligonucleotide (ODN) probes for electrochemical DNA sensors. A monofunctional ferrocene containing phosphoramidite group has been prepared, and a new bisfunctional ferrocene containing phosphoramidite and dimethoxytrityl (DMT) groups has been developed. These ferrocenyl-phosphoramidites have been directly employed in an automated solid-phase DNA synth…
C1 Fac Sci Luminy, CNRS, UMR 6114, Grp Chim Organ Mat Mol, F-13288 Marseille 9, France.
Ecole Normale Super Lyon, CNRS, UMR 2714, F-69007 Lyon, France.
C3 Centre National de la Recherche Scientifique (CNRS); UDICE-French
Research Universities; Aix-Marseille Universite; Ecole Normale
Superieure de Lyon (ENS de LYON); Centre National de la Recherche
Scientifique (CNRS)
RP Brisset, H (corresponding author), Fac Sci Luminy, CNRS, UMR 6114, Grp Chim Organ Mat Mol, 163 Ave Luminy, F-13288 Marseille 9, France.
EM Carole.Chaix@ens-lyon.fr; brisset@luminy.univ-mrs.fr
RI SPINELLI, Nicolas/B-5742-2014; Brisset, Hugues/H-2100-2013
OI SPINELLI, Nicolas/0000-0002-6857-011X; Brisset,
Hugues/0000-0003-1944-8457
CR Abel AP, 1996, ANAL CHEM, V68, P2905, DOI 10.1021/ac960071+
Anne A, 2001, BIOCONJUGATE CHEM, V12, P396, DOI 10.1021/bc000126l
Armistead PM, 2001, ANAL CHEM, V73, P558, DOI 10.1021/ac001286t
BALAVOINE GGA, 1991, J ORGANOMET CHEM, V412, P381, DOI 10.1016/0022-328X(91)86082-2
BEAUCAGE SL, 2000, CURRENT PROTOCOLS NU, V1
Beilstein AE, 2000, CHEM COMMUN, P509, DOI 10.1039/a907568b
Carnegie P R, 1994, Australas Biotechnol, V4, P146
Cater M. T., 1987, J AM CHEM SOC, V109, P7528
CHAIX C, 2002, Patent No. 0201858
CHAIX C, 2002, Patent No. 03068787
CHEHAB FF, 1989, P NATL ACAD SCI USA, V86, P9178, DOI 10.1073/pnas.86.23.9178
Coutouli-Argyropoulou E, 2003, ORG BIOMOL CHEM, V1, P1382, DOI 10.1039/b300191a
DEINHAMMER RS, 1994, LANGMUIR, V10, P1306, DOI 10.1021/la00016a054
Drummond TG, 2003, NAT BIOTECHNOL, V21, P1192, DOI 10.1038/nbt873
FAWCETT NC, 1988, ANAL LETT, V21, P1099
Garnier F, 1999, SYNTHETIC MET, V100, P89, DOI 10.1016/S0379-6779(98)00169-6
GIROTTI S, 1991, ANAL CHIM ACTA, V255, P387, DOI 10.1016/0003-2670(91)80073-3
HAGEN WR, 1989, EUR J BIOCHEM, V182, P523, DOI 10.1111/j.1432-1033.1989.tb14859.x
Hurley DJ, 1998, J AM CHEM SOC, V120, P2194, DOI 10.1021/ja9739998
Ihara T, 1996, NUCLEIC ACIDS RES, V24, P4273, DOI 10.1093/nar/24.21.4273
Ihara T, 1997, CHEM COMMUN, P1609, DOI 10.1039/a703401f
Kerman K, 2004, MEAS SCI TECHNOL, V15, pR1, DOI 10.1088/0957-0233/15/2/R01
Khan SI, 1999, J AM CHEM SOC, V121, P4704, DOI 10.1021/ja9836794
Kim K, 2004, CHEM COMMUN, P1466, DOI 10.1039/b402914c
KISSINGER T, 1996, LAB TECHNIQUES ELECT, P51
Lewis FD, 1999, CHEM COMMUN, P327, DOI 10.1039/a808491b
Long YT, 2003, J AM CHEM SOC, V125, P8724, DOI 10.1021/ja034684x
Lucarelli F, 2002, TALANTA, V56, P949, DOI 10.1016/S0039-9140(01)00655-5
MACPHERSON JM, 1993, MOL CELL PROBE, V7, P97, DOI 10.1006/mcpr.1993.1013
MATHE J, 1993, EXS, V67, P387
MCINNES JL, 1989, J VIROL METHODS, V23, P299, DOI 10.1016/0166-0934(89)90162-6
Mickelsen SR, 1996, ELECTROANAL, V8, P15
MILLAN KM, 1993, ANAL CHEM, V65, P2317, DOI 10.1021/ac00065a025
MORI K, 1989, FEBS LETT, V249, P213, DOI 10.1016/0014-5793(89)80626-X
Mucic RC, 1996, CHEM COMMUN, P555, DOI 10.1039/cc9960000555
Nakayama M, 2002, TALANTA, V56, P857, DOI 10.1016/S0039-9140(01)00659-2
Napier ME, 1997, BIOCONJUGATE CHEM, V8, P906, DOI 10.1021/bc9701149
Navarro AE, 2004, BIOORG MED CHEM LETT, V14, P2439, DOI 10.1016/j.bmcl.2004.03.016
Rao-Coticone S, 2003, INT CONGR SER, V1239, P3, DOI 10.1016/S0531-5131(02)00870-1
TAKENAKA S, 1994, ANAL BIOCHEM, V218, P436, DOI 10.1006/abio.1994.1203
Umek RM, 2001, J MOL DIAGN, V3, P74, DOI 10.1016/S1525-1578(10)60655-1
Uto Y, 1997, ANAL BIOCHEM, V250, P122, DOI 10.1006/abio.1997.2207
Wang J, 1997, BIOSENS BIOELECTRON, V12, P587, DOI 10.1016/S0956-5663(96)00076-0
Wang J, 1998, ANAL CHIM ACTA, V375, P197, DOI 10.1016/S0003-2670(98)00503-0
Whittemore NA, 1999, BIOCONJUGATE CHEM, V10, P261, DOI 10.1021/bc980095i
XU XH, 1995, J AM CHEM SOC, V117, P2627, DOI 10.1021/ja00114a027
Yu CJ, 2001, J ORG CHEM, V66, P2937, DOI 10.1021/jo001283g
NR 47
TC 35
Z9 36
U1 3
U2 17
PU OXFORD UNIV PRESS
PI OXFORD
PA GREAT CLARENDON ST, OXFORD OX2 6DP, ENGLAND
SN 0305-1048
EI 1362-4962
J9 NUCLEIC ACIDS RES
JI Nucleic Acids Res.
PY 2004
VL 32
IS 17
BP 5310
EP 5319
DI 10.1093/nar/gkh874
PG 10
WC Biochemistry & Molecular Biology
WE Science Citation Index Expanded (SCI-EXPANDED)
SC Biochemistry & Molecular Biology
GA 860PL
UT WOS:000224355400042
PM 15466597
OA Green Published, Bronze
DA 2023-10-07
ER
PT J
AU Barhoumi, H
Maaref, A
Rammah, A
Martelet, C
Jaffrezic, N
Mousty, C
Vial, S
Forano, C
AF Barhoumi, H
Maaref, A
Rammah, A
Martelet, C
Jaffrezic, N
Mousty, C
Vial, S
Forano, C
TI Urea biosensor based on Zn<sub>3</sub>Al-urease layered double
hydroxides nanohybrid coated on insulated silicon structures
SO MATERIALS SCIENCE & ENGINEERING C-BIOMIMETIC AND SUPRAMOLECULAR SYSTEMS
LA English
DT Article; Proceedings Paper
CT 4th Maghreb/Europe Meeting on Materials and Their Applications for
Devices and Physical, Chemical and Biological Sensors (MADICA 2004)
CY NOV 29-DEC 01, 2004
CL Tunis, TUNISIA
DE IS transducers; layered double hydroxide; electrochemical measurements;
urea; urease biosensor
ID HYDROTALCITE-LIKE COMPOUNDS; SODIUM DODECYL-SULFATE; CYANIDE DETECTION;
IMMOBILIZATION; CLAYS; OPTIMIZATION; ADSORPTION; LAPONITE; DESIGN;
MATRIX
AB Urea biosensors for medical diagnostic monitoring were developed based on the immobilization of urease within layered double hydroxides (LDH). The urease-LDH material was obtained by a stepwise exchange reaction by urease of a Zn3Al-dodecyl sulphate (ZnAl-DS) colloidal suspension. XR diffraction and FTIR analysis show that this method gives rise to a Zn3Al-Urease LDH nanohybrid material with u…
C1 Univ Grenoble 1, LEOPR, UMR 5630,ICMG,FR 2607, F-38041 Grenoble, France.
Fac Sci Monastir, Lab Phys & Chim Interfaces, Monastir, Tunisia.
Ecole Cent Lyon, CEGELY, UMR 5005, F-69134 Ecully, France.
Univ Clermont Ferrand, CNRS, UMR 6002, LM1, F-63177 Aubiere, France.
C3 Centre National de la Recherche Scientifique (CNRS); CNRS - Institute of
Chemistry (INC); UDICE-French Research Universities; Communaute
Universite Grenoble Alpes; Universite Grenoble Alpes (UGA); Universite
de Monastir; Institut National des Sciences Appliquees de Lyon - INSA
Lyon; UDICE-French Research Universities; Universite Claude Bernard Lyon
1; Centre National de la Recherche Scientifique (CNRS); CNRS - Institute
for Engineering & Systems Sciences (INSIS); Ecole Centrale de Lyon;
Centre National de la Recherche Scientifique (CNRS)
RP Martelet, C (corresponding author), Univ Grenoble 1, LEOPR, UMR 5630,ICMG,FR 2607, F-38041 Grenoble, France.
EM Claude.Martelet@ec-lyon.fr
RI BARHOUMI, Houcine/AAO-9283-2020
OI Mousty, Christine/0000-0002-3003-2092; Vial,
Stephanie/0000-0002-8714-0713
CR Adachi-Pagano M, 2000, CHEM COMMUN, P91, DOI 10.1039/a908251d
[Anonymous], SENSORS
Barhoumi H, 2005, MAT SCI ENG C-BIO S, V25, P61, DOI 10.1016/j.msec.2004.07.002
BARLOY L, 1992, NEW J CHEM, V16, P71
Choy JH, 2000, ANGEW CHEM INT EDIT, V39, P4042
Choy JH, 2004, J PHYS CHEM SOLIDS, V65, P509, DOI 10.1016/j.jpcs.2003.08.036
Choy JH, 1999, J AM CHEM SOC, V121, P1399, DOI 10.1021/ja981823f
Choy JH, 2001, J MATER CHEM, V11, P1671, DOI 10.1039/b008680k
de Melo JV, 2002, ANAL CHEM, V74, P4037, DOI 10.1021/ac025627+
HELD PJ, 1991, JAMA-J AM MED ASSOC, V265, P871, DOI 10.1001/jama.265.7.871
Khan AI, 2002, J MATER CHEM, V12, P3191, DOI 10.1039/b204076j
KRAJEWSKA B, 1990, J CHEM TECHNOL BIOT, V48, P337
Leroux F, 2004, J SOLID STATE CHEM, V177, P245, DOI 10.1016/j.jssc.2003.08.013
LIU DZ, 1995, ANAL CHIM ACTA, V307, P61, DOI 10.1016/0003-2670(95)00046-3
MEYN M, 1990, INORG CHEM, V29, P5201, DOI 10.1021/ic00351a013
MIYATA S, 1973, CHEM LETT, P843, DOI 10.1246/cl.1973.843
Mousty C, 2004, APPL CLAY SCI, V27, P159, DOI 10.1016/j.clay.2004.06.005
Pavan PC, 1998, MICROPOR MESOPOR MAT, V21, P659, DOI 10.1016/S1387-1811(98)00054-7
Pavan PC, 1999, COLLOID SURFACE A, V154, P399, DOI 10.1016/S0927-7757(98)00847-4
Pijanowska DG, 1997, SENSOR ACTUAT B-CHEM, V44, P370, DOI 10.1016/S0925-4005(97)00194-9
Poyard S, 1998, ANAL CHIM ACTA, V364, P165, DOI 10.1016/S0003-2670(98)00184-6
Ren LG, 2002, J MOL CATAL B-ENZYM, V18, P3, DOI 10.1016/S1381-1177(02)00008-5
SCHAPER H, 1989, APPL CATAL, V54, P79, DOI 10.1016/S0166-9834(00)82356-8
SCHMASSMANN A, 1993, EUR J GASTROEN HEPAT, V5, P111
Senillou A, 1999, ANAL CHIM ACTA, V401, P117, DOI 10.1016/S0003-2670(99)00520-6
Shan D, 2003, ANAL CHEM, V75, P3872, DOI 10.1021/ac030030v
Shan D, 2004, ANAL CHEM, V76, P178, DOI 10.1021/ac034713m
Shan D, 2004, BIOSENS BIOELECTRON, V20, P390, DOI 10.1016/j.bios.2004.02.008
Shan D, 2003, ANAL LETT, V36, P909, DOI 10.1081/AL-120019252
SOLDATKIN AP, 1993, RUSS J ELECTROCHEM, V29, P279
SPENCER K, 1986, ANN CLIN BIOCHEM, V23, P1
SUZUKI E, 1988, B CHEM SOC JPN, V61, P1008, DOI 10.1246/bcsj.61.1008
Vaccari A, 1999, APPL CLAY SCI, V14, P161, DOI 10.1016/S0169-1317(98)00058-1
Vitalii S., 1997, J COLLOID INTERF SCI, V185, P94
Whilton NT, 1997, J MATER CHEM, V7, P1623, DOI 10.1039/a701237c
NR 35
TC 57
Z9 61
U1 0
U2 23
PU ELSEVIER SCIENCE BV
PI AMSTERDAM
PA PO BOX 211, 1000 AE AMSTERDAM, NETHERLANDS
SN 0928-4931
J9 MAT SCI ENG C-BIO S
JI Mater. Sci. Eng. C-Biomimetic Supramol. Syst.
PD MAR
PY 2006
VL 26
IS 2-3
SI SI
BP 328
EP 333
DI 10.1016/j.msec.2005.10.042
PG 6
WC Materials Science, Multidisciplinary
WE Science Citation Index Expanded (SCI-EXPANDED); Conference Proceedings Citation Index - Science (CPCI-S)
SC Materials Science
GA 021VQ
UT WOS:000236014400030
OA Bronze
DA 2023-10-07
ER
PT J
AU Zhang, SX
Yang, WW
Niu, YM
Li, YC
Zhang, M
Sun, CQ
AF Zhang, SX
Yang, WW
Niu, YM
Li, YC
Zhang, M
Sun, CQ
TI Construction of glucose biosensor based on sorption of glucose oxidase
onto multilayers of polyelectrolyte/nanoparticles
SO ANALYTICAL AND BIOANALYTICAL CHEMISTRY
LA English
DT Article
DE glucose oxidase; gold nanoparticles; electrostatic self-assembly;
biosensors; polyelectrolyte multilayers
ID SELF-ASSEMBLY PROCESS; ELECTRON-TRANSFER; ENZYME ELECTRODE; FILMS; GOLD;
ADSORPTION; BEHAVIOR; NANOPARTICLES; MONOLAYER; COLLOIDS
AB A new approach to constructing an enzyme-containing film on the surface of a gold electrode for use as a biosensor is described. A basic multilayer film (BMF) of (PDDA/GNPs) (n) /PDDA was first constructed on the gold electrode by electrostatic layer-by-layer self-assembly of poly(diallyldimethylammonium chloride) (PDDA) and gold nanoparticles (GNPs). Glucose oxidase (GOx) was then sorbed into…
C1 Jilin Univ, Coll Chem, Changchun 130023, Peoples R China.
C3 Jilin University
RP Sun, CQ (corresponding author), Jilin Univ, Coll Chem, Changchun 130023, Peoples R China.
EM sunchq@mail.jlu.edu.cn
RI Changqing, Sun/B-8698-2008; SUN, CHANG/GXM-3680-2022; sun,
chang/ITV-6759-2023
OI Changqing, Sun/0000-0003-2076-1133;
CR Anicet N, 1998, J PHYS CHEM B, V102, P9844, DOI 10.1021/jp982352m
BOURDILLON C, 1993, J AM CHEM SOC, V115, P12264, DOI 10.1021/ja00079a005
Brillas E, 1997, J ELECTROANAL CHEM, V430, P133, DOI 10.1016/S0022-0728(97)00118-6
Brust M, 1998, LANGMUIR, V14, P5425, DOI 10.1021/la980557g
Burke LD, 1998, GOLD BULL, V31, P39, DOI 10.1007/BF03214760
Calvo EJ, 2001, ANAL CHEM, V73, P1161, DOI 10.1021/ac0011686
Caruso F, 1997, LANGMUIR, V13, P3427, DOI 10.1021/la9608223
Caruso F, 1999, J AM CHEM SOC, V121, P6039, DOI 10.1021/ja990441m
Caruso F, 1997, LANGMUIR, V13, P3422, DOI 10.1021/la960821a
DECHER G, 1992, THIN SOLID FILMS, V210, P831, DOI 10.1016/0040-6090(92)90417-A
Ehret R, 1997, BIOSENS BIOELECTRON, V12, P29, DOI 10.1016/0956-5663(96)89087-7
Feldheim DL, 1996, J AM CHEM SOC, V118, P7640, DOI 10.1021/ja9612007
FRENS G, 1973, NATURE-PHYS SCI, V241, P20, DOI 10.1038/physci241020a0
He JA, 1998, LANGMUIR, V14, P1674, DOI 10.1021/la971336y
Hodak J, 1997, LANGMUIR, V13, P2708, DOI 10.1021/la962014h
Jia JB, 2002, ANAL CHEM, V74, P2217, DOI 10.1021/ac011116w
Kleinfeld ER, 1996, CHEM MATER, V8, P1575, DOI 10.1021/cm960073a
Ladam G, 2000, LANGMUIR, V16, P1249, DOI 10.1021/la990650k
LVOV Y, 1993, LANGMUIR, V9, P481, DOI 10.1021/la00026a020
LVOV Y, 1995, J AM CHEM SOC, V117, P6117, DOI 10.1021/ja00127a026
Mirkin CA, 1996, NATURE, V382, P607, DOI 10.1038/382607a0
RAMSDEN JJ, 1995, THIN SOLID FILMS, V254, P246, DOI 10.1016/0040-6090(94)06262-J
Salloum DS, 2004, BIOMACROMOLECULES, V5, P1089, DOI 10.1021/bm034522t
Schmitt J, 1999, LANGMUIR, V15, P3256, DOI 10.1021/la981078k
Sun YP, 1998, THIN SOLID FILMS, V327, P730, DOI 10.1016/S0040-6090(98)00752-4
TRONIN A, 1994, COLLOID POLYM SCI, V272, P1317, DOI 10.1007/BF00657788
Xiao Y, 1999, ANAL CHIM ACTA, V391, P73, DOI 10.1016/S0003-2670(99)00196-8
Yu AM, 2003, NANO LETT, V3, P1203, DOI 10.1021/nl034363j
NR 28
TC 42
Z9 43
U1 0
U2 15
PU SPRINGER HEIDELBERG
PI HEIDELBERG
PA TIERGARTENSTRASSE 17, D-69121 HEIDELBERG, GERMANY
SN 1618-2642
EI 1618-2650
J9 ANAL BIOANAL CHEM
JI Anal. Bioanal. Chem.
PD FEB
PY 2006
VL 384
IS 3
BP 736
EP 741
DI 10.1007/s00216-005-0190-7
PG 6
WC Biochemical Research Methods; Chemistry, Analytical
WE Science Citation Index Expanded (SCI-EXPANDED)
SC Biochemistry & Molecular Biology; Chemistry
GA 012LB
UT WOS:000235339600021
PM 16372184
DA 2023-10-07
ER
PT J
AU Shleev, S
Wetterö, J
Magnusson, KE
Ruzgas, T
AF Shleev, Sergey
Wettero, Jonas
Magnusson, Karl-Eric
Ruzgas, Tautgirdas
TI Electrochemical characterization and application of azurin-modified gold
electrodes for detection of superoxide
SO BIOSENSORS & BIOELECTRONICS
LA English
DT Article
DE azurin; cytochrome c; redox potential; T1 site; gold electrode;
superoxide; neutrophil granulocytes; luminol-amplified chemiluminescence
ID CYTOCHROME-C; COPPER PROTEINS; REDUCTION; BLUE; KINETICS; SITES;
CHEMILUMINESCENCE; PURIFICATION; REDOX
AB A novel biosensor for superoxide radical (O-2(center dot-)) detection based on Pseudomonas aeruginosa azurin immobilized on gold electrode was designed. The rate constant of azurin reduction by O-2(center dot-) was found to be 10(5) M-1 s(-1) in solution and five times lower, i.e., 0.2 x 10(5) M-1 s(-1), for azurin coupled to gold by 3,3 '-dithiobis(sulfosuccinimidylpropionate) (DTSSP). The el…
C1 Malmo Univ, Fac Hlth & Soc, SE-20506 Malmo, Sweden.
Linkoping Univ, Dept Mol & Clin Med, Div Med Microbiol, SE-58185 Linkoping, Sweden.
C3 Malmo University; Linkoping University
RP Ruzgas, T (corresponding author), Malmo Univ, Fac Hlth & Soc, SE-20506 Malmo, Sweden.
EM Tautgirdas.Ruzgas@hs.mah.se
RI Wetterö, Jonas/C-9578-2009; Ruzgas, Tautgirdas/C-4646-2008; Shleev,
Sergey/AAY-6101-2021
OI Wetterö, Jonas/0000-0002-6916-5490; Ruzgas,
Tautgirdas/0000-0003-0304-7528; Magnusson,
Karl-Eric/0000-0002-7809-8437; Shleev, Sergey/0000-0001-6421-2158
CR Andolfi L, 2004, J ELECTROANAL CHEM, V565, P21, DOI 10.1016/j.jelechem.2003.09.038
Armstrong FA, 2004, CHEM COMMUN, P316, DOI 10.1039/b312936e
Barbacanne MA, 2000, FREE RADICAL BIO MED, V29, P388, DOI 10.1016/S0891-5849(00)00336-1
Beissenhirtz MK, 2004, ANAL CHEM, V76, P4665, DOI 10.1021/ac049738f
BOYUM A, 1968, SCAND J CLIN LAB INV, VS 21, P77
BUTLER J, 1982, J BIOL CHEM, V257, P747
Cooper J. M., 1993, Molecular Crystals and Liquid Crystals, V235, P127, DOI 10.1080/10587259308055184
DAHLGREN C, 1985, INFECT IMMUN, V47, P326, DOI 10.1128/IAI.47.1.326-328.1985
Eger BT, 2000, ACTA CRYSTALLOGR D, V56, P1656, DOI 10.1107/S0907444900012890
FERRANTE A, 1980, J IMMUNOL METHODS, V36, P109, DOI 10.1016/0022-1759(80)90036-8
Finkel T, 2000, NATURE, V408, P239, DOI 10.1038/35041687
Gaigalas AK, 1997, J COLLOID INTERF SCI, V193, P60, DOI 10.1006/jcis.1997.5034
Ge B, 2002, ANAL CHIM ACTA, V454, P53, DOI 10.1016/S0003-2670(01)01545-8
GOLDBERG M, 1976, BIOCHEMISTRY-US, V15, P4197, DOI 10.1021/bi00664a011
Gray HB, 2000, J BIOL INORG CHEM, V5, P551, DOI 10.1007/s007750000146
Jeuken LJC, 2002, J PHYS CHEM B, V106, P2304, DOI 10.1021/jp0134291
Jeuken LJC, 2000, J AM CHEM SOC, V122, P12186, DOI 10.1021/ja0006144
Kaim W, 1996, ANGEW CHEM INT EDIT, V35, P43, DOI 10.1002/anie.199600431
Kondoh M, 2001, LIFE SCI, V69, P2137, DOI 10.1016/S0024-3205(01)01294-2
Kuznetsov BA, 1996, BIOELECTROCH BIOENER, V40, P249, DOI 10.1016/0302-4598(96)05055-6
Lander HM, 1997, FASEB J, V11, P118, DOI 10.1096/fasebj.11.2.9039953
LAVIRON E, 1979, J ELECTROANAL CHEM, V101, P19, DOI 10.1016/S0022-0728(79)80075-3
Li H, 2004, J AM CHEM SOC, V126, P8010, DOI 10.1021/ja049345y
Lisdat F, 1999, ANAL CHEM, V71, P1359, DOI 10.1021/ac980961k
Lisdat F, 2002, BIOSENS BIOELECTRON, V17, P1051, DOI 10.1016/S0956-5663(02)00097-0
MCCORD JM, 1968, J BIOL CHEM, V243, P5753
MCNEIL CJ, 1995, BIOSENS BIOELECTRON, V10, P75, DOI 10.1016/0956-5663(95)96796-2
NAR H, 1991, J MOL BIOL, V221, P765, DOI 10.1016/0022-2836(91)80173-R
Pinho D, 2004, J INORG BIOCHEM, V98, P276, DOI 10.1016/j.jinorgbio.2003.10.023
SAMUNI A, 1991, FREE RADICAL BIO MED, V10, P305, DOI 10.1016/0891-5849(91)90037-4
Shishido N, 2001, ARCH BIOCHEM BIOPHYS, V387, P216, DOI 10.1006/abbi.2000.2233
SOBER HS, 1969, HDB BIOELECTROCHEMIS
SOLOMON EI, 1992, CHEM REV, V92, P521, DOI 10.1021/cr00012a003
Tammeveski K, 1998, FREE RADICAL BIO MED, V25, P973, DOI 10.1016/S0891-5849(98)00182-8
Zhang J, 2002, J PHYS CHEM B, V106, P1131, DOI 10.1021/jp0129941
NR 35
TC 21
Z9 21
U1 0
U2 12
PU ELSEVIER ADVANCED TECHNOLOGY
PI OXFORD
PA OXFORD FULFILLMENT CENTRE THE BOULEVARD, LANGFORD LANE, KIDLINGTON,
OXFORD OX5 1GB, OXON, ENGLAND
SN 0956-5663
EI 1873-4235
J9 BIOSENS BIOELECTRON
JI Biosens. Bioelectron.
PD AUG 15
PY 2006
VL 22
IS 2
BP 213
EP 219
DI 10.1016/j.bios.2005.12.017
PG 7
WC Biophysics; Biotechnology & Applied Microbiology; Chemistry, Analytical;
Electrochemistry; Nanoscience & Nanotechnology
WE Science Citation Index Expanded (SCI-EXPANDED)
SC Biophysics; Biotechnology & Applied Microbiology; Chemistry;
Electrochemistry; Science & Technology - Other Topics
GA 089UH
UT WOS:000240906100008
PM 16442792
OA Green Submitted
DA 2023-10-07
ER
PT J
AU Xu, Y
Yang, L
Ye, XY
He, PG
Fang, YZ
AF Xu, Ying
Yang, Lin
Ye, Xiaoyan
He, Pingang
Fang, Yuzhi
TI Impedance-based DNA biosensor employing molecular beacon DNA as probe
and thionine as charge neutralizer
SO ELECTROANALYSIS
LA English
DT Article
DE DNA hybridization; electrochemical DNA biosensor; impedance; molecular
beacon DNA; thionine intercalate
ID ELECTRONIC TRANSDUCTION; SECONDARY STRUCTURE; INSOLUBLE PRODUCT; SENSING
PROCESSES; HYBRIDIZATION; OLIGONUCLEOTIDE; GOLD; MONOLAYERS; SURFACES;
BEHAVIOR
AB In this paper, we present an impedance-based DNA biosensor using thionine intercalation to amplify DNA hybridization signal. Beacon single-stranded DNA (ssDNA) probe and mercaptoacetic acid were self-assembled onto a An electrode by forming Au-S bonds. These beacon ssDNAs were hybridized with the complementary sequences around the loop structure. Then thionine was intercalated into the double-…
C1 E China Normal Univ, Dept Chem, Shanghai 200062, Peoples R China.
C3 East China Normal University
RP He, PG (corresponding author), E China Normal Univ, Dept Chem, Shanghai 200062, Peoples R China.
EM pghe@chem.ecnu.edu; yuzhi@online.sh.cn
CR Alfonta L, 2001, ANAL CHEM, V73, P91, DOI 10.1021/ac000819v
Alfonta L, 2001, BIOSENS BIOELECTRON, V16, P675, DOI 10.1016/S0956-5663(01)00231-7
BAIN CD, 1988, J AM CHEM SOC, V110, P6560, DOI 10.1021/ja00227a044
BAIN CD, 1989, LANGMUIR, V5, P1370, DOI 10.1021/la00090a019
Bard AJ., 1980, ELECTROCHEMICAL METH
Bardea A, 1999, CHEM COMMUN, P21, DOI 10.1039/a808319c
Berggren C, 1999, ELECTROANAL, V11, P156, DOI 10.1002/(SICI)1521-4109(199903)11:3<156::AID-ELAN156>3.0.CO;2-O
Broude NE, 2002, TRENDS BIOTECHNOL, V20, P249, DOI 10.1016/S0167-7799(02)01942-X
Cai H, 2003, ELECTROANAL, V15, P1864, DOI 10.1002/elan.200302755
de-los-Santos-Alvarez P, 2004, ANAL BIOANAL CHEM, V378, P104, DOI 10.1007/s00216-003-2369-0
DING M, 2004, THESIS E CHINA NORMA
Farias PAM, 2003, TALANTA, V61, P829, DOI 10.1016/S0039-9140(03)00376-X
FOLKERS JP, 1994, J PHYS CHEM-US, V98, P563, DOI 10.1021/j100053a035
Fritzsche W, 2003, NANOTECHNOLOGY, V14, pR63, DOI 10.1088/0957-4484/14/12/R01
Hecht C, 2004, J PHYS CHEM B, V108, P10241, DOI 10.1021/jp0372993
Herne TM, 1997, J AM CHEM SOC, V119, P8916, DOI 10.1021/ja9719586
Kerman K, 2004, MEAS SCI TECHNOL, V15, pR1, DOI 10.1088/0957-0233/15/2/R01
KorriYoussoufi H, 1997, J AM CHEM SOC, V119, P7388, DOI 10.1021/ja964261d
Kushon SA, 2001, J AM CHEM SOC, V123, P10805, DOI 10.1021/ja016310e
Li CM, 2005, FRONT BIOSCI-LANDMRK, V10, P180, DOI 10.2741/1519
Li HX, 2004, ANAL CHEM, V76, P5414, DOI 10.1021/ac049173n
Nguyen HK, 2000, NUCLEIC ACIDS RES, V28, P3904, DOI 10.1093/nar/28.20.3904
Palecek E, 1996, ELECTROANAL, V8, P7, DOI 10.1002/elan.1140080103
PARK JW, 1986, B KOR CHEM SOC, V7, P113
Park N, 2004, ANAL CHEM, V76, P900, DOI 10.1021/ac026368r
Patolsky F, 2001, J AM CHEM SOC, V123, P5194, DOI 10.1021/ja0036256
Patolsky F, 2001, ANGEW CHEM INT EDIT, V40, P2261, DOI 10.1002/1521-3773(20010618)40:12<2261::AID-ANIE2261>3.0.CO;2-P
Ramanaviciene A, 2004, ANAL BIOANAL CHEM, V379, P287, DOI 10.1007/s00216-004-2573-6
Riccelli PV, 2001, NUCLEIC ACIDS RES, V29, P996, DOI 10.1093/nar/29.4.996
STOYNOV ZB, 1991, NAUKA
Su M, 2003, APPL PHYS LETT, V82, P3562, DOI 10.1063/1.1576915
TUITE E, 1995, BIOPOLYMERS, V35, P419, DOI 10.1002/bip.360350502
WAN FS, 2003, BIOCHEMISTRY
Wang J, 1999, ANAL CHIM ACTA, V402, P7, DOI 10.1016/S0003-2670(99)00531-0
Wei F, 2003, BIOSENS BIOELECTRON, V18, P1149, DOI 10.1016/S0956-5663(02)00249-X
XU C, 2001, FRESEN J ANAL CHEM
Xu Y, 2004, ANAL CHIM ACTA, V516, P19, DOI 10.1016/j.aca.2004.04.013
Xu Y, 2004, ELECTROANAL, V16, P150, DOI 10.1002/elan.200302923
XU Y, IN PRESS J E CHINA N
YANG WR, 2004, ELECTROANAL, V14, P1299
Zhang D, 2004, ANAL BIOANAL CHEM, V379, P1025, DOI 10.1007/s00216-004-2653-7
Zhou LP, 2001, ANAL CHEM, V73, P4780, DOI 10.1021/ac0105639
Zhu NN, 2005, ANAL CHIM ACTA, V545, P21, DOI 10.1016/j.aca.2005.04.015
2005, OXIDATION PHOSPHOR B, pCH8
NR 44
TC 28
Z9 33
U1 0
U2 15
PU WILEY-V C H VERLAG GMBH
PI WEINHEIM
PA POSTFACH 101161, 69451 WEINHEIM, GERMANY
SN 1040-0397
EI 1521-4109
J9 ELECTROANAL
JI Electroanalysis
PD MAY
PY 2006
VL 18
IS 9
BP 873
EP 881
DI 10.1002/elan.200503465
PG 9
WC Chemistry, Analytical; Electrochemistry
WE Science Citation Index Expanded (SCI-EXPANDED)
SC Chemistry; Electrochemistry
GA 042BH
UT WOS:000237501600005
DA 2023-10-07
ER
PT J
AU Riccardi, CD
Dahmouche, K
Santilli, CV
da Costa, PI
Yamanaka, H
AF Riccardi, Carla dos Santos
Dahmouche, Karim
Santilli, Celso Valentim
da Costa, Paulo Inacio
Yamanaka, Hideko
TI Immobilization of streptavidin in sol-gel films: Application on the
diagnosis of hepatitis C virus
SO TALANTA
LA English
DT Article
DE sol-gel method; streptavidin immobilization; hepatitis C virus;
genosensor; DNA biosensor
ID POLYMERASE-CHAIN-REACTION; MICROFABRICATED DISPOSABLE DNA; BIOELECTRIC
RECOGNITION ASSAY; B-VIRUS; ELECTROCHEMICAL DETECTION; METHYLENE-BLUE;
BIOSENSOR; PCR; RNA; HYBRIDIZATION
AB Recent advances have accelerated the development of biosensors for the analysis of specific gene sequences. In this kind of biosensor, a DNA probe is immobilized on a transducer and the hybridization with the target DNA is monitored by suitable methodology. In the present work, the streptavidin (STA) was encapsulated in thin films siloxane-poly(propylene oxide) hybrids prepared by sol-gel meth…
C1 UNESP, Inst Quim, BR-14800900 Araraquara, Brazil.
UNESP, Fac Ciencias Farmaceut, BR-14801902 Araraquara, Brazil.
C3 Universidade Estadual Paulista; Universidade Estadual Paulista
RP Riccardi, CD (corresponding author), UNESP, Inst Quim, R Pof Francisco Degni S-N, BR-14800900 Araraquara, Brazil.
EM cariccardi@yahoo.com; hidekoy@iq.unesp.br
RI santilli, celso V/A-1031-2008; Dahmouche, Karim/T-8709-2019; Yamanaka,
Hideko/I-8535-2012; Costa, Paulo I/D-7039-2018; dos Santos Riccardi,
Carla/S-5347-2016
OI Yamanaka, Hideko/0000-0002-9835-9155; Costa, Paulo
I/0000-0002-3350-8308; Dahmouche, Karim/0000-0002-0815-3752; dos Santos
Riccardi, Carla/0000-0003-2192-5312
CR [Anonymous], 1999, J Hepatol, V30, P956
Barroso-Fernandez B, 1998, ANAL CHIM ACTA, V370, P221, DOI 10.1016/S0003-2670(98)00272-4
BILDAN G, 1999, SYNTHETIC MET, V102, P1363
Boury B, 2002, CHEM COMMUN, P795, DOI 10.1039/b109040m
Campiotto S, 2005, BRAZ J MED BIOL RES, V38, P41, DOI 10.1590/S0100-879X2005000100007
Dahmouche K, 1999, J PHYS CHEM B, V103, P4937, DOI 10.1021/jp984605h
Damen M, 1999, J VIROL METHODS, V82, P45, DOI 10.1016/S0166-0934(99)00079-8
Dong Shaojun, 2002, J Biotechnol, V82, P303, DOI 10.1016/S1389-0352(01)00048-4
Dupont-Filliard A, 2004, ANAL CHIM ACTA, V515, P271, DOI 10.1016/j.aca.2004.03.072
Erdem A, 2000, ANAL CHIM ACTA, V422, P139, DOI 10.1016/S0003-2670(00)01058-8
Erdem A, 1999, ELECTROANAL, V11, P586
Erensoy S, 2001, J CLIN VIROL, V21, P271, DOI 10.1016/S1386-6532(00)00170-0
Gill I, 2001, CHEM MATER, V13, P3404, DOI 10.1021/cm0102483
Ginabreda MGP, 1997, BRAZ J MED BIOL RES, V30, P339, DOI 10.1590/S0100-879X1997000300006
Guichón A, 2004, J CLIN VIROL, V29, P84, DOI 10.1016/S1386-6532(03)00091-X
Hashimoto K, 1998, SENSOR ACTUAT B-CHEM, V46, P220, DOI 10.1016/S0925-4005(98)00121-X
Hernandez-Santos D, 2005, ANAL CHEM, V77, P2868, DOI 10.1021/ac048091w
Hofmann WP, 2005, J CLIN VIROL, V32, P289, DOI 10.1016/j.jcv.2004.08.011
Hollingsworth RC, 1996, J HEPATOL, V25, P301, DOI 10.1016/S0168-8278(96)80115-2
Ju HX, 2003, ANAL BIOCHEM, V313, P255, DOI 10.1016/S0003-2697(02)00625-5
Kintzios S, 2001, BIOSENS BIOELECTRON, V16, P325, DOI 10.1016/S0956-5663(01)00127-0
Kintzios S, 2001, BIOSENS BIOELECTRON, V16, P467, DOI 10.1016/S0956-5663(01)00161-0
Kobayashi M, 2004, ELECTROCHEM COMMUN, V6, P337, DOI 10.1016/j.elecom.2004.01.012
Krahn MD, 2005, VACCINE, V23, P1549, DOI 10.1016/j.vaccine.2004.09.023
Lavanchy D, 1999, J VIRAL HEPATITIS, V6, P35
Lee SC, 2000, J CLIN MICROBIOL, V38, P4171, DOI 10.1128/JCM.38.11.4171-4179.2000
Meric B, 2002, TALANTA, V56, P837, DOI 10.1016/S0039-9140(01)00650-6
NOVATI R, 1992, J INFECT DIS, V165, P720, DOI 10.1093/infdis/165.4.720
O'Meara D, 1998, J CLIN MICROBIOL, V36, P2454
PANTANO P, 1991, J AM CHEM SOC, V113, P1832, DOI 10.1021/ja00005a058
Pierre AC, 2004, BIOCATAL BIOTRANSFOR, V22, P145, DOI 10.1080/10242420412331283314
Pividori MI, 2003, BIOSENS BIOELECTRON, V19, P473, DOI 10.1016/S0956-5663(03)00222-7
Pividori MI, 2000, BIOSENS BIOELECTRON, V15, P291, DOI 10.1016/S0956-5663(00)00071-3
RICCARDI CS, 2002, 13 NAT S EL EL ANN S, P183
RICCARDI CS, 2003, 54 ANN M INT SOC EL, P83
RichaletSecordel PM, 1996, CLIN DIAGN VIROL, V5, P111, DOI 10.1016/0928-0197(96)00212-7
Skládal P, 2004, J VIROL METHODS, V117, P145, DOI 10.1016/j.jviromet.2004.01.005
Touzet S, 2000, EUR J GASTROEN HEPAT, V12, P667, DOI 10.1097/00042737-200012060-00017
Wang BQ, 1998, ANAL CHEM, V70, P3170, DOI 10.1021/ac980160h
WILLIAMCAREY MD, 2003, CLIN J MED, V70, pS7
Xu DK, 2001, ELECTROANAL, V13, P882, DOI 10.1002/1521-4109(200106)13:10<882::AID-ELAN882>3.0.CO;2-B
Ye YK, 2003, BIOSENS BIOELECTRON, V18, P1501, DOI 10.1016/S0956-5663(03)00121-0
Ye YK, 2003, SENSORS-BASEL, V3, P128, DOI 10.3390/s30600128
Zhao HT, 2004, ELECTROANAL, V16, P1642, DOI 10.1002/elan.200303013
NR 44
TC 39
Z9 40
U1 1
U2 19
PU ELSEVIER SCIENCE BV
PI AMSTERDAM
PA PO BOX 211, 1000 AE AMSTERDAM, NETHERLANDS
SN 0039-9140
EI 1873-3573
J9 TALANTA
JI Talanta
PD OCT 15
PY 2006
VL 70
IS 3
BP 637
EP 643
DI 10.1016/j.talanta.2006.01.027
PG 7
WC Chemistry, Analytical
WE Science Citation Index Expanded (SCI-EXPANDED)
SC Chemistry
GA 091YG
UT WOS:000241063600025
PM 18970820
DA 2023-10-07
ER
PT J
AU Li, JH
Hu, JB
AF Li, JH
Hu, JB
TI Functional gold nanoparticle-enhanced electrochemical determination of
DNA hybridization and sequence-speciric analysis
SO ACTA CHIMICA SINICA
LA Chinese
DT Article
DE DNA; functional gold nanoparticles; ferrocene; hybridization; base
mutant
ID AMPLIFIED AMPEROMETRIC DETECTION; OLIGONUCLEOTIDE; REDOX; ALKANETHIOLS;
MONOLAYERS; OXIDATION
AB An electrochemical determination method for the analyzing sequence-specific DNA using ferrocene-capped gold nanoparticles/streptavidin conjugates has been developed in this work. Thiolated DNA probes were covalently immobilized on a gold electrode with hexanethiol (HT) forming mixed self-assembled monolayer and hybridized with target DNA, containing a complementary sequence. Duplex (Double-str…
C1 Beijing Normal Univ, Dept Chem, Beijing 100875, Peoples R China.
C3 Beijing Normal University
RP Li, JH (corresponding author), Beijing Normal Univ, Dept Chem, Beijing 100875, Peoples R China.
EM hujingbo@bnu.edu.cn
RI wang, meng/GWZ-9558-2022
CR [Anonymous], 2001, ELECTROCHEMICAL METH
Armistead PM, 2001, ANAL CHEM, V73, P558, DOI 10.1021/ac001286t
Cai H, 2002, ANAL CHIM ACTA, V469, P165, DOI 10.1016/S0003-2670(02)00670-0
Caruana DJ, 1999, J AM CHEM SOC, V121, P769, DOI 10.1021/ja983328p
Chee M, 1996, SCIENCE, V274, P610, DOI 10.1126/science.274.5287.610
CHEHAB FF, 1989, P NATL ACAD SCI USA, V86, P9178, DOI 10.1073/pnas.86.23.9178
CHIDSEY CED, 1990, J AM CHEM SOC, V112, P4301, DOI 10.1021/ja00167a028
CREAGER SE, 1994, J ELECTROANAL CHEM, V370, P203, DOI 10.1016/0022-0728(93)03173-M
Dequaire M, 2002, ANAL CHEM, V74, P4370, DOI 10.1021/ac025541g
Hianik T, 2001, BIOELECTROCHEMISTRY, V53, P199, DOI 10.1016/S0302-4598(00)00130-6
Huang HZ, 2002, CHINESE J ANAL CHEM, V30, P491
Ihara T, 1996, NUCLEIC ACIDS RES, V24, P4273, DOI 10.1093/nar/24.21.4273
JOSEPH W, 1996, J AM CHEM SOC, V118, P7667
LAVIRON E, 1979, J ELECTROANAL CHEM, V100, P263, DOI 10.1016/0368-1874(79)85118-7
Levicky R, 1998, J AM CHEM SOC, V120, P9787, DOI 10.1021/ja981897r
Li Q. L., 1995, ELECTROANALYTICAL CH
MICHAL M, 2003, ANAL CHEM, V75, P2663
MILLAN KM, 1993, ANAL CHEM, V65, P2317, DOI 10.1021/ac00065a025
Molinero V, 1998, J ELECTROANAL CHEM, V445, P17, DOI 10.1016/S0022-0728(97)00510-X
Mucic RC, 1996, CHEM COMMUN, P555, DOI 10.1039/cc9960000555
Nakayama M, 2002, TALANTA, V56, P857, DOI 10.1016/S0039-9140(01)00659-2
NOKYOUNG P, 2004, ANAL CHEM, V76, P900
Pang DW, 1998, ANAL CHEM, V70, P3162, DOI 10.1021/ac980211a
ROWE GK, 1991, LANGMUIR, V7, P2307, DOI 10.1021/la00058a055
Satjapipat M, 2001, LANGMUIR, V17, P7637, DOI 10.1021/la010989i
SHEN T, 1980, BIOCHEMISTRY
Steel AB, 1998, ANAL CHEM, V70, P4670, DOI 10.1021/ac980037q
Steel AB, 2000, BIOPHYS J, V79, P975, DOI 10.1016/S0006-3495(00)76351-X
Taton TA, 2000, SCIENCE, V289, P1757, DOI 10.1126/science.289.5485.1757
Wang J, 1998, ANAL CHIM ACTA, V375, P197, DOI 10.1016/S0003-2670(98)00503-0
Wang J, 2003, ANAL CHEM, V75, P3941, DOI 10.1021/ac0344079
WOLF SF, 1987, NUCLEIC ACIDS RES, V15, P2911, DOI 10.1093/nar/15.7.2911
Zhang SL, 2001, ACTA CHIM SINICA, V59, P1989
Zhang YC, 2002, ANAL BIOANAL CHEM, V374, P1050, DOI 10.1007/s00216-002-1604-4
NR 34
TC 9
Z9 12
U1 0
U2 4
PU SCIENCE PRESS
PI BEIJING
PA 16 DONGHUANGCHENGGEN NORTH ST, BEIJING 100717, PEOPLES R CHINA
SN 0567-7351
J9 ACTA CHIM SINICA
JI Acta Chim. Sin.
PD OCT 28
PY 2004
VL 62
IS 20
BP 2081
EP 2088
PG 8
WC Chemistry, Multidisciplinary
WE Science Citation Index Expanded (SCI-EXPANDED)
SC Chemistry
GA 867JZ
UT WOS:000224840200021
DA 2023-10-07
ER
PT J
AU Kwakye, S
Baeumner, A
AF Kwakye, S
Baeumner, A
TI A microfluidic biosensor based on nucleic acid sequence recognition
SO ANALYTICAL AND BIOANALYTICAL CHEMISTRY
LA English
DT Article
DE biosensor; microfluidics; rapid detection; probe hybridization;
microfabrication; liposomes
ID DENGUE VIRUS; AMPLIFICATION; DNA; LIPOSOMES; SYSTEMS; CHIPS; RNA
AB The development of a generic semi-disposable microfluidic biosensor for the highly sensitive detection of pathogens via their nucleic acid sequences is presented in this paper. Disposable microchannels with defined areas for capture and detection of target pathogen RNA sequence were created in polydimethylsiloxane (PDMS) and mounted onto a reusable polymethylmethacrylate (PMMA) stand. Two diff…
C1 Cornell Univ, Dept Biol & Environm Engn, Ithaca, NY 14853 USA.
C3 Cornell University
RP Baeumner, A (corresponding author), Cornell Univ, Dept Biol & Environm Engn, Ithaca, NY 14853 USA.
EM ajb23@cornell.edu
RI Baeumner, Antje J/I-8870-2016
OI Baeumner, Antje J/0000-0001-7148-3423
CR Baeumner AJ, 2003, BIOSENS BIOELECTRON, V18, P405, DOI 10.1016/S0956-5663(02)00162-8
Baeumner AJ, 2002, ANAL CHEM, V74, P1442, DOI 10.1021/ac015675e
Cao YWC, 2002, SCIENCE, V297, P1536, DOI 10.1126/science.297.5586.1536
Dhawan MD, 2002, ANAL BIOANAL CHEM, V374, P421, DOI 10.1007/s00216-002-1489-2
Duffy DC, 1998, ANAL CHEM, V70, P4974, DOI 10.1021/ac980656z
*DYN INC, 1998, BIOM TECHN MOL BIOL
Edelstein RL, 2000, BIOSENS BIOELECTRON, V14, P805, DOI 10.1016/S0956-5663(99)00054-8
Esch MB, 2001, ANAL CHEM, V73, P2952, DOI 10.1021/ac001508n
Esch MB, 2001, ANAL CHEM, V73, P3162, DOI 10.1021/ac010012i
Hartley HA, 2003, ANAL BIOANAL CHEM, V376, P319, DOI 10.1007/s00216-003-1939-5
JINGDONG X, 2000, ANAL CHEM, V72, P1930
KILLEN H, 1993, J VIROL METHODS, V41, P135, DOI 10.1016/0166-0934(93)90121-7
Kopp MU, 1998, SCIENCE, V280, P1046, DOI 10.1126/science.280.5366.1046
Kow CY, 2001, J MED ENTOMOL, V38, P475, DOI 10.1603/0022-2585-38.4.475
Laue T, 1999, J CLIN MICROBIOL, V37, P2543, DOI 10.1128/JCM.37.8.2543-2547.1999
Lee MY, 1997, ANAL CHIM ACTA, V354, P23, DOI 10.1016/S0003-2670(97)00448-0
MANZ A, 1992, J CHROMATOGR, V593, P253, DOI 10.1016/0021-9673(92)80293-4
Martynova L, 1997, ANAL CHEM, V69, P4783, DOI 10.1021/ac970558y
MONDESIRE R, 2000, IVD MAGAZINE MAY, P9
Ramsay G, 1998, NAT BIOTECHNOL, V16, P40, DOI 10.1038/nbt0198-40
Rule GS, 1996, CLIN CHEM, V42, P1206
TATON T, 2002, SCIENCE, V289, P1756
Yu HN, 2000, MESA MG, P545
NR 23
TC 76
Z9 78
U1 1
U2 68
PU SPRINGER HEIDELBERG
PI HEIDELBERG
PA TIERGARTENSTRASSE 17, D-69121 HEIDELBERG, GERMANY
SN 1618-2642
EI 1618-2650
J9 ANAL BIOANAL CHEM
JI Anal. Bioanal. Chem.
PD AUG
PY 2003
VL 376
IS 7
BP 1062
EP 1068
DI 10.1007/s00216-003-2063-2
PG 7
WC Biochemical Research Methods; Chemistry, Analytical
WE Science Citation Index Expanded (SCI-EXPANDED)
SC Biochemistry & Molecular Biology; Chemistry
GA 718PL
UT WOS:000185155600014
PM 12830353
DA 2023-10-07
ER
PT J
AU Pividori, MI
Merkoçi, A
Alegret, S
AF Pividori, MI
Merkoçi, A
Alegret, S
TI Graphite-epoxy composites as a new transducing material for
electrochemical genosensing
SO BIOSENSORS & BIOELECTRONICS
LA English
DT Article; Proceedings Paper
CT 7th World Congress on Biosensors
CY MAY 15-17, 2002
CL KYOTO, JAPAN
DE graphite-epoxy composite; hybridisation genosensor; amperometric DNA
biosensor; enzyme labelling; nylon membrane
ID SEQUENCE-SPECIFIC DNA; HYBRIDIZATION; IMMOBILIZATION; ELECTRODE; CARBON;
OLIGONUCLEOTIDES; BIOSENSOR; SENSOR
AB The use of a rigid carbon-polymer composite material as an electrochemical transducer in hybridisation genosensors is reported. Graphite-epoxy composites (GEC) have an uneven surface where DNA can be adsorbed using a simple dry-adsorption procedure. Single-stranded-DNA binds strongly to GEC in a way that prevents the strands from self-associating, while permitting hybridisation with complement…
C1 Univ Autonoma Barcelona, Dept Quim, Grp Sensors & Biosensors, Bellaterra 08193, Spain.
C3 Autonomous University of Barcelona
RP Alegret, S (corresponding author), Univ Autonoma Barcelona, Dept Quim, Grp Sensors & Biosensors, Bellaterra 08193, Spain.
EM salegret@gsb.uab.es
RI Alegret, Salvador/A-8945-2009; Gurgo, María Isabel
Pividori/AAB-4526-2019; Merkoçi, Arben/C-7211-2008; Gurgo, María Isabel
Pividori/K-9602-2015
OI Gurgo, María Isabel Pividori/0000-0002-5266-7873; Merkoçi,
Arben/0000-0003-2486-8085; Gurgo, María Isabel
Pividori/0000-0002-5266-7873
CR Alegret S, 1996, ANALYST, V121, P1751, DOI 10.1039/an9962101751
Azek F, 2000, ANAL BIOCHEM, V284, P107, DOI 10.1006/abio.2000.4692
Baltimore D, 2001, NATURE, V409, P814, DOI 10.1038/35057267
BONDESON K, 1993, ANAL BIOCHEM, V214, P245, DOI 10.1006/abio.1993.1484
Bowtell DDL, 1999, NAT GENET, V21, P25, DOI 10.1038/4455
Brett AMO, 1997, ELECTROANAL, V9, P1132, DOI 10.1002/elan.1140091419
CARTER MT, 1989, J AM CHEM SOC, V111, P8901, DOI 10.1021/ja00206a020
Cespedes F, 1996, TRAC-TREND ANAL CHEM, V15, P296, DOI 10.1016/0165-9936(96)00042-8
Cheung VG, 1999, NAT GENET, V21, P15, DOI 10.1038/4439
Collins FS, 1999, NAT GENET, V21, P2, DOI 10.1038/4425
de Lumley-Woodyear T, 1999, ANAL CHEM, V71, P535, DOI 10.1021/ac980770h
Duggan DJ, 1999, NAT GENET, V21, P10, DOI 10.1038/4434
FAWCETT NC, 1988, ANAL LETT, V21, P1099
Fojta M, 1997, ANAL CHIM ACTA, V342, P1, DOI 10.1016/S0003-2670(96)00551-X
GINGERAS TR, 1987, NUCLEIC ACIDS RES, V15, P5373, DOI 10.1093/nar/15.13.5373
HASHIMOTO K, 1994, ANAL CHIM ACTA, V286, P219, DOI 10.1016/0003-2670(94)80163-0
HASHIMOTO K, 1994, ANAL CHEM, V66, P3830, DOI 10.1021/ac00093a045
Henry CM, 1999, ANAL CHEM, V71, p462A, DOI 10.1021/ac990494m
Kricka L.L., 1992, NONISOTOPIC DNA PROB
Lander ES, 1999, NAT GENET, V21, P3, DOI 10.1038/4427
Liu SH, 1996, ANAL CHIM ACTA, V335, P239, DOI 10.1016/S0003-2670(96)00331-5
LIVACHE T, 1994, NUCLEIC ACIDS RES, V22, P2915, DOI 10.1093/nar/22.15.2915
MCGALL GH, 1997, BIOCHIPS ARRAYS INTE
Mickelsen SR, 1996, ELECTROANAL, V8, P15
MILLAN KM, 1992, ELECTROANAL, V4, P929, DOI 10.1002/elan.1140041003
Mishima Y, 1997, ANAL CHIM ACTA, V345, P45, DOI 10.1016/S0003-2670(97)00045-7
Moser I, 1997, BIOSENS BIOELECTRON, V12, P729, DOI 10.1016/S0956-5663(97)00040-7
NUZZO RG, 1983, J AM CHEM SOC, V105, P4481, DOI 10.1021/ja00351a063
PIUNNO PAE, 1995, ANAL CHEM, V67, P2635, DOI 10.1021/ac00111a022
Pividori MI, 2003, ANAL LETT, V36, P1669, DOI 10.1081/AL-120023607
Pividori MI, 2001, BIOSENS BIOELECTRON, V16, P1133, DOI 10.1016/S0956-5663(01)00242-1
Pividori MI, 2001, ANALYST, V126, P1551, DOI 10.1039/b101477n
Pividori MI, 2000, BIOSENS BIOELECTRON, V15, P291, DOI 10.1016/S0956-5663(00)00071-3
REED KC, 1985, NUCLEIC ACIDS RES, V13, P7207, DOI 10.1093/nar/13.20.7207
Sanders GHW, 2000, TRAC-TREND ANAL CHEM, V19, P364, DOI 10.1016/S0165-9936(00)00011-X
Santandreu M, 1997, ANAL CHEM, V69, P2080, DOI 10.1021/ac961222b
Southern E, 1999, NAT GENET, V21, P5, DOI 10.1038/4429
Takenaka S, 1998, CHEM COMMUN, P1111, DOI 10.1039/a801539b
Uto Y, 1997, ANAL BIOCHEM, V250, P122, DOI 10.1006/abio.1997.2207
Wang J, 2000, NUCLEIC ACIDS RES, V28, P3011, DOI 10.1093/nar/28.16.3011
Wang J, 1997, BIOSENS BIOELECTRON, V12, P587, DOI 10.1016/S0956-5663(96)00076-0
Wang J, 1996, ELECTROANAL, V8, P20, DOI 10.1002/elan.1140080105
Wang J, 1996, ANAL CHEM, V68, P2629, DOI 10.1021/ac9602433
WATTS HJ, 1995, ANAL CHEM, V67, P4283, DOI 10.1021/ac00119a013
Xu C, 2001, FRESEN J ANAL CHEM, V369, P428, DOI 10.1007/s002160000673
Yang MS, 1997, ANAL CHIM ACTA, V346, P259
NR 46
TC 51
Z9 52
U1 0
U2 17
PU ELSEVIER ADVANCED TECHNOLOGY
PI OXFORD
PA OXFORD FULFILLMENT CENTRE THE BOULEVARD, LANGFORD LANE, KIDLINGTON,
OXFORD OX5 1GB, OXON, ENGLAND
SN 0956-5663
EI 1873-4235
J9 BIOSENS BIOELECTRON
JI Biosens. Bioelectron.
PD DEC 30
PY 2003
VL 19
IS 5
BP 473
EP 484
DI 10.1016/S0956-5663(03)00222-7
PG 12
WC Biophysics; Biotechnology & Applied Microbiology; Chemistry, Analytical;
Electrochemistry; Nanoscience & Nanotechnology
WE Science Citation Index Expanded (SCI-EXPANDED); Conference Proceedings Citation Index - Science (CPCI-S)
SC Biophysics; Biotechnology & Applied Microbiology; Chemistry;
Electrochemistry; Science & Technology - Other Topics
GA 750RJ
UT WOS:000187011000009
PM 14623472
DA 2023-10-07
ER
PT J
AU Wang, K
Xu, JJ
Chen, HY
AF Wang, K
Xu, JJ
Chen, HY
TI Biocomposite of cobalt phthalocyanine and lactate oxidase for lactate
biosensing with MnO<sub>2</sub> nanoparticles as an eliminator of
ascorbic acid interference
SO SENSORS AND ACTUATORS B-CHEMICAL
LA English
DT Article
DE cobalt phthalocyanine; nanoparticle; lactate oxidase; biocomposite; MnO2
ID AMPEROMETRIC BIOSENSOR; ENZYME ELECTRODES; MATRIX; SENSOR;
IMMOBILIZATION; MEDIATOR; BEHAVIOR
AB We report on the formation of colloidal biocomposites resulting from the electrostatic self-assembly of negatively charged lactate oxidase (LOD) and oppositely charged nanoscaled cobalt phthalocyanine (NanoCoPc) colloid under enzyme-friendly conditions. The biocomposites were further used to fabricate lactate biosensors due to their excellent film-forming ability and strong adsorbability on th…
C1 Nanjing Univ, Key Lab Analyt Chem Life Sci, Minist Educ, Dept Chem, Nanjing 210093, Jiangsu, Peoples R China.
C3 Nanjing University
RP Chen, HY (corresponding author), Nanjing Univ, Key Lab Analyt Chem Life Sci, Minist Educ, Dept Chem, 22 Hankou Rd, Nanjing 210093, Jiangsu, Peoples R China.
EM hychen@nju.edu.cn
RI Chen, Hong-Yuan/E-4476-2019; Xu, Jing-Juan/H-1829-2015; Wang,
Kun/F-5421-2014
OI Chen, Hong-Yuan/0000-0001-5217-668X;
CR Albareda-Sirvent M, 2002, SENSOR ACTUAT B-CHEM, V87, P73, DOI 10.1016/S0925-4005(02)00219-8
Boujtita M, 2000, BIOSENS BIOELECTRON, V15, P257, DOI 10.1016/S0956-5663(00)00075-0
Danilowicz C, 1998, ELECTROCHIM ACTA, V43, P3525, DOI 10.1016/S0013-4686(98)00100-5
Dong Shaojun, 2002, J Biotechnol, V82, P303, DOI 10.1016/S1389-0352(01)00048-4
Garjonyte R, 2001, SENSOR ACTUAT B-CHEM, V79, P33, DOI 10.1016/S0925-4005(01)00845-0
Gavalas VG, 2004, ANAL BIOCHEM, V329, P247, DOI 10.1016/j.ab.2004.02.025
Godjevargova T, 2000, J MEMBRANE SCI, V172, P279, DOI 10.1016/S0376-7388(00)00349-5
HAJIZADEH K, 1991, TALANTA, V38, P37, DOI 10.1016/0039-9140(91)80007-M
Iwuoha EI, 1999, ELECTROANAL, V11, P367, DOI 10.1002/(SICI)1521-4109(199905)11:5<367::AID-ELAN367>3.0.CO;2-0
KAMIN RA, 1980, ANAL CHEM, V52, P1198, DOI 10.1021/ac50058a010
Khan GF, 1997, ANAL CHEM, V69, P2682, DOI 10.1021/ac961208z
Kwan RCH, 2004, BIOSENS BIOELECTRON, V19, P1745, DOI 10.1016/j.bios.2004.01.008
Ledru S, 2004, BIOELECTROCHEMISTRY, V64, P71, DOI 10.1016/j.bioelechem.2004.03.002
Li JZ, 1996, SENSOR ACTUAT B-CHEM, V30, P65, DOI 10.1016/0925-4005(95)01748-K
Luo XL, 2004, ANAL CHIM ACTA, V512, P57, DOI 10.1016/j.aca.2004.02.039
Palmisano F, 2001, ANALYST, V126, P866, DOI 10.1039/b010180j
Park TM, 1997, TALANTA, V44, P973, DOI 10.1016/S0039-9140(96)02164-9
Patel NG, 2000, SENSOR ACTUAT B-CHEM, V67, P134, DOI 10.1016/S0925-4005(00)00410-X
PFEIFFER D, 1993, ANAL CHIM ACTA, V281, P489, DOI 10.1016/0003-2670(93)85007-7
Spohn U, 1996, ANAL CHIM ACTA, V319, P79, DOI 10.1016/0003-2670(95)00485-8
WANG DL, 1993, ANAL CHEM, V65, P1069, DOI 10.1021/ac00056a021
WANG J, 1995, ANAL CHIM ACTA, V304, P41, DOI 10.1016/0003-2670(94)00560-9
Wang K, 2005, BIOSENS BIOELECTRON, V20, P1388, DOI 10.1016/j.bios.2004.06.006
We X, 2003, ANAL CHEM, V75, P2060, DOI 10.1021/ac020765k
Xu JJ, 2004, ELECTROCHEM COMMUN, V6, P1169, DOI 10.1016/j.elecom.2004.09.015
Yu JH, 2002, ANAL CHEM, V74, P3579, DOI 10.1021/ac011290k
NR 26
TC 46
Z9 48
U1 0
U2 52
PU ELSEVIER SCIENCE SA
PI LAUSANNE
PA PO BOX 564, 1001 LAUSANNE, SWITZERLAND
SN 0925-4005
J9 SENSOR ACTUAT B-CHEM
JI Sens. Actuator B-Chem.
PD APR 26
PY 2006
VL 114
IS 2
BP 1052
EP 1058
DI 10.1016/j.snb.2005.07.066
PG 7
WC Chemistry, Analytical; Electrochemistry; Instruments & Instrumentation
WE Science Citation Index Expanded (SCI-EXPANDED)
SC Chemistry; Electrochemistry; Instruments & Instrumentation
GA 030RI
UT WOS:000236651600068
DA 2023-10-07
ER
PT J
AU Hamdi, N
Wang, JJ
Walker, E
Maidment, NT
Monbouquette, HG
AF Hamdi, Naser
Wang, Jianjun
Walker, Eric
Maidment, Nigel T.
Monbouquette, Harold G.
TI An electroenzymatic L-glutamate microbiosensor selective against
dopamine
SO JOURNAL OF ELECTROANALYTICAL CHEMISTRY
LA English
DT Article
DE glutamate microbiosensor; platinized electrode; overoxidized
polypyrrole; platinum black
ID CARBON-FIBER MICROELECTRODES; IMMOBILIZED GLUCOSE-OXIDASE;
HYDROGEN-PEROXIDE; ELECTROCHEMICAL IMMOBILIZATION; NEUROTRANSMITTER
DETERMINATION; MONOAMINE NEUROTRANSMITTERS; EXTRACELLULAR GLUTAMATE;
POLYPYRROLE FILMS; POLYMER-FILMS; GLASSY-CARBON
AB In designing an amperometric (L)-glutamate biosensor based on the electrochemical detection of enzymatically generated H2O2, the key challenges are selectivity against electrooxidizable interferents, micromolar detection limit, and response time of seconds or less. With these issues in mind, a glutamate microbiosensor consisting of Pt black (PtB1k) electrodeposited on a 125-mu m-dia. Pt wire w…
C1 Univ Calif Los Angeles, Biomed Engn Interdept Grad Program, Los Angeles, CA 90095 USA.
Univ Calif Los Angeles, Dept Chem Engn, Los Angeles, CA 90095 USA.
Univ Calif Los Angeles, Neurosci Interdept Program, Los Angeles, CA 90095 USA.
Univ Calif Los Angeles, Semel Inst Neurosci & Human Behav, Dept Psychiat & Biobehav Sci, Los Angeles, CA 90095 USA.
C3 University of California System; University of California Los Angeles;
University of California System; University of California Los Angeles;
University of California System; University of California Los Angeles;
University of California System; University of California Los Angeles
RP Monbouquette, HG (corresponding author), Univ Calif Los Angeles, Biomed Engn Interdept Grad Program, Los Angeles, CA 90095 USA.
EM hmonbouq@ucla.edu
RI Monbouquette, Harold/GNW-3860-2022
OI Monbouquette, Harold/0000-0001-8144-8189
CR ALMEIDA NF, 1993, ANAL CHIM ACTA, V282, P353, DOI 10.1016/0003-2670(93)80221-6
BARTLETT PN, 1992, J CHEM SOC FARADAY T, V88, P2677, DOI 10.1039/ft9928802677
BARTLETT PN, 1993, J ELECTROANAL CHEM, V362, P1
BIDAN G, 1992, SENSOR ACTUAT B-CHEM, V6, P45, DOI 10.1016/0925-4005(92)80029-W
BOUTELLE MG, 1992, ANAL CHEM, V64, P1790, DOI 10.1021/ac00041a010
Burmeister JJ, 2001, ANAL CHEM, V73, P1037, DOI 10.1021/ac0010429
CARLSSON M, 1990, TRENDS NEUROSCI, V13, P272, DOI 10.1016/0166-2236(90)90108-M
CONN PJ, 1997, PHARMACOL TOXICOL, V37, P205, DOI DOI 10.1146/ANNUREV.PHARMT0X.37.1.2059131252
COOPER JM, 1995, J ELECTROANAL CHEM, V388, P143, DOI 10.1016/0022-0728(95)03846-9
COOPER JM, 1994, J MATER SCI-MATER EL, V5, P111
Cosnier S, 1997, ANAL CHEM, V69, P968, DOI 10.1021/ac960841h
DICKS JM, 1989, ANN BIOL CLIN-PARIS, V47, P607
EMR SA, 1995, ELECTROANAL, V7, P913, DOI 10.1002/elan.1140071002
FOULDS NC, 1986, J CHEM SOC FARAD T 1, V82, P1259, DOI 10.1039/f19868201259
GRACE AA, 1991, NEUROSCIENCE, V41, P1, DOI 10.1016/0306-4522(91)90196-U
Hamdi N, 2005, J ELECTROANAL CHEM, V581, P258, DOI 10.1016/j.jelechem.2005.04.028
HSUEH CC, 1994, ANAL CHEM, V66, P2458, DOI 10.1021/ac00087a009
HU YB, 1994, BRAIN RES, V659, P117, DOI 10.1016/0006-8993(94)90870-2
IWAKURA C, 1988, J CHEM SOC CHEM COMM, P1019, DOI 10.1039/c39880001019
KAJIYA Y, 1991, ANAL CHEM, V63, P49, DOI 10.1021/ac00001a009
Kang TF, 1996, TALANTA, V43, P2007, DOI 10.1016/0039-9140(96)01990-X
Karyakin AA, 2000, ANAL CHEM, V72, P1720, DOI 10.1021/ac990801o
Khan GF, 1996, J ELECTROCHEM SOC, V143, P3336, DOI 10.1149/1.1837208
KUHR WG, 1993, ANAL CHEM, V65, P617, DOI 10.1021/ac00053a022
Kulagina NV, 1999, ANAL CHEM, V71, P5093, DOI 10.1021/ac990636c
KULYS J, 1992, ANAL LETT, V25, P1011, DOI 10.1080/00032719208020055
KUSAKABE H, 1983, AGR BIOL CHEM TOKYO, V47, P1323, DOI 10.1080/00021369.1983.10866079
Lada MW, 1997, ANAL CHEM, V69, P4560, DOI 10.1021/ac970518u
Lee WC, 2005, NEUROCHEM RES, V30, P263, DOI 10.1007/s11064-005-2449-y
LOWRY JP, 1994, ELECTROANAL, V6, P369, DOI 10.1002/elan.1140060504
Maher MP, 1999, J NEUROSCI METH, V87, P45, DOI 10.1016/S0165-0270(98)00156-3
MATSUMOTO K, 1992, ANAL CHIM ACTA, V261, P155, DOI 10.1016/0003-2670(92)80186-B
Mischel RE, 1997, NEUROSCI LETT, V231, P17, DOI 10.1016/S0304-3940(97)00531-4
MOGHADDAM B, 1993, J NEUROCHEM, V60, P1650, DOI 10.1111/j.1471-4159.1993.tb13387.x
Mulchandani A, 1996, ELECTROANAL, V8, P414, DOI 10.1002/elan.1140080503
O'Neill RD, 2004, BIOSENS BIOELECTRON, V19, P1521, DOI 10.1016/j.bios.2003.12.004
Obrenovitch TP, 1997, PROG NEUROBIOL, V51, P39, DOI 10.1016/S0301-0082(96)00049-4
Olivia H, 2002, ANALYST, V127, P1572, DOI 10.1039/b208729d
PALMISANO F, 1993, BIOSENS BIOELECTRON, V8, P393, DOI 10.1016/0956-5663(93)80023-I
Pandey PC, 1998, ANAL LETT, V31, P2327
PANTANO P, 1993, ANAL CHEM, V65, P623, DOI 10.1021/ac00053a023
Paxinos George, 1997, MOUSE BRAIN STEREOTA
Peteu SF, 1996, BIOSENS BIOELECTRON, V11, P1059, DOI 10.1016/0956-5663(96)87665-2
Pihel K, 1996, ANAL CHEM, V68, P2084, DOI 10.1021/ac960153y
Ricart KC, 2001, NEUROCHEM RES, V26, P801, DOI 10.1023/A:1011660001941
Rouach N, 2004, GLIA, V45, P28, DOI 10.1002/glia.10300
Ryan MR, 1997, ANALYST, V122, P1419, DOI 10.1039/a704508e
Trojanowicz M, 1995, MIKROCHIM ACTA, V121, P167, DOI 10.1007/BF01248249
Wang JJ, 2005, J ELECTROANAL CHEM, V575, P139, DOI 10.1016/j.jelechem.2004.08.023
WHITE SF, 1994, ANAL CHIM ACTA, V295, P243, DOI 10.1016/0003-2670(94)80229-7
WITKOWSKI A, 1992, ANAL CHEM, V64, P635, DOI 10.1021/ac00030a012
WORDEN RM, 1997, Patent No. 5611900
Xue CJ, 1996, J NEUROCHEM, V67, P352
Zhang S, 2001, ANAL CHIM ACTA, V427, P45, DOI 10.1016/S0003-2670(00)01124-7
Zhang W, 2003, J CHROMATOGR B, V785, P327, DOI 10.1016/S1570-0232(02)00953-4
NR 55
TC 60
Z9 61
U1 1
U2 35
PU ELSEVIER SCIENCE SA
PI LAUSANNE
PA PO BOX 564, 1001 LAUSANNE, SWITZERLAND
SN 1572-6657
EI 1873-2569
J9 J ELECTROANAL CHEM
JI J. Electroanal. Chem.
PD JUN 1
PY 2006
VL 591
IS 1
BP 33
EP 40
DI 10.1016/j.jelechem.2006.03.022
PG 8
WC Chemistry, Analytical; Electrochemistry
WE Science Citation Index Expanded (SCI-EXPANDED)
SC Chemistry; Electrochemistry
GA 058AZ
UT WOS:000238637800005
DA 2023-10-07
ER
PT J
AU Lawrence, NS
AF Lawrence, NS
TI Analytical detection methodologies for methane and related hydrocarbons
SO TALANTA
LA English
DT Article; Proceedings Paper
CT 1st Workshop on Validation of Robustness of Sensors and Bioassays for
Screening Polluatants
CY DEC 02-03, 2004
CL Menorca, SPAIN
SP Minist Sci & Educ
DE methane; hydrocarbon; analytical; review; detection
ID TIN DIOXIDE SENSOR; ABSORPTION-SPECTROSCOPY; ANODIC-OXIDATION;
THICK-FILM; GAS SENSOR; ELECTROCHEMICAL OXIDATION;
ALIPHATIC-HYDROCARBONS; MICROSCALE BIOSENSOR; CARBON-MONOXIDE;
DIODE-LASERS
AB The determination of methane is of strong interest to the analytical community due to its natural abundance, its potential to cause explosions and its known greenhouse effect. The current report gives a brief overview into the environmental significance of methane and an account of the existing detection protocols for methane in air and environmental samples. (C) 2005 Elsevier B.V. All rights …
C1 Schlumberger Cambridge Res Ltd, Cambridge CB3 0EL, England.
C3 Schlumberger
RP Lawrence, NS (corresponding author), Schlumberger Cambridge Res Ltd, High Cross,Madingley Rd, Cambridge CB3 0EL, England.
EM nlawrenc@cambridge.oilfield.slb.com
RI Lawrence, Natalia S/A-1588-2010
CR Aidaraliev M, 1996, INFRARED PHYS TECHN, V37, P83, DOI 10.1016/S1350-4495(97)80764-5
Awtry AR, 2002, APPL PHYS B-LASERS O, V75, P255, DOI 10.1007/s00340-002-0969-6
BAKER A, 1959, Patent No. 892530
Bartlett PN, 2003, ANAL CHEM, V75, P126, DOI 10.1021/ac026141w
Benounis M, 2005, SENSOR ACTUAT B-CHEM, V107, P32, DOI 10.1016/j.snb.2004.10.063
Berden G, 1999, CHEM PHYS LETT, V307, P131, DOI 10.1016/S0009-2614(99)00504-7
BERTRAM J, 1971, TETRAHEDRON LETT, P349
BINDER H, 1965, J ELECTROCHEM SOC, V112, P355, DOI 10.1149/1.2423537
BUTTA N, 1992, SENSOR ACTUAT B-CHEM, V6, P253, DOI 10.1016/0925-4005(92)80064-5
Chou SI, 1997, APPL OPTICS, V36, P3288, DOI 10.1364/AO.36.003288
CLARK DB, 1973, J ELECTROANAL CHEM, V42, P133, DOI 10.1016/0368-1874(73)80124-8
Culshaw B, 1998, SENSOR ACTUAT B-CHEM, V51, P25, DOI 10.1016/S0925-4005(98)00184-1
Dahnke H, 2001, APPL PHYS B-LASERS O, V72, P121, DOI 10.1007/s003400000509
Damgaard LA, 1997, ANAL CHEM, V69, P2262, DOI 10.1021/ac9611576
Damgaard LR, 1998, APPL ENVIRON MICROB, V64, P864
DEANGELIS L, 1995, SENSOR ACTUAT B-CHEM, V28, P25, DOI 10.1016/0925-4005(94)01532-M
Debeda H, 1997, SENSOR ACTUAT B-CHEM, V44, P248, DOI 10.1016/S0925-4005(97)00164-0
DUTRONC P, 1993, SENSOR ACTUAT B-CHEM, V15, P24, DOI 10.1016/0925-4005(93)85023-4
EHRHARDT JJ, 1992, SENSOR ACTUAT B-CHEM, V7, P656, DOI 10.1016/0925-4005(92)80381-7
ERDOHELYI A, 1994, APPL CATAL A-GEN, V108, P205, DOI 10.1016/0926-860X(94)85071-2
FABRE PL, 1982, TETRAHEDRON, V38, P2697, DOI 10.1016/0040-4020(82)80024-0
Faglia G, 1998, SENSOR ACTUAT B-CHEM, V53, P69, DOI 10.1016/S0925-4005(98)00290-1
Fawcett BL, 2002, PHYS CHEM CHEM PHYS, V4, P5960, DOI 10.1039/b208486b
FLEISCHER M, 1995, SENSOR ACTUAT B-CHEM, V26, P81, DOI 10.1016/0925-4005(94)01561-U
Fleischer M, 2000, SENSOR ACTUAT B-CHEM, V69, P205, DOI 10.1016/S0925-4005(00)00513-X
FLEISCHMANN M, 1968, TETRAHEDRON LETT, P6255
Flingelli GK, 1998, SENSOR ACTUAT B-CHEM, V48, P258, DOI 10.1016/S0925-4005(98)00054-9
Gajdosik L, 2002, SENSOR ACTUAT B-CHEM, V81, P347, DOI 10.1016/S0925-4005(01)00980-7
GASSMAN PG, 1982, TETRAHEDRON, V38, P1113, DOI 10.1016/0040-4020(82)80129-4
GERRITSEN HJ, 1974, P 2 WVU C COAL MIN E, P21
GESKE DH, 1959, J AM CHEM SOC, V81, P4145, DOI 10.1021/ja01525a005
Green AM, 2004, PHYSICA E, V20, P531, DOI 10.1016/j.physe.2003.09.004
Hammerich O, 2000, ORGANIC ELECTROCHEMI, V4th
Hansen TL, 2004, WASTE MANAGE, V24, P393, DOI 10.1016/j.wasman.2003.09.009
HARRISON D, 2000, J ENVIRON MONITOR, P59
Hibino T, 1999, ELECTROCHEM SOLID ST, V2, P651, DOI 10.1149/1.1390937
Hibino T, 1999, J ELECTROCHEM SOC, V146, P3361, DOI 10.1149/1.1392478
Hugon O, 2000, SENSOR ACTUAT B-CHEM, V67, P235, DOI 10.1016/S0925-4005(00)00514-1
Iseki T, 2004, ENVIRON GEOL, V46, P1064, DOI 10.1007/s00254-004-1094-0
IWAHARA H, 1982, J POWER SOURCES, V7, P293, DOI 10.1016/0378-7753(82)80018-9
IWAHARA H, 1981, SOLID STATE IONICS, V3-4, P359, DOI 10.1016/0167-2738(81)90113-2
Jacquinot P, 2001, ANAL CHIM ACTA, V432, P1, DOI 10.1016/S0003-2670(00)01359-3
Janicki W, 2003, J AUTOM METHOD MANAG, V25, P141, DOI [10.1080/14639240410001723355, 10.1155/S1463924603000245]
KERLE P, 2002, SPECTROCHIM ACTA A, V58, P2361
Krashnopolsky VA, 2004, ICARUS, V172, P537, DOI 10.1016/j.icarus.2004.07.004
Licznerski BW, 1999, SENSOR ACTUAT B-CHEM, V57, P192, DOI 10.1016/S0925-4005(99)00156-2
Llobet E, 2001, SENSOR ACTUAT B-CHEM, V76, P419, DOI 10.1016/S0925-4005(01)00650-5
LOGOTHETIS EM, 1986, P 2 INT M CHEM SENS, P175
Lu YJ, 2004, CHEM PHYS LETT, V391, P344, DOI 10.1016/j.cplett.2004.05.029
Maris C, 2003, ATMOS ENVIRON, V37, pS149, DOI 10.1016/S1352-2310(03)00387-X
[truncated: 44,208 more rows]
