# Supplementary material for: Hotspots and trends of electrochemical biosensor technology: a bibliometric analysis from 2003 to 2023
Source: RSC Adv. 2023 Oct 19;13(44):30704–17. doi: 10.1039/d3ra05889a (PMC10585615; doi:10.1039/d3ra05889a)
Supplement: RA-013-D3RA05889A-s001 [file RA-013-D3RA05889A-s001.zip › data-47.xlsx]

## Sheet: Sheet1
FN Clarivate Analytics Web of Science
VR 1.0
PT J
AU Munteanu, FD
Okamoto, Y
Gorton, L
AF Munteanu, FD
Okamoto, Y
Gorton, L
TI Electrochemical and catalytic investigation of carbon paste modified
with Toluidine Blue O covalently immobilised on silica gel
SO ANALYTICA CHIMICA ACTA
LA English
DT Article
DE biosensor; carbon paste; silica gel; Toluidine Blue O; NADH; peroxidase;
H2O2
ID NICOTINAMIDE ADENINE-DINUCLEOTIDE; CHEMICALLY MODIFIED ELECTRODES;
ELECTROCATALYTIC OXIDATION; ZIRCONIUM-PHOSPHATE; HORSERADISH-PEROXIDASE;
GRAPHITE ELECTRODE; AMPEROMETRIC BIOSENSORS; GLUCOSE-DEHYDROGENASE;
REDOX POLYMERS; MELDOLA BLUE
AB Toluidine Blue 0 (TBO) was covalently bound on silica gel and mixed with graphite powder and paraffin oil to produce modified carbon paste electrodes. The formal potential (E-o') of the covalently bound TBO was found to be -100 mV versus Ag\AgCl (KCl sat.) at pH 7.0 and the E-o' varied less than anticipated for a 2-electron-proton type mediator with pH. The bound TBO was found to act as an eff…
C1 Lund Univ, Dept Analyt Chem, SE-22100 Lund, Sweden.
Polytech Univ, Dept Chem Engn,Chem & Mat Sci, Brooklyn, NY 11202 USA.
C3 Lund University; New York University
RP Gorton, L (corresponding author), Lund Univ, Dept Analyt Chem, POB 124, SE-22100 Lund, Sweden.
RI Munteanu, Florentina-Daniela/B-5791-2008
OI Munteanu, Florentina-Daniela/0000-0001-6983-0617
CR [Anonymous], 2002, ENCYCL ELECTROCHEM, DOI DOI 10.1002/9783527610426.BARD090004
[Anonymous], CHARACTERISATION CHE
APPELQVIST R, 1985, ANAL CHIM ACTA, V169, P237, DOI 10.1016/S0003-2670(00)86226-1
AVNIR D, 1995, ACCOUNTS CHEM RES, V28, P328, DOI 10.1021/ar00056a002
BARTLETT P N, 1991, Progress in Reaction Kinetics, V16, P55
BREMLE G, 1991, ELECTROANAL, V3, P77, DOI 10.1002/elan.1140030203
Chen X, 2001, ANAL CHIM ACTA, V434, P255, DOI 10.1016/S0003-2670(01)00830-3
CHENAULT HK, 1987, APPL BIOCHEM BIOTECH, V14, P147, DOI 10.1007/BF02798431
DAVE BC, 1994, ANAL CHEM, V66, pA1120, DOI 10.1021/ac00094a001
DUNFORD HB, 1991, PEROXIDASES CHEM BIO, V2, P1
Faulkner L.R, 1980, ELECTROCHEMICAL METH
Ferapontova E, 2002, BIOELECTROCHEMISTRY, V55, P83, DOI 10.1016/S1567-5394(01)00158-X
FERAPONTOVA E, IN PRESS ELECTROANAL
Ferapontova EE, 2001, ELECTROCHEM COMMUN, V3, P767, DOI 10.1016/S1388-2481(01)00259-4
Ghindilis AL, 1997, ELECTROANAL, V9, P661, DOI 10.1002/elan.1140090902
GORTON L, 1995, ELECTROANAL, V7, P23, DOI 10.1002/elan.1140070104
Gorton L, 1999, ANAL CHIM ACTA, V400, P91, DOI 10.1016/S0003-2670(99)00610-8
GORTON L, 1986, J CHEM SOC FARAD T 1, V82, P1245, DOI 10.1039/f19868201245
GORTON L, 1991, ANAL CHIM ACTA, V249, P43, DOI 10.1016/0003-2670(91)87006-S
GORTON L, 1984, J ELECTROANAL CHEM, V161, P103, DOI 10.1016/S0022-0728(84)80253-3
GORTON L, 1985, J ELECTROANAL CHEM, V196, P81, DOI 10.1016/0022-0728(85)85082-8
Gorton Lo, 2002, J Biotechnol, V82, P371, DOI 10.1016/S1389-0352(01)00053-8
GRUNDIG B, 1995, J ELECTROANAL CHEM, V395, P143, DOI 10.1016/0022-0728(95)04090-B
Huan ZW, 1996, ELECTROANAL, V8, P575, DOI 10.1002/elan.1140080614
JAEGFELDT H, 1980, J ELECTROANAL CHEM, V110, P295, DOI 10.1016/S0022-0728(80)80381-0
Katakis I, 1997, MIKROCHIM ACTA, V126, P11, DOI 10.1007/BF01242656
Kubota LT, 2000, QUIM ANAL, V19, P15
Kubota LT, 1999, ELECTROANAL, V11, P719, DOI 10.1002/(SICI)1521-4109(199907)11:10/11<719::AID-ELAN719>3.0.CO;2-S
KUBOTA LT, 1992, ELECTROCHIM ACTA, V37, P2477, DOI 10.1016/0013-4686(92)87087-G
Kubota LT, 1999, J SOLID STATE ELECTR, V3, P370, DOI 10.1007/s100080050169
LAVIRON E, 1982, ELECTROANAL CHEM, V12, P53
LEV O, 1995, J GUN ANAL CHEM, V67, pA22
Lindgren A, 1998, J ELECTROANAL CHEM, V458, P113, DOI 10.1016/S0022-0728(98)00326-X
LINDGREN A, 1999, PLANT PEROXIDASE NEW, V13, P137
Lobo MJ, 1997, ELECTROANAL, V9, P191, DOI 10.1002/elan.1140090302
Malinauskas A, 1999, BIOELECTROCH BIOENER, V49, P21, DOI 10.1016/S0302-4598(99)00061-6
Malinauskas A, 2000, J ELECTROANAL CHEM, V484, P55, DOI 10.1016/S0022-0728(00)00059-0
Malinauskas A, 2000, J COLLOID INTERF SCI, V230, P122, DOI 10.1006/jcis.2000.7069
MOIROUX J, 1978, ANAL CHEM, V50, P1056, DOI 10.1021/ac50030a015
Munteanu FD, 2001, J ELECTROANAL CHEM, V509, P2, DOI 10.1016/S0022-0728(01)00376-X
Munteanu FD, 1998, ANAL CHEM, V70, P2596, DOI 10.1021/ac980022s
MUNTEANU FD, UNPUB
MURRAY RW, 1984, ELECTROANAL CHEM, V13, P191
NAWROCKI J, 1988, J CHROMATOGR, V449, P1, DOI 10.1016/S0021-9673(00)94364-4
OTTAWAY JM, 1972, INDICATORS, V51, P469
PARIENTE F, 1994, ANAL CHEM, V66, P4337, DOI 10.1021/ac00095a034
PERSSON B, 1985, ENZYME MICROB TECH, V7, P549, DOI 10.1016/0141-0229(85)90097-3
PERSSON B, 1995, ELECTROANAL, V7, P935, DOI 10.1002/elan.1140071005
PERSSON B, 1990, J ELECTROANAL CHEM, V292, P115, DOI 10.1016/0022-0728(90)87331-D
PERSSON B, 1990, J ELECTROANAL CHEM, V287, P61, DOI 10.1016/0022-0728(90)87160-L
Popescu IC, 1999, J ELECTROANAL CHEM, V464, P208
Rajendran V, 1998, ANAL CHIM ACTA, V373, P241, DOI 10.1016/S0003-2670(98)00397-3
Razola SS, 2000, ANALYST, V125, P79, DOI 10.1039/a906623c
Ruzgas T, 1996, ANAL CHIM ACTA, V330, P123, DOI 10.1016/0003-2670(96)00169-9
RUZGAS T, 1995, J ELECTROANAL CHEM, V391, P41, DOI 10.1016/0022-0728(95)03930-F
RUZICKA J, 1988, FLOW INJECT ANAL
SCHUHMANN W, 1993, J BIOTECHNOL, V27, P129, DOI 10.1016/0168-1656(93)90103-T
SHU FR, 1976, ANAL CHEM, V48, P1679, DOI 10.1021/ac50006a014
TSE DCS, 1978, ANAL CHEM, V50, P1315, DOI 10.1021/ac50031a030
Walcarius A, 2001, ELECTROANAL, V13, P701, DOI 10.1002/1521-4109(200105)13:8/9<701::AID-ELAN701>3.0.CO;2-6
Walcarius A, 1998, ELECTROANAL, V10, P1217, DOI 10.1002/(SICI)1521-4109(199812)10:18<1217::AID-ELAN1217>3.0.CO;2-X
Yang F, 1998, FRESEN J ANAL CHEM, V361, P115, DOI 10.1007/s002160050845
NR 62
TC 46
Z9 47
U1 0
U2 12
PU ELSEVIER SCIENCE BV
PI AMSTERDAM
PA PO BOX 211, 1000 AE AMSTERDAM, NETHERLANDS
SN 0003-2670
J9 ANAL CHIM ACTA
JI Anal. Chim. Acta
PD JAN 10
PY 2003
VL 476
IS 1
BP 43
EP 54
AR PII S0003-2670(02)01359-4
DI 10.1016/S0003-2670(02)01359-4
PG 12
WC Chemistry, Analytical
WE Science Citation Index Expanded (SCI-EXPANDED)
SC Chemistry
GA 631LG
UT WOS:000180168800005
DA 2023-10-07
ER
PT J
AU Vasilescu, A
Andreescu, S
Bala, C
Litescu, SC
Noguer, T
Marty, JL
AF Vasilescu, A
Andreescu, S
Bala, C
Litescu, SC
Noguer, T
Marty, JL
TI Screen-printed electrodes with electropolymerized Meldola Blue as
versatile detectors in biosensors
SO BIOSENSORS & BIOELECTRONICS
LA English
DT Article; Proceedings Paper
CT 7th World Congress on Biosensors
CY MAY 15-17, 2002
CL KYOTO, JAPAN
DE Meldola Blue; electropolyimerization; screen-printed electrodes; NADH;
hydrogen peroxide
ID NICOTINAMIDE ADENINE-DINUCLEOTIDE; HYDROGEN-PEROXIDE; SOL-GEL;
CARBON-PASTE; ELECTROCATALYTIC REDUCTION; AMPEROMETRIC BIOSENSOR; ENZYME
ELECTRODES; OXIDATION; NADH; MEDIATOR
AB Electropolymerization of Meldola Blue was carried out by cyclic voltammetry in the range from -0.6 to +1.4 V vs. Ag/AgG, thus defining a new immobilization procedure of the phenoxazine mediator on screen-printed graphite electrodes. Evidence of polymer formation was provided by electrochemical and Fourier transform infrared spectroscopy (FTIR) data. Following polymerization. Meldola Blue prese…
C1 Univ Bucharest, Fac Chem, Dept Analyt Chem, Monitoring & Qual Control Lab, Bucharest 703461 1, Romania.
Univ Perpignan, Ctr Phytopharm, F-66860 Perpignan, France.
C3 University of Bucharest; Universite Perpignan Via Domitia
RP Bala, C (corresponding author), Univ Bucharest, Fac Chem, Dept Analyt Chem, Monitoring & Qual Control Lab, 4-12 Regina Elisabeta Blvd, Bucharest 703461 1, Romania.
RI NOGUER, Thierry/E-9751-2014; Camelia, Bala/A-4504-2008; Vasilescu,
Alina/C-5112-2011; Andreescu, S/D-8088-2011; LITESCU,
SIMONA-CARMEN/B-7371-2011
OI NOGUER, Thierry/0000-0003-2078-954X; Camelia, Bala/0000-0002-9481-3496;
Vasilescu, Alina/0000-0002-2492-0819; Andreescu, S/0000-0003-3382-7939;
LITESCU, SIMONA-CARMEN/0000-0003-2346-8274; MARTY, jean
louis/0000-0002-1425-9887
CR Arjsiriwat S, 2000, ELECTROCHEM COMMUN, V2, P441, DOI 10.1016/S1388-2481(00)00057-6
Avramescu A, 2002, ANAL BIOANAL CHEM, V374, P25, DOI 10.1007/s00216-002-1312-0
Avramescu A, 2001, ANAL CHIM ACTA, V433, P81, DOI 10.1016/S0003-2670(00)01386-6
Avramescu A, 2002, ANAL CHIM ACTA, V458, P203, DOI 10.1016/S0003-2670(01)01580-X
BAULDREAY JM, 1983, ELECTROCHIM ACTA, V28, P1515, DOI 10.1016/0013-4686(83)85210-4
BREMLE G, 1991, ELECTROANAL, V3, P77, DOI 10.1002/elan.1140030203
Bunjes N, 1997, LANGMUIR, V13, P6188, DOI 10.1021/la970317l
Cai LT, 1999, SENSOR ACTUAT B-CHEM, V55, P14, DOI 10.1016/S0925-4005(99)00024-6
Garjonyte R, 1998, SENSOR ACTUAT B-CHEM, V46, P236, DOI 10.1016/S0925-4005(98)00123-3
Gaspar S, 1999, ANAL CHIM ACTA, V385, P111, DOI 10.1016/S0003-2670(98)00784-3
HALE PD, 1993, ANAL LETT, V26, P1073, DOI 10.1080/00032719308019888
KARYAKIN AA, 1995, ANAL CHEM, V67, P2419, DOI 10.1021/ac00110a016
Karyakin AA, 1999, SENSOR ACTUAT B-CHEM, V57, P268, DOI 10.1016/S0925-4005(99)00154-9
Karyakin AA, 1999, ELECTROANAL, V11, P149, DOI 10.1002/(SICI)1521-4109(199903)11:3<149::AID-ELAN149>3.0.CO;2-G
Khayyami M, 1998, TALANTA, V45, P557, DOI 10.1016/S0039-9140(97)00182-3
Liu HY, 1996, ANAL CHIM ACTA, V329, P97, DOI 10.1016/0003-2670(96)00130-4
Lobnik A, 2001, SENSOR ACTUAT B-CHEM, V74, P194, DOI 10.1016/S0925-4005(00)00733-4
Mao LQ, 2000, TALANTA, V51, P187, DOI 10.1016/S0039-9140(99)00275-1
Martel D, 2000, ELECTROCHIM ACTA, V45, P1829, DOI 10.1016/S0013-4686(99)00399-0
Munteanu FD, 2001, J ELECTROANAL CHEM, V509, P2, DOI 10.1016/S0022-0728(01)00376-X
O'Halloran MP, 2001, TALANTA, V55, P605, DOI 10.1016/S0039-9140(01)00469-6
PERSSON B, 1990, J ELECTROANAL CHEM, V292, P115, DOI 10.1016/0022-0728(90)87331-D
Sampath S, 1998, J ELECTROANAL CHEM, V446, P57, DOI 10.1016/S0022-0728(97)00547-0
Sandström KJM, 2000, SENSOR ACTUAT B-CHEM, V70, P182, DOI 10.1016/S0925-4005(00)00566-9
SCHUHMANN W, 1993, J BIOTECHNOL, V27, P129, DOI 10.1016/0168-1656(93)90103-T
SPRULES SD, 1994, ANALYST, V119, P253, DOI 10.1039/an9941900253
Suzuki M, 1997, J ELECTROANAL CHEM, V420, P119, DOI 10.1016/S0022-0728(96)04803-6
Wang J, 1999, ANAL CHIM ACTA, V395, P11, DOI 10.1016/S0003-2670(99)00306-2
Wang J, 1998, ANAL CHIM ACTA, V360, P171, DOI 10.1016/S0003-2670(97)00684-3
Wedge R, 1999, ANALUSIS, V27, P570, DOI 10.1051/analusis:1999270570
Zhang JZ, 1999, ANAL CHIM ACTA, V388, P71, DOI 10.1016/S0003-2670(99)00043-4
NR 31
TC 69
Z9 69
U1 1
U2 18
PU ELSEVIER ADVANCED TECHNOLOGY
PI OXFORD
PA OXFORD FULFILLMENT CENTRE THE BOULEVARD, LANGFORD LANE, KIDLINGTON,
OXFORD OX5 1GB, OXON, ENGLAND
SN 0956-5663
J9 BIOSENS BIOELECTRON
JI Biosens. Bioelectron.
PD MAY
PY 2003
VL 18
IS 5-6
BP 781
EP 790
DI 10.1016/S0956-5663(03)00044-7
PG 10
WC Biophysics; Biotechnology & Applied Microbiology; Chemistry, Analytical;
Electrochemistry; Nanoscience & Nanotechnology
WE Conference Proceedings Citation Index - Science (CPCI-S); Science Citation Index Expanded (SCI-EXPANDED)
SC Biophysics; Biotechnology & Applied Microbiology; Chemistry;
Electrochemistry; Science & Technology - Other Topics
GA 677CZ
UT WOS:000182790500038
PM 12706592
DA 2023-10-07
ER
PT J
AU Castillo, J
Blöchl, A
Dennison, S
Schuhmann, W
Csöregi, E
AF Castillo, J
Blöchl, A
Dennison, S
Schuhmann, W
Csöregi, E
TI Glutamate detection from nerve cells using a planar electrodes array
integrated in a microtiter plate
SO BIOSENSORS & BIOELECTRONICS
LA English
DT Article; Proceedings Paper
CT 8th World Congress on Biosensors
CY MAY 24-26, 2004
CL Granada, SPAIN
DE L-glutamate; electrode array; cell culture; biosensor; microliter plate;
screen printed electrodes
ID NEUROTRANSMITTER
AB There is an increasing interest in new strategies for replacing animal tests in research. The use of cell cultures and integrated electrodes is seen as a promising alternative that could potentially solve this problem. In this work, we present a L-glutamate sensor based on a bienzyme redox hydrogel, capable of detecting the release of this excitatory neurotransmitter from adherently growing ce…
C1 Lund Univ, Dept Biotechnol, Lund, Sweden.
Ruhr Univ Bochum, Lehrstuhl Molekulare Neurobiochem, D-44780 Bochum, Germany.
Ruhr Univ Bochum, D-44780 Bochum, Germany.
C3 Lund University; Ruhr University Bochum; Ruhr University Bochum
RP Csöregi, E (corresponding author), Lund Univ, Dept Biotechnol, Lund, Sweden.
EM e.csoregi@biotek.lu.se
RI Castillo-Leon, Jaime/C-2567-2011; Schuhmann, Wolfgang/S-2626-2016
OI Castillo-Leon, Jaime/0000-0003-0901-5244; Schuhmann,
Wolfgang/0000-0003-2916-5223
CR Angleson JK, 1997, TRENDS NEUROSCI, V20, P281, DOI 10.1016/S0166-2236(97)01083-7
Belay A, 1999, J PHARMACEUT BIOMED, V19, P93, DOI 10.1016/S0731-7085(98)00199-X
Bhadriraju K, 2002, DRUG DISCOV TODAY, V7, P612, DOI 10.1016/S1359-6446(02)02273-0
Burmeister JJ, 2002, J NEUROSCI METH, V119, P163, DOI 10.1016/S0165-0270(02)00172-3
Finnie JW, 2001, AUST VET J, V79, P628, DOI 10.1111/j.1751-0813.2001.tb10785.x
Hayashi K, 2003, BIOSENS BIOELECTRON, V18, P1249, DOI 10.1016/S0956-5663(03)00063-0
Kurita R, 2001, ANAL CHIM ACTA, V441, P165, DOI 10.1016/S0003-2670(01)01100-X
Mikeladze E, 2002, ELECTROANAL, V14, P393, DOI 10.1002/1521-4109(200203)14:6<393::AID-ELAN393>3.0.CO;2-P
Nedergaard M, 2002, NAT REV NEUROSCI, V3, P748, DOI 10.1038/nrn916
Niwa O, 1999, ELECTROANAL, V11, P356, DOI 10.1002/(SICI)1521-4109(199905)11:5<356::AID-ELAN356>3.3.CO;2-#
OHARA TJ, 1994, ANAL CHEM, V66, P2451, DOI 10.1021/ac00087a008
Ryan MR, 1997, ANALYST, V122, P1419, DOI 10.1039/a704508e
Takano T, 2001, NAT MED, V7, P1010, DOI 10.1038/nm0901-1010
NR 13
TC 36
Z9 38
U1 0
U2 16
PU ELSEVIER ADVANCED TECHNOLOGY
PI OXFORD
PA OXFORD FULFILLMENT CENTRE THE BOULEVARD, LANGFORD LANE, KIDLINGTON,
OXFORD OX5 1GB, OXON, ENGLAND
SN 0956-5663
J9 BIOSENS BIOELECTRON
JI Biosens. Bioelectron.
PD APR 15
PY 2005
VL 20
IS 10
BP 2116
EP 2119
DI 10.1016/j.bios.2004.09.013
PG 4
WC Biophysics; Biotechnology & Applied Microbiology; Chemistry, Analytical;
Electrochemistry; Nanoscience & Nanotechnology
WE Science Citation Index Expanded (SCI-EXPANDED); Conference Proceedings Citation Index - Science (CPCI-S)
SC Biophysics; Biotechnology & Applied Microbiology; Chemistry;
Electrochemistry; Science & Technology - Other Topics
GA 909FL
UT WOS:000227845700029
PM 15741083
DA 2023-10-07
ER
PT J
AU Tian, Y
Wang, JX
Wang, Z
Wang, SC
AF Tian, Y
Wang, JX
Wang, Z
Wang, SC
TI Solid-phase extraction and amperometric determination of nitrite with
polypyrrole nanowire modified electrodes
SO SENSORS AND ACTUATORS B-CHEMICAL
LA English
DT Article
DE solid-phase extraction; amperometric; polypyrrole; nanowires; nitrite
ID THIN-FILM; MICROEXTRACTION; BIOSENSOR; EXCHANGE
AB In this paper, the electrochemical solid-phase extraction (EC-SPE) and amperometric determination of nitrite with polypyrrole (PPy) nanowire modified electrode was reported. The PPy nanowire modified electrode was prepared by template-free method in a mixture of sodium carbonate and sodium bicarbonate aqueous solution and then conditioned in 0.10 M perchlorate acid for 24 h. EC-SPE (preconcent…
C1 Tianjin Univ, Sch Chem Engn & Technol, Chem Engn Res Ctr, State Key Lab Chem Engn, Tianjin 300072, Peoples R China.
C3 Tianjin University
RP Wang, JX (corresponding author), Tianjin Univ, Sch Chem Engn & Technol, Chem Engn Res Ctr, State Key Lab Chem Engn, Tianjin 300072, Peoples R China.
EM jxwang@tju.edu.cn
CR Attard GS, 1997, SCIENCE, V278, P838, DOI 10.1126/science.278.5339.838
Baronas R, 2003, SENSORS, V3, P248, DOI 10.3390/s30700248
Bruheim I, 2003, ANAL CHEM, V75, P1002, DOI 10.1021/ac026162q
Chaubey A, 2001, APPL BIOCHEM BIOTECH, V96, P239, DOI 10.1385/ABAB:96:1-3:239
Dickert FL, 2001, SENSOR ACTUAT B-CHEM, V76, P295, DOI 10.1016/S0925-4005(01)00588-3
Evans SAG, 2002, ANAL CHEM, V74, P1322, DOI 10.1021/ac011052p
Gbatu TP, 1999, ANAL COMMUN, V36, P203, DOI 10.1039/a901991j
Jerome C, 1998, J CHIM PHYS PCB, V95, P1475, DOI 10.1051/jcp:1998308
Koster EHM, 2001, ANAL CHEM, V73, P3140, DOI 10.1021/ac001331x
Matsumiya M, 2003, SENSOR ACTUAT B-CHEM, V93, P309, DOI 10.1016/S0925-4005(03)00223-5
Mu SL, 2003, SYNTHETIC MET, V135, P199, DOI 10.1016/S0379-6779(02)00645-8
Osaka T, 2000, SENSOR ACTUAT B-CHEM, V65, P58, DOI 10.1016/S0925-4005(99)00423-2
Park S, 2003, ANAL CHEM, V75, P3046, DOI 10.1021/ac0263465
Pickup PG, 2000, J NEW MAT ELECT SYST, V3, P21
Scheller FW, 2001, ANAL LETT, V34, P1233, DOI 10.1081/AL-100104149
Schöning MJ, 2003, SENSOR ACTUAT B-CHEM, V95, P291, DOI 10.1016/S0925-4005(03)00426-X
Shankaran DR, 2002, SENSOR ACTUAT B-CHEM, V86, P180, DOI 10.1016/S0925-4005(02)00171-5
Siangproh W, 2003, SENSOR ACTUAT B-CHEM, V91, P60, DOI 10.1016/S0925-4005(03)00067-4
Waszczuk P, 2002, ELECTROCHEM COMMUN, V4, P599, DOI 10.1016/S1388-2481(02)00386-7
Wu JC, 2000, ANALYST, V125, P391, DOI 10.1039/b000287i
Wu JC, 2002, ANAL CHEM, V74, P4855, DOI 10.1021/ac025595q
Yang X, 2002, REACT FUNCT POLYM, V53, P53, DOI 10.1016/S1381-5148(02)00145-1
Zhou D, 1999, REACT FUNCT POLYM, V39, P19, DOI 10.1016/S1381-5148(97)00149-1
NR 23
TC 28
Z9 32
U1 1
U2 17
PU ELSEVIER SCIENCE SA
PI LAUSANNE
PA PO BOX 564, 1001 LAUSANNE, SWITZERLAND
EI 0925-4005
J9 SENSOR ACTUAT B-CHEM
JI Sens. Actuator B-Chem.
PD JAN 3
PY 2005
VL 104
IS 1
BP 23
EP 28
DI 10.1016/j.snb.2004.04.094
PG 6
WC Chemistry, Analytical; Electrochemistry; Instruments & Instrumentation
WE Science Citation Index Expanded (SCI-EXPANDED)
SC Chemistry; Electrochemistry; Instruments & Instrumentation
GA 874XN
UT WOS:000225384000004
DA 2023-10-07
ER
PT J
AU Park, DH
Vieille, C
Zeikus, JG
AF Park, DH
Vieille, C
Zeikus, JG
TI Bioelectrocatalysts - Engineered oxidoreductase system for utilization
of fumarate reductase in chemical synthesis, detection, and fuel cells
SO APPLIED BIOCHEMISTRY AND BIOTECHNOLOGY
LA English
DT Article
DE bioelectrochemistry; fumarate reductase; biosensor; cofactor recycling
ID NICOTINAMIDE ADENINE-DINUCLEOTIDE; REDUCED NEUTRAL RED; ELECTROCATALYTIC
OXIDATION; ENZYME ELECTRODES; ACTINOBACILLUS SUCCINOGENES;
ELECTROCHEMICAL OXIDATION; AMPEROMETRIC BIOSENSORS; CARBON ELECTRODES;
NADH; DEHYDROGENASE
AB Fumarate reductase was used as a model oxidoreductase to demonstrate continuous electrical cofactor reduction-oxidation during the bioelectrochemical synthesis and detection of chemicals. The enzyme preparation was immobilized onto a graphite felt electrode that was modified with carboxymethylcellulose (CMC). Nicotinamide adenine dinucleotide (NAD), neutral red, and fumarate reductase (which c…
C1 Michigan State Univ, Dept Biochem & Microbiol, E Lansing, MI 48824 USA.
C3 Michigan State University
RP Park, DH (corresponding author), Michigan State Univ, Dept Biochem & Microbiol, E Lansing, MI 48824 USA.
RI Vieille, Claire/AAY-7657-2020
CR Adeloju SB, 1996, ANALYST, V121, P699, DOI 10.1039/an9962100699
ALBERY WJ, 1987, J ELECTROANAL CHEM, V218, P127, DOI 10.1016/0022-0728(87)87011-0
Alvarez-González MI, 2000, ANAL CHEM, V72, P520, DOI 10.1021/ac9908344
Bardea A, 1997, J AM CHEM SOC, V119, P9114, DOI 10.1021/ja971192+
Bartlett PN, 2000, J ELECTROANAL CHEM, V486, P23, DOI 10.1016/S0022-0728(00)00123-6
Bu HZ, 1998, ANAL CHEM, V70, P4320, DOI 10.1021/ac9802877
Chen T, 2001, J AM CHEM SOC, V123, P8630, DOI 10.1021/ja0163164
DEGRAND C, 1980, J AM CHEM SOC, V102, P5728, DOI 10.1021/ja00538a005
GRUNDIG B, 1995, J ELECTROANAL CHEM, V395, P143, DOI 10.1016/0022-0728(95)04090-B
Guettler MV, 1999, INT J SYST BACTERIOL, V49, P207, DOI 10.1099/00207713-49-1-207
HALE P, 1992, ANAL LETT, V26, P1073
JAEGFELDT H, 1981, ANAL CHEM, V53, P1979, DOI 10.1021/ac00236a007
Ju HX, 1997, ANAL CHIM ACTA, V345, P51, DOI 10.1016/S0003-2670(97)00093-7
Katz E, 1999, J ELECTROANAL CHEM, V479, P64, DOI 10.1016/S0022-0728(99)00425-8
Katz E, 2001, J AM CHEM SOC, V123, P10752, DOI 10.1021/ja0167102
Laurinavicius V, 1996, ANAL CHIM ACTA, V330, P159, DOI 10.1016/0003-2670(96)00114-6
Lobo MJ, 1996, ANAL CHIM ACTA, V325, P33, DOI 10.1016/0003-2670(96)00022-0
MATSUE T, 1991, J ELECTROANAL CHEM, V300, P111, DOI 10.1016/0022-0728(91)85387-5
MIYAWAKI D, 1993, ENZYME MICROBIOL TEC, V5, P525
MONO N, 2001, ELECTROANAL, V13, P770
Munteanu FD, 2001, J ELECTROANAL CHEM, V509, P2, DOI 10.1016/S0022-0728(01)00376-X
Ohtani M, 1997, J ELECTROANAL CHEM, V422, P45, DOI 10.1016/S0022-0728(96)04888-7
PARIENTE F, 1995, ANAL CHEM, V67, P3936, DOI 10.1021/ac00117a019
Park DH, 2003, BIOTECHNOL BIOENG, V81, P348, DOI 10.1002/bit.10501
Park DH, 1999, J BACTERIOL, V181, P2403, DOI 10.1128/JB.181.8.2403-2410.1999
Park DH, 1999, APPL ENVIRON MICROB, V65, P2912
Prodromidis MI, 2002, ELECTROANAL, V14, P241
ROBERTS SM, 1993, CHIM OGGI JUL, P93
Shin HS, 2001, APPL MICROBIOL BIOT, V57, P506
Suye S, 2002, ENZYME MICROB TECH, V30, P139, DOI 10.1016/S0141-0229(01)00476-8
VanderWerf MJ, 1997, ARCH MICROBIOL, V167, P332
WILLNER I, 1994, ANAL CHEM, V66, P1535, DOI 10.1021/ac00081a028
Willner I, 2000, ANGEW CHEM INT EDIT, V39, P1180, DOI 10.1002/(SICI)1521-3773(20000403)39:7<1180::AID-ANIE1180>3.0.CO;2-E
Wu Q, 1996, ANAL CHEM, V68, P3688, DOI 10.1021/ac960395y
Zeikus JG, 1999, APPL MICROBIOL BIOT, V51, P545, DOI 10.1007/s002530051431
NR 35
TC 7
Z9 7
U1 0
U2 22
PU HUMANA PRESS INC
PI TOTOWA
PA 999 RIVERVIEW DRIVE SUITE 208, TOTOWA, NJ 07512 USA
SN 0273-2289
J9 APPL BIOCHEM BIOTECH
JI Appl. Biochem. Biotechnol.
PD OCT
PY 2003
VL 111
IS 1
BP 41
EP 53
DI 10.1385/ABAB:111:1:41
PG 13
WC Biochemistry & Molecular Biology; Biotechnology & Applied Microbiology
WE Science Citation Index Expanded (SCI-EXPANDED)
SC Biochemistry & Molecular Biology; Biotechnology & Applied Microbiology
GA 733MV
UT WOS:000186005400004
PM 14566068
DA 2023-10-07
ER
PT J
AU Tang, DP
Yuan, R
Chai, YQ
AF Tang, Dianping
Yuan, Ruo
Chai, Yaqin
TI Ligand-functionalized core/shell Ag@Au nanoparticles label-free
amperometric immun-biosensor
SO BIOTECHNOLOGY AND BIOENGINEERING
LA English
DT Article
DE amperometric immunosensor; core/shell Ag@Au nanoparticles; disease
diagnosis; IgG; label-free
ID GOLD; COLLOIDS; ABSORPTION
AB A novel label-free electrochemical immunoassay based on core/shell AgCa-)Au nanoparticles monolayer as sensing interface has been developed for probing IgG. Several coupling techniques, such as Ag nanoparticles, Au nanoparticles, and the core/shell AgCa)Au nanoparticles with L-Cysteine (Cys) cross-linking, were investigated for the determination of IgG and a very good result was obtained with …
C1 Southwest Univ, Coll Chem & Chem Engn, Chongqing Key Lab Analyt Chem, Chongqing 400715, Peoples R China.
C3 Southwest University - China
RP Yuan, R (corresponding author), Southwest Univ, Coll Chem & Chem Engn, Chongqing Key Lab Analyt Chem, Chongqing 400715, Peoples R China.
EM yuanruo@swu.edu.cn
CR [Anonymous], 1992, HDB CHEM PHYS
Bawendi MG, 1998, SOLID STATE COMMUN, V107, P709, DOI 10.1016/S0038-1098(98)00334-2
Bruchez M, 1998, SCIENCE, V281, P2013, DOI 10.1126/science.281.5385.2013
Chen Y, 2004, CHEM COMMUN, P2804, DOI 10.1039/b411181h
EBATO H, 1994, ANAL CHEM, V66, P1683, DOI 10.1021/ac00082a014
Elghanian R, 1997, SCIENCE, V277, P1078, DOI 10.1126/science.277.5329.1078
Gupta AK, 2005, BIOMATERIALS, V26, P3995, DOI 10.1016/j.biomaterials.2004.10.012
ISHIKAWA E, 1981, ENZYME IMMUNOASSAY
Kang YJ, 2005, ANGEW CHEM INT EDIT, V44, P409, DOI 10.1002/anie.200461119
Lin J, 2001, J SOLID STATE CHEM, V159, P26, DOI 10.1006/jssc.2001.9117
Link S, 1999, J PHYS CHEM B, V103, P3529, DOI 10.1021/jp990387w
Milliron DJ, 2004, NATURE, V430, P190, DOI 10.1038/nature02695
Mirkin CA, 1996, NATURE, V382, P607, DOI 10.1038/382607a0
Mitchell GP, 1999, J AM CHEM SOC, V121, P8122, DOI 10.1021/ja991662v
MULLER H, 1989, J MOL CATAL, V54, P389, DOI 10.1016/0304-5102(89)80154-3
Mulvaney P, 1996, LANGMUIR, V12, P788, DOI 10.1021/la9502711
MULVANEY P, 1993, J PHYS CHEM-US, V97, P7061, DOI 10.1021/j100129a022
Niemeyer CM, 2001, ANGEW CHEM INT EDIT, V40, P3169, DOI 10.1002/1521-3773(20010903)40:17<3169::AID-ANIE3169>3.0.CO;2-I
Okahata Y, 1998, ANAL CHEM, V70, P1288, DOI 10.1021/ac970584w
Pathak S, 2001, J AM CHEM SOC, V123, P4103, DOI 10.1021/ja0058334
Rivas L, 2000, LANGMUIR, V16, P9722, DOI 10.1021/la000557s
Schaadt DM, 2005, APPL PHYS LETT, V86, DOI 10.1063/1.1855423
Schärtl W, 2000, ADV MATER, V12, P1899, DOI 10.1002/1521-4095(200012)12:24<1899::AID-ADMA1899>3.0.CO;2-T
Sönnichsen C, 2005, NAT BIOTECHNOL, V23, P741, DOI 10.1038/nbt1100
Taton TA, 2001, J AM CHEM SOC, V123, P5164, DOI 10.1021/ja0102639
Ung T, 1998, LANGMUIR, V14, P3740, DOI 10.1021/la980047m
Yin YD, 2004, SCIENCE, V304, P711, DOI 10.1126/science.1096566
ZHAO JG, 1992, J ELECTROANAL CHEM, V327, P109, DOI 10.1016/0022-0728(92)80140-Y
Zhong CJ, 2001, ADV MATER, V13, P1507, DOI 10.1002/1521-4095(200110)13:19<1507::AID-ADMA1507>3.0.CO;2-#
NR 29
TC 53
Z9 57
U1 1
U2 63
PU WILEY
PI HOBOKEN
PA 111 RIVER ST, HOBOKEN 07030-5774, NJ USA
SN 0006-3592
EI 1097-0290
J9 BIOTECHNOL BIOENG
JI Biotechnol. Bioeng.
PD AUG 5
PY 2006
VL 94
IS 5
BP 996
EP 1004
DI 10.1002/bit.20922
PG 9
WC Biotechnology & Applied Microbiology
WE Science Citation Index Expanded (SCI-EXPANDED)
SC Biotechnology & Applied Microbiology
GA 063VB
UT WOS:000239046900018
PM 16552777
DA 2023-10-07
ER
PT J
AU Boni, A
Cremisini, C
Magarò, E
Tosi, M
Vastarella, W
Pilloton, R
AF Boni, A
Cremisini, C
Magarò, E
Tosi, M
Vastarella, W
Pilloton, R
TI Optimized biosensors based on purified enzymes and engineered yeasts::
Detection of inhibitors of cholinesterases on grapes
SO ANALYTICAL LETTERS
LA English
DT Article; Proceedings Paper
CT International Workshop on Biosensors for Food Safety and Environmental
Monitoring
CY OCT 09-11, 2003
CL Marrakech, MOROCCO
DE cholinesterase inhibitors; acetyl cholinesterase; gas chromatography;
limit of detection; enzyme inhibition-based biosensors
ID TRIAZINE HERBICIDES; ACETYLCHOLINESTERASE; PESTICIDES; SAMPLES;
EXPOSURE; CHOLINE; WATER; ORGANOPHOSPHORUS; ELECTRODES; CHEMICALS
AB Purified acetyl cholinesterase (AChE) from electric eel or engineered yeasts (Kluyveromyces lactis) expressing cholinesterase activity from rat, were immobilised on a nylon membrane for the measurement of residual cholinesterase activity after inhibition by the organophosphorous insecticide Paraoxon (diethyl p-nitrophenyl phosphate). Measurement was separately operated after the incubation (in…
C1 ENEA, Ctr Ric Casaccia, I-00060 Rome, Italy.
C3 Italian National Agency New Technical Energy & Sustainable Economics
Development
RP Pilloton, R (corresponding author), ENEA, Ctr Ric Casaccia, SP061,Via Anguillarese 301, I-00060 Rome, Italy.
EM pilloton@mclink.it
RI Pilloton, Roberto/M-6359-2014; Cremisini, Carlo/AAL-2350-2021
OI Pilloton, Roberto/0000-0002-5329-110X;
CR Bazylewicz-Walczak B, 1999, NEUROTOXICOLOGY, V20, P819
BERNABEI M, 1993, BIOSENS BIOELECTRON, V8, P265, DOI 10.1016/0956-5663(93)80014-G
BERNABEI M, 1991, ANAL LETT, V24, P1317, DOI 10.1080/00032719108052974
Carvalho FP, 2002, J ENVIRON MONITOR, V4, P778, DOI 10.1039/b203728a
CREMISINI C, 1995, ANAL CHIM ACTA, V311, P273, DOI 10.1016/0003-2670(94)00618-V
DAVIS IJ, 1967, WATER SEWAGE WORKS, V114, P272
Farahat TM, 2003, OCCUP ENVIRON MED, V60, P279, DOI 10.1136/oem.60.4.279
GARTRELL MJ, 1986, J ASSOC OFF ANA CHEM, V69, P146
Gfrerer M, 2003, INT J ENVIRON AN CH, V83, P111, DOI 10.1080/0306731021000049608
Greve P A, 1972, Sci Total Environ, V1, P253, DOI 10.1016/0048-9697(72)90022-8
Hart AL, 1997, BIOSENS BIOELECTRON, V12, P645, DOI 10.1016/S0956-5663(97)00021-3
JURY WA, 1987, REV ENVIRON CONTAM T, V99, P119
Koal T, 2003, CHROMATOGRAPHIA, V57, pS93, DOI 10.1007/BF02492090
Koblízek M, 2002, BIOTECHNOL BIOENG, V78, P110, DOI 10.1002/bit.10190
LASKOWSKI DA, 1983, RESIDUE REV, V85, P139
Lu CS, 2001, ENVIRON HEALTH PERSP, V109, P299
Maly J, 2002, MAT SCI ENG C-BIO S, V22, P257, DOI 10.1016/S0928-4931(02)00177-7
MELNIKOV NN, 1971, RESIDUE REV, V36, P303
Nunes GS, 1998, ANAL CHIM ACTA, V362, P59, DOI 10.1016/S0003-2670(97)00547-3
Ordentlich A, 1996, J BIOL CHEM, V271, P11953, DOI 10.1074/jbc.271.20.11953
Pacakova V, 1996, J CHROMATOGR A, V754, P17, DOI 10.1016/S0021-9673(96)00408-6
Palchetti I, 1997, ANAL CHIM ACTA, V337, P315, DOI 10.1016/S0003-2670(96)00418-7
Ruckart PZ, 2004, ENVIRON HEALTH PERSP, V112, P46, DOI 10.1289/ehp.6430
SCHNEIDER P, 1992, J AGR FOOD CHEM, V40, P525, DOI 10.1021/jf00015a033
SKLADAL P, 1994, ANAL LETT, V27, P29, DOI 10.1080/00032719408006344
Skladal P, 1996, FOOD TECHNOL BIOTECH, V34, P43
TIMUR S, 2004, IN PRESS PROCESS BIO
Uccelletti D, 2002, BIOCHEM BIOPH RES CO, V298, P559, DOI 10.1016/S0006-291X(02)02513-5
Uccelletti D, 1999, RES MICROBIOL, V150, P5, DOI 10.1016/S0923-2508(99)80041-2
VERSHEUREN K, 1983, HDB ENV DATA ORGANIC
WARDMAN OL, 2002, 186 DEP ENV CENTR SC
White BJ, 2003, SENSOR ACTUAT B-CHEM, V89, P107, DOI 10.1016/S0925-4005(02)00450-1
WHITE NM, 1994, HDB SENS ACTUAT, V1, P3
NR 33
TC 10
Z9 10
U1 0
U2 6
PU TAYLOR & FRANCIS INC
PI PHILADELPHIA
PA 530 WALNUT STREET, STE 850, PHILADELPHIA, PA 19106 USA
SN 0003-2719
EI 1532-236X
J9 ANAL LETT
JI Anal. Lett.
PY 2004
VL 37
IS 8
BP 1683
EP 1699
DI 10.1081/AL-120037596
PG 17
WC Chemistry, Analytical
WE Science Citation Index Expanded (SCI-EXPANDED); Conference Proceedings Citation Index - Science (CPCI-S)
SC Chemistry
GA 839AM
UT WOS:000222755700017
DA 2023-10-07
ER
PT J
AU Sharma, MK
Goel, AK
Singh, L
Rao, VK
AF Sharma, M. K.
Goel, A. K.
Singh, L.
Rao, V. K.
TI Immunological biosensor for detection of <i>Vibrio cholerae</i> O1in
environmental water samples
SO WORLD JOURNAL OF MICROBIOLOGY & BIOTECHNOLOGY
LA English
DT Article
DE screen-printed electrodes; immunosensors; carbon inks; Vibrio cholerae;
amperometry and environmental monitoring
ID AMPEROMETRIC IMMUNOSENSOR; SENSORS
AB Environmental surveillance for the presence of Vibrio cholerae O1 is of utmost importance for the effective public health protection of cholera. In the present study, an amperometric immunosensor was developed for detection of Vibrio cholerae in environmental samples by using disposable screen-printed electrodes (SPEs). For this purpose, the experiments done include fabrication of SPEs by usin…
C1 Def Res & Dev Estab, Gwalior 474002, India.
C3 Defence Research & Development Organisation (DRDO); Defence Research &
Development Establishment (DRDE)
RP Rao, VK (corresponding author), Def Res & Dev Estab, Jhansi Rd, Gwalior 474002, India.
EM vepakrao@yahoo.com
OI GOEL, AJAY KUMAR/0000-0001-7930-6974
CR ALVAREZICAZA M, 1993, ANAL CHEM, V65, pA525, DOI 10.1021/ac00059a001
Bagel O, 1997, ANAL CHEM, V69, P4688, DOI 10.1021/ac9704218
Brewster JD, 1996, ANAL CHEM, V68, P4153, DOI 10.1021/ac9604503
Chetcuti AF, 1999, ANAL CHEM, V71, P4088, DOI 10.1021/ac981216a
Choopun N, 2002, APPL ENVIRON MICROB, V68, P995, DOI 10.1128/AEM.68.2.995-998.2002
Colwell Rita R., 1994, P117
Faruque SM, 1998, MICROBIOL MOL BIOL R, V62, P1301, DOI 10.1128/MMBR.62.4.1301-1314.1998
FernandezSanchez C, 1997, BIOSENS BIOELECTRON, V12, P403, DOI 10.1016/S0956-5663(96)00075-9
GALANVIDAL CA, 1995, TRAC-TREND ANAL CHEM, V14, P225, DOI 10.1016/0165-9936(95)91375-3
Ghindilis AL, 1998, BIOSENS BIOELECTRON, V13, P113, DOI 10.1016/S0956-5663(97)00031-6
Goel AK, 2005, FOLIA MICROBIOL, V50, P448, DOI 10.1007/BF02931428
Goel AK, 2005, WORLD J MICROB BIOT, V21, P973, DOI 10.1007/s11274-004-7317-4
HART JP, 1994, ELECTROANAL, V6, P617, DOI 10.1002/elan.1140060802
HUQ A, 1996, J ECOSYST HLTH, V2, P198
ICDDR B., 2002, HLTH SCI B, V1, P12
IRUKA NO, 2002, MOL MED MICROBIOLOGY, V2, P1191
ISLAM MS, 1994, APPL ENVIRON MICROB, V60, P1684, DOI 10.1128/AEM.60.5.1684-1686.1994
KAPER JB, 1995, CLIN MICROBIOL REV, V8, P48, DOI 10.1128/CMR.8.1.48
Liu GD, 2001, ANAL CHEM, V73, P3219, DOI 10.1021/ac0101048
Mulchandani A, 2001, BIOSENS BIOELECTRON, V16, P225, DOI 10.1016/S0956-5663(01)00126-9
Ouerghi O, 2001, J ELECTROANAL CHEM, V501, P62, DOI 10.1016/S0022-0728(00)00485-X
PRAVDA M, 1995, ANAL CHIM ACTA, V304, P127, DOI 10.1016/0003-2670(94)00616-T
Rao VK, 2005, ANAL CHIM ACTA, V531, P173, DOI 10.1016/j.aca.2004.10.015
RAO VK, 2005, UNPUB ANAL SCI JAPAN
SHUKLA BN, 1995, FEMS IMMUNOL MED MIC, V12, P113, DOI 10.1111/j.1574-695X.1995.tb00182.x
TAMRAKAR AK, 2006, IN PRESS INT J ENV H, V16
WHO (World Health Organization), 1998, WKLY EPIDEMIOL REC, V73, P201
Zhang S, 2000, BIOSENS BIOELECTRON, V15, P273, DOI 10.1016/S0956-5663(00)00076-2
NR 28
TC 23
Z9 26
U1 4
U2 18
PU SPRINGER
PI DORDRECHT
PA VAN GODEWIJCKSTRAAT 30, 3311 GZ DORDRECHT, NETHERLANDS
SN 0959-3993
EI 1573-0972
J9 WORLD J MICROB BIOT
JI World J. Microbiol. Biotechnol.
PD NOV
PY 2006
VL 22
IS 11
BP 1155
EP 1159
DI 10.1007/s11274-006-9156-y
PG 5
WC Biotechnology & Applied Microbiology
WE Science Citation Index Expanded (SCI-EXPANDED)
SC Biotechnology & Applied Microbiology
GA 103RS
UT WOS:000241905000007
DA 2023-10-07
ER
PT J
AU Guo, ML
Chen, JH
Nie, LH
Yao, SZ
AF Guo, ML
Chen, JH
Nie, LH
Yao, SZ
TI Electrostatic assembly of calf thymus DNA on multi-walled carbon
nanotube modified gold electrode and its interaction with chlorpromazine
hydrochloride
SO ELECTROCHIMICA ACTA
LA English
DT Article
DE electrostatic assembly; DNA; multi-walled carbon nanotubes; PDDA;
chlorpromazine hydrochloride
ID EQUIVALENT-CIRCUIT PARAMETERS; PHENOTHIAZINE DRUGS; IMMOBILIZATION;
BIOSENSOR; FILMS; OLIGONUCLEOTIDES
AB The electrostatic assembly of calf thymus DNA on multi-walled carbon nanotubes (MWNTs)-modified gold electrode via poly(diallyldimethylammonium chloride) (PDDA), a cationic polyelectrolyte, has been studied. Piezoelectric quartz crystal impedance (PQCI) technique was employed to monitor the assembly of DNA in real time. Electrochemical impedance spectroscopy was also used to characterize the m…
C1 Hunan Univ, Coll Chem & Chem Engn, State Key Lab Chemo Biosensing & Chemometr, Changsha 410082, Peoples R China.
C3 Hunan University
RP Guo, ML (corresponding author), Hunan Univ, Coll Chem & Chem Engn, State Key Lab Chemo Biosensing & Chemometr, Changsha 410082, Peoples R China.
EM guomanli2000@163.net; chenjinhua@hnu.cn
CR Ajayan PM, 1999, CHEM REV, V99, P1787, DOI 10.1021/cr970102g
Cai H, 2003, ANAL BIOANAL CHEM, V375, P287, DOI 10.1007/s00216-002-1652-9
CALVO EJ, 1995, J CHEM SOC FARADAY T, V91, P4083, DOI 10.1039/ft9959104083
Campas M, 2002, ANAL LETT, V35, P1875, DOI 10.1081/AL-120014280
Che GL, 1998, NATURE, V393, P346, DOI 10.1038/30694
Chiti G, 2001, ANAL CHIM ACTA, V427, P155, DOI 10.1016/S0003-2670(00)00985-5
Dwyer C, 2002, NANOTECHNOLOGY, V13, P601, DOI 10.1088/0957-4484/13/5/311
Guo ZJ, 1998, ADV MATER, V10, P701, DOI 10.1002/(SICI)1521-4095(199806)10:9<701::AID-ADMA701>3.0.CO;2-4
Ibrahim MS, 2001, ANAL CHIM ACTA, V443, P63, DOI 10.1016/S0003-2670(01)01184-9
Katz E, 2001, SENSOR ACTUAT B-CHEM, V76, P134, DOI 10.1016/S0925-4005(01)00606-2
Kong J, 2000, SCIENCE, V287, P622, DOI 10.1126/science.287.5453.622
Lang J, 1999, J PHYS CHEM B, V103, P11393, DOI 10.1021/jp9915073
Liu YJ, 2003, J COLLOID INTERF SCI, V258, P75, DOI 10.1016/S0021-9797(02)00083-8
Luo HX, 2001, ANAL CHEM, V73, P915, DOI 10.1021/ac000967l
Luo LQ, 2001, BIOPHYS CHEM, V94, P11, DOI 10.1016/S0301-4622(01)00204-6
MARTIN SJ, 1991, ANAL CHEM, V63, P2272, DOI 10.1021/ac00020a015
Maruyama K, 2001, SENSOR ACTUAT B-CHEM, V76, P215, DOI 10.1016/S0925-4005(01)00645-1
MCGOWN LB, 1995, ANAL CHEM, V67, pA663, DOI 10.1021/ac00117a002
MURAMATSU H, 1988, ANAL CHEM, V60, P2142, DOI 10.1021/ac00170a032
NAZANI M, 2003, NANO LETT, V3, P153
Pei RJ, 2001, BIOMACROMOLECULES, V2, P463, DOI 10.1021/bm0001289
Piehler J, 1997, BIOSENS BIOELECTRON, V12, P531, DOI 10.1016/S0956-5663(97)00010-9
Pividori MI, 2000, BIOSENS BIOELECTRON, V15, P291, DOI 10.1016/S0956-5663(00)00071-3
Sanders KJ, 2001, ANALYST, V126, P852, DOI 10.1039/b005972m
SAUERBREY G, 1959, Z PHYS, V155, P206, DOI 10.1007/BF01337937
Sotiropoulou S, 2003, ANAL BIOANAL CHEM, V375, P103, DOI 10.1007/s00216-002-1617-z
Tsang SC, 1997, ANGEW CHEM INT EDIT, V36, P2198, DOI 10.1002/anie.199721981
Wang J, 1996, ANAL CHIM ACTA, V332, P139, DOI 10.1016/0003-2670(96)00248-6
Wang J, 1996, ANAL CHEM, V68, P2251, DOI 10.1021/ac9600619
Wong SS, 1998, J AM CHEM SOC, V120, P8557, DOI 10.1021/ja9817803
Xie QJ, 1999, ANAL CHEM, V71, P4649, DOI 10.1021/ac981390z
Zhong J, 2003, ANAL SCI, V19, P653, DOI 10.2116/analsci.19.653
NR 32
TC 81
Z9 83
U1 0
U2 25
PU PERGAMON-ELSEVIER SCIENCE LTD
PI OXFORD
PA THE BOULEVARD, LANGFORD LANE, KIDLINGTON, OXFORD OX5 1GB, ENGLAND
SN 0013-4686
EI 1873-3859
J9 ELECTROCHIM ACTA
JI Electrochim. Acta
PD JUL 15
PY 2004
VL 49
IS 16
BP 2637
EP 2643
DI 10.1016/j.electacta.2004.02.014
PG 7
WC Electrochemistry
WE Science Citation Index Expanded (SCI-EXPANDED)
SC Electrochemistry
GA 815YD
UT WOS:000221076700011
DA 2023-10-07
ER
PT J
AU Feng, JJ
Xu, JJ
Chen, HY
AF Feng, JJ
Xu, JJ
Chen, HY
TI Synergistic effect of zirconium phosphate and Au nanoparticles on direct
electron transfer of hemoglobin on glassy carbon electrode
SO JOURNAL OF ELECTROANALYTICAL CHEMISTRY
LA English
DT Article
DE Au zirconium phosphate nanocomposite; hemoglobin; direct electron
transfer; synergistic effect; electrocatalysis; H2O2
ID BY-LAYER FILMS; HYDROGEN-PEROXIDE BIOSENSOR; MODIFIED GOLD ELECTRODE;
DIRECT ELECTROCHEMISTRY; CLAY NANOPARTICLES; ENZYMATIC-ACTIVITY;
CATALYTIC-ACTIVITY; HEME-PROTEINS; MYOGLOBIN; IMMOBILIZATION
AB The direct electron transfer of hemoglobin (Hb) was successfully realized on Au-zirconium phosphate nanocomposite (Au-ZrP) modified glassy carbon electrode (GCE) based on the synergistic effect between ZrP and An nanoparticles. The interaction between Hb and Au-ZrP was studied by UV-Vis spectroscopy, electrochemical impedance spectroscopy, and cyclic voltammetry. A couple of stable and well-de…
C1 Nanjing Univ, Dept Chem, Key Lab Analyt Chem Life Sci, Nanjing 210093, Peoples R China.
C3 Nanjing University
RP Chen, HY (corresponding author), Nanjing Univ, Dept Chem, Key Lab Analyt Chem Life Sci, 22 Hamkou Rd, Nanjing 210093, Peoples R China.
EM hychen@nju.edu.cn
RI Chen, Hong-Yuan/E-4476-2019; Xu, Jing-Juan/H-1829-2015; Feng,
Jiu-Ju/B-5374-2011
OI Chen, Hong-Yuan/0000-0001-5217-668X; Feng, Jiu-Ju/0000-0002-7954-0573
CR [Anonymous], MODERN POLAGRAPHIC M
ARMSTRONG FA, 1988, ACCOUNTS CHEM RES, V21, P407, DOI 10.1021/ar00155a004
Bellezza F, 2004, LANGMUIR, V20, P5019, DOI 10.1021/la0496791
Cai CX, 2004, ANAL BIOCHEM, V325, P285, DOI 10.1016/j.ab.2003.10.040
Chen SM, 2005, J ELECTROANAL CHEM, V575, P147, DOI 10.1016/j.jelechem.2004.08.024
Dai ZH, 2004, BIOSENS BIOELECTRON, V19, P861, DOI 10.1016/j.bios.2003.08.024
dos Santos DS, 2004, LANGMUIR, V20, P10273, DOI 10.1021/la048328j
DU YB, 1998, J INORG CHIM CHINA, V14, P79
Fan CH, 2001, ANAL CHEM, V73, P2850, DOI 10.1021/ac001397s
GEORGE P, 1953, BIOCHEM J, V55, P236, DOI 10.1042/bj0550236
Gu HY, 2001, J ELECTROANAL CHEM, V516, P119, DOI 10.1016/S0022-0728(01)00669-6
Hammond PT, 1999, CURR OPIN COLLOID IN, V4, P430, DOI 10.1016/S1359-0294(00)00022-4
Han XJ, 2002, BBA-BIOENERGETICS, V1556, P273, DOI 10.1016/S0005-2728(02)00372-9
He PL, 2002, BIOMACROMOLECULES, V3, P139, DOI 10.1021/bm015599p
Kamau GN, 2003, LANGMUIR, V19, P6976, DOI 10.1021/la0344940
KAMIN RA, 1980, ANAL CHEM, V52, P1198, DOI 10.1021/ac50058a010
Kumar CV, 2001, CHEM MATER, V13, P238, DOI 10.1021/cm0007398
Li YM, 2004, J ELECTROANAL CHEM, V574, P23, DOI 10.1016/j.jelechem.2004.07.011
Li Z, 2003, J ELECTROANAL CHEM, V558, P155, DOI 10.1016/S0022-0728(03)00390-5
Liu SQ, 2004, BIOSENS BIOELECTRON, V19, P963, DOI 10.1016/j.bios.2003.08.025
Liu WM, 2003, WEAR, V254, P994, DOI 10.1016/S0043-1648(03)00305-3
Lu ZQ, 1997, J ELECTROANAL CHEM, V423, P59, DOI 10.1016/S0022-0728(96)04843-7
Malinauskas A, 1999, BIOELECTROCH BIOENER, V49, P21, DOI 10.1016/S0302-4598(99)00061-6
Malinauskas A, 2001, J SOLID STATE ELECTR, V5, P287, DOI 10.1007/s100080000143
MATTHEW JB, 1979, BIOCHEMISTRY-US, V18, P1919, DOI 10.1021/bi00577a011
MURRAY RW, 1984, ELECTROANAL CHEM, V13, P191
Nassar AEF, 1997, J PHYS CHEM B, V101, P2224, DOI 10.1021/jp962896t
Pang JT, 2003, BIOSENS BIOELECTRON, V19, P441, DOI 10.1016/S0956-5663(03)00223-9
Shang LB, 2003, CHEM LETT, V32, P296, DOI 10.1246/cl.2003.296
Topoglidis E, 2001, J ELECTROANAL CHEM, V517, P20, DOI 10.1016/S0022-0728(01)00673-8
VICTOR G, 1993, J AM CHEM SOC, V115, P2533
Wang HY, 2002, SENSOR ACTUAT B-CHEM, V84, P214, DOI 10.1016/S0925-4005(02)00027-8
Wang LW, 2001, BIOELECTROCHEMISTRY, V53, P205, DOI 10.1016/S0302-4598(01)00095-2
Wang XY, 2003, CHEM LETT, V32, P1054, DOI 10.1246/cl.2003.1054
Xiao Y, 2000, ANAL BIOCHEM, V278, P22, DOI 10.1006/abio.1999.4360
Yang F, 1998, FRESEN J ANAL CHEM, V361, P115, DOI 10.1007/s002160050845
Zhang MG, 2005, J AM CHEM SOC, V127, P2058, DOI 10.1021/ja044764g
Zhou YL, 2002, LANGMUIR, V18, P8573, DOI 10.1021/la026120x
NR 38
TC 65
Z9 71
U1 0
U2 25
PU ELSEVIER SCIENCE SA
PI LAUSANNE
PA PO BOX 564, 1001 LAUSANNE, SWITZERLAND
SN 1572-6657
EI 1873-2569
J9 J ELECTROANAL CHEM
JI J. Electroanal. Chem.
PD NOV 1
PY 2005
VL 585
IS 1
BP 44
EP 50
DI 10.1016/j.jelechem.2005.07.010
PG 7
WC Chemistry, Analytical; Electrochemistry
WE Science Citation Index Expanded (SCI-EXPANDED)
SC Chemistry; Electrochemistry
GA 978IG
UT WOS:000232866200006
DA 2023-10-07
ER
PT J
AU Wu, PK
Ringeisen, BR
Krizman, DB
Frondoza, CG
Brooks, M
Bubb, DM
Auyeung, RCY
Piqué, A
Spargo, B
McGill, RA
Chrisey, DB
AF Wu, PK
Ringeisen, BR
Krizman, DB
Frondoza, CG
Brooks, M
Bubb, DM
Auyeung, RCY
Piqué, A
Spargo, B
McGill, RA
Chrisey, DB
TI Laser transfer of biomaterials:: Matrix-assisted pulsed laser
evaporation (MAPLE) and MAPLE Direct Write
SO REVIEW OF SCIENTIFIC INSTRUMENTS
LA English
DT Article
ID ELECTROCHEMICAL BIOSENSOR; BIODEGRADABLE POLYMERS; IN-VITRO; DEPOSITION;
ABLATION; PROTEINS; SURFACES; GLUCOSE; DNA; OLIGONUCLEOTIDE
AB Two techniques for transferring biomaterial using a pulsed laser beam were developed: matrix-assisted pulsed laser evaporation (MAPLE) and MAPLE direct write (MDW). MAPLE is a large-area vacuum based technique suitable for coatings, i.e., antibiofouling, and MDW is a localized deposition technique capable of fast prototyping of devices, i.e., protein or tissue arrays. Both techniques have demo…
C1 USN, Res Lab, Washington, DC 20375 USA.
NCI, Ctr Adv Technol, Gaithersburg, MD 20877 USA.
Good Samaritan Hosp, Johns Hopkins Orthopaed, Baltimore, MD 21239 USA.
So Oregon Univ, Dept Phys, Ashland, OR 97520 USA.
C3 United States Department of Defense; United States Navy; Naval Research
Laboratory; National Institutes of Health (NIH) - USA; NIH National
Cancer Institute (NCI); Johns Hopkins University; Johns Hopkins
Medicine; Southern Oregon University
RP Wu, PK (corresponding author), USN, Res Lab, 4555 Overlook Ave SW, Washington, DC 20375 USA.
EM wu@sou.edu
RI Auyeung, Ray/R-3884-2019
OI Pique, Alberto/0000-0002-7292-0311
CR ADAMS RN, 1976, ANAL CHEM, V48, P1126, DOI 10.1021/ac50007a045
[Anonymous], 2012, TEUBNER STUDIENBUCHE
[Anonymous], 1990, BIODEGRADABLE POLYM
[Anonymous], 2010, CULTURE ANIMAL CELLS
Athanasiou KA, 1998, ARTHROSCOPY, V14, P726, DOI 10.1016/S0749-8063(98)70099-4
BHATTACHARYA D, 1991, J APPL PHYS, V70, P5433, DOI 10.1063/1.350201
Borman S, 2000, CHEM ENG NEWS, V78, P31, DOI 10.1021/cen-v078n031.p031
Brooks SA, 2000, ANAL CHEM, V72, P3253, DOI 10.1021/ac991453t
Bubb DM, 2002, APPL PHYS A-MATER, V74, P123, DOI 10.1007/s003390101010
Bubb DM, 2002, J APPL PHYS, V91, P9809, DOI 10.1063/1.1478136
CALHOUN JH, 1996, CLIN ORTHOP RELAT R, V341, P206
Chen CY, 1997, ANN VASC SURG, V11, P74, DOI 10.1007/s100169900013
CHUARD C, 1993, ANTIMICROB AGENTS CH, V37, P625, DOI 10.1128/AAC.37.4.625
Denker SP, 1996, J CELL BIOL, V133, P1027, DOI 10.1083/jcb.133.5.1027
DIAMOND D, 1996, CHEMOSENSORS ION MOL, P91
Fitz-Gerald JM, 2000, INTEGR FERROELECTR, V29, P13
Funke B. R., 1995, MICROBIOLOGY INTRO
Geohegan D., 1994, PULSED LASER DEPOSIT, P115
Gerritsen M, 2000, BIOMATERIALS, V21, P71, DOI 10.1016/S0142-9612(99)00136-2
Graves DJ, 1998, ANAL CHEM, V70, P5085, DOI 10.1021/ac980456n
Guschin D, 1997, ANAL BIOCHEM, V250, P203, DOI 10.1006/abio.1997.2209
HAYWARD JA, 1984, BIOMATERIALS, V5, P135, DOI 10.1016/0142-9612(84)90047-4
Horvath L, 2001, PATHOLOGY, V33, P125, DOI 10.1080/003130201200338791
Ishihara K, 1998, J BIOMED MATER RES, V39, P323, DOI 10.1002/(SICI)1097-4636(199802)39:2<323::AID-JBM21>3.3.CO;2-0
ISHIHARA K, 1992, J BIOMED MATER RES, V26, P1543, DOI 10.1002/jbm.820261202
Kane RS, 1999, BIOMATERIALS, V20, P2363, DOI 10.1016/S0142-9612(99)00165-9
KAR A, 1994, PHYS REV E, V49, P410, DOI 10.1103/PhysRevE.49.410
Kelly R, 1997, NUCL INSTRUM METH B, V122, P374, DOI 10.1016/S0168-583X(96)00765-3
Kelly R., 1994, PULSED LASER DEPOSIT, P55
Lahiri J, 1999, LANGMUIR, V15, P2055, DOI 10.1021/la9811970
Lewis AL, 2000, COLLOID SURFACE B, V18, P261, DOI 10.1016/S0927-7765(99)00152-6
MANIFACIER JC, 1976, J PHYS E SCI INSTRUM, V9, P1002, DOI 10.1088/0022-3735/9/11/032
Middleton JC, 2000, BIOMATERIALS, V21, P2335, DOI 10.1016/S0142-9612(00)00101-0
Miyachi H, 2000, BIOTECHNOL BIOENG, V69, P323, DOI 10.1002/1097-0290(20000805)69:3<323::AID-BIT10>3.0.CO;2-T
Nakaya T, 1999, PROG POLYM SCI, V24, P143, DOI 10.1016/S0079-6700(98)00015-X
NEWMAN JD, 1992, ANAL CHIM ACTA, V262, P13, DOI 10.1016/0003-2670(92)80002-O
Pachence J. M., 2000, PRINCIPLES TISSUE EN, V2nd, P263, DOI 10.1016/B978-012436630-5/50026-X
PALMER JK, 1963, PLANT PHYSIOL, V38, P508, DOI 10.1104/pp.38.5.508
Piqué A, 2000, P SOC PHOTO-OPT INS, V3933, P105, DOI 10.1117/12.387545
Piqué A, 1999, THIN SOLID FILMS, V355, P536, DOI 10.1016/S0257-8972(99)00376-X
PONCHON JL, 1979, ANAL CHEM, V51, P1483, DOI 10.1021/ac50045a030
Price JS, 1996, J BIOMED MATER RES, V30, P281, DOI 10.1002/(SICI)1097-4636(199603)30:3<281::AID-JBM2>3.0.CO;2-M
REED AM, 1981, POLYMER, V22, P494, DOI 10.1016/0032-3861(81)90168-3
Rimm DL, 2001, CANCER J, V7, P24
Ringeisen BR, 2001, LANGMUIR, V17, P3472, DOI 10.1021/la0016874
RINGEISEN BR, 2001, MOD SIM MICR C CHARL, P5005
Roda A, 2000, BIOTECHNIQUES, V28, P492, DOI 10.2144/00283st07
SIDWELL JS, 1985, BIOTECHNOL LETT, V7, P419, DOI 10.1007/BF01166215
Sirkar K, 2000, ANAL CHEM, V72, P2930, DOI 10.1021/ac991041k
Stamford JA, 1996, ANAL CHEM, V68, pA359, DOI 10.1021/ac961943a
Thomson R.C., 2000, PRINCIPLES TISSUE EN, P251
Vacanti CA, 2000, PRINCIPLES TISSUE EN, P671
Vaidya R, 1998, BIOTECHNOL PROGR, V14, P371, DOI 10.1021/bp980039w
WANG J, 1988, ANAL CHEM, V60, P1545, DOI 10.1021/ac00166a014
Weil M, 1996, J CELL BIOL, V133, P1053, DOI 10.1083/jcb.133.5.1053
Wisniewski N, 2000, COLLOID SURFACE B, V18, P197, DOI 10.1016/S0927-7765(99)00148-4
Wong Wai Hung, 1997, P51
Wu PK, 2001, THIN SOLID FILMS, V398, P607, DOI 10.1016/S0040-6090(01)01347-5
Wu PK, 2001, J APPL PHYS, V90, P3623, DOI 10.1063/1.1398068
WU PK, 2000, MAT RES SOC S P, V617, P5005
Xia YN, 1998, ANNU REV MATER SCI, V28, P153, DOI 10.1146/annurev.matsci.28.1.153
Yershov G, 1996, P NATL ACAD SCI USA, V93, P4913, DOI 10.1073/pnas.93.10.4913
Yogi O, 2001, ANAL CHEM, V73, P1896, DOI 10.1021/ac0012039
Zdrahala RJ, 1999, J BIOMATER APPL, V14, P67, DOI 10.1177/088532829901400104
Zhang S, 2000, BIOSENS BIOELECTRON, V15, P273, DOI 10.1016/S0956-5663(00)00076-2
ZWAAL RFA, 1977, NATURE, V268, P358, DOI 10.1038/268358a0
NR 66
TC 122
Z9 126
U1 0
U2 29
PU AMER INST PHYSICS
PI MELVILLE
PA 1305 WALT WHITMAN RD, STE 300, MELVILLE, NY 11747-4501 USA
SN 0034-6748
EI 1089-7623
J9 REV SCI INSTRUM
JI Rev. Sci. Instrum.
PD APR
PY 2003
VL 74
IS 4
BP 2546
EP 2557
DI 10.1063/1.1544081
PG 12
WC Instruments & Instrumentation; Physics, Applied
WE Science Citation Index Expanded (SCI-EXPANDED)
SC Instruments & Instrumentation; Physics
GA 660JA
UT WOS:000181829000043
DA 2023-10-07
ER
PT J
AU Gobi, KV
Tanaka, H
Shoyama, Y
Miura, N
AF Gobi, KV
Tanaka, H
Shoyama, Y
Miura, N
TI Continuous flow immunosensor for highly selective and real-time
detection of sub-ppb levels of 2-hydroxybiphenyl by using surface
plasmon resonance imaging
SO BIOSENSORS & BIOELECTRONICS
LA English
DT Article
DE surface plasmon resonance sensor; 2-hydroxybiphenyl; immunosensor;
endocrine disrupters; benzo[a]pyrene; pepsin; 2,4-dichlorophenoxyacetic
acid
ID FUNGICIDE ORTHO-PHENYLPHENOL; SENSITIVE DETECTION; ELECTROCHEMICAL
CHARACTERISTICS; O-PHENYLPHENOL; GOLD ELECTRODE; DNA; BIOSENSOR;
SENSORS; METABOLITES; MONOLAYER
AB A biosensor based on surface plasmon resonance (SPR) is developed for the detection of 2-hydroxybiphenyl (HBP). A monoclonal antibody against HBP (abbreviated hereafter as HBP-mAb) is developed and used for the detection of HBP by competitive SPR-based immunoassay and enzyme linked immunosorbent assay (ELISA) methods. A novel HBP-hapten compound, HBP-bovine serum albumin conjugate (HBP-BSA), d…
C1 Kyushu Univ, Art Sci & Technol Ctr Cooperat Res, Kasuga, Fukuoka 8168580, Japan.
JSPS, Tokyo, Japan.
Kyushu Univ, Grad Sch Pharmaceut Sci, Fukuoka 8128582, Japan.
C3 Kyushu University; Japan Society for the Promotion of Science; Kyushu
University
RP Gobi, KV (corresponding author), Kyushu Univ, Art Sci & Technol Ctr Cooperat Res, Kasuga, Fukuoka 8168580, Japan.
EM gobi_sensor@yahoo.co.in
OI Kauveri Vengatajalabathy, Gobi/0000-0001-5713-2133
CR Appel KE, 2000, ARCH TOXICOL, V74, P61, DOI 10.1007/s002040050654
Bier FF, 1997, SENSOR ACTUAT B-CHEM, V38, P78, DOI 10.1016/S0925-4005(97)80174-8
Cooper MA, 1998, BBA-BIOMEMBRANES, V1373, P101, DOI 10.1016/S0005-2736(98)00091-1
Gauglitz G, 1996, SENS UPDATE, V1, P1
Gobi KV, 1998, LANGMUIR, V14, P1108, DOI 10.1021/la970694y
Gobi KV, 2003, SENSOR ACTUAT B-CHEM, V89, P137, DOI 10.1016/S0925-4005(02)00455-0
Gobi KV, 2000, J ELECTROANAL CHEM, V484, P172, DOI 10.1016/S0022-0728(00)00077-2
Green RJ, 2000, BIOMATERIALS, V21, P1823, DOI 10.1016/S0142-9612(00)00077-6
Henschke P, 2000, ARCH TOXICOL, V73, P607, DOI 10.1007/s002040050014
Hide M, 2002, ANAL BIOCHEM, V302, P28, DOI 10.1006/abio.2001.5535
Homola J, 1999, SENSOR ACTUAT B-CHEM, V54, P3, DOI 10.1016/S0925-4005(98)00321-9
Iwasaki Y, 2001, ANAL CHEM, V73, P1595, DOI 10.1021/ac0012851
JONSSON U, 1993, ANN BIOL CLIN-PARIS, V51, P19
KARLSSON R, 1995, ANAL BIOCHEM, V228, P274, DOI 10.1006/abio.1995.1350
McLean MR, 1996, CHEM RES TOXICOL, V9, P158, DOI 10.1021/tx950083a
MIURA N, 1993, SENSOR ACTUAT B-CHEM, V13, P188, DOI 10.1016/0925-4005(93)85358-H
Miura N, 2003, BIOSENS BIOELECTRON, V18, P953, DOI 10.1016/S0956-5663(02)00242-7
MIURA N, 1992, 4 INT M CHEM SENS TO, P228
Mouvet C, 1997, ANAL CHIM ACTA, V338, P109, DOI 10.1016/S0003-2670(96)00443-6
Murata M, 1999, CARCINOGENESIS, V20, P851, DOI 10.1093/carcin/20.5.851
Myszka DG, 1999, J MOL RECOGNIT, V12, P390, DOI 10.1002/(SICI)1099-1352(199911/12)12:6<390::AID-JMR482>3.0.CO;2-8
NAGAI F, 1990, CHEM-BIOL INTERACT, V76, P163, DOI 10.1016/0009-2797(90)90086-3
Nahálková J, 2002, J BIOCHEM BIOPH METH, V52, P11, DOI 10.1016/S0165-022X(02)00016-7
Oh BK, 2003, BIOSENS BIOELECTRON, V18, P605, DOI 10.1016/S0956-5663(03)00032-0
PARKINSON A, 1982, BIOCHEM PHARMACOL, V31, P1849, DOI 10.1016/0006-2952(82)90487-7
Sakai G, 1999, ELECTROCHIM ACTA, V44, P3849, DOI 10.1016/S0013-4686(99)00092-4
Sakai G, 1998, SENSOR ACTUAT B-CHEM, V49, P5, DOI 10.1016/S0925-4005(98)00107-5
St John MK, 2001, TOXICOL SCI, V59, P346
STENBERG E, 1991, J COLLOID INTERF SCI, V143, P513, DOI 10.1016/0021-9797(91)90284-F
Stouten H, 1998, J APPL TOXICOL, V18, P261, DOI 10.1002/(SICI)1099-1263(199807/08)18:4<261::AID-JAT505>3.0.CO;2-9
Takenaka S, 2000, ANAL CHEM, V72, P1334, DOI 10.1021/ac991031j
TROUGHTON EB, 1988, LANGMUIR, V4, P365, DOI 10.1021/la00080a021
Trummer N, 2001, FRESEN J ANAL CHEM, V371, P21, DOI 10.1007/s002160100929
UOSAKI K, 1991, LANGMUIR, V7, P1510, DOI 10.1021/la00055a038
USHIYAMA K, 1992, CARCINOGENESIS, V13, P1469, DOI 10.1093/carcin/13.8.1469
Van Regenmortel MHV, 1998, J MOL RECOGNIT, V11, P163
Vikinge TP, 1998, BIOSENS BIOELECTRON, V13, P1257, DOI 10.1016/S0956-5663(98)00085-2
WALLER CL, 1995, ENVIRON HEALTH PERSP, V103, P702, DOI 10.2307/3432862
Zako T, 2001, J BIOCHEM, V129, P1, DOI 10.1093/oxfordjournals.jbchem.a002818
NR 39
TC 45
Z9 47
U1 0
U2 29
PU ELSEVIER ADVANCED TECHNOLOGY
PI OXFORD
PA OXFORD FULFILLMENT CENTRE THE BOULEVARD, LANGFORD LANE, KIDLINGTON,
OXFORD OX5 1GB, OXON, ENGLAND
SN 0956-5663
J9 BIOSENS BIOELECTRON
JI Biosens. Bioelectron.
PD SEP 15
PY 2004
VL 20
IS 2
BP 350
EP 357
DI 10.1016/j.bios.2004.02.003
PG 8
WC Biophysics; Biotechnology & Applied Microbiology; Chemistry, Analytical;
Electrochemistry; Nanoscience & Nanotechnology
WE Science Citation Index Expanded (SCI-EXPANDED)
SC Biophysics; Biotechnology & Applied Microbiology; Chemistry;
Electrochemistry; Science & Technology - Other Topics
GA 856GT
UT WOS:000224034400028
PM 15308241
DA 2023-10-07
ER
PT J
AU Roman, G
Pappas, AC
Kovala-Demertzi, D
Prodromidis, MI
AF Roman, G
Pappas, AC
Kovala-Demertzi, D
Prodromidis, MI
TI Preparation of a 2-(4-fluorophenyl)indole-modified xerogel and its use
for the fabrication of screen-printed electrodes for the
electrocatalytic determination of sulfide
SO ANALYTICA CHIMICA ACTA
LA English
DT Article
DE electrochemical determination of sulfide;
2-(4-fluorophenyl)indole-modified xerogel; wastewater samples
ID HYDROGEN-PEROXIDE BIOSENSOR; FLOW-INJECTION ANALYSIS; SOL-GEL;
AMPEROMETRIC BIOSENSOR; COMPOSITE; GLUCOSE; CARBON; SENSOR; FILM;
CHROMATOGRAPHY
AB The preparation of a 2-(4-fluorophenyl)indole-modified xerogel (FPIX), pure or further modified with platinum (Pt-FPIX) and their use for the fabrication of screen-printed electrodes for the electrocatalytic determination of sulfide in synthetic and real samples is described. Synthesis protocol and some preliminary identification studies of 2-(4-fluorophenyl)indole-modified xerogel are given. …
C1 Univ Ioannina, Dept Chem, GR-45110 Ioannina, Greece.
C3 University of Ioannina
RP Prodromidis, MI (corresponding author), Univ Ioannina, Dept Chem, GR-45110 Ioannina, Greece.
EM mprodrom@cc.uoi.gr
OI Prodromidis, Mamas/0000-0002-1309-403X
CR [Anonymous], 1971, LOW FREQUENCY VIBRAT
[Anonymous], 1968, INFRARED SPECTRA COM
[Anonymous], 1988, INFRARED RAMAN SPECT
Armada MPG, 2003, SENSOR ACTUAT B-CHEM, V88, P190, DOI 10.1016/S0925-4005(02)00326-X
Bond DR, 2002, SCIENCE, V295, P483, DOI 10.1126/science.1066771
Casella IG, 2000, ANAL CHIM ACTA, V409, P27, DOI 10.1016/S0003-2670(99)00769-2
Chen X, 2001, ANAL CHIM ACTA, V434, P255, DOI 10.1016/S0003-2670(01)00830-3
Chen X, 2001, ELECTROANAL, V13, P1149, DOI 10.1002/1521-4109(200110)13:14<1149::AID-ELAN1149>3.0.CO;2-L
Clesceri LS, 1989, STANDARD METHODS EXA, P4
DASGUPTA PK, 1986, ANAL CHEM, V58, P2839, DOI 10.1021/ac00126a055
Ebdon L, 1997, ANALYST, V122, P689, DOI 10.1039/a700407i
ENSAFI AA, 1992, ANAL LETT, V25, P1525
*EPA, 1974, PROC DES MAN SULPH C
Florou AB, 2000, TALANTA, V52, P465, DOI 10.1016/S0039-9140(00)00389-1
Giovanelli D, 2003, SENSOR ACTUAT B-CHEM, V88, P320, DOI 10.1016/S0925-4005(02)00378-7
GLAISTER MG, 1995, ANALYST, V110, P113
Gru C, 1998, ANALYST, V123, P1289, DOI 10.1039/a800032h
Hart JP, 1997, ANAL CHIM ACTA, V342, P199, DOI 10.1016/S0003-2670(96)00597-1
Innocenzi P, 2003, J NON-CRYST SOLIDS, V316, P309, DOI 10.1016/S0022-3093(02)01637-X
Khoo SB, 2002, ANAL CHEM, V74, P5734, DOI 10.1021/ac0255882
Lawrence NS, 2000, TALANTA, V52, P771, DOI 10.1016/S0039-9140(00)00421-5
Li J, 1998, ANAL CHIM ACTA, V362, P203, DOI 10.1016/S0003-2670(98)00064-6
MURRAY RW, 1984, ELECTROANALYSTICAL C
Niu JJ, 2000, SENSOR ACTUAT B-CHEM, V62, P190, DOI 10.1016/S0925-4005(99)00391-3
Pierce DT, 1998, ENVIRON SCI TECHNOL, V32, P1734, DOI 10.1021/es970924v
Prodromidis MI, 2000, ANAL CHEM, V72, P3995, DOI 10.1021/ac0001784
Sampath S, 1996, ELECTROANAL, V8, P1112, DOI 10.1002/elan.1140081207
SPANGE S, 2000, ANGEW CHEM INT EDIT, V41, P1729
Tian FM, 2002, SENSOR ACTUAT B-CHEM, V86, P266, DOI 10.1016/S0925-4005(02)00202-2
VOGEL AI, 1965, TXB MACRO SEMIMACRO
Wade L. E., 1981, KIRK OTHMER ENCY CHE, P398
Wang BQ, 2000, TALANTA, V51, P565, DOI 10.1016/S0039-9140(99)00315-X
Wang J, 1997, ANAL CHEM, V69, P4490, DOI 10.1021/ac970680x
Zhang JZ, 1999, ANAL CHIM ACTA, V388, P71, DOI 10.1016/S0003-2670(99)00043-4
NR 34
TC 27
Z9 27
U1 1
U2 12
PU ELSEVIER SCIENCE BV
PI AMSTERDAM
PA PO BOX 211, 1000 AE AMSTERDAM, NETHERLANDS
SN 0003-2670
EI 1873-4324
J9 ANAL CHIM ACTA
JI Anal. Chim. Acta
PD OCT 11
PY 2004
VL 523
IS 2
BP 201
EP 207
DI 10.1016/j.aca.2004.07.037
PG 7
WC Chemistry, Analytical
WE Science Citation Index Expanded (SCI-EXPANDED)
SC Chemistry
GA 858BK
UT WOS:000224164900008
DA 2023-10-07
ER
PT J
AU Mohammadi, A
Yamini, Y
Alizadeh, N
AF Mohammadi, A
Yamini, Y
Alizadeh, N
TI Dodecylsulfate-doped polypyrrole film prepared by electrochemical fiber
coating technique for headspace solid-phase microextraction of
polycyclic aromatic hydrocarbons
SO JOURNAL OF CHROMATOGRAPHY A
LA English
DT Article
DE headspace solid-phase microextraction; polypyrrole film; electrochemical
fiber coating; polycyclic aromatic hydrocarbons; water pollutant
analysis
ID GAS-CHROMATOGRAPHY; MASS-SPECTROMETRY; EXTRACTION; CHLOROPHENOLS;
BIOSENSOR; POLYMER
AB The electrochemical fiber coating (EFC) technique was used for the preparation of dodecylsulfate-doped polypyrrole (PPy-DS), and applied as a new fiber for solid-phase microextraction (SPME) procedures. PPy-DS film was directly electrodeposited on the surface of a platinum wire from an aqueous solution containing pyrrole and sodium dodecylsulfate, using cyclic voltammetry (CV). The effect of p…
C1 Tarbiat Modares Univ, Dept Chem, Fac Sci, Tehran, Iran.
C3 Tarbiat Modares University
RP Alizadeh, N (corresponding author), Tarbiat Modares Univ, Dept Chem, Fac Sci, POB 14115-175, Tehran, Iran.
EM alizaden@modares.ac.ir
RI Yamini, Yadollah/AAB-7737-2022
OI Yamini, Yadollah/0000-0002-2484-9477
CR Alizadeh N, 2001, SENSOR ACTUAT B-CHEM, V75, P5, DOI 10.1016/S0925-4005(00)00684-5
[Anonymous], 1989, WATER QUAL RES J CAN
[Anonymous], 1997, SOLID PHASE MICROEXT
Baciocchi R, 2001, J CHROMATOGR A, V911, P135, DOI 10.1016/S0021-9673(00)01249-8
Bagheri H, 2003, J CHROMATOGR A, V1015, P23, DOI 10.1016/S0021-9673(03)01215-9
Bagheri H, 2001, J CHROMATOGR A, V910, P87, DOI 10.1016/S0021-9673(00)01165-1
Bal D., 2001, ENVIRON SCI TECHNOL, V35, P3936
BUCHHOLZ KD, 1994, ANAL CHEM, V66, P160, DOI 10.1021/ac00073a027
Campbell TE, 1999, ELECTROANAL, V11, P215, DOI 10.1002/(SICI)1521-4109(199904)11:4<215::AID-ELAN215>3.0.CO;2-#
Djozan D, 2003, CHROMATOGRAPHIA, V58, P637, DOI 10.1365/s10337-003-0064-0
Doong R, 2000, J CHROMATOGR A, V879, P177, DOI 10.1016/S0021-9673(00)00347-2
Gmeiner G, 1998, J CHROMATOGR B, V705, P132, DOI 10.1016/S0378-4347(97)00526-4
Heemken OP, 1997, ANAL CHEM, V69, P2171, DOI 10.1021/ac960695f
Ilo T., 1999, ANAL CHEM, V71, P1690
Jérôme C, 1999, SYNTHETIC MET, V101, P3, DOI 10.1016/S0379-6779(98)00524-4
Lee MR, 1998, J CHROMATOGR B, V707, P91, DOI 10.1016/S0378-4347(97)00611-7
Lee XP, 1996, CHROMATOGRAPHIA, V42, P135, DOI 10.1007/BF02269642
Llompart M, 2001, ANAL CHEM, V73, P5858, DOI 10.1021/ac0106546
Magdic S, 1996, J CHROMATOGR A, V736, P219, DOI 10.1016/0021-9673(95)01349-0
Nagasawa N, 1996, FORENSIC SCI INT, V78, P95, DOI 10.1016/0379-0738(95)01874-3
Rao PS, 2002, SYNTHETIC MET, V128, P311, DOI 10.1016/S0379-6779(02)00016-4
Smela E, 1999, J MICROMECH MICROENG, V9, P1, DOI 10.1088/0960-1317/9/1/001
Stejskal J, 2003, POLYMER, V44, P1353, DOI 10.1016/S0032-3861(02)00906-0
Valor I, 1996, HRC-J HIGH RES CHROM, V19, P472, DOI 10.1002/jhrc.1240190813
Vidal JC, 1999, ANAL CHIM ACTA, V385, P213, DOI 10.1016/S0003-2670(98)00838-1
WARREN LF, 1987, J ELECTROCHEM SOC, V134, P101, DOI 10.1149/1.2100383
Wong PK, 2001, ENVIRON POLLUT, V112, P407, DOI 10.1016/S0269-7491(00)00142-1
WU J, 1999, EXTECH 99 S EXTR TEC
Wu JC, 2000, J MICROCOLUMN SEP, V12, P255, DOI 10.1002/(SICI)1520-667X(2000)12:4<255::AID-MCS10>3.0.CO;2-J
Wu JC, 2000, ANALYST, V125, P391, DOI 10.1039/b000287i
Wu JC, 2001, J CHROMATOGR A, V909, P37, DOI 10.1016/S0021-9673(00)01025-6
Yang XG, 1995, LC GC-MAG SEP SCI, V13, P882
NR 32
TC 173
Z9 179
U1 3
U2 90
PU ELSEVIER
PI AMSTERDAM
PA RADARWEG 29, 1043 NX AMSTERDAM, NETHERLANDS
SN 0021-9673
EI 1873-3778
J9 J CHROMATOGR A
JI J. Chromatogr. A
PD JAN 21
PY 2005
VL 1063
IS 1-2
BP 1
EP 8
DI 10.1016/j.chroma.2004.11.087
PG 8
WC Biochemical Research Methods; Chemistry, Analytical
WE Science Citation Index Expanded (SCI-EXPANDED)
SC Biochemistry & Molecular Biology; Chemistry
GA 887IS
UT WOS:000226299800001
PM 15700451
DA 2023-10-07
ER
PT J
AU Nakano, K
Hirayama, G
Toguchi, M
Nakamura, K
Iwamoto, K
Soh, N
Imato, T
AF Nakano, Koji
Hirayama, Go
Toguchi, Mikiko
Nakamura, Kaorl
Iwamoto, Kaorl
Soh, Nobuaki
Imato, Toshihiko
TI Poly(hydroquinone)-coated electrode for immobilizing of 5′-amine
functioned capture probe DNA and electrochemical response to DNA
hybridization
SO SCIENCE AND TECHNOLOGY OF ADVANCED MATERIALS
LA English
DT Article
DE poly(hydroquinone); polymer-coated electrode; DNA; biosensor; label-free
detection; AFM; QCM
ID QUARTZ-CRYSTAL MICROBALANCE; GLUCOSE SENSORS; OLIGONUCLEOTIDE;
POLYPYRROLE; REDUCTION; MONOLAYER; POLYMER; LIGAND; FILMS
AB Enzymatically polymerized hydroquinone, PHQ, was applied for polymer-coated electrode whose surface was further modified with 5'-amine dodecamer DNAs (capture probe DNA, CP-DNA) by taking advantage of Michael reaction. The film-forming property of PFQ on graphite substrate surfaces was confirmed to be satisfactory by AFM imaging. Cyclic voltammetric (CV) measurements showed that the PHQ-modifi…
C1 Kyushu Univ, Dept Appl Chem, Fac Engn, Nishi Ku, Fukuoka 8190395, Japan.
C3 Kyushu University
RP Nakano, K (corresponding author), Kyushu Univ, Dept Appl Chem, Fac Engn, Nishi Ku, 744 Motooka, Fukuoka 8190395, Japan.
EM kojitcm@mbox.ne.kyushu-u.ac.jp
CR ARCA M, 1995, J PHYS CHEM-US, V99, P5040, DOI 10.1021/j100014a026
BUTTRY DA, 1992, CHEM REV, V92, P1355, DOI 10.1021/cr00014a006
Conant JB, 1922, J AM CHEM SOC, V44, P1382, DOI 10.1021/ja01427a020
Drummond TG, 2003, NAT BIOTECHNOL, V21, P1192, DOI 10.1038/nbt873
DRYHURST G, 1985, COMPR TREAT, V10, P131
ETORI H, 1994, CHEM LETT, P461, DOI 10.1246/cl.1994.461
GUESDON JL, 1986, J IMMUNOL METHODS, V87, P69, DOI 10.1016/0022-1759(86)90345-5
Hashimoto K., 1993, SUPRAMOL CHEM, V2, P265
Ikeda T, 2001, J BIOSCI BIOENG, V92, P9, DOI 10.1263/jbb.92.9
Kato M, 2004, BIOCHEMISTRY-US, V43, P2699, DOI 10.1021/bi0352670
Korri-Youssoufi H, 2001, BIOMACROMOLECULES, V2, P58, DOI 10.1021/bm0000440
Lassalle N, 2001, TALANTA, V55, P993, DOI 10.1016/S0039-9140(01)00491-X
MANNBUXBAUM E, 1990, SENSOR ACTUAT B-CHEM, V1, P518, DOI 10.1016/0925-4005(90)80264-Z
MILLAN KM, 1993, ANAL CHEM, V65, P2317, DOI 10.1021/ac00065a025
Nakano K, 2000, LANGMUIR, V16, P2225, DOI 10.1021/1a990688x
Nakano K, 2002, ACS SYM SER, V815, P71
Perrin D.D., 1965, DISSOCIATION CONSTAN
PHAM MC, 1986, J ELECTROANAL CHEM, V199, P153, DOI 10.1016/0022-0728(86)87048-6
ROWE GK, 1995, LANGMUIR, V11, P1797, DOI 10.1021/la00005a059
Takenaka S, 2000, ANAL CHEM, V72, P1334, DOI 10.1021/ac991031j
Wang P, 1998, POLYMER, V39, P123, DOI 10.1016/S0032-3861(97)00228-0
Wang P, 1995, J AM CHEM SOC, V117, P12885, DOI 10.1021/ja00156a037
Willner I, 2000, ANGEW CHEM INT EDIT, V39, P1180, DOI 10.1002/(SICI)1521-3773(20000403)39:7<1180::AID-ANIE1180>3.0.CO;2-E
YAMAMOTO K, 1990, B CHEM SOC JPN, V63, P1211, DOI 10.1246/bcsj.63.1211
NR 24
TC 12
Z9 13
U1 0
U2 9
PU NATL INST MATERIALS SCIENCE
PI IBARAKI
PA NATL INST MATERIALS SCIENCE, 1-2-1 SENGEN, TSUKUBA-CITY, IBARAKI,
305-0047, JAPAN
SN 1468-6996
J9 SCI TECHNOL ADV MAT
JI Sci. Technol. Adv. Mater.
PD OCT
PY 2006
VL 7
IS 7
BP 718
EP 725
DI 10.1016/j.stam.2006.06.007
PG 8
WC Materials Science, Multidisciplinary
WE Science Citation Index Expanded (SCI-EXPANDED)
SC Materials Science
GA 123ZF
UT WOS:000243335700020
OA gold
DA 2023-10-07
ER
PT J
AU Apetrei, C
Rodríguez-Méndez, ML
de Saja, JA
AF Apetrei, C
Rodríguez-Méndez, ML
de Saja, JA
TI Modified carbon paste electrodes for discrimination of vegetable oils
SO SENSORS AND ACTUATORS B-CHEMICAL
LA English
DT Article; Proceedings Paper
CT 18th European Conference on Solid-State Transducers
CY SEP 13-15, 2004
CL St Thomas Univ, Rome, ITALY
HO St Thomas Univ
DE carbon paste electrode; vegetable oil; olive oils; array of sensors;
electroactive binder; electronic tongue
ID QUANTITATIVE-ANALYSIS; OLIVE OILS; TONGUE; ARRAY; RECOGNITION;
BIOSENSOR; SENSORS; WINE; FILM
AB A new methodology for the analysis of alimentary vegetable oils has been developed. Vegetables oils have been used as electroactive binder material of carbon paste electrodes. The electrochemical response of such electrodes immersed in a variety of electrolytic aqueous solutions has been exploited to discriminate the oils.
The features observed in the voltammograrns are a reflect of the redox properties of the electroactive compounds (mainly antioxidants) present in the oils inside of the carbon paste matrix. The different content in polyphenols allows olive oils to be easily discriminated from sunflower oil or corn oil.
Moreover, the voltammograms are strongly influenced by the pH and by the nature of ions present in the electrolytic solutions where the electrodes are immersed. As a result, each type of oil can provide a variety of characteristic signals that can be used as the input variable of a principal component analysis (PCA). The results indicate that this method allows a clear discrimination among oils f…
C1 Univ Valladolid, ETS Ingn Ind, Dept Inorgan Chem, E-47011 Valladolid, Spain.
Univ Valladolid, Fac Sci, Dept Condensed Matter Phys, E-47011 Valladolid, Spain.
C3 Universidad de Valladolid; Universidad de Valladolid
RP Univ Valladolid, ETS Ingn Ind, Dept Inorgan Chem, P Cause S-N, E-47011 Valladolid, Spain.
EM mluz@dali.eis.uva.es
RI Rodriguez-Mendez, Maria Luz/A-8059-2015; Apetrei, Constantin
N./B-6322-2011; Apetrei, Constantin/I-8145-2019; De Saja, Jose
Antonio/I-1750-2015
OI Rodriguez-Mendez, Maria Luz/0000-0002-9760-362X; Apetrei,
Constantin/0000-0002-3823-4174; De Saja, Jose
Antonio/0000-0001-7252-2949
CR [Anonymous], 2002, SENSORS UPDATE, DOI DOI 10.1002/1616-8984(200201)10:13.0.CO;2-Q
Apetrei C, 2004, SENSOR ACTUAT B-CHEM, V103, P145, DOI 10.1016/j.snb.2004.04.047
Arrieta A, 2003, SENSOR ACTUAT B-CHEM, V95, P357, DOI 10.1016/S0925-4005(03)00438-6
Arrieta AA, 2004, ELECTROCHIM ACTA, V49, P4543, DOI 10.1016/j.electacta.2004.05.010
Campanella L, 1999, BIOSENS BIOELECTRON, V14, P179, DOI 10.1016/S0956-5663(98)00117-1
Cattrall R.W., 1997, CHEM SENSORS, P74
Gutierrez-Osuna R, 1999, IEEE T SYST MAN CY B, V29, P626, DOI 10.1109/3477.790446
KIM OS, 1994, BIOELECTROCH BIOENER, V33, P61, DOI 10.1016/0302-4598(94)87033-0
Krantz-Rülcker C, 2001, ANAL CHIM ACTA, V426, P217, DOI 10.1016/S0003-2670(00)00873-4
Legin A, 2003, ANAL CHIM ACTA, V484, P33, DOI 10.1016/S0003-2670(03)00301-5
Legin A, 1999, ELECTROANAL, V11, P814, DOI 10.1002/(SICI)1521-4109(199907)11:10/11<814::AID-ELAN814>3.0.CO;2-7
Lvova L, 2003, SENSOR ACTUAT B-CHEM, V95, P391, DOI 10.1016/S0925-4005(03)00445-3
Owen RW, 2000, FOOD CHEM TOXICOL, V38, P647, DOI 10.1016/S0278-6915(00)00061-2
Ranalli A, 2001, FOOD CHEM, V73, P445, DOI 10.1016/S0308-8146(00)00328-9
Rodríguez-Méndez ML, 2004, IEEE SENS J, V4, P348, DOI 10.1109/JSEN.2004.824236
Romani A, 2000, J AGR FOOD CHEM, V48, P1197, DOI 10.1021/jf990767e
SHIRAGAMI S, 1994, J ELECTROANAL CHEM, V379, P315, DOI 10.1016/0022-0728(94)87153-1
Toko K, 1998, ELECTROANAL, V10, P657, DOI 10.1002/(SICI)1521-4109(199808)10:10<657::AID-ELAN657>3.0.CO;2-F
Winquist F, 2002, ANAL CHIM ACTA, V471, P159, DOI 10.1016/S0003-2670(02)00923-6
NR 19
TC 52
Z9 56
U1 0
U2 17
PU ELSEVIER SCIENCE SA
PI LAUSANNE
PA PO BOX 564, 1001 LAUSANNE, SWITZERLAND
SN 0925-4005
J9 SENSOR ACTUAT B-CHEM
JI Sens. Actuator B-Chem.
PD NOV 11
PY 2005
VL 111
SI SI
BP 403
EP 409
DI 10.1016/j.snb.2005.03.041
PG 7
WC Chemistry, Analytical; Electrochemistry; Instruments & Instrumentation
WE Science Citation Index Expanded (SCI-EXPANDED); Conference Proceedings Citation Index - Science (CPCI-S)
SC Chemistry; Electrochemistry; Instruments & Instrumentation
GA 977RM
UT WOS:000232820900063
DA 2023-10-07
ER
PT J
AU Evtugyn, G
Mingaleva, A
Budnikov, H
Stoikova, E
Vinter, V
Eremin, SA
AF Evtugyn, G
Mingaleva, A
Budnikov, H
Stoikova, E
Vinter, V
Eremin, SA
TI Affinity biosensors based on disposable screen-printed electrodes
modified with DNA
SO ANALYTICA CHIMICA ACTA
LA English
DT Article
DE DNA sensor; affinity biosensor; DNA antibodies; sulfonamide
determination
ID SYSTEMIC-LUPUS-ERYTHEMATOSUS; POLYMERASE-CHAIN-REACTION; HEPATITIS-B
VIRUS; CARBON-PASTE; ELECTROCHEMICAL DETECTION; VOLTAMMETRIC BEHAVIOR;
TRACE MEASUREMENTS; SENSOR; OLIGONUCLEOTIDES
AB Simple and sensitive DNA sensors have been developed on a base on graphite screen-printed electrodes modified with DNA and enzymes. Cholinesterase and peroxidase immobilized by treatment with glutaraldehyde were used for the detection of human DNA antibodies of systemic lupus erythematosus and bronchial asthma patients. The amperometric signal was measured at +680 mV versus Ag/AgCl for DNA-cho…
C1 Kazan VI Lenin State Univ, Fac Chem, Kazan 42008, Russia.
Moscow MV Lomonosov State Univ, Dept Chem, Moscow 119899, Russia.
C3 Kazan Federal University; Lomonosov Moscow State University
RP Evtugyn, G (corresponding author), Kazan VI Lenin State Univ, Fac Chem, 18 Kremlevskaya St, Kazan 42008, Russia.
EM gennady.evtugyn@ksu.ru
RI Evtugyn, Gennady/L-5931-2013; Budnikov, Herman C./A-5007-2017
OI Evtugyn, Gennady/0000-0002-4694-7836;
CR Babkina SS, 1996, ANAL CHEM, V68, P3827, DOI 10.1021/ac950645v
BABKINA SS, 1993, ANAL CHIM ACTA, V237, P419
Bardea A, 1999, ANAL CHIM ACTA, V385, P33, DOI 10.1016/S0003-2670(98)00666-7
Brainin K, 1999, FRESEN J ANAL CHEM, V364, P285, DOI 10.1007/s002160051339
Brett AMO, 1998, BIOSENS BIOELECTRON, V13, P861, DOI 10.1016/S0956-5663(98)00053-0
Brett AMO, 1997, ELECTROANAL, V9, P1132, DOI 10.1002/elan.1140091419
Cai XH, 1996, BIOELECTROCH BIOENER, V40, P41, DOI 10.1016/0302-4598(95)05048-5
El-Maali NA, 2001, SENSOR ACTUAT B-CHEM, V76, P211, DOI 10.1016/S0925-4005(01)00643-8
Erdem A, 2000, ANAL CHIM ACTA, V422, P139, DOI 10.1016/S0003-2670(00)01058-8
Fan CH, 1999, ANAL BIOCHEM, V271, P1, DOI 10.1006/abio.1999.4102
Gil ES, 2000, BIOELECTROCHEMISTRY, V51, P145, DOI 10.1016/S0302-4598(00)00067-2
Hashimoto K, 1998, SENSOR ACTUAT B-CHEM, V46, P220, DOI 10.1016/S0925-4005(98)00121-X
Jelen F, 1997, J ELECTROANAL CHEM, V427, P49, DOI 10.1016/S0022-0728(96)05030-9
Jiang M, 2001, J ELECTROANAL CHEM, V500, P584, DOI 10.1016/S0022-0728(00)00443-5
Korbut O, 2001, J ELECTROANAL CHEM, V506, P143, DOI 10.1016/S0022-0728(01)00494-6
KUNG VT, 1990, ANAL BIOCHEM, V187, P220, DOI 10.1016/0003-2697(90)90447-H
Lin YC, 2000, SENSOR ACTUAT B-CHEM, V71, P2, DOI 10.1016/S0925-4005(00)00558-X
Marrazza G, 1999, BIOSENS BIOELECTRON, V14, P43, DOI 10.1016/S0956-5663(98)00102-X
Mascini M, 2001, FRESEN J ANAL CHEM, V369, P15, DOI 10.1007/s002160000629
MILLS JA, 1994, NEW ENGL J MED, V330, P1871, DOI 10.1056/NEJM199406303302608
PALECEK E, 1988, ANAL BIOCHEM, V170, P421, DOI 10.1016/0003-2697(88)90654-9
Pividori MI, 2000, BIOSENS BIOELECTRON, V15, P291, DOI 10.1016/S0956-5663(00)00071-3
RODBARD D, 1978, IMMUNOCHEMISTRY, V15, P77, DOI 10.1016/0161-5890(78)90046-9
Ruiz-Irastorza G, 2001, LANCET, V357, P1027, DOI 10.1016/S0140-6736(00)04239-2
Tombelli S, 2000, ANAL CHIM ACTA, V418, P1, DOI 10.1016/S0003-2670(00)00943-0
Wang J, 1996, ANAL CHIM ACTA, V319, P347, DOI 10.1016/0003-2670(95)00506-4
Wang J, 1998, ANAL CHIM ACTA, V375, P197, DOI 10.1016/S0003-2670(98)00503-0
Xu C, 2001, ANALYST, V126, P62, DOI 10.1039/b005847p
Yang MS, 1997, ANAL CHIM ACTA, V346, P259
Zhao HQ, 2001, J NANOPART RES, V3, P321, DOI 10.1023/A:1017502630894
NR 30
TC 24
Z9 26
U1 0
U2 13
PU ELSEVIER SCIENCE BV
PI AMSTERDAM
PA PO BOX 211, 1000 AE AMSTERDAM, NETHERLANDS
SN 0003-2670
EI 1873-4324
J9 ANAL CHIM ACTA
JI Anal. Chim. Acta
PD MAR 10
PY 2003
VL 479
IS 2
BP 125
EP 134
DI 10.1016/S0003-2670(02)01540-4
PG 10
WC Chemistry, Analytical
WE Science Citation Index Expanded (SCI-EXPANDED)
SC Chemistry
GA 647TH
UT WOS:000181109800002
DA 2023-10-07
ER
PT J
AU Li, GT
Bhosale, S
Tao, SY
Bhosale, S
Fuhrhop, JH
AF Li, GT
Bhosale, S
Tao, SY
Bhosale, S
Fuhrhop, JH
TI Conducting polythiophenes with a broad spectrum of reactive groups
SO JOURNAL OF POLYMER SCIENCE PART A-POLYMER CHEMISTRY
LA English
DT Article
DE conducting polymers; electropolymerization; functionalization of
polymers; reactive groups; sensors
ID POLYMER-COATED ELECTRODES; BEARING; PYRENE; IMMOBILIZATION; RECOGNITION;
POLYPYRROLE; DERIVATIVES; MALEIMIDE; PEPTIDES; CHAINS
AB The development of reliable and reproducible chemistries for the immobilization of biomolecules to a conducting polymer is a key challenge in the design and preparation of a CP-based biosensor. In this article, the syntheses and electro-polymerization of a series of new 3-alkylthiophene derivatives functionalized with the most used reactive groups in immobilization chemistry, including maleimi…
C1 Tsinghua Univ, Dept Chem, Key Lab Organ Optoelect & Mol Engn, Beijing 100084, Peoples R China.
Free Univ Berlin, Inst Organ Chem, D-14195 Berlin, Germany.
C3 Tsinghua University; Free University of Berlin
RP Li, GT (corresponding author), Tsinghua Univ, Dept Chem, Key Lab Organ Optoelect & Mol Engn, Beijing 100084, Peoples R China.
EM lgt@mail.tsinghua.edu.cn; fuhrhop@chemie.fu-berlin.de
RI Tao, Shengyang/E-4450-2012; Bhosale, Sheshanath Vishwanat/B-9158-2017
OI Tao, Shengyang/0000-0002-0567-8860; Bhosale, Sheshanath
Vishwanat/0000-0003-0979-8250
CR BAUERLE P, 1993, ADV MATER, V5, P848, DOI 10.1002/adma.19930051113
Béra-Abérem M, 2004, TETRAHEDRON, V60, P11169, DOI 10.1016/j.tet.2004.08.053
Bernier S, 2002, J AM CHEM SOC, V124, P12463, DOI 10.1021/ja027387l
CHIOTELLIS E, 1982, J MED CHEM, V25, P1370, DOI 10.1021/jm00353a018
Cosnier S, 1999, ANAL CHEM, V71, P3692, DOI 10.1021/ac9901788
DellaCasa C, 1995, ADV MATER, V7, P1005
Eisen MB, 1999, METHOD ENZYMOL, V303, P179
Enkelmann V., 1998, ELECT MAT OLIGOMER A, P295, DOI 10.1002/9783527603220.ch5
Hiller M, 1996, ADV MATER, V8, P219, DOI 10.1002/adma.19960080306
Hossain MA, 2003, J AM CHEM SOC, V125, P11178, DOI 10.1021/ja036427y
IKENOUE Y, 1989, SYNTHETIC MET, V30, P305, DOI 10.1016/0379-6779(89)90653-X
Kashiwagi Y, 2003, J PHYS CHEM A, V107, P5515, DOI 10.1021/jp034920q
Kato M, 2004, J AM CHEM SOC, V126, P6504, DOI 10.1021/ja039058e
KorriYoussoufi H, 1997, J AM CHEM SOC, V119, P7388, DOI 10.1021/ja964261d
Leclerc M, 1997, ADV MATER, V9, P1087, DOI 10.1002/adma.19970091404
LEDNICER D, 1958, J ORG CHEM, V23, P653, DOI 10.1021/jo01099a001
Lee TY, 2001, ANAL CHEM, V73, P5629, DOI 10.1021/ac015572w
Létant SE, 2004, ADV MATER, V16, P689, DOI 10.1002/adma.200306173
Li G, 1999, ACTA POLYM, V50, P252, DOI 10.1002/(SICI)1521-4044(19990701)50:7<252::AID-APOL252>3.0.CO;2-5
Li G, 2000, POLYMER, V41, P423, DOI 10.1016/S0032-3861(99)00201-3
Li GT, 1999, MACROMOL CHEM PHYSIC, V200, P450, DOI 10.1002/(SICI)1521-3935(19990201)200:2<450::AID-MACP450>3.3.CO;2-D
Li GT, 2000, MACROMOL CHEM PHYS, V201, P21, DOI 10.1002/(SICI)1521-3935(20000101)201:1<21::AID-MACP21>3.0.CO;2-R
McCullough RD, 1997, J AM CHEM SOC, V119, P633, DOI 10.1021/ja963713j
McQuade DT, 2000, CHEM REV, V100, P2537, DOI 10.1021/cr9801014
Mitschke U, 2000, J MATER CHEM, V10, P1471, DOI 10.1039/a908713c
MOSBACH K, 1976, METHODS ENZYMOLOGY
Mouffouk F, 2004, CHEM COMMUN, P2314, DOI 10.1039/b408935a
Murray R. W., 1992, MOL DESIGN ELECTRODE
Ni JH, 2003, BIOCONJUGATE CHEM, V14, P232, DOI 10.1021/bc025617f
Nilsson KPR, 2004, P NATL ACAD SCI USA, V101, P11197, DOI 10.1073/pnas.0401853101
Pomerantz M, 1999, SYNTHETIC MET, V101, P95, DOI 10.1016/S0379-6779(98)01219-3
Ramanavicius A, 1999, ANAL CHEM, V71, P3581, DOI 10.1021/ac981201c
Roncali J, 1997, CHEM REV, V97, P173, DOI 10.1021/cr950257t
RONCALI J, 1992, CHEM REV, V92, P711, DOI 10.1021/cr00012a009
Ryder KS, 2000, J MATER CHEM, V10, P1785, DOI 10.1039/b001279n
Siu H, 2005, J PHYS CHEM B, V109, P1770, DOI 10.1021/jp045743b
Skotheim J. R., 1998, HDB CONDUCTING POLYM
Swager TM, 1998, ACCOUNTS CHEM RES, V31, P201, DOI 10.1021/ar9600502
Tedeschi C, 2001, J AM CHEM SOC, V123, P954, DOI 10.1021/ja0031974
Thompson LA, 2003, J AM CHEM SOC, V125, P324, DOI 10.1021/ja027929z
Wallace GG, 2002, ADV MATER, V14, P953, DOI 10.1002/1521-4095(20020704)14:13/14<953::AID-ADMA953>3.0.CO;2-W
Wang J, 1999, CHEM-EUR J, V5, P1681, DOI 10.1002/(SICI)1521-3765(19990604)5:6<1681::AID-CHEM1681>3.0.CO;2-U
Willner I., 2000, ANGEW CHEM, V112, P1230, DOI DOI 10.1002/(SICI)1521-3757(20000403)112:7<1230::AID-ANGE1230>3.0.CO;2-3
Xiao SJ, 2004, J PHYS CHEM B, V108, P16508, DOI 10.1021/jp047726s
Yeo WS, 2004, ADV MATER, V16, P1352, DOI 10.1002/adma.200400591
Yonzon CR, 2004, J AM CHEM SOC, V126, P12669, DOI 10.1021/ja047118q
Zhai L, 2003, MACROMOLECULES, V36, P61, DOI 10.1021/ma0255884
NR 47
TC 13
Z9 23
U1 0
U2 19
PU WILEY
PI HOBOKEN
PA 111 RIVER ST, HOBOKEN 07030-5774, NJ USA
SN 0887-624X
EI 1099-0518
J9 J POLYM SCI POL CHEM
JI J. Polym. Sci. Pol. Chem.
PD OCT 1
PY 2005
VL 43
IS 19
BP 4547
EP 4558
DI 10.1002/pola.20928
PG 12
WC Polymer Science
WE Science Citation Index Expanded (SCI-EXPANDED)
SC Polymer Science
GA 965ZM
UT WOS:000231989400023
DA 2023-10-07
ER
PT J
AU Shen, YF
Wu, T
Zhang, YJ
Li, JH
AF Shen, YF
Wu, T
Zhang, YJ
Li, JH
TI Comparison of two-typed (3-mercaptopropyl)trimethoxysilane-based
networks on Au substrates
SO TALANTA
LA English
DT Article
DE network; self-assembly; (3-mercaptopropyl)trimethoxysilane;
layer-by-layer; sol-gel; biosensor
ID ORGANIC-INORGANIC HYBRID; SELF-ASSEMBLED MONOLAYERS; GEL SILICA GLASS;
IMPEDANCE SPECTROSCOPY; GOLD NANOPARTICLES; BIOSENSORS; ELECTRODES;
ELECTROCHEMISTRY; SURFACES; ENCAPSULATION
AB Two-typed (3-mercaptopropyl)trimethoxysilane-based networks which had been used to fabricate biosensors were prepared on Au substrates by two methods: layer-by-layer assembly, and the combination of sol-gel and self-assembly process. The formation mechanism and their surface properties, as well as stabilities were examined by cyclic voltammetry, electrochemical impedance spectroscopy, and X-ra…
C1 Chinese Acad Sci, Changchun Inst Appl Chem, State Key Electroanalyt Chem, Changchun 130022, Peoples R China.
C3 Chinese Academy of Sciences; Changchun Institute of Applied Chemistry,
CAS
RP Li, JH (corresponding author), Chinese Acad Sci, Changchun Inst Appl Chem, State Key Electroanalyt Chem, 159 People St, Changchun 130022, Peoples R China.
EM lijingh@ciac.jl.cn
RI Zhang, Yuanjian/A-5483-2008; , 李景虹/D-4283-2012; Shen,
Yanfei/A-3228-2011; Zhang, Yuanjian/JAC-5548-2023; Shen,
Yanfei/X-7235-2018
OI Zhang, Yuanjian/0000-0003-2932-4159; , 李景虹/0000-0002-0750-7352; Shen,
Yanfei/0000-0003-0369-5920; Zhang, Yuanjian/0000-0003-2932-4159; Shen,
Yanfei/0000-0003-0369-5920
CR [Anonymous], ANALYST
Badjic JD, 2000, J PHYS CHEM B, V104, P11081, DOI 10.1021/jp0021042
Badjic JD, 2001, J MATER CHEM, V11, P408, DOI 10.1039/b005823h
BECKA AM, 1992, J PHYS CHEM-US, V96, P2657, DOI 10.1021/j100185a049
Brown J, 1999, CHEM COMMUN, P69, DOI 10.1039/a807249c
Brown KR, 1996, J AM CHEM SOC, V118, P1154, DOI 10.1021/ja952951w
Campuzano S, 2003, ANAL CHIM ACTA, V494, P187, DOI 10.1016/S0003-2670(03)00919-X
Cheng WL, 2002, LANGMUIR, V18, P9947, DOI 10.1021/la026022b
DAVE BC, 1994, ANAL CHEM, V66, pA1120, DOI 10.1021/ac00094a001
Deepa PN, 2003, ANAL CHEM, V75, P5399, DOI 10.1021/ac026459o
Du H, 2003, J AM CHEM SOC, V125, P4012, DOI 10.1021/ja0290781
Etienne M, 2003, TALANTA, V59, P1173, DOI 10.1016/S0039-9140(03)00024-9
Fang JY, 2001, J MATER CHEM, V11, P2992, DOI 10.1039/b102980k
Feng X, 1997, SCIENCE, V276, P923, DOI 10.1126/science.276.5314.923
HENCH LL, 1990, CHEM REV, V90, P33, DOI 10.1021/cr00099a003
Jia JB, 2002, ANAL CHEM, V74, P2217, DOI 10.1021/ac011116w
Jin W, 2002, ANAL CHIM ACTA, V461, P1, DOI 10.1016/S0003-2670(02)00229-5
Kanungo M, 2003, ANAL CHEM, V75, P6555, DOI 10.1021/ac034658h
Li J, 1996, ANAL CHIM ACTA, V335, P137, DOI 10.1016/S0003-2670(96)00337-6
Lim MH, 1998, CHEM MATER, V10, P467, DOI 10.1021/cm970713p
Lindner E, 2001, J MATER CHEM, V11, P1393, DOI 10.1039/b010009i
Liu JF, 1998, THIN SOLID FILMS, V327, P176, DOI 10.1016/S0040-6090(98)00623-3
Marazuela MD, 2002, ANAL BIOANAL CHEM, V372, P664, DOI 10.1007/s00216-002-1235-9
Mitra S, 2002, J MATER CHEM, V12, P2531, DOI 10.1039/b201599b
Park S, 2002, J PHYS CHEM B, V106, P8667, DOI 10.1021/jp025957y
Protsailo LV, 2002, LANGMUIR, V18, P8933, DOI 10.1021/la0201218
REDEPENNING J, 1993, LANGMUIR, V9, P1404, DOI 10.1021/la00029a039
SABATANI E, 1987, J PHYS CHEM-US, V91, P6663, DOI 10.1021/j100311a021
Sayen S, 2002, ELECTROANAL, V14, P1521, DOI 10.1002/1521-4109(200211)14:21<1521::AID-ELAN1521>3.0.CO;2-7
Shacham R, 1999, ADV MATER, V11, P384, DOI 10.1002/(SICI)1521-4095(199903)11:5<384::AID-ADMA384>3.0.CO;2-M
Sharma SK, 2003, CURR APPL PHYS, V3, P307, DOI 10.1016/S1567-1739(02)00219-5
Tlili C, 2003, ANAL CHEM, V75, P3340, DOI 10.1021/ac0340861
Trau D, 2003, BIOSENS BIOELECTRON, V18, P1491, DOI 10.1016/S0956-5663(03)00119-2
Walcarius A, 2003, CHEM MATER, V15, P2161, DOI 10.1021/cm021310e
Walcarius A, 2001, CHEM MATER, V13, P3351, DOI 10.1021/cm0110167
Wang BQ, 1998, ANAL CHEM, V70, P3170, DOI 10.1021/ac980160h
Wang J, 1998, J AM CHEM SOC, V120, P5852, DOI 10.1021/ja9742747
Wu XJ, 2003, ANAL CHEM, V75, P4019, DOI 10.1021/ac020736+
Xiao Y, 2000, ANAL BIOCHEM, V278, P22, DOI 10.1006/abio.1999.4360
YEE JK, 1991, LANGMUIR, V7, P307, DOI 10.1021/la00050a018
NR 40
TC 27
Z9 27
U1 0
U2 24
PU ELSEVIER SCIENCE BV
PI AMSTERDAM
PA PO BOX 211, 1000 AE AMSTERDAM, NETHERLANDS
SN 0039-9140
EI 1873-3573
J9 TALANTA
JI Talanta
PD JAN 30
PY 2005
VL 65
IS 2
BP 481
EP 488
DI 10.1016/j.talanta.2004.06.030
PG 8
WC Chemistry, Analytical
WE Science Citation Index Expanded (SCI-EXPANDED)
SC Chemistry
GA 874WS
UT WOS:000225381900026
PM 18969823
DA 2023-10-07
ER
PT J
AU Liu, Y
Danielsson, B
AF Liu, Y
Danielsson, B
TI Fluorometric broad-range screening of compounds with affinity for
nucleic acids
SO ANALYTICAL CHEMISTRY
LA English
DT Article
ID SYBR-GREEN-I; DNA; CHLORAMPHENICOL; FLUORESCENCE; ADRIAMYCIN; BIOSENSOR;
RESIDUES; SHRIMP; CELLS
AB The potential of a nucleic acid-based optical bioprobe for environmental measurements and drug monitoring is described. The sensor employs the long-wavelength intercalating fluorophore TO-PRO-3 (TP3). Compounds that interact with the TP3-DNA complex are indirectly detected by a decrease in the fluorescence intensity. We found that the configuration and length of the DNA dramatically affected t…
C1 Lund Univ, SE-22100 Lund, Sweden.
Chinese Acad Sci, Wuhan Inst Virol, Wuhan 430071, Hubei, Peoples R China.
C3 Lund University; Chinese Academy of Sciences; Wuhan Institute of
Virology, CAS
RP Danielsson, B (corresponding author), Lund Univ, POB 124, SE-22100 Lund, Sweden.
EM bengt.danielsson@tbiokem.lth.se
CR Blackburn G. M., 1996, NUCL ACIDS CHEM BIOL
Chiti G, 2001, ANAL CHIM ACTA, V427, P155, DOI 10.1016/S0003-2670(00)00985-5
Danielsson B, 2001, ANAL CHIM ACTA, V426, P227, DOI 10.1016/S0003-2670(00)01014-X
el-Mofty M M, 2000, East Mediterr Health J, V6, P1026
FERGUSON LR, 1991, MUTAT RES, V258, P123, DOI 10.1016/0165-1110(91)90006-H
Francis B. M., 1994, TOXIC SUBSTANCES ENV
Gikas E, 2004, J AGR FOOD CHEM, V52, P1025, DOI 10.1021/jf030485l
Grubor NM, 2004, BIOSENS BIOELECTRON, V19, P547, DOI 10.1016/S0956-5663(03)00274-4
Haugland, 2002, HDB FLUORESCENT PROB
Haugland R. P., 1992, HDB FLUORESCENT PROB
Kiltie AE, 1997, NUCLEIC ACIDS RES, V25, P2945, DOI 10.1093/nar/25.14.2945
Kiyomiya K, 2001, CANCER CHEMOTH PHARM, V47, P51, DOI 10.1007/s002800000201
Mecklenburg M, 1997, ANAL CHIM ACTA, V347, P79, DOI 10.1016/S0003-2670(97)00256-0
MILLER KJ, 1982, BIOPOLYMERS, V21, P633, DOI 10.1002/bip.360210311
MUNNS RK, 1994, J AOAC INT, V77, P596
Oliveira-Brett AM, 2002, TALANTA, V56, P959, DOI 10.1016/S0039-9140(01)00656-7
Perry M., 1996, CHEMOTHERAPY SOURCE
Pfenning AP, 2000, J AOAC INT, V83, P26
SKEIDSVOLL J, 1995, ANAL BIOCHEM, V231, P359, DOI 10.1006/abio.1995.9986
Wang J, 1998, BIOELECTROCH BIOENER, V45, P33, DOI 10.1016/S0302-4598(98)00075-0
WILHOLM BE, 1998, BRIT MED J, V316, P666
Yan F, 2001, J AM CHEM SOC, V123, P11335, DOI 10.1021/ja005719l
NR 22
TC 14
Z9 14
U1 0
U2 10
PU AMER CHEMICAL SOC
PI WASHINGTON
PA 1155 16TH ST, NW, WASHINGTON, DC 20036 USA
SN 0003-2700
EI 1520-6882
J9 ANAL CHEM
JI Anal. Chem.
PD APR 15
PY 2005
VL 77
IS 8
BP 2450
EP 2454
DI 10.1021/ac048449o
PG 5
WC Chemistry, Analytical
WE Science Citation Index Expanded (SCI-EXPANDED)
SC Chemistry
GA 919FZ
UT WOS:000228605100023
PM 15828780
DA 2023-10-07
ER
PT J
AU Lin, YH
Cui, XL
AF Lin, YH
Cui, XL
TI Electrosynthesis, characterization, and application of novel hybrid
materials based on carbon nanotube-polyaniline-nickel hexacyanoferrate
nanocomposites
SO JOURNAL OF MATERIALS CHEMISTRY
LA English
DT Article
ID PRUSSIAN BLUE NANOCLUSTERS; SWITCHED ION-EXCHANGE; ELECTROCATALYTIC
PROPERTIES; PLATINUM NANOPARTICLES; AMPEROMETRIC DETECTION; OPERATIONAL
STABILITY; SUPERCRITICAL-FLUID; CESIUM; FILMS; BIOSENSOR
AB Incorporating nanoclusters of nickel hexacyanoferrates (NiHCF) onto a porous polyaniline (PANI)-carbon nanotube (CNT) matrix provides a novel class of hybrid materials with a good ion exchange capacity, high stability, and selectivity for caesium ions. The CNT-PANI-NiHCF nanocomposite films have been synthesized by step-by-step electrodeposition on glassy carbon electrodes and characterized wi…
C1 Pacific NW Natl Lab, Richland, WA 99352 USA.
C3 United States Department of Energy (DOE); Pacific Northwest National
Laboratory
RP Lin, YH (corresponding author), Pacific NW Natl Lab, 902 Battelle Blvd,POB 999, Richland, WA 99352 USA.
EM yuehe.lin@pnl.gov
RI Lin, Yuehe/D-9762-2011
OI Lin, Yuehe/0000-0003-3791-7587
CR Abbaspour A, 2004, ANAL CHEM, V76, P5690, DOI 10.1021/ac049421f
BACSKAI J, 1995, J ELECTROANAL CHEM, V385, P241, DOI 10.1016/0022-0728(94)03788-5
Baibarac M, 2004, CARBON, V42, P3143, DOI 10.1016/j.carbon.2004.07.030
Baibarac M, 2003, CHEM MATER, V15, P4149, DOI 10.1021/cm021287x
Ca DV, 2004, MICROCHIM ACTA, V147, P31, DOI 10.1007/s00604-004-0224-4
Cochet M, 2001, CHEM COMMUN, P1450, DOI 10.1039/b104009j
de Tacconi NR, 2003, CHEM MATER, V15, P3046, DOI 10.1021/cm0341540
DeLongchamp DM, 2004, CHEM MATER, V16, P4799, DOI 10.1021/cm0496624
DEPRA LD, 2005, THIN SOLID FILMS, V479, P321
Derwinska K, 2003, ELECTROANAL, V15, P1843, DOI 10.1002/elan.200302761
Dhami PS, 2004, SEP SCI TECHNOL, V39, P3143, DOI 10.1081/SS-200032981
Haghighi B, 2004, TALANTA, V64, P3, DOI 10.1016/j.talanta.2003.11.044
Harjula R, 2004, REACT FUNCT POLYM, V60, P85, DOI 10.1016/j.reactfunctpolym.2004.02.014
Ho KC, 2004, BIOSENS BIOELECTRON, V20, P3, DOI 10.1016/j.bios.2003.11.027
Hrapovic S, 2004, ANAL CHEM, V76, P1083, DOI 10.1021/ac035143t
Kertesz V, 2002, ELECTROCHIM ACTA, V47, P1035, DOI 10.1016/S0013-4686(01)00828-3
Kukulka-Walkiewicz J, 2001, ELECTROCHIM ACTA, V46, P4057, DOI 10.1016/S0013-4686(01)00718-6
Leonard RA, 2003, SOLVENT EXTR ION EXC, V21, P505, DOI 10.1081/sei-120022518
Li T, 2004, SENSOR ACTUAT B-CHEM, V101, P155, DOI 10.1016/j.snb.2004.02.047
Liang L, 2002, ANGEW CHEM INT EDIT, V41, P3665, DOI 10.1002/1521-3773(20021004)41:19<3665::AID-ANIE3665>3.0.CO;2-B
Lilga MA, 1997, SEP PURIF TECHNOL, V11, P147, DOI 10.1016/S1383-5866(97)00017-8
Lilga MA, 2001, SEP PURIF TECHNOL, V24, P451, DOI 10.1016/S1383-5866(01)00145-9
Lin YH, 2004, NANO LETT, V4, P191, DOI 10.1021/nl0347233
Lin YH, 2005, J PHYS CHEM B, V109, P14410, DOI 10.1021/jp0514675
Lin YH, 2005, CHEM COMMUN, P2226, DOI 10.1039/b500417a
Lin YH, 2005, FRONT BIOSCI, V10, P492, DOI 10.2741/1545
Lin YH, 2005, ELECTROCHEM COMMUN, V7, P267, DOI 10.1016/j.elecom.2005.01.007
Lin YH, 2004, ELECTROANAL, V16, P145, DOI 10.1002/elan.200302933
Lin YH, 2001, ENVIRON SCI TECHNOL, V35, P3962, DOI 10.1021/es010710k
Liu J, 2003, CHEM-EUR J, V9, P604, DOI 10.1002/chem.200390064
Liu SQ, 2002, J ELECTROANAL CHEM, V528, P190, DOI 10.1016/S0022-0728(02)00850-1
Malik MA, 2004, ELECTROCHIM ACTA, V49, P4253, DOI 10.1016/j.electacta.2004.04.021
Malinauskas A, 2004, MAT SCI ENG C-BIO S, V24, P513, DOI 10.1016/j.msec.2004.01.002
Mascaro LH, 2004, THIN SOLID FILMS, V461, P243, DOI 10.1016/j.tsf.2004.01.084
Mishra SP, 2004, J RADIOANAL NUCL CH, V261, P457, DOI 10.1023/B:JRNC.0000034885.26277.bd
Musameh M, 2002, ELECTROCHEM COMMUN, V4, P743, DOI 10.1016/S1388-2481(02)00451-4
O'Mullane AP, 2004, CHEM COMMUN, P1606, DOI 10.1039/b404636f
Pyrasch M, 2003, CHEM MATER, V15, P245, DOI 10.1021/cm021230a
Ramamurthy PC, 2003, SYNTHETIC MET, V137, P1497, DOI 10.1016/S0379-6779(02)01200-6
Raouf MWA, 2004, J CHEM TECHNOL BIOT, V79, P22, DOI 10.1002/jctb.935
Rassat SD, 1999, SEP PURIF TECHNOL, V15, P207, DOI 10.1016/S1383-5866(98)00102-6
Sato O, 2004, J AM CHEM SOC, V126, P13176, DOI 10.1021/ja046329s
Sheeney-Haj-Khia L, 2005, ANGEW CHEM INT EDIT, V44, P78, DOI 10.1002/anie.200461666
Sun Y, 2001, J AM CHEM SOC, V123, P5348, DOI 10.1021/ja0041730
Tao WY, 2004, J ELECTROANAL CHEM, V572, P109, DOI 10.1016/j.jelechem.2004.06.006
Wang J, 2003, J AM CHEM SOC, V125, P2408, DOI 10.1021/ja028951v
Wu P, 2004, J ELECTROANAL CHEM, V569, P143, DOI 10.1016/j.jelechem.2004.02.023
Xun ZY, 2004, ELECTROANAL, V16, P674, DOI 10.1002/elan.200302821
Ye XR, 2004, J MATER CHEM, V14, P908, DOI 10.1039/b308124a
Zhang D, 2004, LANGMUIR, V20, P7303, DOI 10.1021/la049667f
Zhang D, 2003, CHEM MATER, V15, P4163, DOI 10.1021/cm034594r
Zhang YJ, 2004, ELECTROCHEM COMMUN, V6, P1180, DOI 10.1016/j.elecom.2004.09.016
Zhou YK, 2004, ELECTROCHIM ACTA, V49, P257, DOI 10.1016/j.electacta.2003.08.007
NR 53
TC 47
Z9 56
U1 2
U2 84
PU ROYAL SOC CHEMISTRY
PI CAMBRIDGE
PA THOMAS GRAHAM HOUSE, SCIENCE PARK, MILTON RD, CAMBRIDGE CB4 0WF, CAMBS,
ENGLAND
SN 0959-9428
EI 1364-5501
J9 J MATER CHEM
JI J. Mater. Chem.
PD FEB 14
PY 2006
VL 16
IS 6
BP 585
EP 592
DI 10.1039/b510947g
PG 8
WC Chemistry, Physical; Materials Science, Multidisciplinary
WE Science Citation Index Expanded (SCI-EXPANDED)
SC Chemistry; Materials Science
GA 014BC
UT WOS:000235452700014
DA 2023-10-07
ER
PT J
AU Wang, MJ
Sun, CY
Wang, LY
Ji, XH
Bai, YB
Li, TJ
Li, JH
AF Wang, MJ
Sun, CY
Wang, LY
Ji, XH
Bai, YB
Li, TJ
Li, JH
TI Electrochemical detection of DNA immobilized on gold colloid particles
modified self-assembled monolayer electrode with silver nanoparticle
label
SO JOURNAL OF PHARMACEUTICAL AND BIOMEDICAL ANALYSIS
LA English
DT Article
DE colloidal Au; DNA; self-assembled monolayer; impedance spectroscopy;
silver nanoparticles label
ID STRANDED DEOXYRIBONUCLEIC-ACID; HYBRIDIZATION DETECTION; BIOSENSOR;
CARBON; SENSOR; VIRUS; ASSAY; SIZE
AB The target DNA was immobilized successfully on gold colloid particles associated with a cysteamine monolayer on gold electrode surface. Self-assembly of colloidal An onto a cysteamine modified gold electrode can enlarge the electrode surface area and enhance greatly the amount of immobilized single stranded DNA (ssDNA). The electrontransfer processes of [Fe(CN)(6)](4)-/[Fe(CN)(6)](3-) on the g…
C1 Jilin Univ, Coll Chem, Changchun 130021, Peoples R China.
Chinese Acad Sci, Changchun Inst Appl Chem, State Key Lab Electroanalyt Chem, Changchun 130022, Peoples R China.
C3 Jilin University; Chinese Academy of Sciences; Changchun Institute of
Applied Chemistry, CAS
RP Bai, YB (corresponding author), Jilin Univ, Coll Chem, Changchun 130021, Peoples R China.
EM lijingh@ciac.jl.cn
RI , 李景虹/D-4283-2012
OI , 李景虹/0000-0002-0750-7352
CR Azek F, 2000, ANAL BIOCHEM, V284, P107, DOI 10.1006/abio.2000.4692
BERSIER PM, 1994, ANALYST, V119, P219, DOI 10.1039/an9941900219
Cai H, 2002, ANALYST, V127, P803, DOI 10.1039/b200555g
CREIGHTON JA, 1979, J CHEM SOC FARAD T 2, V75, P790, DOI 10.1039/f29797500790
Erdem A, 1999, ELECTROANAL, V11, P586
HANNAH L, 1998, BIOELECTROCH BIOENER, V46, P7
Labuda J, 1999, ELECTROANAL, V11, P101, DOI 10.1002/(SICI)1521-4109(199902)11:2<101::AID-ELAN101>3.0.CO;2-V
Liu SH, 1999, CHINESE J ANAL CHEM, V27, P130
Marrazza G, 1999, ANAL CHIM ACTA, V387, P297, DOI 10.1016/S0003-2670(99)00051-3
Marrazza G, 1999, BIOSENS BIOELECTRON, V14, P43, DOI 10.1016/S0956-5663(98)00102-X
Mikkelsen Susan R., 1996, Electroanalysis, V8, P15, DOI 10.1002/elan.1140080104
MILLAN KM, 1994, ANAL CHEM, V66, P2943, DOI 10.1021/ac00090a023
Palanti S, 1996, ANAL LETT, V29, P2309
Pang DW, 1996, J ELECTROANAL CHEM, V403, P183, DOI 10.1016/0022-0728(95)04383-7
Patil V, 1999, LANGMUIR, V15, P8197, DOI 10.1021/la990170t
RUBINSTEIN I, 1986, J ELECTROCHEM SOC, V133, P729, DOI 10.1149/1.2108663
SABATANI E, 1987, J PHYS CHEM-US, V91, P6663, DOI 10.1021/j100311a021
Steel AB, 2000, BIOPHYS J, V79, P975, DOI 10.1016/S0006-3495(00)76351-X
Sun XY, 1998, TALANTA, V47, P487, DOI 10.1016/S0039-9140(98)00108-8
Wang J, 2002, ANALYST, V127, P1279, DOI 10.1039/b207424a
Wang J, 1997, ANAL CHIM ACTA, V337, P41, DOI 10.1016/S0003-2670(96)00395-9
Wang J, 1996, ANAL CHEM, V68, P2629, DOI 10.1021/ac9602433
Wang J, 2001, ANAL CHEM, V73, P5576, DOI 10.1021/ac0107148
Wang J, 2001, LANGMUIR, V17, P5739, DOI 10.1021/la011002f
Wang J., 2002, ELECTROCHEM COMMUN, V4, P819
Winzeler EA, 1998, SCIENCE, V281, P1194, DOI 10.1126/science.281.5380.1194
Xu C, 2001, FRESEN J ANAL CHEM, V369, P428, DOI 10.1007/s002160000673
Zhao YD, 1999, TALANTA, V49, P751, DOI 10.1016/S0039-9140(99)00078-8
NR 28
TC 110
Z9 115
U1 2
U2 60
PU ELSEVIER SCIENCE BV
PI AMSTERDAM
PA PO BOX 211, 1000 AE AMSTERDAM, NETHERLANDS
SN 0731-7085
EI 1873-264X
J9 J PHARMACEUT BIOMED
JI J. Pharm. Biomed. Anal.
PD DEC 4
PY 2003
VL 33
IS 5
BP 1117
EP 1125
DI 10.1016/S0731-7085(03)00411-4
PG 9
WC Chemistry, Analytical; Pharmacology & Pharmacy
WE Science Citation Index Expanded (SCI-EXPANDED)
SC Chemistry; Pharmacology & Pharmacy
GA 762BV
UT WOS:000187951200026
PM 14656602
DA 2023-10-07
ER
PT J
AU Vaseashta, A
Dimova-Malinovska, D
AF Vaseashta, A
Dimova-Malinovska, D
TI Nanostructured and nanoscale devices, sensors and detectors
SO SCIENCE AND TECHNOLOGY OF ADVANCED MATERIALS
LA English
DT Article; Proceedings Paper
CT International Symposium on Nanotechnology in Environmental Protection
and Pollution (ISNEPP 2005)
CY JAN 12-14, 2005
CL Bangkok, THAILAND
SP APNF, Asian Inst Technol
DE carbon nanotubes; chem-biosensors; field emission devices; integrated
sensor technology; nano-biotechnology
[truncated: 8,915 more rows]
