# Supplementary material for: Hotspots and trends of electrochemical biosensor technology: a bibliometric analysis from 2003 to 2023
Source: RSC Adv. 2023 Oct 19;13(44):30704–17. doi: 10.1039/d3ra05889a (PMC10585615; doi:10.1039/d3ra05889a)
Supplement: RA-013-D3RA05889A-s001 [file RA-013-D3RA05889A-s001.zip › data-5.xlsx]

FN Clarivate Analytics Web of Science
VR 1.0
PT J
AU Rossato, JHH
   Oliveira, ME
   Lopes, BV
   Gallo, BB
   La Rosa, AB
   Piva, E
   Barba, D
   Rosei, F
   Carreno, NLV
   Escote, MT
AF Rossato, Jessica H. H.
   Oliveira, Marcely E.
   Lopes, Bruno V.
   Gallo, Betty B.
   La Rosa, Andrei B.
   Piva, Evandro
   Barba, David
   Rosei, Federico
   Carreno, Neftali L. V.
   Escote, Marcia T.
TI A Flexible Electrochemical Biosensor Based on NdNiO3 Nanotubes for
   Ascorbic Acid Detection
SO ACS APPLIED NANO MATERIALS
LA English
DT Article
DE NdNiO3; nanotubes; laser-induced graphene; electrochemical biosensor;
   acid ascorbic detection
ID URIC-ACID; LANIO3 PEROVSKITE; GRAPHENE OXIDE; SENSITIVE DETECTION;
   METAL-INSULATOR; DOPAMINE; SENSOR; COMPOSITE; HYDROGEN; GLUCOSE
AB Flexible and wearable electrochemical biosensors are considered a noninvasive tool for monitoring biological substances, thus attracting attention due to the simple assembly, fast response, ultra-sensitivity, and low cost. Among the substances detected by electrochemical methods, ascorbic acid (AA) stands out, as its presence in the body promotes adequate physiological functions of the immune, central nervous, and circulatory systems, thus preventing and treating various diseases. Herein, this work focuses on the use of nanostructured NdNiO3 compounds in an alternative flexible biosensor for AA detection by electrochemical sensing. Here, 1D nanostructures of NdNiO3 were obtained by wet pore filling of a mesoporous aluminum oxide template. To the best of our knowledge, no electrochemical biosensors using NdNiO3 nanotubes supported onto GO flexible electrodes have been reported for AA or other bioanalyte detection. Next, an electrochemical biosensor for AA was built using a laser-induced graphene (GO) electrode and two different NdNiO3 (NNO) nanotubes, one with an external diameter of 20 nm (NNO20) and the other with 100 nm (NNO100). The size effect and Ni3+/Ni2+ ratio influence on the sensing properties can be verified through electrochemical characterization. The GO/NNO20 and GO/NNO100 biosensors presented a detection range of 30 to 1100 mu mol L-1, but the minimum detectable limit (3.8 mu mol L-1) and sensitivity (0.031 mu A mu M-1 cm(-2)) are significantly better for the GO/NNO100 device. These outstanding results make both devices competitive with other AA devices listed in the literature. We also simulated the biosensors' real application and verified that these biosensors could detect AA in synthetic sweat and under application of mechanical deformations. Thus, the GO/NNO biosensors showed a promising alternative to the development of real-time monitoring, POC devices, and flexible wearable electrochemical devices to use in AA detection. Future works should address the potential to detect other bioanalytes.
C1 [Rossato, Jessica H. H.; Escote, Marcia T.] Fed Univ ABC UFABC, Engn Modeling & Appl Social Sci Ctr, BR-09210580 Santo Andre, SP, Brazil.
   [Oliveira, Marcely E.; Lopes, Bruno V.; Gallo, Betty B.; La Rosa, Andrei B.; Escote, Marcia T.] Univ Fed Pelotas, Grad Program Mat Sci & Engn, Technol Dev Ctr, BR-96010000 Pelotas, RS, Brazil.
   [Piva, Evandro] Univ Fed Pelotas, Grad Program Dent, Dept Restorat Dent, BR-96015560 Pelotas, RS, Brazil.
   [Barba, David; Rosei, Federico; Escote, Marcia T.] Ctr Energie Mat & Telecommun, Inst Natl Rech Scientif, Varennes, PQ J3X IS2, Canada.
C3 Universidade Federal de Pelotas; Universidade Federal de Pelotas
RP Escote, MT (通讯作者)，Fed Univ ABC UFABC, Engn Modeling & Appl Social Sci Ctr, BR-09210580 Santo Andre, SP, Brazil.
EM marcia.escote@ufabc.edu.br
RI Escote, Marcia T./B-9053-2012; Oliveira, Marcely
   Echeverria/GRY-5479-2022; Rossato, Jéssica Helisa Hautrive/X-8853-2019;
   La Rosa, Andrei/HLW-7351-2023; Escote, Marcia/AHB-0787-2022; Villarreal
   Carreno, Neftali Lenin/C-2100-2016
OI Escote, Marcia T./0000-0003-1053-560X; Oliveira, Marcely
   Echeverria/0000-0002-5952-8518; Rossato, Jéssica Helisa
   Hautrive/0000-0003-1644-5680; La Rosa, Andrei/0000-0002-7297-6120;
   Escote, Marcia/0000-0003-1053-560X; Vasconcellos Lopes,
   Bruno/0000-0003-0748-0329; Villarreal Carreno, Neftali
   Lenin/0000-0002-5780-817X
FU Coordenacao de Aperfeicoamento de Pessoal de Niv' el Superior - Brazil
   (CAPES) [001, 88882.451560/2019-01, 88887.310585/2018-00]; CAPES-PrInt
   (SWE) [88887.370699/2019-00]; FAPESP [2016/3575-2]; FAPERGS/PqG [17/
   2551-0001 157-0]
FX This research was funded by Coordenacao de Aperfeicoamento de Pessoal de
   Niv ' el Superior - Brazil (CAPES) Finance Code 001 (process number
   88882.451560/2019-01 and 88887.310585/2018-00), CAPES-PrInt (SWE,
   process number 88887.370699/2019-00), FAPESP (process number
   2016/3575-2) and FAPERGS/PqG 2017 (process number 17/ 2551-0001 157-0).
CR Abellan-Llobregat A, 2018, BIOSENS BIOELECTRON, V109, P123, DOI 10.1016/j.bios.2018.02.047
   Aleksandrova M, 2020, MATERIALS, V13, DOI 10.3390/ma13071777
   Alonso JA, 1999, PHYS REV LETT, V82, P3871, DOI 10.1103/PhysRevLett.82.3871
   Arenas LT, 2010, TALANTA, V83, P241, DOI 10.1016/j.talanta.2010.09.014
   Bauer M, 2021, ANAL BIOANAL CHEM, V413, P763, DOI 10.1007/s00216-020-02939-4
   Boileau A, 2014, J PHYS CHEM C, V118, P5908, DOI 10.1021/jp4111597
   Campos AM, 2018, ACS APPL NANO MATER, V1, P654, DOI 10.1021/acsanm.7b00139
   Catalano S, 2018, REP PROG PHYS, V81, DOI 10.1088/1361-6633/aaa37a
   Chen C, 2020, APPL SURF SCI, V503, DOI 10.1016/j.apsusc.2019.144287
   de Faria LV, 2020, FOOD CHEM, V319, DOI 10.1016/j.foodchem.2020.126509
   Demirkan B, 2020, SCI REP-UK, V10, DOI 10.1038/s41598-020-59935-y
   Demirkan B, 2019, SCI REP-UK, V9, DOI 10.1038/s41598-019-48802-0
   de Faria RAD, 2019, SENSORS-BASEL, V19, DOI 10.3390/s19071686
   Forslund RP, 2016, ACS CATAL, V6, P5044, DOI 10.1021/acscatal.6b00487
   GARCIAMUNOZ JL, 1992, PHYS REV B, V46, P4414, DOI 10.1103/PhysRevB.46.4414
   Gong S, 2017, ADV ELECTRON MATER, V3, DOI 10.1002/aelm.201600314
   Hu C, 2019, ADV FUNCT MATER, V29, DOI 10.1002/adfm.201902449
   Huang HP, 2019, MICROCHIM ACTA, V186, DOI 10.1007/s00604-019-3299-7
   Huang LB, 2020, NANO-MICRO LETT, V12, DOI 10.1007/s40820-020-00496-0
   Ibarlucea B, 2020, MICROCHIM ACTA, V187, DOI 10.1007/s00604-020-04510-5
   Ji DZ, 2018, BIOSENS BIOELECTRON, V119, P55, DOI 10.1016/j.bios.2018.07.074
   Jiang JJ, 2014, NANOSCALE, V6, P11303, DOI 10.1039/c4nr01774a
   Jothi L, 2018, BIOSENS BIOELECTRON, V105, P236, DOI 10.1016/j.bios.2018.01.040
   Kuo CG, 2016, SENSORS-BASEL, V16, DOI 10.3390/s16040431
   Li MJ, 2014, SENSOR ACTUAT B-CHEM, V204, P629, DOI 10.1016/j.snb.2014.08.022
   Li SH, 2019, RSC ADV, V9, P2997, DOI 10.1039/c8ra09511f
   Lu ZW, 2021, J HAZARD MATER, V402, DOI [10.1016/j.hazmat.2020.123774, 10.1016/j.jhazmat.2020.123774]
   Lyutov V, 2020, J SOLID STATE ELECTR, V24, P3113, DOI 10.1007/s10008-020-04771-3
   Maduraiveeran G, 2018, BIOSENS BIOELECTRON, V103, P113, DOI 10.1016/j.bios.2017.12.031
   Marques AC, 2020, ACS APPL NANO MATER, V3, P2795, DOI 10.1021/acsanm.0c00117
   Mathew M, 2021, ANAL BIOANAL CHEM, V413, P727, DOI 10.1007/s00216-020-03002-y
   McBean CL, 2017, ACS APPL MATER INTER, V9, P24634, DOI 10.1021/acsami.7b06855
   Medina MS, 2020, NANO EXPRESS, V1, DOI 10.1088/2632-959X/ab8a77
   Naghib SM, 2020, NANOTECHNOL REV, V9, P760, DOI 10.1515/ntrev-2020-0061
   Nayak P, 2016, ADV ELECTRON MATER, V2, DOI 10.1002/aelm.201600185
   Pisoschi AM, 2014, ELECTROCHIM ACTA, V121, P443, DOI 10.1016/j.electacta.2013.12.127
   Preziosi D, 2017, AIP ADV, V7, DOI 10.1063/1.4975307
   Qiao L, 2011, EPL-EUROPHYS LETT, V93, DOI 10.1209/0295-5075/93/57002
   Ramadoss K, 2018, IEEE ELECTR DEVICE L, V39, P1500, DOI 10.1109/LED.2018.2865776
   Salahandish R, 2019, SCI REP-UK, V9, DOI 10.1038/s41598-018-37573-9
   Savk A, 2019, MAT SCI ENG C-MATER, V99, P248, DOI 10.1016/j.msec.2019.01.113
   Sivakumar M, 2017, NEW J CHEM, V41, P11201, DOI 10.1039/c7nj02156a
   Song NN, 2020, J ELECTROANAL CHEM, V873, DOI 10.1016/j.jelechem.2020.114352
   Sun YF, 2020, ACS APPL MATER INTER, V12, P24564, DOI 10.1021/acsami.0c02826
   Vivaldi FM, 2021, ACS APPL MATER INTER, V13, P30245, DOI 10.1021/acsami.1c05614
   Wan ZF, 2020, SUSTAIN MATER TECHNO, V25, DOI 10.1016/j.susmat.2020.e00205
   Wang BJ, 2013, ANALYST, V138, P362, DOI 10.1039/c2an35989h
   Wang J, 2017, ELECTROANAL, V29, P2483, DOI 10.1002/elan.201600407
   Wang L, 2018, ADV FUNCT MATER, V28, DOI 10.1002/adfm.201803712
   Wang L, 2017, SENSOR ACTUAT B-CHEM, V242, P625, DOI 10.1016/j.snb.2016.11.100
   Wang XY, 2017, THERANOSTICS, V7, P2277, DOI 10.7150/thno.19257
   Xu GY, 2018, ACS APPL MATER INTER, V10, P42136, DOI 10.1021/acsami.8b16692
   Xuan X, 2018, BIOSENS BIOELECTRON, V120, P160, DOI 10.1016/j.bios.2018.07.071
   Ye RQ, 2018, ACCOUNTS CHEM RES, V51, P1609, DOI 10.1021/acs.accounts.8b00084
   You ZH, 2020, BIOSENS BIOELECTRON, V150, DOI 10.1016/j.bios.2019.111896
   Yue HY, 2014, ACS NANO, V8, P1639, DOI 10.1021/nn405961p
   Zenatti A, 2014, J NANOSCI NANOTECHNO, V14, P4431, DOI 10.1166/jnn.2014.8253
   Zhang H, 2019, NAT COMMUN, V10, DOI 10.1038/s41467-018-08263-x
   Zhang HH, 2020, NAT COMMUN, V11, DOI 10.1038/s41467-020-15149-4
   Zhang LQ, 2017, J ELECTROANAL CHEM, V803, P11, DOI 10.1016/j.jelechem.2017.09.006
   Zhang WJ, 2018, BIOSENS BIOELECTRON, V121, P96, DOI 10.1016/j.bios.2018.08.043
   Zhang X, 2016, SENSOR ACTUAT B-CHEM, V227, P488, DOI 10.1016/j.snb.2015.12.073
   Zhang Y, 2020, CARBON, V156, P506, DOI 10.1016/j.carbon.2019.10.006
   Zhang Z, 2018, NATURE, V553, P68, DOI 10.1038/nature25008
   Zhao GY, 2021, APPL SURF SCI, V565, DOI 10.1016/j.apsusc.2021.150565
   Zhou X, 2020, J NANOPART RES, V22, DOI 10.1007/s11051-019-4741-9
NR 66
TC 4
Z9 4
U1 23
U2 54
PU AMER CHEMICAL SOC
PI WASHINGTON
PA 1155 16TH ST, NW, WASHINGTON, DC 20036 USA
EI 2574-0970
J9 ACS APPL NANO MATER
JI ACS Appl. Nano Mater.
PD MAR 25
PY 2022
VL 5
IS 3
BP 3394
EP 3405
DI 10.1021/acsanm.1c03992
PG 12
WC Nanoscience & Nanotechnology; Materials Science, Multidisciplinary
WE Science Citation Index Expanded (SCI-EXPANDED)
SC Science & Technology - Other Topics; Materials Science
GA 1M9LM
UT WOS:000800286500029
DA 2023-06-30
ER

PT J
AU Kumar, S
   Bhanjanaa, G
   Dilbaghi, N
   Kumar, R
   Umar, A
AF Kumar, Sandeep
   Bhanjanaa, Gaurav
   Dilbaghi, Neeraj
   Kumar, Rajeev
   Umar, Ahmad
TI Fabrication and characterization of highly sensitive and selective
   arsenic sensor based on ultra-thin graphene oxide nanosheets
SO SENSORS AND ACTUATORS B-CHEMICAL
LA English
DT Article
DE Graphene oxide; Arsenic; Sensor; L Leucine
ID GLASSY-CARBON ELECTRODE; STRIPPING VOLTAMMETRIC ANALYSIS; HYDRAZINE
   CHEMICAL SENSOR; TRACE ARSENIC(III); ELECTROCHEMICAL PERFORMANCE; WATER;
   NANOPARTICLES; AS(III); SCAFFOLD
AB Herein, we report the fabrication and characterization of highly sensitive and selective electrochemical biosensor for the detection of arsenic using L-leucine as bio-recognition element based on graphene oxide (GO). The fabricated biosensor exhibited a high and reproducible sensitivity of 30 mu A ppm(-1) cm(-2) and detection limit of 0.5 ppm. Further, the fabricated biosensor was applied to analyze the real environmental samples to detect the quantity of arsenic. Interestingly, the observed real environmental sample analysis results exhibited close agreement with the results obtained from standard techniques. (C) 2015 Elsevier B.V. All rights reserved.
C1 [Kumar, Sandeep; Bhanjanaa, Gaurav; Dilbaghi, Neeraj] Guru Jambheshwar Univ Sci & Technol, Dept Bio & Nano Technol, Hisar 125001, Haryana, India.
   [Kumar, Rajeev] Panjab Univ, Dept Environm Studies, Chandigarh 160014, India.
   [Umar, Ahmad] Najran Univ, Coll Arts & Sci, Dept Chem, POB 1988, Najran 11001, Saudi Arabia.
   [Umar, Ahmad] Najran Univ, PCSED, POB 1988, Najran 11001, Saudi Arabia.
C3 Guru Jambheshwar University of Science & Technology; Panjab University;
   Najran University; Najran University
RP Kumar, S (通讯作者)，Guru Jambheshwar Univ Sci & Technol, Dept Bio & Nano Technol, Hisar 125001, Haryana, India.; Umar, A (通讯作者)，Najran Univ, Coll Arts & Sci, Dept Chem, POB 1988, Najran 11001, Saudi Arabia.; Umar, A (通讯作者)，Najran Univ, PCSED, POB 1988, Najran 11001, Saudi Arabia.
EM ksandeep36@yahoo.com; ahmadumar786@gmail.com
RI Umar, Ahmad/H-9219-2012
OI Umar, Ahmad/0000-0002-8626-1564; Dilbaghi, Neeraj/0000-0002-3503-4206
FU DST, Govt. of India [SERB/ET-0038/2013, 16-08-2013]
FX Sandeep Kumar thanks to DST, Govt. of India for research grant vide
   letter no. SERB/ET-0038/2013 dated 16-08-2013. Ahmad Umar would like to
   thank Ministry of Higher Education, Saudi Arabia for granting Promising
   Centre for Sensors and Electronic Devices at Naj ran University, Saudi
   Arabia.
CR Ahmad R, 2014, ELECTROCHEM COMMUN, V38, P4, DOI 10.1016/j.elecom.2013.10.028
   Alves GMS, 2011, ANAL CHIM ACTA, V703, P1, DOI 10.1016/j.aca.2011.07.022
   Ban FY, 2012, INT J ELECTROCHEM SC, V7, P4345
   Bhanjana G, 2015, ELECTROCHIM ACTA, V169, P97, DOI 10.1016/j.electacta.2015.04.045
   Bu LJ, 2015, ELECTROCHEM COMMUN, V59, P28, DOI 10.1016/j.elecom.2015.06.015
   Chiou CH, 2011, BIOSENS BIOELECTRON, V26, P2484, DOI 10.1016/j.bios.2010.10.037
   Cortes-Salazar F, 2013, BIOSENS BIOELECTRON, V47, P237, DOI 10.1016/j.bios.2013.03.011
   Dar GN, 2012, SENSOR ACTUAT B-CHEM, V173, P72, DOI 10.1016/j.snb.2012.06.001
   Eng AYS, 2015, ELECTROCHEM COMMUN, V59, P86, DOI 10.1016/j.elecom.2015.07.001
   Eng AYS, 2014, ELECTROCHEM COMMUN, V43, P87, DOI 10.1016/j.elecom.2014.03.021
   Fang HF, 2015, SENSOR ACTUAT B-CHEM, V210, P113, DOI 10.1016/j.snb.2014.12.093
   Filip J, 2014, ELECTROCHEM COMMUN, V49, P70, DOI 10.1016/j.elecom.2014.10.012
   Huang JF, 2013, TALANTA, V116, P852, DOI 10.1016/j.talanta.2013.07.063
   Ju HM, 2010, J KOREAN PHYS SOC, V57, P1649, DOI 10.3938/jkps.57.1649
   Khushboo, 2013, SENSOR ACTUAT B-CHEM, V188, P372, DOI 10.1016/j.snb.2013.06.095
   Kumar S, 2012, BIONANOSCIENCE, V2, P196, DOI 10.1007/s12668-012-0057-2
   Kumar S, 2015, CERAM INT, V41, P3101, DOI 10.1016/j.ceramint.2014.10.154
   Kumar S, 2014, J NANOSCI NANOTECHNO, V14, P1838, DOI 10.1166/jnn.2014.9050
   Lin Y., 2009, HDB ELECTROCHEMICAL, V1-2
   Liu Y, 2013, SENSOR ACTUAT B-CHEM, V188, P894, DOI 10.1016/j.snb.2013.07.113
   Marcano DC, 2010, ACS NANO, V4, P4806, DOI 10.1021/nn1006368
   Nalwa H. S., 2011, ENCY NANOSCIENCE NAN, V1-25
   Ndlovu T, 2014, ELECTROCHIM ACTA, V128, P48, DOI 10.1016/j.electacta.2013.08.084
   Prakash S, 2012, ELECTROCHIM ACTA, V72, P157, DOI 10.1016/j.electacta.2012.04.025
   Rajkumar M, 2011, INT J ELECTROCHEM SC, V6, P3164
   Sanchez JA, 2010, ELECTROCHIM ACTA, V55, P4876, DOI 10.1016/j.electacta.2010.03.080
   Shukla S, 2014, SENSOR ACTUAT B-CHEM, V196, P231, DOI 10.1016/j.snb.2014.02.016
   Song YP, 2015, ELECTROCHEM COMMUN, V56, P38, DOI 10.1016/j.elecom.2015.04.003
   Teixeira MC, 2014, FOOD CHEM, V154, P38, DOI 10.1016/j.foodchem.2013.12.076
   Verma S., 2014, SENSOR LETT, V12, P50
   Xu H, 2008, ELECTROCHEM COMMUN, V10, P1893, DOI 10.1016/j.elecom.2008.09.037
   Yan F, 2000, ANAL CHIM ACTA, V409, P247, DOI 10.1016/S0003-2670(99)00888-0
NR 32
TC 60
Z9 62
U1 5
U2 133
PU ELSEVIER SCIENCE SA
PI LAUSANNE
PA PO BOX 564, 1001 LAUSANNE, SWITZERLAND
SN 0925-4005
J9 SENSOR ACTUAT B-CHEM
JI Sens. Actuator B-Chem.
PD MAY
PY 2016
VL 227
BP 29
EP 34
DI 10.1016/j.snb.2015.11.101
PG 6
WC Chemistry, Analytical; Electrochemistry; Instruments & Instrumentation
WE Science Citation Index Expanded (SCI-EXPANDED)
SC Chemistry; Electrochemistry; Instruments & Instrumentation
GA DD5EA
UT WOS:000369944200005
DA 2023-06-30
ER

PT J
AU Ferancova, A
   Adamovski, M
   Grundler, P
   Zima, J
   Barek, J
   Mattusch, J
   Wennrich, R
   Labuda, J
AF Ferancova, Adriana
   Adamovski, Miriam
   Gruendler, Peter
   Zima, Jiri
   Barek, Jiri
   Mattusch, Juergen
   Wennrich, Rainer
   Labuda, Jan
TI Interaction of tin(II) and arsenic(III) film modified
   bioelectrochemistry with DNA at the nanostructure electrodes
SO BIOELECTROCHEMISTRY
LA English
DT Article; Proceedings Paper
CT 2nd International Workshop on Surface Modification for Chemical and
   Biochemical Sensing
CY NOV 06-10, 2005
CL Kazimierz Dolny, POLAND
DE tin; arsenic; DNA damage; DNA biosensor; voltammetry
ID STANNOUS CHLORIDE; ELECTROCHEMICAL BIOSENSOR; VOLTAMMETRIC DETECTION;
   PLASMID DNA; DAMAGE; MECHANISMS; CELLS; TIN
AB Biosensors based on DNA and DNA-carbon nanotubes film immobilized at the surface of a screen-printed carbon electrode were used for simple in vitro tests of chemical toxicity. The damage to DNA caused by tin(II) and arsenic(III) compounds as components of specific reaction media was evaluated by means of an electrochemical DNA marker, [Co(phen)(3)](3+), as the portion of original dsDNA which survives an incubation of the biosensor in the cleavage medium. The results were confirmed by the electrically heated electrode and by the measurement of the DNA guanine moiety signal. (c) 2006 Elsevier B.V. All rights reserved.
C1 Slovak Univ Technol Bratislava, Fac Chem & Food Technol, Dept Analyt Chem, Bratislava 81237, Slovakia.
   Univ Rostock, Dept Chem, D-12051 Rostock, Germany.
   Charles Univ Prague, UNESCO, Dept Analyt Chem, Lab Environm Electrochem, CR-12843 Prague, Czech Republic.
   UFZ Helmholtz Ctr Environm Res, D-04318 Leipzig, Germany.
C3 Slovak University of Technology Bratislava; University of Rostock;
   Charles University Prague; Helmholtz Association; Helmholtz Center for
   Environmental Research (UFZ)
RP Ferancova, A (通讯作者)，Slovak Univ Technol Bratislava, Fac Chem & Food Technol, Dept Analyt Chem, Radlinskeho 9, Bratislava 81237, Slovakia.
EM adriana.ferancova@stuba.sk
RI Zima, Jiří/L-8240-2017; Labuda, Jan/AAP-5090-2021; Barek,
   Jiří/M-6916-2017
OI Zima, Jiří/0000-0002-0664-8065; Barek, Jiří/0000-0003-3366-7349;
   Ferancova, Adriana/0000-0003-3313-5617
CR Blunden S, 2003, FOOD CHEM TOXICOL, V41, P1651, DOI 10.1016/S0278-6915(03)00217-5
   CARTER MT, 1987, J AM CHEM SOC, V109, P7528, DOI 10.1021/ja00258a046
   CARTER MT, 1989, J AM CHEM SOC, V111, P8901, DOI 10.1021/ja00206a020
   Dantas FJS, 1996, FOOD CHEM TOXICOL, V34, P959, DOI 10.1016/S0278-6915(96)00052-X
   Dantas FJS, 1999, TOXICOL LETT, V110, P129, DOI 10.1016/S0378-4274(99)00126-5
   de Mattos JCP, 2000, TOXICOL LETT, V116, P159, DOI 10.1016/S0378-4274(00)00213-7
   DOLLIMORE LS, 1973, J CHEM SOC, V78, P933
   El-Demerdash FM, 2005, FOOD CHEM TOXICOL, V43, P1743, DOI 10.1016/j.fct.2005.05.017
   Ferancova A, 2006, ELECTROANAL, V18, P163, DOI 10.1002/elan.200503383
   Ferancova A, 2005, BIOELECTROCHEMISTRY, V67, P191, DOI 10.1016/j.bioelechem.2004.06.007
   Fojta M, 1998, TALANTA, V46, P155, DOI 10.1016/S0039-9140(97)00281-6
   Hahn S, 2005, BIOELECTROCHEMISTRY, V67, P151, DOI 10.1016/j.bioelechem.2004.07.006
   Hoch M, 2001, APPL GEOCHEM, V16, P719, DOI 10.1016/S0883-2927(00)00067-6
   Hughes MF, 2002, TOXICOL LETT, V133, P1, DOI 10.1016/S0378-4274(02)00084-X
   Korbut O, 2001, J ELECTROANAL CHEM, V506, P143, DOI 10.1016/S0022-0728(01)00494-6
   Labuda J, 2005, SENSORS-BASEL, V5, P411, DOI 10.3390/s5060411
   Labuda J, 1999, ELECTROANAL, V11, P101, DOI 10.1002/(SICI)1521-4109(199902)11:2<101::AID-ELAN101>3.0.CO;2-V
   Labuda J, 2002, SENSORS-BASEL, V2, P1, DOI 10.3390/s20100001
   MCLEAN JRN, 1983, MUTAT RES, V119, P195, DOI 10.1016/0165-7992(83)90129-X
   Oliveira-Brett AM, 2004, BIOELECTROCHEMISTRY, V64, P143, DOI 10.1016/j.bioelechem.2004.05.002
   Oliveira-Brett AM, 2004, BIOELECTROCHEMISTRY, V64, P133, DOI 10.1016/j.bioelechem.2004.05.003
   Ozsoz M, 2003, ELECTROANAL, V15, P613, DOI 10.1002/elan.200390077
   Pang DW, 1998, ANAL CHEM, V70, P3162, DOI 10.1021/ac980211a
   Rossman TG, 2003, MUTAT RES-FUND MOL M, V533, P37, DOI 10.1016/j.mrfmmm.2003.07.009
   Silva CR, 2002, BRAIN RES BULL, V59, P213, DOI 10.1016/S0361-9230(02)00870-5
   Vahter M, 2002, TOXICOLOGY, V181, P211, DOI 10.1016/S0300-483X(02)00285-8
   Vanickova M, 2005, BIOELECTROCHEMISTRY, V66, P125, DOI 10.1016/j.bioelechem.2004.03.011
   Vidal MV, 1998, J EXP CLIN CANC RES, V17, P41
NR 28
TC 40
Z9 43
U1 1
U2 23
PU ELSEVIER SCIENCE SA
PI LAUSANNE
PA PO BOX 564, 1001 LAUSANNE, SWITZERLAND
SN 1567-5394
J9 BIOELECTROCHEMISTRY
JI Bioelectrochemistry
PD SEP
PY 2007
VL 71
IS 1
BP 33
EP 37
DI 10.1016/j.bioelechem.2006.07.013
PG 5
WC Biochemistry & Molecular Biology; Biology; Biophysics; Electrochemistry
WE Science Citation Index Expanded (SCI-EXPANDED); Conference Proceedings Citation Index - Science (CPCI-S)
SC Biochemistry & Molecular Biology; Life Sciences & Biomedicine - Other
   Topics; Biophysics; Electrochemistry
GA 221JG
UT WOS:000250222600007
PM 16987714
DA 2023-06-30
ER

PT J
AU Baluta, S
   Romaniec, M
   Halicka-Stepien, K
   Alicka, M
   Piela, A
   Pala, K
   Cabaj, J
AF Baluta, Sylwia
   Romaniec, Marta
   Halicka-Stepien, Kinga
   Alicka, Michalina
   Piela, Aleksandra
   Pala, Katarzyna
   Cabaj, Joanna
TI A Novel Strategy for Selective Thyroid Hormone Determination Based on an
   Electrochemical Biosensor with Graphene Nanocomposite
SO SENSORS
LA English
DT Article
DE antibodies; nanomaterials; laccase; thyroid hormones; voltammetry
ID ELECTRON-TRANSFER; GLUCOSE-OXIDASE; IMMUNOSENSOR; TRIIODOTHYRONINE;
   LACCASE; LABEL; RADIOIMMUNOASSAY; IMMUNOASSAY; ANTIBODY; ANTIGEN
AB This article presents a novel and selective electrochemical bioassay with antibody and laccase for the determination of free thyroid hormone (free triiodothyronine, fT3). The biosensor was based on a glassy carbon electrode modified with a Fe3O4@graphene nanocomposite with semiconducting properties, an antibody (anti-PDIA3) with high affinity for fT3, and laccase, which was responsible for catalyzing the redox reaction of fT3. The electrode modification procedure was investigated using a cyclic voltammetry technique, based on the response of the peak current after modifications. All characteristic working parameters of the developed biosensor were analyzed using differential pulse voltammetry. Obtained experimental results showed that the biosensor revealed a sensitive response to fT3 in a concentration range of 10-200 mu M, a detection limit equal to 27 nM, and a limit of quantification equal to 45.9 nM. Additionally, the constructed biosensor was selective towards fT3, even in the presence of interference substances: ascorbic acid, tyrosine, and levothyroxine, and was applied for the analysis of fT3 in synthetic serum samples with excellent recovery results. The designed biosensor also exhibited good stability and can find application in future medical diagnostics.
C1 [Baluta, Sylwia; Romaniec, Marta; Halicka-Stepien, Kinga; Piela, Aleksandra; Cabaj, Joanna] Wroclaw Univ Sci & Technol, Fac Chem, Wybrzeze Wyspianskiego 27, PL-50370 Wroclaw, Poland.
   [Alicka, Michalina; Pala, Katarzyna] Food4Future Technol Sp Zoo, Ul Tarasa Szewczenki 24, PL-51351 Wroclaw, Poland.
C3 Wroclaw University of Science & Technology
RP Cabaj, J (通讯作者)，Wroclaw Univ Sci & Technol, Fac Chem, Wybrzeze Wyspianskiego 27, PL-50370 Wroclaw, Poland.
EM joanna.cabaj@pwr.edu.pl
RI Halicka-Stępień, Kinga/HLH-2645-2023; Cabaj, Joanna/HTR-6980-2023
OI Halicka-Stępień, Kinga/0000-0003-2700-0775; Cabaj,
   Joanna/0000-0001-7292-9327; Baluta, Sylwia/0000-0003-2090-1650
FU Wroclaw University of Science and Technology; Wroclaw University of
   Science and Technology
FX The authors gratefully acknowledge the financial support of Wroclaw
   University of Science and Technology.
CR Alwarappan S, 2012, ANAL LETT, V45, P746, DOI 10.1080/00032719.2011.653900
   Alwarappan S, 2010, J PHYS CHEM C, V114, P12920, DOI 10.1021/jp103273z
   Baloch Z, 2003, THYROID, V13, P3, DOI [10.1089/105072503321086962, DOI 10.1089/105072503321086962]
   Bernal J, 2015, NAT REV ENDOCRINOL, V11, P406, DOI 10.1038/nrendo.2015.66
   Boelaert K, 2005, J ENDOCRINOL, V187, P1, DOI 10.1677/joe.1.06131
   Chimezie AB, 2017, J ELECTROANAL CHEM, V796, P33, DOI 10.1016/j.jelechem.2017.04.061
   Chou HT, 2015, BIOSENS BIOELECTRON, V71, P476, DOI 10.1016/j.bios.2015.04.060
   Desimoni E, 2015, NANOSTRUCT SCI TECHN, P1137, DOI 10.1007/978-1-4939-1301-5_18
   El-Shafai NM, 2020, APPL SURF SCI, V506, DOI 10.1016/j.apsusc.2019.144896
   GHARIB H, 1971, J CLIN ENDOCR METAB, V33, P509, DOI 10.1210/jcem-33-3-509
   Gogakos AI, 2010, ARCH BIOCHEM BIOPHYS, V503, P129, DOI 10.1016/j.abb.2010.06.021
   Nguyen HV, 2020, J NANOSCI NANOTECHNO, V20, P7163, DOI 10.1166/jnn.2020.18853
   Ivnitski D, 2007, ELECTROANAL, V19, P2307, DOI 10.1002/elan.200703983
   Johnson DL, 2003, BIOCHEMISTRY-US, V42, P10229, DOI 10.1021/bi034268p
   Kaczmarek M.B., 2017, BIOTECHNOL FOOD SCI, V81, P41, DOI DOI 10.34658/BFS.2017.81.1.41-70
   Karapitta CD, 2001, CLIN CHEM, V47, P569
   Kesavan S, 2019, SENSOR ACTUAT B-CHEM, V278, P46, DOI 10.1016/j.snb.2018.09.069
   Kim HU, 2020, ANAL CHEM, V92, P6327, DOI 10.1021/acs.analchem.9b05172
   Kim J, 2021, BIOSENSORS-BASEL, V11, DOI 10.3390/bios11100360
   Kulpa-Koterwa A, 2021, MATERIALS, V14, DOI 10.3390/ma14247725
   Kuznetsov BA, 2001, BIOSENS BIOELECTRON, V16, P73, DOI 10.1016/S0956-5663(00)00135-4
   Lim SA, 2016, RSC ADV, V6, P24995, DOI 10.1039/c6ra00333h
   Lin MH, 2011, BIOSENS BIOELECTRON, V26, P3761, DOI 10.1016/j.bios.2011.02.028
   Liu L, 2014, ANAL CHIM ACTA, V847, P29, DOI 10.1016/j.aca.2014.07.026
   Luppa PB, 2001, CLIN CHIM ACTA, V314, P1, DOI 10.1016/S0009-8981(01)00629-5
   Ma HM, 2018, TALANTA, V188, P729, DOI 10.1016/j.talanta.2018.06.029
   MITSUMA T, 1972, BIOCHEM BIOPH RES CO, V46, P2107, DOI 10.1016/0006-291X(72)90766-8
   Mollarasouli F, 2021, TALANTA, V226, DOI 10.1016/j.talanta.2021.122108
   Mollarasouli F, 2019, BIOSENSORS-BASEL, V9, DOI 10.3390/bios9030086
   Nesakumar N, 2019, J ANAL TEST, V3, P3, DOI 10.1007/s41664-019-0083-y
   Ng L, 2013, NAT REV ENDOCRINOL, V9, P296, DOI 10.1038/nrendo.2013.58
   Pei LM, 2011, NAT MED, V17, P1466, DOI 10.1038/nm.2450
   Piontek K, 2002, J BIOL CHEM, V277, P37663, DOI 10.1074/jbc.M204571200
   Rebodos RL, 2010, LANGMUIR, V26, P16745, DOI 10.1021/la102461z
   Sadik Omowunmi A., 1996, Biosensors and Bioelectronics, V11, pI, DOI 10.1016/0956-5663(96)85936-7
   Sakthivel A, 2019, J ELECTROCHEM SOC, V166, pB1461, DOI 10.1149/2.0021915jes
   Saleemuddin M, 1999, Adv Biochem Eng Biotechnol, V64, P203
   Singh AC, 2017, ELECTROCHIM ACTA, V232, P30, DOI 10.1016/j.electacta.2017.02.120
   Solomon EI, 2004, CHEM REV, V104, P419, DOI 10.1021/cr0206317
   Sramkova E, 2021, ELECTROCHIM ACTA, V379, DOI 10.1016/j.electacta.2021.138177
   STERLING K, 1969, J CLIN INVEST, V48, P1150, DOI 10.1172/JCI106072
   Tang J, 2011, ANAL CHIM ACTA, V697, P16, DOI 10.1016/j.aca.2011.04.022
   Teja AS, 2009, PROG CRYST GROWTH CH, V55, P22, DOI 10.1016/j.pcrysgrow.2008.08.003
   uclahealth.org, NORMAL THYROID HORMO
   Venton B. J., 2020, ELECTROCHEMISTRY BIO, P27, DOI [10.1016/B978-0-12-821203-5.00004-X, DOI 10.1016/B978-0-12-821203-5.00004-X]
   Wang H, 2014, ANAL BIOCHEM, V465, P121, DOI 10.1016/j.ab.2014.08.016
   Wei W, 2012, FOOD CHEM, V135, P888, DOI 10.1016/j.foodchem.2012.06.037
   Yin ZZ, 2011, BIOSENS BIOELECTRON, V26, P1890, DOI 10.1016/j.bios.2010.03.025
   Zang S, 2013, ELECTROCHIM ACTA, V90, P246, DOI 10.1016/j.electacta.2012.12.021
NR 49
TC 0
Z9 0
U1 11
U2 11
PU MDPI
PI BASEL
PA ST ALBAN-ANLAGE 66, CH-4052 BASEL, SWITZERLAND
EI 1424-8220
J9 SENSORS-BASEL
JI Sensors
PD JAN
PY 2023
VL 23
IS 2
AR 602
DI 10.3390/s23020602
PG 14
WC Chemistry, Analytical; Engineering, Electrical & Electronic; Instruments
   & Instrumentation
WE Science Citation Index Expanded (SCI-EXPANDED)
SC Chemistry; Engineering; Instruments & Instrumentation
GA 8E4AX
UT WOS:000918919400001
PM 36679398
OA gold, Green Published
DA 2023-06-30
ER

PT J
AU Huang, JZ
   Yue, GQ
   Yang, J
   Bai, SL
   Hu, Q
   Wang, LS
AF Huang, Jianzhi
   Yue, Guoqing
   Yang, Jie
   Bai, Silan
   Hu, Qiong
   Wang, Lishi
TI Design, synthesis and application of carboxylic multi-walled carbon
   nanotubes/tetrahexahedral platinum nanocrystals nanocomposites biosensor
   for simultaneous determination of guanine and adenine in DNA
SO JOURNAL OF ELECTROANALYTICAL CHEMISTRY
LA English
DT Article
DE Nanocomposites biosensor; Tetrahexahedral platinum nanocrystals;
   Carboxylic multi-walled carbon nanotubes; Guanine; Adenine; Simultaneous
   determination
ID MODIFIED ELECTRODE; ELECTROCHEMICAL DETERMINATION; CATALYTIC-ACTIVITY;
   PURINE; SENSOR; NANOPARTICLES; OXIDATION; BASES; REGENERATION;
   IMMUNOASSAY
AB In this work, we provided a logical idea to design, synthesis and application of a high-performance electrochemical biosensor based on carboxylic multi-walled carbon nanotubes/tetrahexahedral platinum nanocrystals nanocomposites, which can realize high-performance simultaneous determination for guanine and adenine in DNA. The morphology evolution of platinum nanoparticles from nanospheres to tetrahexahedral nanocrystals was also briefly studied in our work. The carboxylic multi-walled carbon nanotubes/tetrahexahedral platinum nanocrystals nanocomposites biosensor showed excellent synergistic effects in electrocatalytic oxidation of guanine and adenine in DNA, compared with other reported sensors, our proposed nanocomposites biosensor showed wider linear range of 0.05100 umol dm(-3) and 0.05100 umol dm(-3) with lower detection limit of 0.01 umol dm(-3) (S/N = 3) and 0.01 umol dm(-3) (S/N = 3) for guanine and adenine respectively. And it also exhibited excellent selectivity, stability and reproducibility. Moreover, the proposed biosensor was successfully applied in real DNA samples determination, which has great significance in application of the bioscience and clinical diagnosis.
C1 [Huang, Jianzhi; Yue, Guoqing; Yang, Jie; Bai, Silan; Hu, Qiong; Wang, Lishi] South China Univ Technol, Sch Chem & Chem Engn, Guangzhou 510641, Guangdong, Peoples R China.
C3 South China University of Technology
RP Wang, LS (通讯作者)，South China Univ Technol, Sch Chem & Chem Engn, Guangzhou 510641, Guangdong, Peoples R China.
EM wanglsh@scut.edu.cn
OI wang, lishi/0000-0003-2991-0211
FU National Natural Science Foundation of China [21475046, 21427809];
   Fundamental Research Funds for the Central Universities [2015ZP028]
FX This work was financially supported by the National Natural Science
   Foundation of China (Grant Nos. 21475046, 21427809). We also acknowledge
   the Fundamental Research Funds for the Central Universities (No.
   2015ZP028).
CR [Anonymous], BIOCH NUCL ACIDS
   Bareyt S, 2008, ANGEW CHEM INT EDIT, V47, P181, DOI 10.1002/anie.200702159
   Chang YT, 1999, CHEM BIOL, V6, P361, DOI 10.1016/S1074-5521(99)80048-9
   Chekin F, 2016, ACS SENSORS, V1, P1462, DOI 10.1021/acssensors.6b00608
   Chen QS, 2011, J AM CHEM SOC, V133, P12930, DOI 10.1021/ja2042029
   CRICK F, 1971, NATURE, V234, P25, DOI 10.1038/234025a0
   CRICK FH, 1961, NATURE, V192, P1227, DOI 10.1038/1921227a0
   Fan Y, 2011, ELECTROCHIM ACTA, V56, P4685, DOI 10.1016/j.electacta.2011.02.114
   Fang YS, 2015, BIOSENS BIOELECTRON, V64, P324, DOI 10.1016/j.bios.2014.09.022
   Fang YS, 2014, BIOSENS BIOELECTRON, V53, P238, DOI 10.1016/j.bios.2013.09.063
   Fang YS, 2014, BIOSENS BIOELECTRON, V51, P310, DOI 10.1016/j.bios.2013.07.035
   Ferancova A, 2010, BIOSENS BIOELECTRON, V26, P314, DOI 10.1016/j.bios.2010.08.026
   He SJ, 2014, RSC ADV, V4, P45185, DOI 10.1039/c4ra06925k
   Huang XJ, 2005, CHINESE J ANAL CHEM, V33, P627
   Ishikawa M, 2002, J LUMIN, V98, P81, DOI 10.1016/S0022-2313(02)00255-7
   Kaur B, 2014, COLLOID SURFACE B, V118, P179, DOI 10.1016/j.colsurfb.2014.03.020
   Liu HY, 2008, SENSOR ACTUAT B-CHEM, V128, P414, DOI 10.1016/j.snb.2007.06.028
   Liu S, 2016, J AM CHEM SOC, V138, P5753, DOI 10.1021/jacs.5b13473
   Liu XC, 2013, J MATER CHEM A, V1, P3945, DOI 10.1039/c3ta00527e
   Miao ZY, 2014, MATERIALS, V7, P2945, DOI 10.3390/ma7042945
   Niu XL, 2012, ELECTROCHIM ACTA, V80, P346, DOI 10.1016/j.electacta.2012.07.041
   Prathap MUA, 2013, ELECTROCHIM ACTA, V114, P285, DOI 10.1016/j.electacta.2013.10.064
   Ran X, 2015, ANAL CHIM ACTA, V892, P85, DOI 10.1016/j.aca.2015.08.046
   Roushani M, 2016, SENSOR ACTUAT B-CHEM, V222, P1103, DOI 10.1016/j.snb.2015.08.031
   Ruan MB, 2017, J PHYS CHEM C, V121, P3911, DOI 10.1021/acs.jpcc.6b11935
   Ruan MB, 2015, ACS CATAL, V5, P233, DOI 10.1021/cs5013427
   Schwarzenbach H, 2008, ANN NY ACAD SCI, V1137, P190, DOI 10.1196/annals.1448.025
   Shahrokhian S, 2012, BIOELECTROCHEMISTRY, V86, P78, DOI 10.1016/j.bioelechem.2012.02.004
   Shi L, 2012, J MATER CHEM, V22, P17196, DOI 10.1039/c2jm31859h
   Sundramoorthy AK, 2016, ACS SENSORS, V1, P151, DOI 10.1021/acssensors.5b00172
   Svorc L, 2014, SENSOR ACTUAT B-CHEM, V194, P332, DOI 10.1016/j.snb.2013.12.104
   Tian N, 2007, SCIENCE, V316, P732, DOI 10.1126/science.1140484
   Tu XM, 2010, MICROCHIM ACTA, V169, P33, DOI 10.1007/s00604-010-0307-3
   WATSON JD, 1953, NATURE, V171, P964, DOI 10.1038/171964b0
   Wen SH, 2015, J ELECTROANAL CHEM, V738, P77, DOI 10.1016/j.jelechem.2014.11.032
   Wu KB, 2003, ANAL BIOANAL CHEM, V376, P205, DOI 10.1007/s00216-003-1887-0
   Xu Q, 2013, BIOSENS BIOELECTRON, V42, P355, DOI 10.1016/j.bios.2012.11.004
   Yang T, 2014, ACS APPL MATER INTER, V6, P11032, DOI 10.1021/am502598k
   Yari A, 2016, SENSOR ACTUAT B-CHEM, V227, P456, DOI 10.1016/j.snb.2015.12.088
   Yeh CF, 2002, ANALYST, V127, P1324, DOI 10.1039/b206850h
   Yin HS, 2010, PROCESS BIOCHEM, V45, P1707, DOI 10.1016/j.procbio.2010.07.004
   Zou L, 2003, SCIENCE, V300, P1542, DOI 10.1126/science.1083430
NR 42
TC 11
Z9 11
U1 1
U2 45
PU ELSEVIER SCIENCE SA
PI LAUSANNE
PA PO BOX 564, 1001 LAUSANNE, SWITZERLAND
SN 1572-6657
EI 1873-2569
J9 J ELECTROANAL CHEM
JI J. Electroanal. Chem.
PD SEP 15
PY 2017
VL 801
BP 536
EP 544
DI 10.1016/j.jelechem.2017.07.048
PG 9
WC Chemistry, Analytical; Electrochemistry
WE Science Citation Index Expanded (SCI-EXPANDED)
SC Chemistry; Electrochemistry
GA FI3HB
UT WOS:000411847500067
DA 2023-06-30
ER

PT J
AU Pawlak, M
   Mistlberger, G
   Bakker, E
AF Pawlak, Marcin
   Mistlberger, Guenter
   Bakker, Eric
TI Concanavalin A electrochemical sensor based on the surface blocking
   principle at an ion-selective polymeric membrane
SO MICROCHIMICA ACTA
LA English
DT Article
DE Biosensor; Concanavalin A; Click chemistry; Ion selective electrodes;
   Chronopotentiometry
ID CELL-BASED BIOSENSOR; BARRIER ARCHITECTURES; LECTIN SENSOR; RECOGNITION;
   COMPLEX; BINDING; CANCER; TOXIN
AB We report on a new electrochemical sensor for Concanavalin A. It is based on blocking the surface of plasticized PVC membranes that were covalently modified with D-mannose using click chemistry. The interaction of D-mannose with Concanavalin A on the surface perturbs the flux of a marker ion for which the ion-selective membrane is responsive, and this results in a change in the electrochemical signal. The sensor was characterized using a variety of electrochemical protocols, and results were confirmed by quartz crystal microbalance experiments. The lowest limit of detection (10 mu g mL(-1)) was obtained using a membrane containing a cation exchanger and tetrabutylammonium ion as the marker ion.
C1 [Pawlak, Marcin; Mistlberger, Guenter; Bakker, Eric] Univ Geneva, Dept Inorgan & Analyt Chem, CH-1211 Geneva, Switzerland.
   [Mistlberger, Guenter] Graz Univ Technol, Dept Analyt & Food Chem, A-8010 Graz, Austria.
C3 University of Geneva; Graz University of Technology
RP Bakker, E (通讯作者)，Univ Geneva, Dept Inorgan & Analyt Chem, Quai Ernest Ansermet 30, CH-1211 Geneva, Switzerland.
EM eric.bakker@unige.ch
RI Bakker, Eric/B-7940-2009; Bakker, Eric/GWV-4755-2022
OI Bakker, Eric/0000-0001-8970-4343; 
FU Swiss National Science Foundation (FNS); Austrian Science Fund (FWF)
   [J3343]
FX The authors thank the Swiss National Science Foundation (FNS) for
   supporting this work. GM gratefully acknowledges the support of the
   Austrian Science Fund (FWF): J3343.
CR Afshar MG, 2012, ANAL CHEM, V84, P8813, DOI 10.1021/ac302092m
   Belegrinou S, 2011, SOFT MATTER, V7, P2202, DOI 10.1039/c0sm01163k
   Bouckaert J, 1995, PROTEINS, V23, P510, DOI 10.1002/prot.340230406
   Casas-Solvas JM, 2008, ORG BIOMOL CHEM, V6, P4230, DOI 10.1039/b809542f
   Colnot C, 1997, TRENDS GLYCOSCI GLYC, V9, P31, DOI 10.4052/tigg.9.31
   Ghosh G, 2008, ANAL BIOANAL CHEM, V391, P2783, DOI 10.1007/s00216-008-2192-8
   Ghosh G, 2008, BIOSENS BIOELECTRON, V23, P1109, DOI 10.1016/j.bios.2007.10.023
   Ghosh G, 2007, ANAL BIOANAL CHEM, V387, P567, DOI 10.1007/s00216-006-0949-5
   Gyurcsanyi RE, 2003, CHEM COMMUN, P2560, DOI 10.1039/b307393a
   Huang CF, 2013, BIOSENS BIOELECTRON, V50, P305, DOI 10.1016/j.bios.2013.07.002
   Kilpatrick DC., 1992, ADV LECTIN RES, V5, P51
   Lis H, 1998, CHEM REV, V98, P637, DOI 10.1021/cr940413g
   Loaiza OA, 2011, ANAL CHEM, V83, P2987, DOI 10.1021/ac103108m
   LORIS R, 1994, GLYCOCONJUGATE J, V11, P507, DOI 10.1007/BF00731301
   Mandal S, 2012, TETRAHEDRON LETT, V53, P3915, DOI 10.1016/j.tetlet.2012.05.075
   Martos-Maldonado MC, 2013, LANGMUIR, V29, P1318, DOI 10.1021/la304107a
   May KML, 2005, ANAL BIOANAL CHEM, V382, P1010, DOI 10.1007/s00216-005-3224-2
   May KML, 2004, ANAL CHEM, V76, P4156, DOI 10.1021/ac049810+
   MCCOY JJ, 1994, INFECT IMMUN, V62, P3045, DOI 10.1128/IAI.62.8.3045-3050.1994
   Muslinkina L, 2004, CHEM COMMUN, P1218, DOI 10.1039/b401864h
   Ofek I., 1990, CURR TOP MICROBIOL, V151, P91
   Ozdemir MS, 2013, ANAL CHEM, V85, P4770, DOI 10.1021/ac400514u
   Pawlak M, 2013, ELECTROANAL, V25, P1840, DOI 10.1002/elan.201300212
   Pawlak M, 2012, J MATER CHEM, V22, P12796, DOI 10.1039/c2jm31118f
   Pawlak M, 2010, ANAL CHEM, V82, P6887, DOI 10.1021/ac1010662
   Rodriguez EM, 2013, DALTON T, V42, P9453, DOI 10.1039/c3dt33023k
   Sanji T, 2010, CHEM-ASIAN J, V5, P817, DOI 10.1002/asia.200900430
   Sanji T, 2009, ACS APPL MATER INTER, V1, P270, DOI 10.1021/am800224r
   SHARON N, 1989, SCIENCE, V246, P227, DOI 10.1126/science.2552581
   Shi JB, 2010, CHEM-ASIAN J, V5, P301, DOI 10.1002/asia.200900297
   Wang KR, 2013, CHEM-EUR J, V19, P2903, DOI 10.1002/chem.201200905
   Xu YD, 2009, LANGMUIR, V25, P568, DOI 10.1021/la802728p
   Yonzon CR, 2004, J AM CHEM SOC, V126, P12669, DOI 10.1021/ja047118q
   Zhang Y, 2006, ANAL CHEM, V78, P2001, DOI 10.1021/ac051919+
NR 34
TC 15
Z9 15
U1 2
U2 63
PU SPRINGER WIEN
PI WIEN
PA SACHSENPLATZ 4-6, PO BOX 89, A-1201 WIEN, AUSTRIA
SN 0026-3672
EI 1436-5073
J9 MICROCHIM ACTA
JI Microchim. Acta
PD JAN
PY 2015
VL 182
IS 1-2
BP 129
EP 137
DI 10.1007/s00604-014-1309-3
PG 9
WC Chemistry, Analytical
WE Science Citation Index Expanded (SCI-EXPANDED)
SC Chemistry
GA AX8LD
UT WOS:000347160100012
OA Green Published
DA 2023-06-30
ER

PT J
AU Bagal-Kestwal, DR
   Pan, MH
   Chiang, BH
AF Bagal-Kestwal, Dipali R.
   Pan, M. H.
   Chiang, Been-Huang
TI Electrically nanowired-enzymes for probe modification and sensor
   fabrication
SO BIOSENSORS & BIOELECTRONICS
LA English
DT Review
DE Enzyme electrode; Nanowire; Immobilization; Linear range; Lower
   detection limit; Electrochemical biosensor
ID TIN OXIDE NANOWIRES; SILVER NANOWIRES; GOLD NANOWIRES; SILICON
   NANOWIRES; ELECTROCHEMICAL BIOSENSOR; HYDROGEN-PEROXIDE;
   HIGH-PERFORMANCE; ULTRASENSITIVE DETECTION; HORSERADISH-PEROXIDASE;
   AMPEROMETRIC BIOSENSOR
AB Enzymes are highly specific and selective due to their precise, intricate three-dimensional catalytic- structure. Electron transfer in enzymes normally occurs through an active-metal centers or tunneling events that are highly insulated by the surrounding globular protein structure. In case of electrochemically active enzymes/proteins, the distance between the redox-active cofactor and the electrode surface plays key role during direct communication. Therefore, the long electron-tunneling distance can be overcome by introducing mobile redox mediators such as nanostructures specially nanowires which can diffuse into and out of the enzyme active site, ferrying reducing or oxidizing equivalents with them. Therefore, nanowire-conjugated enzymes have gained great interest in the development of biosensor devices and other electrocatalytic-biological applications. Herein we present a comprehensive review about the electrochemical enzyme-based sensor using nanowires. Over the past decade, nanowires were investigated as a versatile platform for various applications including sensors and biosensors because of their high aspect ratio and a high surface-to-volume ratio. This review aimed to summarize some of the recent developments in the enzyme based sensor research that have been achieved with various metallic and non-metallic one-dimensional nanostructure i.e. nanowires. Due to low or no toxicity and biocompatibility, enzymes conjugated with nanowires are still highly specific, sensitive and biologically active. This review demonstrates the potential usability of nanowired-enzymes for the bioanalytical applications. The review includes various types of nanowires, mode of the enzyme integration or immobilization methodologies, probe modification, biosensor fabrication and real or spiked sample testing. Biosensor parameters such as linear range and sensitivity, selectivity and detection limit of reported sensors were also considered herein. We also introduce some of the new nanowire materials which have not yet been used for biosensing or biosensor application. The limitations, challenges and prospects for the use of nanowired-enzymes in electrochemical and other real-time sensing systems as well as fabrication technologies are also discussed in this review.
C1 [Bagal-Kestwal, Dipali R.; Pan, M. H.; Chiang, Been-Huang] Natl Taiwan Univ, Inst Food Sci & Technol, 1 Roosevelt Rd,Sect 4, Taipei, Taiwan.
C3 National Taiwan University
RP Bagal-Kestwal, DR; Chiang, BH (通讯作者)，Natl Taiwan Univ, Inst Food Sci & Technol, 1 Roosevelt Rd,Sect 4, Taipei, Taiwan.
EM dipalik18@ntu.edu.tw; bhchiang@ntu.edu.tw
RI Kestwal, Dipali R/ABF-8485-2021
FU Ministry of Science and Technology (MOST), Taiwan, Republic of China
   [MOST-105-2311-B-002-037, MOST-106-2311-B-002-036,
   MOST-107-2221-E-002-111]; National Taiwan University, Taipei, Taiwan,
   Republic of China [104R4000]
FX This work was supported by the Ministry of Science and Technology
   (MOST), Taiwan, Republic of China [MOST-105-2311-B-002-037,
   MOST-106-2311-B-002-036 and MOST-107-2221-E-002-111] and National Taiwan
   University, Taipei, Taiwan, Republic of China [Project No. 104R4000].
CR Ahmad M, 2015, ELECTROANAL, V27, P1498, DOI 10.1002/elan.201400670
   Ahn C, 2014, NANO, V9, DOI 10.1142/S1793292014500994
   Ai QH, 2014, BIOCHEM ENG J, V83, P8, DOI 10.1016/j.bej.2013.11.021
   Aravamudhan S, 2007, SENSOR ACTUAT B-CHEM, V127, P29, DOI 10.1016/j.snb.2007.07.008
   Bagal-Kestwal D. R., 2018, APPL NANOMATERIALS
   Bagal-Kestwal D. R, 2013, APPL NANOMATERIALS, P1
   Bagal-Kestwal D. R., 2017, CURR TRENDS BIOMEDIC, V3
   Bagal-Kestwal D, 2008, BIOSENS BIOELECTRON, V24, P657, DOI 10.1016/j.bios.2008.06.027
   Bai YH, 2008, J PHYS CHEM C, V112, P18984, DOI 10.1021/jp805497y
   Birenbaum NS, 2003, LANGMUIR, V19, P9580, DOI 10.1021/la035657n
   Bunimovich YL, 2006, J AM CHEM SOC, V128, P16323, DOI 10.1021/ja065923u
   Casanova A, 2018, LANGMUIR, V34, P6612, DOI 10.1021/acs.langmuir.8b00529
   Chen KI, 2011, NANO TODAY, V6, P131, DOI 10.1016/j.nantod.2011.02.001
   Chen WX, 2016, RSC ADV, V6, P67827, DOI 10.1039/c6ra13744j
   Chen WW, 2006, APPL PHYS LETT, V88, DOI 10.1063/1.2206102
   Chern W, 2010, NANO LETT, V10, P1582, DOI 10.1021/nl903841a
   Choi JH, 2013, J BIOMED NANOTECHNOL, V9, P732, DOI 10.1166/jbn.2013.1541
   Chowdhury AD, 2014, SENSOR ACTUAT B-CHEM, V190, P348, DOI 10.1016/j.snb.2013.08.071
   Chu HC, 2016, ACS APPL MATER INTER, V8, P13009, DOI 10.1021/acsami.6b02652
   Chua JH, 2009, ANAL CHEM, V81, P6266, DOI 10.1021/ac901157x
   Cui JW, 2014, ANAL CHIM ACTA, V809, P134, DOI 10.1016/j.aca.2013.11.024
   Cui Y, 2001, SCIENCE, V293, P1289, DOI 10.1126/science.1062711
   Curulli A, 2005, SENSOR ACTUAT B-CHEM, V111, P441, DOI 10.1016/j.snb.2005.03.044
   Cusma A, 2007, MAT SCI ENG C-BIO S, V27, P1158, DOI 10.1016/j.msec.2006.09.035
   Dai ZR, 2002, J PHYS CHEM B, V106, P1274, DOI 10.1021/jp013214r
   Davami K, 2015, ADV COND MATTER PHYS, V2015, DOI 10.1155/2015/587696
   De Volder MFL, 2011, ACS NANO, V5, P6593, DOI 10.1021/nn201976d
   Ding XL, 2013, INT J NANOMED, V8, P569, DOI 10.2147/IJN.S39593
   Farhadyar N, 2011, J BIOMED NANOTECHNOL, V7, P466, DOI 10.1166/jbn.2011.1309
   Ferraz HC, 2017, MAT SCI ENG C-MATER, V70, P15, DOI 10.1016/j.msec.2016.08.046
   Gallay P, 2016, NANOTECHNOLOGY, V27, DOI 10.1088/0957-4484/27/42/425501
   Gao ZQ, 2007, ANAL CHEM, V79, P3291, DOI 10.1021/ac061808q
   Garcia JC, 2012, J PHYS CHEM C, V116, P13382, DOI 10.1021/jp300793e
   Gomathi P, 2011, SENSOR ACTUAT B-CHEM, V155, P897, DOI 10.1016/j.snb.2010.12.050
   Hahm J, 2004, NANO LETT, V4, P51, DOI 10.1021/nl034853b
   Haider AJ, 2017, ENRGY PROCED, V119, P473, DOI 10.1016/j.egypro.2017.07.056
   Han L, 2016, ACS APPL MATER INTER, V8, P13768, DOI 10.1021/acsami.6b03266
   He WW, 2015, J MATER SCI TECHNOL, V31, P581, DOI 10.1016/j.jmst.2014.11.020
   Horng YY, 2009, ELECTROCHEM COMMUN, V11, P850, DOI 10.1016/j.elecom.2009.02.010
   Hsu CC, 2015, MICROMACHINES-BASEL, V6, P1135, DOI 10.3390/mi6081135
   Huang JW, 2013, SENSOR ACTUAT B-CHEM, V182, P618, DOI 10.1016/j.snb.2013.03.065
   Hui SC, 2011, SENSOR ACTUAT B-CHEM, V155, P592, DOI 10.1016/j.snb.2011.01.015
   Ibrahim M, 2017, RSC ADV, V7, P32357, DOI 10.1039/c7ra04331g
   Jakob MH, 2017, NANOTECHNOLOGY, V28, DOI 10.1088/1361-6528/aa7015
   Zhou J, 2006, ADV MATER, V18, P2432, DOI 10.1002/adma.200600200
   Jung J, 2013, APPL SURF SCI, V265, P24, DOI 10.1016/j.apsusc.2012.10.069
   Kaisti M, 2017, BIOSENS BIOELECTRON, V98, P437, DOI 10.1016/j.bios.2017.07.010
   Karyakin AA, 2004, ANAL CHEM, V76, P474, DOI 10.1021/ac034859l
   Kim A, 2007, APPL PHYS LETT, V91, DOI 10.1063/1.2779965
   Konikar P., 2015, MOD PHYS LETT B, V29
   Kumar A., 2018, MAT SCI ENERGY TECHN, V1, P38, DOI [10.1016/j.mset.2018.04.001, DOI 10.1016/J.MSET.2018.04.001]
   Kumar A, 2007, BIOSENS BIOELECTRON, V22, P2138, DOI 10.1016/j.bios.2006.09.035
   Kumar SA, 2008, ANAL LETT, V41, P141, DOI 10.1080/00032710701792612
   Kumar-Krishnan S, 2016, RSC ADV, V6, P20102, DOI 10.1039/c5ra24259b
   Kwiat M, 2012, ACS APPL MATER INTER, V4, P3542, DOI 10.1021/am300602e
   Laocharoensuk R, 2013, NAT NANOTECHNOL, V8, P660, DOI [10.1038/nnano.2013.149, 10.1038/NNANO.2013.149]
   Le T. T. T., 2010, ADV NAT SCI-NANOSCI, V1
   Lee I, 2012, BIOSENSORS-BASEL, V2, P205, DOI 10.3390/bios2020205
   Lee SK, 2014, NPG ASIA MATER, V6, DOI 10.1038/am.2014.50
   Li LM, 2010, BIOSENS BIOELECTRON, V25, P2436, DOI 10.1016/j.bios.2010.03.037
   Li Z, 2004, NANO LETT, V4, P245, DOI 10.1021/nl034958e
   Li Z, 2005, APPL PHYS A-MATER, V80, P1257, DOI 10.1007/s00339-004-3157-1
   Liu JP, 2009, ELECTROCHEM COMMUN, V11, P202, DOI 10.1016/j.elecom.2008.11.009
   Liu R, 2017, NANO LETT, V17, P2757, DOI 10.1021/acs.nanolett.6b04752
   Liu XY, 2010, MAT SCI ENG R, V70, P275, DOI 10.1016/j.mser.2010.06.013
   Lo PH, 2008, COLLOID SURFACE B, V66, P266, DOI 10.1016/j.colsurfb.2008.07.003
   Lu YH, 2007, BIOELECTROCHEMISTRY, V71, P211, DOI 10.1016/j.bioelechem.2007.05.003
   Lu YS, 2007, ANAL LETT, V40, P875, DOI 10.1080/00032710701242071
   Luo JB, 2017, MATER LETT, V188, P275, DOI 10.1016/j.matlet.2016.10.112
   Ma JJ, 2014, RSC ADV, V4, P21060, DOI 10.1039/c4ra00711e
   Mbindyo JKN, 2001, ADV MATER, V13, P249, DOI 10.1002/1521-4095(200102)13:4<249::AID-ADMA249>3.0.CO;2-9
   Mi HY, 2014, MATER DESIGN, V56, P398, DOI 10.1016/j.matdes.2013.11.029
   Min SY, 2015, SMALL, V11, P45, DOI 10.1002/smll.201401487
   Le MH, 2015, SENSORS-BASEL, V15, P10686, DOI 10.3390/s150510686
   Muthukumaran P, 2016, NEW J CHEM, V40, P2741, DOI 10.1039/c5nj03539b
   Na YR, 2013, NANO LETT, V13, P153, DOI 10.1021/nl3037068
   Nicolini JV, 2016, J APPL ELECTROCHEM, V46, P17, DOI 10.1007/s10800-015-0907-z
   Nicolini JV, 2015, J CHEM TECHNOL BIOT, V90, P739, DOI 10.1002/jctb.4369
   Ogabiela E, 2015, BIOSENS BIOELECTRON, V71, P278, DOI 10.1016/j.bios.2015.04.026
   Omichi M, 2014, NAT COMMUN, V5, DOI 10.1038/ncomms4718
   Park IY, 2007, BIOSENS BIOELECTRON, V22, P2065, DOI 10.1016/j.bios.2006.09.017
   Patil SJ, 2008, SENSOR ACTUAT B-CHEM, V129, P859, DOI 10.1016/j.snb.2007.09.080
   Patolsky F, 2004, P NATL ACAD SCI USA, V101, P14017, DOI 10.1073/pnas.0406159101
   Patolsky F, 2006, SCIENCE, V313, P1100, DOI 10.1126/science.1128640
   Patolsky F, 2006, ANAL CHEM, V78, P4260, DOI 10.1021/ac069419j
   Peng LM, 2014, MATER TODAY, V17, P433, DOI 10.1016/j.mattod.2014.07.008
   Poghossian A, 2014, ELECTROANAL, V26, P1197, DOI 10.1002/elan.201400073
   Pradhan D, 2010, ACS APPL MATER INTER, V2, P2409, DOI 10.1021/am100413u
   Prinz CN, 2015, J PHYS-CONDENS MAT, V27, DOI 10.1088/0953-8984/27/23/233103
   Qin YQ, 2016, SCI BULL, V61, P473, DOI 10.1007/s11434-016-1013-2
   Qu FL, 2007, ANAL CHIM ACTA, V605, P28, DOI 10.1016/j.aca.2007.10.013
   Qu FL, 2007, ELECTROCHEM COMMUN, V9, P2596, DOI 10.1016/j.elecom.2007.08.006
   Qu FL, 2007, BIOSENS BIOELECTRON, V22, P1749, DOI 10.1016/j.bios.2006.08.003
   Rahong S, 2016, LAB CHIP, V16, P1126, DOI 10.1039/c5lc01306b
   Rao A, 2012, ACS APPL MATER INTER, V4, P871, DOI 10.1021/am201543e
   Rashid JIA, 2013, J NANOMATER, V2013, DOI 10.1155/2013/328093
   Rocchitta G, 2016, SENSORS-BASEL, V16, DOI 10.3390/s16060780
   Rodrigues A, 2017, APPL SURF SCI, V402, P136, DOI 10.1016/j.apsusc.2017.01.052
   Schuette WM, 2014, CHEM MATER, V26, P6410, DOI 10.1021/cm502827b
   Shen L, 2010, J AM CHEM SOC, V132, P11481, DOI 10.1021/ja909531c
   Shi AW, 2008, SENSOR ACTUAT B-CHEM, V129, P779, DOI 10.1016/j.snb.2007.09.062
   Shokry Hassan H., 2015, Sensing and Bio-Sensing Research, V5, P50, DOI 10.1016/j.sbsr.2015.07.004
   Slaughter G, 2012, J BIOSENS BIOELECTRO, V3
   Song DD, 2017, ANAL CHIM ACTA, V982, P168, DOI 10.1016/j.aca.2017.06.004
   Song E, 2013, NANOMATERIALS-BASEL, V3, P498, DOI 10.3390/nano3030498
   Song MJ, 2010, J APPL ELECTROCHEM, V40, P2099, DOI 10.1007/s10800-010-0191-x
   Sovic D, 2011, ELECTROCHIM ACTA, V56, P9953, DOI 10.1016/j.electacta.2011.08.077
   Stern E, 2007, NATURE, V445, P519, DOI 10.1038/nature05498
   Stern E, 2010, NAT NANOTECHNOL, V5, P138, DOI [10.1038/nnano.2009.353, 10.1038/NNANO.2009.353]
   Su S, 2010, NANOSCALE, V2, P1704, DOI 10.1039/c0nr00314j
   Su S, 2008, APPL PHYS LETT, V93, DOI 10.1063/1.2959827
   Suprun AD, 2015, NANOSCALE RES LETT, V10, DOI 10.1186/s11671-015-0763-0
   Szunerits S., 2017, SPRINGER SERIES CHEM, P1
   Szunerits S, 2015, SENSORS-BASEL, V15, P12573, DOI 10.3390/s150612573
   Talin AA, 2006, APPL PHYS LETT, V89, DOI 10.1063/1.2358214
   Tang J, 2014, J MATER CHEM A, V2, P6153, DOI 10.1039/c3ta14173j
   Tang NA, 2009, MATER RES BULL, V44, P2062, DOI 10.1016/j.materresbull.2009.07.012
   Phan THT, 2013, INT J NANOTECHNOL, V10, P166, DOI 10.1504/IJNT.2013.053129
   Thiha A, 2018, BIOSENS BIOELECTRON, V107, P145, DOI 10.1016/j.bios.2018.02.024
   Tian BZ, 2010, SCIENCE, V329, P830, DOI 10.1126/science.1192033
   Tian RH, 2011, LAB CHIP, V11, P1952, DOI 10.1039/c0lc00605j
   Umar A, 2009, TALANTA, V77, P1376, DOI 10.1016/j.talanta.2008.09.020
   Van Binh Pham, 2011, Advances in Natural Sciences: Nanoscience & Nanotechnology, V2, DOI 10.1088/2043-6262/2/2/025010
   Vasseur G, 2016, J AM CHEM SOC, V138, P5685, DOI 10.1021/jacs.6b02151
   Vastarella W., 2010, INT J ENVIRON AN CH, V87, P701
   Vastarella W., 2006, NANOMECO6 S MAT SCI, P1
   Vatsyayan P, 2016, ANAL METHODS-UK, V8, P6847, DOI 10.1039/c6ay01875k
   Vayssieres L, 2003, ADV MATER, V15, P464, DOI 10.1002/adma.200390108
   Vijayalakshmi A, 2008, BIOSENS BIOELECTRON, V23, P1708, DOI 10.1016/j.bios.2008.02.003
   Vu XT, 2010, SENSOR ACTUAT B-CHEM, V144, P354, DOI 10.1016/j.snb.2008.11.048
   Wan Q, 2007, APPL PHYS LETT, V90, DOI 10.1063/1.2743746
   Wan Y, 2012, BIOSENS BIOELECTRON, V33, P69, DOI 10.1016/j.bios.2011.12.033
   Wang HC, 2009, BIOSENS BIOELECTRON, V25, P142, DOI 10.1016/j.bios.2009.06.022
   Wang LS, 2013, SENSOR ACTUAT B-CHEM, V176, P9, DOI 10.1016/j.snb.2012.08.077
   Wang N, 2008, MAT SCI ENG R, V60, P1, DOI 10.1016/j.mser.2008.01.001
   Wang Q, 2016, LANGMUIR, V32, P6515, DOI 10.1021/acs.langmuir.6b00734
   Wang ZL, 2009, J MATER CHEM, V19, P826, DOI 10.1039/b900135m
   Wu CC, 2009, BIOSENS BIOELECTRON, V25, P820, DOI 10.1016/j.bios.2009.08.031
   Wu Q, 2016, ANAL METHODS-UK, V8, P1806, DOI 10.1039/c6ay00158k
   Wu YY, 2002, CHEM-EUR J, V8, P1261, DOI 10.1002/1521-3765(20020315)8:6<1260::AID-CHEM1260>3.0.CO;2-Q
   Xia BY, 2013, J AM CHEM SOC, V135, P9480, DOI 10.1021/ja402955t
   Xia L, 2015, RSC ADV, V5, P93209, DOI 10.1039/c5ra16365j
   Xia YN, 2003, ADV MATER, V15, P353, DOI 10.1002/adma.200390087
   Xiang XZ, 2016, RARE METALS, V35, P289, DOI 10.1007/s12598-016-0695-6
   Xu AM, 2014, NAT COMMUN, V5, DOI 10.1038/ncomms4613
   Xu J, 2018, J MATER CHEM A, V6, P6916, DOI 10.1039/c8ta00639c
   Xu L, 2016, RUSS J ELECTROCHEM+, V52, P239, DOI 10.1134/S1023193516030101
   XU X, 2002, ANAL BIOANAL CHEM, V374, P1261
   Xuan T. T. P., 2010, ADV NAT SCI-NANOSCI, V1
   Yang M., 2017, 211 ECS M
   Yang MH, 2006, BIOMATERIALS, V27, P5944, DOI 10.1016/j.biomaterials.2006.08.014
   Yang XJ, 2012, ANALYST, V137, P4362, DOI 10.1039/c2an35407a
   Zang JF, 2007, ELECTROANAL, V19, P1008, DOI 10.1002/elan.200603808
   Zhai DY, 2013, ACS NANO, V7, P3540, DOI 10.1021/nn400482d
   Zhang GJ, 2012, ANAL CHIM ACTA, V749, P1, DOI 10.1016/j.aca.2012.08.035
   Zhang GJ, 2011, BIOSENS BIOELECTRON, V28, P459, DOI 10.1016/j.bios.2011.07.007
   Zhang GJ, 2010, BIOSENS BIOELECTRON, V25, P2447, DOI 10.1016/j.bios.2010.04.001
   Zhang GJ, 2010, SENSOR ACTUAT B-CHEM, V146, P138, DOI 10.1016/j.snb.2010.02.021
   Zhang GJ, 2009, BIOSENS BIOELECTRON, V24, P2504, DOI 10.1016/j.bios.2008.12.035
   Zhang L, 2013, MICROCHIM ACTA, V180, P627, DOI 10.1007/s00604-013-0968-9
   Zhang ML, 2008, J PHYS CHEM C, V112, P4444, DOI 10.1021/jp077053o
   Zhang P, 2017, MATER SCI ENG B-ADV, V223, P1, DOI 10.1016/j.mseb.2017.05.002
   Zhao GH, 2008, J PHYS CHEM C, V112, P14786, DOI 10.1021/jp712054c
   Zhao YG, 2013, MICROCHIM ACTA, V180, P759, DOI 10.1007/s00604-013-0981-z
   Zheng GF, 2005, NAT BIOTECHNOL, V23, P1294, DOI 10.1038/nbt1138
   Zhong HA, 2011, BIOPROC BIOSYST ENG, V34, P923, DOI 10.1007/s00449-011-0543-x
   Zinovev V. V., 2008, NANOTECHNOL RUSS, V3, P9
NR 167
TC 21
Z9 22
U1 8
U2 159
PU ELSEVIER ADVANCED TECHNOLOGY
PI OXFORD
PA OXFORD FULFILLMENT CENTRE THE BOULEVARD, LANGFORD LANE, KIDLINGTON,
   OXFORD OX5 1GB, OXON, ENGLAND
SN 0956-5663
EI 1873-4235
J9 BIOSENS BIOELECTRON
JI Biosens. Bioelectron.
PD DEC 15
PY 2018
VL 121
BP 223
EP 235
DI 10.1016/j.bios.2018.09.018
PG 13
WC Biophysics; Biotechnology & Applied Microbiology; Chemistry, Analytical;
   Electrochemistry; Nanoscience & Nanotechnology
WE Science Citation Index Expanded (SCI-EXPANDED)
SC Biophysics; Biotechnology & Applied Microbiology; Chemistry;
   Electrochemistry; Science & Technology - Other Topics
GA GX5VS
UT WOS:000447819700026
PM 30219722
DA 2023-06-30
ER

PT J
AU Xu, ZH
   He, C
   Sun, T
   Wang, L
AF Xu, Zenghong
   He, Chun
   Sun, Tao
   Wang, Li
TI Sensitive Electrochemical Aptasensor for Thrombin Detection with
   Platinum Nanoparticles, Blocking Reagent-Horseradish Peroxidase and
   Graphene Oxide as Enhancers
SO ELECTROANALYSIS
LA English
DT Article
ID GOLD NANOPARTICLES; CARBON NANOTUBES; FACILE SYNTHESIS; APTAMER;
   PLATFORM; AMPLIFICATION; BIOSENSOR; ELECTRODE; FILM
C1 [Xu, Zenghong; He, Chun; Sun, Tao; Wang, Li] Yibin Univ, Coll Chem & Chem Engn, Sichuan 644000, Peoples R China.
C3 Yibin University
RP Wang, L (通讯作者)，Yibin Univ, Coll Chem & Chem Engn, Sichuan 644000, Peoples R China.
EM wangliybxy@163.com
FU Outstanding Youth Foundation of Yibin University [2009Q22]
FX This work was supported by the Outstanding Youth Foundation of Yibin
   University (2009Q22).
CR Abd-Elgawad R., 2005, ANAL CHEM, V77, P6320
   Arai T, 2006, J NEUROPATH EXP NEUR, V65, P19, DOI 10.1097/01.jnen.0000196133.74087.cb
   Bai LJ, 2011, BIOSENS BIOELECTRON, V26, P4331, DOI 10.1016/j.bios.2011.04.032
   Cao LY, 2010, ACS APPL MATER INTER, V2, P2339, DOI 10.1021/am100372m
   Chen JH, 2010, BIOSENS BIOELECTRON, V25, P996, DOI 10.1016/j.bios.2009.09.015
   Chen Y, 2011, CHEM COMMUN, V47, P7758, DOI 10.1039/c1cc12249e
   Deng SY, 2011, BIOSENS BIOELECTRON, V26, P4552, DOI 10.1016/j.bios.2011.05.023
   Ding CF, 2010, BIOSENS BIOELECTRON, V25, P1290, DOI 10.1016/j.bios.2009.10.017
   Du Y, 2010, BIOSENS BIOELECTRON, V25, P1902, DOI 10.1016/j.bios.2010.01.003
   Du Y, 2010, ANAL CHEM, V82, P1556, DOI 10.1021/ac902566u
   Du Y, 2009, BIOSENS BIOELECTRON, V24, P1979, DOI 10.1016/j.bios.2008.10.019
   Elena S., 2010, ELECTROANAL, V22, P1386
   Evtugyn G, 2008, ELECTROANAL, V20, P2310, DOI 10.1002/elan.200804345
   Evtugyn G, 2009, ELECTROANAL, V21, P1272, DOI 10.1002/elan.200804556
   Fiorito S, 2006, J NANOSCI NANOTECHNO, V6, P591, DOI 10.1166/jnn.2006.125
   Fu H, 2013, ELECTROANAL, V25, P1223, DOI 10.1002/elan.201200506
   Holland CA, 2000, FEBS LETT, V484, P87, DOI 10.1016/S0014-5793(00)02131-1
   Lee JA, 2008, SENSOR ACTUAT B-CHEM, V129, P372, DOI 10.1016/j.snb.2007.08.034
   Liang HP, 2004, ANGEW CHEM INT EDIT, V43, P1540, DOI 10.1002/anie.200352956
   Lin DJ, 2012, ANAL CHEM, V84, P3662, DOI 10.1021/ac3001435
   Liu RH, 2004, ANAL CHEM, V76, P1824, DOI 10.1021/ac0353029
   Mandy L. Y., 2012, ANAL CHEM, V84, P2702
   Maria A. M., 2012, NANOSCALE, V4, P486
   PABORSKY LR, 1993, J BIOL CHEM, V268, P20808
   Porfireva AV, 2010, ELECTROANAL, V22, P2187, DOI 10.1002/elan.201000174
   Rao CNR, 2009, ANGEW CHEM INT EDIT, V48, P7752, DOI 10.1002/anie.200901678
   Serruys PW, 2006, INT J CLIN PRACT, V60, P344, DOI 10.1111/j.1368-5031.2005.00823.x
   Tang DP, 2011, ANAL CHEM, V83, P7255, DOI 10.1021/ac201891w
   Tombelli S, 2005, BIOSENS BIOELECTRON, V20, P2424, DOI 10.1016/j.bios.2004.11.006
   Wang J, 2006, BIOSENS BIOELECTRON, V21, P1887, DOI 10.1016/j.bios.2005.10.027
   Wang JL, 2009, J ELECTROANAL CHEM, V626, P1, DOI 10.1016/j.jelechem.2008.08.008
   Wang KY, 2008, ANAL CHEM, V80, P6159, DOI 10.1021/ac800354u
   Wang XY, 2007, ANAL CHIM ACTA, V598, P242, DOI 10.1016/j.aca.2007.07.050
   Yang MH, 2006, ANAL CHIM ACTA, V571, P211, DOI 10.1016/j.aca.2006.04.061
   You TY, 2003, ANAL CHEM, V75, P2080, DOI 10.1021/ac026337w
   Yuan YL, 2011, BIOSENS BIOELECTRON, V26, P4236, DOI 10.1016/j.bios.2011.03.038
   Yuan YL, 2010, ANAL CHIM ACTA, V668, P171, DOI 10.1016/j.aca.2010.04.020
   Zheng J, 2010, TALANTA, V80, P1868, DOI 10.1016/j.talanta.2009.10.036
NR 38
TC 7
Z9 7
U1 0
U2 6
PU WILEY-V C H VERLAG GMBH
PI WEINHEIM
PA POSTFACH 101161, 69451 WEINHEIM, GERMANY
SN 1040-0397
EI 1521-4109
J9 ELECTROANAL
JI Electroanalysis
PD OCT
PY 2013
VL 25
IS 10
BP 2339
EP 2344
PG 6
WC Chemistry, Analytical; Electrochemistry
WE Science Citation Index Expanded (SCI-EXPANDED)
SC Chemistry; Electrochemistry
GA 261MG
UT WOS:000327668500013
DA 2023-06-30
ER

PT J
AU Heo, W
   Lee, K
   Park, S
   Hyun, KA
   Jung, HI
AF Heo, Woong
   Lee, Kyungyeon
   Park, Sunyoung
   Hyun, Kyung-A
   Jung, Hyo-Il
TI Electrochemical biosensor for nucleic acid amplification-free and
   sensitive detection of severe acute respiratory syndrome coronavirus 2
   (SARS-CoV-2) RNA via CRISPR/Cas13a trans-cleavage reaction
SO BIOSENSORS & BIOELECTRONICS
LA English
DT Article
DE SARS-CoV-2; CRISPR/Cas13a; Trans-cleavage activity; Electrochemical
   biosensor
AB The outbreak of the COVID-19 pandemic has led to millions of fatalities worldwide. For preventing epidemic transmission, rapid and accurate virus detection methods to early identify infected people are urgently needed in the current situation. Therefore, an electrochemical biosensor based on the trans-cleavage activity of CRISPR/ Cas13a was developed in this study for rapid, sensitive, and nucleic-acid-amplification-free detection of the severe acute respiratory syndrome coronavirus 2 (SARS-CoV-2). Herein, a redox probe conjugated with ssRNA is immobilized on the electrode surface modified with a nanocomposite (NC) and gold nanoflower (AuNF) for enhancing the sensing performance. The SARS-CoV-2 RNA is captured by the Cas13a-crRNA complex, which triggers the RNase function of Cas13a. The enzymatically activated Cas13a-crRNA complex is subsequently introduced to the reRNA-conjugated electrochemical sensor, and consequently cleaves the reRNA. A change in current occurs due to the release of the redox molecule labeled on the reRNA, which is trans-cleaved from the Cas13a-crRNA complex. The biosensor can detect as low as 4.4 x 10(-2) fg/mL and 8.1 x 10(-2) fg/mL of ORF and S genes, respectively, over a wide dynamic range (1.0 x 10(-1) to 1.0 x 10(5) fg/mL). Moreover, the biosensor was evaluated by measuring SARS-CoV-2 RNA spiked in artificial saliva. The recovery of the developed sensor was found to be in an agreeable range of 96.54-101.21%. The designed biosensor lays the groundwork for pre-amplification-free detection of ultra-low concentrations of SARS-CoV-2 RNA and on-site and rapid diagnostic testing for COVID-19.
C1 [Heo, Woong; Lee, Kyungyeon; Park, Sunyoung; Hyun, Kyung-A; Jung, Hyo-Il] Yonsei Univ, Dept Mech Engn, 50 Yonsei Ro, Seoul 03722, South Korea.
   [Jung, Hyo-Il] DABOM Corp, 50 Yonsei Ro, Seoul 03722, South Korea.
C3 Yonsei University
RP Jung, HI (通讯作者)，Yonsei Univ, Dept Mech Engn, 50 Yonsei Ro, Seoul 03722, South Korea.
EM uridle7@yonsei.ac.kr
RI OZSOZ, Mehmet/AAE-4145-2020
FU National Research Foundation of Korea (NRF); Korea government (MSIT)
   [2020R1A5A1018052, 2021R1A2C301125411]; Korea Medical Device Development
   Fund; Korea government (the Ministry of Science and ICT, the Ministry of
   Trade, Industry and Energy, the Ministry of Health & Welfare, the
   Ministry of Food and Drug Safety) [1711139115, KMDF_PR_20210527_0008];
   Korea Institute of Planning and Evaluation for Technology in Food,
   Agriculture and Forestry (IPET); Ministry of Agriculture, Food and Rural
   Affairs (MAFRA) [320035031HD030]
FX This research was supported by the National Research Foundation of Korea
   (NRF) grant funded by the Korea government (MSIT) (No.2020R1A5A1018052,
   No. 2021R1A2C301125411) , Korea Medical Device Development Fund grant
   funded by the Korea government (the Ministry of Science and ICT, the
   Ministry of Trade, Industry and Energy, the Ministry of Health &
   Welfare, the Ministry of Food and Drug Safety) (Project Number:
   1711139115, KMDF_PR_20210527_0008) , Korea Institute of Planning and
   Evaluation for Technology in Food, Agriculture and Forestry (IPET) ,
   funded by Ministry of Agriculture, Food and Rural Affairs (MAFRA)
   (320035031HD030) .
CR Abdelrahman Z, 2020, FRONT IMMUNOL, V11, DOI 10.3389/fimmu.2020.552909
   Antiochia R, 2021, BIOSENS BIOELECTRON, V173, DOI 10.1016/j.bios.2020.112777
   Bar-On YM, 2020, ELIFE, V9, DOI 10.7554/eLife.57309
   Broughton James P, 2020, medRxiv, DOI 10.1101/2020.03.06.20032334
   Bruch R, 2021, BIOSENS BIOELECTRON, V177, DOI 10.1016/j.bios.2020.112887
   Chen JS, 2018, SCIENCE, V360, P436, DOI 10.1126/science.aar6245
   Cui FY, 2020, BIOSENS BIOELECTRON, V165, DOI 10.1016/j.bios.2020.112349
   Dai Y., 2019, ANGEW CHEM INT EDIT, V131, P17560, DOI [DOI 10.1002/ANGE.201910772, 10.1002/ange.201910772]
   de Puig H, 2021, SCI ADV, V7, DOI 10.1126/sciadv.abh2944
   Dhama K, 2020, CLIN MICROBIOL REV, V33, DOI 10.1128/CMR.00028-20
   Fozouni P, 2021, CELL, V184, P323, DOI 10.1016/j.cell.2020.12.001
   Gootenberg JS, 2017, SCIENCE, V356, P438, DOI 10.1126/science.aam9321
   Huang LP, 2021, BIOSENS BIOELECTRON, V171, DOI 10.1016/j.bios.2020.112685
   Huang Z, 2020, BIOSENS BIOELECTRON, V164, DOI 10.1016/j.bios.2020.112316
   Karlinsky A, 2021, ELIFE, V10, DOI 10.7554/eLife.69336
   Kashefi-Kheyrabadi L, 2020, BIOSENS BIOELECTRON, V169, DOI 10.1016/j.bios.2020.112622
   Kellner MJ, 2019, NAT PROTOC, V14, P2986, DOI 10.1038/s41596-019-0210-2
   Kutter JS, 2021, NAT COMMUN, V12, DOI 10.1038/s41467-021-21918-6
   Lee JH, 2021, BIOSENS BIOELECTRON, V171, DOI 10.1016/j.bios.2020.112715
   Li HJ, 2020, FRONT CELL DEV BIOL, V8, DOI 10.3389/fcell.2020.00618
   Marrese M, 2017, J FUNCT BIOMATER, V8, DOI 10.3390/jfb8010007
   Nalefski EA, 2021, ISCIENCE, V24, DOI 10.1016/j.isci.2021.102996
   Nouri R., 2021, BIOSENSORS BIOELECTR
   Taleghani N, 2021, BIOSENS BIOELECTRON, V174, DOI 10.1016/j.bios.2020.112830
   van Dongen JE, 2020, BIOSENS BIOELECTRON, V166, DOI 10.1016/j.bios.2020.112445
   Wang L, 2011, BIOSENS BIOELECTRON, V30, P151, DOI 10.1016/j.bios.2011.09.003
   WANG M, 2020, BIOSENS BIOELECTRON
   Xu L., 2020, BIOSENS BIOELECTRON
   Zhang DC, 2020, ACS SENSORS, V5, P557, DOI 10.1021/acssensors.9b02461
   Zhang F, 2021, PSYCHOL HEALTH MED, V26, P1073, DOI 10.1080/13548506.2020.1778751
   Zhu JL, 2020, J INFECTION, V81, pE48, DOI 10.1016/j.jinf.2020.06.059
   Zuo XL, 2017, NAT BIOMED ENG, V1, DOI 10.1038/s41551-017-0091
NR 32
TC 18
Z9 20
U1 51
U2 155
PU ELSEVIER ADVANCED TECHNOLOGY
PI OXFORD
PA OXFORD FULFILLMENT CENTRE THE BOULEVARD, LANGFORD LANE, KIDLINGTON,
   OXFORD OX5 1GB, OXON, ENGLAND
SN 0956-5663
EI 1873-4235
J9 BIOSENS BIOELECTRON
JI Biosens. Bioelectron.
PD APR 1
PY 2022
VL 201
AR 113960
DI 10.1016/j.bios.2021.113960
EA JAN 2022
PG 10
WC Biophysics; Biotechnology & Applied Microbiology; Chemistry, Analytical;
   Electrochemistry; Nanoscience & Nanotechnology
WE Science Citation Index Expanded (SCI-EXPANDED)
SC Biophysics; Biotechnology & Applied Microbiology; Chemistry;
   Electrochemistry; Science & Technology - Other Topics
GA 0J6QM
UT WOS:000780228100005
PM 35016109
OA Green Published
HC Y
HP N
DA 2023-06-30
ER

PT J
AU Duan, Y
   Yuan, TX
   Xu, YJ
   Zhao, M
   Guo, B
   Cheng, W
   Ding, SJ
AF Duan, Yu
   Yuan, Taixian
   Xu, Yongjie
   Zhao, Min
   Guo, Bin
   Cheng, Wei
   Ding, Shijia
TI Detection of BCR/ABL Fusion Gene Based on MNAzyme-mediated
   Target-cycling and ssDNA-assisted Cascade Hybridization Reaction
SO ELECTROANALYSIS
LA English
DT Article
DE electrochemical biosensor; MNAzyme; ssDNA-assisted cascade hybridization
   reaction; BCR; ABL fusion gene
ID NUCLEIC-ACIDS; ISOTHERMAL AMPLIFICATION; DNA; BIOSENSORS; NANOSTRUCTURE;
   MICRORNA; STRATEGY; COMPLEX; CANCER; ASSAY
AB A novel and simple electrochemical strategy has been developed for ultrasensitive and specific detection of BCR/ABL fusion gene based on multi component nucleic acid enzyme (MNAzyme) and ssDNA-assisted cascade hybridization reaction. In the presence of Mg2+, a stable active MNAzyme was formed by the homogeneous recognition and specific binding with the target, initiating shear reaction of hairpin probe (HP) to produce numerous triggers. These triggers could hybridize with the immobilized capture probes and the biotinylated P1 and P2, which caused the heterogeneous ssDNA-assisted cascade hybridization reaction on the surface of the electrode. Binding with the biotin-rich long concatamers structure, streptavidin-alkaline phosphatase (ST-AP) could catalyze -naphthyl phosphate (-NPP) to produce amplified electrochemical signals. The electrochemical DNA biosensor showed high sensitivity for target gene with detection limit of 2.19x10(-14)M. In addition, the established biosensor was successfully applied for detecting target BCR/ABL gene in complex samples. Thus, the electrochemical biosensing strategy presents a simple and pragmatic platform toward ultrasensitive fusion gene detection in chronic myelogenous leukemia (CML) diagnosis.
C1 [Duan, Yu; Yuan, Taixian; Zhao, Min; Guo, Bin; Ding, Shijia] Chongqing Med Univ, Coll Lab Med, Minist Educ, Key Lab Clin Lab Diagnost, Chongqing 400016, Peoples R China.
   [Xu, Yongjie] Guizhou Prov Peoples Hosp, Dept Lab Med, Guiyang 550002, Peoples R China.
   [Cheng, Wei] Chongqing Med Univ, Affiliated Hosp 1, Ctr Clin Mol Med Detect, Chongqing 400016, Peoples R China.
C3 Chongqing Medical University; Chongqing Medical University
RP Ding, SJ (通讯作者)，Chongqing Med Univ, Coll Lab Med, Minist Educ, Key Lab Clin Lab Diagnost, Chongqing 400016, Peoples R China.
EM dingshijia@163.com
RI Cheng, Wei/M-8264-2016
OI Cheng, Wei/0000-0002-1921-9761; Duan, Yu/0000-0002-6504-8393
FU National Natural Science Foundation of China [81572080]; Special Project
   for Social Livelihood and Technological Innovation of Chongqing
   [cstc2016shmszx130043]
FX This work was funded by the National Natural Science Foundation of China
   (81572080), the Special Project for Social Livelihood and Technological
   Innovation of Chongqing (cstc2016shmszx130043).
CR Alsaafin A, 2017, BIOSENS BIOELECTRON, V94, P94, DOI 10.1016/j.bios.2017.02.030
   Bellassai N, 2016, ANAL BIOANAL CHEM, V408, P7255, DOI 10.1007/s00216-016-9806-3
   Bertucci A, 2015, BIOSENS BIOELECTRON, V63, P248, DOI 10.1016/j.bios.2014.07.047
   Chen X, 2011, CHEM COMMUN, V47, P12116, DOI 10.1039/c1cc15695k
   Chen YX, 2018, BIOSENS BIOELECTRON, V100, P274, DOI 10.1016/j.bios.2017.09.022
   Chen YX, 2018, BIOSENS BIOELECTRON, V99, P612, DOI 10.1016/j.bios.2017.08.036
   COMPTON J, 1991, NATURE, V350, P91, DOI 10.1038/350091a0
   Dasgupta S, 2013, INT J ADV SCI TECH R, V3, P195
   Ding XJ, 2017, BIOSENS BIOELECTRON, V87, P345, DOI 10.1016/j.bios.2016.08.077
   Duan RX, 2016, CHEM SOC REV, V45, P1738, DOI 10.1039/c5cs00819k
   Goldman JM, 2012, ONCOLOGY-NY, V26, P901
   Huang HH, 2016, ANALYST, V141, P2502, DOI 10.1039/c5an02658j
   Jia LP, 2016, BIOSENS BIOELECTRON, V80, P392, DOI 10.1016/j.bios.2016.02.007
   Jie GF, 2015, ANALYST, V140, P79, DOI 10.1039/c4an01465k
   Li XM, 2016, BIOSENS BIOELECTRON, V80, P98, DOI 10.1016/j.bios.2016.01.048
   Linardy EM, 2016, BIOSENS BIOELECTRON, V75, P59, DOI 10.1016/j.bios.2015.08.021
   Liu GP, 2014, ELECTROANAL, V26, P2732, DOI 10.1002/elan.201400439
   Loo JFC, 2013, TALANTA, V115, P159, DOI 10.1016/j.talanta.2013.04.051
   Mokany E, 2010, J AM CHEM SOC, V132, P1051, DOI 10.1021/ja9076777
   Ren KW, 2015, ANAL CHEM, V87, P1694, DOI 10.1021/ac504277z
   Tang J, 2012, CHEM COMMUN, V48, P8180, DOI 10.1039/c2cc33390b
   Thompson CB, 2009, CELL, V138, P1051, DOI 10.1016/j.cell.2009.09.002
   Wang YH, 2018, J MATER CHEM B, V6, P2134, DOI 10.1039/c8tb00061a
   Wang YH, 2017, BIOSENS BIOELECTRON, V97, P305, DOI 10.1016/j.bios.2017.06.011
   Wu CC, 2015, J AM CHEM SOC, V137, P4900, DOI 10.1021/jacs.5b00542
   Xia F, 2010, J AM CHEM SOC, V132, P14346, DOI 10.1021/ja104998m
   Xu J, 2013, ANAL CHEM, V85, P3374, DOI 10.1021/ac4000688
   Xu YJ, 2016, SCI REP-UK, V6, DOI 10.1038/srep32370
   Yin P, 2008, NATURE, V451, P318, DOI 10.1038/nature06451
   Zagorovsky K, 2013, ANGEW CHEM INT EDIT, V52, P3168, DOI 10.1002/anie.201208715
   Zhang PH, 2015, ACS NANO, V9, P789, DOI 10.1021/nn506309d
   Zhang Z, 2018, SENSOR ACTUAT B-CHEM, V257, P1, DOI 10.1016/j.snb.2017.10.102
   Zhao YX, 2015, CHEM REV, V115, P12491, DOI 10.1021/acs.chemrev.5b00428
   Zhong CL, 2016, ELECTROANAL, V28, P1578, DOI 10.1002/elan.201501178
   Zhu D., 2018, ELECTROANAL, V30, P1
NR 35
TC 4
Z9 4
U1 4
U2 42
PU WILEY-V C H VERLAG GMBH
PI WEINHEIM
PA POSTFACH 101161, 69451 WEINHEIM, GERMANY
SN 1040-0397
EI 1521-4109
J9 ELECTROANAL
JI Electroanalysis
PD OCT
PY 2018
VL 30
IS 10
BP 2427
EP 2433
DI 10.1002/elan.201800254
PG 7
WC Chemistry, Analytical; Electrochemistry
WE Science Citation Index Expanded (SCI-EXPANDED)
SC Chemistry; Electrochemistry
GA GW1SF
UT WOS:000446660400028
DA 2023-06-30
ER

PT J
AU Ensafi, AA
   Amini, M
   Rezaei, B
AF Ensafi, Ali A.
   Amini, Maryam
   Rezaei, Behzad
TI Impedimetric DNA-biosensor for the study of anti-cancer action of
   mitomycin C: Comparison between acid and electroreductive activation
SO BIOSENSORS & BIOELECTRONICS
LA English
DT Article
DE Mitomycin C; Electrochemical impedance spectroscopy; DNA-based
   biosensor; Activated Mitomycin C
ID CARBON NANOTUBES; METHYLENE-BLUE; MECHANISM; ELECTRODE; PROBE
AB An electrochemical protocol is described for direct monitoring of anti-cancer properties of MMC. Using electrochemical impedance spectroscopy, a pretreated pencil graphite electrode (PGE) modified with multiwall carbon nanotubes (MWCNTs) and poly(diallyldimethylmmonium chloride), PDDA, decorated with ds-DNA was employed in this study to identify DNA damages induced by MMC. The change in charge transfer resistance after incubation of the DNA-biosensor in MMC solution for a known time was used as indication of DNA damage. It was found that MMC did not interact with DNA. As MMC does not inherently possess any anti-cancer activity, it is, therefore, necessary to activate it by either of two ways: activation in acidic media or electrochemical activation. Incubation of DNA-modified electrode in activated MMC led to alterations in DNA and changes in its electrochemical properties (which forms the theme of the present study). Add and electroreductive MMC activations were compared and different adducts were subsequently generated, suggesting that the drug can bind to DNA in more than one way. Impedance spectroscopy was used for the first time as a novel technique for detecting DNA-drug adducts. (C) 2014 Elsevier B.V. All rights reserved.
C1 [Ensafi, Ali A.; Amini, Maryam; Rezaei, Behzad] Isfahan Univ Technol, Dept Chem, Esfahan 8415683111, Iran.
C3 Isfahan University of Technology
RP Ensafi, AA (通讯作者)，Isfahan Univ Technol, Dept Chem, Esfahan 8415683111, Iran.
EM Ensafi@cc.iut.ac.ir
RI REZAEI, BEHZAD/F-9957-2017; Ghiasvand, Alireza/D-8380-2017; Ensafi, Ali
   A./G-1475-2017; REZAEI, BEHZAD/AAE-2258-2019; Ensafi, Ali
   A./AAC-9741-2020
OI REZAEI, BEHZAD/0000-0003-0055-0486; Ghiasvand,
   Alireza/0000-0002-4570-7988; Ensafi, Ali A./0000-0002-1193-4090; REZAEI,
   BEHZAD/0000-0003-0055-0486; Ensafi, Ali A./0000-0002-1193-4090
FU Iran National Science Foundation (INSF) [92035176]
FX The authors wish to thank the Iran National Science Foundation (INSF)
   for their support (project no. 92035176).
CR ANDREWS PA, 1986, J AM CHEM SOC, V108, P4158, DOI 10.1021/ja00274a052
   [Anonymous], 2002, US PHARMACOPEIA NATL, P1241
   Balasubramanian K, 2005, SMALL, V1, P180, DOI 10.1002/smll.200400118
   Bargonetti J, 2010, J NUCLEIC ACIDS, V2010, DOI 10.4061/2010/698960
   Bolenz C, 2006, EXPERT REV ANTICANC, V6, P1273, DOI 10.1586/14737140.6.8.1273
   Bradner WT, 2001, CANCER TREAT REV, V27, P35, DOI 10.1053/ctrv.2000.0202
   Chicharro M, 2002, ANAL BIOANAL CHEM, V373, P277, DOI 10.1007/s00216-002-1345-4
   Datsyuk V, 2008, CARBON, V46, P833, DOI 10.1016/j.carbon.2008.02.012
   Ensafi AA, 2014, BIOSENS BIOELECTRON, V53, P43, DOI 10.1016/j.bios.2013.09.030
   Ensafi AA, 2013, SENSOR ACTUAT B-CHEM, V177, P862, DOI 10.1016/j.snb.2012.12.017
   Ensafi AA, 2013, ANAL CHEM, V85, P991, DOI 10.1021/ac302693j
   Ensafi AA, 2013, BIOSENS BIOELECTRON, V41, P627, DOI 10.1016/j.bios.2012.09.039
   Erdem A, 2013, INT J BIOL MACROMOL, V61, P295, DOI 10.1016/j.ijbiomac.2013.07.012
   FRANK W, 1960, CANCER CHEMOTH REP, P114
   Hajian R, 2009, J BRAZIL CHEM SOC, V20, P1399, DOI 10.1590/S0103-50532009000800003
   IYER VN, 1963, P NATL ACAD SCI USA, V50, P355, DOI 10.1073/pnas.50.2.355
   IYER VN, 1964, SCIENCE, V145, P55, DOI 10.1126/science.145.3627.55
   Kumar GS, 1996, J AM CHEM SOC, V118, P9209
   Li N, 2008, ELECTROCHIM ACTA, V54, P235, DOI 10.1016/j.electacta.2008.08.015
   Liu J, 1998, SCIENCE, V280, P1253, DOI 10.1126/science.280.5367.1253
   Marin D, 1998, BIOPHYS CHEM, V75, P87, DOI 10.1016/S0301-4622(98)00190-2
   Ozsoz M, 2003, ELECTROANAL, V15, P613, DOI 10.1002/elan.200390077
   RAO GM, 1977, J ELECTROCHEM SOC, V124, P199, DOI 10.1149/1.2133265
   Shieh YT, 2007, CARBON, V45, P1880, DOI 10.1016/j.carbon.2007.04.028
   Sirajuddin M, 2013, J PHOTOCH PHOTOBIO B, V124, P1, DOI 10.1016/j.jphotobiol.2013.03.013
   Tabaee Abtin, 2007, Curr Opin Otolaryngol Head Neck Surg, V15, P40, DOI 10.1097/MOO.0b013e328011bcae
   TEIJEIRO C, 1995, BIOELECTROCH BIOENER, V38, P77, DOI 10.1016/0302-4598(95)01791-C
   TOMASZ M, 1995, CHEM BIOL, V2, P575, DOI 10.1016/1074-5521(95)90120-5
   TOMASZ M, 1987, BIOCHEMISTRY-US, V26, P2010, DOI 10.1021/bi00381a034
   Tomasz M., 1993, MOL BASIS DRUG DNA A, P312
   Warner D, 2008, OTOLARYNG HEAD NECK, V138, P700, DOI 10.1016/j.otohns.2008.02.011
   Yunus G, 2013, CURR APPL PHYS, V13, P322, DOI 10.1016/j.cap.2012.05.020
NR 32
TC 17
Z9 17
U1 0
U2 65
PU ELSEVIER ADVANCED TECHNOLOGY
PI OXFORD
PA OXFORD FULFILLMENT CENTRE THE BOULEVARD, LANGFORD LANE, KIDLINGTON,
   OXFORD OX5 1GB, OXON, ENGLAND
SN 0956-5663
EI 1873-4235
J9 BIOSENS BIOELECTRON
JI Biosens. Bioelectron.
PD SEP 15
PY 2014
VL 59
BP 282
EP 288
DI 10.1016/j.bios.2014.03.041
PG 7
WC Biophysics; Biotechnology & Applied Microbiology; Chemistry, Analytical;
   Electrochemistry; Nanoscience & Nanotechnology
WE Science Citation Index Expanded (SCI-EXPANDED)
SC Biophysics; Biotechnology & Applied Microbiology; Chemistry;
   Electrochemistry; Science & Technology - Other Topics
GA AJ7CP
UT WOS:000337855100042
PM 24747202
DA 2023-06-30
ER

PT J
AU Zhang, SS
   Tan, QQ
   Li, F
   Zhang, XR
AF Zhang, Shusheng
   Tan, Qianqian
   Li, Feng
   Zhang, Xiaoru
TI Hybridization biosensor using
   diaquabis[N-(2-pyridinylmethyl)benzamide-kappa N-2,O]-cadmium(II)
   dinitrate as a new electroactive indicator for detection of human
   hepatitis B virus DNA
SO SENSORS AND ACTUATORS B-CHEMICAL
LA English
DT Article
DE electrochemical DNA biosensor; hepatitis B virus; hybridization;
   voltammetry; [CdL2](2+)
ID GOLD ELECTRODE; GENE DETECTION; NUCLEIC-ACIDS; COMPLEXES; PROBES;
   SENSOR; LABEL
AB The complex diaquabis[N-(2-pyridinylmethyl) benzamide-kappa(2) N,O]-cadmium(II) dinitrate {[CdL2(H2O)(2)](NO3)(2), where L=N-(2-pyridinylmethyl) benzamide} was synthesized and characterized by X-ray diffraction analysis. Fluorescence spectroscopy and voltammetry were used to probe the interaction between [CdL2](2+), and salmon sperm DNA. Results showed that [CdL2](2+) had excellent electrochemical activity on glassy carbon electrode (GCE) and could intercalate into the double helix of double-stranded DNA (dsDNA). In 0.2 mol L-1 NaAc-HAc media (pH 7.02), the binding ratio between [CdL2](2+) and salmon sperm DNA was calculated to be 2:1 and the binding constant was 25.56L(1/2) mol(-1/2). An electrochemical DNA biosensor for the detection of human hepatitis B virus (HBV) DNA fragment was developed. The biosensor relied on the covalent immobilization of the 21-mer single-stranded DNA (ssDNA) related to HBV gene on the modified glassy carbon electrode (GCE). Using [CdL2](2+) as novel electroactive indicator, the hybridization between the probe and its complementary ssDNA, as the target, was investigated by differential pulse voltammetry (DPV). Experiment with non-complementary oligonucleotides was carried out to assess the selectivity of the developed electrochemical DNA biosensor. The target HBV DNA could be quantified ranged from 1.01 x 10(-8) to 1.62 x 10(-6) mol L-1 with good linearity (gamma = 0.9962). The detection limit was 7.19 x 10(-9) mol L-1 (3 sigma, n = 11). (c) 2007 Elsevier B.V. All rights reserved.
C1 Qingdao Univ Sci & Technol, Coll Chem & Mol Engn, Qingdao 266042, Peoples R China.
C3 Qingdao University of Science & Technology
RP Zhang, SS (通讯作者)，Qingdao Univ Sci & Technol, Coll Chem & Mol Engn, Qingdao 266042, Peoples R China.
EM shushzhang@qust.edu.cn
RI Zhang, Shusheng/GRO-2963-2022
CR Armistead PM, 2000, ANAL CHEM, V72, P3764, DOI 10.1021/ac000051e
   CARTER MT, 1987, J AM CHEM SOC, V109, P7528, DOI 10.1021/ja00258a046
   CARTER MT, 1989, J AM CHEM SOC, V111, P8901, DOI 10.1021/ja00206a020
   Fekner T, 2004, J AM CHEM SOC, V126, P223, DOI 10.1021/ja030196d
   HASHIMOTO K, 1994, ANAL CHIM ACTA, V286, P219, DOI 10.1016/0003-2670(94)80163-0
   HASHIMOTO K, 1994, ANAL CHEM, V66, P3830, DOI 10.1021/ac00093a045
   JOHNSTON DH, 1995, J AM CHEM SOC, V117, P8933, DOI 10.1021/ja00140a006
   Ju HX, 2003, ANAL BIOCHEM, V313, P255, DOI 10.1016/S0003-2697(02)00625-5
   Kara P, 2002, ELECTROANAL, V14, P1685, DOI 10.1002/elan.200290011
   Kostecka P, 2004, BIOELECTROCHEMISTRY, V63, P245, DOI 10.1016/j.bioelechem.2003.11.005
   LANDEGREN U, 1988, SCIENCE, V242, P229, DOI 10.1126/science.3051381
   MILLAN KM, 1992, ELECTROANAL, V4, P929, DOI 10.1002/elan.1140041003
   MILLAN KM, 1993, ANAL CHEM, V65, P2317, DOI 10.1021/ac00065a025
   MILLAN KM, 1994, ANAL CHEM, V66, P2943, DOI 10.1021/ac00090a023
   Ohmichi T, 2005, BIOCHEMISTRY-US, V44, P7125, DOI 10.1021/bi0476782
   Palecek E, 1997, ELECTROANAL, V9, P990, DOI 10.1002/elan.1140091305
   Palecek E, 2002, TALANTA, V56, P809, DOI 10.1016/S0039-9140(01)00649-X
   PANKAJ S, 1997, ANAL CHEM, V69, P3552
   PINAR K, 2004, ANAL CHIM ACTA, V518, P69
   Poumaghi-Azar MH, 2006, ANAL CHIM ACTA, V570, P144, DOI 10.1016/j.aca.2006.04.067
   Qu F., 1997, ANAL CHIM ACTA, V344, P97
   Thorp HH, 1998, TRENDS BIOTECHNOL, V16, P117, DOI 10.1016/S0167-7799(97)01162-1
   Wang J, 1997, ELECTROANAL, V9, P395, DOI 10.1002/elan.1140090508
   Wang J, 1997, ANAL CHIM ACTA, V337, P41, DOI 10.1016/S0003-2670(96)00395-9
   Wang J, 1996, ANAL CHIM ACTA, V326, P141, DOI 10.1016/0003-2670(96)00042-6
   Wang SF, 2005, SENSOR ACTUAT B-CHEM, V104, P8, DOI 10.1016/j.snb.2004.04.091
   Wu J, 2005, SENSOR ACTUAT B-CHEM, V104, P43, DOI 10.1016/j.snb.2004.04.097
   Zhang SS, 2005, J INORG BIOCHEM, V99, P2340, DOI 10.1016/j.jinorgbio.2005.08.016
   Zhang XR, 2006, ACTA CRYSTALLOGR E, V62, pM185, DOI 10.1107/S1600536805042704
NR 29
TC 23
Z9 24
U1 1
U2 8
PU ELSEVIER SCIENCE SA
PI LAUSANNE
PA PO BOX 564, 1001 LAUSANNE, SWITZERLAND
SN 0925-4005
J9 SENSOR ACTUAT B-CHEM
JI Sens. Actuator B-Chem.
PD JUN 26
PY 2007
VL 124
IS 2
BP 290
EP 296
DI 10.1016/j.snb.2006.12.040
PG 7
WC Chemistry, Analytical; Electrochemistry; Instruments & Instrumentation
WE Science Citation Index Expanded (SCI-EXPANDED)
SC Chemistry; Electrochemistry; Instruments & Instrumentation
GA 185UL
UT WOS:000247735800002
DA 2023-06-30
ER

PT J
AU Campas, M
   Szydlowska, D
   Trojanowicz, M
   Marty, JL
AF Campas, Monica
   Szydlowska, Dorota
   Trojanowicz, Marek
   Marty, Jean-Louis
TI Enzyme inhibition-based biosensor for the electrochemical detection of
   microcystins in natural blooms of cyanobacteria
SO TALANTA
LA English
DT Article
DE microcystin (NIC); protein phosphatase 2A (PP2A); poly(vinyl alcohol)
   azide-unit pendant water-soluble photopolymer (PVA-AWP) entrapment;
   inhibition; catechyl monophosphate (CMP); electrochemical detection
ID LINKED-IMMUNOSORBENT-ASSAY; BLUE-GREEN-ALGAE; LIQUID-CHROMATOGRAPHY;
   DRINKING-WATER; DISPOSABLE BIOSENSOR; HEALTH-RISKS; PHOSPHATASE; TOXINS;
   HEPATOTOXINS; AERUGINOSA
AB An electrochemical biosensor for the detection of microcystin has been developed based on the inhibition of the protein phosphatase 2A (PP2A) by this cyanobacterial toxin. The enzyme has been immobilised by entrapment using a poly(vinyl alcohol) azide-unit pendant water-soluble photopolymer (PVA-AWP). Electrode supports and immobilisation conditions have been optimised by colorimetric assays, the highest immobilisation yields being obtained with screen-printed graphite electrodes and the 1:2 PP2A:PVA ratio. Catechyl monophosphate (CMP), a-naphthyl phosphate (alpha-NP) and 4-methylumbelliferyl phosphate (4-MUP) have been used as phosphorylated substrates to monitor the protein phosphatase activity by electrochemical methods, the former providing the highest chronoamperometric currents at appropriate working potentials (+450 mV versus Ag/AgCl). Incubation with standard microcystin solutions has demonstrated the inhibition of the immobilised enzyme, proportional to the toxin concentration. The standard inhibition curve has provided a 50% inhibition coefficient (IC50) of 83 mu g L-1, a limit of detection (LOD; 35% inhibition) of 37 mu g L-1, and 100% inhibition at about 1000 mu g L-1. Real samples of cyanobacterial blooms from the Tam River (Midi-Pyrenees, France) have been analysed using the developed amperometric biosensor and the toxin contents have been compared to those obtained by a conventional colorimetric protein phosphatase inhibition (PPI) assay and high-performance liquid chromatography (HPLC). The results clearly justify the use of the developed amperometric biosensor as screening method for microcystin detection. (C) 2006 Elsevier B.V. All rights reserved.
C1 Univ Perpignan, BIOMEM Grp, F-66860 Perpignan, France.
   Univ Warsaw, Dept Chem, Lab Flow Anal & Chromatog, PL-02093 Warsaw, Poland.
C3 Universite Perpignan Via Domitia; University of Warsaw
RP Campas, M (通讯作者)，Univ Perpignan, BIOMEM Grp, 52 Ave Paul Alduy, F-66860 Perpignan, France.
EM campas@univ-perp.fr
RI Trojanowicz, Marek/AAB-5219-2020; Campàs, Mònica/J-9900-2013
OI Trojanowicz, Marek/0000-0001-9098-2236; Campàs,
   Mònica/0000-0002-1220-7100
CR AN JS, 1994, TOXICON, V32, P1495, DOI 10.1016/0041-0101(94)90308-5
   Andreescu S, 2002, ANAL CHIM ACTA, V464, P171, DOI 10.1016/S0003-2670(02)00518-4
   [Anonymous], 1998, GUID DRINK WAT QUAL
   Barco M, 2002, J CHROMATOGR A, V959, P103, DOI 10.1016/S0021-9673(02)00405-3
   Bouaicha N, 2002, FOOD CHEM TOXICOL, V40, P1677, DOI 10.1016/S0278-6915(02)00103-5
   BROOKS WP, 1988, ENVIRON TECHNOL LETT, V9, P1343, DOI 10.1080/09593338809384699
   Campas M, 2005, BIOSENS BIOELECTRON, V20, P1520, DOI 10.1016/j.bios.2004.06.002
   CAMPBELL DL, 1994, ENVIRON TOXIC WATER, V9, P71, DOI 10.1002/tox.2530090109
   CARMICHAEL WW, 1992, J APPL BACTERIOL, V72, P445, DOI 10.1111/j.1365-2672.1992.tb01858.x
   Carmichael WW, 2001, ENVIRON HEALTH PERSP, V109, P663, DOI 10.2307/3454781
   CARMICHAEL WW, 1994, SCI AM, V270, P78, DOI 10.1038/scientificamerican0194-78
   Chorus I, 2000, J TOXICOL ENV HEAL B, V3, P323, DOI 10.1080/109374000436364
   CHU FS, 1990, J ASSOC OFF ANA CHEM, V73, P451
   Codd GA, 2000, ECOL ENG, V16, P51, DOI 10.1016/S0925-8574(00)00089-6
   Codd GA, 1999, TOXICON, V37, P1181, DOI 10.1016/S0041-0101(98)00244-X
   CODD GA, 1989, ADV WAT POL, P211
   Dawson RM, 1998, TOXICON, V36, P953, DOI 10.1016/S0041-0101(97)00102-5
   EDWARDS C, 1993, RAPID COMMUN MASS SP, V7, P714, DOI 10.1002/rcm.1290070807
   ERIKSSON JE, 1990, BIOCHEM BIOPH RES CO, V173, P1347, DOI 10.1016/S0006-291X(05)80936-2
   Falconer I. R., 1993, Algal toxins in seafood and drinking water., P165
   Falconer I. R., 1998, HDB ENV CHEM C, V5, P54
   Falconer Ian R., 1996, Phycologia, V35, P6, DOI 10.2216/i0031-8884-35-6S-6.1
   FALCONER IR, 1994, ENVIRON TOXIC WATER, V9, P131, DOI 10.1002/tox.2530090209
   FALCONER IR, 1992, TOXICON, V30, P790, DOI 10.1016/0041-0101(92)90016-X
   Fitzgeorge R. B., 1994, DETECTION METHODS CY, P69
   Gilroy DJ, 2000, ENVIRON HEALTH PERSP, V108, P435, DOI 10.2307/3454384
   Heresztyn T, 2001, WATER RES, V35, P3049, DOI 10.1016/S0043-1354(01)00018-5
   Hitzfeld BC, 2000, ENVIRON HEALTH PERSP, V108, P113, DOI 10.2307/3454636
   Jochimsen EM, 1998, NEW ENGL J MED, V338, P873, DOI 10.1056/NEJM199803263381304
   KONDO F, 1992, TOXICON, V30, P227, DOI 10.1016/0041-0101(92)90865-3
   Kreuzer MP, 1999, ANAL CHIM ACTA, V393, P95, DOI 10.1016/S0003-2670(98)00856-3
   Kuiper-Goodman T., 1999, TOXIC CYANOBACTERIA, P113
   Lambert T. W., 1994, Environmental Reviews, V2, P167
   LAWTON LA, 1994, ANALYST, V119, P1525, DOI 10.1039/an9941901525
   LI PCH, 2003, ENVIRON SCI TECHNOL, V37, P3214
   MACKINTOSH C, 1990, FEBS LETT, V264, P187, DOI 10.1016/0014-5793(90)80245-E
   Meriluoto J, 1998, J CHROMATOGR A, V810, P226, DOI 10.1016/S0021-9673(98)00203-9
   Nagata Satoshi, 1995, Natural Toxins, V3, P78, DOI 10.1002/nt.2620030204
   NOGUER T, 1995, ENZYME MICROB TECH, V17, P453, DOI 10.1016/0141-0229(94)00068-3
   Noguer T, 2002, J AOAC INT, V85, P1382
   Noguer T, 2001, ANAL LETT, V34, P513, DOI 10.1081/AL-100002592
   Noguer T, 1997, ANAL LETT, V30, P1069, DOI 10.1080/00032719708004039
   Noguer T, 1997, ANAL CHIM ACTA, V347, P63, DOI 10.1016/S0003-2670(97)00127-X
   Noguer T, 1999, ANAL LETT, V32, P1723, DOI 10.1080/00032719908542928
   Pearson M. J, 1990, WATER QUALITY SERIES
   Pelander A, 2000, WATER RES, V34, P2643, DOI 10.1016/S0043-1354(00)00006-3
   Pilotto LS, 1997, AUST NZ J PUBL HEAL, V21, P562, DOI 10.1111/j.1467-842X.1997.tb01755.x
   Pouria S, 1998, LANCET, V352, P21, DOI 10.1016/S0140-6736(97)12285-1
   Prepas EE, 1997, CAN J FISH AQUAT SCI, V54, P41, DOI 10.1139/cjfas-54-1-41
   RESSOM R, 1994, HLTH EFFECTS TOXIC C
   Rivasseau C, 1999, ANAL CHIM ACTA, V394, P243, DOI 10.1016/S0003-2670(99)00301-3
   SANO T, 1992, INT J ENVIRON AN CH, V49, P163, DOI 10.1080/03067319208027567
   Siren H, 1999, J CHROMATOGR A, V839, P203, DOI 10.1016/S0021-9673(99)00105-3
   SIVONEN K, 1999, TOXIC CYANOBACTERIA, V1, P41
   TSUJI K, 1994, TOXICON, V32, P1251, DOI 10.1016/0041-0101(94)90354-9
   Tsuji K, 2001, TOXICON, V39, P687, DOI 10.1016/S0041-0101(00)00196-3
   Ward CJ, 1997, FEMS MICROBIOL LETT, V153, P465, DOI 10.1016/S0378-1097(97)00290-5
   Welker M, 2002, ENVIRON TOXICOL, V17, P367, DOI 10.1002/tox.10073
   Wong BSF, 1999, CHEMOSPHERE, V38, P1113, DOI 10.1016/S0045-6535(98)00354-3
   Yan F, 2000, ANAL CHIM ACTA, V409, P247, DOI 10.1016/S0003-2670(99)00888-0
   YOSHIZAWA S, 1990, J CANCER RES CLIN, V116, P609, DOI 10.1007/BF01637082
   Yu S-Z, 1989, PRIMARY LIVER CANC, P30
   YU SZ, 1995, J GASTROEN HEPATOL, V10, P674, DOI 10.1111/j.1440-1746.1995.tb01370.x
   ZHUO S, 1993, J BIOL CHEM, V268, P17754
NR 64
TC 40
Z9 45
U1 4
U2 52
PU ELSEVIER
PI AMSTERDAM
PA RADARWEG 29, 1043 NX AMSTERDAM, NETHERLANDS
SN 0039-9140
EI 1873-3573
J9 TALANTA
JI Talanta
PD APR 15
PY 2007
VL 72
IS 1
BP 179
EP 186
DI 10.1016/j.talanta.2006.10.012
PG 8
WC Chemistry, Analytical
WE Science Citation Index Expanded (SCI-EXPANDED)
SC Chemistry
GA 164IB
UT WOS:000246225900024
PM 19071599
DA 2023-06-30
ER

PT J
AU Chen, JH
   Zhang, X
   Cai, SX
   Wu, DZ
   Lin, J
   Li, CY
   Zhang, J
AF Chen, Jing Hua
   Zhang, Xi
   Cai, Shuxian
   Wu, Dongzhi
   Lin, Jia
   Li, Chunyan
   Zhang, Jing
TI Label-free electrochemical biosensor using home-made
   10-methyl-3-nitro-acridone as indicator for picomolar detection of
   nuclear factor kappa B
SO BIOSENSORS & BIOELECTRONICS
LA English
DT Article
DE Electrochemical biosensor; 10-methyl-3-nitro-acridone; Nuclear factor
   kappa B
ID DNA-BINDING ACTIVITY; PLATINUM(II) COMPLEXES; ELECTRON; 2-NITROACRIDONE;
   PROTEIN; PROBE
AB A new acridone derivative 10-methyl-3-nitro-acridone (MNA) with excellent electrochemical activity was synthesized in this paper. Using it as an electrochemical indicator, a signal-on and label-free electrochemical biosensor was developed for picomolar determination of nuclear factor kappa B (NF-kappa B) in serum. Initially, linear double-stranded DNA (dsDNA) probes, which contain a protein-binding site specific to NF-kappa B, were self-assembled on the surface of a glass carbon electrode (GCE). If the NF-kappa B was absent, the dsDNA probes were cut into ss-DNA fragments by the digestion of ExoIII, resulting in a low electrochemical signal of MNA due to the weak binding affinity of MNA to ss-DNA. On the contrary, in the presence of NF-kappa B, it could bind with the dsDNA probes at the specific site and hinder the digestion of ExoIII, resulting in a significant increase of electrochemical response due to the intercalation of MNA into the dsDNA probes. By employing the above strategy, this sensor could detect as low as 40 pM NF-kappa B with high specificity. To the best of our knowledge, the proposed sensor is the first attempt to use acridone derivative as an electrochemical indicator for NF-kappa B detection, which may represent a promising path toward clinical diagnosis and drug developments. (C) 2013 Elsevier B.V. All rights reserved.
C1 [Chen, Jing Hua; Zhang, Xi; Cai, Shuxian; Wu, Dongzhi; Lin, Jia; Li, Chunyan] Fujian Med Univ, Fac Pharm, Dept Pharmaceut Anal, Fuzhou 350004, Fujian, Peoples R China.
   [Zhang, Jing] Fujian Agr & Forestry Univ, Fac Life Sci, Dept Biol & Chem, Fuzhou 350002, Fujian, Peoples R China.
C3 Fujian Medical University; Fujian Agriculture & Forestry University
RP Chen, JH (通讯作者)，Fujian Med Univ, Fac Pharm, Dept Pharmaceut Anal, Fuzhou 350004, Fujian, Peoples R China.
EM cjh_huaxue@126.com; 1601225385@qq.com
RI Li, Chun/HKW-1738-2023; Chen, Jing-Hua/J-5171-2019
OI Zhang, Xi/0000-0001-5777-2368
FU National Natural Science Foundation of China [21105012, 21205015,
   21375017]; National Science Foundation for Distinguished Young Scholars
   of Fujian Province [2013J06003]; Key Project of Fujian Science and
   Technology [2013Y0045]; National Science Foundation of Fujian Province
   [2011J01028]; Program for Fujian University Outstanding Youth Scientific
   Research [JA11105, JA10295]; Foundation of Fuzhou Science and Technology
   Bureau [2012-S-148]
FX The authors gratefully acknowledge the financial support of the National
   Natural Science Foundation of China (21105012, 21205015, 21375017), the
   National Science Foundation for Distinguished Young Scholars of Fujian
   Province (2013J06003), the Key Project of Fujian Science and Technology
   (2013Y0045), National Science Foundation of Fujian Province
   (2011J01028), Program for Fujian University Outstanding Youth Scientific
   Research (JA11105, JA10295), the Foundation of Fuzhou Science and
   Technology Bureau (2012-S-148).
CR Bard A.J., 1980, ELECTROCHEMICAL METH, P157
   Chen JH, 2008, ELECTROCHEM COMMUN, V10, P1448, DOI 10.1016/j.elecom.2008.07.035
   Chen JH, 2008, BIOSENS BIOELECTRON, V24, P349, DOI 10.1016/j.bios.2008.04.008
   Chen JH, 2007, TALANTA, V72, P1805, DOI 10.1016/j.talanta.2007.02.022
   Chen JH, 2007, ELECTROANAL, V19, P1765, DOI 10.1002/elan.200703929
   Cusumano M, 2006, INORG CHEM, V45, P230, DOI 10.1021/ic050880o
   Faller T, 1997, CHEM COMMUN, P1529, DOI 10.1039/a701787a
   Hayden MS, 2008, CELL, V132, P344, DOI 10.1016/j.cell.2008.01.020
   Hayden MS, 2004, GENE DEV, V18, P2195, DOI 10.1101/gad.1228704
   Holmlin RE, 1996, J AM CHEM SOC, V118, P5236, DOI 10.1021/ja953941y
   Kumar A, 2004, J MOL MED, V82, P434, DOI 10.1007/s00109-004-0555-y
   Leung CH, 2005, MOL PHARMACOL, V68, P286, DOI 10.1124/mol.105.012765
   Lim MH, 2009, INORG CHEM, V48, P5392, DOI 10.1021/ic900407n
   Liu JJ, 2012, NANOSCALE, V4, P3655, DOI 10.1039/c2nr30499f
   Long YF, 2007, TALANTA, V71, P1939, DOI 10.1016/j.talanta.2006.08.036
   Ma DL, 2011, NUCLEIC ACIDS RES, V39, DOI 10.1093/nar/gkr106
   Ma DL, 2009, J AM CHEM SOC, V131, P1835, DOI 10.1021/ja806045x
   MARQUEZ J, 1980, J APPL ELECTROCHEM, V10, P567, DOI 10.1007/BF00615477
   Menotta M, 2010, BIOSENS BIOELECTRON, V25, P2490, DOI 10.1016/j.bios.2010.04.022
   Pan Q, 2008, ANAL BIOCHEM, V375, P179, DOI 10.1016/j.ab.2007.12.006
   PAPAVASSILIOU AG, 1995, NEW ENGL J MED, V332, P45, DOI 10.1056/NEJM199501053320108
   Perkins ND, 2007, NAT REV MOL CELL BIO, V8, P49, DOI 10.1038/nrm2083
   Reymond JL, 1996, P NATL ACAD SCI USA, V93, P4251, DOI 10.1073/pnas.93.9.4251
   SCHMID RM, 1994, J BIOL CHEM, V269, P32162
   Shao FW, 2007, J AM CHEM SOC, V129, P14733, DOI 10.1021/ja0752437
   SHARP M, 1979, J ELECTROANAL CHEM, V95, P123, DOI 10.1016/S0022-0728(79)80227-2
   Shen M, 2012, ELECTROCHIM ACTA, V60, P309, DOI 10.1016/j.electacta.2011.11.047
   Wang JK, 2006, BIOTECHNIQUES, V41, P79, DOI 10.2144/000112218
   Wang ZH, 2008, ANALYST, V133, P998, DOI 10.1039/b809113g
   Zhou H, 2005, BIOPHYS CHEM, V114, P21, DOI 10.1016/j.bpc.2004.11.001
NR 30
TC 17
Z9 17
U1 3
U2 90
PU ELSEVIER ADVANCED TECHNOLOGY
PI OXFORD
PA OXFORD FULFILLMENT CENTRE THE BOULEVARD, LANGFORD LANE, KIDLINGTON,
   OXFORD OX5 1GB, OXON, ENGLAND
SN 0956-5663
EI 1873-4235
J9 BIOSENS BIOELECTRON
JI Biosens. Bioelectron.
PD MAR 15
PY 2014
VL 53
BP 12
EP 17
DI 10.1016/j.bios.2013.09.038
PG 6
WC Biophysics; Biotechnology & Applied Microbiology; Chemistry, Analytical;
   Electrochemistry; Nanoscience & Nanotechnology
WE Science Citation Index Expanded (SCI-EXPANDED)
SC Biophysics; Biotechnology & Applied Microbiology; Chemistry;
   Electrochemistry; Science & Technology - Other Topics
GA 292CZ
UT WOS:000329881100003
PM 24103574
DA 2023-06-30
ER

PT J
AU Tarasov, SE
   Emets, VV
   Kluyev, AL
   Andreev, VN
   Reshetilov, AN
AF Tarasov, S. E.
   Emets, V. V.
   Kluyev, A. L.
   Andreev, V. N.
   Reshetilov, A. N.
TI Impedancemetric Detection of Glucose Using a Biosensor Based on
   Screen-Printed Electrodes
SO PROTECTION OF METALS AND PHYSICAL CHEMISTRY OF SURFACES
LA English
DT Article
DE glucose oxidase; biosensors; impedance spectroscopy; electrodes produced
   by a matrix printing head
ID OXIDASE; SPECTROSCOPY; VOLTAMMETRY
AB This work deals with the creation of an enzyme biosensor based on electrochemical impedance spectroscopy (EIS) and the possibility of applying EIS in the quantitative determination of glucose using the screen-printed electrodes modified by glucose oxidase.
C1 [Tarasov, S. E.; Reshetilov, A. N.] Russian Acad Sci, Skryabin Inst Biochem & Physiol Microorganisms, Pushchino 142290, Moscow Oblast, Russia.
   [Emets, V. V.; Kluyev, A. L.; Andreev, V. N.] Russian Acad Sci, Frumkin Inst Phys Chem & Electrochem, Moscow 119071, Russia.
   [Tarasov, S. E.; Reshetilov, A. N.] Russian Acad Sci, Kotelnikov Inst Radio Engn & Elect, Moscow 125009, Russia.
C3 Russian Academy of Sciences; Pushchino Scientific Center for Biological
   Research (PSCBI) of the Russian Academy of Sciences; Russian Academy of
   Sciences; Frumkin Institute of Physical Chemistry & Electrochemistry;
   Kotelnikov Institute of Radioengineering & Electronics; Russian Academy
   of Sciences
RP Tarasov, SE (通讯作者)，Russian Acad Sci, Skryabin Inst Biochem & Physiol Microorganisms, Pushchino 142290, Moscow Oblast, Russia.; Tarasov, SE (通讯作者)，Russian Acad Sci, Kotelnikov Inst Radio Engn & Elect, Moscow 125009, Russia.
EM setar25@gmail.com; Victoremets@mail.ru
RI Tarasov, Sergei/K-1786-2015; Reshetilov, Anatoly/D-7893-2014; Andreev,
   Vladimir N/C-5055-2015
OI Tarasov, Sergei/0000-0002-1737-9403; Reshetilov,
   Anatoly/0000-0002-9607-253X; Andreev, Vladimir N/0000-0002-2689-4028;
   Emets, Victor/0000-0003-2746-449X
CR Alfonta L, 2000, ANAL CHEM, V72, P927, DOI 10.1021/ac990439d
   Bard A. J., 2001, ELECTROCHEMICAL METH
   Barsoukov E, 2005, IMPEDANCE SPECTROSCOPY: THEORY, EXPERIMENT, AND APPLICATIONS, 2ND EDITION, pXII
   BOHMHAMMEL K, 1993, THERMOCHIM ACTA, V217, P1, DOI 10.1016/0040-6031(93)85092-N
   Daniels J.S., 2010, INTEGRATED BIOSENSOR
   Deng SY, 2009, BIOSENS BIOELECTRON, V25, P373, DOI 10.1016/j.bios.2009.07.016
   Renedo OD, 2007, ANAL CHIM ACTA, V589, P255, DOI 10.1016/j.aca.2007.02.069
   GREGG BA, 1990, ANAL CHEM, V62, P258, DOI 10.1021/ac00202a007
   Gutorov MA, 2016, PROT MET PHYS CHEM+, V52, P684, DOI 10.1134/S2070205116040158
   HELLER A, 1992, J PHYS CHEM-US, V96, P3579, DOI 10.1021/j100188a007
   Kang XH, 2009, BIOSENS BIOELECTRON, V25, P901, DOI 10.1016/j.bios.2009.09.004
   Mansfeld F, 2007, ELECTROCHIM ACTA, V52, P7670, DOI 10.1016/j.electacta.2007.05.006
   Ng LT, 2001, J APPL POLYM SCI, V79, P466
   Peng JH, 2011, BIOSENS BIOELECTRON, V28, P414, DOI 10.1016/j.bios.2011.07.057
   Shervedani RK, 2006, BIOELECTROCHEMISTRY, V69, P201, DOI 10.1016/j.bioelechem.2006.01.003
   Tang YM, 2008, J APPL ELECTROCHEM, V38, P1553, DOI 10.1007/s10800-008-9603-6
   Turner A. P. F., 1987, BIOSENSORS FUNDAMENT
   Wang GF, 2013, MICROCHIM ACTA, V180, P161, DOI 10.1007/s00604-012-0923-1
   Wang J, 2008, CHEM REV, V108, P814, DOI 10.1021/cr068123a
   Zeng XD, 2009, BIOSENS BIOELECTRON, V24, P2898, DOI 10.1016/j.bios.2009.02.027
NR 20
TC 2
Z9 2
U1 5
U2 36
PU MAIK NAUKA/INTERPERIODICA/SPRINGER
PI NEW YORK
PA 233 SPRING ST, NEW YORK, NY 10013-1578 USA
SN 2070-2051
EI 2070-206X
J9 PROT MET PHYS CHEM+
JI Prot. Met. Phys. Chem. Surf.
PD NOV
PY 2018
VL 54
IS 6
BP 1217
EP 1220
DI 10.1134/S2070205118060242
PG 4
WC Metallurgy & Metallurgical Engineering
WE Science Citation Index Expanded (SCI-EXPANDED)
SC Metallurgy & Metallurgical Engineering
GA HH4BD
UT WOS:000455664200026
DA 2023-06-30
ER

PT J
AU Niu, SY
   Wu, ML
   Bi, S
   Zhang, SS
AF Niu, Shuyan
   Wu, Mingliang
   Bi, Sai
   Zhang, Shusheng
TI Reaction of Cd(II)-Morin with dsDNA for biosensing of ssDNA oligomers
   with complementary, GCE-immobilized ssDNA
SO BIOELECTROCHEMISTRY
LA English
DT Article
DE electrochemical DNA biosensor; morin; cadmium; DNA hybridization
   detection; differential pulse voltammetry
ID ELECTROCHEMICAL DNA BIOSENSOR; MORIN HYDRATE; COMPLEXES; HYBRIDIZATION;
   TEMPERATURE; BEHAVIOR; VIRUSES; SYSTEM; LABEL; CELLS
AB In this work, the complex cadmium(II)-morin was synthesized and its interaction with double-stranded salmon sperm DNA was studied by electrochemical methods on glassy carbon electrode (GCE). It was shown that Cd(II)-Morin with high electrochemical activity can intercalate into the double-helix DNA, and the binding stoichiometry and equilibrium dissociation constant according to the Hill model for cooperative binding were calculated to be 1.761 and 2.5 x 10(-5) M, respectively. Using Cd(II)-Morin as a novel hybridization indicator, the hybridization between the probe and its complementary and mismatched sequence was investigated by differential pulse voltammetry (DPV), which was to access the selectivity of the developed electrochemical DNA biosensor. The complementary target ssDNA could be quantified over the range from 2.69 x 10(-8) M to 9.16 x 10(-7) M with a linear correlation of 0.9971 and a detection limit of 9.30 x 10(-9) M. These results demonstrated that the Cd(II)-Morin indicator provides great promise for the rapid and selective measurement of the target DNA. (C) 2008 Elsevier B.V. All rights reserved.
C1 [Niu, Shuyan; Wu, Mingliang; Bi, Sai; Zhang, Shusheng] Qingdao Univ Sci & Technol, Minist Educ, Key Lab Ecochem Engn, Coll Chem & Mol Engn, Qingdao 266042, Peoples R China.
C3 Qingdao University of Science & Technology
RP Zhang, SS (通讯作者)，Qingdao Univ Sci & Technol, Minist Educ, Key Lab Ecochem Engn, Coll Chem & Mol Engn, Qingdao 266042, Peoples R China.
EM shushzhang@126.com
RI Zhang, Shusheng/GRO-2963-2022; Zhang, Shusheng/V-4660-2018
OI Zhang, Shusheng/0000-0002-8416-8331
CR AHMED MJ, 1995, TALANTA, V42, P1135, DOI 10.1016/0039-9140(95)01554-O
   Binbuga N, 2007, INORG CHIM ACTA, V360, P2339, DOI 10.1016/j.ica.2006.11.018
   CARTER MT, 1989, J AM CHEM SOC, V111, P8901, DOI 10.1021/ja00206a020
   Chang HX, 2007, ANAL CHEM, V79, P5111, DOI 10.1021/ac070639m
   del Pozo MV, 2005, ANAL CHEM, V77, P2550, DOI 10.1021/ac0489263
   Erdem A, 2007, TALANTA, V74, P318, DOI 10.1016/j.talanta.2007.10.012
   Fang SH, 2003, LIFE SCI, V74, P743, DOI 10.1016/j.lfs.2003.07.017
   Frankfurt OS, 2001, J IMMUNOL METHODS, V253, P133, DOI 10.1016/S0022-1759(01)00387-8
   Kang JW, 2006, J PHARMACEUT BIOMED, V40, P1166, DOI 10.1016/j.jpba.2005.08.030
   Kara P, 2004, ANAL CHIM ACTA, V518, P69, DOI 10.1016/j.aca.2004.04.004
   Kara P, 2002, ELECTROANAL, V14, P1685, DOI 10.1002/elan.200290011
   Kok LDS, 2000, LIFE SCI, V67, P91, DOI 10.1016/S0024-3205(00)00605-6
   LANDEGREN U, 1988, SCIENCE, V242, P229, DOI 10.1126/science.3051381
   Liu DJ, 2004, LANGMUIR, V20, P5905, DOI 10.1021/la049605p
   Liu JM, 2006, ANAL CHIM ACTA, V561, P191, DOI 10.1016/j.aca.2006.01.004
   Liu RT, 2001, ANAL CHIM ACTA, V448, P85, DOI 10.1016/S0003-2670(01)01333-2
   Michaud V, 2007, J VIROL METHODS, V146, P257, DOI 10.1016/j.jviromet.2007.07.006
   MILLAN KM, 1993, ANAL CHEM, V65, P2317, DOI 10.1021/ac00065a025
   PANKAJ S, 1997, ANAL CHEM, V69, P3552
   Parihar VK, 2007, EUR J PHARMACOL, V557, P58, DOI 10.1016/j.ejphar.2006.09.073
   Poumaghi-Azar MH, 2006, ANAL CHIM ACTA, V570, P144, DOI 10.1016/j.aca.2006.04.067
   Qu F., 1997, ANAL CHIM ACTA, V344, P97
   Ryan P, 2008, J INORG BIOCHEM, V102, P127, DOI 10.1016/j.jinorgbio.2007.07.041
   SAARI LA, 1983, ANAL CHEM, V55, P667, DOI 10.1021/ac00255a020
   Shams E, 2004, ANAL CHIM ACTA, V501, P119, DOI 10.1016/j.aca.2003.09.010
   Sivaramakrishnan V, 2008, CHEM-BIOL INTERACT, V171, P79, DOI 10.1016/j.cbi.2007.09.003
   Song YM, 2000, SPECTROCHIM ACTA A, V56, P2491, DOI 10.1016/S1386-1425(00)00340-1
   Song YM, 2003, TRANSIT METAL CHEM, V28, P712, DOI 10.1023/A:1025418332121
   Song YM, 2002, J INORG BIOCHEM, V91, P470, DOI 10.1016/S0162-0134(02)00425-7
   STRATTON YWL, 2004, TOXICOL LETT, V150, P29
   Wang F, 2007, BIOELECTROCHEMISTRY, V70, P356, DOI 10.1016/j.bioelechem.2006.05.003
   Wang J, 1996, ANAL CHEM, V68, P2629, DOI 10.1021/ac9602433
   Wong ELS, 2006, ANAL CHEM, V78, P2138, DOI 10.1021/ac0509096
   Woznicka E, 2007, J INORG BIOCHEM, V101, P774, DOI 10.1016/j.jinorgbio.2007.01.005
   Wu T.W., 1996, LIFE SCI, V58, P17
   WU TW, 1995, BIOCHEM PHARMACOL, V49, P537, DOI 10.1016/0006-2952(94)00446-S
   Zhang Q, 1996, TRANSIT METAL CHEM, V21, P23
NR 37
TC 5
Z9 5
U1 0
U2 8
PU ELSEVIER SCIENCE SA
PI LAUSANNE
PA PO BOX 564, 1001 LAUSANNE, SWITZERLAND
SN 1567-5394
J9 BIOELECTROCHEMISTRY
JI Bioelectrochemistry
PD JUN
PY 2008
VL 73
IS 1
BP 64
EP 69
DI 10.1016/j.bioelechem.2008.04.021
PG 6
WC Biochemistry & Molecular Biology; Biology; Biophysics; Electrochemistry
WE Science Citation Index Expanded (SCI-EXPANDED)
SC Biochemistry & Molecular Biology; Life Sciences & Biomedicine - Other
   Topics; Biophysics; Electrochemistry
GA 325UN
UT WOS:000257613900011
PM 18515188
DA 2023-06-30
ER

PT J
AU Zhao, HJ
   Liu, TT
   Cui, L
   Li, YH
   Yang, F
   Zhang, XM
AF Zhao, Huijuan
   Liu, Tingting
   Cui, Lin
   Li, Yanhong
   Yang, Fei
   Zhang, Xiaomei
TI Label-free and dual-amplified electrochemical bioanalysis of MUC1 based
   on an inorganic-organic polymer hybrid mimic peroxidase
   (AuNPs@Cu7S4@Cu/Mn-AzoPPOP) and catalytic hairpin assembly
SO SENSORS AND ACTUATORS B-CHEMICAL
LA English
DT Article
DE Electrochemical biosensor; Porphyrin-based porous organic polymer;
   Inorganic-organic hybrid mimic peroxidase; Mucin 1 (MUC1); Copper
   sulfides nanomaterials
ID OXIDE; ELECTROCHEMILUMINESCENCE; APTASENSOR; FRAMEWORKS; PORPHYRIN;
   BIOSENSOR; OXIDATION; HEMIN
AB We constructed a label-free and dual-amplified electrochemical bioanalysis for ultrasensitive detection of mucin 1 (MUC1, a tumor biomarker for lung cancer, breast cancer, and ovarian cancer) based on an inorganic-organic polymer hybrid mimic peroxidase (AuNPs@Cu7S4@Cu/Mn-AzoPPOP) and catalytic hairpin assembly (CHA). The organic porous polymer (Cu/Mn-AzoPPOP) has a high surface area, which can load large amounts of Cu7S4 and Au nanopartibcles (AuNPs). The formed inorganic-organic nanocomposite (AuNPs@Cu7S4@Cu/Mn-AzoPPOP) can not only serve as an electrochemical probe but also possesses significantly enhanced peroxidase-like performance, compared with that of only Cu7S4 and only Cu/Mn-AzoPPOP. AuNPs@Cu7S4@Cu/Mn-AzoPPOP had high sensitivity towards the reduction of H2O2 by means of differential pulse voltammetry (DPV) and chronoamperometry (CA). Based on the specific recognition between MUC1 and aptamers and its following cyclic reuse by simple strand displacement of CHA, further electrochemical signal amplification was achieved. The fabricated biosensor displayed ultra-sensitivity and highly selectivity for MUC1 determination, ranging from 1 fg/mL to 10 pg/mL, with low detection limits of 0.72 fg/mL (DPV) and 0.82 fg/mL (CA), respectively. Additionally, the proposed biosensor could also retain good performance in spiked serum samples, which implied its great promise for application in biomedical fields.
C1 [Zhao, Huijuan; Liu, Tingting; Li, Yanhong; Zhang, Xiaomei] Shandong Univ, Sch Chem & Chem Engn, Jinan 250100, Shandong, Peoples R China.
   [Cui, Lin] Shandong Normal Univ, Coll Chem Chem Engn & Mat Sci, Jinan 250014, Shandong, Peoples R China.
   [Yang, Fei] Shandong Univ, Sch Pharmaceut Sci, Jinan 250012, Peoples R China.
C3 Shandong University; Shandong Normal University; Shandong University
RP Zhang, XM (通讯作者)，Shandong Univ, Sch Chem & Chem Engn, Jinan 250100, Shandong, Peoples R China.; Cui, L (通讯作者)，Shandong Normal Univ, Coll Chem Chem Engn & Mat Sci, Jinan 250014, Shandong, Peoples R China.; Yang, F (通讯作者)，Shandong Univ, Sch Pharmaceut Sci, Jinan 250012, Peoples R China.
EM zpbzcl@126.com; yangfei@sdu.edu.cn; zhangxiaomei@sdu.edu.cn
RI Liu, Yiming/ISU-3780-2023
FU National Natural Science Foundation of China [21977064, 21472117];
   Shandong Provincial Key Research and Development Program (Major
   Scientific and Technological Inno-vation Project) [2019JZZY010804];
   Scientific and Technolog-ical Projects of Shandong Province
   [2019GHY112028]; Open Project of State Key Laboratory of Infrared
   Physics [M201701]; China Post-doctoral Science Foundation [2019TQ0189]
FX This work was supported by the National Natural Science Foundation of
   China (21977064 and 21472117) , Shandong Provincial Key Research and
   Development Program (Major Scientific and Technological Inno-vation
   Project) (NO. 2019JZZY010804) , the Scientific and Technolog-ical
   Projects of Shandong Province (2019GHY112028) , Open Project of State
   Key Laboratory of Infrared Physics (M201701) and China Post-doctoral
   Science Foundation (2019TQ0189) .
CR Ambrosi A, 2007, ANAL CHEM, V79, P5232, DOI 10.1021/ac070357m
   Benedito FL, 2003, APPL CATAL A-GEN, V250, P1, DOI 10.1016/S0926-860X(02)00663-4
   Bharti A, 2020, ANAL CHIM ACTA, V1097, P186, DOI 10.1016/j.aca.2019.11.005
   Chen L, 2011, ADV MATER, V23, P3149, DOI 10.1002/adma.201100974
   Chen L, 2010, J AM CHEM SOC, V132, P9138, DOI 10.1021/ja1028556
   Chen YL, 2021, J HAZARD MATER, V406, DOI 10.1016/j.jhazmat.2020.124769
   Ding CF, 2019, ANAL CHEM, V91, P15846, DOI 10.1021/acs.analchem.9b04206
   Feng JJ, 2015, CHEM COMMUN, V51, P14761, DOI 10.1039/c5cc05255f
   Feng Z, 2015, J MOL CATAL A-CHEM, V410, P221, DOI 10.1016/j.molcata.2015.09.027
   Hatami Z, 2019, BIOSENS BIOELECTRON, V141, DOI 10.1016/j.bios.2019.111433
   He Y, 2012, NANOSCALE, V4, P2054, DOI 10.1039/c2nr12061e
   Jiang XY, 2017, ANAL CHEM, V89, P4280, DOI 10.1021/acs.analchem.7b00347
   Jiang Y, 2013, J AM CHEM SOC, V135, P7430, DOI 10.1021/ja4023978
   Junge K, 2011, CHEM COMMUN, V47, P4849, DOI 10.1039/c0cc05733a
   Lai WQ, 2016, BIOSENS BIOELECTRON, V80, P249, DOI 10.1016/j.bios.2016.01.088
   Li DK, 2020, ACS APPL MATER INTER, V12, P8989, DOI 10.1021/acsami.9b20102
   Li H, 2016, CHEM-EUR J, V22, P11863, DOI 10.1002/chem.201602337
   Li SQ, 2020, ACS APPL MATER INTER, V12, P2581, DOI 10.1021/acsami.9b20275
   Li YY, 2020, BIOSENS BIOELECTRON, V163, DOI 10.1016/j.bios.2020.112280
   Li YY, 2018, ACS APPL MATER INTER, V10, P38791, DOI 10.1021/acsami.8b14908
   Lian ZC, 2019, J AM CHEM SOC, V141, P2446, DOI 10.1021/jacs.8b11544
   Liao XJ, 2019, ELECTROCHEM COMMUN, V100, P60, DOI 10.1016/j.elecom.2019.01.020
   Liu JM, 2019, SMALL, V15, DOI 10.1002/smll.201902989
   Liu TT, 2020, BIOSENS BIOELECTRON, V154, DOI 10.1016/j.bios.2020.112014
   Liu ZT, 2018, SENSOR ACTUAT B-CHEM, V274, P110, DOI 10.1016/j.snb.2018.07.121
   Lv H, 2019, BIOSENS BIOELECTRON, V133, P72, DOI 10.1016/j.bios.2019.03.033
   Lyu HY, 2020, ACS SUSTAIN CHEM ENG, V8, P9404, DOI 10.1021/acssuschemeng.0c02151
   Ma JP, 2020, ACS APPL MATER INTER, V12, P58105, DOI 10.1021/acsami.0c09254
   Nie YM, 2019, ANAL CHEM, V91, P3452, DOI 10.1021/acs.analchem.8b05001
   Pal S, 2017, ADV FUNCT MATER, V27, DOI 10.1002/adfm.201606632
   Su S, 2017, BIOSENS BIOELECTRON, V94, P552, DOI 10.1016/j.bios.2017.03.040
   Sun J., ACS APPL MATER INTER, V3, P3645
   Tian L, 2020, ACS APPL MATER INTER, V12, P52713, DOI 10.1021/acsami.0c15898
   Topkaya SN, 2016, ELECTROANAL, V28, P1402, DOI 10.1002/elan.201501174
   Wang QG, 2007, ANGEW CHEM INT EDIT, V46, P4285, DOI 10.1002/anie.200700404
   Wu FS, 2019, ACS APPL MATER INTER, V11, P21408, DOI 10.1021/acsami.9b06866
   Xue T, 2012, ANGEW CHEM INT EDIT, V51, P3822, DOI 10.1002/anie.201108400
   Yang LX, 2019, COLLOID SURFACE B, V182, DOI 10.1016/j.colsurfb.2019.110345
   Zhang G., BIOSENS BIOELECTRON
   Zhang G., BIOSENS BIOELECTRON
   Zhang S, 2021, COORDIN CHEM REV, V439, DOI 10.1016/j.ccr.2021.213948
   Zhao RN, 2019, TALANTA, V200, P503, DOI 10.1016/j.talanta.2019.03.012
   Zhao Y, 2017, MICROCHIM ACTA, V184, P107, DOI 10.1007/s00604-016-2002-5
   Zheng JX, 2019, ANAL CHIM ACTA, V1086, P75, DOI 10.1016/j.aca.2019.08.019
NR 44
TC 12
Z9 12
U1 13
U2 63
PU ELSEVIER SCIENCE SA
PI LAUSANNE
PA PO BOX 564, 1001 LAUSANNE, SWITZERLAND
EI 0925-4005
J9 SENSOR ACTUAT B-CHEM
JI Sens. Actuator B-Chem.
PD OCT 15
PY 2021
VL 345
AR 130332
DI 10.1016/j.snb.2021.130332
EA JUL 2021
PG 9
WC Chemistry, Analytical; Electrochemistry; Instruments & Instrumentation
WE Science Citation Index Expanded (SCI-EXPANDED)
SC Chemistry; Electrochemistry; Instruments & Instrumentation
GA UB0AB
UT WOS:000685514300006
DA 2023-06-30
ER

PT J
AU Lu, X
   Li, YS
   Tao, L
   Song, DD
   Wang, YZ
   Li, Y
   Gao, FM
AF Lu, Xiong
   Li, Yanshan
   Tao, Lu
   Song, Dandan
   Wang, Yuanzhe
   Li, Yan
   Gao, Faming
TI Amorphous metal boride as a novel platform for acetylcholinesterase
   biosensor development and detection of organophosphate pesticides
SO NANOTECHNOLOGY
LA English
DT Article
DE sensor; boride; pesticides
ID REDUCED GRAPHENE OXIDE; ULTRASENSITIVE DETECTION; NANOCOMPOSITES;
   IMMOBILIZATION; NANOPARTICLES; NANOMATERIALS; NANOSENSOR; ELECTRODE;
   NANORODS; SURFACE
AB The exploration of new materials for modifying electrodes is important to advance electrochemical biosensors. Herein, we demonstrated that amorphous bimetallic boride material (Co-2Ni-B) prepared by a simple and facile aqueous reaction is an efficient matrix to immobilize acetylcholinesterase (AChE) to construct a biosensor for the determination of organophosphate pesticides. The effects of different composition and crystallinity on its electrochemical performance are investigated, and the optimization studies of the biological transducer were also discussed. Under optimal conditions, the fabricated sensor showed good analytical performance for the determination of chlorpyrifos with a low limit of detection (2.83 pM) and a wide linear range (3 pM-300 nM). The proposed biosensor also demonstrated high reproducibility, stability and accuracy. The impressive performance was due to the excellent conductivity and the unique amorphous bimetal-metalloid complex nanostructure. These results introduce a new class of promising materials as a robust platform for biosensor applications.
C1 [Lu, Xiong; Li, Yanshan; Tao, Lu; Song, Dandan; Wang, Yuanzhe; Li, Yan; Gao, Faming] Yanshan Univ, Dept Appl Chem, Key Lab Appl Chem, Qinhuangdao 066004, Peoples R China.
C3 Yanshan University
RP Gao, FM (通讯作者)，Yanshan Univ, Dept Appl Chem, Key Lab Appl Chem, Qinhuangdao 066004, Peoples R China.
EM fmgao@ysu.edu.cn
FU National Natural Science Foundation of China [21875205, 21671168];
   Natural Science Foundation of Hebei [B2016203498, 17964403D]
FX The authors acknowledge the financial support from the National Natural
   Science Foundation of China (Grant Nos. 21875205, 21671168) and the
   Natural Science Foundation of Hebei (Grant Nos. B2016203498, 17964403D).
CR Aragay G, 2012, CHEM REV, V112, P5317, DOI 10.1021/cr300020c
   Bondzic A M, 2013, CURR NEUROPHARMACOL, V11, P315
   Caballero-Diaz E, 2017, SENSOR ACTUAT B-CHEM, V240, P90, DOI 10.1016/j.snb.2016.08.153
   Carenco S, 2013, CHEM REV, V113, P7981, DOI 10.1021/cr400020d
   Chauhan N, 2012, ELECTROCHIM ACTA, V67, P79, DOI 10.1016/j.electacta.2012.02.012
   Chen RN, 2017, J POWER SOURCES, V341, P75, DOI 10.1016/j.jpowsour.2016.11.108
   Cui HF, 2018, BIOSENS BIOELECTRON, V99, P223, DOI 10.1016/j.bios.2017.07.068
   Guler M, 2017, ELECTROCHIM ACTA, V240, P129, DOI 10.1016/j.electacta.2017.04.069
   He DP, 2016, NAT COMMUN, V7, DOI 10.1038/ncomms12362
   Istamboulie G, 2010, CHEMOSPHERE, V78, P1, DOI 10.1016/j.chemosphere.2009.10.037
   Jeyapragasam T, 2014, SENSOR ACTUAT B-CHEM, V191, P681, DOI 10.1016/j.snb.2013.10.054
   Jiang T, 2015, DALTON T, V44, P7606, DOI 10.1039/c4dt03774j
   Kumar P, 2015, BIOSENS BIOELECTRON, V70, P469, DOI 10.1016/j.bios.2015.03.066
   Kurbanoglu S, 2017, BIOSENS BIOELECTRON, V89, P886, DOI 10.1016/j.bios.2016.09.102
   Li LH, 2016, NANO ENERGY, V27, P103, DOI 10.1016/j.nanoen.2016.06.054
   Li YP, 2013, SENSOR ACTUAT B-CHEM, V185, P706, DOI 10.1016/j.snb.2013.05.061
   Liang X, 2017, NANOSCALE, V9, P8879, DOI 10.1039/c7nr01891f
   Liu CY, 2011, ANAL CHEM, V83, P6778, DOI 10.1021/ac201462d
   Liu T, 2011, SENSOR ACTUAT B-CHEM, V160, P1255, DOI 10.1016/j.snb.2011.09.059
   Lu X, 2018, SENSOR ACTUAT B-CHEM, V255, P2575, DOI 10.1016/j.snb.2017.09.063
   Maduraiveeran G, 2018, BIOSENS BIOELECTRON, V103, P113, DOI 10.1016/j.bios.2017.12.031
   Masa J, 2017, ADV ENERGY MATER, V7, DOI 10.1002/aenm.201700381
   Masa J, 2016, ADV ENERGY MATER, V6, DOI 10.1002/aenm.201502313
   Nasir MZM, 2017, ACS NANO, V11, P5774, DOI 10.1021/acsnano.7b01364
   Nsanzimana JMV, 2018, ADV ENERGY MATER, V8, DOI 10.1002/aenm.201701475
   Peng L, 2017, BIOSENS BIOELECTRON, V92, P563, DOI 10.1016/j.bios.2016.10.059
   Roca M, 2014, J CHROMATOGR A, V1374, P66, DOI 10.1016/j.chroma.2014.11.010
   Rotariu L, 2012, ANAL CHIM ACTA, V748, P81, DOI 10.1016/j.aca.2012.08.045
   Schulze H, 2003, BIOSENS BIOELECTRON, V18, P201, DOI 10.1016/S0956-5663(02)00184-7
   Sigolaeva LV, 2017, ANAL CHEM, V89, P6092, DOI 10.1021/acs.analchem.7b00732
   Song DD, 2017, ANAL CHIM ACTA, V982, P168, DOI 10.1016/j.aca.2017.06.004
   Sundarmurugassan R, 2016, SENSOR ACTUAT B-CHEM, V230, P306, DOI 10.1016/j.snb.2016.02.066
   Upadhyay S, 2009, BIOSENS BIOELECTRON, V25, P832, DOI 10.1016/j.bios.2009.08.036
   Wei M, 2015, SENSOR ACTUAT B-CHEM, V211, P290, DOI 10.1016/j.snb.2015.01.112
   Wu LX, 2018, BIOSENS BIOELECTRON, V107, P69, DOI 10.1016/j.bios.2018.02.021
   Wu S, 2013, SENSOR ACTUAT B-CHEM, V177, P724, DOI 10.1016/j.snb.2012.11.069
   Yu GX, 2015, BIOSENS BIOELECTRON, V68, P288, DOI 10.1016/j.bios.2015.01.005
   Zamfir LG, 2011, BIOSENS BIOELECTRON, V26, P3692, DOI 10.1016/j.bios.2011.02.001
   Zhai C, 2013, BIOSENS BIOELECTRON, V42, P124, DOI 10.1016/j.bios.2012.10.058
   Zhang SX, 2016, BIOSENS BIOELECTRON, V85, P457, DOI 10.1016/j.bios.2016.05.040
   Zhang Y, 2017, J ELECTROCHEM SOC, V164, pB48, DOI 10.1149/2.0801702jes
   Zhao HY, 2015, BIOSENS BIOELECTRON, V65, P23, DOI 10.1016/j.bios.2014.10.007
   Zhou LY, 2017, BIOCHEM ENG J, V128, P243, DOI 10.1016/j.bej.2017.10.008
   Zhou T, 2012, ANAL CHEM, V84, P5816, DOI 10.1021/ac301274r
NR 44
TC 25
Z9 25
U1 4
U2 138
PU IOP PUBLISHING LTD
PI BRISTOL
PA TEMPLE CIRCUS, TEMPLE WAY, BRISTOL BS1 6BE, ENGLAND
SN 0957-4484
EI 1361-6528
J9 NANOTECHNOLOGY
JI Nanotechnology
PD FEB 1
PY 2019
VL 30
IS 5
AR 055501
DI 10.1088/1361-6528/aaee3f
PG 7
WC Nanoscience & Nanotechnology; Materials Science, Multidisciplinary;
   Physics, Applied
WE Science Citation Index Expanded (SCI-EXPANDED)
SC Science & Technology - Other Topics; Materials Science; Physics
GA HC4YY
UT WOS:000451811900001
PM 30499458
DA 2023-06-30
ER

PT J
AU Feng, BJ
   Liu, YN
AF Feng, Bijun
   Liu, You-Nian
TI The Fabrication of Screen Printed Electrode Mixed Ferrocenemethanol and
   Thionin for beta-hydroxybutyrate Biosensor
SO INTERNATIONAL JOURNAL OF ELECTROCHEMICAL SCIENCE
LA English
DT Article
DE Ferrocenemethanol; thionin; screen printed electrode;
   beta-hydroxybutyrate; biosensor
ID KETONE-BODIES; ELECTROCHEMICAL BIOSENSOR; AMPEROMETRIC BIOSENSOR;
   3-HYDROXYBUTYRATE; BLOOD; 3-BETA-HYDROXYBUTYRATE; CHROMATOGRAPHY;
   DIAGNOSTICS; MANAGEMENT; POINT
AB In this paper, the screen printed electrode mixed ferrocenemethanol(Fc-OH) and thionin was prepared. Fc-OH acted as the oxidant and thionin as the electron transfer, the electrochemical oxidized behavior of beta-hydroxybutyrate at the screen printed electrode was investigated in the present of beta-hydroxybutyrate dehydrogenase and nicotinamide adenine dinucleotide (NAD). Moreover, we built a new method to detect beta-hydroxybutyrate. The linear relationship of oxidized current at potential of 0.3 V with the concentration of beta-hydroxybutyrate in the range of 50 mu M to 5 mM was obtained by chronoamperometry (I-t), and the detection limit was 16 mu M. The electrode was successfully applied to detect beta-hydroxybutyrate in real samples without interference from AA and ACP. The preparation of screen printed electrode was simple, good reproducibility.
C1 [Feng, Bijun; Liu, You-Nian] Cent S Univ, Coll Chem & Chem Engn, Changsha 410083, Hunan, Peoples R China.
C3 Central South University
RP Feng, BJ; Liu, YN (通讯作者)，Cent S Univ, Coll Chem & Chem Engn, Changsha 410083, Hunan, Peoples R China.
EM liuyounian@csu.edu.cn
RI Liu, You-Nian/G-2697-2013; LIU, Yani/ISB-3249-2023
OI Liu, You-Nian/0000-0002-7078-5937; 
CR Chen P, 2013, INT J ELECTROCHEM SC, V8, P8931
   CLARK LC, 1962, ANN NY ACAD SCI, V102, P29, DOI 10.1111/j.1749-6632.1962.tb13623.x
   Fang L, 2008, SENSOR ACTUAT B-CHEM, V129, P818, DOI 10.1016/j.snb.2007.09.066
   FELBY S, 1994, FORENSIC SCI INT, V64, P83, DOI 10.1016/0379-0738(94)90216-X
   Forrow NJ, 2005, BIOSENS BIOELECTRON, V20, P1617, DOI 10.1016/j.bios.2004.07.009
   Gubala V, 2012, ANAL CHEM, V84, P487, DOI 10.1021/ac2030199
   Khorsand F, 2013, IET NANOBIOTECHNOL, V7, P1, DOI 10.1049/iet-nbt.2012.0001
   Khorsand F, 2013, MOL BIOL REP, V40, P2327, DOI 10.1007/s11033-012-2314-4
   KIMURA M, 1985, CLIN CHEM, V31, P596
   Kwan RCH, 2006, BIOSENS BIOELECTRON, V21, P1101, DOI 10.1016/j.bios.2005.04.005
   Laffel L, 1999, DIABETES-METAB RES, V15, P412, DOI 10.1002/(SICI)1520-7560(199911/12)15:6<412::AID-DMRR72>3.0.CO;2-8
   Li G, 2005, SENSOR ACTUAT B-CHEM, V109, P285, DOI 10.1016/j.snb.2004.12.060
   Shimomura T, 2013, ANAL BIOANAL CHEM, V405, P297, DOI 10.1007/s00216-012-6494-5
   Sorensen LK, 2013, CLIN BIOCHEM, V46, P1877, DOI 10.1016/j.clinbiochem.2013.08.011
   Wallace TM, 2004, QJM-INT J MED, V97, P773, DOI 10.1093/qjmed/hch132
   Wang J, 2006, BIOSENS BIOELECTRON, V21, P1887, DOI 10.1016/j.bios.2005.10.027
NR 16
TC 2
Z9 2
U1 1
U2 36
PU ESG
PI BELGRADE
PA BORIVOJA STEVANOVICA 25-7, BELGRADE, 11000, SERBIA
SN 1452-3981
J9 INT J ELECTROCHEM SC
JI Int. J. Electrochem. Sci.
PD JAN
PY 2015
VL 10
IS 1
BP 947
EP 955
PG 9
WC Electrochemistry
WE Science Citation Index Expanded (SCI-EXPANDED)
SC Electrochemistry
GA CD4UM
UT WOS:000351080000062
DA 2023-06-30
ER

PT J
AU Wang, TY
   Zhu, HC
   Zhuo, JQ
   Zhu, ZW
   Papakonstantinou, P
   Lubarsky, G
   Lin, J
   Li, MX
AF Wang, Tanyuan
   Zhu, Haichuan
   Zhuo, Junqiao
   Zhu, Zhiwei
   Papakonstantinou, Pagona
   Lubarsky, Gennady
   Lin, Jian
   Li, Meixian
TI Biosensor Based on Ultrasmall MoS2 Nanoparticles for Electrochemical
   Detection of H2O2 Released by Cells at the Nanomolar Level
SO ANALYTICAL CHEMISTRY
LA English
DT Article
ID HYDROGEN EVOLUTION REACTION; GLUCOSE BIOSENSORS; MODIFIED ELECTRODES;
   EXTRACELLULAR H2O2; FLUORESCENT-PROBES; CARBON NANOTUBES; GRAPHENE
   OXIDE; PEROXIDE; SIZE; EXFOLIATION
AB Monodispersed surfactant-free MoS2 nanoparticles with sizes of less than 2 nm were prepared from bulk MoS2 by simple ultrasonication and gradient centrifugation. The ultrasmall MoS2 nanoparticles expose a large fraction of edge sites, along with their high surface area, which lead to attractive electrocatalytic activity for reduction of H2O2. An extremely sensitive H2O2 biosensor based on MoS2 nanoparticles with a real determination limit as low as 2.5 nM and wide linear range of 5 orders of magnitude was constructed. On the basis of this biosensor, the trace amount of H2O2 released from Raw 264.7 cells was successfully recorded, and an efficient glucose biosensor was also fabricated. Since H2O2 is a byproduct of many oxidative biological reactions, this work serves as a pathway for the application of MoS2 in the fields of electrochemical sensing and bioanalysis.
C1 [Wang, Tanyuan; Zhuo, Junqiao; Zhu, Zhiwei; Li, Meixian] Peking Univ, Coll Chem & Mol Engn, Inst Analyt Chem, Beijing 100871, Peoples R China.
   [Zhu, Haichuan; Lin, Jian] Peking Univ, Coll Chem & Mol Engn, Synthet & Funct Biomol Ctr, Beijing 100871, Peoples R China.
   [Papakonstantinou, Pagona; Lubarsky, Gennady] Univ Ulster, Sch Engn, Engn Res Inst, Newtownabbey BT37 0QB, North Ireland.
C3 Peking University; Peking University; Ulster University
RP Lin, J (通讯作者)，Peking Univ, Coll Chem & Mol Engn, Synthet & Funct Biomol Ctr, Beijing 100871, Peoples R China.
EM linjian@pku.edu.cn; lmwx@pku.edu.cn
RI Wang, Tanyuan/B-4652-2019; Lubarsky, Gennady/A-6421-2011; Li,
   Mei/ITV-9455-2023; lin, jian/GQH-6818-2022
OI Lubarsky, Gennady/0000-0002-3009-9334; Li, Mei/0000-0002-6769-4663;
   Wang, Tanyuan/0000-0003-4374-5400; Papakonstantinou,
   Pagona/0000-0003-0019-3247
FU National Natural Science Foundation of China [20875005, 21075003,
   21275010]
FX This work was financially supported by the National Natural Science
   Foundation of China (Grants 20875005, 21075003, and 21275010).
CR Abo M, 2011, J AM CHEM SOC, V133, P10629, DOI 10.1021/ja203521e
   Belousov VV, 2006, NAT METHODS, V3, P281, DOI 10.1038/NMETH866
   Benavente E, 2002, COORDIN CHEM REV, V224, P87, DOI 10.1016/S0010-8545(01)00392-7
   Capasso M, 2010, NAT IMMUNOL, V11, P265, DOI 10.1038/ni.1843
   Chen D, 2012, CHEM REV, V112, P6027, DOI 10.1021/cr300115g
   Choucair M, 2009, NAT NANOTECHNOL, V4, P30, DOI [10.1038/nnano.2008.365, 10.1038/NNANO.2008.365]
   Coleman JN, 2011, SCIENCE, V331, P568, DOI 10.1126/science.1194975
   DeYulia GJ, 2005, P NATL ACAD SCI USA, V102, P5044, DOI 10.1073/pnas.0501154102
   Feng J, 2012, NAT PHOTONICS, V6, P865, DOI [10.1038/nphoton.2012.285, 10.1038/NPHOTON.2012.285]
   Gill R, 2008, ANGEW CHEM INT EDIT, V47, P1676, DOI 10.1002/anie.200704794
   Guo SJ, 2010, ACS NANO, V4, P3959, DOI 10.1021/nn100852h
   Hammond PT, 2004, ADV MATER, V16, P1271, DOI 10.1002/adma.200400760
   Hernandez Y, 2008, NAT NANOTECHNOL, V3, P563, DOI 10.1038/nnano.2008.215
   Hinnemann B, 2005, J AM CHEM SOC, V127, P5308, DOI 10.1021/ja0504690
   Hrapovic S, 2004, ANAL CHEM, V76, P1083, DOI 10.1021/ac035143t
   Jaouen F, 2011, ENERG ENVIRON SCI, V4, P114, DOI 10.1039/c0ee00011f
   Jaramillo TF, 2007, SCIENCE, V317, P100, DOI 10.1126/science.1141483
   Karam P, 2008, ANAL CHEM, V80, P5441, DOI 10.1021/ac702358d
   Kennedy MK, 2003, J APPL PHYS, V93, P551, DOI 10.1063/1.1525855
   Kim G, 2010, ANAL CHEM, V82, P2165, DOI 10.1021/ac9024544
   Laursen AB, 2012, ENERG ENVIRON SCI, V5, P5577, DOI 10.1039/c2ee02618j
   Lee YM, 2010, ANGEW CHEM INT EDIT, V49, P1271, DOI 10.1002/anie.200906130
   Li J, 2007, ADV FUNCT MATER, V17, P1574, DOI 10.1002/adfm.200600033
   Li YG, 2011, J AM CHEM SOC, V133, P7296, DOI 10.1021/ja201269b
   Lin YH, 2004, NANO LETT, V4, P191, DOI 10.1021/nl0347233
   Liu RJ, 2012, SMALL, V8, P1398, DOI 10.1002/smll.201102298
   Liu YHA, 2013, CURR ORG CHEM, V17, P654
   Liu YX, 2012, CHEM SOC REV, V41, P2283, DOI 10.1039/c1cs15270j
   Lu J, 2008, ACS NANO, V2, P1825, DOI 10.1021/nn800244k
   Luo YP, 2009, ANAL CHEM, V81, P3035, DOI 10.1021/ac802721x
   Lyon JL, 2006, ANAL CHEM, V78, P8518, DOI 10.1021/ac061483d
   Matos RC, 2006, TALANTA, V69, P1208, DOI 10.1016/j.talanta.2005.12.044
   Merki D, 2011, CHEM SCI, V2, P1262, DOI 10.1039/c1sc00117e
   Michel CR, 2007, TALANTA, V74, P235, DOI 10.1016/j.talanta.2007.05.054
   Nossol E, 2009, ADV FUNCT MATER, V19, P3980, DOI 10.1002/adfm.200901478
   Pelossof G, 2010, ANAL CHEM, V82, P4396, DOI 10.1021/ac100095u
   Pingarron JM, 2008, ELECTROCHIM ACTA, V53, P5848, DOI 10.1016/j.electacta.2008.03.005
   Preston TJ, 2001, J BIOL CHEM, V276, P9558, DOI 10.1074/jbc.M004617200
   Qu FL, 2007, BIOSENS BIOELECTRON, V22, P1749, DOI 10.1016/j.bios.2006.08.003
   Radisavljevic B, 2011, NAT NANOTECHNOL, V6, P147, DOI 10.1038/NNANO.2010.279
   Rhee SG, 2006, SCIENCE, V312, P1882, DOI 10.1126/science.1130481
   Ricci F, 2005, BIOSENS BIOELECTRON, V21, P389, DOI 10.1016/j.bios.2004.12.001
   Shan CS, 2010, BIOSENS BIOELECTRON, V25, P1070, DOI 10.1016/j.bios.2009.09.024
   Shao YY, 2010, ELECTROANAL, V22, P1027, DOI 10.1002/elan.200900571
   Srikun D, 2010, J AM CHEM SOC, V132, P4455, DOI 10.1021/ja100117u
   Sun NJ, 2006, ANAL CHEM, V78, P6050, DOI 10.1021/ac060396i
   Sun XL, 2012, NANO LETT, V12, P4859, DOI 10.1021/nl302358e
   Uehara H, 2011, J AM CHEM SOC, V133, P11932, DOI 10.1021/ja205082p
   Wang QH, 2012, NAT NANOTECHNOL, V7, P699, DOI [10.1038/nnano.2012.193, 10.1038/NNANO.2012.193]
   Wang TY, 2013, CHEM-EUR J, V19, P11939, DOI 10.1002/chem.201301406
   Wang TY, 2013, ENERG ENVIRON SCI, V6, P625, DOI 10.1039/c2ee23513g
   Wen ZH, 2009, J PHYS CHEM C, V113, P13482, DOI 10.1021/jp902830z
   Winterbourn CC, 2008, NAT CHEM BIOL, V4, P278, DOI 10.1038/nchembio.85
   Wu SX, 2012, SMALL, V8, P2264, DOI 10.1002/smll.201200044
   Xiao F, 2012, ADV FUNCT MATER, V22, P2487, DOI 10.1002/adfm.201200191
   Xiao F, 2012, ACS NANO, V6, P100, DOI 10.1021/nn202930m
   Xu J, 2010, BIOSENS BIOELECTRON, V25, P1313, DOI 10.1016/j.bios.2009.10.018
   Xu XA, 2010, ACS NANO, V4, P4292, DOI 10.1021/nn1010057
   Zeng QO, 2010, ADV FUNCT MATER, V20, P3366, DOI 10.1002/adfm.201000540
   Zhou M, 2009, ANAL CHEM, V81, P5603, DOI 10.1021/ac900136z
NR 60
TC 389
Z9 394
U1 25
U2 657
PU AMER CHEMICAL SOC
PI WASHINGTON
PA 1155 16TH ST, NW, WASHINGTON, DC 20036 USA
SN 0003-2700
EI 1520-6882
J9 ANAL CHEM
JI Anal. Chem.
PD NOV 5
PY 2013
VL 85
IS 21
BP 10289
EP 10295
DI 10.1021/ac402114c
PG 7
WC Chemistry, Analytical
WE Science Citation Index Expanded (SCI-EXPANDED)
SC Chemistry
GA 248OQ
UT WOS:000326711400047
PM 24067077
OA Green Published
HC Y
HP N
DA 2023-06-30
ER

PT J
AU Erdem, A
   Karadeniz, H
   Canavar, PE
   Congur, G
AF Erdem, Arzum
   Karadeniz, Hakan
   Canavar, Pembe Ece
   Congur, Gulsah
TI Single-Use Sensor Platforms Based on Carbon Nanotubes for
   Electrochemical Detection of DNA Hybridization Related to Microcystis
   spp.
SO ELECTROANALYSIS
LA English
DT Article; Proceedings Paper
CT Advanced Re-search Workshop - NATO
CY JUL 01-04, 2011
CL Lund, SWEDEN
DE Electrochemical DNA biosensor; Screen printed electrodes; Microcystis
   spp; Microcystin; Carbon nanotubes; DNA hybridization
ID LABEL-FREE; GRAPHITE-ELECTRODES; NUCLEIC-ACIDS; BIOSENSOR; VOLTAMMETRY;
   COMPLEX
AB The electrochemical monitoring of (i) label-free and (ii) indicator based DNA hybridization related to Microcystis spp. (MYC) DNA was explored in this study via multiwalled carbon nanotube (MWCNT) based screen printed graphite electrodes (SPEs). The effect of CNT modification onto SPE was firstly investigated by measuring the oxidation signals of guanine and adenine before/after DNA immobilization onto the surfaces of bare SPE, MWCNT-SPE and SWCNT-SPE in combination with differential pulse voltammetry. MYC-DNA hybridization was monitored by following two procedures and measuring the guanine oxidation signal and the reduction signal of cobalt-phenanthroline Co(phen)33+. Voltammetric results were complemented with electrochemical impedance spectroscopy (EIS).
C1 [Erdem, Arzum; Karadeniz, Hakan; Canavar, Pembe Ece; Congur, Gulsah] Ege Univ, Fac Pharm, Dept Analyt Chem, TR-35100 Izmir, Turkey.
C3 Ege University
RP Erdem, A (通讯作者)，Ege Univ, Fac Pharm, Dept Analyt Chem, TR-35100 Izmir, Turkey.
EM arzum.erdem@ege.edu.tr
RI CONGUR, GULSAH/AAH-8049-2020; Erdem, Arzum/X-1925-2019
OI CONGUR, GULSAH/0000-0002-0599-0993; Erdem, Arzum/0000-0002-4375-8386;
   Canavar Eroglu, Pembe Ece/0000-0002-5282-5966
FU Turkish Scientific and Technological Council (TUBITAK) [1065181]
FX A. E. acknowledges the financial support from the Turkish Scientific and
   Technological Council (TUBITAK, Project No. 1065181). The authors would
   like to thank to Prof. B. Cetinkaya for valuable help of the synthesis
   of [Co(phen)<INF>3</INF>(ClO<INF>4</INF>)<INF>3</INF>] for this study.
CR Berti F, 2011, J ELECTROANAL CHEM, V656, P55, DOI 10.1016/j.jelechem.2011.01.021
   Bonanni A, 2009, BIOSENS BIOELECTRON, V24, P2885, DOI 10.1016/j.bios.2009.02.023
   Cai H, 2003, ANAL BIOANAL CHEM, V375, P287, DOI 10.1007/s00216-002-1652-9
   Caliskan A, 2009, ELECTROANAL, V21, P2116, DOI 10.1002/elan.200904640
   CARTER MT, 1989, J AM CHEM SOC, V111, P8901, DOI 10.1021/ja00206a020
   DOLLIMORE LS, 1973, J CHEM SOC DALTON, P933, DOI 10.1039/dt9730000933
   Erdem A, 2006, SENSOR ACTUAT B-CHEM, V114, P591, DOI 10.1016/j.snb.2005.05.031
   Erdem A, 2002, TURK J CHEM, V26, P851
   Erdem A, 2007, TALANTA, V74, P318, DOI 10.1016/j.talanta.2007.10.012
   Erdem A, 2006, ANAL CHEM, V78, P6656, DOI 10.1021/ac060202z
   Erdem A, 2011, ANALYST, V136, P1041, DOI 10.1039/c0an00357c
   Erdem A, 2007, COMP ANAL C, V49, P403, DOI 10.1016/S0166-526X(06)49019-X
   Erdem A, 2009, ELECTROANAL, V21, P464, DOI 10.1002/elan.200804422
   Fanjul-Bolado P, 2007, TALANTA, V74, P427, DOI 10.1016/j.talanta.2007.07.035
   Hahm J, 2004, NANO LETT, V4, P51, DOI 10.1021/nl034853b
   HOOSER SB, 1991, TOXICON, V29, P589, DOI 10.1016/0041-0101(91)90053-T
   Jelen F, 2002, BIOELECTROCHEMISTRY, V55, P165, DOI 10.1016/S1567-5394(01)00143-8
   Karadeniz H, 2008, ELECTROANAL, V20, P1932, DOI 10.1002/elan.200804270
   Li AX, 2007, BIOSENS BIOELECTRON, V22, P1716, DOI 10.1016/j.bios.2006.07.033
   Ma KS, 2006, SENSOR ACTUAT B-CHEM, V114, P58, DOI 10.1016/j.snb.2005.04.038
   MILLAN KM, 1992, ELECTROANAL, V4, P929, DOI 10.1002/elan.1140041003
   MILLAN KM, 1993, ANAL CHEM, V65, P2317, DOI 10.1021/ac00065a025
   Millerand J., STAT CHEMOMETRICS AN
   Niu SY, 2009, J INORG BIOCHEM, V103, P43, DOI 10.1016/j.jinorgbio.2008.09.001
   Palecek E, 2001, ANAL CHEM, V73, p74A, DOI 10.1021/ac0123936
   Patolsky F, 2005, MATER TODAY, V8, P20, DOI 10.1016/S1369-7021(05)00791-1
   Vagin MY, 2008, ANAL CHEM, V80, P1336, DOI 10.1021/ac701923c
   Vega D, 2007, TALANTA, V71, P1031, DOI 10.1016/j.talanta.2006.05.071
   Wang J, 2000, NUCLEIC ACIDS RES, V28, P3011, DOI 10.1093/nar/28.16.3011
   Wang J, 2005, ELECTROANAL, V17, P7, DOI 10.1002/elan.200403113
   Wang J, 2005, ANALYST, V130, P421, DOI 10.1039/b414248a
   Wang J, 2004, ELECTROANAL, V16, P928, DOI 10.1002/elan.200302897
   Wang J, 1998, ANAL CHIM ACTA, V375, P197, DOI 10.1016/S0003-2670(98)00503-0
   Wang J, 2003, ANALYST, V128, P912, DOI 10.1039/b303282e
   Wang J, 1996, J AM CHEM SOC, V118, P7667, DOI 10.1021/ja9608050
   Wang J, 2001, ANALYST, V126, P2020, DOI 10.1039/b106343j
   Willner I, 2010, NANO LETT, V10, P3805, DOI 10.1021/nl102083j
   Yan F, 2001, ELECTROCHEM COMMUN, V3, P224, DOI 10.1016/S1388-2481(01)00149-7
   Ye YK, 2005, BIOSENS BIOELECTRON, V21, P735, DOI 10.1016/j.bios.2005.01.004
NR 39
TC 25
Z9 25
U1 3
U2 47
PU WILEY-V C H VERLAG GMBH
PI WEINHEIM
PA POSTFACH 101161, 69451 WEINHEIM, GERMANY
SN 1040-0397
EI 1521-4109
J9 ELECTROANAL
JI Electroanalysis
PD MAR
PY 2012
VL 24
IS 3
SI SI
BP 502
EP 511
DI 10.1002/elan.201100369
PG 10
WC Chemistry, Analytical; Electrochemistry
WE Science Citation Index Expanded (SCI-EXPANDED); Conference Proceedings Citation Index - Science (CPCI-S)
SC Chemistry; Electrochemistry
GA 900ZK
UT WOS:000300931000007
DA 2023-06-30
ER

PT J
AU Bathinapatla, A
   Kanchi, S
   Singh, P
   Sabela, MI
   Bisetty, K
AF Bathinapatla, Ayyappa
   Kanchi, Suvardhan
   Singh, Parvesh
   Sabela, Myalowenkosi I.
   Bisetty, Krishna
TI An ultrasensitive performance enhanced novel cytochrome c biosensor for
   the detection of rebaudioside A
SO BIOSENSORS & BIOELECTRONICS
LA English
DT Article
DE Rebaudioside A; Cytochrome c; Differential pulse voltammetry; Biosensor;
   Food samples; HOMO-LUMO calculations
ID SIMULTANEOUS ELECTROCHEMICAL DETERMINATION; STRIPPING VOLTAMMETRIC
   DETERMINATION; STEVIA-REBAUDIANA BERTONI; GLASSY-CARBON ELECTRODE; GOLD
   NANOPARTICLES; MASS-SPECTROMETRY; LIQUID-CHROMATOGRAPHY; IMPRINTED
   POLYMERS; ASCORBIC-ACID; URIC-ACID
AB In this study a novel cyctochrome c modified nanocomposite electrochemical biosensor was developed for the electrochemical determination of rebaudioside A in different food samples. The electrode surface was fabricated with graphene oxide assimilated with gold nanoparticles decorated on multiwalled carbon nanotubes/cytochrome c. The developed biosensor exhibited a 10-fold enhancement in the differential pulse voltammetry signal carried out at pH 11.0 in a 0.1 M borate buffer. Under the optimized conditions, I-p (mu A) was proportional to the rebaudioside A concentration in the range of 0.001-0.05 mM (R-2=0.8308 ) and 0.075-1.25 mM (R-2=0.9920) with a detection limit (S/N=3) of 0.264 mu M. Results of this study revealed that cyctochrome c was adsorbed tightly onto the surface of the modified electrode and showed an enzymatic catalytic activity towards the quasi-reversible reduction of rebaudioside A at -0.1 V (vs Ag/AgCl). The direct electron transfer by cytochrome c was further supported by HOMOLUMO calculations performed at the density functional theory level. Additionally, the molecular docking simulations predicted a stronger binding affinity of rebaudioside A towards cytochrome c, thus supporting their host-guest relationship. The use of novel electrode materials in this study demonstrates the application of the electrochemical biosensor in the food industry. (C) 2015 Elsevier B.V. All rights reserved.
C1 [Bathinapatla, Ayyappa; Kanchi, Suvardhan; Sabela, Myalowenkosi I.; Bisetty, Krishna] Durban Univ Technol, Dept Chem, POB 1334, ZA-4000 Durban, South Africa.
   [Singh, Parvesh] Univ Kwazulu Natal, Sch Chem & Phys, ZA-4000 Durban, South Africa.
C3 Durban University of Technology; University of Kwazulu Natal
RP Bisetty, K (通讯作者)，Durban Univ Technol, Dept Chem, POB 1334, ZA-4000 Durban, South Africa.
EM ksuvardhan@gmail.com; bisettyk@dut.ac.za
RI singh, parvesh/AAE-4639-2020; SABELA, Myalowenkosi/B-7659-2019; Kanchi,
   Suvardhan/D-2173-2018; Singh, Parvesh/L-6161-2016; bisetty,
   vincent/C-8617-2011
OI SABELA, Myalowenkosi/0000-0002-4728-1511; Kanchi,
   Suvardhan/0000-0003-3299-7821; Singh, Parvesh/0000-0001-6742-6389;
   bisetty, vincent/0000-0003-4778-2313; Bathinapatla,
   Ayyappa/0000-0003-3550-456X
FU Durban University of Technology; National Research Foundation of South
   Africa; Department of Science and Technology of South Africa
FX The research has been carried out with financial support from the Durban
   University of Technology and National Research Foundation of South
   Africa. The authors would like to express their acknowledgment to the
   Centre for High Performance Computing, an initiative supported by the
   Department of Science and Technology of South Africa.
CR Bathinapatla A., 2015, J IRAN CHEM SOC, V12, P127
   Bathinapatla A, 2015, BIOSENS BIOELECTRON, V67, P200, DOI 10.1016/j.bios.2014.08.017
   Cheemalapati S, 2013, TALANTA, V117, P297, DOI 10.1016/j.talanta.2013.08.041
   da Silva PS, 2014, J HAZARD MATER, V273, P70, DOI 10.1016/j.jhazmat.2014.03.032
   Dalkiran B, 2014, SENSOR ACTUAT B-CHEM, V200, P83, DOI 10.1016/j.snb.2014.04.025
   Ensafi AA, 2012, DRUG TEST ANAL, V4, P970, DOI 10.1002/dta.286
   Fuku X, 2012, ANAL CHIM ACTA, V730, P49, DOI 10.1016/j.aca.2012.02.025
   Geuns JMC, 2008, P 2 EUSTAS STEV S ST, P59
   Ibrahim MS, 2002, TALANTA, V56, P471, DOI 10.1016/S0039-9140(01)00569-0
   Jaitak V, 2008, J PHARMACEUT BIOMED, V47, P790, DOI 10.1016/j.jpba.2008.03.022
   Jensen PS, 2007, J PHYS CHEM C, V111, P6124, DOI 10.1021/jp068453z
   Jia YC, 2013, NANOSCALE RES LETT, V8, DOI 10.1186/1556-276X-8-243
   Kachoosangi RT, 2008, ANAL CHIM ACTA, V618, P54, DOI 10.1016/j.aca.2008.04.053
   Kakigi Y, 2013, FOOD ADDIT CONTAM A, V30, P2043, DOI 10.1080/19440049.2013.843101
   Li XJ, 2015, TALANTA, V131, P354, DOI 10.1016/j.talanta.2014.07.028
   Londhe SV, 2013, J AOAC INT, V96, P24, DOI 10.5740/jaoacint.11-257
   Lovric S.K., 2010, ELECTROANAL, V22, P2211
   Midmore D.J., 2002, UCQ16A RIRDC
   Montoro P, 2013, FOOD CHEM, V141, P745, DOI 10.1016/j.foodchem.2013.03.041
   Patila M, 2013, PROCESS BIOCHEM, V48, P1010, DOI 10.1016/j.procbio.2013.04.021
   Pavlova V, 2004, ANAL CHIM ACTA, V512, P49, DOI 10.1016/j.aca.2004.02.035
   Pol J, 2007, ANAL BIOANAL CHEM, V388, P1847, DOI 10.1007/s00216-007-1404-y
   Prabakaran E, 2015, FOOD CHEM, V166, P198, DOI 10.1016/j.foodchem.2014.05.143
   Puri M, 2012, FOOD CHEM, V132, P1113, DOI 10.1016/j.foodchem.2011.11.063
   Raj MA, 2013, ANAL CHIM ACTA, V771, P14, DOI 10.1016/j.aca.2013.02.017
   Rajasekaran T, 2008, FOOD BIOTECHNOL, V22, P179, DOI 10.1080/08905430802043255
   Sanghavi BJ, 2014, TALANTA, V120, P1, DOI 10.1016/j.talanta.2013.11.077
   Shah R, 2012, FOOD ADDIT CONTAM A, V29, P1861, DOI 10.1080/19440049.2012.725946
   Shervedani RK, 2014, BIOELECTROCHEMISTRY, V98, P53, DOI 10.1016/j.bioelechem.2014.03.004
   Tuan AP, 2011, APPL SURF SCI, V257, P3350, DOI 10.1016/j.apsusc.2010.11.023
   Well C, 2013, J AGR FOOD CHEM, V61, P11312, DOI 10.1021/jf404018g
   Wolwer-Rieck U, 2012, J AGR FOOD CHEM, V60, P886, DOI 10.1021/jf2044907
   Woelwer-Rieck U, 2010, EUR FOOD RES TECHNOL, V231, P581, DOI 10.1007/s00217-010-1309-4
   Wu GS, 2003, J COMPUT CHEM, V24, P1549, DOI 10.1002/jcc.10306
   Wu JF, 2010, ELECTROCHEM COMMUN, V12, P175, DOI 10.1016/j.elecom.2009.11.020
   Xiang CL, 2013, TALANTA, V110, P96, DOI 10.1016/j.talanta.2013.02.022
   Xue C, 2014, SENSOR ACTUAT B-CHEM, V196, P57, DOI 10.1016/j.snb.2014.01.100
   Yang LM, 2012, TALANTA, V89, P136, DOI 10.1016/j.talanta.2011.12.002
   Zhao GC, 2005, ELECTROCHEM COMMUN, V7, P256, DOI 10.1016/j.elecom.2005.01.006
   Zhou YL, 2014, SENSOR ACTUAT B-CHEM, V196, P106, DOI 10.1016/j.snb.2014.01.060
   Zimmermann BF, 2012, FOOD ANAL METHOD, V5, P266, DOI 10.1007/s12161-011-9229-x
   Zor E, 2013, BIOSENS BIOELECTRON, V42, P321, DOI 10.1016/j.bios.2012.10.068
NR 42
TC 21
Z9 22
U1 0
U2 150
PU ELSEVIER ADVANCED TECHNOLOGY
PI OXFORD
PA OXFORD FULFILLMENT CENTRE THE BOULEVARD, LANGFORD LANE, KIDLINGTON,
   OXFORD OX5 1GB, OXON, ENGLAND
SN 0956-5663
EI 1873-4235
J9 BIOSENS BIOELECTRON
JI Biosens. Bioelectron.
PD MAR 15
PY 2016
VL 77
BP 116
EP 123
DI 10.1016/j.bios.2015.09.004
PG 8
WC Biophysics; Biotechnology & Applied Microbiology; Chemistry, Analytical;
   Electrochemistry; Nanoscience & Nanotechnology
WE Science Citation Index Expanded (SCI-EXPANDED)
SC Biophysics; Biotechnology & Applied Microbiology; Chemistry;
   Electrochemistry; Science & Technology - Other Topics
GA CZ0AG
UT WOS:000366766900019
PM 26397423
DA 2023-06-30
ER

PT J
AU Moradi, N
   Mousavi, MF
   Mehrgardi, MA
   Noori, A
AF Moradi, Nasrin
   Mousavi, Mir Fazlollah
   Mehrgardi, Masoud Ayatollahi
   Noori, Abolhassan
TI Preparation of a new electrochemical biosensor for single base mismatch
   detection in DNA
SO ANALYTICAL METHODS
LA English
DT Article
ID NANOFIBER-MODIFIED ELECTRODE; PROBE; HYBRIDIZATION; SURFACE;
   IMMOBILIZATION; NANOPARTICLES; RECOGNITION; COMPLEXES; ASSAY; LABEL
AB In this study, a sandwich-type electrochemical DNA hybridization biosensor for the detection of single base mismatches (SBMs) has been described. 2,5-Dihydroxybenzoic acid (DHBA) is employed as a new redox probe in this study. For construction of the biosensor, thiolated capture DNA is self-assembled on a gold electrode surface and hybridized with one region of a target DNA sequence. Subsequently, a signaling amino-labeled probe DNA is hybridized to a second region of the target DNA to complete the DNA double-helix self-assembled monolayer (SAM). Finally DHBA is covalently attached to the signaling probe DNA using the 1-ethyl-3-(3-dimethylaminopropyl) carbodiimide (EDC) and N-hydroxysulfosuccinimide (NHS) cross-linking reaction. Electrochemical impedance spectroscopy (EIS) and cyclic voltammetry (CV) are employed to characterize the modification steps. The electrochemical signal of DHBA was followed for studying different types of mismatches (GA, GT, TT, CA), both near the electrode surface (N-type) and far from it (F-type). The presence of a SBM leads to a considerable decrease in the electrochemical signal of DHBA compared to that of complementary DNA (cDNA), which makes the detection of mismatches (including thermodynamically stable GA mismatches) possible. The redox signal of DHBA was compared with that of methylene blue (MB) as a well-known and standard redox reporter in DNA biosensors. The results showed that for an N-type SBM, which is located between the electrode and the site of intercalation, the redox signal of MB switches off, whereas for an F-type SBM, which is located above the site of intercalation, electrons flow from the Au electrode to the intercalated MB, and hence the biosensor could not distinguish the presence and absence of an SBM. The proposed biosensor is straightforward with no need for target labeling, and is sensitive enough to detect SBMs independent of their position in DNA double helix.
C1 [Moradi, Nasrin; Mousavi, Mir Fazlollah; Noori, Abolhassan] Tarbiat Modares Univ, Dept Chem, Tehran, Iran.
   [Mehrgardi, Masoud Ayatollahi] Univ Isfahan, Dept Chem, Esfahan, Iran.
C3 Tarbiat Modares University; University of Isfahan
RP Mousavi, MF (通讯作者)，Tarbiat Modares Univ, Dept Chem, Tehran, Iran.
EM mousavim@modares.ac.ir
RI Mousavi, Mir F./D-3918-2009; Noori, Abolhassan/K-9843-2015
OI Mousavi, Mir F./0000-0001-7361-4298; Noori,
   Abolhassan/0000-0001-5747-7510; Mehrgardi, Masoud/0000-0002-1544-7257
FU Tarbiat Modares University Research Council
FX The authors gratefully acknowledge the Tarbiat Modares University
   Research Council for supporting this work.
CR Abbaspour A, 2012, BIOSENS BIOELECTRON, V37, P11, DOI 10.1016/j.bios.2012.04.017
   Abbaspour A, 2012, ANALYST, V137, P1860, DOI 10.1039/c2an15683k
   Ahangar LE, 2011, ELECTROCHIM ACTA, V56, P10264, DOI 10.1016/j.electacta.2011.09.014
   Ahangar LE, 2011, ELECTROCHIM ACTA, V56, P2725, DOI 10.1016/j.electacta.2010.12.051
   Ahour F, 2012, ANAL METHODS-UK, V4, P967, DOI 10.1039/c2ay05795f
   Alizadeh V, 2011, ELECTROCHIM ACTA, V56, P6224, DOI 10.1016/j.electacta.2011.03.029
   Anichina J, 2010, J PHYS CHEM B, V114, P15106, DOI 10.1021/jp1022373
   Bai YH, 2010, ANALYST, V135, P1672, DOI 10.1039/b923847f
   Bard A. J., 2003, ENCY ELECTROCHEMISTR, P208
   Bartosik M, 2009, ELECTROANAL, V21, P295, DOI 10.1002/elan.200804380
   Drummond TG, 2003, NAT BIOTECHNOL, V21, P1192, DOI 10.1038/nbt873
   Elahi MY, 2012, ELECTROCHIM ACTA, V82, P143, DOI 10.1016/j.electacta.2012.05.015
   Elahi MY, 2011, ANAL BIOCHEM, V411, P176, DOI 10.1016/j.ab.2011.01.006
   Erkkila KE, 1999, CHEM REV, V99, P2777, DOI 10.1021/cr9804341
   Ferapontova EE, 2011, CURR ANAL CHEM, V7, P51
   Flechsig GU, 2007, ANAL CHEM, V79, P2125, DOI 10.1021/ac062075c
   Fojta M, 2006, ELECTROANAL, V18, P141, DOI 10.1002/elan.200503379
   Genereux JC, 2010, CHEM REV, V110, P1642, DOI 10.1021/cr900228f
   Genereux JC, 2009, NAT CHEM, V1, P106, DOI 10.1038/nchem.188
   Ghanbari K, 2008, BIOSENS BIOELECTRON, V23, P1825, DOI 10.1016/j.bios.2008.02.029
   Hamzehloei A, 2012, ELECTROANAL, V24, P1362, DOI 10.1002/elan.201200064
   Heli H, 2005, ELECTROCHIM ACTA, V51, P1108, DOI 10.1016/j.electacta.2005.05.055
   Heli H, 2004, ELECTROCHEM COMMUN, V6, P1114, DOI 10.1016/j.elecom.2004.09.001
   Hocek M, 2011, CHEM SOC REV, V40, P5802, DOI 10.1039/c1cs15049a
   Horakova P, 2011, ORG BIOMOL CHEM, V9, P1366, DOI 10.1039/c0ob00856g
   Huang Y, 2013, BIOSENS BIOELECTRON, V42, P526, DOI 10.1016/j.bios.2012.10.033
   Husken N, 2012, CHEMPHYSCHEM, V13, P131, DOI 10.1002/cphc.201100578
   Hvastkovs EG, 2010, ANALYST, V135, P1817, DOI 10.1039/c0an00113a
   Kang D, 2009, ANAL CHEM, V81, P9109, DOI 10.1021/ac901811n
   Liu GD, 2005, J AM CHEM SOC, V127, P38, DOI 10.1021/ja043780a
   Liu HK, 2011, ACCOUNTS CHEM RES, V44, P349, DOI 10.1021/ar100140e
   Mehdinia A, 2008, ANAL BIOCHEM, V375, P331, DOI 10.1016/j.ab.2008.01.006
   Mehdinia A, 2009, J PHARMACEUT BIOMED, V49, P587, DOI 10.1016/j.jpba.2008.12.035
   Mehrgardi MA, 2011, BIOSENS BIOELECTRON, V26, P4308, DOI 10.1016/j.bios.2011.04.020
   Mehrgardi MA, 2011, J ELECTROANAL CHEM, V650, P214, DOI 10.1016/j.jelechem.2010.10.001
   Muren NB, 2012, PHYS CHEM CHEM PHYS, V14, P13754, DOI 10.1039/c2cp41602f
   MURPHY CJ, 1993, SCIENCE, V262, P1025, DOI 10.1126/science.7802858
   Nasirizadeh N, 2011, BIOSENS BIOELECTRON, V26, P2638, DOI 10.1016/j.bios.2010.11.026
   Nielsen R, 2011, NAT REV GENET, V12, P443, DOI 10.1038/nrg2986
   Odenthal KJ, 2007, ANALYST, V132, P603, DOI 10.1039/b701816a
   Palecek E, 2012, CHEM REV, V112, P3427, DOI 10.1021/cr200303p
   Patolsky F, 2001, NAT BIOTECHNOL, V19, P253, DOI 10.1038/85704
   Rafique B, 2013, BIOSENS BIOELECTRON, V44, P21, DOI 10.1016/j.bios.2012.12.028
   Shamsipur M, 2008, BIOSENS BIOELECTRON, V24, P104, DOI 10.1016/j.bios.2008.03.028
   Singh RP, 2010, BIOELECTROCHEMISTRY, V79, P153, DOI 10.1016/j.bioelechem.2010.02.004
   Slinker JD, 2011, NAT CHEM, V3, P228, DOI 10.1038/NCHEM.982
   Spain E, 2011, BIOSENS BIOELECTRON, V26, P2613, DOI 10.1016/j.bios.2010.11.017
   Steel AB, 1998, ANAL CHEM, V70, P4670, DOI 10.1021/ac980037q
   Stoneking M, 2011, NAT REV GENET, V12, P603, DOI 10.1038/nrg3029
   Tan ZJ, 2006, BIOPHYS J, V90, P1175, DOI 10.1529/biophysj.105.070904
   Twyman RM, 2004, CURR TOP MED CHEM, V4, P1423
   Wang J, 2003, J AM CHEM SOC, V125, P3214, DOI 10.1021/ja029668z
   Willner I, 2010, NANO LETT, V10, P3805, DOI 10.1021/nl102083j
   Xia F, 2010, P NATL ACAD SCI USA, V107, P10837, DOI 10.1073/pnas.1005632107
   Yamada R, 2008, NAT CLIN PRACT RHEUM, V4, P210, DOI 10.1038/ncprheum0757
   Yeh HC, 2012, J AM CHEM SOC, V134, P11550, DOI 10.1021/ja3024737
   Zeglis BM, 2006, J AM CHEM SOC, V128, P5654, DOI 10.1021/ja061409c
   Zhang J, 2008, ANAL CHEM, V80, P2888, DOI 10.1021/ac701995g
   Zhang XR, 2009, BIOSENS BIOELECTRON, V24, P2730, DOI 10.1016/j.bios.2008.12.032
NR 59
TC 14
Z9 15
U1 1
U2 49
PU ROYAL SOC CHEMISTRY
PI CAMBRIDGE
PA THOMAS GRAHAM HOUSE, SCIENCE PARK, MILTON RD, CAMBRIDGE CB4 0WF, CAMBS,
   ENGLAND
SN 1759-9660
EI 1759-9679
J9 ANAL METHODS-UK
JI Anal. Methods
PY 2013
VL 5
IS 22
BP 6531
EP 6538
DI 10.1039/c3ay40871j
PG 8
WC Chemistry, Analytical; Food Science & Technology; Spectroscopy
WE Science Citation Index Expanded (SCI-EXPANDED)
SC Chemistry; Food Science & Technology; Spectroscopy
GA 241UO
UT WOS:000326193900036
DA 2023-06-30
ER

PT J
AU Zhou, LL
   Wang, T
   Bai, Y
   Li, Y
   Qiu, JH
   Yu, W
   Zhang, S
AF Zhou, Lili
   Wang, Ting
   Bai, Yan
   Li, Yi
   Qiu, Juhui
   Yu, Wen
   Zhang, Sheng
TI Dual-amplified strategy for ultrasensitive electrochemical biosensor
   based on click chemistry-mediated enzyme-assisted target recycling and
   functionalized fullerene nanoparticles in the detection of microRNA-141
SO BIOSENSORS & BIOELECTRONICS
LA English
DT Article
DE Enzyme-assisted target recycling; DNA nanotechnology; Copper
   (I)-catalyzed azide-alkyne cycloaddition; Duplex-specific nuclease;
   Functionalized fullerene nanoparticles; MicroRNA-141
ID DUPLEX-SPECIFIC NUCLEASE; SENSITIVE DETECTION; DNA; AMPLIFICATION;
   ANTIGEN; CELLS; GENE
AB Rapid and efficient detection of tumor marker at the early stages is one of the crucial challenges in cancer diagnostics and therapy. In this study, an ultrasensitive electrochemical biosensor was fabricated by dual-amplified strategy for the detection of ultra-trace microRNA-141 (miRNA-141). Firstly, two split sequences contained G-quadruplex were connected by click chemistry-mediated nucleic acid strands self-assembly and the obtained complete G-quadruplex was complementary with miRNA-141 to formed DNA-RNA hybrid duplexes. Subsequently, the formed DNA-RNA hybrid duplexes were specifically recognized by duplex-specific nuclease (DSN), and the DNA part of the duplexes were cleaved and the miRNA-141 were released to trigger next cycle, which acquired a primal signal amplification by enzyme-assisted target recycling (EATR). Moreover, amino and thiol group multi-labeled functionalized fullerene nanoparticles (FC60) with a larger surface active sites and better biocompatibility, were designed rationally to modify the Au electrodes, which produced multiply-enhanced amplified signal. This dual-amplified sensing system exhibited a remarkable analytical performance for the detection of miRNA-141 in concentrations ranging from 0.1 pM to 100 nM and the detection limit of 7.78 fM was obtained. Compared with the biosensor with single amplification strategy such as EATR, this electrochemical biosensor based on dual-amplified strategy exhibited an excellent discrimination capability and higher analytical performance. Therefore, this electrochemical biosensor might hold a great potential for further applications in biomedical research and early clinical diagnosis.
C1 [Zhou, Lili; Wang, Ting; Bai, Yan; Li, Yi; Yu, Wen] Chongqing Med Univ, Dept Lab Med, Lab Med Diagnost Educ, Key Lab, Chongqing 400016, Peoples R China.
   [Zhou, Lili; Bai, Yan] Peoples Hosp Changshou Chongqing, Dept Clin Lab, Chongqing 401220, Peoples R China.
   [Wang, Ting] Cent Hosp Fuling Chongqing, Dept Clin Lab, Chongqing 408099, Peoples R China.
   [Qiu, Juhui] Tsinghua Univ, Sch Life Sci, Tsinghua Peking Ctr Life Sci, State Key Lab Membrane Biol, Beijing 100084, Peoples R China.
   [Zhang, Sheng] Chongqing Univ Posts & Telecommun, Sch Econ & Management, Chongqing 400065, Peoples R China.
C3 Chongqing Medical University; Tsinghua University; Chongqing University
   of Posts & Telecommunications
RP Zhou, LL (通讯作者)，Chongqing Med Univ, Dept Lab Med, Lab Med Diagnost Educ, Key Lab, Chongqing 400016, Peoples R China.; Zhang, S (通讯作者)，Chongqing Univ Posts & Telecommun, Sch Econ & Management, Chongqing 400065, Peoples R China.
EM lilizhou_cqmu@163.com
RI Sheng, Zhang/IAQ-4067-2023
FU National Natural Science Foundation of China [81171415, 81802110,
   81902169]; Chongqing Changshou District Science and Technology Project
   [CS2019031]
FX This work was financially supported by the National Natural Science
   Foundation of China (81171415, 81802110 and 81902169) and Chongqing
   Changshou District Science and Technology Project (CS2019031).
CR Brant J, 2005, J NANOPART RES, V7, P545, DOI 10.1007/s11051-005-4884-8
   Chen LJ, 2012, J PHYS CHEM C, V116, P8579, DOI 10.1021/jp2120862
   Chen T, 2013, MATER TODAY, V16, P272, DOI 10.1016/j.mattod.2013.07.002
   Cong CB, 2013, CHEM RES CHINESE U, V29, P806, DOI 10.1007/s40242-013-2401-7
   Fan TT, 2018, CANCER SCI, V109, P2897, DOI 10.1111/cas.13725
   George S, 2013, LAB CHIP, V13, P4053, DOI 10.1039/c3lc50579k
   Gonzales JC, 2011, CLIN GENITOURIN CANC, V9, P39, DOI 10.1016/j.clgc.2011.05.008
   Goradel NH, 2018, J CELL PHYSIOL, V233, P2902, DOI 10.1002/jcp.26029
   Gramlich PME, 2008, ANGEW CHEM INT EDIT, V47, P8350, DOI 10.1002/anie.200802077
   Han J, 2013, BIOSENS BIOELECTRON, V46, P74, DOI 10.1016/j.bios.2013.02.020
   Hao N, 2015, CHEM COMMUN, V51, P13504, DOI 10.1039/c5cc05350a
   Hilburn ME, 2012, COLLOID SURFACE A, V401, P48, DOI 10.1016/j.colsurfa.2012.03.010
   Jackson SP, 2009, NATURE, V461, P1071, DOI 10.1038/nature08467
   Li W, 2015, BIOSENS BIOELECTRON, V71, P401, DOI 10.1016/j.bios.2015.04.067
   Li W, 2009, ANAL BIOANAL CHEM, V394, P1117, DOI 10.1007/s00216-008-2570-2
   Li YC, 2016, ANALYST, V141, P1071, DOI 10.1039/c5an02312b
   Liu B, 2008, CHEM MATER, V20, P2711, DOI 10.1021/cm800040k
   Loo AH, 2016, ACS APPL MATER INTER, V8, P1951, DOI 10.1021/acsami.5b10160
   Mattevi C, 2009, ADV FUNCT MATER, V19, P2577, DOI 10.1002/adfm.200900166
   Mirzaei HR, 2016, CANCER LETT, V380, P413, DOI 10.1016/j.canlet.2016.07.001
   Mirzaei HR, 2016, J CANCER RES THER, V12, P520, DOI 10.4103/0973-1482.176167
   Miyake Y, 2006, J AM CHEM SOC, V128, P2172, DOI 10.1021/ja056354d
   Rasheed PA, 2015, ANALYST, V140, P2713, DOI 10.1039/c5an00004a
   Rostovtsev VV, 2002, ANGEW CHEM INT EDIT, V41, P2596, DOI 10.1002/1521-3773(20020715)41:14<2596::AID-ANIE2596>3.0.CO;2-4
   Seeman NC, 2003, NATURE, V421, P427, DOI 10.1038/nature01406
   Shabaninejad Z, 2019, ANAL BIOCHEM, V581, DOI 10.1016/j.ab.2019.113349
   Tavakolizadeh J, 2018, J CELL BIOCHEM, V119, P3783, DOI 10.1002/jcb.26599
   Tavallaie R, 2018, NAT NANOTECHNOL, V13, P1066, DOI 10.1038/s41565-018-0232-x
   Valoczi A, 2004, NUCLEIC ACIDS RES, V32, DOI 10.1093/nar/gnh171
   Verdoy D, 2012, BIOSENS BIOELECTRON, V32, P259, DOI 10.1016/j.bios.2011.12.032
   Volinia S, 2012, P NATL ACAD SCI USA, V109, P3024, DOI 10.1073/pnas.1200010109
   Wang F, 2012, CURR APPL PHYS, V12, P346, DOI 10.1016/j.cap.2011.07.030
   Wang T, 2016, BIOSENS BIOELECTRON, V78, P464, DOI 10.1016/j.bios.2015.11.071
   Wang Y, 2018, NANOSCALE, V10, P18354, DOI 10.1039/c8nr05759a
   Whatley SD, 2013, CLIN CHEM, V59, P1123, DOI 10.1373/clinchem.2012.199117
   Wilson WR, 2011, NAT REV CANCER, V11, P393, DOI 10.1038/nrc3064
   Xu HF, 2012, CHEM COMMUN, V48, P6390, DOI 10.1039/c2cc31588b
   Yan H, 2004, SCIENCE, V306, P2048, DOI 10.1126/science.1106754
   Yang H, 2016, BIOSENS BIOELECTRON, V80, P450, DOI 10.1016/j.bios.2016.02.011
   Yates LA, 2013, CELL, V153, P516, DOI 10.1016/j.cell.2013.04.003
   Zhao M, 2015, BIOMATERIALS, V52, P476, DOI 10.1016/j.biomaterials.2015.02.058
   Zhao Y, 2008, NUCLEIC ACIDS RES, V36, DOI 10.1093/nar/gkm1063
NR 42
TC 37
Z9 38
U1 10
U2 206
PU ELSEVIER ADVANCED TECHNOLOGY
PI OXFORD
PA OXFORD FULFILLMENT CENTRE THE BOULEVARD, LANGFORD LANE, KIDLINGTON,
   OXFORD OX5 1GB, OXON, ENGLAND
SN 0956-5663
EI 1873-4235
J9 BIOSENS BIOELECTRON
JI Biosens. Bioelectron.
PD FEB 15
PY 2020
VL 150
AR 111964
DI 10.1016/j.bios.2019.111964
PG 7
WC Biophysics; Biotechnology & Applied Microbiology; Chemistry, Analytical;
   Electrochemistry; Nanoscience & Nanotechnology
WE Science Citation Index Expanded (SCI-EXPANDED)
SC Biophysics; Biotechnology & Applied Microbiology; Chemistry;
   Electrochemistry; Science & Technology - Other Topics
GA KG0MO
UT WOS:000509635500027
PM 31929092
DA 2023-06-30
ER

PT J
AU Bai, LJ
   Chen, YH
   Liu, XZ
   Zhou, J
   Cao, J
   Hou, L
   Guo, SL
AF Bai, Lijuan
   Chen, Yuhan
   Liu, Xinzhu
   Zhou, Jing
   Cao, Jun
   Hou, Liang
   Guo, Shuliang
TI Ultrasensitive electrochemical detection of Mycobacterium tuberculosis
   IS6110 fragment using gold nanoparticles decorated fullerene
   nanoparticles/nitrogen-doped graphene nanosheet as signal tags
SO ANALYTICA CHIMICA ACTA
LA English
DT Article
DE C-60-based signal tag; Sandwich-type assay; Biotin-avidin system; TB
   diagnosis
ID REDOX NANOPROBE; DNA SENSOR; NANOMATERIAL; POLYANILINE; C-60;
   NANOCOMPOSITE; FABRICATION; BIOSENSORS; CATALYST; TRENDS
AB Tuberculosis (TB), caused by Mycobacterium tuberculosis (MTB), remains the top fatal infection continuing to threat public health, and the present detection method for MTB is facing great challenges with the global TB burden. In response to this issue, a novel electrochemical DNA biosensor was developed for detecting the IS6110 fragment within MTB. For the first time, the nanohybrid of gold nanoparticles decorated fullerene nanoparticles/nitrogen-doped graphene nanosheet (Au-nano-C-60/NGS) directly served as a new signal tag to generate signal response without additional redox molecules and subsequently labeled with signal probes (SPs) to form tracer label to achieve signal amplification. Additionally, a biotin-avidin system was introduced to immobilize abundant capture probes (CPs), further improving the sensitivity of the proposed biosensor. After a typical sandwich hybridization, the proposed electrochemical DNA biosensor was incubated with tetraoctylammonium bromide (TOAB), which was used as a booster to induce the intrinsic redox activity of the tracer label, resulting in a discriminating current response. The proposed electrochemical DNA biosensor shows a broad linear range for MTB determination from 10 fM to 10 nM with a low limit of detection (LOD) of 3 fM. In addition, this proposed biosensor not only distinguishes mismatched DNA sequence, but also differentiates MTB from other pathogenic agents. More importantly, it has been preliminarily applied in clinical detection and displayed excellent ability to identify the PCR products of clinical samples. There is great potential for this developed method to be used in early diagnosis and monitor of TB. (C) 2019 Elsevier B.V. All rights reserved.
C1 [Bai, Lijuan; Zhou, Jing; Hou, Liang] Chongqing Med Univ, Coll Pharm, Engn Technol Res Ctr Pharmacodynam Evaluat Chongq, Chongqing 400016, Peoples R China.
   [Chen, Yuhan; Liu, Xinzhu; Guo, Shuliang] Chongqing Med Univ, Affiliated Hosp 1, Dept Resp & Crit Care Med, Chongqing 400016, Peoples R China.
   [Cao, Jun] Sichuan Univ, West China Hosp, Dept Resp & Crit Care Med, Chengdu 610041, Sichuan, Peoples R China.
C3 Chongqing Medical University; Chongqing Medical University; Sichuan
   University
RP Guo, SL (通讯作者)，Chongqing Med Univ, Affiliated Hosp 1, Dept Resp & Crit Care Med, Chongqing 400016, Peoples R China.
EM guos1999@sina.com
OI Bai, Lijuan/0000-0001-9450-4581
FU National Science and Technology Major Project [2018ZX10302302003];
   National Natural Science Foundation of China [81601856, 81570010]; Third
   Batch of Young Backbone Teachers Funding Program in Colleges and
   Universities of Chongqing City [53]; Funds for Young Science and
   Technology Talent Cultivation Plan of Chongqing City
   [cstc2014kjrc-qnrc00004]
FX This work is supported by the National Science and Technology Major
   Project (2018ZX10302302003), National Natural Science Foundation of
   China (81601856, 81570010), the Third Batch of Young Backbone Teachers
   Funding Program in Colleges and Universities of Chongqing City (2016 No.
   53) and Funds for Young Science and Technology Talent Cultivation Plan
   of Chongqing City (cstc2014kjrc-qnrc00004).
CR Afreen S, 2015, BIOSENS BIOELECTRON, V63, P354, DOI 10.1016/j.bios.2014.07.044
   Bai LJ, 2017, BIOMATERIALS, V133, P11, DOI 10.1016/j.biomaterials.2017.04.010
   Brahman PK, 2016, ANAL CHIM ACTA, V917, P107, DOI 10.1016/j.aca.2016.02.044
   Brahman PK, 2015, TALANTA, V134, P554, DOI 10.1016/j.talanta.2014.10.054
   Cannas A, 2008, INT J TUBERC LUNG D, V12, P146
   CAVE MD, 1994, J CLIN MICROBIOL, V32, P262, DOI 10.1128/JCM.32.1.262-266.1994
   Chang K, 2013, ADV ENERGY MATER, V3, P839, DOI 10.1002/aenm.201201108
   Chang Y, 2019, BIOMATERIALS, V192, P500, DOI 10.1016/j.biomaterials.2018.11.034
   Chen J, 2017, BIOSENS BIOELECTRON, V91, P892, DOI 10.1016/j.bios.2016.10.067
   Chen M, 2016, BIOSENS BIOELECTRON, V85, P684, DOI 10.1016/j.bios.2016.05.051
   Chen YH, 2019, BIOMATERIALS, V216, DOI 10.1016/j.biomaterials.2019.119253
   Chen YH, 2017, MICROCHIM ACTA, V184, P1801, DOI 10.1007/s00604-017-2184-5
   Fan HX, 2012, ANAL CHIM ACTA, V711, P24, DOI 10.1016/j.aca.2011.10.051
   Gai K, 2011, ENVIRON SCI TECHNOL, V45, P5959, DOI 10.1021/es103595g
   Gooding JJ, 2002, ELECTROANAL, V14, P1149, DOI 10.1002/1521-4109(200209)14:17<1149::AID-ELAN1149>3.0.CO;2-8
   Han J, 2015, ANAL CHEM, V87, P1669, DOI 10.1021/ac503406p
   Huang HP, 2009, ELECTROCHEM COMMUN, V11, P816, DOI 10.1016/j.elecom.2009.01.009
   Lai GS, 2009, ANAL CHEM, V81, P9730, DOI 10.1021/ac901996a
   Lee JW, 2012, ELECTROCHIM ACTA, V85, P459, DOI 10.1016/j.electacta.2012.08.070
   Li F, 2014, ANAL CHEM, V86, P1608, DOI 10.1021/ac403281g
   Li ZX, 2017, CARBON, V115, P493, DOI 10.1016/j.carbon.2017.01.036
   MAKIMURA K, 1994, J MED MICROBIOL, V40, P358, DOI 10.1099/00222615-40-5-358
   Mathema B, 2006, CLIN MICROBIOL REV, V19, P658, DOI 10.1128/CMR.00061-05
   McDonald RR, 2005, J CLIN MICROBIOL, V43, P6147, DOI 10.1128/JCM.43.12.6147-6149.2005
   Mou ZG, 2014, ACS APPL MATER INTER, V6, P13798, DOI 10.1021/am503244w
   Qu LT, 2010, ACS NANO, V4, P1321, DOI 10.1021/nn901850u
   Rotariu L, 2016, TRAC-TREND ANAL CHEM, V79, P80, DOI 10.1016/j.trac.2015.12.017
   Teengam P, 2018, ANAL CHIM ACTA, V1044, P102, DOI 10.1016/j.aca.2018.07.045
   THIERRY D, 1990, NUCLEIC ACIDS RES, V18, P188, DOI 10.1093/nar/18.1.188
   Vikrant K, 2019, BIOMATERIALS, V214, DOI 10.1016/j.biomaterials.2019.05.026
   Wang L, 2014, BIOSENS BIOELECTRON, V51, P201, DOI 10.1016/j.bios.2013.07.049
   Wang ZY, 2015, NANOSCALE, V7, P6420, DOI 10.1039/c5nr00585j
   World Health Organization, 2022, GLOBAL TUBERCULOSIS, DOI DOI 10.2471/BLT.21.286807
   Wu J, 2018, BIOSENS BIOELECTRON, V102, P403, DOI 10.1016/j.bios.2017.11.054
   Yang C, 2015, ANAL CHIM ACTA, V887, P17, DOI 10.1016/j.aca.2015.05.049
   Ye C, 2015, MICROCHIM ACTA, V182, P2215, DOI 10.1007/s00604-015-1559-8
   Ye C, 2014, SENSOR ACTUAT B-CHEM, V199, P101, DOI 10.1016/j.snb.2014.03.089
   Yu YJ, 2018, BIOSENS BIOELECTRON, V101, P297, DOI 10.1016/j.bios.2017.10.006
   Zhang C, 2015, ANALYST, V140, P506, DOI 10.1039/c4an01284d
   Zhou Q, 2018, ACS SENSORS, V3, P1385, DOI 10.1021/acssensors.8b00307
NR 40
TC 31
Z9 32
U1 8
U2 160
PU ELSEVIER
PI AMSTERDAM
PA RADARWEG 29, 1043 NX AMSTERDAM, NETHERLANDS
SN 0003-2670
EI 1873-4324
J9 ANAL CHIM ACTA
JI Anal. Chim. Acta
PD NOV 8
PY 2019
VL 1080
BP 75
EP 83
DI 10.1016/j.aca.2019.06.043
PG 9
WC Chemistry, Analytical
WE Science Citation Index Expanded (SCI-EXPANDED)
SC Chemistry
GA IP8SU
UT WOS:000480316900008
PM 31409477
DA 2023-06-30
ER

PT J
AU Zhou, YL
   Yin, HS
   Li, J
   Li, BC
   Li, X
   Ai, SY
   Zhang, XS
AF Zhou, Yunlei
   Yin, Huanshun
   Li, Jie
   Li, Bingchen
   Li, Xue
   Ai, Shiyun
   Zhang, Xiansheng
TI Electrochemical biosensor for microRNA detection based on poly (U)
   polymerase mediated isothermal signal amplification
SO BIOSENSORS & BIOELECTRONICS
LA English
DT Article
DE MicroRNA detection; Electrochemical biosensors; Poly(U) polymerase;
   Phytohormone; Rice seedlings
ID INITIATED ENZYMATIC POLYMERIZATION; HYBRIDIZATION CHAIN-REACTION;
   PLASMON RESONANCE BIOSENSOR; ROLLING CIRCLE AMPLIFICATION; LABEL-FREE
   DETECTION; ENERGY-TRANSFER; ELECTROCHEMILUMINESCENT BIOSENSOR;
   ULTRASENSITIVE DETECTION; SENSITIVE DETECTION; CARBON NANOTUBES
AB MicroRNAs play crucial role in post-transcriptional regulation for gene expression in animals, plants, and viruses. For the better understanding of microRNA and its functions, it is very important to develop effectively analytical method for microRNA detection. Herein, a novel electrochemical biosensor was fabricated for sensitive and selective detection of microRNA based on poly(U) polymerase mediated isothermal signal amplification, where poly(U) polymerase can catalyze the template independent addition of UMP from UTP to the 3' end of RNA. Using this activity, the target microRNA can be successfully labeled with biotin conjugated UMPs at its 3'-end using biotin conjugated UTP (biotin-UTP) as donor. Then, the avidin conjugated alkaline phosphatase can be further captured to the 3'-end of the target microRNA based on the specific interaction between biotin and avidin. Finally, under the catalytic activity of alkaline phosphatase, the substrate of p-nitrophenyl phosphate disodium salt hexahydrate can be hydrolyzed to produce 4-nitrophenol. According to the relationship between the electrochemical signal of p-nitrophenol and the concentration of microRNA-319a, the content of microRNA-319a can be detected. This signal amplification method is simple and sensitive. The developed method can detect as low as 1.7 fM microRNA and produce precise and accurate linear dynamic range from 10 to 1000 fM. The fabricated biosensor was further applied to detect the expression level change of microRNA-319a in rice seedlings after incubation with five kinds of different phytohormones. (C) 2015 Elsevier B.V. All rights reserved.
C1 [Zhou, Yunlei; Yin, Huanshun; Li, Jie; Li, Bingchen; Li, Xue; Ai, Shiyun] Shandong Agr Univ, Coll Chem & Mat Sci, Tai An 271018, Shandong, Peoples R China.
   [Yin, Huanshun; Zhang, Xiansheng] Shandong Agr Univ, Coll Life Sci, State Key Lab Crop Biol, Tai An 271018, Shandong, Peoples R China.
C3 Shandong Agricultural University; Shandong Agricultural University
RP Yin, HS (通讯作者)，Shandong Agr Univ, Coll Chem & Mat Sci, Tai An 271018, Shandong, Peoples R China.; Yin, HS; Zhang, XS (通讯作者)，Shandong Agr Univ, Coll Life Sci, State Key Lab Crop Biol, Tai An 271018, Shandong, Peoples R China.
EM yinhs@sdau.edu.cn; zhangxs@sdau.edu.cn
RI Zhang, XZ/HJA-4189-2022; zhang, xian/GYA-0290-2022
FU foundation of State Key Laboratory of Crop Biology [2014KF12]; Natural
   Science Foundation of Shandong province, China [ZR2014BQ029]; National
   Natural Science Foundation of China [21375079]; Project of Development
   of Science and Technology of Shandong Province, China [2013GZX20109]
FX This work was supported by the foundation of State Key Laboratory of
   Crop Biology (No. 2014KF12), the Natural Science Foundation of Shandong
   province, China (No. ZR2014BQ029), the National Natural Science
   Foundation of China (No. 21375079), and the Project of Development of
   Science and Technology of Shandong Province, China (No. 2013GZX20109).
CR Bartosik M, 2014, ANAL CHIM ACTA, V813, P35, DOI 10.1016/j.aca.2014.01.023
   Bhanjana G, 2015, ELECTROCHIM ACTA, V178, P361, DOI 10.1016/j.electacta.2015.07.113
   Bi S, 2015, NANOSCALE, V7, P3745, DOI 10.1039/c4nr06603k
   Calin GA, 2006, NAT REV CANCER, V6, P857, DOI 10.1038/nrc1997
   Cao HJ, 2014, CHEM COMMUN, V50, P13315, DOI 10.1039/c4cc06214k
   Cheng Y, 2014, BIOSENS BIOELECTRON, V51, P431, DOI 10.1016/j.bios.2013.08.014
   Deng HM, 2014, BIOSENS BIOELECTRON, V54, P650, DOI 10.1016/j.bios.2013.11.046
   Ding XJ, 2015, ANAL CHIM ACTA, V874, P59, DOI 10.1016/j.aca.2015.03.021
   Dong HF, 2014, BIOSENS BIOELECTRON, V53, P377, DOI 10.1016/j.bios.2013.09.061
   Ge J, 2014, ANAL CHEM, V86, P1808, DOI 10.1021/ac403741y
   Ge ZL, 2014, ANAL CHEM, V86, P2124, DOI 10.1021/ac4037262
   Hao N, 2014, CHEM COMMUN, V50, P14828, DOI 10.1039/c4cc06801g
   Ho SL, 2014, ANAL CHIM ACTA, V823, P61, DOI 10.1016/j.aca.2014.03.020
   Hu YF, 2015, BIOSENS BIOELECTRON, V63, P331, DOI 10.1016/j.bios.2014.07.066
   Jia HX, 2010, ANGEW CHEM INT EDIT, V49, P5498, DOI 10.1002/anie.201001375
   Kroh EM, 2010, METHODS, V50, P298, DOI 10.1016/j.ymeth.2010.01.032
   Kumar S, 2015, BIOSENS BIOELECTRON, V70, P498, DOI 10.1016/j.bios.2015.03.062
   Lehrbach NJ, 2009, NAT STRUCT MOL BIOL, V16, P1016, DOI 10.1038/nsmb.1675
   Li CP, 2011, CHEM COMMUN, V47, P2595, DOI 10.1039/c0cc03957h
   Li W, 2009, ANAL BIOANAL CHEM, V394, P1117, DOI 10.1007/s00216-008-2570-2
   Lin DJ, 2015, BIOSENS BIOELECTRON, V66, P177, DOI 10.1016/j.bios.2014.10.074
   Liu LZ, 2015, BIOSENS BIOELECTRON, V70, P351, DOI 10.1016/j.bios.2015.03.051
   Liu Q, 2009, BIOCHEM BIOPH RES CO, V384, P1, DOI 10.1016/j.bbrc.2009.04.028
   Miao P, 2015, BIOSENS BIOELECTRON, V63, P365, DOI 10.1016/j.bios.2014.07.075
   Pall GS, 2007, NUCLEIC ACIDS RES, V35, DOI 10.1093/nar/gkm112
   Park J, 2014, CHEM COMMUN, V50, P1366, DOI 10.1039/c3cc48154a
   Rissland OS, 2008, BBA-GENE REGUL MECH, V1779, P286, DOI 10.1016/j.bbagrm.2008.03.003
   Shen W, 2013, CHEM COMMUN, V49, P4959, DOI 10.1039/c3cc41565a
   Vaisocherova H, 2015, BIOSENS BIOELECTRON, V70, P226, DOI 10.1016/j.bios.2015.03.038
   Wan Y, 2014, BIOSENS BIOELECTRON, V55, P231, DOI 10.1016/j.bios.2013.11.077
   Wan Y, 2013, BIOSENS BIOELECTRON, V41, P526, DOI 10.1016/j.bios.2012.09.017
   Wang M, 2015, ELECTROCHIM ACTA, V165, P130, DOI 10.1016/j.electacta.2015.03.011
   Wang M, 2014, ANAL CHEM, V86, P5606, DOI 10.1021/ac5010376
   Wang M, 2014, BIOSENS BIOELECTRON, V53, P232, DOI 10.1016/j.bios.2013.09.069
   Winter J, 2009, NAT CELL BIOL, V11, P228, DOI 10.1038/ncb0309-228
   Wu XY, 2013, ANALYST, V138, P1060, DOI 10.1039/c2an36506e
   Xi Q, 2014, ANAL CHEM, V86, P1361, DOI 10.1021/ac403944c
   Xu FZ, 2014, ANAL CHEM, V86, P6976, DOI 10.1021/ac500955r
   Yan JL, 2010, CHEM COMMUN, V46, P2432, DOI 10.1039/b923521c
   Yang CY, 2014, ANAL CHEM, V86, P11913, DOI 10.1021/ac503860d
   Yang F, 2014, ANAL CHEM, V86, P11905, DOI 10.1021/ac503728s
   Yin HS, 2014, BIOSENS BIOELECTRON, V53, P175, DOI 10.1016/j.bios.2013.09.053
   Yin HS, 2013, BIOSENS BIOELECTRON, V41, P492, DOI 10.1016/j.bios.2012.09.010
   Yu YY, 2014, ANAL CHEM, V86, P8200, DOI 10.1021/ac501505a
   Zhang DC, 2013, MICROCHIM ACTA, V180, P397, DOI 10.1007/s00604-013-0945-3
   Zhang P, 2015, ANAL CHEM, V87, P3202, DOI 10.1021/ac504455z
   Zhang P, 2014, ANALYST, V139, P2748, DOI 10.1039/c4an00284a
   Zhang XR, 2015, CHEM COMMUN, V51, P6952, DOI 10.1039/c5cc01317h
   Zhou J, 2014, BIOSENS BIOELECTRON, V53, P295, DOI 10.1016/j.bios.2013.09.070
   Zhu WY, 2014, BIOSENS BIOELECTRON, V53, P414, DOI 10.1016/j.bios.2013.10.023
NR 50
TC 49
Z9 51
U1 3
U2 191
PU ELSEVIER ADVANCED TECHNOLOGY
PI OXFORD
PA OXFORD FULFILLMENT CENTRE THE BOULEVARD, LANGFORD LANE, KIDLINGTON,
   OXFORD OX5 1GB, OXON, ENGLAND
SN 0956-5663
EI 1873-4235
J9 BIOSENS BIOELECTRON
JI Biosens. Bioelectron.
PD MAY 15
PY 2016
VL 79
BP 79
EP 85
DI 10.1016/j.bios.2015.12.009
PG 7
WC Biophysics; Biotechnology & Applied Microbiology; Chemistry, Analytical;
   Electrochemistry; Nanoscience & Nanotechnology
WE Science Citation Index Expanded (SCI-EXPANDED)
SC Biophysics; Biotechnology & Applied Microbiology; Chemistry;
   Electrochemistry; Science & Technology - Other Topics
GA DE0IU
UT WOS:000370309200012
PM 26700579
DA 2023-06-30
ER

PT J
AU Azizi, MMF
   Romeli, S
   Razali, H
   Ariffin, EY
   Ariffin, MAT
   Heng, LY
   Abu-Bakar, N
   Lau, HY
AF Azizi, Mohammad Malek Faizal
   Romeli, Sohana
   Razali, Hazana
   Ariffin, Eda Yuhana
   Ariffin, Muhammad Afiq Tajol
   Heng, Lee Yook
   Abu-Bakar, Norliza
   Lau, Han Yih
TI An electrochemical biosensor for the rapid genetic identification of
   Musang King durian
SO SCIENTIFIC REPORTS
LA English
DT Article
ID GOLD NANOPARTICLES; DNA BARCODE; MARKERS; IMMOBILIZATION; FRITILLARIA;
   LILIALES; SENSOR
AB More than 200 different cultivars of durian exist worldwide but Durio zibethinus or Musang King (MK) is the most premium and prized durian fruit among the recommended varieties. Early identification of this premium variety is critical to protect from non-authentic MK durian cultivars. However, the MK variety's morphological traits are nearly identical to other varieties. Currently, the identification of durian varieties is mostly performed via evaluation of leaf shape, fruit shape, aroma, taste and seed shape and this requires trained personnel for the morphology observation. To enable the rapid identification of the MK variety, PCR amplification of ten durian varieties using six gene candidates from the chloroplast genome was first performed to obtain DNA probes that were specific to the MK durian variety. PCR amplification of ten durian varieties using primers designed confirmed that the nadhA gene sequence showed an obvious difference in the MK variety from other durian varieties. The unique sequence of MK was used as a DNA probe to develop an electrochemical biosensor for the direct identification of the MK durian variety. The electrochemical biosensor was based on the hybridization response of the immobilized DNA probe with the target DNA from the MK variety and was monitored via differential pulse voltammetry technique. Under optimal conditions, the DNA electrochemical biosensor showed a low detection limit at 10% of MK genomic DNA concentration with a wide linear calibration range of 0.05-1.5 mu M (R-2 = 0.9891) and RSD value of 3.77% (n = 3). The results of the developed DNA biosensor provide high promise for the development of portable sensors employed in the determination of MK variety in the field.
C1 [Azizi, Mohammad Malek Faizal; Romeli, Sohana; Razali, Hazana; Abu-Bakar, Norliza; Lau, Han Yih] Malaysian Agr Res & Dev Inst MARDI, Biotechnol & Nanotechnol Res Ctr, Serdang 43400, Selangor, Malaysia.
   [Ariffin, Eda Yuhana; Heng, Lee Yook] Univ Kebangsaan Malaysia, Fac Sci & Technol, Dept Chem Sci, Bangi 43600, Selangor, Malaysia.
   [Ariffin, Muhammad Afiq Tajol] Malaysian Agr Res & Dev Inst MARDI, Hort Res Ctr, Bukit Kayu Hitam 06050, Kedah, Malaysia.
C3 Universiti Kebangsaan Malaysia
RP Abu-Bakar, N; Lau, HY (通讯作者)，Malaysian Agr Res & Dev Inst MARDI, Biotechnol & Nanotechnol Res Ctr, Serdang 43400, Selangor, Malaysia.; Heng, LY (通讯作者)，Univ Kebangsaan Malaysia, Fac Sci & Technol, Dept Chem Sci, Bangi 43600, Selangor, Malaysia.
EM yhl1000@ukm.my; lizaab@mardi.gov.my; hylau@mardi.gov.my
RI AZIZI, MOHAMMAD MALEK FAIZAL/ABN-2612-2022
OI AZIZI, MOHAMMAD MALEK FAIZAL/0000-0002-8963-7934; , Eda Yuhana
   Ariffin/0000-0002-6483-7382
FU MARDI development fund [RMK-11, PRB405]
FX This research was funded by MARDI development fund RMK-11 with Grant No.
   PRB405.
CR Abidin M. Z., 2000, PROS SEM DUR 2000 KE, P1
   Afiq M., 2019, PRELIMINARY STUDY PA
   Azizi MMF, 2021, J BIOSCIENCES, V46, DOI 10.1007/s12038-021-00214-x
   Batra B, 2013, ANAL BIOCHEM, V433, P210, DOI 10.1016/j.ab.2012.10.026
   Bi Y, 2018, SCI REP-UK, V8, DOI 10.1038/s41598-018-19591-9
   Chaix C, 2003, COLLOID SURFACE B, V29, P39, DOI 10.1016/S0927-7765(02)00177-7
   Chen JP, 2000, ENZYME MICROB TECH, V26, P359, DOI 10.1016/S0141-0229(99)00181-7
   Cheng T, 2016, MOL ECOL RESOUR, V16, P138, DOI 10.1111/1755-0998.12438
   Chin ST, 2007, J FOOD COMPOS ANAL, V20, P31, DOI 10.1016/j.jfca.2006.04.011
   Department of Agriculture, 2019, US
   Dong W, 2012, PLANT SIGNAL BEHAV, V7, P472, DOI 10.4161/psb.19644
   Drummond TG, 2003, NAT BIOTECHNOL, V21, P1192, DOI 10.1038/nbt873
   Enan MR, 2016, GENET MOL RES, V15, DOI 10.4238/gmr.15038470
   Gao YD, 2015, BMC EVOL BIOL, V15, DOI 10.1186/s12862-015-0405-2
   Hollingsworth PM, 2009, P NATL ACAD SCI USA, V106, P12794, DOI 10.1073/pnas.0905845106
   Jaswir I, 2008, J FOOD PROCESS PRES, V32, P740, DOI 10.1111/j.1745-4549.2008.00211.x
   Kirst M, 2005, J HERED, V96, P161, DOI 10.1093/jhered/esi023
   Kleijn SEF, 2014, ANGEW CHEM INT EDIT, V53, P3558, DOI 10.1002/anie.201306828
   Kress WJ, 2008, P NATL ACAD SCI USA, V105, P2761, DOI 10.1073/pnas.0800476105
   Li JX, 2012, J AGR FOOD CHEM, V60, P11253, DOI 10.1021/jf303881k
   Lin L, 2011, ANALYST, V136, P4732, DOI 10.1039/c1an15610a
   Liu GY, 2017, MITOCHONDRIAL DNA A, V28, P956, DOI 10.1080/24701394.2016.1219729
   Liu GD, 2009, ANAL CHEM, V81, P10013, DOI 10.1021/ac901889s
   Luo XL, 2006, ELECTROANAL, V18, P319, DOI 10.1002/elan.200503415
   Morton J. F, 1987, FRUITS WARM CLIMATES
   Palumbo F., 2018, REDISCOV LANDRAC RES, DOI [10.5772/intechopen.70756, DOI 10.5772/INTECHOPEN.70756]
   Patterson TB, 2002, EVOLUTION, V56, P233, DOI 10.1111/j.0014-3820.2002.tb01334.x
   Rahman M, 2017, NANOSCALE RES LETT, V12, DOI 10.1186/s11671-017-2254-y
   Riley DJ, 2002, CURR OPIN COLLOID IN, V7, P186, DOI 10.1016/S1359-0294(02)00047-X
   Ronsted N, 2005, MOL PHYLOGENET EVOL, V35, P509, DOI 10.1016/j.ympev.2004.12.023
   Ruwaida IP, 2009, NUSANT BIOSCI, V1, P84
   Sales E. K., 2015, INT J BIOL BIOMOLECU, V9, P518
   Santoso PJ, 2017, AGRIVITA, V39, P257, DOI 10.17503/agrivita.v39i3.1171
   Scarcelli N, 2011, PLOS ONE, V6, DOI 10.1371/journal.pone.0019954
   Semagn K, 2006, AFR J BIOTECHNOL, V5, P2540
   Siew GY, 2018, PERTANIKA J TROP AGR, V41, P321
   Siew GY, 2018, PEERJ, V6, DOI 10.7717/peerj.4266
   Siriphanich J, 2011, WOODHEAD PUBL FOOD S, P80
   Somsri S, 2008, ACTA HORTIC, V787, P77, DOI 10.17660/ActaHortic.2008.787.6
   Stoeckle MY, 2014, PLOS ONE, V9, DOI 10.1371/journal.pone.0100755
   Teh BT, 2017, NAT GENET, V49, P1633, DOI 10.1038/ng.3972
   Bui TGT, 2017, HEREDITAS, V154, DOI 10.1186/s41065-016-0024-y
   Turktas M, 2012, TURK J BIOL, V36, P552, DOI 10.3906/biy-1201-30
   Ulianas A, 2012, SENSORS-BASEL, V12, P5445, DOI 10.3390/s120505445
   UN Trade Statistics, US
   Vanijajiva O., 2011, International Journal of Agricultural Technology, V7, P1107
   Vanijajiva O, 2012, PROCEDIA ENGINEER, V32, P155, DOI 10.1016/j.proeng.2012.01.1250
   Wang WT, 2015, BIOSENS BIOELECTRON, V71, P51, DOI 10.1016/j.bios.2015.04.018
   Wong ELS, 2004, ELECTROCHEM COMMUN, V6, P648, DOI 10.1016/j.elecom.2004.05.002
   Xie QL, 2019, MOLECULES, V24, DOI 10.3390/molecules24050888
NR 50
TC 0
Z9 0
U1 1
U2 1
PU NATURE PORTFOLIO
PI BERLIN
PA HEIDELBERGER PLATZ 3, BERLIN, 14197, GERMANY
SN 2045-2322
J9 SCI REP-UK
JI Sci Rep
PD NOV 11
PY 2022
VL 12
IS 1
AR 19324
DI 10.1038/s41598-022-20998-8
PG 13
WC Multidisciplinary Sciences
WE Science Citation Index Expanded (SCI-EXPANDED)
SC Science & Technology - Other Topics
GA 6C8NJ
UT WOS:000882263300065
PM 36369187
OA Green Published, gold
DA 2023-06-30
ER

PT J
AU Li, YR
   Chang, YY
   Yuan, R
   Chai, YQ
AF Li, Yunrui
   Chang, Yuanyuan
   Yuan, Ruo
   Chai, Yaqin
TI Highly Efficient Target Recycling-Based Netlike Y-DNA for Regulation of
   Electrocatalysis toward Methylene Blue for Sensitive DNA Detection
SO ACS APPLIED MATERIALS & INTERFACES
LA English
DT Article
DE netlike Y-DNA; Fe3O4@CeO4-PtNPs; electrocatalysis regulation; highly
   efficient EATR amplification; electrochemical DNA detection
ID LABEL-FREE; ELECTROCHEMICAL APTASENSOR; NUCLEIC-ACIDS; GOLD;
   NANOPARTICLES; GRAPHENE; BIOSENSOR; FE3O4; AMPLIFICATION; OXIDE
AB In this work, the highly efficient target recycling-based netlike Y-shaped DNA (Y-DNA), which regulated the electrocatalysis of Fe3O4@CeO2-Pt nanoparticles (Fe3O4@CeO2-PtNPs) toward methylene blue (MB) for signal amplification, was developed to prepare a sensitive DNA biosensor for detecting the DNA associated with oral cancer. Specifically, with the help of highly efficient enzyme-assisted target recycling (EATR) amplification strategy, one target DNA input was converted to corresponding plenty of DNA strands S1-Fe3O4 @CeO2-Pt and S2-MB output, which could be employed to interact with HP2 immobilized on the electrode surface to form stable netlike Y-DNA without any waste of recycling products. Meanwhile, the formation of netlike Y-DNA could regulate electrocatalytic efficiency of Fe3O4@CeO2-PtNPs, inducing the proximity of Fe3O4@CeO2-PtNPs to MB and significantly enhancing electrochemical signal. Further, the signal could also be amplified by Fe3O4@CeO2-PtNPs modified on the electrode surface. By virtue of this ingenious design, a novel netlike Y-DNA structure based on highly efficient EATR was simply constructed and successfully applied to an electrochemical DNA biosensor along with electrocatalysis of Fe3O4@CeO2-PtNPs, achieving the sensitive detection of target DNA ranging from 10 fM to 50 nM with a detection limit of 3.5 fM. Impressively, the biosensor here demonstrates an admirable method for regulating the electrocatalysis of NPs toward substrates to enhance signal, and we believe that this biosensor is a potential candidate for the sensitive detection of target DNA or other disease-related nucleic acids.
C1 [Li, Yunrui; Chang, Yuanyuan; Yuan, Ruo; Chai, Yaqin] Southwest Univ, Coll Chem & Chem Engn, Key Lab Luminescent & Real Time Analyt Chem, Minist Educ, Chongqing 400715, Peoples R China.
C3 Southwest University - China
RP Yuan, R; Chai, YQ (通讯作者)，Southwest Univ, Coll Chem & Chem Engn, Key Lab Luminescent & Real Time Analyt Chem, Minist Educ, Chongqing 400715, Peoples R China.
EM yuanruo@swu.edu.cn; yqchai@swu.edu.cn
FU National Natural Science Foundation of China [21675129, 21775124,
   21575116, 51473136]; Fundamental Research Funds for the Central
   Universities, China [XDJK2017A001, XDJK2018AA003]
FX This paper was financially supported by the National Natural Science
   Foundation of China (21675129, 21775124, 21575116, and 51473136) and the
   Fundamental Research Funds for the Central Universities (XDJK2017A001
   and XDJK2018AA003), China.
CR Bai LJ, 2014, NANOSCALE, V6, P2902, DOI [10.1039/c3nr05930h, 10.1039/c3nr05930]
   Chao J, 2016, BIOSENS BIOELECTRON, V76, P68, DOI 10.1016/j.bios.2015.07.007
   Chen LZ, 2017, ACS APPL MATER INTER, V9, P8014, DOI 10.1021/acsami.6b16764
   Chen M, 2017, SENSOR ACTUAT B-CHEM, V239, P421, DOI 10.1016/j.snb.2016.08.036
   Chen M, 2017, ANAL CHIM ACTA, V968, P30, DOI 10.1016/j.aca.2017.03.024
   Chen QS, 2013, LAB CHIP, V13, P3351, DOI 10.1039/c3lc50629k
   Chen ZW, 2012, ACS NANO, V6, P4001, DOI 10.1021/nn300291r
   Guo LH, 2013, J AM CHEM SOC, V135, P12338, DOI 10.1021/ja405371g
   He HF, 2016, BIOSENS BIOELECTRON, V86, P985, DOI 10.1016/j.bios.2016.07.045
   Hou T, 2015, ANAL CHEM, V87, P11368, DOI 10.1021/acs.analchem.5b02790
   Hu R, 2012, CHEM COMMUN, V48, P9507, DOI 10.1039/c2cc34848a
   Jia J, 2016, ANAL CHIM ACTA, V908, P95, DOI 10.1016/j.aca.2015.12.028
   Kumar S, 2015, BIOSENS BIOELECTRON, V70, P498, DOI 10.1016/j.bios.2015.03.062
   Li FY, 2015, RSC ADV, V5, P19961, DOI 10.1039/c4ra16569a
   Li JJ, 2017, ANAL CHEM, V89, P12850, DOI 10.1021/acs.analchem.7b03391
   Li J, 2012, BIOSENS BIOELECTRON, V36, P142, DOI 10.1016/j.bios.2012.04.003
   Li N, 2017, ANAL CHEM, V89, P6670, DOI 10.1021/acs.analchem.7b00889
   Li YG, 2005, NAT BIOTECHNOL, V23, P885, DOI 10.1038/nbt1106
   Li YG, 2004, NAT MATER, V3, P38, DOI 10.1038/nmat1045
   Ling PH, 2015, ANAL CHEM, V87, P3957, DOI 10.1021/acs.analchem.5b00001
   Matek C, 2012, J PHYS CHEM B, V116, P11616, DOI 10.1021/jp3080755
   Meng HM, 2016, CHEM SOC REV, V45, P2583, DOI 10.1039/c5cs00645g
   Miao P, 2017, ACS APPL MATER INTER, V9, P3940, DOI 10.1021/acsami.6b14247
   Miao YB, 2015, ANALYST, V140, P7663, DOI [10.1039/C5AN01142F, 10.1039/c5an01142f]
   Qu XM, 2017, ANAL CHEM, V89, P3468, DOI 10.1021/acs.analchem.6b04475
   Qu XM, 2017, ANGEW CHEM INT EDIT, V56, P1855, DOI 10.1002/anie.201611777
   Seeman NC, 2003, NATURE, V421, P427, DOI 10.1038/nature01406
   Shi LJ, 2015, RSC ADV, V5, P11541, DOI 10.1039/c4ra09936b
   Tartaj P, 2011, ADV MATER, V23, P5243, DOI 10.1002/adma.201101368
   Venkateswarlu S, 2016, ACS APPL MATER INTER, V8, P23876, DOI 10.1021/acsami.6b03583
   Wang L, 2015, ACS APPL MATER INTER, V7, P18441, DOI 10.1021/acsami.5b04553
   Wang Q, 2015, J MATER CHEM A, V3, P139, DOI 10.1039/c4ta05691d
   Wang YJ, 2017, BIOSENS BIOELECTRON, V98, P386, DOI 10.1016/j.bios.2017.07.009
   WATSON JD, 1953, NATURE, V171, P737, DOI 10.1038/171737a0
   Wu SX, 2012, NANOSCALE, V4, P2478, DOI 10.1039/c2nr11992g
   Xie H, 2017, CHEM COMMUN, V53, P8368, DOI 10.1039/c7cc03497k
   Xuan SH, 2011, ACS APPL MATER INTER, V3, P237, DOI 10.1021/am1012358
   Yang XF, 2013, SMALL, V9, P2844, DOI 10.1002/smll.201202772
   Yang ZH, 2016, ANAL CHEM, V88, P5189, DOI 10.1021/acs.analchem.6b00210
   Zang LM, 2014, IND ENG CHEM RES, V53, P3448, DOI 10.1021/ie404072s
   Zheng TT, 2014, J AM CHEM SOC, V136, P2288, DOI 10.1021/ja500169y
   Zhou WJ, 2016, ACS APPL MATER INTER, V8, P13303, DOI 10.1021/acsami.6b03165
   Zhu D, 2016, ANAL CHEM, V88, P4949, DOI 10.1021/acs.analchem.6b00891
NR 43
TC 29
Z9 29
U1 11
U2 83
PU AMER CHEMICAL SOC
PI WASHINGTON
PA 1155 16TH ST, NW, WASHINGTON, DC 20036 USA
SN 1944-8244
EI 1944-8252
J9 ACS APPL MATER INTER
JI ACS Appl. Mater. Interfaces
PD AUG 1
PY 2018
VL 10
IS 30
BP 25213
EP 25218
DI 10.1021/acsami.8b08545
PG 6
WC Nanoscience & Nanotechnology; Materials Science, Multidisciplinary
WE Science Citation Index Expanded (SCI-EXPANDED)
SC Science & Technology - Other Topics; Materials Science
GA GP5ZK
UT WOS:000440956000030
PM 29979026
DA 2023-06-30
ER

PT J
AU Wang, T
   Zhou, LL
   Bai, SL
   Zhang, Z
   Li, JL
   Jing, XY
   Xie, GM
AF Wang, Ting
   Zhou, Lili
   Bai, Shulian
   Zhang, Zhang
   Li, Junlong
   Jing, Xiaoying
   Xie, Guoming
TI Ultraspecific electrochemical DNA biosensor by coupling spontaneous
   cascade DNA branch migration and dual-signaling sensing strategy
SO BIOSENSORS & BIOELECTRONICS
LA English
DT Article
DE Spontaneous cascade DNA branch migration; Dual-signaling sensing
   strategy; Strand displacement reaction; "Signal-on/off" sensing system;
   Electrochemical biosensor
ID MEDIATED STRAND DISPLACEMENT; SINGLE-BASE MISMATCH; NUCLEIC-ACIDS;
   AMPLIFICATION; CIRCUITS
AB Using spontaneous cascade DNA branch migration and dual-signaling sensing strategy, we developed a novel universal electrochemical biosensor for the highly specific and sensitive detection of nucleic acids. A target strand (Ts) competitively hybridized with a ferrocene (Fc)-labeled signal probe (Fc-S1), which was blocked by a protector strand (Ps), after strand displacement to form the Ts/Fc-S1 duplex. A methylene blue (MB)-modified signal probe (MB-S2) was immobilized on the Au electrode surface by hybridizing with a thiolated capture probe (Cp). Then, the obtained reactants (Ts/Fc-S1 and MB-S2/Cp) suffered spontaneous DNA branch migration and produced two hybridization products (Fc-S1/Cp and MB-S2/Ts). These reactions led to the dissociation of MB molecules and the collection of Fc molecules. The detection mechanism of this DNA biosensor involved distance variation between the redox tags and the Au electrode, which was associated with target-induced cascade DNA branch migration. Moreover, we rationally designed the cascade DNA branch migration to occur spontaneously with Delta G degrees approximate to 0, at which slight thermodynamic changes caused by base mismatch exerted a disproportionately large effect on the hybridization yield. This "signal-on/off" sensing system exhibited a remarkable analytical performance and an ultrahigh discrimination capability even against a single-base mismatch. The maximum discrimination factor (DF) of base mutations or alterations can reach 17.9. Therefore, our electrochemical biosensor might hold a great potential for further applications in biomedical research and early clinical diagnosis. (C) 2015 Elsevier B.V. All rights reserved.
C1 [Wang, Ting; Zhou, Lili; Bai, Shulian; Zhang, Zhang; Li, Junlong; Xie, Guoming] Chongqing Med Univ, Dept Lab Med, Key Lab Lab Med Diagnost, Minist Educ, 1 Yi Xue Yuan Rd, Chongqing 400016, Peoples R China.
   [Jing, Xiaoying] Nanjing Med Univ, Dept Lab Med, Affiliated Wuxi Peoples Hosp, Wuxi 214023, Peoples R China.
C3 Chongqing Medical University; Nanjing Medical University
RP Xie, GM (通讯作者)，Chongqing Med Univ, Dept Lab Med, Key Lab Lab Med Diagnost, Minist Educ, 1 Yi Xue Yuan Rd, Chongqing 400016, Peoples R China.
EM guomingxie@cqmu.edu.cn
OI Xie, Guoming/0000-0003-3340-7133
FU National Natural Science Foundation of China [81171415]
FX This work was supported by the National Natural Science Foundation of
   China (No. 81171415).
CR Agarwal K, 2013, J AM CHEM SOC, V135, P14189, DOI 10.1021/ja405189k
   Chen AY, 2015, ANAL CHEM, V87, P6328, DOI 10.1021/acs.analchem.5b01168
   Chen JH, 2011, CHEM COMMUN, V47, P8004, DOI 10.1039/c1cc11929j
   Chen SX, 2013, NAT CHEM, V5, P782, DOI [10.1038/NCHEM.1713, 10.1038/nchem.1713]
   Collins FS, 2003, NATURE, V422, P835, DOI 10.1038/nature01626
   Farjami E, 2011, ANAL CHEM, V83, P1594, DOI 10.1021/ac1032929
   Genot AJ, 2011, J AM CHEM SOC, V133, P2177, DOI 10.1021/ja1073239
   Gomez A, 2014, ANAL CHEM, V86, P11992, DOI 10.1021/ac5018748
   Hu YH, 2014, ANAL CHEM, V86, P8785, DOI 10.1021/ac502008k
   Ito T, 2007, BIOSENS BIOELECTRON, V22, P1816, DOI 10.1016/j.bios.2006.08.008
   Krainer G, 2015, NANO LETT, V15, P5826, DOI 10.1021/acs.nanolett.5b01878
   Li BL, 2011, NUCLEIC ACIDS RES, V39, DOI 10.1093/nar/gkr504
   Li CX, 2014, BIOSENS BIOELECTRON, V60, P57, DOI 10.1016/j.bios.2014.04.007
   Liu ZY, 2011, BIOSENS BIOELECTRON, V29, P215, DOI 10.1016/j.bios.2011.07.076
   PANYUTIN IG, 1993, J MOL BIOL, V230, P413, DOI 10.1006/jmbi.1993.1159
   Qian L, 2011, NATURE, V475, P368, DOI 10.1038/nature10262
   Qian Y, 2015, BIOSENS BIOELECTRON, V64, P177, DOI 10.1016/j.bios.2014.09.001
   Ren KW, 2015, BIOSENS BIOELECTRON, V66, P345, DOI 10.1016/j.bios.2014.11.046
   Sauna ZE, 2011, NAT REV GENET, V12, P683, DOI 10.1038/nrg3051
   Wang F, 2014, CHEM REV, V114, P2881, DOI 10.1021/cr400354z
   Wang JS, 2015, NAT CHEM, V7, P545, DOI [10.1038/NCHEM.2266, 10.1038/nchem.2266]
   Wei TX, 2014, CHEM COMMUN, V50, P9357, DOI 10.1039/c4cc03555k
   Wu L, 2013, ANAL CHEM, V85, P8397, DOI 10.1021/ac401810t
   Xiang Y, 2011, CHEM COMMUN, V47, P2080, DOI 10.1039/c0cc04350h
   Xiong EH, 2015, ANAL CHEM, V87, P7291, DOI 10.1021/acs.analchem.5b01402
   Yang WW, 2012, CHEM COMMUN, V48, P8703, DOI 10.1039/c2cc34312f
   Zhang DY, 2012, NAT CHEM, V4, P208, DOI [10.1038/nchem.1246, 10.1038/NCHEM.1246]
   Zhang DY, 2011, NAT CHEM, V3, P103, DOI [10.1038/nchem.957, 10.1038/NCHEM.957]
   Zhang DY, 2011, J AM CHEM SOC, V133, P1077, DOI 10.1021/ja109089q
   Zhang DY, 2010, NUCLEIC ACIDS RES, V38, P4182, DOI 10.1093/nar/gkq088
   Zhu JB, 2013, ADV MATER, V25, P2440, DOI 10.1002/adma.201205360
NR 31
TC 26
Z9 27
U1 4
U2 147
PU ELSEVIER ADVANCED TECHNOLOGY
PI OXFORD
PA OXFORD FULFILLMENT CENTRE THE BOULEVARD, LANGFORD LANE, KIDLINGTON,
   OXFORD OX5 1GB, OXON, ENGLAND
SN 0956-5663
EI 1873-4235
J9 BIOSENS BIOELECTRON
JI Biosens. Bioelectron.
PD APR 15
PY 2016
VL 78
BP 464
EP 470
DI 10.1016/j.bios.2015.11.071
PG 7
WC Biophysics; Biotechnology & Applied Microbiology; Chemistry, Analytical;
   Electrochemistry; Nanoscience & Nanotechnology
WE Science Citation Index Expanded (SCI-EXPANDED)
SC Biophysics; Biotechnology & Applied Microbiology; Chemistry;
   Electrochemistry; Science & Technology - Other Topics
GA DC1CR
UT WOS:000368954900065
PM 26657589
DA 2023-06-30
ER

PT J
AU Zhao, YG
   Fang, XF
   Yan, XQ
   Zhang, XH
   Kang, Z
   Zhang, G
   Zhang, Y
AF Zhao, Yanguang
   Fang, Xiaofei
   Yan, Xiaoqin
   Zhang, Xiaohui
   Kang, Zhuo
   Zhang, Gong
   Zhang, Yue
TI Nanorod arrays composed of zinc oxide modified with gold nanoparticles
   and glucose oxidase for enzymatic sensing of glucose
SO MICROCHIMICA ACTA
LA English
DT Article
DE ZnO; Au nanoparticles; Electrochemical biosensor; Cyclic voltammetry;
   Glucose
ID DIRECT ELECTROCHEMISTRY; PRUSSIAN BLUE; BIOSENSOR; ZNO
AB We report on an enzymatic electrochemical glucose biosensor based on the use of zinc oxide nanorods (ZnO NRs) modified with gold nanoparticles (Au-NPs) and arranged in the form of an array. The nanorods were obtained via a hydrothermal method, and the Au-NPs were synthesized by photo-reduction. The surface of the nanoarrays was then modified with Au-NPs via electrostatic self-assembly. GOx was immobilized onto the surface of Au-NPs modified ZnO nanoarrays by electrostatic adsorption. The performance of the resulting glucose biosensors were investigated by cyclic voltammetry and amperometry. Compared to biosensors based on ZnO nanoarrays without Au-NPs, the ones described here exhibit a higher sensitivity (43.7 nA cm(-2) mM(-1)) and a lower K (app,M) (0.78 mM). It is obvious, therefore, that the Au-NPs play an important role with respect to the performance of this biosensor.
C1 [Zhao, Yanguang; Fang, Xiaofei; Yan, Xiaoqin; Zhang, Xiaohui; Kang, Zhuo; Zhang, Gong; Zhang, Yue] Univ Sci & Technol Beijing, Sch Mat Sci & Engn, State Key Lab Adv Met & Mat, Beijing 100083, Peoples R China.
   [Zhang, Yue] Univ Sci & Technol Beijing, Key Lab New Energy Mat & Technol, Beijing 100083, Peoples R China.
C3 University of Science & Technology Beijing; University of Science &
   Technology Beijing
RP Yan, XQ (通讯作者)，Univ Sci & Technol Beijing, Sch Mat Sci & Engn, State Key Lab Adv Met & Mat, Beijing 100083, Peoples R China.
EM xqyan@mater.ustb.edu.cn; yuezhang@ustb.edu.cn
RI Yue, Zhang/GSD-4979-2022; Zhang, Yue/J-8372-2012; Zhang,
   Xiaohui/J-6127-2012
OI Zhang, Yue/0000-0002-8213-1420; Kang, Zhuo/0000-0003-3608-4069
FU National Major Research Program of China [2013CB932600]; Major Project
   of International Cooperation and Exchanges [2012DFA50990]; Program of
   Introducing Talents of Discipline to Universities; National Natural
   Science Foundation of China [51232001, 51172022, 51372023, 31371203];
   Research Fund of Co-construction Program from Beijing Municipal
   Commission of Education; Fundamental Research Funds for the Central
   Universities; Program for Changjiang Scholars and Innovative Research
   Team in University
FX This work was supported by the National Major Research Program of China
   (2013CB932600), the Major Project of International Cooperation and
   Exchanges (2012DFA50990), the Program of Introducing Talents of
   Discipline to Universities, the National Natural Science Foundation of
   China (51232001, 51172022, 51372023, 31371203), the Research Fund of
   Co-construction Program from Beijing Municipal Commission of Education,
   the Fundamental Research Funds for the Central Universities, the Program
   for Changjiang Scholars and Innovative Research Team in University.
CR Che X, 2011, COLLOID SURFACE B, V84, P454, DOI 10.1016/j.colsurfb.2011.01.041
   Cui Y, 2001, SCIENCE, V293, P1289, DOI 10.1126/science.1062711
   Giannoudakos A, 2008, J CHROMATOGR A, V1187, P216, DOI 10.1016/j.chroma.2008.01.082
   Kim HJ, 2006, B KOREAN CHEM SOC, V27, P65
   Kong T, 2009, SENSOR ACTUAT B-CHEM, V138, P344, DOI 10.1016/j.snb.2009.01.002
   Kurita R, 2002, SENSOR ACTUAT B-CHEM, V87, P296, DOI 10.1016/S0925-4005(02)00249-6
   Lei Y, 2012, COLLOID SURF A, V361, P169
   Li JP, 2009, SENSOR ACTUAT B-CHEM, V139, P400, DOI 10.1016/j.snb.2009.03.004
   Li Y, 2010, ELECTRICAL CONDUCTIVE ADHESIVES WITH NANOTECHNOLOGIES, P25, DOI 10.1007/978-0-387-88783-8_2
   Liao QL, 2008, PHYS PLASMAS, V15, DOI 10.1063/1.3033749
   Mao SX, 2013, BIOSENS BIOELECTRON, V48, P258, DOI 10.1016/j.bios.2013.04.026
   Nan CF, 2009, ENZYME MICROB TECH, V44, P249, DOI 10.1016/j.enzmictec.2008.12.007
   Pang PF, 2007, ANAL LETT, V40, P897, DOI 10.1080/00032710701242097
   Sau TK, 2001, J NANOPART RES, V3, P257, DOI 10.1023/A:1017567225071
   Shi XH, 2014, MICROCHIM ACTA, V181, P1, DOI 10.1007/s00604-013-1069-5
   Wang CY, 2012, TALANTA, V94, P263, DOI 10.1016/j.talanta.2012.03.037
   Wang J, 2012, MICROCHIM ACTA, V177, P245, DOI 10.1007/s00604-011-0758-1
   Wang W, 2014, MICROCHIM ACTA, V181, P381, DOI 10.1007/s00604-013-1121-5
   Wei A, 2006, APPL PHYS LETT, V89, DOI 10.1063/1.2356307
   Wen D, 2010, LANGMUIR, V26, P11401, DOI 10.1021/la100869r
   Wu BL, 2004, TALANTA, V64, P546, DOI 10.1016/j.talanta.2004.03.050
   Xian YZ, 2006, BIOSENS BIOELECTRON, V21, P1996, DOI 10.1016/j.bios.2005.09.014
   Xiang CL, 2013, TALANTA, V110, P96, DOI 10.1016/j.talanta.2013.02.022
   Yan QY, 2011, ANAL CHEM, V83, P8341, DOI 10.1021/ac201700c
   Yang X, 2013, MICROCHIM ACTA, V180, P935, DOI 10.1007/s00604-013-1015-6
   Zhang L, 2013, MICROCHIM ACTA, V180, P627, DOI 10.1007/s00604-013-0968-9
   Zhang XH, 2014, BIOSENS BIOELECTRON, V52, P281, DOI 10.1016/j.bios.2013.07.022
   Zhao YG, 2013, MICROCHIM ACTA, V180, P759, DOI 10.1007/s00604-013-0981-z
   Zheng BZ, 2011, SENSOR ACTUAT B-CHEM, V152, P49, DOI 10.1016/j.snb.2010.09.051
NR 29
TC 23
Z9 23
U1 2
U2 107
PU SPRINGER WIEN
PI WIEN
PA SACHSENPLATZ 4-6, PO BOX 89, A-1201 WIEN, AUSTRIA
SN 0026-3672
EI 1436-5073
J9 MICROCHIM ACTA
JI Microchim. Acta
PD FEB
PY 2015
VL 182
IS 3-4
BP 605
EP 610
DI 10.1007/s00604-014-1364-9
PG 6
WC Chemistry, Analytical
WE Science Citation Index Expanded (SCI-EXPANDED)
SC Chemistry
GA AZ4TL
UT WOS:000348215900019
DA 2023-06-30
ER

PT J
AU Morzycki, JW
   Sobkowiak, A
AF Morzycki, Jacek W.
   Sobkowiak, Andrzej
TI Electrochemical oxidation of cholesterol
SO BEILSTEIN JOURNAL OF ORGANIC CHEMISTRY
LA English
DT Article
DE allylic oxidation; cholesterol; electrochemical halogenation;
   electrochemical oxidation
ID GIF CHEMISTRY; SATURATED-HYDROCARBONS; SELECTIVE OXIDATION;
   HYDROGEN-PEROXIDE; FENTON CHEMISTRY; FUNCTIONALIZED GRAPHENE; MODIFIED
   ELECTRODE; CARBON ELECTRODE; BIOSENSOR; NANOPARTICLES
AB Indirect cholesterol electrochemical oxidation in the presence of various mediators leads to electrophilic addition to the double bond, oxidation at the allylic position, oxidation of the hydroxy group, or functionalization of the side chain. Recent studies have proven that direct electrochemical oxidation of cholesterol is also possible and affords different products depending on the reaction conditions.
C1 [Morzycki, Jacek W.] Univ Bialystok, Inst Chem, PL-15245 Bialystok, Poland.
   [Sobkowiak, Andrzej] Rzesz Univ Technol, Fac Chem, PL-35959 Rzeszow, Poland.
C3 University of Bialystok
RP Morzycki, JW (通讯作者)，Univ Bialystok, Inst Chem, Ul Ciolkowskiego 1K, PL-15245 Bialystok, Poland.
EM morzycki@uwb.edu.pl; asobkow@prz.edu.pl
RI Morzycki, Jacek W./W-6658-2019
OI Morzycki, Jacek W./0000-0002-9049-5670
FU Polish National Science Centre [UMO-2011/01/B/ST5/06046]
FX Financial support from the Polish National Science Centre
   (UMO-2011/01/B/ST5/06046) is gratefully acknowledged.
CR Agnihotri N, 2015, BIOSENS BIOELECTRON, V63, P212, DOI 10.1016/j.bios.2014.07.037
   Ahmadalinezhad A, 2011, BIOSENS BIOELECTRON, V26, P4508, DOI 10.1016/j.bios.2011.05.011
   BALAVOINE G, 1988, TETRAHEDRON, V44, P1091, DOI 10.1016/S0040-4020(01)85889-0
   BARTON DHR, 1986, J CHEM SOC PERK T 1, P947, DOI 10.1039/p19860000947
   BARTON DHR, 1985, J CHEM SOC PERK T 1, P583, DOI 10.1039/p19850000583
   Barton DHR, 1996, TETRAHEDRON LETT, V37, P8329, DOI 10.1016/0040-4039(96)01904-1
   Barton DHR, 1997, TETRAHEDRON, V53, P7417, DOI 10.1016/S0040-4020(97)00447-X
   Barton DHR, 1998, TETRAHEDRON, V54, P5805, DOI 10.1016/S0040-4020(98)00155-0
   BARTON DHR, 1992, ACCOUNTS CHEM RES, V25, P504, DOI 10.1021/ar00023a004
   Barton DHR, 1996, NEW J CHEM, V20, P929
   Bjorkhem I, 2013, BIOCHIMIE, V95, P448, DOI 10.1016/j.biochi.2012.02.029
   BOVICELLI P, 1992, J ORG CHEM, V57, P5052, DOI 10.1021/jo00045a004
   Brinkhorst J, 2008, J AM CHEM SOC, V130, P12224, DOI 10.1021/ja804162d
   Cai XJ, 2013, SENSOR ACTUAT B-CHEM, V181, P575, DOI 10.1016/j.snb.2013.02.050
   Cao SR, 2013, TALANTA, V109, P167, DOI 10.1016/j.talanta.2013.02.002
   Charan C, 2014, J APPL ELECTROCHEM, V44, P953, DOI 10.1007/s10800-014-0704-0
   Chiang WH, 2011, STEROIDS, V76, P1535, DOI 10.1016/j.steroids.2011.09.003
   de Weille J, 2013, BIOCHEM PHARMACOL, V86, P154, DOI 10.1016/j.bcp.2013.02.029
   Derewiaka D, 2015, FOOD CHEM, V171, P233, DOI 10.1016/j.foodchem.2014.08.117
   Djerassi C., 1963, STEROID REACTIONS OU
   Fang KC, 2014, APPL PHYS LETT, V105, DOI 10.1063/1.4896289
   Fried J., 1972, ORGANIC REACTIONS ST
   Gholivand MB, 2014, BIOSENS BIOELECTRON, V53, P472, DOI 10.1016/j.bios.2013.09.074
   Gorog S., 1983, QUANTITATIVE ANAL ST
   Gupta VK, 2013, ELECTROCHIM ACTA, V100, P29, DOI 10.1016/j.electacta.2013.03.118
   Hojo K, 2007, J CHROMATOGR A, V1166, P135, DOI 10.1016/j.chroma.2007.08.020
   Hosokawa YY, 2010, TETRAHEDRON LETT, V51, P129, DOI 10.1016/j.tetlet.2009.10.106
   Hosokawa YY, 2009, ELECTROCHIM ACTA, V54, P6412, DOI 10.1016/j.electacta.2009.06.005
   Israr MQ, 2010, THIN SOLID FILMS, V519, P1106, DOI 10.1016/j.tsf.2010.08.052
   Ji R, 2014, ELECTROCHIM ACTA, V130, P239, DOI 10.1016/j.electacta.2014.02.155
   Kakhki S, 2013, ANAL METHODS-UK, V5, P1199, DOI 10.1039/c3ay26409b
   KANG C, 1994, INORG CHEM, V33, P79, DOI 10.1021/ic00079a015
   Kowalski J, 2005, J ELECTROANAL CHEM, V585, P275, DOI 10.1016/j.jelechem.2005.09.003
   Kowalski J, 2008, STEROIDS, V73, P543, DOI 10.1016/j.steroids.2008.01.014
   Lee JH, 1997, INT J FOOD SCI NUTR, V48, P151, DOI 10.3109/09637489709006975
   Lee YJ, 2010, BIOSENS BIOELECTRON, V26, P1353, DOI 10.1016/j.bios.2010.07.048
   Li JP, 2003, ELECTROANAL, V15, P1031, DOI 10.1002/elan.200390124
   Li YF, 2010, BIOSENS BIOELECTRON, V25, P2356, DOI 10.1016/j.bios.2010.03.036
   Lim WLF, 2014, J GENET GENOMICS, V41, P261, DOI 10.1016/j.jgg.2014.04.003
   Maki S, 1998, TETRAHEDRON LETT, V39, P3541, DOI 10.1016/S0040-4039(98)00538-3
   Maki S, 1997, TETRAHEDRON LETT, V38, P7067, DOI 10.1016/S0040-4039(97)01650-X
   Manjunatha R, 2012, TALANTA, V99, P302, DOI 10.1016/j.talanta.2012.05.056
   Milisavijevic SS, 2005, STEROIDS, V70, P867, DOI 10.1016/j.steroids.2005.06.002
   Milisavljevic S, 2004, J SERB CHEM SOC, V69, P941, DOI 10.2298/JSC0411941M
   Miyoshi N, 2014, BIOCHEM BIOPH RES CO, V446, P702, DOI 10.1016/j.bbrc.2013.12.107
   Morzycki JW, 2014, STEROIDS, V83, P62, DOI 10.1016/j.steroids.2014.02.001
   Morzycki JW, 2010, CARBOHYD RES, V345, P1051, DOI 10.1016/j.carres.2010.03.018
   Nagaoka T, 2012, ANAL SCI, V28, P187, DOI 10.2116/analsci.28.187
   Okamoto I, 2005, CHEM PHARM BULL, V53, P248, DOI 10.1248/cpb.53.248
   Okamoto L, 2004, CHEM PHARM BULL, V52, P756, DOI 10.1248/cpb.52.756
   Oloo WN, 2013, NEW J CHEM, V37, P3411, DOI 10.1039/c3nj00524k
   Piletsky SA, 1999, SENSOR ACTUAT B-CHEM, V60, P216, DOI 10.1016/S0925-4005(99)00273-7
   Pollegioni L, 2009, FEBS J, V276, P6857, DOI 10.1111/j.1742-4658.2009.07379.x
   Prakash S, 2013, BIOSENS BIOELECTRON, V41, P43, DOI 10.1016/j.bios.2012.09.031
   Rahman MM, 2014, SENSOR ACTUAT B-CHEM, V202, P536, DOI 10.1016/j.snb.2014.05.114
   Sawyer DT, 1996, ACCOUNTS CHEM RES, V29, P409, DOI 10.1021/ar950031c
   Schroepfer GJ, 2000, PHYSIOL REV, V80, P361, DOI 10.1152/physrev.2000.80.1.361
   Sekretaryova AN, 2014, ANAL CHEM, V86, P9540, DOI 10.1021/ac501699p
   SHEU C, 1990, J AM CHEM SOC, V112, P1936, DOI 10.1021/ja00161a045
   SHEU CH, 1989, J AM CHEM SOC, V111, P8030, DOI 10.1021/ja00202a063
   Shiigi H., 2008, J FLOW INJECTION ANA, V25, P81
   SHONO T, 1984, J AM CHEM SOC, V106, P6075, DOI 10.1021/ja00332a052
   Simonet J., 2001, ORGANIC ELECTROCHEMI, V4th, P1163
   Singh J, 2014, NANOSCALE, V6, P1195, DOI 10.1039/c3nr05043b
   Sottero B, 2009, CURR MED CHEM, V16, P685, DOI 10.2174/092986709787458353
   Srivastava M, 2014, ANAL METHODS-UK, V6, P817, DOI 10.1039/c3ay41812j
   STECKHAN E, 1986, ANGEW CHEM INT EDIT, V25, P683, DOI 10.1002/anie.198606831
   Stepien AE, 2013, ACTA BIOCHIM POL, V60, P401
   Takeya T, 1999, CHEM PHARM BULL, V47, P64
   Tomkiel AM, 2015, BEILSTEIN J ORG CHEM, V11, P162, DOI 10.3762/bjoc.11.16
   Tomkiel AM, 2014, STEROIDS, V82, P60, DOI 10.1016/j.steroids.2014.01.007
   Tomkiel AM, 2013, TETRAHEDRON, V69, P8904, DOI 10.1016/j.tet.2013.07.106
   Tong YJ, 2013, BIOSENS BIOELECTRON, V47, P553, DOI 10.1016/j.bios.2013.03.072
   Tsierkezos NG, 2014, PHYS CHEM LIQ, V52, P601, DOI 10.1080/00319104.2014.890895
   Umetani M, 2014, CELL METAB, V20, P172, DOI 10.1016/j.cmet.2014.05.013
   Wentworth P, 2003, SCIENCE, V302, P1053, DOI 10.1126/science.1089525
   WU XZ, 1992, J ELECTROANAL CHEM, V327, P321, DOI 10.1016/0022-0728(92)80156-X
   Yi-Jae L, 2009, J KOREAN PHYS SOC, V54, P1769, DOI 10.3938/jkps.54.1769
NR 78
TC 29
Z9 30
U1 12
U2 87
PU BEILSTEIN-INSTITUT
PI FRANKFURT AM MAIN
PA TRAKEHNER STRASSE 7-9, FRANKFURT AM MAIN, 60487, GERMANY
SN 1860-5397
J9 BEILSTEIN J ORG CHEM
JI Beilstein J. Org. Chem.
PD MAR 25
PY 2015
VL 11
BP 392
EP 402
DI 10.3762/bjoc.11.45
PG 11
WC Chemistry, Organic
WE Science Citation Index Expanded (SCI-EXPANDED)
SC Chemistry
GA CE3IL
UT WOS:000351719800001
PM 25977713
OA Green Published, Green Submitted, gold
DA 2023-06-30
ER

PT J
AU Kaur, G
   Kaur, A
   Kaur, H
AF Kaur, Gagandeep
   Kaur, Anupreet
   Kaur, Harpreet
TI Review on nanomaterials/conducting polymer based nanocomposites for the
   development of biosensors and electrochemical sensors
SO POLYMER-PLASTICS TECHNOLOGY AND MATERIALS
LA English
DT Review
DE Biosensor; electrochemical sensor; gas sensor; conducting polymers
ID POLYANILINE COMPOSITE FILM; CARBON NANOTUBE COMPOSITE; CONDUCTING
   POLYMER; SILVER NANOPARTICLES; GRAPHENE OXIDE; ENHANCED SENSITIVITY;
   GOLD NANOPARTICLES; ELECTRODE MATERIAL; DOPED
   POLY(3,4-ETHYLENEDIOXYTHIOPHENE); ELECTROCATALYTIC OXIDATION
AB The present article highlights intensive research carried out on the study of potential applications of nanocomposites based on combination of nanomaterials with intrinsically conducting polymers, i.e., polyaniline, polypyrrole and poly(3,4-ethylenedioxythiophene) at electrochemical and biosensing platforms. Extensive literature information is summed up in this review article regarding synthesis, characterization techniques, target analytes, limit of detection and possible interactions of nanomaterials with conducting polymers. Widespread data of various nanomaterials/conducting polymer-based electrochemical sensor, immunosensor, gas sensor and biosensor in field of pharmaceutics, pesticides, microbiology, genomics, etc., have been mainly focused as well as future outlook has also been compiled here.
C1 [Kaur, Gagandeep; Kaur, Harpreet] Punjabi Univ, Dept Chem, Patiala 147002, Punjab, India.
   [Kaur, Anupreet] Punjabi Univ, Basic & Appl Sci Dept, Patiala, Punjab, India.
C3 Punjabi University; Punjabi University
RP Kaur, H (通讯作者)，Punjabi Univ, Dept Chem, Patiala 147002, Punjab, India.
EM preetjudge@yahoo.co.in
RI Kaur, Harpreet/AAL-9724-2021; Kaur, Gagandeep/GXN-2901-2022
FU UGC-National Fellowship for OBC Candidate [NFO-2018-19-OBC-PUN-78836]
FX This work was supported by the UGC-National Fellowship for OBC Candidate
   [NFO-2018-19-OBC-PUN-78836].
CR Abbasi NM, 2015, MATER CHEM PHYS, V166, P1, DOI 10.1016/j.matchemphys.2015.08.056
   Abdel-Karim R, 2020, J ELECTROCHEM SOC, V167, DOI 10.1149/1945-7111/ab67aa
   Abdulla S, 2015, SENSOR ACTUAT B-CHEM, V221, P1523, DOI 10.1016/j.snb.2015.08.002
   Adeloju SB, 2016, MICROCHIM ACTA, V183, P1341, DOI 10.1007/s00604-016-1748-0
   Al-Mashat L, 2010, J PHYS CHEM C, V114, P16168, DOI 10.1021/jp103134u
   Alqarni SA, 2020, BIONANOSCIENCE, V10, P351, DOI 10.1007/s12668-019-00708-x
   Ameen S, 2012, SENSOR ACTUAT B-CHEM, V173, P177, DOI 10.1016/j.snb.2012.06.065
   An KH, 2004, ADV MATER, V16, P1005, DOI 10.1002/adma.200306176
   Athawale AA, 2006, SENSOR ACTUAT B-CHEM, V114, P263, DOI 10.1016/j.snb.2005.05.009
   Bachhav S., 2015, J MAT SCI CHEM ENG, V03, P30, DOI [10.4236/msce.2015.310005, DOI 10.4236/MSCE.2015.310005]
   Benykhlef S, 2016, COLLOID POLYM SCI, V294, P1877, DOI 10.1007/s00396-016-3955-y
   CHANDLER GK, 1986, J APPL ELECTROCHEM, V16, P62, DOI 10.1007/BF01015984
   Chatterjee MJ, 2017, RSC ADV, V7, P36403, DOI 10.1039/c7ra03855k
   Chowdhury AD, 2014, SENSOR ACTUAT B-CHEM, V190, P348, DOI 10.1016/j.snb.2013.08.071
   de Araujo GM, 2018, J SOLID STATE ELECTR, V22, P1439, DOI 10.1007/s10008-017-3807-9
   Devi R, 2011, BIOSENS BIOELECTRON, V26, P3420, DOI 10.1016/j.bios.2011.01.014
   Dreyer DR, 2010, CHEM SOC REV, V39, P228, DOI 10.1039/b917103g
   Du JH, 2012, MACROMOL CHEM PHYS, V213, P1060, DOI 10.1002/macp.201200029
   Dubey N, 2019, INT J POLYM MATER PO, DOI 10.1080/00914037.2019.1605513
   El Rhazi M, 2018, INT NANO LETT, V8, P79, DOI 10.1007/s40089-018-0238-2
   El-Said WA, 2020, MOLECULES, V25, DOI 10.3390/molecules25020307
   Elbasri M., 2017, J MAT ENV SCI, V8, P2860
   Eliseeva SN, 2014, RUSS J GEN CHEM+, V84, P1793, DOI 10.1134/S1070363214090254
   ELNOUR KMM, 2010, ARAB J CHEM, V3, P135, DOI DOI 10.1016/J.ARABJC.2010.04.008
   Fan XJ, 2017, IONICS, V23, P997, DOI 10.1007/s11581-016-1865-0
   Fan Y, 2011, SENSOR ACTUAT B-CHEM, V157, P669, DOI 10.1016/j.snb.2011.05.053
   Frydrychewicz A, 2005, ELECTROCHIM ACTA, V50, P1885, DOI 10.1016/j.electacta.2004.08.041
   Gaikwad G, 2017, MATER SCI ENG B-ADV, V218, P14, DOI 10.1016/j.mseb.2017.01.008
   Gangopadhyay R, 2000, CHEM MATER, V12, P608, DOI 10.1021/cm990537f
   GAO L, 2019, NANOMATERIALS BASEL, V9
   GAO Y, 2014, BIOSENS BIOELECTRON, V62
   Ghanbari K, 2016, ANAL BIOCHEM, V498, P37, DOI 10.1016/j.ab.2016.01.006
   Ghanbari K, 2014, SYNTHETIC MET, V195, P234, DOI 10.1016/j.synthmet.2014.06.014
   Gueye MN, 2020, PROG MATER SCI, V108, DOI 10.1016/j.pmatsci.2019.100616
   Haider A, 2015, ADV MATER SCI ENG, V2015, DOI 10.1155/2015/165257
   Hasik M, 2003, EUR POLYM J, V39, P1669, DOI 10.1016/S0014-3057(03)00053-3
   Hatchett DW, 2008, CHEM REV, V108, P746, DOI 10.1021/cr068112h
   Hazarika M, 2017, PLOS ONE, V12, DOI 10.1371/journal.pone.0184936
   Hernandez N, 2001, J ELECTROANAL CHEM, V515, P123, DOI 10.1016/S0022-0728(01)00619-2
   Hong LJ, 2010, SENSOR ACTUAT B-CHEM, V145, P25, DOI 10.1016/j.snb.2009.11.057
   Hosseini H, 2014, SENSOR ACTUAT B-CHEM, V195, P85, DOI 10.1016/j.snb.2014.01.015
   Huang JX, 2006, PURE APPL CHEM, V78, P15, DOI 10.1351/pac200678010015
   HUANG K, 2014, SENSOR ACTUAT B CHEM, V194
   Huang K, 2006, CHEM-EUR J, V12, P5314, DOI 10.1002/chem.200501527
   Huang X, 2008, ANAL SCI, V24, P1563, DOI 10.2116/analsci.24.1563
   Hung CC, 2010, MATER CHEM PHYS, V122, P392, DOI 10.1016/j.matchemphys.2010.03.012
   IIJIMA S, 1991, NATURE, V354, P56, DOI 10.1038/354056a0
   Ivanov S, 2010, SENSOR ACTUAT B-CHEM, V150, P271, DOI 10.1016/j.snb.2010.07.004
   Jain R, 2014, MATER SCI ENG B-ADV, V185, P53, DOI 10.1016/j.mseb.2014.02.007
   JEYARAJ M, 2019, NANOMATERIALS BASEL, V9
   Jiang FX, 2013, BIOSENS BIOELECTRON, V44, P127, DOI 10.1016/j.bios.2013.01.003
   John B., 2020, POLYM NANOCOMPOSITE
   KADHIM GA, 2019, IND J NAT SCI 2, V9, P16536
   Karimi-Maleh H, 2015, IND ENG CHEM RES, V54, P3634, DOI 10.1021/ie504438z
   Karousis N, 2010, CHEM REV, V110, P5366, DOI 10.1021/cr100018g
   Kim P, 2001, PHYS REV LETT, V87, DOI 10.1103/PhysRevLett.87.215502
   Kinyanjui JM, 2006, ELECTROCHIM ACTA, V51, P2825, DOI 10.1016/j.electacta.2005.08.013
   Kondratiev VV, 2016, RUSS CHEM REV+, V85, P14, DOI 10.1070/RCR4509
   Kondratiev VV, 2013, J SOLID STATE ELECTR, V17, P1621, DOI 10.1007/s10008-013-2019-1
   Konwer S, 2013, J MATER SCI, V48, P1729, DOI 10.1007/s10853-012-6931-z
   Kour R, 2020, J ELECTROCHEM SOC, V167, DOI 10.1149/1945-7111/ab6bc4
   Kumar SS, 2007, LANGMUIR, V23, P3401, DOI 10.1021/la063150h
   Kwon OS, 2019, CHEM REV, V119, P36, DOI 10.1021/acs.chemrev.8b00159
   Li J, 2013, SENSOR ACTUAT B-CHEM, V188, P99, DOI 10.1016/j.snb.2013.06.082
   Li J, 2007, SENSOR ACTUAT B-CHEM, V124, P486, DOI 10.1016/j.snb.2007.01.021
   Li LL, 2015, NANO LETT, V15, P1146, DOI 10.1021/nl504217p
   Li L, 2008, J COLLOID INTERF SCI, V326, P72, DOI 10.1016/j.jcis.2008.07.023
   Li M, 2015, J MATER SCI-MATER EL, V26, P485, DOI 10.1007/s10854-014-2425-x
   Li Y, 2016, SENSOR ACTUAT B-CHEM, V224, P449, DOI 10.1016/j.snb.2015.10.078
   Lin PP, 2016, MICROCHIM ACTA, V183, P1235, DOI 10.1007/s00604-016-1751-5
   Liu S, 2012, BIOSENS BIOELECTRON, V36, P186, DOI 10.1016/j.bios.2012.04.011
   Liu Z, 2013, CURR ORG CHEM, V17, P2256
   Lu GW, 2007, J PHYS CHEM C, V111, P5926, DOI 10.1021/jp070387t
   Mahmoudian MR, 2015, J ELECTROANAL CHEM, V751, P30, DOI 10.1016/j.jelechem.2015.05.026
   Mahore RP, 2014, ADV MAT LETT, V5, pXXX
   Maksimov YM, 1999, RUSS J ELECTROCHEM+, V35, P1225
   Mane AT, 2015, ORG ELECTRON, V16, P195, DOI 10.1016/j.orgel.2014.10.045
   Mangu R, 2011, NANOTECHNOLOGY, V22, DOI 10.1088/0957-4484/22/21/215502
   Mansour A, 2019, J MATER SCI, V54, P12972, DOI 10.1007/s10853-019-03772-6
   Marimuthu T, 2015, SYNTHETIC MET, V207, P35, DOI 10.1016/j.synthmet.2015.06.007
   Miao ZL, 2015, J ELECTROANAL CHEM, V756, P153, DOI 10.1016/j.jelechem.2015.08.025
   Mishra SK, 2014, POLYMER, V55, P4003, DOI 10.1016/j.polymer.2014.05.061
   Monthioux M, 2006, CARBON, V44, P1621, DOI 10.1016/j.carbon.2006.03.019
   Nalage SR, 2014, IONICS, V20, P1607, DOI 10.1007/s11581-014-1122-3
   Naseri M, 2018, CHEM REC, V18, P599, DOI 10.1002/tcr.201700101
   Nerkar DM., 2018, IJRASET, V6, P1241, DOI DOI 10.22214/IJRASET.2018.3194
   Nia PM, 2015, APPL SURF SCI, V357, P1565, DOI 10.1016/j.apsusc.2015.10.026
   Nie T, 2014, J ELECTROANAL CHEM, V717, P1, DOI 10.1016/j.jelechem.2014.01.006
   Nowicka AM, 2014, ELECTROCHIM ACTA, V140, P65, DOI 10.1016/j.electacta.2014.03.187
   Oueiny C, 2014, PROG POLYM SCI, V39, P707, DOI 10.1016/j.progpolymsci.2013.08.009
   Pang Z., 2017, J MATER SCI-MATER EL, V29
   Park E, 2012, J MATER CHEM, V22, P1521, DOI 10.1039/c1jm13237g
   PARK J, 2004, SYNTHETIC MET, V141
   Phongphut A, 2013, SENSOR ACTUAT B-CHEM, V178, P501, DOI 10.1016/j.snb.2013.01.012
   Pogulyaichenko NA, 2009, RUSS J ELECTROCHEM+, V45, P1176, DOI 10.1134/S1023193509100103
   Rao HB, 2017, BIOSENS BIOELECTRON, V87, P1029, DOI 10.1016/j.bios.2016.09.074
   Rong QF, 2015, SCI REP-UK, V5, DOI 10.1038/srep11440
   Rong R, 2017, NANO, V12, DOI 10.1142/S1793292017500084
   Ruecha N, 2015, ANAL CHIM ACTA, V874, P40, DOI 10.1016/j.aca.2015.02.064
   Sadanandhan NK, 2017, J APPL POLYM SCI, V134, DOI 10.1002/app.44351
   Sadrolhosseini AR, 2014, PLOS ONE, V9, DOI 10.1371/journal.pone.0093962
   Said RAM, 2020, J ELECTROCHEM SOC, V167, DOI 10.1149/1945-7111/ab697b
   Saini D, 2012, APPL NANOSCI, V2, P467, DOI 10.1007/s13204-012-0059-y
   Salavagione HJ, 2014, J MATER CHEM A, V2, P14289, DOI 10.1039/c4ta02159b
   Saldan I, 2015, J MATER SCI, V50, P2337, DOI 10.1007/s10853-014-8802-2
   SANDARUWAN C, 2018, CHEM CENT J, V12
   Seekaew Y, 2014, ORG ELECTRON, V15, P2971, DOI 10.1016/j.orgel.2014.08.044
   Sharma S, 2014, SENSOR ACTUAT B-CHEM, V194, P213, DOI 10.1016/j.snb.2013.12.050
   Shirsat MD, 2009, APPL PHYS LETT, V94, DOI 10.1063/1.3070237
   Si WM, 2014, SENSOR ACTUAT B-CHEM, V193, P823, DOI 10.1016/j.snb.2013.12.052
   Si WM, 2012, ELECTROCHIM ACTA, V85, P295, DOI 10.1016/j.electacta.2012.08.099
   Sivakkumar SR, 2007, J POWER SOURCES, V171, P1062, DOI 10.1016/j.jpowsour.2007.05.103
   Srivastava S, 2010, SYNTHETIC MET, V160, P529, DOI 10.1016/j.synthmet.2009.11.022
   SU P, 2014, SENSOR ACTUAT B CHEM, V193
   Suckeveriene RY, 2011, REV CHEM ENG, V27, P15, DOI 10.1515/REVCE.2011.004
   Suhail MH, 2019, J SCI-ADV MATER DEV, V4, P143, DOI 10.1016/j.jsamd.2018.11.006
   Suri K, 2002, SENSOR ACTUAT B-CHEM, V81, P277, DOI 10.1016/S0925-4005(01)00966-2
   Taylor IM, 2017, BIOSENS BIOELECTRON, V89, P400, DOI 10.1016/j.bios.2016.05.084
   TEH K, 2005, J MICROMECH MICROENG, V15
   Thakur H, 2017, TALANTA, V171, P115, DOI 10.1016/j.talanta.2017.04.063
   Thiagarajan S, 2012, INT J ELECTROCHEM SC, V7, P2109
   TOURILLON G, 1984, J PHYS CHEM-US, V88, P5281, DOI 10.1021/j150666a034
   Tovide O, 2014, SENSOR ACTUAT B-CHEM, V205, P184, DOI 10.1016/j.snb.2014.07.116
   Nguyen V, 2015, J ELECTROANAL CHEM, V758, P148, DOI 10.1016/j.jelechem.2015.10.023
   Vernitskaya TV, 1997, USP KHIM+, V66, P489
   Wang GX, 2018, J MATER CHEM B, V6, P4173, DOI 10.1039/c8tb00817e
   Wang LL, 2014, ACS APPL MATER INTER, V6, P14131, DOI 10.1021/am503286h
   Wang ML, 2015, FOOD CHEM, V172, P873, DOI 10.1016/j.foodchem.2014.09.157
   Wang WT, 2015, MICROCHIM ACTA, V182, P1123, DOI 10.1007/s00604-014-1418-z
   Wang WT, 2014, BIOSENS BIOELECTRON, V58, P153, DOI 10.1016/j.bios.2014.02.055
   Wu ZQ, 2013, SENSOR ACTUAT B-CHEM, V178, P485, DOI 10.1016/j.snb.2013.01.014
   Xu GY, 2013, SENSOR ACTUAT B-CHEM, V188, P405, DOI 10.1016/j.snb.2013.07.038
   Xu GY, 2013, SENSOR ACTUAT B-CHEM, V176, P69, DOI 10.1016/j.snb.2012.09.001
   Yan J., 2014, ADV ENERGY MATER, V4
   Yang T, 2014, ACS APPL MATER INTER, V6, P19050, DOI 10.1021/am504998e
   Yang XM, 2010, SENSOR ACTUAT B-CHEM, V145, P495, DOI 10.1016/j.snb.2009.12.065
   Yang YQ, 2015, SENSOR ACTUAT B-CHEM, V214, P63, DOI 10.1016/j.snb.2015.02.127
   Yu ZY, 2016, BIOSENS BIOELECTRON, V75, P161, DOI 10.1016/j.bios.2015.08.024
   Zahed FM, 2018, J PHARMACEUT BIOMED, V161, P12, DOI 10.1016/j.jpba.2018.08.004
   Zhai DY, 2013, ACS NANO, V7, P3540, DOI 10.1021/nn400482d
   Chao Z, 2017, SENSOR ACTUAT B-CHEM, V252, P616, DOI 10.1016/j.snb.2017.06.039
   Zhang KX, 2014, ELECTROCHIM ACTA, V137, P518, DOI 10.1016/j.electacta.2014.06.053
   Zhang L, 2018, SCI CHINA MATER, V61, P303, DOI 10.1007/s40843-017-9206-4
   Zhu J, 2015, SENSOR ACTUAT B-CHEM, V221, P450, DOI 10.1016/j.snb.2015.06.131
   Zuo YX, 2016, SYNTHETIC MET, V220, P14, DOI 10.1016/j.synthmet.2016.05.022
NR 145
TC 29
Z9 29
U1 25
U2 135
PU TAYLOR & FRANCIS INC
PI PHILADELPHIA
PA 530 WALNUT STREET, STE 850, PHILADELPHIA, PA 19106 USA
SN 2574-0881
EI 2574-089X
J9 POLYM-PLAST TECH MAT
JI Polym.-Plast. Tech. Mater.
PD MAR 24
PY 2021
VL 60
IS 5
BP 502
EP 519
DI 10.1080/25740881.2020.1844233
EA NOV 2020
PG 18
WC Polymer Science
WE Science Citation Index Expanded (SCI-EXPANDED)
SC Polymer Science
GA QD9XP
UT WOS:000591163000001
DA 2023-06-30
ER

PT J
AU Abe, H
   Iwama, T
   Yabu, H
   Ino, K
   Inoue, KY
   Suda, A
   Kunikata, R
   Matsudaira, M
   Matsue, T
AF Abe, Hiroya
   Iwama, Tomoki
   Yabu, Hiroshi
   Ino, Kosuke
   Inoue, Kumi Y.
   Suda, Atsushi
   Kunikata, Ryota
   Matsudaira, Masahki
   Matsue, Tomokazu
TI Simultaneous and Selective Imaging of Dopamine and Glutamate Using an
   Enzyme-modified Large-scale Integration (LSI)-based Amperometric
   Electrochemical Device
SO ELECTROANALYSIS
LA English
DT Article
DE Electrochemical imaging; Neurotransmitters; Biosensor
ID PARKINSONS-DISEASE; RELEASE; GLUCOSE; SYSTEM; SENSOR; ARRAY; INHIBITION;
   BIOSENSOR
AB Since neurotransmitters play critical roles in nervous systems, the imaging techniques that can visualize them are needed. This communication describes the development of a method for simultaneous imaging of dopamine (DA) and glutamate (Glu), typical neurotransmitters, using enzyme-modified large-scale integration (LSI)-based amperometric devices, referred to "Bio-LSI". The DA was detected by using direct electrochemical oxidation while Glu was measured by using an indirect electrochemical reaction involving glutamate oxidase (GluOx)/horseradish peroxidase (HRP) and osmium (Os) polymer-modified electrodes. The Os-HRP polymer was modified on designated sensor electrodes through electrodeposition. The selective and simultaneous imaging of neurotransmitters such as DA and Glu was achieved by applying the enzyme-modified Bio-LSI.
C1 [Abe, Hiroya; Iwama, Tomoki; Inoue, Kumi Y.; Matsue, Tomokazu] Tohoku Univ, Grad Sch Environm Studies, Aoba Ku, 6-6-11-604 Aramaki Aza Aoba, Sendai, Miyagi 9808579, Japan.
   [Yabu, Hiroshi] Tohoku Univ, WPI Adv Inst Mat Res, Aoba Ku, 2-1-1 Katahira, Sendai, Miyagi 9808577, Japan.
   [Ino, Kosuke] Tohoku Univ, Grad Sch Engn, Aoba Ku, 6-6-11-406 Aramaki Aza Aoba, Sendai, Miyagi 9808579, Japan.
   [Suda, Atsushi; Kunikata, Ryota] Japan Aviat Elect Ind Ltd, 1-1 Musashino 3 Chome, Akishima, Tokyo 1968555, Japan.
   [Matsudaira, Masahki] Tohoku Univ, Micro Syst Integrat Ctr, Aoba Ku, 519-1176 Aramaki Aza Aoba, Sendai, Miyagi 9800845, Japan.
C3 Tohoku University; Tohoku University; Tohoku University; Tohoku
   University
RP Matsue, T (通讯作者)，Tohoku Univ, Grad Sch Environm Studies, Aoba Ku, 6-6-11-604 Aramaki Aza Aoba, Sendai, Miyagi 9808579, Japan.
EM matsue@bioinfo.che.tohoku.ac.jp
RI Yabu, Hiroshi/A-4844-2010; Abe, Hiroya/Y-8574-2018
OI Yabu, Hiroshi/0000-0002-1943-6790; Abe, Hiroya/0000-0002-8847-1581; Ino,
   Kosuke/0000-0002-4750-4025
FU Creation of Innovation Centers for Advanced Interdisciplinary Research
   Areas Program from the Japan Science and Technology Agency; Japan
   Society for the Promotion of Science (JSPS) [16J02105]; Special
   Coordination Funds for Promoting Science and Technology; Tohoku
   University Institute for International Advanced Research and Education; 
   [16H02280];  [17H01223]; Grants-in-Aid for Scientific Research
   [16J02105] Funding Source: KAKEN
FX This work was supported in part by a Grant-in-Aid for Scientific
   Research (A) (No. 16H02280 and No. 17H01223), Special Coordination Funds
   for Promoting Science and Technology, the Creation of Innovation Centers
   for Advanced Interdisciplinary Research Areas Program from the Japan
   Science and Technology Agency, and Grant-in-Aid for JSPS Fellows (No.
   16J02105) from the Japan Society for the Promotion of Science (JSPS).
   This work was also supported by a Grant-in-Aid of Tohoku University
   Institute for International Advanced Research and Education.
CR Abe H, 2016, ELECTROCHEMISTRY, V84, P364, DOI 10.5796/electrochemistry.84.364
   Abe H, 2015, ANAL CHEM, V87, P6364, DOI 10.1021/acs.analchem.5b01307
   ANKARCRONA M, 1995, NEURON, V15, P961, DOI 10.1016/0896-6273(95)90186-8
   Bard A. J., 2001, ELECTROCHEMICAL METH
   BLISS TVP, 1993, NATURE, V361, P31, DOI 10.1038/361031a0
   Dauer W, 2003, NEURON, V39, P889, DOI 10.1016/S0896-6273(03)00568-3
   David HN, 2015, TRANSL PSYCHIAT, V5, DOI 10.1038/tp.2015.27
   Dengler AK, 2015, ANAL CHEM, V87, P10556, DOI 10.1021/acs.analchem.5b02866
   Echlzen H, 1989, CLIN CHEM, V35, P64
   Ferris MJ, 2011, BIOL PSYCHIAT, V69, P201, DOI 10.1016/j.biopsych.2010.06.026
   Frey U, 2009, BIOSENS BIOELECTRON, V24, P2191, DOI 10.1016/j.bios.2008.11.028
   GRACE AA, 1991, NEUROSCIENCE, V41, P1, DOI 10.1016/0306-4522(91)90196-U
   Harreither W, 2013, ANAL CHEM, V85, P7447, DOI 10.1021/ac401399s
   Hashemi P, 2012, P NATL ACAD SCI USA, V109, P11510, DOI 10.1073/pnas.1201547109
   HU YB, 1994, BRAIN RES, V659, P117, DOI 10.1016/0006-8993(94)90870-2
   Inoue KY, 2015, LAB CHIP, V15, P848, DOI 10.1039/c4lc01099j
   Kanno Y, 2017, ANAL CHEM, V89, P12778, DOI 10.1021/acs.analchem.7b03042
   Kanno Y, 2015, LAB CHIP, V15, P4404, DOI 10.1039/c5lc01016k
   Karyakin AA, 2000, ANAL CHEM, V72, P1720, DOI 10.1021/ac990801o
   Kikuchi T, 2017, NATURE, V548, P592, DOI 10.1038/nature23664
   Kriks S, 2011, NATURE, V480, P547, DOI 10.1038/nature10648
   LEES GJ, 1991, BRAIN RES REV, V16, P283, DOI 10.1016/0165-0173(91)90011-V
   Mauritz KA, 2004, CHEM REV, V104, P4535, DOI 10.1021/cr0207123
   Mizutani S, 2017, SENSOR MATER, V29, P253, DOI 10.18494/SAM.2017.1455
   MOGHADDAM B, 1990, BRAIN RES, V518, P55, DOI 10.1016/0006-8993(90)90953-9
   Oestreicher E, 1997, HEARING RES, V107, P46, DOI 10.1016/S0378-5955(97)00023-3
   Okubo Y, 2010, P NATL ACAD SCI USA, V107, P6526, DOI 10.1073/pnas.0913154107
   Oldenziel WH, 2005, ANAL CHEM, V77, P5520, DOI 10.1021/ac0580013
   Quintero JE, 2011, BRAIN RES, V1401, P1, DOI 10.1016/j.brainres.2011.05.025
   Rocchitta G, 2013, ANAL CHEM, V85, P10282, DOI 10.1021/ac402071w
   Rothe J, 2014, ANAL CHEM, V86, P6425, DOI 10.1021/ac500862v
   Ruel J, 2001, EUR J NEUROSCI, V14, P977, DOI 10.1046/j.0953-816x.2001.01721.x
   Schwerdt HN, 2017, LAB CHIP, V17, P1104, DOI 10.1039/c6lc01398h
   Smith SK, 2017, ACS CHEM NEUROSCI, V8, P272, DOI 10.1021/acschemneuro.6b00363
   Sun CL, 2011, BIOSENS BIOELECTRON, V26, P3450, DOI 10.1016/j.bios.2011.01.023
   Suzuki I, 2013, BIOSENS BIOELECTRON, V49, P270, DOI 10.1016/j.bios.2013.05.023
   Vreeland RF, 2015, ANAL CHEM, V87, P2600, DOI 10.1021/ac502165f
   Wang J, 2013, ANAL CHEM, V85, P5600, DOI 10.1021/ac4009385
   Wydallis JB, 2015, LAB CHIP, V15, P4075, DOI 10.1039/c5lc00778j
   Yakushenko A, 2013, ANAL CHEM, V85, P5483, DOI 10.1021/ac4006183
   Yuan CJ, 2005, ELECTROANAL, V17, P2239, DOI 10.1002/elan.200503359
   Zachek MK, 2010, BIOSENS BIOELECTRON, V25, P1179, DOI 10.1016/j.bios.2009.10.008
NR 42
TC 6
Z9 6
U1 1
U2 17
PU WILEY-V C H VERLAG GMBH
PI WEINHEIM
PA POSTFACH 101161, 69451 WEINHEIM, GERMANY
SN 1040-0397
EI 1521-4109
J9 ELECTROANAL
JI Electroanalysis
PD DEC
PY 2018
VL 30
IS 12
BP 2841
EP 2846
DI 10.1002/elan.201800386
PG 6
WC Chemistry, Analytical; Electrochemistry
WE Science Citation Index Expanded (SCI-EXPANDED)
SC Chemistry; Electrochemistry
GA HE7JS
UT WOS:000453612300002
OA Bronze
DA 2023-06-30
ER

PT J
AU Baabu, PRS
   Srinivasan, P
   Kulandaisamy, AJ
   Robinson, J
   Geevaretnam, J
   Rayappan, JBB
AF Baabu, Priyannth Ramasami Sundhar
   Srinivasan, Parthasarathy
   Kulandaisamy, Arockia Jayalatha
   Robinson, Jeyashakila
   Geevaretnam, Jeyasekaran
   Rayappan, John Bosco Balaguru
TI A non-enzymatic electrochemical biosensor for the detection of formalin
   levels in fishes: Realization of a novel comparator effect based on
   electrolyte
SO ANALYTICA CHIMICA ACTA
LA English
DT Article
DE Formalin; Electrochemical biosensor; Comparator effect; CdS
   nanoparticles; Dynamic sensitivity
ID FORMALDEHYDE
AB Formalin has been used as the preservative of fishes in the concentration range of 15-25 mgL(-1). However, there have been a high frequency of violations in the optimum use of formalin levels. The consumption of fishes treated with excessive formalin levels leads to nasopharynx, leukaemia and sinonasal cancer and there is a huge demand for the development of formalin sensor. Conventional formalin sensors such as chromogenic and mass balance sensors fall short in real-time analysis due to the lack of specificity and sensitivity in the interference medium. In this context, it has been emphasized to develop a non-enzymatic electrochemical biosensor with microwave synthesized CdS nanoparticles as a nanointerface owing to its surface limited kinetics. NaCl of 1 mM was considered as an electrolyte solution in the present study. Dynamic sensing characteristics with varying formalin levels of 5-50 mgL(-1) was studied in three different concentration ranges as 5-15 mgL(-1) (concentration of formalin NaCl; conversion of formalin to formic acid), 20-30 mgL(-1) (concentration of formalin > NaCl; equilibrium between the oxidative and reductive product), 35-50 mgL(-1) (concentration of formalin NaCl; complete oxidation of formic acid to CO2). Hence, with the exhibition of such a dynamic sensitivity based on electrolyte, the developed biosensor acts as an electrochemical comparator showcasing a switch-like behaviour in detecting formalin levels. The threshold concentration of formalin required for the comparator effect was found to be 14.845 mgL(-1). The developed biosensor, most essentially, exhibited a versatility in quantifying formalin levels in real-time fish samples. (C) 2020 Elsevier B.V. All rights reserved.
C1 [Baabu, Priyannth Ramasami Sundhar; Srinivasan, Parthasarathy; Kulandaisamy, Arockia Jayalatha; Rayappan, John Bosco Balaguru] SASTRA Deemed Univ, Ctr Nanotechnol & Adv Biomat CeNTAB, Ext 2255, Thanjavur 613401, Tamil Nadu, India.
   [Baabu, Priyannth Ramasami Sundhar] SASTRA Deemed Univ, Sch Chem & Biotechnol SCBT, Thanjavur 613401, Tamil Nadu, India.
   [Srinivasan, Parthasarathy; Kulandaisamy, Arockia Jayalatha; Rayappan, John Bosco Balaguru] SASTRA Deemed Univ, Sch Elect & Elect Engn, Thanjavur 613401, Tamil Nadu, India.
   [Robinson, Jeyashakila] Tamil Nadu Dr J Jayalalithaa Fisheries Univ, Dept Fish Qual Assurance & Management, Fisheries Coll & Res Inst Campus, Thoothukudi 628008, Tamil Nadu, India.
   [Geevaretnam, Jeyasekaran] Tamil Nadu Dr J Jayalalithaa Fisheries Univ, Vettar River View Campus, Nagapattinam 611002, Tamil Nadu, India.
C3 Shanmugha Arts, Science, Technology & Research Academy (SASTRA);
   Shanmugha Arts, Science, Technology & Research Academy (SASTRA);
   Shanmugha Arts, Science, Technology & Research Academy (SASTRA)
RP Rayappan, JBB (通讯作者)，SASTRA Deemed Univ, Ctr Nanotechnol & Adv Biomat CeNTAB, Ext 2255, Thanjavur 613401, Tamil Nadu, India.
EM rjbosco@ece.sastra.edu
RI Jeyasekaran, Geevaretnam/AAG-2903-2021; Rayappan, John Bosco
   Balaguru/K-6842-2013; Srinivasan, Parthasarathy/AAA-5136-2022
OI Jeyasekaran, Geevaretnam/0000-0002-3626-5401; Rayappan, John Bosco
   Balaguru/0000-0003-4641-9870; Srinivasan,
   Parthasarathy/0000-0002-9043-9433; Kulandaisamy, Dr. Arockia
   Jayalatha/0000-0003-0224-5629
FU Department of Science & Technology, New Delhi, India
   [SR/FST/ET-II/2018/221, SERB-EMR/2016/001789]
FX We wish to express our sincere thanks to the Department of Science &
   Technology, New Delhi, India, (SR/FST/ET-II/2018/221)
   (SERB-EMR/2016/001789) for the financial support. We acknowledge SASTRA
   Deemed University, Thanjavur, for extending infrastructure support to
   carry out this work.
CR Aini BN, 2016, BIOSENSORS-BASEL, V6, DOI 10.3390/bios6030032
   Baez-Gaxiola MR, 2015, ANAL METHODS-UK, V7, P538, DOI [10.1039/c4ay02023e, 10.1039/C4AY02023E]
   Bard C.R.A.J., 2000, ELECTROCHEMICAL METH
   Chandra P.P., 2014, SYNTHESIS NANOCRYSTA, V2014
   Dai H, 2015, ANALYST, V140, P582, DOI 10.1039/c4an02021a
   Dzyadevych SV, 2001, ANAL CHIM ACTA, V445, P47, DOI 10.1016/S0003-2670(01)01249-1
   El Sayed S, 2016, ACS APPL MATER INTER, V8, P14318, DOI 10.1021/acsami.6b03224
   FAO/WHO, 2010, REP JOINT FAO WHO EX
   Food and Agriculture Organization/World Health Organization,, 2011, JOINT FAO WHO EXP CO
   Francis-Floyd R, 1996, COLL VET MED I FOOD, V77, P7
   Herschkovitz Y, 2000, J ELECTROANAL CHEM, V491, P182, DOI 10.1016/S0022-0728(00)00170-4
   Huang W, 2013, RSC ADV, V3, P22994, DOI 10.1039/c3ra44671a
   IARC, 2006, REP IARC WORK GROUPS, P401
   Ishihara S, 2017, ACS SENSORS, V2, P1405, DOI 10.1021/acssensors.7b00591
   Krober E, 2019, FRONT MICROBIOL, V10, DOI 10.3389/fmicb.2019.01132
   Mariappan M, 2011, J THERM ANAL CALORIM, V104, P915, DOI 10.1007/s10973-011-1293-3
   Martinez-Aquino C, 2018, MOLECULES, V23, DOI 10.3390/molecules23102646
   Marzuki NI, 2012, INT J ELECTROCHEM SC, V7, P6070
   Ozoner SK, 2013, J CHEM TECHNOL BIOT, V88, P727, DOI 10.1002/jctb.3896
   Qian JQ, 2012, J COLLOID INTERF SCI, V366, P130, DOI 10.1016/j.jcis.2011.09.082
   Shimomura T, 2008, SENSOR ACTUAT B-CHEM, V135, P268, DOI 10.1016/j.snb.2008.08.025
   Sing K, 2001, COLLOID SURFACE A, V187, P3, DOI 10.1016/S0927-7757(01)00612-4
   Yang MQ, 2016, SENSOR ACTUAT B-CHEM, V228, P486, DOI 10.1016/j.snb.2016.01.046
   Yue Z, 2013, ACS APPL MATER INTER, V5, P2800, DOI 10.1021/am3028662
   Zhou ZL, 2009, MICROCHIM ACTA, V164, P133, DOI 10.1007/s00604-008-0046-x
   Zhu YJ, 2014, CHEM REV, V114, P6462, DOI 10.1021/cr400366s
NR 26
TC 1
Z9 1
U1 1
U2 12
PU ELSEVIER
PI AMSTERDAM
PA RADARWEG 29, 1043 NX AMSTERDAM, NETHERLANDS
SN 0003-2670
EI 1873-4324
J9 ANAL CHIM ACTA
JI Anal. Chim. Acta
PD DEC 1
PY 2020
VL 1139
BP 50
EP 58
DI 10.1016/j.aca.2020.09.035
PG 9
WC Chemistry, Analytical
WE Science Citation Index Expanded (SCI-EXPANDED)
SC Chemistry
GA OZ8KG
UT WOS:000595167700007
PM 33190709
DA 2023-06-30
ER

PT J
AU Chen, DW
   Deng, FF
   Ding, C
   Wang, Y
   Li, H
AF Chen, Daiwu
   Deng, Fenfang
   Ding, Cong
   Wang, Yu
   Li, He
TI An Nb-doped Nickel Oxide-Carbon Nanotubes Composite-Enhanced
   Electrochemical DNA Biosensor for Detection of Lead(II) Ion
SO INTERNATIONAL JOURNAL OF ELECTROCHEMICAL SCIENCE
LA English
DT Article
DE Niobium doped nickel oxide; Electrochemical DNA biosensor; Lead (II) ion
ID STRIPPING VOLTAMMETRY; GRAPHENE; SAMPLES; PB(II); PB; EXTRACTION;
   ELECTRODE; CD(II); WATER; CD2+
AB A novel niobium doped nickel oxide nanoparticle (NbNiO) was synthesized by sol-gel method and was applied to fabricate DNA biosensor for detection of Pb2+ in water sample for the first time. The amino-modified G-rich DNA probes were immobilized on the surface of CH-NbNiO-MWCNTs/ITO electrode by the covalent interaction between the amino of DNA and the carboxyl of MWCNTs. When the lead (II) ion (Pb2+) interacted with the G-rich DNA, it will induce the DNA conformational to switch from a random-coil to a G-quadruplex resulting in an increase of alternating current impedance. On the basis of this, we developed an impedance biosensor for the detection of Pb2+. The results showed that the synergistic effect of the synthesized NbNiO nanoparticles and MWCNs could improve the performance of this DNA biosensor. Under optimal conditions, the fabricated DNA biosensor possess a wide linear range of 1.0x10(-10) to 1.0x10(-5) M (correlation coefficient, R=0.998) and a low detection limit of 7.51 x10(-12) M (3 sigma).
C1 [Chen, Daiwu] Shaoyang Med Coll, Dept Pharmacol, Shaoyang 422000, Peoples R China.
   [Deng, Fenfang; Ding, Cong; Li, He] S China Normal Univ, Sch Chem & Environm, Guangzhou 510006, Guangdong, Peoples R China.
   [Wang, Yu] Southern Med Univ, Zhujiang Hosp, Dept Pathol, Guangzhou 510282, Guangdong, Peoples R China.
C3 South China Normal University; Southern Medical University - China
RP Chen, DW (通讯作者)，Shaoyang Med Coll, Dept Pharmacol, Shaoyang 422000, Peoples R China.
EM doctorwylh@163.com; analchemlh@163.com
FU Science and Technology Planning Project of Guangzhou, China
   [2009Z2-D511]
FX The authors wish to thank the Science and Technology Planning Project of
   Guangzhou (No. 2009Z2-D511), China, for their financial support.
CR Brown AK, 2003, BIOCHEMISTRY-US, V42, P7152, DOI 10.1021/bi027332w
   Choi SJ, 2014, ACS APPL MATER INTER, V6, P2588, DOI 10.1021/am405088q
   Deng FF, 2014, ANAL METHODS-UK, V6, P9228, DOI 10.1039/c4ay01935k
   Dessuy MB, 2013, FOOD ADDIT CONTAM A, V30, P202, DOI 10.1080/19440049.2012.729137
   Feng JK, 2014, ELECTROCHIM ACTA, V129, P107, DOI 10.1016/j.electacta.2014.02.085
   Gunduz S, 2013, REGUL TOXICOL PHARM, V65, P34, DOI 10.1016/j.yrtph.2012.10.009
   Guo ZY, 2013, BIOSENS BIOELECTRON, V44, P101, DOI 10.1016/j.bios.2013.01.025
   Herrero E, 2014, J ELECTROANAL CHEM, V729, P9, DOI 10.1016/j.jelechem.2014.06.039
   IIJIMA S, 1991, NATURE, V354, P56, DOI 10.1038/354056a0
   Kong ZY, 2013, ANAL METHODS-UK, V5, P4905, DOI 10.1039/c3ay40692j
   Li CL, 2011, ANAL CHEM, V83, P225, DOI 10.1021/ac1028787
   Li SJ, 2014, SENSOR ACTUAT B-CHEM, V190, P809, DOI 10.1016/j.snb.2013.09.047
   Li Z, 2014, TALANTA, V122, P285, DOI 10.1016/j.talanta.2014.01.062
   Lin JH, 2007, ANAL BIOCHEM, V360, P288, DOI 10.1016/j.ab.2006.10.030
   Lin ZZ, 2011, ANALYST, V136, P2367, DOI 10.1039/c1an15080d
   Munteanu G, 2009, J ELECTROANAL CHEM, V632, P177, DOI 10.1016/j.jelechem.2009.04.014
   Peiris TAN, 2013, J NANOPART RES, V15, DOI 10.1007/s11051-013-2115-2
   Phan AT, 2006, CURR OPIN STRUC BIOL, V16, P288, DOI 10.1016/j.sbi.2006.05.011
   Queroue F, 2014, ANAL METHODS-UK, V6, P2837, DOI 10.1039/c3ay41312h
   Shamsipur M, 2014, J IRAN CHEM SOC, V11, P249, DOI 10.1007/s13738-013-0294-5
   Tak M, 2014, BIOSENS BIOELECTRON, V59, P200, DOI 10.1016/j.bios.2014.03.036
   Tseng WJ, 2013, J AM CERAM SOC, V96, P719, DOI 10.1111/jace.12166
   Wu JB, 2002, PHYS REV LETT, V89, DOI 10.1103/PhysRevLett.89.217601
   Wu Y, 2007, MATER LETT, V61, P3174, DOI 10.1016/j.matlet.2006.11.018
   Wu Y, 2007, MATER LETT, V61, P2679, DOI 10.1016/j.matlet.2006.10.022
   Yenisoy-Karakas S, 2012, FOOD CHEM, V132, P1555, DOI 10.1016/j.foodchem.2011.11.047
   Zapata F, 2008, ORG LETT, V10, P41, DOI 10.1021/ol702541y
   Zhang LB, 2011, CHEM COMMUN, V47, P3099, DOI 10.1039/c0cc04523c
   Zhang N, 2011, MICROCHIM ACTA, V175, P121, DOI 10.1007/s00604-011-0659-3
   Zhang W, 2009, BIOSENS BIOELECTRON, V24, P2417, DOI 10.1016/j.bios.2008.12.024
   Zhao B, 2009, J PHYS CHEM C, V113, P14440, DOI 10.1021/jp904186k
   Zhu L, 2014, ELECTROCHIM ACTA, V115, P471, DOI 10.1016/j.electacta.2013.10.209
   Zhu ZL, 2008, SPECTROCHIM ACTA B, V63, P431, DOI 10.1016/j.sab.2007.12.008
NR 33
TC 6
Z9 7
U1 0
U2 47
PU ESG
PI BELGRADE
PA BORIVOJA STEVANOVICA 25-7, BELGRADE, 11000, SERBIA
SN 1452-3981
J9 INT J ELECTROCHEM SC
JI Int. J. Electrochem. Sci.
PD NOV
PY 2015
VL 10
IS 11
BP 9015
EP 9027
PG 13
WC Electrochemistry
WE Science Citation Index Expanded (SCI-EXPANDED)
SC Electrochemistry
GA CY1OT
UT WOS:000366177700018
DA 2023-06-30
ER

PT J
AU Yang, ZJ
   Xu, YB
   Li, J
   Jian, ZQ
   Yu, SH
   Zhang, YC
   Hu, XY
   Dionysiou, DD
AF Yang, Zhanjun
   Xu, Youbao
   Li, Juan
   Jian, Zhiqin
   Yu, Suhua
   Zhang, Yongcai
   Hu, Xiaoya
   Dionysiou, Dionysios D.
TI An enzymatic glucose biosensor based on a glassy carbon electrode
   modified with cylinder-shaped titanium dioxide nanorods
SO MICROCHIMICA ACTA
LA English
DT Article
DE Cylinder-shaped titanium dioxide; Nanorods; Glucose oxidase; Glucose;
   Biosensor
ID TIO2 NANOTUBE ARRAYS; DIRECT ELECTROCHEMISTRY; GOLD NANOPARTICLE;
   CYTOCHROME-C; OXIDASE; GRAPHENE; IMMOBILIZATION; NANOSTRUCTURES;
   REACTIVITY; COMPOSITE
AB We describe a highly sensitive electrochemical enzymatic glucose biosensor. A glassy carbon electrode was modified with cylinder-shaped titanium dioxide nanorods (TiO2-NRs) for the immobilization of glucose oxidase. The modified nanorods and the enzyme biosensor were characterized by scanning electron microscopy, X-ray diffraction, Fourier transform infrared spectroscopy, electrochemical impedance spectroscopy and cyclic voltammetry. The glucose oxidase on the TiO2-NRs displays a high activity and undergoes fast surface-controlled electron transfer. A pair of well-defined quasi-reversible redox peaks was observed at -0.394 and -0.450 V. The TiO2-NRs provide a good microenvironment to facilitate the direct electron transfer between enzyme and electrode surface. The biosensor has two linear response ranges, viz. from 2.0 to 52 mu M, and 0.052 to 2.3 mM. The lower detection limit is 0.5 mu M, and the sensitivity is 68.58 mA M-1 cm(-2). The glucose biosensor is selective, well reproducible, and stable. In our perception, the cylindrically shaped TiO2-NRs provide a promising support for the immobilization of proteins and pave the way to the development of high-performance biosensors.
C1 [Yang, Zhanjun; Xu, Youbao; Li, Juan; Jian, Zhiqin; Yu, Suhua; Zhang, Yongcai; Hu, Xiaoya] Yangzhou Univ, Coll Chem & Chem Engn, Jiangsu Key Lab Environm Mat & Environm Engn, Yangzhou 225002, Jiangsu, Peoples R China.
   [Dionysiou, Dionysios D.] Univ Cincinnati, DBCEE, Environm Engn & Sci Program, Cincinnati, OH 45221 USA.
C3 Yangzhou University; University System of Ohio; University of Cincinnati
RP Yang, ZJ (通讯作者)，Yangzhou Univ, Coll Chem & Chem Engn, Jiangsu Key Lab Environm Mat & Environm Engn, Yangzhou 225002, Jiangsu, Peoples R China.
EM zjyang@yzu.edu.cn; dionysios.d.dionysiou@uc.edu
RI Yang, Zhan/GQG-9995-2022; Zhang, Yongcai/AGJ-3536-2022
OI Zhang, Yongcai/0000-0003-1551-754X; Dionysiou,
   Dionysios/0000-0002-6974-9197
FU National Natural Science Foundation of China [21475116, 21275124];
   Priority Academic Program Development of Jiangsu Higher Education
   Institution (PAPD), University Natural Science Foundation of Jiangsu
   Province [13KJB150039]; Open Research Fund of State Key Laboratory of
   Analytical Chemistry for Life Science [SKLACLS1410]
FX This work was financially supported by National Natural Science
   Foundation of China (21475116, 21275124), The Priority Academic Program
   Development of Jiangsu Higher Education Institution (PAPD), University
   Natural Science Foundation of Jiangsu Province (13KJB150039) and the
   Open Research Fund of State Key Laboratory of Analytical Chemistry for
   Life Science (SKLACLS1410). Also, many thanks to The Testing Center of
   Yangzhou University for all the characterizations.
CR Attar AS, 2009, MATER CHEM PHYS, V113, P856, DOI 10.1016/j.matchemphys.2008.08.040
   Azamian BR, 2002, J AM CHEM SOC, V124, P12664, DOI 10.1021/ja0272989
   Beissenhirtz MK, 2004, ANGEW CHEM INT EDIT, V43, P4357, DOI 10.1002/anie.200352804
   Chung YA, 2006, MATER CHEM PHYS, V100, P380, DOI 10.1016/j.matchemphys.2006.01.018
   Dai ZH, 2009, BIOSENS BIOELECTRON, V24, P1286, DOI 10.1016/j.bios.2008.07.047
   Deng SY, 2009, BIOSENS BIOELECTRON, V25, P373, DOI 10.1016/j.bios.2009.07.016
   Dong SY, 2013, ANAL CHEM, V85, P11739, DOI 10.1021/ac4015098
   Gooding JJ, 2003, J AM CHEM SOC, V125, P9006, DOI 10.1021/ja035722f
   Hui JN, 2013, MATER LETT, V108, P88, DOI 10.1016/j.matlet.2013.06.097
   Jang HD, 2012, BIOSENS BIOELECTRON, V38, P184, DOI 10.1016/j.bios.2012.05.033
   Kang XH, 2009, BIOSENS BIOELECTRON, V25, P901, DOI 10.1016/j.bios.2009.09.004
   Koo B, 2006, J PHYS CHEM B, V110, P24318, DOI 10.1021/jp065372u
   Liang HC, 2009, J HAZARD MATER, V162, P1415, DOI 10.1016/j.jhazmat.2008.06.033
   Liu AH, 2005, ANAL CHEM, V77, P8068, DOI 10.1021/ac051640t
   Lu JS, 2014, ANAL CHEM, V86, P8003, DOI 10.1021/ac502234x
   Meng L, 2009, ANAL CHEM, V81, P7271, DOI 10.1021/ac901005p
   Mu C, 2007, J PHYS CHEM B, V111, P1491, DOI 10.1021/jp0657944
   Palanisamy S, 2014, COLLOID SURFACE B, V114, P164, DOI 10.1016/j.colsurfb.2013.10.006
   Pingarron JM, 2008, ELECTROCHIM ACTA, V53, P5848, DOI 10.1016/j.electacta.2008.03.005
   Shan CS, 2010, BIOSENS BIOELECTRON, V25, P1070, DOI 10.1016/j.bios.2009.09.024
   Shi XH, 2014, MICROCHIM ACTA, V181, P1, DOI 10.1007/s00604-013-1069-5
   Steiner MS, 2011, CHEM SOC REV, V40, P4805, DOI 10.1039/c1cs15063d
   Tang H, 2010, BIOSENS BIOELECTRON, V25, P1646, DOI 10.1016/j.bios.2009.11.027
   Tang S, 2010, BIOSENS BIOELECTRON, V26, P432, DOI 10.1016/j.bios.2010.07.105
   Tian GH, 2008, J PHYS CHEM C, V112, P3083, DOI 10.1021/jp710283p
   Topoglidis E, 2001, LANGMUIR, V17, P7899, DOI 10.1021/la010309b
   Tu WW, 2009, CHEM COMMUN, P4227, DOI 10.1039/b906876g
   Vamvakaki V, 2006, ANAL CHEM, V78, P5538, DOI 10.1021/ac060551t
   Wang Y, 2010, ACS NANO, V4, P1790, DOI 10.1021/nn100315s
   Wang ZY, 2008, MATER CHEM PHYS, V111, P313, DOI 10.1016/j.matchemphys.2008.04.015
   Wei JJ, 2002, J AM CHEM SOC, V124, P9591, DOI 10.1021/ja025518c
   Wu YH, 2007, BIOELECTROCHEMISTRY, V70, P335, DOI 10.1016/j.bioelechem.2006.05.001
   Xiao Y, 2003, SCIENCE, V299, P1877, DOI 10.1126/science.1080664
   Xu XA, 2010, ACS NANO, V4, P4292, DOI 10.1021/nn1010057
   Yang ZJ, 2015, BIOSENS BIOELECTRON, V63, P190, DOI 10.1016/j.bios.2014.07.032
   Yang ZJ, 2011, BIOSENS BIOELECTRON, V26, P4337, DOI 10.1016/j.bios.2011.04.031
   Yu JH, 2003, BIOSENS BIOELECTRON, V19, P401, DOI 10.1016/S0956-5663(03)00199-4
   Yu JC, 2014, BIOSENS BIOELECTRON, V55, P307, DOI 10.1016/j.bios.2013.12.042
NR 38
TC 17
Z9 18
U1 0
U2 82
PU SPRINGER WIEN
PI WIEN
PA SACHSENPLATZ 4-6, PO BOX 89, A-1201 WIEN, AUSTRIA
SN 0026-3672
EI 1436-5073
J9 MICROCHIM ACTA
JI Microchim. Acta
PD JUL
PY 2015
VL 182
IS 9-10
BP 1841
EP 1848
DI 10.1007/s00604-015-1519-3
PG 8
WC Chemistry, Analytical
WE Science Citation Index Expanded (SCI-EXPANDED)
SC Chemistry
GA CK7XL
UT WOS:000356449700033
DA 2023-06-30
ER

PT J
AU Zhao, YS
   Lu, X
   Gao, FM
AF Zhao, Yisong
   Lu, Xiong
   Gao, Faming
TI A stable enzyme sensor via embedding enzymes into zeolitic imidazolate
   frameworks for pesticide determination
SO ANALYTICAL BIOCHEMISTRY
LA English
DT Article
DE Biomimetic mineralization; Stable electrochemical biosensor; Pesticide
   determination
ID METAL-ORGANIC FRAMEWORKS; ACETYLCHOLINESTERASE BIOSENSOR; SENSITIVE
   DETECTION; MODIFIED ELECTRODE; CARBON NANOTUBES; NANOCOMPOSITES;
   IMMOBILIZATION; NANOCARRIERS; PLATFORM; ENHANCE
AB The stability of biosensors is of significant importance for practical applications, and the natural biominerali-zation processes in living organisms have inspired us from a new perspective. In this work, acetylcholinesterase (AChE) was embedded into zeolitic imidazolate framework-8 carriers (with negligible cytotoxicity) via bio-mimetic mineralization, being demonstrated to be a stable strategy for enzyme immobilization. When further coupled with the conductive and catalytic Au nanoparticles, the biocomposites were explored as electrochemical pesticide detection biosensor, which showed favorable analytical performance, and improved stability comparing with other biosensors. This work provides a new strategy for the reasonable design of stable bio-sensors for different analytes monitoring.
C1 [Zhao, Yisong; Lu, Xiong; Gao, Faming] Yanshan Univ, Coll Environm & Chem Engn, Key Lab Appl Chem, Qinhuangdao 066004, Peoples R China.
C3 Yanshan University
RP Gao, FM (通讯作者)，Yanshan Univ, Coll Environm & Chem Engn, Key Lab Appl Chem, Qinhuangdao 066004, Peoples R China.
EM fmgao@ysu.edu.cn
FU National Natural Science Foundation of China [21875205]; Natural Science
   Foundation of Hebei Province [B2021203016, 206Z4404G]
FX This work was supported by the National Natural Science Foundation of
   China (Grant No. 21875205) and the Natural Science Foundation of Hebei
   Province (Grant No.B2021203016, 206Z4404G) .
CR Amine A, 2016, BIOSENS BIOELECTRON, V76, P180, DOI 10.1016/j.bios.2015.07.010
   Bao J, 2019, SENSOR ACTUAT B-CHEM, V279, P95, DOI 10.1016/j.snb.2018.09.118
   Chen GS, 2019, ANGEW CHEM INT EDIT, V58, P1463, DOI 10.1002/anie.201813060
   Chen WH, 2018, NAT CATAL, V1, P689, DOI 10.1038/s41929-018-0117-2
   Cui HF, 2019, BIOSENS BIOELECTRON, V141, DOI 10.1016/j.bios.2019.111452
   Cui HF, 2018, BIOSENS BIOELECTRON, V99, P223, DOI 10.1016/j.bios.2017.07.068
   Ding JW, 2014, SENSOR ACTUAT B-CHEM, V199, P284, DOI 10.1016/j.snb.2014.04.012
   Du D, 2010, BIOSENS BIOELECTRON, V25, P2503, DOI 10.1016/j.bios.2010.04.018
   Du YJ, 2017, CHEM ENG J, V327, P1192, DOI 10.1016/j.cej.2017.07.021
   KAMIN RA, 1980, ANAL CHEM, V52, P1198, DOI 10.1021/ac50058a010
   Lian XZ, 2017, CHEM SOC REV, V46, P3386, DOI 10.1039/c7cs00058h
   Lian XZ, 2016, CHEM SCI, V7, P6969, DOI 10.1039/c6sc01438k
   Liang K, 2015, NAT COMMUN, V6, DOI 10.1038/ncomms8240
   Lu X, 2019, SENSOR ACTUAT B-CHEM, V284, P103, DOI 10.1016/j.snb.2018.12.125
   Lu X, 2018, SENSOR ACTUAT B-CHEM, V255, P2575, DOI 10.1016/j.snb.2017.09.063
   Luo RP, 2018, SENSORS-BASEL, V18, DOI 10.3390/s18124429
   Lyu FJ, 2014, NANO LETT, V14, P5761, DOI 10.1021/nl5026419
   Ma BK, 2018, ELECTROCHIM ACTA, V283, P509, DOI 10.1016/j.electacta.2018.06.176
   Ma L, 2019, ELECTROCHIM ACTA, V318, P525, DOI 10.1016/j.electacta.2019.06.110
   Ma L, 2018, BIOSENS BIOELECTRON, V121, P166, DOI 10.1016/j.bios.2018.08.038
   Ma L, 2018, ELECTROANAL, V30, P1793, DOI 10.1002/elan.201700845
   Rodrigues NFM, 2018, BIOSENSORS-BASEL, V8, DOI 10.3390/bios8010016
   Nasir MZM, 2017, ACS NANO, V11, P5774, DOI 10.1021/acsnano.7b01364
   Pan YC, 2011, CHEM COMMUN, V47, P2071, DOI 10.1039/c0cc05002d
   Peng L, 2017, BIOSENS BIOELECTRON, V92, P563, DOI 10.1016/j.bios.2016.10.059
   Sassolas A, 2012, BIOTECHNOL ADV, V30, P489, DOI 10.1016/j.biotechadv.2011.09.003
   Shieh FK, 2015, J AM CHEM SOC, V137, P4276, DOI 10.1021/ja513058h
   Song DD, 2019, J HAZARD MATER, V373, P367, DOI 10.1016/j.jhazmat.2019.03.083
   Song DD, 2017, ANAL CHIM ACTA, V982, P168, DOI 10.1016/j.aca.2017.06.004
   Sun X, 2010, BIOSENS BIOELECTRON, V25, P2611, DOI 10.1016/j.bios.2010.04.028
   Wu XL, 2017, BIORESOUR BIOPROCESS, V4, DOI 10.1186/s40643-017-0154-8
   Wu XL, 2015, NANOSCALE, V7, P18883, DOI 10.1039/c5nr05190h
   Wu XL, 2015, CHEM COMMUN, V51, P13408, DOI 10.1039/c5cc05136c
   Wu Y, 2019, SMALL, V15, DOI 10.1002/smll.201900632
   Yu GX, 2015, BIOSENS BIOELECTRON, V68, P288, DOI 10.1016/j.bios.2015.01.005
   Zhai C, 2013, BIOSENS BIOELECTRON, V42, P124, DOI 10.1016/j.bios.2012.10.058
   Zhang P, 2019, BIOELECTROCHEMISTRY, V127, P163, DOI 10.1016/j.bioelechem.2019.02.003
   Zhang ZH, 2017, BIOSENS BIOELECTRON, V94, P358, DOI 10.1016/j.bios.2017.03.014
   Zhao HY, 2015, BIOSENS BIOELECTRON, V65, P23, DOI 10.1016/j.bios.2014.10.007
   Zhao YS, 2022, SENSOR ACTUAT B-CHEM, V352, DOI 10.1016/j.snb.2021.131072
   Zheng ZZ, 2011, BIOSENS BIOELECTRON, V26, P3081, DOI 10.1016/j.bios.2010.12.021
NR 41
TC 2
Z9 2
U1 10
U2 35
PU ACADEMIC PRESS INC ELSEVIER SCIENCE
PI SAN DIEGO
PA 525 B ST, STE 1900, SAN DIEGO, CA 92101-4495 USA
SN 0003-2697
EI 1096-0309
J9 ANAL BIOCHEM
JI Anal. Biochem.
PD JUN 1
PY 2022
VL 646
AR 114628
DI 10.1016/j.ab.2022.114628
EA APR 2022
PG 7
WC Biochemical Research Methods; Biochemistry & Molecular Biology;
   Chemistry, Analytical
WE Science Citation Index Expanded (SCI-EXPANDED)
SC Biochemistry & Molecular Biology; Chemistry
GA 1K6TA
UT WOS:000798729400005
PM 35257680
DA 2023-06-30
ER

PT J
AU He, YP
   Zheng, JB
   Wang, BN
   Ren, HJ
AF He, Yaping
   Zheng, Jianbin
   Wang, Bini
   Ren, Hongjiang
TI Double Biocatalysis Signal Amplification Glucose Biosensor Based on
   Porous Graphene
SO MATERIALS
LA English
DT Article
DE biological amplification; glucose oxidase; horseradish peroxidase;
   porous graphene; Au nanoparticles
ID DIRECT ELECTROCHEMISTRY; AU NANOPARTICLES; CARBON; ELECTRODES;
   NANOPORES; DNA; DEPOSITION; OXIDATION; PLATFORM; OXIDASE
AB Controllable preparation of nanopores to promote the performance of electrochemical biosensing interfaces has become one of the researching frontiers in biosensing. A double biocatalysis signal amplification of glucose biosensor for the study of electrochemical behaviors of glucose oxidase (GOx) was proposed by using horseradish peroxidase biosynthesized porous graphene (PGR) as the platform for the biocatalytic deposition of gold nanoparticles (AuNPs). The biosensor showed a linear range from 0.25 to 27.5 M with a detection limit of 0.05 M (S/N = 3) towards glucose. Furthermore, the proposed AuNPs/GOx-PGR modified glassy carbon electrode (AuNPs/GOx-PGR/GCE) achieved direct electron transfer of GOx.
C1 [He, Yaping; Ren, Hongjiang] Xian Univ, Sch Chem Engn, Xian 710065, Shaanxi, Peoples R China.
   [Zheng, Jianbin] Northwest Univ, Inst Analyt Sci, Shaanxi Prov Key Lab Electroanalyt Chem, Xian 710069, Shaanxi, Peoples R China.
   [Wang, Bini] Shaanxi Normal Univ, Coll Food Engn & Nutr Sci, 620 West Changan Ave, Xian 710119, Shaanxi, Peoples R China.
C3 Xi'an University; Northwest University Xi'an; Shaanxi Normal University
RP He, YP (通讯作者)，Xian Univ, Sch Chem Engn, Xian 710065, Shaanxi, Peoples R China.; Zheng, JB (通讯作者)，Northwest Univ, Inst Analyt Sci, Shaanxi Prov Key Lab Electroanalyt Chem, Xian 710069, Shaanxi, Peoples R China.
EM hejin04c@126.com; zhengjb@nwu.edu.cn; biniwang@snnu.edu.cn;
   hjren@xawl.edu.cn
FU National Science Foundation of China [21445004, 21545014, 21643014,
   21275116]; Scientific Research Plan Projects of the Education Department
   of Shaanxi Province, China [14JS095]; Xi'an Science and Technology Plan
   Project [CXY1443WL27, CXY1531WL22, CXY1531WL34, 2016CXWL09]; Key
   Disciplinary Areas of Analytical Chemistry & the Industria Research
   Project of Science and Technology Department of Shaanxi Province
   [2017GY-126]; Xi'an University [06005017]; development transformation of
   key disciplines in Shaanxi provincial-analytical chemistry [09009001]
FX The authors gratefully acknowledge the financial support of this project
   by the National Science Foundation of China (No. 21445004, 21545014,
   21643014, 21275116), the Scientific Research Plan Projects of the
   Education Department of Shaanxi Province, China (No. 14JS095), Xi'an
   Science and Technology Plan Project (No. CXY1443WL27, CXY1531WL22,
   CXY1531WL34, 2016CXWL09), Key Disciplinary Areas of Analytical Chemistry
   & the Industria Research Project of Science and Technology Department of
   Shaanxi Province (No. 2017GY-126); Startup funds from Xi'an University
   (No. 06005017) and the development transformation of key disciplines in
   Shaanxi provincial-analytical chemistry (No. 09009001).
CR Alippi C, 2016, CAAI T INTELL TECHNO, V1, P1, DOI 10.1016/j.trit.2016.03.002
   Bae JH, 2012, PHYS CHEM CHEM PHYS, V14, P448, DOI 10.1039/c1cp22927c
   Bertoncini P, 2010, J PHYS CHEM B, V114, P4345, DOI 10.1021/jp9103432
   Chandran GT, 2017, ANAL CHEM, V89, P249, DOI 10.1021/acs.analchem.6b04687
   Davis ME, 2002, NATURE, V417, P813, DOI 10.1038/nature00785
   Dergunov SA, 2014, J AM CHEM SOC, V136, P2212, DOI 10.1021/ja4106946
   Ding LX, 2012, J AM CHEM SOC, V134, P5730, DOI 10.1021/ja212206m
   Gu XY, 2014, RSC ADV, V4, P3211, DOI 10.1039/c3ra44993a
   He Y. C., 2010, CHINA PRICE, V2010, P11
   Jin HY, 2016, CAAI T INTELL TECHNO, V1, P104, DOI 10.1016/j.trit.2016.03.010
   Kim T, 2013, ACS NANO, V7, P6899, DOI 10.1021/nn402077v
   Kotchey GP, 2011, ACS NANO, V5, P2098, DOI 10.1021/nn103265h
   LAVIRON E, 1979, J ELECTROANAL CHEM, V100, P263, DOI 10.1016/S0022-0728(79)80167-9
   Li KT, 2010, ELECTROANAL, V22, P701, DOI 10.1002/elan.200900419
   Liu JP, 2009, ELECTROCHEM COMMUN, V11, P202, DOI 10.1016/j.elecom.2008.11.009
   Liu T, 2017, J MATER CHEM A, V5, P17848, DOI 10.1039/c7ta05123a
   Liu Z, 2016, SCI REP-UK, V6, DOI 10.1038/srep33127
   Lizandara-Pueyo C, 2011, ADV FUNCT MATER, V21, P295, DOI 10.1002/adfm.201000997
   Lu XB, 2009, J MATER CHEM, V19, P4707, DOI 10.1039/b903179k
   Malhotra R, 2010, LANGMUIR, V26, P15050, DOI 10.1021/la102306z
   Meng H, 2011, NANOSCALE, V3, P5041, DOI 10.1039/c1nr10947b
   Merchant CA, 2010, NANO LETT, V10, P2915, DOI 10.1021/nl101046t
   Padhy S, 2017, CAAI T INTELL TECHNO, V2, P12, DOI 10.1016/j.trit.2017.01.002
   Patel J, 2013, ANAL CHEM, V85, P11610, DOI 10.1021/ac403013r
   Qiu WZ, 2014, PHYS CHEM CHEM PHYS, V16, P1451, DOI 10.1039/c3cp53777c
   Rathod D, 2010, SENSOR ACTUAT B-CHEM, V143, P547, DOI 10.1016/j.snb.2009.09.064
   Shi WQ, 2017, ANAL CHEM, V89, P157, DOI 10.1021/acs.analchem.6b04260
   Siwy ZS, 2010, NAT NANOTECHNOL, V5, P697, DOI 10.1038/nnano.2010.198
   Wang Y, 2014, SENSOR ACTUAT B-CHEM, V193, P708, DOI 10.1016/j.snb.2013.11.105
   Wang YR, 2015, ELECTROCHIM ACTA, V184, P452, DOI 10.1016/j.electacta.2015.10.046
   Wilson PM, 2014, J MATER CHEM C, V2, P1879, DOI 10.1039/c3tc32277g
   Wu SX, 2013, SMALL, V9, P1160, DOI 10.1002/smll.201202896
   Yang G, 2008, COLLOID SURFACE B, V61, P93, DOI 10.1016/j.colsurfb.2007.07.014
   Zhang HF, 2011, COLLOID SURFACE B, V82, P532, DOI 10.1016/j.colsurfb.2010.10.012
   Zhang X. Y., 2016, T INTELL TECHNOL, V1, P4, DOI [10.1016/j.trit.2016.03.003, DOI 10.1016/J.TRIT.2016.03.003]
   Zheng JB, 2011, J MATER CHEM, V21, P12873, DOI 10.1039/c1jm11707f
   Zhou M, 2008, ANAL CHEM, V80, P4642, DOI 10.1021/ac702496k
NR 37
TC 3
Z9 3
U1 0
U2 26
PU MDPI AG
PI BASEL
PA ST ALBAN-ANLAGE 66, CH-4052 BASEL, SWITZERLAND
SN 1996-1944
J9 MATERIALS
JI Materials
PD OCT
PY 2017
VL 10
IS 10
AR 1139
DI 10.3390/ma10101139
PG 8
WC Chemistry, Physical; Materials Science, Multidisciplinary; Metallurgy &
   Metallurgical Engineering; Physics, Applied; Physics, Condensed Matter
WE Science Citation Index Expanded (SCI-EXPANDED)
SC Chemistry; Materials Science; Metallurgy & Metallurgical Engineering;
   Physics
GA FM0FZ
UT WOS:000414639000034
PM 28953240
OA gold, Green Published, Green Submitted
DA 2023-06-30
ER

PT J
AU Eloi, P
   Nascimento, GA
   Cordula, C
   Visani, V
   Castelletti, H
   Bezerra, G
   Soares, L
   Lima, B
   Bruneska, D
   Montenegro, LML
   Schindler, HC
   Cavalcanti, IMF
   Campos-Ferreira, D
   Lima, JL
AF Eloi, P.
   Nascimento, G. A.
   Cordula, C.
   Visani, V.
   Castelletti, H.
   Bezerra, G.
   Soares, L.
   Lima, B.
   Bruneska, D.
   Montenegro, L. M. L.
   Schindler, H. C.
   Cavalcanti, I. M. F.
   Campos-Ferreira, D.
   Lima-Filho, J. L.
TI Toward a point-of-care diagnostic for specific detection of
   Mycobacterium tuberculosis from sputum samples
SO TUBERCULOSIS
LA English
DT Article
DE Biosensor; L-arginine; Mycobacterium tuberculosis; Tuberculosis;
   Point-of-care diagnostic
ID ELECTROCHEMICAL DNA BIOSENSOR; LABORATORY DIAGNOSIS; FILM
AB This study reports the development of a new PCR-free device, using IS6110 gene as biomarker, for Tuberculosis (TB) diagnosis. An arginine film (ARGFILM) was used to prepare the biosensor platform. MT-probe was immobilized on this biosensor platform to identify IS6110 gene. This gene is an excellent biomarker for Mycobacterium tuberculosis (MT). Electrochemical analyses were carried out using differential pulse voltammetry method (DPV) by methylene blue (MB) reduction signal measurement before and after hybridization either between probe and synthetic target or extracted DNA from clinical sputum samples. The optimization study of MT-probe immobilization on modified-electrode surface showed that the best probe concentration was 15 mu M. The analytical analysis of hybridization assays was performed using different concentrations of synthetic MT-target (15-500 nM). The linear response was between 15 and 100 nM and the detection limit was 4.4 nM. The biosensor performance was also investigated with extracted DNA from sputum samples (PCR-free). The results showed that the biosensor was able to detect the MT from samples, exhibiting a high sensitivity and satisfactory selectivity. Thus, these results allow for the possibility of developing a portable detection device for effective diagnosis of TB patients.
C1 [Eloi, P.; Nascimento, G. A.; Cordula, C.; Visani, V.; Castelletti, H.; Bezerra, G.; Soares, L.; Lima, B.; Bruneska, D.; Campos-Ferreira, D.; Lima-Filho, J. L.] Lab Imunopatol Keizo Asami LIKA UFPE, Av Prof Moraes Rego 1235,Cidade Univ, BR-50607090 Recife, PE, Brazil.
   [Bruneska, D.; Lima-Filho, J. L.] Univ Fed Pernambuco UFPE, Dept Bioquim, Av Prof Moraes Rego S-N, BR-50670901 Recife, PE, Brazil.
   [Montenegro, L. M. L.; Schindler, H. C.; Cavalcanti, I. M. F.] Fundacao Oswaldo Cruz Fiocruz, Ctr Pesquisas Inst Aggeu Magalhaes IAM, Av Prof Moraes Rego S-N, BR-50670901 Recife, PE, Brazil.
C3 Universidade Federal de Pernambuco; Fundacao Oswaldo Cruz
RP Campos-Ferreira, D (通讯作者)，Lab Imunopatol Keizo Asami LIKA UFPE, Av Prof Moraes Rego 1235,Cidade Univ, BR-50607090 Recife, PE, Brazil.
EM daniellylsantos@gmail.com
RI Campos Ferreira, Danielly Santos/CAI-4738-2022; Cavalcanti, Isabella
   Macário/AAX-1628-2021
OI Campos Ferreira, Danielly Santos/0000-0003-4918-6080; Cavalcanti,
   Isabella Macário/0000-0002-7889-3502
FU Conselho Nacional de Desenvolvimento Cientifico e Tecnologico (CNPq);
   Coordenacao de Aperfeicoamento de Pessoal de Nivel Superior (CAPES);
   Laboratorio de Imunopatologia Keizo Asami - (LIKA); Fundacao Oswaldo
   Cruz (Fiocruz); Centro de Pesquisas Instituto Aggeu Magalhaes (IAM);
   Laboratorio Central de Saude Publica de Pernambuco (LACEN/PE, Brazil)
FX The financial support from the Conselho Nacional de Desenvolvimento
   Cientifico e Tecnologico (CNPq), Coordenacao de Aperfeicoamento de
   Pessoal de Nivel Superior (CAPES), Laboratorio de Imunopatologia Keizo
   Asami - (LIKA), Fundacao Oswaldo Cruz (Fiocruz), Centro de Pesquisas
   Instituto Aggeu Magalhaes (IAM), and the Laboratorio Central de Saude
   Publica de Pernambuco (LACEN/PE, Brazil).
CR Achkar JM, 2011, J INFECT DIS, V204, pS1130, DOI 10.1093/infdis/jir450
   Angione MD, 2011, MATER TODAY, V14, P424, DOI 10.1016/S1369-7021(11)70187-0
   Anochie Philip Ifesinachi, 2012, Germs, V2, P110, DOI 10.11599/germs.2012.1021
   Banuls AL, 2015, J MED MICROBIOL, V64, P1261, DOI 10.1099/jmm.0.000171
   Brasil, 2008, MANUAL NACL VIGIL AN
   BRASIL. Ministerio de Minas e Energia, 2019, B SETOR MINERAL B SE, P1, DOI DOI 10.1097/01.NUMA.0000552872.75154.83
   Broccolo F, 2003, J CLIN MICROBIOL, V41, P4565, DOI 10.1128/JCM.41.10.4565-4572.2003
   Campos-Ferreira DS, 2016, ARAB J CHEM, V9, P443, DOI 10.1016/j.arabjc.2014.05.023
   Campos-Ferreira DS, 2013, ANAL CHIM ACTA, V804, P258, DOI 10.1016/j.aca.2013.10.038
   Cardenas-Benitez B, 2018, J ELECTROCHEM SOC, V165, pB103, DOI 10.1149/2.0381803jes
   Dunn JJ, 2016, J CLIN MICROBIOL, V54, P1434, DOI 10.1128/JCM.03043-15
   Ferapontova EE, 2011, CURR ANAL CHEM, V7, P51
   Gui RJ, 2018, BIOSENS BIOELECTRON, V100, P56, DOI 10.1016/j.bios.2017.08.058
   Gumustas M., 2011, OPEN ANAL CHEM J, V5, P1, DOI DOI 10.2174/1874065001005010001
   Huang Y, 2017, SENSORS-BASEL, V17, DOI 10.3390/s17102375
   Kabir S, 2018, INT J INFECT DIS, V68, P108, DOI 10.1016/j.ijid.2018.01.015
   Kavita V., 2017, J BIOENGINEERING BIO, DOI [10.4172/2155-9538.1000222, DOI 10.4172/2155-9538.1000222]
   Labuda J, 2010, PURE APPL CHEM, V82, P1161, DOI 10.1351/PAC-REP-09-08-16
   Lira LAS, 2013, J APPL MICROBIOL, V114, P1103, DOI 10.1111/jam.12119
   Maiga M, 2012, INDIAN J MED RES, V135, P731
   Montgomery D.C, 2012, DESIGN ANAL EXPT, V8th ed.
   Nascimento GA, 2012, BIOSENS BIOELECTRON, V38, P61, DOI 10.1016/j.bios.2012.04.052
   Nurwidya Fariz, 2018, Chonnam Med J, V54, P1, DOI 10.4068/cmj.2018.54.1.1
   Oliveira N, 2015, SENSORS-BASEL, V15, P15562, DOI 10.3390/s150715562
   Oommen S, 2017, INDIAN J MED MICROBI, V35, P323, DOI 10.4103/ijmm.IJMM_16_204
   Patel S, 2016, BIOCHEM RES INT, V2016, DOI 10.1155/2016/3130469
   Petersen E, 2019, INT J INFECT DIS, V80, pS1, DOI 10.1016/j.ijid.2019.02.024
   Philips JA, 2012, ANNU REV PATHOL-MECH, V7, P353, DOI 10.1146/annurev-pathol-011811-132458
   Poumaghi-Azar MH, 2006, ANAL CHIM ACTA, V570, P144, DOI 10.1016/j.aca.2006.04.067
   Rashid J.I.A., 2017, SENS BIOSENSING RES, V16, P19, DOI [10.1016/j.sbsr.2017.09.001, DOI 10.1016/J.SBSR.2017.09.001]
   Reddy B, 2016, ANNU REV BIOMED ENG, V18, P329, DOI 10.1146/annurev-bioeng-071813-104643
   Roychowdhury T, 2015, SCI REP-UK, V5, DOI 10.1038/srep12567
   Rutanga JP, 2016, INTERDISCIP PERSPECT, DOI [10.1155/2016/6412085, DOI 10.1155/2016/6412085.2016]
   Sharma K, 2013, J POSTGRAD MED ED RE, V47, P181, DOI DOI 10.5005/JP-J0URNALS-10028-1083
   Sin MLY, 2014, EXPERT REV MOL DIAGN, V14, P225, DOI 10.1586/14737159.2014.888313
   Soleymani J, 2017, MAT SCI ENG C-MATER, V77, P790, DOI 10.1016/j.msec.2017.03.257
   Srivastava SK, 2016, RSC ADV, V6, P17759, DOI 10.1039/c5ra15269k
   Sulis G, 2016, NPJ PRIM CARE RESP M, V26, DOI 10.1038/npjpcrm.2016.78
   Tan AR, 2016, ANAL METHODS-UK, V8, P5169, DOI 10.1039/c6ay01221c
   Teixeira Henrique Couto, 2007, J. bras. pneumol., V33, P323, DOI 10.1590/S1806-37132007000300015
   Tukey J. W., 1991, STAT SCI, V6, DOI DOI 10.1214/SS/1177011945
   Vigneshvar S, 2016, FRONT BIOENG BIOTECH, V4, DOI 10.3389/fbioe.2016.00011
   Wenzhong Shen, 2008, Recent Patents on Chemical Engineering, V1, P27
   World Health Organization, 2022, GLOBAL TUBERCULOSIS, DOI DOI 10.2471/BLT.21.286807
   World Health Organization, 2017, GLOB TUB REP 2017
NR 45
TC 11
Z9 12
U1 1
U2 19
PU CHURCHILL LIVINGSTONE
PI EDINBURGH
PA JOURNAL PRODUCTION DEPT, ROBERT STEVENSON HOUSE, 1-3 BAXTERS PLACE,
   LEITH WALK, EDINBURGH EH1 3AF, MIDLOTHIAN, SCOTLAND
SN 1472-9792
EI 1873-281X
J9 TUBERCULOSIS
JI Tuberculosis
PD MAR
PY 2020
VL 121
AR 101919
DI 10.1016/j.tube.2020.101919
PG 8
WC Immunology; Microbiology; Respiratory System
WE Science Citation Index Expanded (SCI-EXPANDED)
SC Immunology; Microbiology; Respiratory System
GA LD2LB
UT WOS:000525862900008
PM 32279875
DA 2023-06-30
ER

PT J
AU Zheng, B
   Li, C
   Wang, L
   Li, YR
   Gu, Y
   Yan, XY
   Zhang, TT
   Zhang, ZQ
   Zhai, SY
AF Zheng, Bo
   Li, Cong
   Wang, Lei
   Li, Yaru
   Gu, Yue
   Yan, Xiaoyi
   Zhang, Tingting
   Zhang, Zhiquan
   Zhai, Shengyong
TI Signal amplification biosensor based on DNA for ultrasensitive
   electrochemical determination of metronidazole
SO RSC ADVANCES
LA English
DT Article
ID GLASSY-CARBON ELECTRODE; FUNCTIONALIZED GRAPHENE; GREEN SYNTHESIS;
   REDUCTION; NANOPARTICLES; OXIDATION; DOPAMINE; SHEETS; ACID
AB An ultrasensitive biosensor based on a glassy carbon electrode (GCE) modified with poly(diallyldimethylammonium chloride)-functionalized graphene (PDDA-GN) and DNA assemblies mainly containing double helix and hairpin structures (DNA) has been employed to detect metronidazole. Due to the excellent synergistic electrocatalytical effect between the PDDA-GN and the DNA, the biosensor remarkably enhanced the electrocatalytic activity compared with the bare GCE toward the reduction of metronidazole in phosphate buffer solution (PBS) (pH = 6.0). The electrode materials were characterized by scanning electron microscopy (SEM), Fourier transform infrared spectroscopy (FT-IR), X-ray diffraction (XRD), Raman spectroscopy and transmission electron microscopy (TEM). The electrochemical properties of this composite film (PDDA-GN/DNA) were evaluated by means of cyclic voltammetry (CV) and linear sweep voltammetry (LSV). Under the optimized conditions, the fabricated biosensor showed remarkable signal amplification performance and a linear response to metronidazole in the range of 0.05-100 mu M and 400-9500 mu M, with a limit of detection as low as 24 nM (signal-to-noise ratio of 3). Moreover, the biosensor displayed excellent stability, reproducibility, and selectivity ability. Furthermore, this biosensor was applied to the detection of metronidazole in urine and lake water with satisfactory results.
C1 [Zheng, Bo; Li, Cong; Wang, Lei; Li, Yaru; Gu, Yue; Yan, Xiaoyi; Zhang, Tingting; Zhang, Zhiquan] Jilin Univ, Coll Chem, Changchun 130012, Peoples R China.
   [Zhai, Shengyong] Changchun Univ Chinese Med, Chinese Med & Biol Engn Res & Dev Ctr, Changchun 130012, Peoples R China.
C3 Jilin University; Changchun University of Chinese Medicine
RP Zhang, ZQ (通讯作者)，Jilin Univ, Coll Chem, Changchun 130012, Peoples R China.; Zhai, SY (通讯作者)，Changchun Univ Chinese Med, Chinese Med & Biol Engn Res & Dev Ctr, Changchun 130012, Peoples R China.
EM zzq@jlu.edu.cn; syzhai67@yahoo.com
FU National Natural Science Foundation of China [21375045]; Natural Science
   Foundation of Jilin Province [20130101118JC]
FX This work was supported by the National Natural Science Foundation of
   China (No. 21375045) and Natural Science Foundation of Jilin Province
   (No. 20130101118JC).
CR ANTONIADOU S, 1989, SYNTHETIC MET, V30, P295, DOI 10.1016/0379-6779(89)90652-8
   Bartlett PN, 2005, TALANTA, V66, P869, DOI 10.1016/j.talanta.2004.12.048
   Brett AMO, 1997, ELECTROANAL, V9, P110, DOI 10.1002/elan.1140090204
   Cuong TV, 2010, MATER LETT, V64, P399, DOI 10.1016/j.matlet.2009.11.029
   Ding L, 2014, J ELECTROANAL CHEM, V727, P69, DOI 10.1016/j.jelechem.2014.06.001
   Fang YX, 2010, LANGMUIR, V26, P11277, DOI 10.1021/la100575g
   Gayathri SB, 2015, BIOSENS BIOELECTRON, V72, P191, DOI 10.1016/j.bios.2015.05.002
   Hassan HMA, 2009, J MATER CHEM, V19, P3832, DOI 10.1039/b906253j
   Ho C, 2005, ANAL CHIM ACTA, V530, P23, DOI 10.1016/j.aca.2004.09.004
   Laib S, 2005, CHEM COMMUN, P5566, DOI 10.1039/b511716j
   LAVIRON E, 1974, J ELECTROANAL CHEM, V52, P355, DOI 10.1016/S0022-0728(74)80448-1
   Li C, 2015, ANALYST, V140, P1913, DOI 10.1039/c5an00019j
   Li YC, 2015, ACS APPL MATER INTER, V7, P15474, DOI 10.1021/acsami.5b03755
   Liang YY, 2009, ADV MATER, V21, P1679, DOI 10.1002/adma.200803160
   Liu W, 2013, POWDER TECHNOL, V247, P204, DOI 10.1016/j.powtec.2013.07.016
   Liu WL, 2013, TALANTA, V104, P204, DOI 10.1016/j.talanta.2012.11.013
   Lu SF, 2004, TALANTA, V63, P653, DOI 10.1016/j.talanta.2003.12.005
   Mahugo-Santana C, 2010, ANAL CHIM ACTA, V665, P113, DOI 10.1016/j.aca.2010.03.022
   Mao AQ, 2012, J PHYS CHEM SOLIDS, V73, P982, DOI 10.1016/j.jpcs.2012.03.013
   McAllister MJ, 2007, CHEM MATER, V19, P4396, DOI 10.1021/cm0630800
   MULLER M, 1986, BIOCHEM PHARMACOL, V35, P37, DOI 10.1016/0006-2952(86)90552-6
   Nasrollahzadeh M, 2016, J COLLOID INTERF SCI, V466, P360, DOI 10.1016/j.jcis.2015.12.036
   Ozkan SA, 1998, J PHARMACEUT BIOMED, V17, P299, DOI 10.1016/S0731-7085(97)00202-1
   Peng JY, 2012, SENSOR ACTUAT B-CHEM, V169, P81, DOI 10.1016/j.snb.2012.03.040
   Roy E, 2014, RSC ADV, V4, P32881, DOI 10.1039/c4ra04868g
   Sadeghi S, 2013, ELECTROANAL, V25, P316, DOI 10.1002/elan.201200412
   Shan CS, 2009, LANGMUIR, V25, P12030, DOI 10.1021/la903265p
   Tajabadi MT, 2015, ELECTROCHIM ACTA, V151, P126, DOI 10.1016/j.electacta.2014.11.031
   Volz TJ, 2006, J NEUROSCI METH, V155, P109, DOI 10.1016/j.jneumeth.2006.01.002
   Wang L, 2014, J MATER CHEM A, V2, P4491, DOI 10.1039/c3ta13462h
   Yang DQ, 2005, J PHYS CHEM B, V109, P4481, DOI 10.1021/jp044511+
   Yang L, 2016, ANALYST, V141, P270, DOI 10.1039/c5an01843a
   Yin HS, 2011, FOOD CHEM, V127, P1348, DOI 10.1016/j.foodchem.2011.01.097
   Yu YY, 2013, TALANTA, V112, P31, DOI 10.1016/j.talanta.2013.03.057
   Zhang JL, 2010, CHEM COMMUN, V46, P1112, DOI 10.1039/b917705a
   Zheng B, 2015, ANAL METHODS-UK, V7, P8248, DOI 10.1039/c5ay01654a
   Zhi Y, 1998, ANAL LETT, V31, P429, DOI 10.1080/00032719808001849
   Zhu CZ, 2010, ACS NANO, V4, P2429, DOI 10.1021/nn1002387
NR 38
TC 15
Z9 15
U1 0
U2 49
PU ROYAL SOC CHEMISTRY
PI CAMBRIDGE
PA THOMAS GRAHAM HOUSE, SCIENCE PARK, MILTON RD, CAMBRIDGE CB4 0WF, CAMBS,
   ENGLAND
EI 2046-2069
J9 RSC ADV
JI RSC Adv.
PY 2016
VL 6
IS 66
BP 61207
EP 61213
DI 10.1039/c6ra12010e
PG 7
WC Chemistry, Multidisciplinary
WE Science Citation Index Expanded (SCI-EXPANDED)
SC Chemistry
GA DQ8TY
UT WOS:000379485200026
DA 2023-06-30
ER

PT J
AU Bertok, T
   Gemeiner, P
   Mikula, M
   Gemeiner, P
   Tkac, J
AF Bertok, Tomas
   Gemeiner, Pavol
   Mikula, Milan
   Gemeiner, Peter
   Tkac, Jan
TI Ultrasensitive impedimetric lectin based biosensor for glycoproteins
   containing sialic acid
SO MICROCHIMICA ACTA
LA English
DT Article
DE Biosensor; Electrochemical impedance spectroscopy (EIS); Glycoproteins;
   Label-free detection; Self-assembled monolayer (SAM); Sialic acid
ID SURFACE-PLASMON RESONANCE; FREE PROTEIN-DETECTION; PEPTIDE APTAMERS;
   REAL-TIME; CARBOHYDRATE; GLYCOSYLATION; MICROARRAY; GLYCOMICS;
   BIOMARKER; BINDING
AB We report on an ultrasensitive label-free lectin-based impedimetric biosensor for the determination of the sialylated glycoproteins fetuin and asialofetuin. A sialic acid binding agglutinin from Sambucus nigra I was covalently immobilised on a mixed self-assembled monolayer (SAM) consisting of 11-mercaptoundecanoic acid and 6-mercaptohexanol. Poly(vinyl alcohol) was used as a blocking agent. The sensor layer was characterised by atomic force microscopy, electrochemical impedance spectroscopy and X-ray photoelectron spectroscopy. The biosensor exhibits a linear range that spans 7 orders of magnitude for both glycoproteins, with a detection limit as low as 0.33 fM for fetuin and 0.54 fM for asialofetuin. We also show, by making control experiments with oxidised asialofetuin, that the biosensor is capable of quantitatively detecting changes in the fraction of sialic acid on glycoproteins. We conclude that this work lays a solid foundation for future applications of such a biosensor in terms of the diagnosis of diseases such as chronic inflammatory rheumatoid arthritis, genetic disorders and cancer, all of which are associated with aberrant glycosylation of protein biomarkers.
C1 [Bertok, Tomas; Tkac, Jan] Slovak Acad Sci, Inst Chem, Dept Glycobiotechnol, Bratislava 84538, Slovakia.
   [Mikula, Milan] Slovak Univ Technol Bratislava, Dept Graph Arts Technol & Appl Photochem, Fac Chem & Food Technol, Bratislava 81237, Slovakia.
C3 Slovak Academy of Sciences; Slovak University of Technology Bratislava
RP Tkac, J (通讯作者)，Slovak Acad Sci, Inst Chem, Dept Glycobiotechnol, Dubravska Cesta 9, Bratislava 84538, Slovakia.
EM Jan.Tkac@savba.sk
RI Bertok, Tomas/I-4034-2015; Tkac, Jan/D-6962-2015; Gemeiner,
   Pavol/AAY-6164-2020; Tkac, Jan/B-4313-2008
OI Tkac, Jan/0000-0002-0765-7262; Tkac, Jan/0000-0002-0765-7262; Bertok,
   Tomas/0000-0001-7075-2687
FU Slovak scientific grant agency VEGA [2/0127/10]; Slovak research and
   development agency [APVV 0324-10, APVV 0282-11]; Research and
   Development Operational Program; ERDF; European Research Council under
   the European Union's Seventh Framework Programme [311532]
FX The financial support from the Slovak scientific grant agency VEGA
   2/0127/10 and from the Slovak research and development agency APVV
   0324-10 and APVV 0282-11 is acknowledged. This contribution/publication
   was the result of the project implementation: Centre for materials,
   layers and systems for applications and chemical processes under extreme
   conditions-stage II, supported by the Research and Development
   Operational Program funded by the ERDF. The research leading to these
   results has received funding from the European Research Council under
   the European Union's Seventh Framework Programme (FP/2007-2013)/ERC
   Grant Agreement n. 311532.
CR Anthony RM, 2011, NATURE, V475, P110, DOI 10.1038/nature10134
   Batchelor-McAuley C, 2012, ANAL CHEM, V84, P669, DOI 10.1021/ac2026767
   Bertok T, 2013, MICROCHIM ACTA, V180, P1, DOI 10.1007/s00604-012-0876-4
   Choi HW, 2011, ANAL METHODS-UK, V3, P1366, DOI 10.1039/c0ay00762e
   Cunningham S, 2010, ANALYST, V135, P2471, DOI 10.1039/c0an00276c
   Davis JJ, 2007, ANAL CHEM, V79, P1089, DOI 10.1021/ac061863z
   Davis JJ, 2009, ANAL CHEM, V81, P3314, DOI 10.1021/ac802513n
   Etxebarria J, 2012, ACS CHEM BIOL, V7, P1729, DOI 10.1021/cb300262x
   Fromell K, 2005, COLLOID SURFACE B, V46, P84, DOI 10.1016/j.colsurfb.2005.06.017
   Gabius HJ, 2011, TRENDS BIOCHEM SCI, V36, P298, DOI 10.1016/j.tibs.2011.01.005
   Gamblin DP, 2009, CHEM REV, V109, P131, DOI 10.1021/cr078291i
   Gemeiner P, 2009, BIOTECHNOL ADV, V27, P1, DOI 10.1016/j.biotechadv.2008.07.003
   Gerlach JQ, 2010, BIOCHEM SOC T, V38, P1333, DOI 10.1042/BST0381333
   Hammad LA, 2010, RAPID COMMUN MASS SP, V24, P1565, DOI 10.1002/rcm.4536
   Hirabayashi J, 2011, ELECTROPHORESIS, V32, P1118, DOI 10.1002/elps.201000650
   Imami K, 2008, J CHROMATOGR A, V1194, P237, DOI 10.1016/j.chroma.2008.04.050
   Katrlik J, 2010, MED RES REV, V30, P394, DOI 10.1002/med.20195
   Kolarich D, 2012, CURR OPIN CHEM BIOL, V16, P214, DOI 10.1016/j.cbpa.2011.12.006
   Kuno A, 2005, NAT METHODS, V2, P851, DOI 10.1038/NMETH803
   La Belle JT, 2007, ANAL CHEM, V79, P6959, DOI 10.1021/ac070651e
   Li Y, 2011, ANAL CHEM, V83, P240, DOI 10.1021/ac102319g
   Liu W, 2008, ANALYST, V133, P1268, DOI 10.1039/b804235g
   Mislovicova D, 2012, COLLOID SURFACE B, V94, P163, DOI 10.1016/j.colsurfb.2012.01.036
   Nagaraj VJ, 2010, NANOMEDICINE-UK, V5, P369, DOI [10.2217/nnm.10.11, 10.2217/NNM.10.11]
   Oliveira MDL, 2008, COLLOID SURFACE B, V66, P13, DOI 10.1016/j.colsurfb.2008.05.002
   Oliveira MDL, 2011, J COLLOID INTERF SCI, V362, P194, DOI 10.1016/j.jcis.2011.06.042
   Oliveira MDL, 2011, SENSOR ACTUAT B-CHEM, V155, P789, DOI 10.1016/j.snb.2011.01.049
   Pedroso MM, 2008, MICROCHEM J, V89, P153, DOI 10.1016/j.microc.2008.02.001
   Pejchal R, 2011, SCIENCE, V334, P1097, DOI 10.1126/science.1213256
   Pilobello KT, 2005, CHEMBIOCHEM, V6, P985, DOI 10.1002/cbic.200400403
   Reuel NF, 2011, J AM CHEM SOC, V133, P17923, DOI 10.1021/ja2074938
   Safina G, 2011, TALANTA, V84, P1284, DOI 10.1016/j.talanta.2011.01.030
   Sugawara K, 2011, TALANTA, V85, P425, DOI 10.1016/j.talanta.2011.04.003
   Thompson R, 2011, ANAL BIOCHEM, V413, P114, DOI 10.1016/j.ab.2011.02.013
   Tkac J, 2008, J ELECTROANAL CHEM, V621, P117, DOI 10.1016/j.jelechem.2008.04.010
   van Bueren JJL, 2011, NAT BIOTECHNOL, V29, P574, DOI 10.1038/nbt.1912
   Vostiar I, 2005, ANAL BIOCHEM, V342, P152, DOI 10.1016/j.ab.2005.03.055
   Wu CY, 2011, CHEM COMMUN, V47, P6201, DOI 10.1039/c0cc04359a
   Yang C, 2012, ANALYST, V137, P1205, DOI 10.1039/c2an15894a
   Zeng XQ, 2012, ANAL BIOANAL CHEM, V402, P3161, DOI 10.1007/s00216-011-5594-y
NR 40
TC 42
Z9 42
U1 3
U2 102
PU SPRINGER WIEN
PI WIEN
PA SACHSENPLATZ 4-6, PO BOX 89, A-1201 WIEN, AUSTRIA
SN 0026-3672
EI 1436-5073
J9 MICROCHIM ACTA
JI Microchim. Acta
PD JAN
PY 2013
VL 180
IS 1-2
BP 151
EP 159
DI 10.1007/s00604-012-0902-6
PG 9
WC Chemistry, Analytical
WE Science Citation Index Expanded (SCI-EXPANDED)
SC Chemistry
GA 074TG
UT WOS:000313836000017
PM 27231402
OA Green Accepted
DA 2023-06-30
ER

PT J
AU Van, TD
   Thuy, NDT
   Phuong, TDV
   Thi, NN
   Thi, TN
   Phuong, TN
   Van, TV
   Vuong-Pham, H
   Dinh, TP
AF Van, Tuan Dinh
   Thuy, Ngan Dang Thi
   Phuong, Thao Dao Vu
   Thi, Nguyet Nguyen
   Thi, Thuy Nguyen
   Phuong, Thuy Nguyen
   Van, Thu Vu
   Vuong-Pham, Hung
   Dinh, Tam Phuong
TI High-performance nonenzymatic electrochemical glucose biosensor based on
   AgNP-decorated MoS2 microflowers
SO CURRENT APPLIED PHYSICS
LA English
DT Article
DE Ag nanoparticles; MoS2; Nonenzyme; Glucose sensor
ID SENSING PLATFORM; NANOPARTICLES; ELECTRODE; SILVER; MICROSPHERES;
   FERRICYANIDE; H2O2
AB A facile hydrothermal route was used to synthesize silver nanoparticle (AgNP)-decorated microflower molybdenum disulfide (MoS2-MF) for bio-electrochemical platform fabrication to detect nonenzymatic glucose concentration. The morphologies of the materials were studied by scanning electron microscopy, and their structural characteristics were analyzed by X-ray diffractometry and energy-dispersive X-ray spectroscopy. The electro-chemical characteristics of the AgNPs/MoS2-MF/PtE biosensor were studied by cyclic voltammetry. The obtained data indicated that the developed nonenzymatic glucose sensor has a large linear response between 1.0 and 15.0 mM, a limit of detection of as low as 1.0 mM, and a sensitivity of 46.5 mu A nM(-1) cm(-2). The biosensor also displayed outstanding selectivity, stability, reproducibility, and repeatability. Additionally, the AgNPs/MoS2-MF/PtE biosensor was utilized to detect glucose concentration in real sample and showed practical application potential for glucose detection.
C1 [Van, Tuan Dinh; Thi, Thuy Nguyen] Elect Power Univ, Hanoi, Vietnam.
   [Van, Tuan Dinh; Vuong-Pham, Hung] Hanoi Univ Sci & Technol, Adv Inst Sci & Technol, Hanoi, Vietnam.
   [Thuy, Ngan Dang Thi] Vietnam Acad Sci & Technol, Inst Mat Sci, Hanoi, Vietnam.
   [Phuong, Thao Dao Vu; Dinh, Tam Phuong] Phenikaa Univ, Fac Mat Sci & Engn, Hanoi, Vietnam.
   [Thi, Nguyet Nguyen] Hung Yen Univ Technol & Educ, Fac Chem & Environm, Hungyen, Vietnam.
   [Phuong, Thuy Nguyen; Van, Thu Vu] Trade Union Univ, Fac Occupat Safety & Hlth, Hanoi, Vietnam.
   [Dinh, Tam Phuong] Phenikaa Univ, Fac Mat Sci & Engn, Hanoi 10000, Vietnam.
C3 Electric Power University; Hanoi University of Science & Technology
   (HUST); Vietnam Academy of Science & Technology (VAST)
RP Van, TV (通讯作者)，Trade Union Univ, Fac Occupat Safety & Hlth, Hanoi, Vietnam.; Dinh, TP (通讯作者)，Phenikaa Univ, Fac Mat Sci & Engn, Hanoi 10000, Vietnam.
EM thuvv@dhcd.edu.vn; phuongdinhtam@gmail.com
OI phuong dinh, tam/0000-0003-0933-4931
FU Vietnam National Foundation for Science and Technology Development
   [103.02-2017.320]
FX Acknowledgment This work was funded by Vietnam National Foundation for
   Science and Technology Development (Grant No. 103.02-2017.320) .
CR Anderson K, 2017, SENSORS-BASEL, V17, DOI 10.3390/s17081807
   Baghayeri M, 2016, SENSOR ACTUAT B-CHEM, V225, P354, DOI 10.1016/j.snb.2015.11.003
   Chen LY, 2018, SENSORS-BASEL, V18, DOI 10.3390/s18051440
   Ci SQ, 2014, BIOSENS BIOELECTRON, V54, P251, DOI 10.1016/j.bios.2013.11.006
   Ding JW, 2015, RSC ADV, V5, P35338, DOI 10.1039/c5ra04164c
   Fang LX, 2017, TALANTA, V167, P593, DOI 10.1016/j.talanta.2017.03.008
   Haghparas Z, 2021, SCI REP-UK, V11, DOI 10.1038/s41598-020-79460-2
   He GG, 2018, NANOSCALE RES LETT, V13, DOI 10.1186/s11671-017-2406-0
   He WJ, 2020, NANOSCALE RES LETT, V15, DOI 10.1186/s11671-020-3285-3
   Tran HV, 2019, MATER RES EXPRESS, V6, DOI 10.1088/2053-1591/ab46ca
   Hrapovic S, 2003, ANAL CHEM, V75, P3308, DOI 10.1021/ac026438u
   Huang JW, 2014, ELECTROCHIM ACTA, V136, P41, DOI 10.1016/j.electacta.2014.05.070
   Huang JW, 2013, MATER RES BULL, V48, P4544, DOI 10.1016/j.materresbull.2013.07.060
   Jiang YY, 2016, ANAL METHODS-UK, V8, P2448, DOI 10.1039/c5ay02976g
   KONOPKA SJ, 1970, ANAL CHEM, V42, P1741, DOI 10.1021/ac50160a042
   LEE PC, 1982, J PHYS CHEM-US, V86, P3391, DOI 10.1021/j100214a025
   Li Z, 2016, J NANOTECHNOL, V2016, DOI 10.1155/2016/9454830
   Lin DM, 2016, RSC ADV, V6, P52739, DOI 10.1039/c6ra07591f
   Lin FY, 2021, INT J NANOMED, V16, P5551, DOI 10.2147/IJN.S321480
   Lin XY, 2016, BIOSENS BIOELECTRON, V79, P685, DOI 10.1016/j.bios.2015.12.072
   Lu WB, 2015, MICROCHIM ACTA, V182, P479, DOI 10.1007/s00604-014-1344-0
   Ouyang ZF, 2013, J MATER CHEM B, V1, P2415, DOI 10.1039/c3tb20316f
   Pandurangachar M, 2010, INT J ELECTROCHEM SC, V5, P1187
   Park S, 2006, ANAL CHIM ACTA, V556, P46, DOI 10.1016/j.aca.2005.05.080
   Pramanik D, 2011, J AM CHEM SOC, V133, P81, DOI 10.1021/ja1084578
   Shabbir SA, 2019, BIOSCIENCE REP, V39, DOI 10.1042/BSR20181983
   Song MJ, 2010, J APPL ELECTROCHEM, V40, P2099, DOI 10.1007/s10800-010-0191-x
   Steiner MS, 2011, CHEM SOC REV, V40, P4805, DOI 10.1039/c1cs15063d
   Su S, 2018, NEW J CHEM, V42, P6750, DOI 10.1039/c8nj00940f
   Tarlani A, 2015, BIOSENS BIOELECTRON, V67, P601, DOI 10.1016/j.bios.2014.09.063
   Tian K, 2014, MAT SCI ENG C-MATER, V41, P100, DOI 10.1016/j.msec.2014.04.013
   Toghill KE, 2010, INT J ELECTROCHEM SC, V5, P1246
   Verma S, 2017, ACS APPL MATER INTER, V9, P27462, DOI 10.1021/acsami.7b06839
   Wang RL, 2018, MICROCHIM ACTA, V185, DOI 10.1007/s00604-018-2866-7
   Wang TY, 2013, ANAL CHEM, V85, P10289, DOI 10.1021/ac402114c
   Weremfo A, 2017, ELECTROCHIM ACTA, V231, P20, DOI 10.1016/j.electacta.2017.02.018
   Yadav J, 2015, BIOMED SIGNAL PROCES, V18, P214, DOI 10.1016/j.bspc.2015.01.005
   Yuan BQ, 2013, ELECTROCHIM ACTA, V104, P78, DOI 10.1016/j.electacta.2013.04.073
   Yuan GQ, 2020, CHINESE CHEM LETT, V31, P1941, DOI 10.1016/j.cclet.2019.12.034
   Zhai YJ, 2016, J ALLOY COMPD, V672, P600, DOI 10.1016/j.jallcom.2016.02.130
   Zhao ZT, 2017, INT J ELECTROCHEM SC, V12, P8761, DOI 10.20964/2017.09.69
   Zilliox LA, 2020, AUTON NEUROSCI-BASIC, V229, DOI 10.1016/j.autneu.2020.102722
NR 42
TC 2
Z9 2
U1 8
U2 20
PU ELSEVIER
PI AMSTERDAM
PA RADARWEG 29, 1043 NX AMSTERDAM, NETHERLANDS
SN 1567-1739
EI 1878-1675
J9 CURR APPL PHYS
JI Curr. Appl. Phys.
PD NOV
PY 2022
VL 43
BP 116
EP 123
DI 10.1016/j.cap.2022.09.001
EA SEP 2022
PG 8
WC Materials Science, Multidisciplinary; Physics, Applied
WE Science Citation Index Expanded (SCI-EXPANDED)
SC Materials Science; Physics
GA 4Y8AF
UT WOS:000861744000001
DA 2023-06-30
ER

PT J
AU Ye, YL
   Sun, XY
   Zhang, YZ
   Han, XM
   Sun, XL
AF Ye, Yongli
   Sun, Xinyu
   Zhang, Yinzhi
   Han, Xiaomin
   Sun, Xiulan
TI A novel cell-based electrochemical biosensor based on MnO2 catalysis for
   antioxidant activity evaluation of anthocyanins
SO BIOSENSORS & BIOELECTRONICS
LA English
DT Article
DE Cell-based electrochemical biosensor; MnO2 nanowires; Anthocyanin;
   Antioxidant activity
ID HYDROGEN-PEROXIDE; OXIDATIVE STRESS; NANOCOMPOSITE; SENSOR; TOXICITY;
   CAPACITY; HYBRID
AB The rapid, efficient, and objective evaluation of active antioxidant components is of great significance for the basic research of natural products and food quality. In this work, a three-dimensional (3D) cell culture system based electrochemical biosensor for H2O2 detection based on the relationship between the H2O2 extracellular level and the current signal response was developed, which could be used for evaluating the antioxidant activity of active compounds. To increase the analytical selectivity and the response specificity, an A549 cells/hydrogel@carbon nanofibers (CNFs)/manganese dioxide nanowires (MnO(2)NWs)/gold nanoparticles (AuNPs)-modified electrochemical biosensor was successfully prepared based on the catalytic reaction between the response of H2O2 and MnO2 to the current signal. Under the optimized modification parameters of the working electrode surface, a good linear correlation was found between the oxidation peak current (Ip) value and the H2O2 concentration induced by paraquat. The linear equation was Ip(mu A) = 58.199C(H2O2)+5.825 (C-H2O2 for H2O2 concentration) with R-2 = 0.993, and the detection limit of H2O2 was 0.02 mu M, which indicated high sensitivity, satisfactory reproducibility, and stability of this method. The biosensor was successfully used to evaluate and grade the antioxidant activity of 16 anthocyanins and their glycosidic derivatives, indicating the feasibility of this method for the antioxidant evaluation of natural products. This proposed method provides a new way for evaluating the in vitro efficacy of natural products based on their physiological activities and for designing a new sensing platform.
C1 [Ye, Yongli; Sun, Xinyu; Zhang, Yinzhi; Sun, Xiulan] Jiangnan Univ, Natl Engn Res Ctr Funct Food, Synerget Innovat Ctr Food Safety & Qual Control, Sch Food Sci & Technol,State Key Lab Food Sci & T, Wuxi 214122, Jiangsu, Peoples R China.
   [Han, Xiaomin] China Natl Ctr Food Safety Risk Assessment, NHC Key Lab Food Safety Risk Assessment, Beijing 100021, Peoples R China.
C3 Jiangnan University
RP Sun, XL (通讯作者)，Jiangnan Univ, Natl Engn Res Ctr Funct Food, Synerget Innovat Ctr Food Safety & Qual Control, Sch Food Sci & Technol,State Key Lab Food Sci & T, Wuxi 214122, Jiangsu, Peoples R China.; Han, XM (通讯作者)，China Natl Ctr Food Safety Risk Assessment, NHC Key Lab Food Safety Risk Assessment, Beijing 100021, Peoples R China.
EM hanxiaomin@cfsa.net.cn; sxlzzz@jiangnan.edu.cn
FU National Key Research and Development Program of China [2017YFF0211303];
   China Postdoctoral Science Foundation [2021TQ0128, 2021M701468];
   National First-class Discipline Program of Food Science and Technology
   [JUFSTR20180303]
FX This work has received the funding support from the National Key
   Research and Development Program of China (2017YFF0211303) , the
   fellowship of China Postdoctoral Science Foundation (2021TQ0128,
   2021M701468) , National First-class Discipline Program of Food Science
   and Technology (JUFSTR20180303) .
CR Akyuz E, 2019, ACS OMEGA, V4, P2455, DOI 10.1021/acsomega.8b03286
   Bacchetti T, 2019, NUTRITION, V61, P164, DOI 10.1016/j.nut.2018.10.034
   Bai YH, 2008, J PHYS CHEM C, V112, P18984, DOI 10.1021/jp805497y
   Balamurugan M, 2018, BIOSENS BIOELECTRON, V116, P89, DOI 10.1016/j.bios.2018.05.040
   Becker EM, 2004, EUR FOOD RES TECHNOL, V219, P561, DOI 10.1007/s00217-004-1012-4
   Boubezari I, 2020, BIOSENSORS-BASEL, V10, DOI 10.3390/bios10060070
   Butterfield DA, 2019, NAT REV NEUROSCI, V20, P148, DOI 10.1038/s41583-019-0132-6
   Chen JY, 2019, SENSOR ACTUAT B-CHEM, V283, P390, DOI 10.1016/j.snb.2018.12.032
   Cui SQ, 2019, TOXICOLOGY, V426, DOI 10.1016/j.tox.2019.152267
   Elsworthy RJ, 2020, EXP GERONTOL, V132, DOI 10.1016/j.exger.2020.110838
   Fan Y, 2012, ELECTROANAL, V24, P1334, DOI 10.1002/elan.201200008
   Ge QF, 2018, BIOSENS BIOELECTRON, V99, P555, DOI 10.1016/j.bios.2017.08.037
   Gu WS, 2015, BIOSENS BIOELECTRON, V70, P447, DOI 10.1016/j.bios.2015.03.074
   Jiang XC, 2019, TALANTA, V194, P591, DOI 10.1016/j.talanta.2018.10.093
   Li JH, 2015, CHEM COMMUN, V51, P17424, DOI 10.1039/c5cc07475d
   Li LM, 2010, TALANTA, V82, P1637, DOI 10.1016/j.talanta.2010.07.020
   Liochev SI, 2013, FREE RADICAL BIO MED, V60, P1, DOI 10.1016/j.freeradbiomed.2013.02.011
   Magrez A, 2006, NANO LETT, V6, P1121, DOI 10.1021/nl060162e
   Mahmoudian MR, 2014, SENSOR ACTUAT B-CHEM, V201, P526, DOI 10.1016/j.snb.2014.05.030
   Mehrabani S, 2020, COMPLEMENT THER MED, V48, DOI 10.1016/j.ctim.2019.102240
   Mercer PF, 2009, AM J RESP CRIT CARE, V179, P414, DOI 10.1164/rccm.200712-1827OC
   Mittal S, 2017, PART FIBRE TOXICOL, V14, DOI 10.1186/s12989-017-0194-4
   Moschopoulou G, 2006, ANAL CHIM ACTA, V573, P90, DOI 10.1016/j.aca.2006.01.089
   Niederlander HAG, 2008, J CHROMATOGR A, V1210, P121, DOI 10.1016/j.chroma.2008.09.061
   Noshadi I, 2017, BIOMATER SCI-UK, V5, P2093, DOI 10.1039/c7bm00110j
   Pepelanova Iliyana, 2018, Bioengineering-Basel, V5, P55, DOI 10.3390/bioengineering5030055
   Pisoschi AM, 2015, EUR J MED CHEM, V97, P55, DOI 10.1016/j.ejmech.2015.04.040
   Podder B, 2012, FOOD CHEM TOXICOL, V50, P3206, DOI 10.1016/j.fct.2012.06.007
   Radhakrishnan J, 2014, BIOTECHNOL ADV, V32, P449, DOI 10.1016/j.biotechadv.2013.12.010
   Thendral V, 2019, BIOCATAL AGR BIOTECH, V19, DOI 10.1016/j.bcab.2019.101124
   Veeramani V, 2016, J MATER CHEM A, V4, P3304, DOI 10.1039/c5ta10515c
   Vijayalakshmi K, 2017, CERAM INT, V43, P14464, DOI 10.1016/j.ceramint.2017.07.226
   Vitaglione P, 2004, CRIT REV FOOD SCI, V44, P575, DOI 10.1080/10408690490911701
   Xing LJ, 2018, BIOSENS BIOELECTRON, V105, P81, DOI 10.1016/j.bios.2018.01.020
   Yang S., 2020, SENSOR ACTUAT B-CHEM, V320
   Ye DX, 2013, ELECTROCHIM ACTA, V109, P195, DOI 10.1016/j.electacta.2013.06.119
   Ye YL, 2018, BIOSENS BIOELECTRON, V119, P119, DOI 10.1016/j.bios.2018.07.051
   Yin J, 2018, ACS APPL MATER INTER, V10, P6849, DOI 10.1021/acsami.7b16059
   Yue K, 2015, BIOMATERIALS, V73, P254, DOI 10.1016/j.biomaterials.2015.08.045
   Zhao B, 2013, ELECTROCHEM COMMUN, V27, P1, DOI 10.1016/j.elecom.2012.10.040
NR 40
TC 8
Z9 8
U1 19
U2 83
PU ELSEVIER ADVANCED TECHNOLOGY
PI OXFORD
PA OXFORD FULFILLMENT CENTRE THE BOULEVARD, LANGFORD LANE, KIDLINGTON,
   OXFORD OX5 1GB, OXON, ENGLAND
SN 0956-5663
EI 1873-4235
J9 BIOSENS BIOELECTRON
JI Biosens. Bioelectron.
PD APR 15
PY 2022
VL 202
AR 113990
DI 10.1016/j.bios.2022.113990
EA JAN 2022
PG 9
WC Biophysics; Biotechnology & Applied Microbiology; Chemistry, Analytical;
   Electrochemistry; Nanoscience & Nanotechnology
WE Science Citation Index Expanded (SCI-EXPANDED)
SC Biophysics; Biotechnology & Applied Microbiology; Chemistry;
   Electrochemistry; Science & Technology - Other Topics
GA 0I0XU
UT WOS:000779151700006
PM 35065482
DA 2023-06-30
ER

PT J
AU Gopalan, AI
   Lee, KP
   Ragupathy, D
   Lee, SH
   Lee, JW
AF Gopalan, Anantha I.
   Lee, Kwang P.
   Ragupathy, Dhanusuraman
   Lee, Se H.
   Lee, Jong W.
TI An electrochemical glucose biosensor exploiting a polyaniline grafted
   multiwalled carbon nanotube/perfluorosulfonate ionomer-silica
   nanocomposite
SO BIOMATERIALS
LA English
DT Article
DE Biosensor; Nanocomposite; Silica; Immobilization; Glucose oxidase
ID SOL-GEL MATERIALS; GOLD NANOPARTICLES; MODIFIED ELECTRODE; THIN-FILM;
   NANOTUBES; COMPOSITE; OXIDASE; FABRICATION; IMMOBILIZATION; ENZYME
AB A glucose biosensor was fabricated with loading of glucose oxidase (GOx) into a new organic-inorganic hybrid nanocomposite. The preparation involves formation of silica network into a Nafion (per-fluorosulfonate ionomer) and subsequent loading of polyaniline grafted multiwalled carbon nanotubes (MWNT-g-PANI) onto Nafion-silica nanocomposite. Field emission scanning electron microscopy (FE-SEM) of Nafion-silica/MWNT-g-PANI composite reveals the presence of spherical silica particles (sizes in the range 250 nm-1 mu m) and tubular MWNT-g-PANI particles. Chronoamperometry and cyclic voltammetry were used to evaluate the performance of biosensor towards glucose. The Nafion-silica/MWCNT-g-PANI/GOx biosensor exhibited a linear response to glucose in the concentration range of 110 mm with a correlation coefficient of 0.9972, good sensitivity (5.01 mu A/mM), a low response time (similar to 6 s), repeatability (R.S.D value of 2.2%) and along-term stability. The presence of silica network within Nafion and MWNT-g-PANI synergistically contributes to the performance of the biosensor towards the electrochemical detection of glucose. (C) 2009 Elsevier Ltd. All rights reserved.
C1 [Lee, Kwang P.; Lee, Jong W.] Kyungpook Natl Univ, Dept Chem Educ, Grad Sch, Taegu 702701, South Korea.
   [Gopalan, Anantha I.; Lee, Kwang P.; Ragupathy, Dhanusuraman] Kyungpook Natl Univ, Dept Chem, Grad Sch, Taegu 702701, South Korea.
   [Gopalan, Anantha I.; Lee, Kwang P.; Lee, Se H.] Kyungpook Natl Univ, Dept Nanosci & Nanotechnol, Taegu 702701, South Korea.
C3 Kyungpook National University; Kyungpook National University; Kyungpook
   National University
RP Lee, KP (通讯作者)，Kyungpook Natl Univ, Dept Chem Educ, Grad Sch, Taegu 702701, South Korea.
EM algopal_99@yahoo.com; kplee@knu.ac.kr
RI Dhanusuraman, Ragupathy/C-5605-2009
OI Anantha Iyengar, Gopalan/0000-0002-4354-1857
FU Kyungpook National University Research Fund [KOSEF-2008-05994]; Korean
   Research Foundation [KRF-2006-C00001]
FX This research was supported by Kyungpook National University Research
   Fund 2008, KOSEF-2008-05994 and Korean Research Foundation Grant
   (KRF-2006-C00001). The authors acknowledge Kyungpook National University
   Center for Scientific Instrument.
CR Chiu JY, 2009, BIOSENS BIOELECTRON, V24, P2015, DOI 10.1016/j.bios.2008.10.010
   Choi HN, 2005, ANAL CHIM ACTA, V537, P179, DOI 10.1016/j.aca.2005.01.010
   Curulli A, 1998, BIOSENS BIOELECTRON, V13, P1245, DOI 10.1016/S0956-5663(98)00075-X
   Gill I, 2001, CHEM MATER, V13, P3404, DOI 10.1021/cm0102483
   Gooding JJ, 2003, J AM CHEM SOC, V125, P9006, DOI 10.1021/ja035722f
   Gopalan AI, 2007, TALANTA, V71, P1774, DOI 10.1016/j.talanta.2006.08.026
   Gopalan AI, 2009, BIOSENS BIOELECTRON, V24, P2211, DOI 10.1016/j.bios.2008.11.034
   Harmer MA, 1996, J AM CHEM SOC, V118, P7708, DOI 10.1021/ja9541950
   Hinze R, 2009, CATAL TODAY, V140, P105, DOI 10.1016/j.cattod.2008.07.008
   Hrapovic S, 2004, ANAL CHEM, V76, P1083, DOI 10.1021/ac035143t
   Jia WZ, 2007, LANGMUIR, V23, P11896, DOI 10.1021/la7020269
   Kang XH, 2009, TALANTA, V78, P120, DOI 10.1016/j.talanta.2008.10.063
   Kasai S, 2002, ANAL CHIM ACTA, V458, P263, DOI 10.1016/S0003-2670(02)00064-8
   Kim MA, 2003, ANAL CHIM ACTA, V479, P143, DOI 10.1016/S0003-2670(02)01538-6
   Komathi S, 2009, BIOSENS BIOELECTRON, V24, P3131, DOI 10.1016/j.bios.2009.03.013
   Lee KP, 2006, J NANOSCI NANOTECHNO, V6, P1575, DOI 10.1166/jnn.2006.212
   Liang RP, 2008, ELECTROANAL, V20, P2642, DOI 10.1002/elan.200804370
   Luo XL, 2006, ANAL CHIM ACTA, V575, P39, DOI 10.1016/j.aca.2006.05.064
   Manesh KM, 2008, BIOSENS BIOELECTRON, V23, P771, DOI 10.1016/j.bios.2007.08.016
   Manesh KM, 2006, ELECTROANAL, V18, P1564, DOI 10.1002/elan.200603567
   Manesh KM, 2008, ANAL CHIM ACTA, V626, P1, DOI 10.1016/j.aca.2008.07.050
   Manesh KM, 2007, J NANOSCI NANOTECHNO, V7, P3365, DOI 10.1166/jnn.2007.836
   Muguruma H, 2008, BIOSENS BIOELECTRON, V23, P827, DOI 10.1016/j.bios.2007.08.024
   Musameh M, 2002, ELECTROCHEM COMMUN, V4, P743, DOI 10.1016/S1388-2481(02)00451-4
   Nadzhafova O, 2007, ELECTROCHEM COMMUN, V9, P1189, DOI 10.1016/j.elecom.2007.01.010
   Poh WC, 2004, LANGMUIR, V20, P5484, DOI 10.1021/la0490947
   Qiu B, 2009, TALANTA, V78, P76, DOI 10.1016/j.talanta.2008.10.067
   Qiu JD, 2009, BIOSENS BIOELECTRON, V24, P2920, DOI 10.1016/j.bios.2009.02.029
   Rahman MM, 2009, ANAL BIOCHEM, V384, P159, DOI 10.1016/j.ab.2008.09.030
   Rajesh, 2009, SENSOR ACTUAT B-CHEM, V136, P275, DOI 10.1016/j.snb.2008.09.014
   Rappathy D, 2009, ELECTROCHEM COMMUN, V11, P397, DOI 10.1016/j.elecom.2008.11.048
   Salimi A, 2004, ANAL BIOCHEM, V333, P49, DOI 10.1016/j.ab.2004.06.039
   Santhosh P, 2007, SENSOR ACTUAT B-CHEM, V125, P92, DOI 10.1016/j.snb.2007.01.044
   Santhosh P, 2006, ANAL CHIM ACTA, V575, P32, DOI 10.1016/j.aca.2006.05.075
   Santhosh P, 2006, J CATAL, V238, P177, DOI 10.1016/j.jcat.2005.12.014
   Santhosh P, 2009, BIOSENS BIOELECTRON, V24, P2008, DOI 10.1016/j.bios.2008.10.004
   Santos AS, 2005, ELECTROANAL, V17, P1103, DOI 10.1002/elan.200403222
   Sarma AK, 2009, BIOSENS BIOELECTRON, V24, P2313, DOI 10.1016/j.bios.2008.09.026
   SHAO PL, 1995, CHEM MATER, V7, P192, DOI 10.1021/cm00049a029
   *SIGM CHEM CO, 1983, SIGM TECHN B, V510
   Teles FRR, 2008, MAT SCI ENG C-BIO S, V28, P1530, DOI 10.1016/j.msec.2008.04.010
   Tiwari A, 2008, ELECTROANAL, V20, P2119, DOI 10.1002/elan.200804296
   Tsai YC, 2005, LANGMUIR, V21, P3653, DOI 10.1021/la0470535
   Walcarius A, 2005, J MATER CHEM, V15, P3663, DOI 10.1039/b504839g
   Walcarius A, 2001, CHEM MATER, V13, P3351, DOI 10.1021/cm0110167
   Wang BQ, 1998, ANAL CHEM, V70, P3170, DOI 10.1021/ac980160h
   Wang J, 1999, ANAL CHIM ACTA, V399, P21, DOI 10.1016/S0003-2670(99)00572-3
   Wang KQ, 2009, J MOL CATAL B-ENZYM, V58, P194, DOI 10.1016/j.molcatb.2008.12.022
   Wu BY, 2007, BIOSENS BIOELECTRON, V22, P2854, DOI 10.1016/j.bios.2006.11.028
   Wu G, 2005, CARBON, V43, P2579, DOI 10.1016/j.carbon.2005.05.011
   Yang S, 2009, ANAL CHEM, V81, P3478, DOI 10.1021/ac802739h
   Yao H, 2009, J NANOSCI NANOTECHNO, V9, P2421, DOI 10.1166/jnn.2009.SE20
   Yuan PX, 2008, ELECTROANAL, V20, P1839, DOI 10.1002/elan.200804266
   Zengin H, 2002, ADV MATER, V14, P1480, DOI 10.1002/1521-4095(20021016)14:20<1480::AID-ADMA1480>3.0.CO;2-O
   Zuo SH, 2008, SENSOR ACTUAT B-CHEM, V133, P555, DOI 10.1016/j.snb.2008.03.024
NR 55
TC 102
Z9 103
U1 1
U2 53
PU ELSEVIER SCI LTD
PI OXFORD
PA THE BOULEVARD, LANGFORD LANE, KIDLINGTON, OXFORD OX5 1GB, OXON, ENGLAND
SN 0142-9612
EI 1878-5905
J9 BIOMATERIALS
JI Biomaterials
PD OCT
PY 2009
VL 30
IS 30
BP 5999
EP 6005
DI 10.1016/j.biomaterials.2009.07.047
PG 7
WC Engineering, Biomedical; Materials Science, Biomaterials
WE Science Citation Index Expanded (SCI-EXPANDED)
SC Engineering; Materials Science
GA 499FY
UT WOS:000270204500012
PM 19674780
DA 2023-06-30
ER

PT J
AU Wang, JM
   Wen, J
   Yan, HY
AF Wang, Jiameng
   Wen, Jia
   Yan, Hongyuan
TI Recent Applications of Carbon Nanomaterials for microRNA Electrochemical
   Sensing
SO CHEMISTRY-AN ASIAN JOURNAL
LA English
DT Review
DE electrochemical sensing; miRNA; carbon nanomaterials
ID GRAPHENE QUANTUM DOTS; NANOPARTICLES-FUNCTIONALIZED G-C3N4;
   EXCITON-PLASMON INTERACTIONS; PENCIL GRAPHITE ELECTRODE; RESONANCE
   ENERGY-TRANSFER; TUMOR-MARKER DETECTION; LABEL-FREE; SIGNAL
   AMPLIFICATION; PHOTOELECTROCHEMICAL BIOSENSOR; SENSITIVE DETECTION
AB MicroRNA (miRNA) is an important tumor marker in the human body, and its early detection has a great influence on the survival rate of patients. Although there are many detection methods for miRNA at present such as northern blotting, real-time quantitative polymerase chain reaction, microarrays, and others, electrochemical biosensors have the advantages of low detection cost, small instrument size, simple operation, non-invasive detection and low consumption of reagents and solvents, and thus they play an important role in the early detection of cancer. In addition, with the development of nanotechnology, nano-biosensors show great potential. The application of various nanomaterials in the development of electrochemical biosensor has greatly improved the detection sensitivity of electrochemical biosensor. Among them, carbon nanomaterials which have unique electrical, optical, physical and chemical properties have attracted increasing attention. In particular, they have a large surface area, good biocompatibility and conductivity. Therefore, carbon nanomaterials combined with electrochemical methods can be used to detect miRNA quickly, easily and sensitively. In this review, we systematically review recent applications of different carbon nanomaterials (carbon nanotubes, graphene and its derivatives, graphitic carbon nitride, carbon dots, graphene quantum dots and other carbon nanomaterials) for miRNA electrochemical detection. In addition, we demonstrate the future prospects of electrochemical biosensors modified by carbon nanomaterials for the detection of miRNAs, and some suggestions for their development in the near future.
C1 [Wang, Jiameng; Wen, Jia; Yan, Hongyuan] Hebei Univ, Coll Pharmaceut Sci, Inst Life Sci & Green Dev, Key Lab Pharmaceut Qual Control Hebei Prov, Baoding 071002, Peoples R China.
   [Yan, Hongyuan] Hebei Univ, Coll Publ Hlth, Minist Educ, Key Lab Med Chem & Mol Diag, Baoding 071002, Peoples R China.
C3 Hebei University; Hebei University
RP Wen, J; Yan, HY (通讯作者)，Hebei Univ, Coll Pharmaceut Sci, Inst Life Sci & Green Dev, Key Lab Pharmaceut Qual Control Hebei Prov, Baoding 071002, Peoples R China.; Yan, HY (通讯作者)，Hebei Univ, Coll Publ Hlth, Minist Educ, Key Lab Med Chem & Mol Diag, Baoding 071002, Peoples R China.
EM wenjiahbu@163.com; yanhy@hbu.edu.cn
OI Wen, Jia/0000-0002-0976-4758; Yan, Hongyuan/0000-0002-6087-4426
FU Natural Science Foundation of Hebei Province [B2020201012]; Advanced
   Talents Incubation Program of Hebei University [521000981345]
FX This work was financially supported by the Natural Science Foundation of
   Hebei Province (NO. B2020201012) and the Advanced Talents Incubation
   Program of Hebei University (No. 521000981345).
CR Adhikari J, 2020, J CHIN CHEM SOC-TAIP, V67, P937, DOI 10.1002/jccs.201900417
   Akshatha S, 2021, MAT SCI SEMICON PROC, V121, DOI 10.1016/j.mssp.2020.105432
   Alim S, 2018, BIOSENS BIOELECTRON, V121, P125, DOI 10.1016/j.bios.2018.08.051
   Aliyeva H, 2019, MATER LETT, V250, P119, DOI 10.1016/j.matlet.2019.02.131
   Alonso-Cristobal P, 2015, ACS APPL MATER INTER, V7, P12422, DOI 10.1021/am507591u
   Tabrizi MA, 2020, BIOSENS BIOELECTRON, V149, DOI 10.1016/j.bios.2019.111828
   Anzar N, 2020, SENS INT, V1, DOI [10.1016/j.sintl.2020.100003, DOI 10.1016/J.SINTL.2020.100003]
   Arduini F, 2020, BIOSENS BIOELECTRON, V156, DOI 10.1016/j.bios.2020.112033
   Assari P, 2020, MAT SCI ENG C-MATER, V115, DOI 10.1016/j.msec.2020.111066
   Azab SM, 2019, J MOL STRUCT, V1196, P647, DOI 10.1016/j.molstruc.2019.06.111
   Azimzadeh M, 2017, RSC ADV, V7, P55709, DOI 10.1039/c7ra09767k
   Aziz NB, 2020, ANALYST, V145, P2038, DOI 10.1039/c9an02263e
   Babaei K, 2020, LIFE SCI, V240, DOI 10.1016/j.lfs.2019.117077
   Bai XD, 2018, BIOMED PHARMACOTHER, V103, P1482, DOI 10.1016/j.biopha.2018.04.165
   Bao J, 2019, TALANTA, V196, P329, DOI 10.1016/j.talanta.2018.12.082
   Bettazzi F, 2018, CURR OPIN ELECTROCHE, V12, P51, DOI 10.1016/j.coelec.2018.07.001
   Bezinge L, 2020, MOL SYST DES ENG, V5, P49, DOI 10.1039/c9me00135b
   Boriachek K, 2018, ANALYST, V143, P1662, DOI 10.1039/c7an01843f
   Bulotiene G, 2020, J ANAL PSYCHOL, V65, P408, DOI 10.1111/1468-5922.12584
   Cao Y, 2019, ELECTROCHIM ACTA, V317, P341, DOI 10.1016/j.electacta.2019.06.004
   Chen YX, 2018, SENSOR ACTUAT B-CHEM, V270, P179, DOI 10.1016/j.snb.2018.05.031
   Chen YX, 2017, ANALYST, V142, P4843, DOI 10.1039/c7an01244f
   Chen YX, 2018, BIOSENS BIOELECTRON, V99, P612, DOI 10.1016/j.bios.2017.08.036
   Chen ZC, 2019, NANOSCALE, V11, P11262, DOI 10.1039/c9nr02543j
   Chen Z, 2015, NANOSCALE, V7, P4274, DOI 10.1039/c4nr05697c
   Chen ZL, 1997, ELECTROANAL, V9, P818, DOI 10.1002/elan.1140091103
   Cheng YQ, 2018, ANALYST, V143, P1758, DOI [10.1039/c7an02001e, 10.1039/C7AN02001E]
   Chu YX, 2018, ACS SUSTAIN CHEM ENG, V6, P11633, DOI 10.1021/acssuschemeng.8b01857
   Ciui B, 2017, CURR OPIN ELECTROCHE, V5, P183, DOI 10.1016/j.coelec.2017.09.014
   Congur G, 2015, ELECTROCHIM ACTA, V172, P20, DOI 10.1016/j.electacta.2015.03.210
   Cronin KA, 2018, CANCER-AM CANCER SOC, V124, P2785, DOI [10.1002/cncr.31551, 10.1002/cncr.32802]
   Cui L, 2019, CHEM COMMUN, V55, P1172, DOI 10.1039/c8cc09688k
   Deng KQ, 2018, BIOSENS BIOELECTRON, V117, P168, DOI 10.1016/j.bios.2018.05.055
   Dong YX, 2017, ACS SUSTAIN CHEM ENG, V5, P10840, DOI 10.1021/acssuschemeng.7b02774
   Ebrahimi A, 2018, TALANTA, V189, P592, DOI 10.1016/j.talanta.2018.07.016
   Ehtesabi H, 2020, MATER TODAY CHEM, V17, DOI 10.1016/j.mtchem.2020.100342
   Eksin E, 2018, J ELECTROANAL CHEM, V810, P232, DOI 10.1016/j.jelechem.2018.01.015
   Erdem A, 2017, ELECTROANAL, V29, P1350, DOI 10.1002/elan.201600761
   Erdem A, 2015, J ELECTROANAL CHEM, V755, P167, DOI 10.1016/j.jelechem.2015.07.031
   Fan XJ, 2018, SENSOR ACTUAT B-CHEM, V255, P1582, DOI 10.1016/j.snb.2017.08.183
   Feng QM, 2016, ANAL CHEM, V88, P937, DOI 10.1021/acs.analchem.5b03670
   Feng SS, 2018, ELECTROANAL, V30, P320, DOI 10.1002/elan.201700514
   Filik H, 2020, ARAB J CHEM, V13, P6092, DOI 10.1016/j.arabjc.2020.05.009
   Fiorani A, 2019, CURR OPIN ELECTROCHE, V16, P66, DOI 10.1016/j.coelec.2019.04.018
   Fu XL, 2019, BIOSENS BIOELECTRON, V129, P72, DOI 10.1016/j.bios.2019.01.010
   Fu YK, 2020, CHEM ENG J, V399, DOI 10.1016/j.cej.2020.125743
   Ge L, 2017, ANAL CHEM, V89, P11560, DOI 10.1021/acs.analchem.7b02896
   Geng X, 2017, MATER CHEM PHYS, V191, P114, DOI 10.1016/j.matchemphys.2017.01.046
   Gholami F, 2020, POLYM TEST, V91, DOI 10.1016/j.polymertesting.2020.106857
   Gillespie P, 2019, ANALYST, V144, P114, DOI 10.1039/c8an01572d
   Gulati P, 2020, PROCESS BIOCHEM, V90, P184, DOI 10.1016/j.procbio.2019.11.021
   Han YY, 2019, BIOSENS BIOELECTRON, V127, P188, DOI 10.1016/j.bios.2018.12.027
   He XY, 2020, ANAL CHEM, V92, P12880, DOI 10.1021/acs.analchem.0c01380
   Hernandez Rodriguez J. F., 2020, ANAL CHEM, V92, P13565
   Hong JY, 2021, CHEMOSPHERE, V264, DOI 10.1016/j.chemosphere.2020.128511
   Hong M, 2018, ANAL CHIM ACTA, V1021, P129, DOI 10.1016/j.aca.2018.03.010
   Hu R, 2011, J MATER CHEM, V21, P16323, DOI 10.1039/c1jm12588e
   Hu TX, 2016, BIOSENS BIOELECTRON, V77, P451, DOI 10.1016/j.bios.2015.09.068
   Huang CH, 2020, BIOSENS BIOELECTRON, V164, DOI 10.1016/j.bios.2020.112320
   Huang ZF, 2015, ADV MATER, V27, P5309, DOI 10.1002/adma.201501217
   Ibrahim I, 2018, J MATER CHEM B, V6, P4551, DOI 10.1039/c8tb00924d
   Inada T, 2015, J DERMATOL, V42, P198, DOI 10.1111/1346-8138.12730
   Inagaki M, 2019, CARBON, V141, P580, DOI 10.1016/j.carbon.2018.09.082
   Inagaki M, 2012, ADV MATER, V24, P2547, DOI 10.1002/adma.201104940
   Isin D, 2017, MAT SCI ENG C-MATER, V75, P1242, DOI 10.1016/j.msec.2017.02.166
   Ismael M, 2020, J ALLOY COMPD, V846, DOI 10.1016/j.jallcom.2020.156446
   Janegitz BC, 2017, BIOSENS BIOELECTRON, V89, P224, DOI 10.1016/j.bios.2016.03.026
   Jemal A, 2011, CA-CANCER J CLIN, V61, P134, DOI [10.3322/caac.21590, 10.3322/caac.20107, 10.3322/caac.20115]
   Jha R, 2020, J DRUG DELIV SCI TEC, V58, DOI 10.1016/j.jddst.2020.101811
   Jia YF, 2012, ANALYST, V137, P3806, DOI 10.1039/c2an35188a
   Kang HR, 2019, J THORAC ONCOL, V14, P436, DOI 10.1016/j.jtho.2018.11.002
   Kellner C, 2011, ELECTROPHORESIS, V32, P926, DOI 10.1002/elps.201000667
   Keshavarz M, 2015, RSC ADV, V5, P35651, DOI 10.1039/c5ra01726b
   Khalil I, 2018, J IND ENG CHEM, V59, P425
   Kilic T, 2015, ELECTROANAL, V27, P317, DOI 10.1002/elan.201400518
   Koo KM, 2021, CURR OPIN ELECTROCHE, V25, DOI 10.1016/j.coelec.2020.100645
   Krishnan SK, 2019, RSC ADV, V9, P8778, DOI 10.1039/c8ra09577a
   Kuipers M, 2020, J ENERGY STORAGE, V30, DOI 10.1016/j.est.2020.101517
   Labib M, 2015, BIOSENS BIOELECTRON, V68, P83, DOI 10.1016/j.bios.2014.12.026
   Lautner G, 2014, ELECTROANAL, V26, P1224, DOI 10.1002/elan.201400055
   Lawrence AE, 2020, J PEDIATR SURG, V55, P122, DOI 10.1016/j.jpedsurg.2019.09.062
   Lee CS, 2020, TALANTA, V215, DOI 10.1016/j.talanta.2020.120899
   Lee J, 2019, SENSOR ACTUAT B-CHEM, V282, P861, DOI 10.1016/j.snb.2018.11.149
   Lee K, 2018, SENSOR ACTUAT B-CHEM, V265, P522, DOI 10.1016/j.snb.2018.03.100
   Li FY, 2014, BIOSENS BIOELECTRON, V54, P158, DOI 10.1016/j.bios.2013.10.061
   Li HJ, 2020, SENSOR ACTUAT B-CHEM, V302, DOI 10.1016/j.snb.2019.127209
   Li MX, 2019, ACS SENSORS, V4, P1732, DOI 10.1021/acssensors.9b00514
   Li MS, 2020, ANAL CHIM ACTA, V1138, P30, DOI 10.1016/j.aca.2020.08.066
   Li MJ, 2014, SENSOR ACTUAT B-CHEM, V204, P629, DOI 10.1016/j.snb.2014.08.022
   Li NN, 2019, SENSOR ACTUAT B-CHEM, V283, P666, DOI 10.1016/j.snb.2018.12.082
   Li SM, 2020, ACS APPL ELECTRON MA, V2, P2282, DOI 10.1021/acsaelm.0c00292
   Li WJ, 2020, TALANTA, V219, DOI 10.1016/j.talanta.2020.121322
   Li Y, 2020, BIOSENS BIOELECTRON, V150, DOI 10.1016/j.bios.2019.111903
   Li ZP, 2018, BIOSENS BIOELECTRON, V99, P251, DOI 10.1016/j.bios.2017.07.065
   Li ZP, 2020, MICROCHEM J, V152, DOI 10.1016/j.microc.2019.104259
   Lin KL, 2019, TALANTA, V192, P400, DOI 10.1016/j.talanta.2018.09.066
   Liu G, 2020, BIOSENS BIOELECTRON, V150, DOI 10.1016/j.bios.2019.111963
   Liu JL, 2020, BIOSENS BIOELECTRON, V152, DOI 10.1016/j.bios.2020.112006
   Liu LZ, 2015, BIOSENS BIOELECTRON, V70, P351, DOI 10.1016/j.bios.2015.03.051
   Liu M, 2020, SENSOR ACTUAT B-CHEM, V311, DOI 10.1016/j.snb.2020.127901
   Liu Q, 2017, CHEMELECTROCHEM, V4, P1768, DOI 10.1002/celc.201700035
   Liu XJ, 2021, TALANTA, V221, DOI 10.1016/j.talanta.2020.121379
   Liu Y., 2020, NANO ENERGY, V80
   Ma XY, 2020, TALANTA, V208, DOI 10.1016/j.talanta.2019.120441
   Ma ZY, 2016, ANAL CHEM, V88, P4183, DOI 10.1021/acs.analchem.6b00503
   Mahmoudian MR, 2020, J ENVIRON CHEM ENG, V8, DOI 10.1016/j.jece.2020.104204
   Mahmoudian MR, 2020, ADV POWDER TECHNOL, V31, P3372, DOI 10.1016/j.apt.2020.06.024
   Malefane ME, 2019, CHEMISTRYSELECT, V4, P8379, DOI 10.1002/slct.201901589
   Mars A, 2018, TALANTA, V190, P182, DOI 10.1016/j.talanta.2018.07.087
   Masud MK, 2019, TRENDS BIOCHEM SCI, V44, P433, DOI 10.1016/j.tibs.2018.11.012
   Meng TJ, 2020, J COLLOID INTERF SCI, V578, P164, DOI 10.1016/j.jcis.2020.05.118
   Mohammadi H, 2019, CURR OPIN ELECTROCHE, V16, P96, DOI 10.1016/j.coelec.2019.04.030
   Molaei MJ, 2019, TALANTA, V196, P456, DOI 10.1016/j.talanta.2018.12.042
   Nara H, 2020, CURR OPIN ELECTROCHE, V20, P66, DOI 10.1016/j.coelec.2020.02.026
   Negandary M, 2020, BIOSENS BIOELECTRON, V152, DOI 10.1016/j.bios.2020.112018
   Ng SP, 2020, PHYS IMAG RADIAT ONC, V14, P1, DOI 10.1016/j.phro.2020.04.001
   Ni XP, 2021, CHEM ENG J, V404, DOI 10.1016/j.cej.2020.126249
   Ou RQ, 2006, J PHYS CHEM B, V110, P22365, DOI 10.1021/jp064498o
   Pilan L, 2021, BIOELECTROCHEMISTRY, V138, DOI 10.1016/j.bioelechem.2020.107697
   Pirsaheb M, 2019, TRAC-TREND ANAL CHEM, V115, P83, DOI 10.1016/j.trac.2019.04.003
   Rajabathar JR, 2020, ACS OMEGA, V5, P15028, DOI 10.1021/acsomega.0c00848
   Rakovich A, 2018, J MATER CHEM B, V6, P2690, DOI 10.1039/c8tb00153g
   Rivas GA, 2017, APPL MATER TODAY, V9, P566, DOI 10.1016/j.apmt.2017.10.005
   Sabahi A, 2020, TALANTA, V209, DOI 10.1016/j.talanta.2019.120595
   Salahandish R, 2018, BIOSENS BIOELECTRON, V120, P129, DOI 10.1016/j.bios.2018.08.025
   Salimi A, 2019, MEASUREMENT, V143, P191, DOI 10.1016/j.measurement.2019.05.008
   Schummer M, 2010, ANN NY ACAD SCI, V1210, P78, DOI 10.1111/j.1749-6632.2010.05803.x
   Shabaninejad Z, 2019, ANAL BIOCHEM, V581, DOI 10.1016/j.ab.2019.113349
   Shao HL, 2018, BIOSENS BIOELECTRON, V118, P247, DOI 10.1016/j.bios.2018.07.064
   Sharifi M, 2019, BIOSENS BIOELECTRON, V126, P773, DOI 10.1016/j.bios.2018.11.026
   Shchepin RV, 2016, CHEMISTRYSELECT, V1, P2552, DOI 10.1002/slct.201600761
   Sheikhpour M, 2017, MAT SCI ENG C-MATER, V76, P1289, DOI 10.1016/j.msec.2017.02.132
   Shen JJ, 2020, J CELL MOL MED, V24, P6750, DOI 10.1111/jcmm.15326
   Shin B, 2020, SENSOR ACTUAT B-CHEM, V305, DOI 10.1016/j.snb.2019.127471
   Shuai HL, 2017, SENSOR ACTUAT B-CHEM, V243, P403, DOI 10.1016/j.snb.2016.12.001
   Shuai HL, 2017, BIOSENS BIOELECTRON, V89, P989, DOI 10.1016/j.bios.2016.10.051
   Shuai HL, 2016, BIOSENS BIOELECTRON, V86, P337, DOI 10.1016/j.bios.2016.06.057
   Si Y, 2020, CURR OPIN ELECTROCHE, V22, P234, DOI 10.1016/j.coelec.2020.08.007
   Siegel RL, 2020, CA-CANCER J CLIN, V70, P7, DOI [10.3322/caac.21590, 10.3322/caac.21551, 10.3322/caac.21654, 10.3322/caac.20073]
   Silva TA, 2020, TALANTA, V209, DOI 10.1016/j.talanta.2019.120588
   Singh RK, 2016, RSC ADV, V6, P64993, DOI 10.1039/c6ra07626b
   Sobhanie E, 2020, CHEMISTRYSELECT, V5, P5330, DOI 10.1002/slct.202000233
   Stankovic V, 2020, J ELECTROANAL CHEM, V860, DOI 10.1016/j.jelechem.2020.113928
   Stenina IA, 2020, ELECTROCHIM ACTA, V364, DOI 10.1016/j.electacta.2020.137330
   Su D., 2020, TRAC TRENDS ANAL CHE
   Su S, 2019, TRAC-TREND ANAL CHEM, V119, DOI 10.1016/j.trac.2019.07.021
   Su ZJ, 2020, CONSTR BUILD MATER, V252, DOI 10.1016/j.conbuildmat.2020.118940
   Sun EL, 2015, RSC ADV, V5, P69334, DOI 10.1039/c5ra12373a
   Tahmasebi E, 2020, LIFE SCI, V249, DOI 10.1016/j.lfs.2020.117483
   Takeuchi E, 2020, CANCER-AM CANCER SOC, V126, P1784, DOI 10.1002/cncr.32701
   Tan AR, 2016, ANAL METHODS-UK, V8, P5169, DOI 10.1039/c6ay01221c
   Teixeira S, 2014, ELECTROANAL, V26, P2591, DOI 10.1002/elan.201400311
   Tian R, 2019, TALANTA, V194, P273, DOI 10.1016/j.talanta.2018.09.110
   Tian T, 2015, ORG BIOMOL CHEM, V13, P2226, DOI 10.1039/c4ob02104e
   Tiwari JN, 2016, ACS NANO, V10, P46, DOI 10.1021/acsnano.5b05690
   Topkaya SN, 2016, ELECTROANAL, V28, P1402, DOI 10.1002/elan.201501174
   Tran HV, 2014, BIOSENS BIOELECTRON, V62, P25, DOI 10.1016/j.bios.2014.06.014
   Tran HV, 2013, BIOSENS BIOELECTRON, V49, P164, DOI 10.1016/j.bios.2013.05.007
   Tran TT, 2016, TRAC-TREND ANAL CHEM, V79, P222, DOI 10.1016/j.trac.2015.12.002
   Wan ZF, 2020, CARBON, V163, P385, DOI 10.1016/j.carbon.2020.03.043
   Wang DC, 2013, ELECTROCHEM COMMUN, V33, P80, DOI 10.1016/j.elecom.2013.04.030
   Wang FT, 2020, NANO ENERGY, V68, DOI 10.1016/j.nanoen.2019.104310
   Wang GB, 2015, ACS APPL MATER INTER, V7, P25733, DOI 10.1021/acsami.5b07185
   Wang H, 2021, J POWER SOURCES, V482, DOI 10.1016/j.jpowsour.2020.228986
   Wang L, 2017, BIOSENS BIOELECTRON, V89, P136, DOI 10.1016/j.bios.2016.06.011
   Wang MH, 2019, CHEM ENG J, V365, P351, DOI 10.1016/j.cej.2019.02.067
   Wang MH, 2019, BIOSENS BIOELECTRON, V128, P137, DOI 10.1016/j.bios.2018.12.048
   Wang RR, 2020, J CLEAN PROD, V276, DOI 10.1016/j.jclepro.2020.124180
   Wang SQ, 2017, ANAL CHEM, V89, P5349, DOI 10.1021/acs.analchem.6b05171
   Wang YH, 2019, ANALYST, V144, P2849, DOI 10.1039/c9an00081j
   Wang YH, 2018, J MATER CHEM B, V6, P2134, DOI 10.1039/c8tb00061a
   Wang Y, 2019, TALANTA, V196, P197, DOI 10.1016/j.talanta.2018.12.035
   Wang ZZ, 2020, ANAL CHIM ACTA, V1103, P212, DOI 10.1016/j.aca.2019.12.068
   Wang ZH, 2016, BIOSENS BIOELECTRON, V79, P136, DOI 10.1016/j.bios.2015.11.093
   Wen J, 2015, CHEM COMMUN, V51, P11346, DOI 10.1039/c5cc02887f
   Wu H, 2014, ANAL CHEM, V86, P6285, DOI 10.1021/ac500245k
   Wu L, 2015, CHEM SOC REV, V44, P2963, DOI 10.1039/c4cs00370e
   Wu LX, 2020, CARBON, V156, P568, DOI 10.1016/j.carbon.2019.09.086
   Xia YK, 2018, ANAL CHEM, V90, P8969, DOI 10.1021/acs.analchem.8b01143
   Xiao Q, 2019, SENSOR ACTUAT B-CHEM, V297, DOI 10.1016/j.snb.2019.126740
   Xie RB, 2016, ANAL METHODS-UK, V8, P4001, DOI 10.1039/c6ay00289g
   Xu M, 2021, CHINESE CHEM LETT, V32, P184, DOI 10.1016/j.cclet.2020.11.004
   Xu Q, 2018, BIOSENS BIOELECTRON, V107, P153, DOI 10.1016/j.bios.2018.02.026
   Xu XL, 2019, MATER TODAY-PROC, V6, P314, DOI 10.1016/j.matpr.2018.10.423
   Xu XC, 2020, SENSOR ACTUAT B-CHEM, V315, DOI 10.1016/j.snb.2020.128100
   Yadav D, 2020, EUR POLYM J, V138, DOI 10.1016/j.eurpolymj.2020.109963
   Yammouri G, 2019, CHEM AFR, V2, P291, DOI 10.1007/s42250-019-00058-x
   Yammouri G, 2017, J ELECTROANAL CHEM, V806, P75, DOI 10.1016/j.jelechem.2017.10.012
   Yang J, 2020, IND ENG CHEM RES, V59, P10010, DOI 10.1021/acs.iecr.0c01430
   Yang YB, 2018, CARBON, V129, P380, DOI 10.1016/j.carbon.2017.12.013
   Yin HS, 2016, SENSOR ACTUAT B-CHEM, V222, P1119, DOI 10.1016/j.snb.2015.08.019
   Yin HS, 2012, BIOSENS BIOELECTRON, V33, P247, DOI 10.1016/j.bios.2012.01.014
   Yin HS, 2012, ANALYST, V137, P1389, DOI 10.1039/c2an16098f
   Yu Y, 2020, CARBON, V157, P40, DOI 10.1016/j.carbon.2019.10.017
   Zaidi SA, 2020, TALANTA, V210, DOI 10.1016/j.talanta.2019.120669
   Zhang CC, 2019, SMALL, V15, DOI 10.1002/smll.201901867
   Zhang JH, 2019, APPL CATAL B-ENVIRON, V259, DOI 10.1016/j.apcatb.2019.118063
   Zhang LY, 2016, ACS APPL MATER INTER, V8, P6646, DOI 10.1021/acsami.5b12084
   Zhang MJ, 2020, ELECTROCHIM ACTA, V361, DOI 10.1016/j.electacta.2020.137096
   Zhang P, 2015, ANAL CHEM, V87, P10385, DOI 10.1021/acs.analchem.5b02495
   Zhang R, 2018, CHEMISTRYSELECT, V3, P12269, DOI 10.1002/slct.201802452
   Zhang RY, 2019, SENSOR ACTUAT B-CHEM, V282, P910, DOI 10.1016/j.snb.2018.11.141
   Zhang TT, 2016, ELECTROCHIM ACTA, V190, P1150, DOI 10.1016/j.electacta.2015.12.155
   Zhang YW, 2020, SENSOR ACTUAT B-CHEM, V321, DOI 10.1016/j.snb.2020.128456
   Zhang Y, 2020, J ALLOY COMPD, V832, DOI 10.1016/j.jallcom.2019.153355
   Zhang Y, 2016, CHEM REC, V16, P273, DOI 10.1002/tcr.201500236
   Zhang YY, 2020, ANGEW CHEM INT EDIT, V59, P4892, DOI 10.1002/anie.201916043
   Zhang ZH, 2020, THORAC CANCER, V11, P840, DOI 10.1111/1759-7714.13353
   Zhao HM, 2016, ANAL METHODS-UK, V8, P2005, DOI 10.1039/c5ay03296b
   Zhao YZ, 2020, BIOELECTROCHEMISTRY, V134, DOI 10.1016/j.bioelechem.2020.107499
   Zheng Q, 2017, APPL SURF SCI, V425, P188, DOI 10.1016/j.apsusc.2017.07.042
   Zhong X, 2020, SENSOR ACTUAT B-CHEM, V305, DOI 10.1016/j.snb.2019.127490
   Zhou LQ, 2020, CANCER LETT, V470, P204, DOI 10.1016/j.canlet.2019.11.034
   Zhou LL, 2020, BIOSENS BIOELECTRON, V150, DOI 10.1016/j.bios.2019.111964
   Zhou X, 2020, WASTE MANAGE, V107, P172, DOI 10.1016/j.wasman.2020.03.041
   Zhou YL, 2012, NEW J CHEM, V36, P1985, DOI 10.1039/c2nj40253j
   Zhu WY, 2014, BIOSENS BIOELECTRON, V53, P414, DOI 10.1016/j.bios.2013.10.023
NR 217
TC 13
Z9 13
U1 24
U2 124
PU WILEY-V C H VERLAG GMBH
PI WEINHEIM
PA POSTFACH 101161, 69451 WEINHEIM, GERMANY
SN 1861-4728
EI 1861-471X
J9 CHEM-ASIAN J
JI Chem.-Asian J.
PD JAN 18
PY 2021
VL 16
IS 2
BP 114
EP 128
DI 10.1002/asia.202001260
EA DEC 2020
PG 15
WC Chemistry, Multidisciplinary
WE Science Citation Index Expanded (SCI-EXPANDED)
SC Chemistry
GA PT0ZA
UT WOS:000599736000001
PM 33289286
DA 2023-06-30
ER

PT J
AU Xia, QF
   Luo, D
   Li, ZJ
AF Xia Qianfang
   Luo Dan
   Li Zaijun
TI Electrochemical Fabrication and Application of the Glucose Biosensor
   Based on Graphene
SO ACTA CHIMICA SINICA
LA Chinese
DT Article
DE graphene/gold composites; functional conducting polymer; biosensor;
   glucose
ID PLATINUM NANOPARTICLES; ELECTRODEPOSITION; NANOSHEETS; OXIDASE;
   IMMOBILIZATION; NANOCOMPOSITE; CHITOSAN; MATRIX; ENZYME
AB Immobilizations of the modified materials and enzyme on the electrode sufrace are main factors that restrict wide use of the glucose biosensor now. Graphene and gold nanoparticles were alternately electrodeposited on the surface of glassy carbon electrode to fabricate the Oaphene/gold composites. The electrode was then immersed in a 2,5-di-(2-thienyl)-1-pyrrole-1-(p-benzoic acid) solution (DPB) to electrochemically polymerize and form the poly(DPB) conducting polymer film which contains a large number of free carbonyl groups. In order to fabricate the glucose biosensor, the glucose oxidase was covalently connected to the poly(DPB) conducting polymer film with the mixture solution of 1-ethyl-3-(3-dimethylaminepropyl)carbodiimide and N-hydroxysuccinimide as an activator. In this study, Raman spectrum, X-ray diffraction pattern and scanning electron microscope were used to characterize morphology and structure of the as-prepared graphene/gold composites, respectively. The results have demonstrated that a well-dispersible graphene/gold composites was obtained using such a alternate electrodeposition. Moreover, electrochemical properties of the biosensor were also investigated in detail. It was found that the electrochemical activity area, amounts of the immobilized enzyme and the apparent Michaelis constant of the modified electrode were 0.1403 cm(2), 7.73 x 10(-11) mol.cm(-2) and 5.23 x 10(-5) mol.L-1, respectively. When the concentration of glucose ranged from 5 x 10(-6) mol.L-1 to 5 x 10(-4) mol.L-1, the peak current change of differential pulse voltammetric response of the biosensor will increase linearly. The detection limit was found to be 1.7 x 10(-6) mol.L-1. After the biosensor was placed in 4 degrees C for 4 weeks, the electrochemical response can remain more than 95%. Due to electrocatalysis of the graphene/gold composite and covalent immobilization of the enzyme with the conducting polymer, the proposed method provides a better sensitivity, selectivity, stability and reproducibility than that of other glucose biosensors reported in literatures. It has been successfully applied to determination of glucose in various serum samples.
C1 [Xia Qianfang; Luo Dan; Li Zaijun] Jiangnan Univ, Sch Chem & Mat Engn, Wuxi 214122, Peoples R China.
C3 Jiangnan University
RP Xia, QF (通讯作者)，Jiangnan Univ, Sch Chem & Mat Engn, Wuxi 214122, Peoples R China.
EM zaijunli@263.net
FU National Natural Science Foundation of China [21176101]; National
   Science and Technology Support Plan [2011BAK10B03]; Qing Lan Project;
   Natural Science Foundation of Zhejiang Province [Y4100729]
FX Project supported by the National Natural Science Foundation of China
   (No. 21176101), the National Science and Technology Support Plan (No.
   2011BAK10B03), Qing Lan Project, the Natural Science Foundation of
   Zhejiang Province (No. Y4100729).
CR Alwarappan S, 2009, J PHYS CHEM C, V113, P8853, DOI 10.1021/jp9010313
   Baby TT, 2010, SENSOR ACTUAT B-CHEM, V145, P71, DOI 10.1016/j.snb.2009.11.022
   Chen D, 2010, CHEM SOC REV, V39, P3157, DOI 10.1039/b923596e
   Chen XM, 2011, J AM CHEM SOC, V133, P3693, DOI 10.1021/ja110313d
   Chu X, 2007, TALANTA, V71, P2040, DOI 10.1016/j.talanta.2006.09.013
   Goncalves G, 2009, CHEM MATER, V21, P4796, DOI 10.1021/cm901052s
   Gu ZG, 2011, ANAL CHIM ACTA, V701, P75, DOI 10.1016/j.aca.2011.06.015
   HUMMERS WS, 1958, J AM CHEM SOC, V80, P1339, DOI 10.1021/ja01539a017
   Liu CB, 2011, SMALL, V7, P1203, DOI 10.1002/smll.201002340
   Liu Y, 2010, LANGMUIR, V26, P6158, DOI 10.1021/la100886x
   Lopez MSP, 2006, BIOSENS BIOELECTRON, V21, P2320, DOI 10.1016/j.bios.2006.02.019
   Shan CS, 2009, ANAL CHEM, V81, P2378, DOI 10.1021/ac802193c
   Wang Y, 2011, TRENDS BIOTECHNOL, V29, P205, DOI 10.1016/j.tibtech.2011.01.008
   Wang ZJ, 2009, J PHYS CHEM C, V113, P14071, DOI 10.1021/jp906348x
   Yang YC, 2011, ELECTROCHIM ACTA, V56, P6021, DOI 10.1016/j.electacta.2011.04.096
   Zeng QO, 2010, ADV FUNCT MATER, V20, P3366, DOI 10.1002/adfm.201000540
   Zhang Y, 2009, CHINESE J ANAL CHEM, V37, P1049
   Zou YJ, 2008, BIOSENS BIOELECTRON, V23, P1010, DOI 10.1016/j.bios.2007.10.009
NR 18
TC 9
Z9 12
U1 0
U2 74
PU SCIENCE PRESS
PI BEIJING
PA 16 DONGHUANGCHENGGEN NORTH ST, BEIJING 100717, PEOPLES R CHINA
SN 0567-7351
J9 ACTA CHIM SINICA
JI Acta Chim. Sin.
PD OCT 14
PY 2012
VL 70
IS 19
BP 2079
EP 2084
DI 10.6023/A12060294
PG 6
WC Chemistry, Multidisciplinary
WE Science Citation Index Expanded (SCI-EXPANDED)
SC Chemistry
GA 034IK
UT WOS:000310866100012
OA Bronze
DA 2023-06-30
ER

PT J
AU Yun, W
   Jiang, JL
   Cai, DZ
   Wang, XF
   Sang, G
   Liao, JS
   Lu, TC
   Yan, KP
AF Yun, Wen
   Jiang, Jiaolai
   Cai, Dingzhou
   Wang, Xiaofang
   Sang, Ge
   Liao, Junsheng
   Lu, Tiecheng
   Yan, Kangping
TI Ultrasensitive electrochemical detection of UO22+ based on DNAzyme and
   isothermal enzyme-free amplification
SO RSC ADVANCES
LA English
DT Article
ID HYBRIDIZATION CHAIN-REACTION; URANYL-ION; SIGNAL AMPLIFICATION;
   METHYLENE-BLUE; GRAPHENE OXIDE; ICP-MS; DNA; URANIUM; CATALYSIS; SAMPLES
AB A novel strategy for ultrasensitive detection of UO22+ was proposed by using a UO22+-specific DNAzyme and two free labeled DNA hairpins. The principle and detection processes of this electrochemical biosensor for amplification detection of UO22+ were described. The detection conditions of the biosensor, such as the concentration of hairpins, pH, and the incubation time of HCR, were optimized. Under optimal conditions, this biosensor demonstrated a high sensitivity of UO22+ detection with the dynamic concentration range spanning from 0.05 to 4 nM and a detection limit of 20 pM at the 3S(blank) level, providing a promising strategy for on site and real-time monitoring of uranium.
C1 [Yun, Wen; Jiang, Jiaolai; Cai, Dingzhou; Wang, Xiaofang; Sang, Ge; Liao, Junsheng] Sci & Technol Surface Phys & Chem Lab, Jiangyou 621908, Sichuan, Peoples R China.
   [Lu, Tiecheng; Yan, Kangping] Sichuan Univ, Chengdu 610065, Peoples R China.
C3 Sichuan University
RP Liao, JS (通讯作者)，Sci & Technol Surface Phys & Chem Lab, Jiangyou 621908, Sichuan, Peoples R China.
EM yunwenyunwen@126.com; jshliao711@163.com
FU Radiochemical Discipline 909 Funds by China Academy of Engineering
   Physics [xk909-2]; National Natural Science Foundation of China
   [21401174]; China Academy of Engineering Physics [2013B0302047]; Science
   and Technology on Surface Physics and Chemistry Laboratory [TP201302-1]
FX This work was financially supported by Radiochemical Discipline 909
   Funds by China Academy of Engineering Physics (Item No. xk909-2), the
   National Natural Science Foundation of China (Grant No. 21401174), China
   Academy of Engineering Physics (Item no. 2013B0302047) and Science and
   Technology on Surface Physics and Chemistry Laboratory (TP201302-1).
CR Badr IHA, 2014, TALANTA, V118, P147, DOI 10.1016/j.talanta.2013.10.011
   Bai L, 2013, BIOSENS BIOELECTRON, V50, P325, DOI 10.1016/j.bios.2013.06.050
   Banerjee R, 2010, ELECTROCHIM ACTA, V55, P7897, DOI 10.1016/j.electacta.2010.05.060
   Becker A, 2009, ANAL CHEM, V81, P8627, DOI 10.1021/ac901092t
   Brown AK, 2009, CHEMBIOCHEM, V10, P486, DOI 10.1002/cbic.200800632
   Carmi N, 1998, P NATL ACAD SCI USA, V95, P2233, DOI 10.1073/pnas.95.5.2233
   Chen P, 2005, ANGEW CHEM, V117, P2775, DOI [10.1002/ange.200462443, DOI 10.1002/ANGE.200462443]
   CUENOUD B, 1995, NATURE, V375, P611, DOI 10.1038/375611a0
   Dejeant A, 2014, J ENVIRON RADIOACTIV, V137, P105, DOI 10.1016/j.jenvrad.2014.06.012
   Dirks RM, 2004, P NATL ACAD SCI USA, V101, P15275, DOI 10.1073/pnas.0407024101
   Dutta S, 2013, ACS APPL MATER INTER, V5, P8724, DOI 10.1021/am4025017
   Grutzke S, 2012, ELECTROCHEM COMMUN, V19, P59, DOI 10.1016/j.elecom.2012.03.026
   Hitomi Y, 2001, J AM CHEM SOC, V123, P8614, DOI 10.1021/ja016146v
   Jaison PG, 2011, J CHROMATOGR SCI, V49, P657, DOI 10.1093/chrsci/49.9.657
   Jarczewska M, 2014, BIOELECTROCHEMISTRY, V96, P1, DOI 10.1016/j.bioelechem.2013.11.003
   Jones AD, 2007, ENVIRON RES, V104, P216, DOI 10.1016/j.envres.2007.02.004
   Kerman K, 2002, ANAL CHIM ACTA, V462, P39, DOI 10.1016/S0003-2670(02)00308-2
   Lee JH, 2008, J AM CHEM SOC, V130, P14217, DOI 10.1021/ja803607z
   Liang AH, 2011, NANOSCALE, V3, P3178, DOI 10.1039/c1nr10275c
   Liao YH, 2014, ANAL CHEM, V86, P4596, DOI 10.1021/ac5007427
   Liu JW, 2007, P NATL ACAD SCI USA, V104, P2056, DOI 10.1073/pnas.0607875104
   Liu M, 2011, BIOSENS BIOELECTRON, V26, P4111, DOI 10.1016/j.bios.2011.04.006
   Luo YH, 2012, ANALYST, V137, P1866, DOI 10.1039/c2an00039c
   Mehta J, 2011, J BIOTECHNOL, V155, P361, DOI 10.1016/j.jbiotec.2011.06.043
   Nallur G, 2001, NUCLEIC ACIDS RES, V29, part. no., DOI 10.1093/nar/29.23.e118
   Nolan EM, 2003, J AM CHEM SOC, V125, P14270, DOI 10.1021/ja037995g
   Qian Y, 2015, BIOSENS BIOELECTRON, V63, P425, DOI 10.1016/j.bios.2014.07.078
   Rathore DPS, 2008, TALANTA, V77, P9, DOI 10.1016/j.talanta.2008.06.019
   Ren W, 2015, BIOSENS BIOELECTRON, V63, P153, DOI 10.1016/j.bios.2014.07.028
   Rohs R, 2000, J AM CHEM SOC, V122, P2860, DOI 10.1021/ja992966k
   Rozmaric M, 2009, TALANTA, V80, P352, DOI 10.1016/j.talanta.2009.06.078
   SAIKI RK, 1985, SCIENCE, V230, P1350, DOI 10.1126/science.2999980
   Shu XW, 2015, TALANTA, V131, P198, DOI 10.1016/j.talanta.2014.07.085
   Wang GF, 2014, ANALYST, V139, P5297, DOI 10.1039/c4an00897a
   Wernette DP, 2007, LANGMUIR, V23, P9513, DOI 10.1021/la701303k
   Wu PW, 2013, J AM CHEM SOC, V135, P5254, DOI 10.1021/ja400150v
   Xu M, 2014, TALANTA, V128, P187, DOI 10.1016/j.talanta.2014.04.065
   Yin JC, 2013, SENSOR ACTUAT B-CHEM, V188, P147, DOI 10.1016/j.snb.2013.06.100
   Yu YY, 2015, BIOSENS BIOELECTRON, V64, P566, DOI 10.1016/j.bios.2014.09.080
   Zhao XH, 2011, ANAL CHEM, V83, P5062, DOI 10.1021/ac200843x
   Zhou B, 2013, SPECTROCHIM ACTA A, V110, P419, DOI 10.1016/j.saa.2013.03.036
   Zhou GB, 2014, ANAL CHEM, V86, P7843, DOI 10.1021/ac502276w
   Zoriy P, 2010, J ENVIRON RADIOACTIV, V101, P414, DOI 10.1016/j.jenvrad.2010.02.014
NR 43
TC 38
Z9 40
U1 3
U2 82
PU ROYAL SOC CHEMISTRY
PI CAMBRIDGE
PA THOMAS GRAHAM HOUSE, SCIENCE PARK, MILTON RD, CAMBRIDGE CB4 0WF, CAMBS,
   ENGLAND
SN 2046-2069
J9 RSC ADV
JI RSC Adv.
PY 2016
VL 6
IS 5
BP 3960
EP 3966
DI 10.1039/c5ra22773a
PG 7
WC Chemistry, Multidisciplinary
WE Science Citation Index Expanded (SCI-EXPANDED)
SC Chemistry
GA DC8ZF
UT WOS:000369508800067
DA 2023-06-30
ER

PT J
AU Wang, LL
   Shan, TT
   Pu, L
   Zhang, J
   Hu, R
   Yang, YH
   Yang, JM
   Zhao, Y
AF Wang, Lingli
   Shan, Tengteng
   Pu, Lu
   Zhang, Jin
   Hu, Rong
   Yang, Yunhui
   Yang, Jianmei
   Zhao, Yan
TI Glucometer-based electrochemical biosensor for determination of microRNA
   (let-7a) using magnetic-assisted extraction and supersandwich signal
   amplification
SO MICROCHIMICA ACTA
LA English
DT Article
DE MicroRNA; Supersandwich hybridization; Portable glucometer;
   Electrochemical biosensor
ID PERSONAL GLUCOSE METERS; ULTRASENSITIVE DETECTION; CANCER-CELLS;
   BIOMARKERS; MIRNA
AB A sensitive and portable biosensor is proposed for simple detection of microRNAs based on a supersandwich hybridization signal amplification strategy and a glucometer transducer. The presence of a target microRNA triggers the cascading hybridization chain reaction to create long supersandwich assemblies containing multiple biotin-labelled DNA probes. Then, large amounts of biotin-modified invertase signal molecules can attach to the supersandwich assemblies to generate an amplified signal for the glucometer readout. With such supersandwich format, a single target microRNA can introduce many biotin-invertase signal molecules, resulting in a one-to-multiple amplification effect. Thus, the accurate quantification of microRNAs can be achieved in a simple detection fashion without the requirement of expensive or precise instrumentation. The linear range of the biosensor for microRNA was from 0.05 to 100 nM with a detection limit of 48 pM. The proposed biosensor can discriminate the target microRNA from its family members with high selectivity and can be successfully applied to the detection of target microRNA spiked in serum samples with a good recovery (96.0-108.0%). Therefore, the proposed biosensor is expected to provide more information for early and accurate cancer diagnosis.
C1 [Wang, Lingli; Shan, Tengteng; Pu, Lu; Zhang, Jin; Hu, Rong; Yang, Yunhui; Yang, Jianmei; Zhao, Yan] Yunnan Normal Univ, Coll Chem & Chem Engn, Kunming 650500, Yunnan, Peoples R China.
C3 Yunnan Normal University
RP Yang, JM; Zhao, Y (通讯作者)，Yunnan Normal Univ, Coll Chem & Chem Engn, Kunming 650500, Yunnan, Peoples R China.
EM yangatynnu@163.com; zhaooyann@163.com
RI Yang, Jianmei/AAT-4208-2021
OI Yang, Jianmei/0000-0003-3012-5384
FU National Natural Science Foundation of China [21961046, 21362046,
   21062030]; Yunnan Fundamental Research Projects [202201AU070056];
   Scientific Research Foundation Project of Yunnan Provincial Department
   of Education [2021J0436]; PhD Scientific Research Foundation of Yunnan
   Normal University [2020ZB009]; College students' Innovative
   Entrepreneurial Training plan program of Yunnan Province
   [S202110681054]; Graduate Students' Scientific Research Innovation
   Foundation of Yunnan Normal University [YJSJJ22-B64]
FX This work was supported by the National Natural Science Foundation of
   China (No. 21961046, No. 21362046, and No. 21062030), Yunnan Fundamental
   Research Projects (grant NO. 202201AU070056), Scientific Research
   Foundation Project of Yunnan Provincial Department of Education (No.
   2021J0436), and PhD Scientific Research Foundation of Yunnan Normal
   University (No. 2020ZB009), College students' Innovative Entrepreneurial
   Training plan program of Yunnan Province (No. S202110681054), Graduate
   Students' Scientific Research Innovation Foundation of Yunnan Normal
   University (No. YJSJJ22-B64).
CR Borghei Y.-S., 2017, MICROCHIM ACTA, V184, P4713, DOI [10.1007/s00604-017-2512-9, DOI 10.1007/s00604-017-2512-9]
   Calin GA, 2006, NAT REV CANCER, V6, P857, DOI 10.1038/nrc1997
   Chen XX, 2019, ACS SENSORS, V4, P2131, DOI 10.1021/acssensors.9b00963
   Feng QM, 2019, ACS SENSORS, V4, P2615, DOI 10.1021/acssensors.9b00720
   Gao YY, 2021, NANOMATERIALS-BASEL, V11, DOI 10.3390/nano11102608
   He XW, 2016, ANGEW CHEM INT EDIT, V55, P3073, DOI 10.1002/anie.201509726
   Jiang ZL, 2021, SENSOR ACTUAT B-CHEM, V344, DOI 10.1016/j.snb.2021.130209
   Kroh EM, 2010, METHODS, V50, P298, DOI 10.1016/j.ymeth.2010.01.032
   Lagos-Quintana M, 2001, SCIENCE, V294, P853, DOI 10.1126/science.1064921
   Li BX, 2020, ACS NANO, V14, P8116, DOI 10.1021/acsnano.0c01061
   Li HF, 2020, TALANTA, V213, DOI 10.1016/j.talanta.2020.120816
   Li J, 2021, ANAL CHIM ACTA, V1188, DOI 10.1016/j.aca.2021.339176
   Li MX, 2021, SENSOR ACTUAT B-CHEM, V330, DOI 10.1016/j.snb.2020.129347
   Li RY, 2020, MICROCHIM ACTA, V187, DOI 10.1007/s00604-019-4093-2
   Liang JH, 2022, BIOENGINEERED, V13, P4285, DOI 10.1080/21655979.2022.2031394
   Liu HY, 2013, ANAL CHEM, V85, P3385, DOI 10.1021/ac303789x
   Luo XJ, 2021, ACS APPL MATER INTER, V13, P18301, DOI 10.1021/acsami.1c01834
   Ma Q, 2021, MICROCHEM J, V160, DOI 10.1016/j.microc.2020.105646
   Peng HY, 2020, ANAL CHEM, V92, P292, DOI 10.1021/acs.analchem.9b04752
   Qu XJ, 2018, ANAL CHEM, V90, P3482, DOI 10.1021/acs.analchem.7b05235
   Roy S, 2016, BIOSENS BIOELECTRON, V75, P238, DOI 10.1016/j.bios.2015.08.039
   Shi K, 2015, ANAL CHEM, V87, P8578, DOI 10.1021/acs.analchem.5b02418
   Tang YQ, 2016, CHEM COMMUN, V52, P13905, DOI 10.1039/c6cc07719f
   Wu H, 2019, MICROCHIM ACTA, V186, DOI 10.1007/s00604-019-3789-7
   Xia F, 2010, J AM CHEM SOC, V132, P14346, DOI 10.1021/ja104998m
   Xiang Y, 2012, ANAL CHEM, V84, P4174, DOI 10.1021/ac300517n
   Xiang Y, 2012, ANAL CHEM, V84, P1975, DOI 10.1021/ac203014s
   Xiang Y, 2011, NAT CHEM, V3, P697, DOI [10.1038/NCHEM.1092, 10.1038/nchem.1092]
   Xu FZ, 2022, TALANTA, V243, DOI 10.1016/j.talanta.2022.123323
   Xu MC, 2019, ANAL CHIM ACTA, V1077, P208, DOI 10.1016/j.aca.2019.05.028
   Yang JM, 2019, BIOSENS BIOELECTRON, V143, DOI 10.1016/j.bios.2019.111604
   Zhang J, 2015, BIOSENS BIOELECTRON, V68, P232, DOI 10.1016/j.bios.2015.01.001
   Zhou FL, 2016, CHEMISTRYSELECT, V1, P6422, DOI 10.1002/slct.201601485
   Zhou FL, 2015, RSC ADV, V5, P4019, DOI 10.1039/c4ra14467h
   Zou LY, 2020, ANAL CHEM, V92, P11953, DOI 10.1021/acs.analchem.0c02345
NR 35
TC 1
Z9 1
U1 14
U2 18
PU SPRINGER WIEN
PI WIEN
PA SACHSENPLATZ 4-6, PO BOX 89, A-1201 WIEN, AUSTRIA
SN 0026-3672
EI 1436-5073
J9 MICROCHIM ACTA
JI Microchim. Acta
PD DEC
PY 2022
VL 189
IS 12
AR 444
DI 10.1007/s00604-022-05544-7
PG 8
WC Chemistry, Analytical
WE Science Citation Index Expanded (SCI-EXPANDED)
SC Chemistry
GA 6C4LG
UT WOS:000881987400001
PM 36367605
DA 2023-06-30
ER

PT J
AU Gao, GY
   Qian, J
   Fang, DY
   Yu, Y
   Zhi, JF
AF Gao, Guanyue
   Qian, Jun
   Fang, Deyu
   Yu, Yuan
   Zhi, Jinfang
TI Development of a mediated whole cell-based electrochemical biosensor for
   joint toxicity assessment of multi-pollutants using a mixed microbial
   consortium
SO ANALYTICA CHIMICA ACTA
LA English
DT Article
DE Mediated cell-based electrochemical biosensor; Mixed microbial
   consortium; Toxic unit; Joint toxicity
ID AMPEROMETRIC BIOSENSOR; HEAVY-METALS; BIOTOXICITY ASSESSMENT;
   FLOW-CYTOMETRY; COPPER; WATER; BIOASSAY; CADMIUM; ASSAY; IONS
AB Since most risk assessment for toxicants is based on individual single-species test, the deduction of such results to ecosystem evaluation is afflicted with uncertainties. Herein, we successfully developed a pbenzoquinone mediated whole-cell electrochemical biosensor for multi-pollutants toxicological analysis by co-immobilizing mixed strains of microorganism, including Escherichia coli (gram-negative bacteria), Bacillus subtilis (gram-positive bacteria) and Saccharomyces cerevisiae (fungus). The individual and combined toxicities of heavy metal ions (Cu2+, Cd2+), phenol (3,5-dichlorophenol) and pesticides ( Ametryn, Acephate) were examined. The experimental results showed that the order of toxicity for individual toxicant was ranked as Cu2+ > 3,5-dichlorophenol (DCP) > Ametryn > Cd2+ > Acephate. Then the toxic unit (TU) model was applied to determine the nature of toxicological interaction of the toxicants which can be classified as concentration additive (IC50(mix) = 1TU), synergistic (IC50(mix) < 1TU) and antagonistic (IC50(mix) > 1TU) responses. The binary combination of Cu2+ + Cd2+, Cu2+ + DCP, Cu2+ + Acephate, DCP + Acephate, Acephate + Ametryn were analyzed and the three kind of joint toxicity effects (i.e. additive, synergistic and antagonistic) mentioned above were observed according to the dose-response relationship. The results indicate that the whole-cell electrochemical biosensor based on mixed microbial consortium is more reasonable to reflect the joint biotoxicity of multi-pollutants existing in real wastewater, and combined effects of toxicants is extremely necessary to be taken into account in ecological risk assessment. Thus, present study has provided a promising approach to the quality assessment of wastewater and a reliable way for early risk warning of acute biotoxicity. (C) 2016 Elsevier B.V. All rights reserved.
C1 [Gao, Guanyue; Qian, Jun; Fang, Deyu; Yu, Yuan; Zhi, Jinfang] Chinese Acad Sci, Tech Inst Phys & Chem, Key Lab Photochem Convers & Optoelect Mat, Beijing 100190, Peoples R China.
   [Gao, Guanyue; Fang, Deyu] Univ Chinese Acad Sci, Beijing 100049, Peoples R China.
C3 Chinese Academy of Sciences; Technical Institute of Physics & Chemistry,
   CAS; Chinese Academy of Sciences; University of Chinese Academy of
   Sciences, CAS
RP Zhi, JF (通讯作者)，Chinese Acad Sci, Tech Inst Phys & Chem, Key Lab Photochem Convers & Optoelect Mat, Beijing 100190, Peoples R China.
EM zhi-mail@mail.ipc.ac.cn
RI 方, 德煜/M-9451-2016
OI 方, 德煜/0000-0002-4848-8151; Gao, Guanyue/0000-0002-8728-0556
FU International Science & Technology Cooperation Program of China
   [2013DFG50150]; Natural Foundation of Sciences of the People's Republic
   of China [21175144]; Key Project of Beijing Natural Science Foundation
   [2120002]
FX The authors appreciate the supports of the International Science &
   Technology Cooperation Program of China (No. 2013DFG50150), the Natural
   Foundation of Sciences of the People's Republic of China (No. 21175144)
   and the Key Project of Beijing Natural Science Foundation (No. 2120002).
CR An YJ, 2004, SCI TOTAL ENVIRON, V326, P85, DOI 10.1016/j.scitotenv.2004.01.002
   Backhaus T, 2000, ENVIRON TOXICOL CHEM, V19, P2348, DOI 10.1002/etc.5620190927
   Banerjee P, 2013, TOXINS, V5, P2366, DOI 10.3390/toxins5122366
   CAMPANELLA L, 1995, ANAL CHIM ACTA, V309, P387, DOI 10.1016/0003-2670(95)00025-U
   De Laender F, 2009, ECOTOX ENVIRON SAFE, V72, P310, DOI 10.1016/j.ecoenv.2008.07.014
   Fang DY, 2015, RSC ADV, V5, P59472, DOI 10.1039/c5ra05452d
   Franklin NM, 2004, ENVIRON TOXICOL CHEM, V23, P1452, DOI 10.1897/03-250
   Fulladosa E, 2007, ENVIRON CHEM LETT, V5, P115, DOI 10.1007/s10311-006-0088-4
   GERHARDT A, 1993, WATER AIR SOIL POLL, V66, P289
   Green ID, 2010, ENVIRON POLLUT, V158, P135, DOI 10.1016/j.envpol.2009.07.032
   Hemando MD, 2006, TALANTA, V69, P370, DOI 10.1016/j.talanta.2005.09.039
   Hibbing ME, 2010, NAT REV MICROBIOL, V8, P15, DOI 10.1038/nrmicro2259
   Hsieh CY, 2004, SCI TOTAL ENVIRON, V320, P37, DOI 10.1016/S0048-9697(03)00451-0
   Kintzios SE, 2007, MINI-REV MED CHEM, V7, P1019, DOI 10.2174/138955707782110141
   Li JM, 2014, ANALYST, V139, P2806, DOI 10.1039/c4an00243a
   Liu W, 2007, CHINESE J CHEM, V25, P203, DOI 10.1002/cjoc.200790041
   Ma JY, 2005, ENVIRON POLLUT, V136, P267, DOI 10.1016/j.envpol.2005.01.005
   Qian J, 2014, RSC ADV, V4, P55473, DOI 10.1039/c4ra08468c
   Rene B.I.E., 2006, SCIENCE, V313, P1072
   Rodriguez-Mozaz S, 2006, ANAL BIOANAL CHEM, V386, P1025, DOI 10.1007/s00216-006-0574-3
   SALTZMAN S, 1985, PESTIC SCI, V16, P457, DOI 10.1002/ps.2780160503
   Stauber JL, 2002, TRENDS BIOTECHNOL, V20, P141, DOI 10.1016/S0167-7799(01)01924-2
   Tizzard A, 2004, ANAL CHIM ACTA, V522, P197, DOI 10.1016/j.aca.2004.05.010
   van der Geest HG, 2000, ENVIRON TOXICOL CHEM, V19, P2900, DOI [10.1897/1551-5028(2000)019&lt;2900:MTOCAD&gt;2.0.CO;2, 10.1002/etc.5620191208]
   van der Schalie WH, 2001, BIOSENS BIOELECTRON, V16, P457, DOI 10.1016/S0956-5663(01)00160-9
   Wang XJ, 2015, SENSOR ACTUAT B-CHEM, V208, P554, DOI 10.1016/j.snb.2014.11.089
   Wang XJ, 2013, BIOSENS BIOELECTRON, V41, P557, DOI 10.1016/j.bios.2012.09.020
   Wu YG, 2008, ECOL INDIC, V8, P69, DOI 10.1016/j.ecolind.2007.01.006
   Yong DM, 2011, ANAL CHIM ACTA, V701, P164, DOI 10.1016/j.aca.2011.06.044
   Yu Y, 2007, ECOTOX ENVIRON SAFE, V66, P49, DOI 10.1016/j.ecoenv.2005.10.014
   Zhu B, 2011, ECOTOX ENVIRON SAFE, V74, P2193, DOI 10.1016/j.ecoenv.2011.07.033
NR 31
TC 39
Z9 42
U1 11
U2 115
PU ELSEVIER SCIENCE BV
PI AMSTERDAM
PA PO BOX 211, 1000 AE AMSTERDAM, NETHERLANDS
SN 0003-2670
EI 1873-4324
J9 ANAL CHIM ACTA
JI Anal. Chim. Acta
PD JUN 14
PY 2016
VL 924
BP 21
EP 28
DI 10.1016/j.aca.2016.04.011
PG 8
WC Chemistry, Analytical
WE Science Citation Index Expanded (SCI-EXPANDED)
SC Chemistry
GA DL6KI
UT WOS:000375747700003
PM 27181640
DA 2023-06-30
ER

PT J
AU Liu, Y
   Kong, LQ
   Han, ZS
   Yuan, R
   Chai, YQ
AF Liu, Ying
   Kong, Lingqi
   Han, Zeshuai
   Yuan, Ruo
   Chai, Yaqin
TI An electrochemical biosensor based on a highly loaded 3D DNA
   nanostructure for ultrasensitive detection of Pb2+
SO SENSORS AND ACTUATORS B-CHEMICAL
LA English
DT Article
DE Pb2+; DNAzyme; 3D DNA nanostructure; Electrochemical; Hybridization
   chain reaction (HCR); Biosensor
AB Herein, a novel three-dimensional (3D) DNA nanostructure with highly loaded capacity of methylene blue (MB) as signal molecule was constructed to fabricate an electrochemical biosensor for ultrasensitive detection of Pb2+. First, a small amount of target Pb2+ could be converted into numerous mimic targets D1, S1, D2 and S1 ' with the assistant of Pb2+-dependent DNAzyme cleavage cycling, which could trigger MB labeled hairpin DNA H3, H4, H5 and H6 to undergo hybridization chain reaction (HCR) for forming layer A and layer B, respectively. Then, the proposed 3D DNA nanostructure was constructed by layer-by-layer assembly of the prepared layer A and layer B labeled with abundant MB for endowing the 3D DNA structure with excellent carrying capacity of MB and generating a remarkable electrochemical signal. Impressively, when the number of the assembly layers reached four, the optimal electrochemical signal value was obtained for achieving the ultrasensitive detection of Pb2+ with a low detection limit of 2.61 pM. Consequently, the proposed strategy provided a promising approach to design a novel 3D DNA structure with high loading capacity of signal molecule to construct high-performance sensor platform for ultrasensitive detection of biomarkers in diseases diagnosis and environmental monitoring.
C1 [Liu, Ying; Kong, Lingqi; Han, Zeshuai; Yuan, Ruo; Chai, Yaqin] Southwest Univ, Minist Educ, Coll Chem & Chem Engn, Key Lab Luminescence Anal & Mol Sensing, Chongqing 400715, Peoples R China.
C3 Southwest University - China
RP Yuan, R; Chai, YQ (通讯作者)，Southwest Univ, Minist Educ, Coll Chem & Chem Engn, Key Lab Luminescence Anal & Mol Sensing, Chongqing 400715, Peoples R China.
EM yuanruo@swu.edu.cn; yqchai@swu.edu.cn
FU National Natural Science Foundation of China [22174113, 22176153,
   21974108]; Fundamental Research Funds for the Central Universities
   [XDJK2020TY002]
FX This work was supported by the National Natural Science Foundation of
   China (22174113, 22176153, and 21974108) , and the Fundamental Research
   Funds for the Central Universities (XDJK2020TY002) , China.
CR Ba Q, 2022, ENVIRON SCI TECHNOL, V56, P13867, DOI [10.1021/acs.est.2c0478513867, 10.1021/acs.est.2c04785]
   Bai P., 2020, ANGEW CHEM INT EDIT, V132, P19707
   Chai H., 2023, BIOSENS BIOELECTRON, V220
   Deng HM, 2019, ANAL CHEM, V91, P2861, DOI 10.1021/acs.analchem.8b04831
   Gong JQ, 2023, ENVIRON INT, V171, DOI 10.1016/j.envint.2022.107686
   Hall R, 2022, ANAL CHEM, V94, P11390, DOI 10.1021/acs.analchem.2c02396
   Huang YH, 2022, ANAL CHEM, V94, P8209, DOI 10.1021/acs.analchem.2c00122
   Isley CF, 2022, ENVIRON SCI TECHNOL, V56, P1053, DOI 10.1021/acs.est.1c04494
   Jia K, 2022, SENSOR ACTUAT B-CHEM, V370, DOI 10.1016/j.snb.2022.132443
   Jiang Y, 2021, SENSOR ACTUAT B-CHEM, V340, DOI 10.1016/j.snb.2021.129952
   Kou BB, 2021, CHEM SCI, V12, P407, DOI 10.1039/d0sc03584j
   Li D, 2022, ANAL CHEM, V94, P14467, DOI 10.1021/acs.analchem.2c03532
   Li M.Q., 2021, ANGEW CHEM INT EDIT, V133, P17252
   Li WX, 2022, ANAL CHEM, V94, P2827, DOI 10.1021/acs.analchem.1c04506
   Li Y, 2021, SENSOR ACTUAT B-CHEM, V332, DOI 10.1016/j.snb.2021.129519
   Liu C, 2022, BIOSENS BIOELECTRON, V210, DOI 10.1016/j.bios.2022.114290
   Luo D, 2022, CHEM SCI, V13, P5155, DOI 10.1039/d2sc00459c
   Miao P, 2020, ANAL CHEM, V92, P12700, DOI 10.1021/acs.analchem.0c03181
   Paydar S, 2022, SENSOR ACTUAT B-CHEM, V369, DOI 10.1016/j.snb.2022.132243
   Shi Y, 2018, NANOSCALE, V10, P4010, DOI 10.1039/c7nr07935d
   Wang GB, 2022, ANAL CHEM, V94, P15925, DOI 10.1021/acs.analchem.2c04712
   Wang XJ, 2022, J AM CHEM SOC, DOI [10.1021/jacs.1c11543J, 10.1021/jacs.1c11543]
   Wang YJ, 2021, NAT CHEM, V13, DOI 10.1038/s41557-021-00645-x
   Wang Z, 2021, ANGEW CHEM INT EDIT, V60, P12431, DOI 10.1002/anie.202016442
   Yang H, 2022, ANAL CHEM, V94, P16953, DOI 10.1021/acs.analchem.2c04589
   Yi DY, 2021, ANGEW CHEM INT EDIT, V60, P6300, DOI 10.1002/anie.202015979
   Zhang SY, 2022, CHEM ENG J, V450, DOI 10.1016/j.cej.2022.138268
   Zhao G, 2022, SENSOR ACTUAT B-CHEM, V350, DOI 10.1016/j.snb.2021.130834
   Zheng J, 2021, ANAL CHEM, V93, P10834, DOI 10.1021/acs.analchem.1c01077
   Zhu L, 2021, BIOSENS BIOELECTRON, V172, DOI 10.1016/j.bios.2020.112780
NR 30
TC 0
Z9 0
U1 7
U2 7
PU ELSEVIER SCIENCE SA
PI LAUSANNE
PA PO BOX 564, 1001 LAUSANNE, SWITZERLAND
EI 0925-4005
J9 SENSOR ACTUAT B-CHEM
JI Sens. Actuator B-Chem.
PD MAY 1
PY 2023
VL 382
AR 133486
DI 10.1016/j.snb.2023.133486
EA FEB 2023
PG 7
WC Chemistry, Analytical; Electrochemistry; Instruments & Instrumentation
WE Science Citation Index Expanded (SCI-EXPANDED)
SC Chemistry; Electrochemistry; Instruments & Instrumentation
GA E9BN1
UT WOS:000978411400001
DA 2023-06-30
ER

PT J
AU Ahn, J
   Kwon, S
   Jung, S
   Lee, WS
   Jeong, J
   Lim, H
   Shin, YB
   Lee, J
AF Ahn, Junhyoung
   Kwon, Soongeun
   Jung, Sanghee
   Lee, Wang Sik
   Jeong, Jinyoung
   Lim, Hyungjun
   Shin, Yong-Beom
   Lee, JaeJong
TI Fabrication of Pyrrole-Based Electrochemical Biosensor Platform Using
   Nanoimprint Lithography
SO ADVANCED MATERIALS INTERFACES
LA English
DT Article
DE conducting polymers; electrochemical biosensors; glucose detection;
   nanoimprint lithography; polypyrrole
ID CONDUCTING POLYMERS; POLYPYRROLE; PHOTOPOLYMERIZATION; ELECTRODE; CELLS;
   WATER
AB Many electrochemical biosensors are developed and widely used for the detection of biological responses. However, there is a limitation like increasing the surface area of the working electrode for the improvement of sensitivity. Nanoimprint lithography (NIL) is a simple method that uses stamp and UV or thermally curable resins for fabricating nanopatterns and nanostructures at low cost and with high throughput and high resolution. Therefore, the fabrication of a nanostructure on the working electrode using nanoimprint lithography can improve not only the sensitivity of a biosensor to biological responses by increasing the surface area of the working electrode but also the mass production of nanopatterned electrodes. Here, a conducting polymer-based UV-curable resin is aimed to develop and to use it to fabricate a uniform nanostructure on the working electrode. The 150 nm pillar patterns on a Pt electrode are created using polydimethylsiloxane stamps and KIMM ANT-6HO UV-NIL system and measured electrochemical signals using cyclic voltammetry. Furthermore, glucose oxidase is immobilized on the conducting polymer-imprinted electrode. The developed electrochemical biosensor successfully measures glucose levels across a dynamic range of 0.1 mu g mL(-1) to 200 mg mL(-1) under optimized conditions.
C1 [Ahn, Junhyoung; Kwon, Soongeun; Jung, Sanghee; Lim, Hyungjun; Lee, JaeJong] KIMM, Dept Nano Mfg Technol, 156 Gajeongbuk Ro, Daejeon 34103, South Korea.
   [Lee, Wang Sik; Jeong, Jinyoung] KRIBB, Hazards Monitoring Bionano Res Ctr, 125 Gwahak Ro, Daejeon 34141, South Korea.
   [Lee, Wang Sik; Jeong, Jinyoung; Lim, Hyungjun; Shin, Yong-Beom; Lee, JaeJong] UST, Dept Nanomech, 217 Gajeong Ro, Daejeon 34113, South Korea.
   [Shin, Yong-Beom] BioNano Hlth Guard Res Ctr, 125 Gwahak Ro, Daejeon 34141, South Korea.
C3 Korea Institute of Machinery & Materials (KIMM); Korea Research
   Institute of Bioscience & Biotechnology (KRIBB); University of Science &
   Technology (UST)
RP Lee, J (通讯作者)，KIMM, Dept Nano Mfg Technol, 156 Gajeongbuk Ro, Daejeon 34103, South Korea.; Lee, J (通讯作者)，UST, Dept Nanomech, 217 Gajeong Ro, Daejeon 34113, South Korea.
EM jjlee@kimm.re.kr
RI Lee, Jaejong/AAC-5426-2021
OI Lee, JaeJong/0000-0001-7684-2667
FU BioNano Health Guard Research Center
   [H-GUARD_2013M3A6B2078/2014M3A6B2060489]; Ministry of Science and ICT
   (MSIT) of Korea [2017M3A7B4041754]
FX This work was supported by BioNano Health Guard Research Center funded
   as Global Frontier Project (Grant No.
   H-GUARD_2013M3A6B2078/2014M3A6B2060489), and as Original Technology
   Development Project for Nanomaterials (Grant No. 2017M3A7B4041754) by
   the Ministry of Science and ICT (MSIT) of Korea.
CR Aydemir N, 2016, PHYS CHEM CHEM PHYS, V18, P8264, DOI 10.1039/c5cp06830d
   Barcelo S, 2016, NANO CONVERG, V3, DOI 10.1186/s40580-016-0081-y
   CHIANG CK, 1977, PHYS REV LETT, V39, P1098, DOI 10.1103/PhysRevLett.39.1098
   CHOU SY, 1995, APPL PHYS LETT, V67, P3114, DOI 10.1063/1.114851
   Eisazadeh H., 2007, WORLD J CHEM, V2, P67
   Hlaing H, 2012, SMALL, V8, P3443, DOI 10.1002/smll.201201267
   Huang CY, 2009, SMALL, V5, P583, DOI 10.1002/smll.200801197
   Jha SK, 2009, BIOSENS BIOELECTRON, V24, P2637, DOI 10.1016/j.bios.2009.01.024
   Jugovic B, 2016, INT J ELECTROCHEM SC, V11, P1152
   Kasem KK, 2008, PLATIN MET REV, V52, P100, DOI 10.1595/147106708X297855
   Kasisomayajula S, 2016, PROG ORG COAT, V101, P440, DOI 10.1016/j.porgcoat.2016.07.023
   Lakard B, 2011, BIOSENS BIOELECTRON, V26, P4139, DOI 10.1016/j.bios.2011.04.009
   Malhotra BD, 2006, ANAL CHIM ACTA, V578, P59, DOI 10.1016/j.aca.2006.04.055
   Minamimoto H, 2016, J PHYS CHEM C, V120, P16051, DOI 10.1021/acs.jpcc.5b12727
   Pallela R, 2016, BIOSENS BIOELECTRON, V85, P883, DOI 10.1016/j.bios.2016.05.092
   Ramanavicius A, 2006, ELECTROCHIM ACTA, V51, P6025, DOI 10.1016/j.electacta.2005.11.052
   Rinaldi AW, 2005, EUR POLYM J, V41, P2711, DOI 10.1016/j.eurpolymj.2005.05.029
   Samanta S, 2014, LANGMUIR, V30, P9397, DOI 10.1021/la501909r
   Sosnowska M, 2013, ANAL CHEM, V85, P7454, DOI 10.1021/ac401404d
   Strandwitz NC, 2010, LANGMUIR, V26, P5319, DOI 10.1021/la100913e
   Verma R, 2015, FOOD CHEM, V166, P568, DOI 10.1016/j.foodchem.2014.06.045
   Vernitskaya TV, 1997, RUSS CHEM REV, V66, P443, DOI [DOI 10.1070/RC1997v066n05ABEH000261, DOI 10.1070/RC1997V066N05ABEH000261]
   Yu CC, 2015, MICROELECTRON ENG, V132, P98, DOI 10.1016/j.mee.2014.10.015
   Zhang SH, 2015, RADIAT EFF DEFECT S, V170, P821, DOI 10.1080/10420150.2015.1116071
NR 24
TC 11
Z9 14
U1 5
U2 55
PU WILEY
PI HOBOKEN
PA 111 RIVER ST, HOBOKEN 07030-5774, NJ USA
SN 2196-7350
J9 ADV MATER INTERFACES
JI Adv. Mater. Interfaces
PD APR 23
PY 2018
VL 5
IS 8
AR 1701593
DI 10.1002/admi.201701593
PG 5
WC Chemistry, Multidisciplinary; Materials Science, Multidisciplinary
WE Science Citation Index Expanded (SCI-EXPANDED)
SC Chemistry; Materials Science
GA GD7AL
UT WOS:000430660700012
DA 2023-06-30
ER

PT J
AU Cui, L
   Hu, J
   Li, CC
   Wang, CM
   Zhang, CY
AF Cui, Lin
   Hu, Juan
   Li, Chen-chen
   Wang, Cheng-ming
   Zhang, Chun-yang
TI An electrochemical biosensor based on the enhanced quasi-reversible
   redox signal of prussian blue generated by self-sacrificial label of
   iron metal-organic framework
SO BIOSENSORS & BIOELECTRONICS
LA English
DT Article
DE Electrochemical biosensor; Quasi-reversible; Prussian blue;
   Self-sacrificial label; Iron metal-organic framework
ID POLYNUCLEOTIDE KINASE-ACTIVITY; TEMPLATE-DIRECTED SYNTHESIS; LAMBDA
   EXONUCLEASE; CATALYTIC-ACTIVITY; SENSITIVE DETECTION; AMPLIFIED
   DETECTION; SENSING PLATFORM; ACTIVITY ASSAY; POROUS CARBON;
   NANOPARTICLES
AB We develop for the first time a new electrochemical biosensor for signal-on detection of T4 polynucleotide kinase (PNK) based on the enhanced quasi-reversible redox signal of prussian blue generated by self-sacrificial label of iron metal-organic framework (FeMOF). The DNA hairpin probe modified with FeMOF@AuNPs at the 3'-thiol end acts as the substrate of PNK. The presence of PNK enables the 5'-phosphorylation of hairpin probe, which may subsequently function as the substrate of lambda exonuclease. Lambda exonuclease removes the 5' mononucleotides from the stem, unfolding the hairpin structure and releasing the single-stranded DNA (ssDNA). The resultant FeMOF@AuNP-modified ssDNA may specifically hybridize with the capture probe to form the double-strand DNA (dsDNA) duplex, enabling the immobilization of FeMOF on the electrode surface. The reaction of Fe3+ in the MOF with K4Fe(CN)(6) leads to the formation of prussian blue on the electrode surface and consequently the generation of a high electrochemical signal. This assay is very simple without the involvement of the pre-synthesized prussian blue which is unstable in neutral buffer, and the self-sacrificial label of FeMOF can achieve great signal amplification without the involvement of any extra functional materials. Due to the introduction of self-sacrificial label of FeMOF and the formation of prussian blue nanolayers with good quasi reversible cyclic voltammetric electrochemical activity, this biosensor exhibits high sensitivity and a large dynamic range. Moreover, this biosensor can be used to screen the PNK inhibitors, holding great potential in disease diagnosis and drug discovery.
C1 [Cui, Lin; Hu, Juan; Li, Chen-chen; Wang, Cheng-ming; Zhang, Chun-yang] Shandong Normal Univ, Shandong Prov Key Lab Clean Prod Fine Chem,Minist, Collaborat Innovat Ctr Functionalized Probes Chem, Coll Chem Chem Engn & Mat Sci,Key Lab Mol & Nano, Jinan 250014, Shandong, Peoples R China.
C3 Shandong Normal University
RP Zhang, CY (通讯作者)，Shandong Normal Univ, Shandong Prov Key Lab Clean Prod Fine Chem,Minist, Collaborat Innovat Ctr Functionalized Probes Chem, Coll Chem Chem Engn & Mat Sci,Key Lab Mol & Nano, Jinan 250014, Shandong, Peoples R China.
EM cyzhang@sdnu.edu.cn
RI Hu, Juan/AAK-1079-2021
OI Hu, Juan/0000-0003-0669-3146
FU National Natural Science Foundation of China [21325523, 21527811,
   21735003, 21605096]; Award for Team Leader Program of Taishan Scholars
   of Shandong Province, China
FX This work was supported by the National Natural Science Foundation of
   China (Grant Nos. 21325523, 21527811, 21735003 and 21605096), and the
   Award for Team Leader Program of Taishan Scholars of Shandong Province,
   China.
CR Ai LH, 2013, CHEM-EUR J, V19, P15105, DOI 10.1002/chem.201303051
   Allinson SL, 2010, FUTURE ONCOL, V6, P1031, DOI [10.2217/fon.10.40, 10.2217/FON.10.40]
   Ambrosi A, 2007, ANAL CHEM, V79, P5232, DOI 10.1021/ac070357m
   Bi WT, 2012, CHEM COMMUN, V48, P9162, DOI 10.1039/c2cc34727j
   Breslin C, 2009, MOL CELL BIOL, V29, P4653, DOI 10.1128/MCB.00677-09
   Brosh RM, 2007, NUCLEIC ACIDS RES, V35, P7527, DOI 10.1093/nar/gkm1008
   Chen WS, 2017, ADV FUNCT MATER, V27, DOI 10.1002/adfm.201605795
   Cui FJ, 2015, RSC ADV, V5, P98215, DOI 10.1039/c5ra18589k
   Cui L, 2018, BIOSENS BIOELECTRON, V99, P1, DOI 10.1016/j.bios.2017.07.028
   Cui L, 2015, ANAL CHEM, V87, P10635, DOI 10.1021/acs.analchem.5b03287
   Cui L, 2014, ACS APPL MATER INTER, V6, P16210, DOI 10.1021/am504367t
   Cui L, 2012, SENSOR ACTUAT B-CHEM, V161, P641, DOI 10.1016/j.snb.2011.10.083
   Ding B, 2016, CHEMELECTROCHEM, V3, P668, DOI 10.1002/celc.201500536
   Du J, 2014, ANAL CHEM, V86, P8481, DOI 10.1021/ac502240c
   Feng C, 2018, ANAL CHEM, V90, P2810, DOI 10.1021/acs.analchem.7b04924
   Feng DW, 2012, ANGEW CHEM INT EDIT, V51, P10307, DOI 10.1002/anie.201204475
   Furukawa H, 2013, SCIENCE, V341, P974, DOI 10.1126/science.1230444
   Haghighi B, 2010, SENSOR ACTUAT B-CHEM, V147, P270, DOI 10.1016/j.snb.2010.03.020
   Horcajada P, 2007, CHEM COMMUN, P2820, DOI 10.1039/b704325b
   Hou T, 2014, ANAL CHEM, V86, P884, DOI 10.1021/ac403458b
   Hu J, 2017, ANAL CHEM, V89, P12992, DOI 10.1021/acs.analchem.7b04065
   Jiang C, 2013, ANAL CHIM ACTA, V766, P88, DOI 10.1016/j.aca.2012.12.034
   Jiang HX, 2014, BIOSENS BIOELECTRON, V55, P133, DOI 10.1016/j.bios.2013.12.001
   Jiang ZW, 2015, ANAL CHEM, V87, P12177, DOI 10.1021/acs.analchem.5b03058
   Jiao HP, 2012, CHEM COMMUN, V48, P7862, DOI 10.1039/c2cc32644b
   Koncki R, 2002, CRIT REV ANAL CHEM, V32, P79, DOI 10.1080/10408340290765452
   Kong B, 2015, CHEM SOC REV, V44, P7997, DOI 10.1039/c5cs00397k
   Lai GS, 2009, ANAL CHEM, V81, P9730, DOI 10.1021/ac901996a
   Li JP, 2012, ANAL CHEM, V84, P1888, DOI 10.1021/ac2026817
   Li K. W, 2014, EMBO J, V21, P3873
   Li X, 2017, ANAL CHEM, V89, P2369, DOI 10.1021/acs.analchem.6b04184
   Li YQ, 2014, ANAL METHODS-UK, V6, P2157, DOI 10.1039/c3ay41820k
   LILLEHAUG JR, 1975, BIOCHEMISTRY-US, V14, P1225, DOI 10.1021/bi00677a021
   Lin L, 2013, ANAL CHEM, V85, P334, DOI 10.1021/ac302875p
   Lin L, 2011, ANAL CHEM, V83, P8396, DOI 10.1021/ac200593g
   Liu JW, 2014, CHEM SOC REV, V43, P6011, DOI 10.1039/c4cs00094c
   Liu YL, 2013, ANALYST, V138, P4526, DOI 10.1039/c3an00560g
   Ma CB, 2013, ANAL BIOCHEM, V443, P166, DOI 10.1016/j.ab.2013.09.006
   McKinlay AC, 2013, CHEM MATER, V25, P1592, DOI 10.1021/cm304037x
   Miao P, 2011, BIOSENS BIOELECTRON, V27, P178, DOI 10.1016/j.bios.2011.06.047
   Orellana-Tavra C, 2015, CHEM COMMUN, V51, P13878, DOI 10.1039/c5cc05237h
   Peng YL, 2013, RSC ADV, V3, P18128, DOI 10.1039/c3ra43315c
   Rasouli-Nia A, 2004, P NATL ACAD SCI USA, V101, P6905, DOI 10.1073/pnas.0400099101
   Ricci F, 2003, BIOSENS BIOELECTRON, V18, P165, DOI 10.1016/S0956-5663(02)00169-0
   Sarkar S, 2014, CRYSTENGCOMM, V16, P2634, DOI 10.1039/c3ce42229a
   Sharma S, 2006, BIOCHEM J, V398, P319, DOI 10.1042/BJ20060450
   Shen J, 2010, NAT GENET, V42, P245, DOI 10.1038/ng.526
   Shen WJ, 2015, ANAL CHEM, V87, P11345, DOI 10.1021/acs.analchem.5b02694
   Song CX, 2015, CHEM COMMUN, V51, P1815, DOI 10.1039/c4cc08991j
   Su S, 2017, ACS APPL MATER INTER, V9, P12773, DOI 10.1021/acsami.7b01141
   Su YY, 2016, ACS APPL MATER INTER, V8, P17038, DOI 10.1021/acsami.6b01147
   Surble S, 2006, CHEM COMMUN, P284, DOI 10.1039/b512169h
   Tang ZW, 2005, NUCLEIC ACIDS RES, V33, DOI 10.1093/nar/gni096
   Tao MJ, 2015, ANAL BIOCHEM, V485, P18, DOI 10.1016/j.ab.2015.05.024
   Taylor-Pashow KML, 2009, J AM CHEM SOC, V131, P14261, DOI 10.1021/ja906198y
   Wang GF, 2014, ANALYST, V139, P3895, DOI 10.1039/c4an00499j
   Wang MH, 2018, BIOSENS BIOELECTRON, V113, P16, DOI 10.1016/j.bios.2018.04.050
   Wang M, 2014, ANAL CHEM, V86, P5606, DOI 10.1021/ac5010376
   Whitehouse CJ, 2001, CELL, V104, P107, DOI 10.1016/S0092-8674(01)00195-7
   Wiederhold L, 2004, MOL CELL, V15, P209, DOI 10.1016/j.molcel.2004.06.003
   Yin HS, 2015, BIOSENS BIOELECTRON, V66, P266, DOI 10.1016/j.bios.2014.11.026
   Zhang JW, 2014, CHEM COMMUN, V50, P1092, DOI 10.1039/c3cc48398c
   Zhang Q, 2017, ANAL CHEM, V89, P12145, DOI 10.1021/acs.analchem.7b02784
   Zhang QM, 2016, SENSOR ACTUAT B-CHEM, V225, P151, DOI 10.1016/j.snb.2015.11.033
   Zhang QM, 2015, ANAL METHODS-UK, V7, P9984, DOI 10.1039/c5ay02295a
   Zhou L, 2015, ANALYST, V140, P5450, DOI 10.1039/c5an01032b
   Zhou S, 2017, CHEM MATER, V29, P7103, DOI 10.1021/acs.chemmater.7b03211
   Zhuang JY, 2015, ACS APPL MATER INTER, V7, P8330, DOI 10.1021/acsami.5b01923
   Zou F, 2014, ADV MATER, V26, P6622, DOI 10.1002/adma.201402322
NR 69
TC 64
Z9 64
U1 18
U2 444
PU ELSEVIER ADVANCED TECHNOLOGY
PI OXFORD
PA OXFORD FULFILLMENT CENTRE THE BOULEVARD, LANGFORD LANE, KIDLINGTON,
   OXFORD OX5 1GB, OXON, ENGLAND
SN 0956-5663
EI 1873-4235
J9 BIOSENS BIOELECTRON
JI Biosens. Bioelectron.
PD DEC 30
PY 2018
VL 122
BP 168
EP 174
DI 10.1016/j.bios.2018.09.061
PG 7
WC Biophysics; Biotechnology & Applied Microbiology; Chemistry, Analytical;
   Electrochemistry; Nanoscience & Nanotechnology
WE Science Citation Index Expanded (SCI-EXPANDED)
SC Biophysics; Biotechnology & Applied Microbiology; Chemistry;
   Electrochemistry; Science & Technology - Other Topics
GA GY3YQ
UT WOS:000448493800021
PM 30265966
DA 2023-06-30
ER

PT J
AU Stoytcheva, M
   Zlatev, R
   Velkova, Z
   Valdez, B
   Ovalle, M
   Petkov, L
AF Stoytcheva, Margarita
   Zlatev, Roumen
   Velkova, Zdravka
   Valdez, Benjamin
   Ovalle, Marcela
   Petkov, Lubomir
TI Hybrid electrochemical biosensor for organophosphorus pesticides
   quantification
SO ELECTROCHIMICA ACTA
LA English
DT Article
DE Hybrid biosensor; Acetylcholinesterase; Arthrobacter globiformis;
   Organophosphorus pesticides
ID AMPEROMETRIC SENSOR; ENZYME-INHIBITION; ACIDITHIOBACILLUS-FERROOXIDANS;
   MICROBIAL BIOSENSOR; PART II; HYDROLASE; POLYANILINE; HYDROLYSIS;
   ELECTRODES; OXIDASE
AB An electrochemical biosensor for organophosphorus (OP) pesticides trace level concentrations determination was developed and characterized. It integrates a hybrid biorecognition element consisting of immobilized Arthrobacter globiformis and free acetylcholinesterase (ACh) with a Clark type oxygen probe transducer. The bacteria convert the ACh-generated choline to betaine with oxygen consumption measured as a Clark probe current change. This change representing the sensor response correlates to the concentration of the OP pesticides inhibiting the Ach-catalyzed acetylcholine hydrolysis to choline. The conditions for maximal sensor response to choline were optimized according to the methodology of design of experiments. The analytical performances of the enzyme substrate determination in a wide concentration range (0.1 -20 mu mol dm(-3) of acetylcholine) and different ACh activities were established. It was demonstrated that the biosensor ensures reproducible, accurate and reliable chlorophos quantification reaching a limit of detection (LOD) of 1 nmol dm(-3) and a sensitivity of 0.0252 mu A/p(mol dm(-3)) under optimal experimental conditions. The biosensor response time is 200 sand the storage stability is t(L50) = 49 days for the bacterial membrane at ambient temperature. The device is reusable, the bacterial membrane being not affected by OR The biosensor was applied to chlorophos determination in contaminated milk. (C) 2008 Elsevier Ltd. All rights reserved.
C1 [Stoytcheva, Margarita; Zlatev, Roumen; Valdez, Benjamin; Ovalle, Marcela] Univ Autonoma Baja California, Inst Ingn, Mexicali 21280, Baja California, Mexico.
   [Velkova, Zdravka] Univ Food Technol, Dept Inorgan & Phys Chem, Plovdiv 4002, Bulgaria.
   [Petkov, Lubomir] Univ Chem Technol & Met, Dept Technol Inorgan & Electrochem Prod, Sofia 1756, Bulgaria.
C3 Universidad Autonoma de Baja California; University of Food Technology -
   Bulgaria; University of Chemical Technology & Metallurgy - Bulgaria
RP Stoytcheva, M (通讯作者)，Univ Autonoma Baja California, Inst Ingn, Blvd B Juarez & Calle Normal S-N,Col Insurgentes, Mexicali 21280, Baja California, Mexico.
EM margarita@iing.mxl.uabc.mx
RI Zlatev, Roumen/O-8874-2019; Valdez, Benjamin/E-2516-2018; Ovalle,
   Marcela Dr./B-8682-2009; Stoytcheva, Margarita/A-6530-2018
OI Zlatev, Roumen/0000-0003-3027-8866; Valdez,
   Benjamin/0000-0002-6788-7545; Ovalle, Marcela Dr./0000-0002-2698-7531;
   Stoytcheva, Margarita/0000-0002-8281-9823
FU Secretaria de Educacion Superior, Programa de Mejoramiento del
   Profesorado [PROM EP/103-5/08/0181]
FX This work was supported by the grant from Secretaria de Educacion
   Superior, Programa de Mejoramiento del Profesorado (PROM
   EP/103-5/08/0181), Mexico.
CR Anzai JI, 2006, YAKUGAKU ZASSHI, V126, P1301, DOI 10.1248/yakushi.126.1301
   BOEHRINGERMANNH, 1989, METHODS BIOCH ANAL F
   Centers for Disease Control and Prevention, 2005, 3 NAT REP HUM EXP EN
   Cheng FZ, 2007, AGR ECON-BLACKWELL, V36, P233, DOI 10.1111/j.1574-0862.2007.00201.x
   Chough SH, 2002, ELECTROANAL, V14, P273, DOI 10.1002/1521-4109(200202)14:4<273::AID-ELAN273>3.3.CO;2-X
   CONN HJ, 1947, J BACTERIOL, V54, P291, DOI 10.1128/JB.54.3.291-303.1947
   DUMAS DP, 1989, BIOTECHNOL APPL BIOC, V11, P235
   DUMAS DP, 1989, J BIOL CHEM, V264, P19659
   DUMAS DP, 1990, ARCH BIOCHEM BIOPHYS, V277, P155, DOI 10.1016/0003-9861(90)90564-F
   Everett WR, 1999, ANAL LETT, V32, P1, DOI 10.1080/00032719908542594
   FEDOROV VV, 1972, THEORY OPTIMAL EXPT
   Ghindilis AL, 1996, BIOSENS BIOELECTRON, V11, P873, DOI 10.1016/0956-5663(96)89436-X
   Gogol EV, 2000, TALANTA, V53, P379, DOI 10.1016/S0039-9140(00)00507-5
   IKUTA S, 1977, J BIOCHEM-TOKYO, V82, P1741, DOI 10.1093/oxfordjournals.jbchem.a131872
   Ivanov AN, 2003, IEEE SENS J, V3, P333, DOI 10.1109/JSEN.2003.814647
   JEANNOT R, 2006, CHROMATOGRAPHIC ANAL, pCH23
   LAUTIE A, 1978, J RAMAN SPECTROSC, V7, P337, DOI 10.1002/jrs.1250070610
   Lei Y, 2005, J AGR FOOD CHEM, V53, P524, DOI 10.1021/jf048943t
   Lei Y, 2004, BIOTECHNOL BIOENG, V85, P706, DOI 10.1002/bit.20022
   Lei Y, 2006, SENSORS-BASEL, V6, P466, DOI 10.3390/s6040466
   Li XH, 2007, ELECTROANAL, V19, P2551, DOI 10.1002/elan.200703965
   Mazzei F, 1996, ANAL CHIM ACTA, V336, P67, DOI 10.1016/S0003-2670(96)00378-9
   MICHEL HO, 1951, J BIOL CHEM, V190, P119
   Mulchandani A, 1998, ANAL CHEM, V70, P4140, DOI 10.1021/ac9805201
   Mulchandani A, 2001, BIOSENS BIOELECTRON, V16, P225, DOI 10.1016/S0956-5663(01)00126-9
   Mulchandani P, 2001, ENVIRON SCI TECHNOL, V35, P2562, DOI 10.1021/es001773q
   Mulchandani P, 2001, BIOSENS BIOELECTRON, V16, P433, DOI 10.1016/S0956-5663(01)00157-9
   Mulchandani P, 2006, ANAL CHIM ACTA, V568, P217, DOI 10.1016/j.aca.2005.11.063
   MUNNECKE DM, 1980, J AGR FOOD CHEM, V28, P105, DOI 10.1021/jf60227a025
   Nachmansohn D., 1959, CHEM MOL BASIS NERVE
   Noguer T, 1999, FIELD ANAL CHEM TECH, V3, P171
   Prieto-Simon B, 2006, SENSORS-BASEL, V6, P1161, DOI 10.3390/s6101161
   Reybier K, 2002, TALANTA, V56, P1015, DOI 10.1016/S0039-9140(01)00588-4
   Richins RD, 1997, NAT BIOTECHNOL, V15, P984, DOI 10.1038/nbt1097-984
   Rodriguez-Mozaz S, 2004, PURE APPL CHEM, V76, P723, DOI 10.1351/pac200476040723
   ROTHENBERG MA, 1947, J BIOL CHEM, V168, P223
   Sacks V, 2000, ANAL CHEM, V72, P2055, DOI 10.1021/ac9911488
   SCHLECHT PC, 1994, NIOSH MANUAL ANAL ME
   Snejdarkova M, 2004, ANAL CHIM ACTA, V514, P79, DOI 10.1016/j.aca.2004.03.019
   Sole S, 2003, CRIT REV ANAL CHEM, V33, P89, DOI 10.1080/727072334
   Sole S, 2003, CRIT REV ANAL CHEM, V33, P127, DOI 10.1080/714859184
   STOYTCHEVA M, 1994, ANAL LETT, V27, P3065, DOI 10.1080/00032719408000311
   STOYTCHEVA M, 2008, 214 ECS M HON OCT 12
   Stoytcheva M, 2006, BIOSENS BIOELECTRON, V22, P1, DOI 10.1016/j.bios.2005.11.013
   Thevenot DR, 1999, PURE APPL CHEM, V71, P2333, DOI 10.1351/pac199971122333
   TRANMINH C, 1985, ION SEL ELECTRODE R, V7, P41
   Turdean G, 2002, CAN J CHEM, V80, P315, DOI 10.1139/V02-021
   van Emon J. M., 2006, IMMUNOASSAY OTHER BI
   Wang J, 2003, BIOSENS BIOELECTRON, V18, P255, DOI 10.1016/S0956-5663(02)00178-1
   WILSON IB, 1961, J BIOL CHEM, V236, P2292
   Zlatev R, 2006, BIOSENS BIOELECTRON, V21, P1493, DOI 10.1016/j.bios.2005.07.007
   Zlatev R, 2006, BIOSENS BIOELECTRON, V21, P1501, DOI 10.1016/j.bios.2005.07.004
NR 52
TC 33
Z9 34
U1 2
U2 23
PU PERGAMON-ELSEVIER SCIENCE LTD
PI OXFORD
PA THE BOULEVARD, LANGFORD LANE, KIDLINGTON, OXFORD OX5 1GB, ENGLAND
SN 0013-4686
EI 1873-3859
J9 ELECTROCHIM ACTA
JI Electrochim. Acta
PD FEB 15
PY 2009
VL 54
IS 6
BP 1721
EP 1727
DI 10.1016/j.electacta.2008.09.063
PG 7
WC Electrochemistry
WE Science Citation Index Expanded (SCI-EXPANDED)
SC Electrochemistry
GA 408NN
UT WOS:000263441800010
DA 2023-06-30
ER

PT J
AU Lu, YL
   Li, HL
   Zhuang, SL
   Zhang, DM
   Zhang, Q
   Zhou, J
   Dong, SY
   Liu, QJ
   Wang, P
AF Lu, Yanli
   Li, Hongliang
   Zhuang, Shulin
   Zhang, Diming
   Zhang, Qian
   Zhou, Jie
   Dong, Siyuan
   Liu, Qingjun
   Wang, Ping
TI Olfactory biosensor using odorant-binding proteins from honeybee:
   Ligands of floral odors and pheromones detection by electrochemical
   impedance
SO SENSORS AND ACTUATORS B-CHEMICAL
LA English
DT Article
DE Odorant-binding protein; Olfactory biosensor; Impedance; Molecular
   docking; Impedance model; Honeybee
ID FIELD-EFFECT TRANSISTORS; RECEPTOR; INSECT; IDENTIFICATION; RECOGNITION;
   EXPRESSION; SENSOR; ARRAY; BEE
AB By mimicking biological olfaction, biosensors have been used for the detection of important ligands in complex environments. An olfactory biosensor based on odorant-binding proteins (OBPs) was designed by immobilizing honeybee OBPs (Acer-ASP2) on the interdigitated golden electrodes, with its ligands of floral odors and pheromones detected by electrochemical impedance sensing. The relative decrease of charge transfer resistance of the biosensor proportional to the logarithm of ligand concentration from 10(-6) M to 10(-3) M. To explore the molecular recognition processes of the biosensor the tertiary structure of Acer-ASP2 was modeled and the protein-ligand interactions were investigated by the molecular docking. The docking results verified the validity of experiments and presented related surrounding residues of the protein. According to the special hydrophobic cavity of Acer-ASP2 structure, impedance model was discussed to explain the correlations between changes of protein conformations and electrical impedance. The OBP-based biosensor provides a promising approach for chemical molecular sensing, as well as for precise binding functions investigating of this kind of special olfactory proteins. (C) 2013 Elsevier B. V. All rights reserved.
C1 [Lu, Yanli; Zhang, Diming; Zhang, Qian; Zhou, Jie; Dong, Siyuan; Liu, Qingjun; Wang, Ping] Zhejiang Univ, Dept Biomed Engn, Key Lab Biomed Engn Educ Minist, Biosensor Natl Special Lab, Hangzhou 310027, Zhejiang, Peoples R China.
   [Li, Hongliang] China Jiliang Univ, Coll Life Sci, Hangzhou 310018, Zhejiang, Peoples R China.
   [Zhuang, Shulin] Zhejiang Univ, Coll Environm & Resource Sci, Hangzhou 310058, Zhejiang, Peoples R China.
C3 Zhejiang University; China Jiliang University; Zhejiang University
RP Liu, QJ (通讯作者)，Zhejiang Univ, Dept Biomed Engn, Key Lab Biomed Engn Educ Minist, Biosensor Natl Special Lab, Hangzhou 310027, Zhejiang, Peoples R China.
EM qjliu@zju.edu.cn
RI Li, Hong-Liang/ABF-4004-2020; Lu, Yanli/AAP-3852-2020; Zhou,
   Jiefeng/HOC-8648-2023; Zhuang, Shulin/L-1999-2013
OI Li, Hong-Liang/0000-0001-7094-2472; Lu, Yanli/0000-0003-4577-1936; Zhou,
   Jiefeng/0000-0001-9842-2698; Zhuang, Shulin/0000-0002-7774-7239; Zhang,
   Diming/0000-0001-6256-5638; Zhang, Qian/0000-0001-9924-6024
FU National Natural Science Foundation of China [81071226, 31228008,
   21277122]; Zhejiang Provincial Natural Science Foundation of China for
   Distinguished Young Scholars [LR13H180002]
FX This work was supported by the National Natural Science Foundation of
   China (Grant Nos. 81071226, 31228008, 21277122), the Zhejiang Provincial
   Natural Science Foundation of China for Distinguished Young Scholars
   (Grant No. LR13H180002).
CR Alfinito E, 2010, MICROELECTRON J, V41, P718, DOI 10.1016/j.mejo.2010.07.006
   Alfinito E, 2008, NANOTECHNOLOGY, V19, DOI 10.1088/0957-4484/19/6/065202
   Briand L, 2001, EUR J BIOCHEM, V268, P752, DOI 10.1046/j.1432-1327.2001.01927.x
   Capone S, 2009, IEEE SENSOR, P1758, DOI 10.1109/ICSENS.2009.5398471
   Corin K, 2011, PLOS ONE, V6, DOI 10.1371/journal.pone.0025067
   Dal Monte M, 1993, CHEM SENSES, V18, P713
   Di Pietrantonio F, 2013, BIOSENS BIOELECTRON, V41, P328, DOI 10.1016/j.bios.2012.08.046
   Fan J, 2011, GENET MOL RES, V10, P3056, DOI 10.4238/2011.December.8.2
   Foret S, 2006, GENOME RES, V16, P1404, DOI 10.1101/gr.5075706
   Heller DA, 2011, P NATL ACAD SCI USA, V108, P8544, DOI 10.1073/pnas.1005512108
   Hou YX, 2005, LANGMUIR, V21, P4058, DOI 10.1021/la0471801
   Kaiser L, 2008, P NATL ACAD SCI USA, V105, P15726, DOI 10.1073/pnas.0804766105
   Ko HJ, 2008, BIOSENS BIOELECTRON, V23, P1017, DOI 10.1016/j.bios.2007.10.008
   Kuang ZF, 2010, ACS NANO, V4, P452, DOI 10.1021/nn901365g
   Leal WS, 2005, TOP CURR CHEM, V240, P1, DOI 10.1007/b98314
   Lescop E, 2009, BIOCHEMISTRY-US, V48, P2431, DOI 10.1021/bi802300k
   Li HL, 2008, J CHEM ECOL, V34, P1593, DOI 10.1007/s10886-008-9559-3
   Li HL, 2013, INT J BIOL MACROMOL, V56, P114, DOI 10.1016/j.ijbiomac.2013.01.032
   Lisdat F, 2008, ANAL BIOANAL CHEM, V391, P1555, DOI 10.1007/s00216-008-1970-7
   Liu QJ, 2013, BIOSENS BIOELECTRON, V40, P174, DOI 10.1016/j.bios.2012.07.011
   Liu QJ, 2010, BIOSENS BIOELECTRON, V25, P2212, DOI 10.1016/j.bios.2010.02.024
   Peeters M, 2012, SENSOR ACTUAT B-CHEM, V171, P602, DOI 10.1016/j.snb.2012.05.040
   PELOSI P, 1982, BIOCHEM J, V201, P245, DOI 10.1042/bj2010245
   Pelosi P, 2005, CHEM SENSES, V30, pI291, DOI 10.1093/chemse/bjh229
   Rains GC, 2008, TRENDS BIOTECHNOL, V26, P288, DOI 10.1016/j.tibtech.2008.02.007
   Ramoni R, 2008, J PHYS-CONDENS MAT, V20, DOI 10.1088/0953-8984/20/47/474201
   Ramoni R, 2007, J PHYS-CONDENS MAT, V19, DOI 10.1088/0953-8984/19/39/395012
   Repasky KS, 2006, APPL OPTICS, V45, P1839, DOI 10.1364/AO.45.001839
   Rodriguez MC, 2005, CHEM COMMUN, P4267, DOI 10.1039/b506571b
   Sankaran S, 2011, BIOSENS BIOELECTRON, V26, P3103, DOI 10.1016/j.bios.2010.07.122
   SAUER AE, 1992, CHEM SENSES, V17, P543, DOI 10.1093/chemse/17.5.543
   Schoning MJ, 2002, ANALYST, V127, P1137, DOI 10.1039/b204444g
   Schroth P, 1999, ELECTROCHIM ACTA, V44, P3821, DOI 10.1016/S0013-4686(99)00088-2
   Sung JH, 2006, BIOSENS BIOELECTRON, V21, P1981, DOI 10.1016/j.bios.2005.10.002
   Vieira FG, 2011, GENOME BIOL EVOL, V3, P476, DOI 10.1093/gbe/evr033
   VOGT RG, 1981, NATURE, V293, P161, DOI 10.1038/293161a0
   VOGT RG, 1991, J NEUROBIOL, V22, P74, DOI 10.1002/neu.480220108
   Wehrenfennig C, 2013, PHYS STATUS SOLIDI A, V210, P932, DOI 10.1002/pssa.201200784
   Wei H, 2008, PHYS LETT B, V663, P1, DOI 10.1016/j.physletb.2008.03.048
   Wei Y, 2008, BBA-PROTEINS PROTEOM, V1784, P666, DOI 10.1016/j.bbapap.2008.01.012
   Zhang Y, 1997, P NATL ACAD SCI USA, V94, P12162, DOI 10.1073/pnas.94.22.12162
   Zhang Y, 2008, BMC GENOMICS, V9, DOI [10.1186/1471-2164-9-S2-S27, 10.1186/1471-2105-9-40, 10.1186/1471-2164-9-203]
NR 42
TC 48
Z9 50
U1 2
U2 119
PU ELSEVIER SCIENCE SA
PI LAUSANNE
PA PO BOX 564, 1001 LAUSANNE, SWITZERLAND
EI 0925-4005
J9 SENSOR ACTUAT B-CHEM
JI Sens. Actuator B-Chem.
PD MAR
PY 2014
VL 193
BP 420
EP 427
DI 10.1016/j.snb.2013.11.045
PG 8
WC Chemistry, Analytical; Electrochemistry; Instruments & Instrumentation
WE Science Citation Index Expanded (SCI-EXPANDED)
SC Chemistry; Electrochemistry; Instruments & Instrumentation
GA 295JY
UT WOS:000330113600060
DA 2023-06-30
ER

PT J
AU Guo, ZZ
   Zine, N
   Balaguer, P
   Zhang, AD
   Namour, P
   Lagarde, F
   Jaffrezic-Renault, N
AF Guo, Zhenzhong
   Zine, Nadia
   Balaguer, Patrick
   Zhang, Aidong
   Namour, Philippe
   Lagarde, Florence
   Jaffrezic-Renault, Nicole
TI Electrochemical Estrogen Receptor a based Biosensor for Label-Free
   Detection of Estradiol
SO ELECTROANALYSIS
LA English
DT Article
DE Estradiol; Estrogen receptor; Square-wave voltammetry; NTA-copper
   complex
ID IMMOBILIZED GOLD ELECTRODE; GLASSY-CARBON ELECTRODE; 17-BETA-ESTRADIOL;
   FILM; IDENTIFICATION; NANOPARTICLES; HEALTH; WATER
AB We describe a new electrochemical biosensor based on estrogen receptor (ER-) for label-free detection of 17-estradiol, a model of endocrine-disrupting compounds. ER- is coupled onto the gold electrode through its 6-His tag and NTA-copper complex. After interaction of estradiol with ER-, the biosensor presents a well-defined peak at +500mV due to estradiol oxidation (E17 peak). The linear range of detection is from 1fM to 1nM and the detection limit is 1fM. Good selectivity was obtained for interfering substances at nanomolar level, for concentration of E17 up to 0.1pM. The E17 was detected in hospital effluents.
C1 [Guo, Zhenzhong; Zine, Nadia; Namour, Philippe; Lagarde, Florence; Jaffrezic-Renault, Nicole] Univ Lyon, Inst Analyt Sci, CNRS, UMR 5280, F-69100 Villeurbanne, France.
   [Balaguer, Patrick] IRCM, F-34298 Montpellier, France.
   [Zhang, Aidong] Huazhong Normal Univ, Key Lab Pesticides & Chem Biol, Wuhan 430079, Peoples R China.
C3 Centre National de la Recherche Scientifique (CNRS); CNRS - Institute of
   Chemistry (INC); Institut National de la Sante et de la Recherche
   Medicale (Inserm); Universite de Montpellier; UNICANCER; Institut
   Regional du Cancer Montpellier / Val d'Aurelle (ICM); Central China
   Normal University
RP Jaffrezic-Renault, N (通讯作者)，Univ Lyon, Inst Analyt Sci, CNRS, UMR 5280, 5 Rue La Doua, F-69100 Villeurbanne, France.
EM nicole.jaffrezic@univ-lyon1.fr
RI Lagarde, Florence/K-1505-2016; Balaguer, Patrick/I-2973-2016; Guo,
   zhenzhong/L-1380-2015; NAMOUR, Philippe/R-2159-2019; Jaffrezic-Renault,
   Nicole J/J-4154-2017
OI Guo, zhenzhong/0000-0003-0457-2164; NAMOUR,
   Philippe/0000-0003-4252-4913; Jaffrezic-Renault, Nicole
   J/0000-0003-1354-9273
FU EGIDE through PHC XU GUANG QI [25982SG]; China Scholarship Council for
   Zhenzhong Guo's doctoral grant; European Communities for IRSES Project
   NANODEV
FX The authors thank EGIDE for financial support through PHC XU GUANG QI
   (No 25982SG), the China Scholarship Council for Zhenzhong Guo's doctoral
   grant and the European Communities for IRSES Project NANODEV. Dr A.
   Baraket is acknowledged for fluorescence measurements. Dr H.
   Korri-Youssoufi is warmly thanked for fruitful discussions.
CR Chebil S, 2010, BIOSENS BIOELECTRON, V26, P736, DOI 10.1016/j.bios.2010.06.048
   Eiler S, 2001, PROTEIN EXPRES PURIF, V22, P165, DOI 10.1006/prep.2001.1409
   Gomes R., 2012, IMPACTS ENDOCRINE DI
   Haddour N, 2005, J AM CHEM SOC, V127, P5752, DOI 10.1021/ja050390v
   Hao GG, 2011, J EXP NANOSCI, V6, P13, DOI 10.1080/17458081003752988
   He Q, 2003, MAT SCI ENG C-BIO S, V23, P621, DOI 10.1016/S0928-4931(03)00053-5
   Hou YX, 2005, LANGMUIR, V21, P4058, DOI 10.1021/la0471801
   Kim BK, 2012, J ELECTROANAL CHEM, V671, P106, DOI 10.1016/j.jelechem.2012.02.022
   Kim YS, 2007, BIOSENS BIOELECTRON, V22, P2525, DOI 10.1016/j.bios.2006.10.004
   Latini G, 2010, MINI-REV MED CHEM, V10, P846, DOI 10.2174/138955710791608271
   Lemaire G, 2006, TOXICOL SCI, V91, P501, DOI 10.1093/toxsci/kfj173
   Lin XQ, 2006, BIOSENS BIOELECTRON, V22, P253, DOI 10.1016/j.bios.2006.01.005
   Lin ZY, 2012, ANALYST, V137, P819, DOI 10.1039/c1an15856b
   Liscio C, 2009, ENVIRON POLLUT, V157, P2716, DOI 10.1016/j.envpol.2009.04.034
   Liu XQ, 2007, ANAL CHIM ACTA, V594, P184, DOI 10.1016/j.aca.2007.05.043
   Liu XQ, 2010, BIOSENS BIOELECTRON, V25, P1467, DOI 10.1016/j.bios.2009.10.047
   Mnif W, 2007, TOXICOL LETT, V170, P19, DOI 10.1016/j.toxlet.2006.11.016
   Ngundi MM, 2003, ELECTROCHEM COMMUN, V5, P61, DOI 10.1016/S1388-2481(02)00538-6
   Owen R, 2012, NATURE, V485, P441, DOI 10.1038/485441a
   Saal FSV, 2012, MOL CELL ENDOCRINOL, V354, P74, DOI 10.1016/j.mce.2012.01.001
   Segner H, 2003, ECOTOX ENVIRON SAFE, V54, P302, DOI 10.1016/S0147-6513(02)00039-8
   Song JC, 2008, J APPL ELECTROCHEM, V38, P833, DOI 10.1007/s10800-008-9520-8
   Wang L, 2012, ENVIRON POLLUT, V165, P241, DOI 10.1016/j.envpol.2011.10.005
   Xia W, 2010, BIOSENS BIOELECTRON, V25, P2253, DOI 10.1016/j.bios.2010.03.004
   Yang MH, 2006, J ENVIRON SCI HEAL C, V24, P183, DOI 10.1080/10590500600936474
   Yuan LH, 2011, BIOSENS BIOELECTRON, V29, P29, DOI 10.1016/j.bios.2011.07.058
NR 26
TC 4
Z9 6
U1 2
U2 58
PU WILEY-V C H VERLAG GMBH
PI WEINHEIM
PA BOSCHSTRASSE 12, D-69469 WEINHEIM, GERMANY
SN 1040-0397
EI 1521-4109
J9 ELECTROANAL
JI Electroanalysis
PD JUL
PY 2013
VL 25
IS 7
BP 1765
EP 1772
DI 10.1002/elan.201300163
PG 8
WC Chemistry, Analytical; Electrochemistry
WE Science Citation Index Expanded (SCI-EXPANDED)
SC Chemistry; Electrochemistry
GA 261JV
UT WOS:000327662000028
DA 2023-06-30
ER

PT J
AU Wang, XY
   Zhang, Y
   Banks, CE
   Chen, QY
   Ji, XB
AF Wang, Xiaoyan
   Zhang, Yun
   Banks, Craig E.
   Chen, Qiyuan
   Ji, Xiaobo
TI Non-enzymatic amperometric glucose biosensor based on nickel
   hexacyanoferrate nanoparticle film modified electrodes
SO COLLOIDS AND SURFACES B-BIOINTERFACES
LA English
DT Article
DE Nickel hexacyanoferrate; Electro-deposition; Biosensor; Glucose;
   Non-enzymatic
AB A non-enzymatic amperometric glucose biosensor based on the modification of functional nickel hexacyanoferrate nanoparticles was prepared via electrochemical deposition. The electrochemical deposition of the nickel hexacyanoferrate nanoparticles was obtained by potential cycling in a solution containing nickel (II) and hexacyanoferrate (III) producing a modified surface with a high degree of uniformity. The modified electrode is exemplified towards the non-enzymatic sensing of glucose where using cyclic voltammetry and amperometry. low micro-molar up to milli-molar glucose concentrations are readily detectable. The non-enzymatic sensing of glucose also shows a modest selectivity over ascorbic acid. This platform offers a novel route for glucose sensors with wide analytical applications. (C) 2010 Elsevier B.V. All rights reserved.
C1 [Wang, Xiaoyan; Zhang, Yun] Sichuan Univ, Coll Mat Sci & Engn, Chengdu 610064, Sichuan, Peoples R China.
   [Banks, Craig E.] Manchester Metropolitan Univ, Fac Sci & Engn, Sch Biol Chem & Hlth Sci, Div Chem & Mat, Manchester M1 5GD, Lancs, England.
   [Chen, Qiyuan; Ji, Xiaobo] Cent South Univ, Coll Chem & Chem Engn, Inst Met & Appl Phys Chem, Changsha 910083, Hunan, Peoples R China.
C3 Sichuan University; Manchester Metropolitan University; Central South
   University
RP Zhang, Y (通讯作者)，Sichuan Univ, Coll Mat Sci & Engn, Chengdu 610064, Sichuan, Peoples R China.
EM y_zhang@scu.edu.cn; xji.csu.edu@gmail.com
RI banks, craig E/A-8889-2013; Zhang, Yun/K-4144-2015
OI banks, craig E/0000-0002-0756-9764; 
CR Chen SM, 2007, ELECTROANAL, V19, P2457, DOI 10.1002/elan.200704002
   Fang AP, 2003, BIOSENS BIOELECTRON, V19, P43, DOI 10.1016/S0956-5663(03)00133-7
   Gonzalez GLD, 2007, ELECTROCHIM ACTA, V52, P1968, DOI 10.1016/j.electacta.2006.08.006
   Guzmann R.S.S., 1978, J APPL ELECTROCHEM, V8, P67
   Heller A, 2008, CHEM REV, V108, P2482, DOI 10.1021/cr068069y
   Kulesza PJ, 2000, J ELECTROANAL CHEM, V487, P57, DOI 10.1016/S0022-0728(00)00156-X
   Ren ML, 2005, BIOSENS BIOELECTRON, V21, P433, DOI 10.1016/j.bios.2004.08.052
   Shen J, 2007, SENSOR ACTUAT B-CHEM, V125, P106, DOI 10.1016/j.snb.2007.01.043
   Sheng QL, 2008, ELECTROCHIM ACTA, V53, P4687, DOI 10.1016/j.electacta.2008.01.087
   Wang AF, 2007, ELECTROANAL, V19, P1603, DOI 10.1002/elan.200703890
   Wang J, 2000, ELECTROANAL, V12, P1277, DOI 10.1002/1521-4109(200011)12:16<1277::AID-ELAN1277>3.0.CO;2-M
   WANG J, 2003, J ANAL CHEM+, V73, P844
   Wang SJ, 2002, NEUROREPORT, V13, P983, DOI 10.1097/00001756-200205240-00017
   Wantz F, 2005, ELECTROANAL, V17, P1529, DOI 10.1002/elan.200503259
   XIA GR, 2007, CHEM SENSOR, V1, P28
   Yang HP, 2007, BIOSENS BIOELECTRON, V22, P2989, DOI 10.1016/j.bios.2006.12.019
   Yang MH, 2007, BIOMATERIALS, V28, P3408, DOI 10.1016/j.biomaterials.2007.04.020
   Zheng H, 2002, BIOSENS BIOELECTRON, V17, P541, DOI 10.1016/S0956-5663(02)00010-6
   Zhu L. H., 2007, J ELECTROANALYSIS, V6, P717
NR 19
TC 47
Z9 50
U1 2
U2 60
PU ELSEVIER
PI AMSTERDAM
PA RADARWEG 29, 1043 NX AMSTERDAM, NETHERLANDS
SN 0927-7765
EI 1873-4367
J9 COLLOID SURFACE B
JI Colloid Surf. B-Biointerfaces
PD JUL 1
PY 2010
VL 78
IS 2
BP 363
EP 366
DI 10.1016/j.colsurfb.2010.03.035
PG 4
WC Biophysics; Chemistry, Physical; Materials Science, Biomaterials
WE Science Citation Index Expanded (SCI-EXPANDED)
SC Biophysics; Chemistry; Materials Science
GA 602VN
UT WOS:000278167100029
PM 20409695
DA 2023-06-30
ER

PT J
AU Zhong, H
   Lei, X
   Hun, X
   Zhang, SS
AF Zhong, Hua
   Lei, Xi
   Hun, Xu
   Zhang, Shusheng
TI Design of one-to-one recognition triple Au nanoparticles DNA probe and
   its application in the electrochemical DNA biosensor
SO CHEMICAL COMMUNICATIONS
LA English
DT Article
ID BIO-BAR CODES; AMPLIFICATION; HYBRIDIZATION; PROTEINS;
   ELECTROCHEMILUMINESCENCE; ELECTRODES; CYTOKINES; SENSOR; ASSAY
AB A novel and highly sensitive biosensor for sequence specific DNA detection was constructed based on a strategy of one-to-one recognition reaction between Tri-AuNPs DNA probe signal amplification unit and target DNA.
C1 [Zhong, Hua; Lei, Xi; Hun, Xu; Zhang, Shusheng] Qingdao Univ Sci & Technol, Coll Chem & Mol Engn, Minist Educ, Key Lab Ecochem Engn, Qingdao 266042, Shandong, Peoples R China.
C3 Qingdao University of Science & Technology
RP Zhang, SS (通讯作者)，Qingdao Univ Sci & Technol, Coll Chem & Mol Engn, Minist Educ, Key Lab Ecochem Engn, Qingdao 266042, Shandong, Peoples R China.
EM shushzhang@126.com
RI Zhang, Shusheng/GRO-2963-2022; Hun, Xu/ABA-9913-2020
FU Excellent Young Scientists Foundation of Shandong Province [JQ200805];
   University Doctoral Foundation of the Ministry of Education
   [200804260001]; National Basic Research Program of China [2010CB732404]
FX This research was supported by the Excellent Young Scientists Foundation
   of Shandong Province (No. JQ200805), the University Doctoral Foundation
   of the Ministry of Education (No. 200804260001) and the National Basic
   Research Program of China (No. 2010CB732404).
CR BURNETTE WN, 1981, ANAL BIOCHEM, V112, P195, DOI 10.1016/0003-2697(81)90281-5
   Cao WD, 2006, J AM CHEM SOC, V128, P7572, DOI 10.1021/ja060162g
   Cao YWC, 2002, SCIENCE, V297, P1536, DOI 10.1126/science.297.5586.1536
   Drummond TG, 2003, NAT BIOTECHNOL, V21, P1192, DOI 10.1038/nbt873
   Fan AP, 2005, ANAL CHEM, V77, P3238, DOI 10.1021/ac050163b
   Gill R, 2006, SMALL, V2, P1037, DOI 10.1002/smll.200600133
   Hansen JA, 2006, J AM CHEM SOC, V128, P3860, DOI 10.1021/ja0574116
   Hu KC, 2008, ANAL CHEM, V80, P9124, DOI 10.1021/ac8017197
   Li D, 2007, CHEM COMMUN, P3544, DOI 10.1039/b704731b
   Li YY, 2007, CLIN CHEM, V53, P1061, DOI 10.1373/clinchem.2006.082271
   Liu SL, 2006, ANAL CHEM, V78, P4722, DOI 10.1021/ac052022f
   Nam JM, 2005, ANAL CHEM, V77, P6985, DOI 10.1021/ac0513764
   Niemeyer CM, 2002, TRENDS BIOTECHNOL, V20, P395, DOI 10.1016/S0167-7799(02)02022-X
   Patolsky F, 2000, J AM CHEM SOC, V122, P418, DOI 10.1021/ja992834r
   Ranasinghe RT, 2005, CHEM COMMUN, P5487, DOI 10.1039/b509522k
   Rosi NL, 2006, SCIENCE, V312, P1027, DOI 10.1126/science.1125559
   Rosi NL, 2005, CHEM REV, V105, P1547, DOI 10.1021/cr030067f
   Shen L, 2008, ANAL CHEM, V80, P6323, DOI 10.1021/ac800601y
   Wang J, 2004, ANGEW CHEM INT EDIT, V43, P2158, DOI 10.1002/anie.200453832
   Wang J, 2002, J AM CHEM SOC, V124, P4208, DOI 10.1021/ja0255709
   Xiao Y, 2009, ANGEW CHEM INT EDIT, V48, P4354, DOI 10.1002/anie.200900369
   Xue D, 2007, J AM CHEM SOC, V129, P1854, DOI 10.1021/ja067339r
   Zhang J, 2008, ANAL CHEM, V80, P2888, DOI 10.1021/ac701995g
   Zhang J, 2006, J AM CHEM SOC, V128, P8575, DOI 10.1021/ja061521a
   Zhang SS, 2008, ANAL CHEM, V80, P7206, DOI 10.1021/ac800847r
   Zhu DB, 2008, ANAL CHEM, V80, P3566, DOI 10.1021/ac0713306
NR 26
TC 20
Z9 20
U1 1
U2 33
PU ROYAL SOC CHEMISTRY
PI CAMBRIDGE
PA THOMAS GRAHAM HOUSE, SCIENCE PARK, MILTON RD, CAMBRIDGE CB4 0WF, CAMBS,
   ENGLAND
SN 1359-7345
EI 1364-548X
J9 CHEM COMMUN
JI Chem. Commun.
PY 2009
IS 45
BP 6958
EP 6960
DI 10.1039/b913922b
PG 3
WC Chemistry, Multidisciplinary
WE Science Citation Index Expanded (SCI-EXPANDED)
SC Chemistry
GA 517VN
UT WOS:000271647200016
PM 19904360
DA 2023-06-30
ER

PT J
AU Machini, WBS
   Oliveira-Brett, AM
AF Machini, W. B. S.
   Oliveira-Brett, A. M.
TI Antileishmanial Drug Miltefosine-dsDNA Interaction insitu Evaluation
   with a DNA-Electrochemical Biosensor
SO ELECTROANALYSIS
LA English
DT Article
DE Antileishmanial drug; miltefosine; neglected tropical diseases; glassy
   carbon electrode; DNA interaction; DNA-electrochemical biosensor
ID OXIDATIVE DAMAGE; ELECTROPHORESIS; LEISHMANIASIS; MITOXANTRONE;
   BEHAVIOR; AFM
AB Leishmaniasis is one of the most important parasitic neglected disease. The electrochemical evaluation of the antileishmanial drug miltefosine-dsDNA interaction was investigated in incubated solutions and using dsDNA-electrochemical biosensors, following the changes in the oxidation peaks of guanosine and adenosine residues, and the occurrence of the free guanine residues, electrochemical signal. The electrochemical behaviour of miltefosine was also investigated, at a glassy carbon electrode, using cyclic, differential pulse and square wave voltammetry and no electrochemical redox processes were observed. The interaction mechanism of miltefosine-dsDNA occurs in two ways: independent of the dsDNA sequence, and leading to the condensation/aggregation of DNA strands, producing a rigid miltefosine-dsDNA complex structure, and a preferential interaction between the guanine hydrogen atoms in the C-G base pair and miltefosine, causing the release of guanine residues detected on the electrode surface. Miltefosine did not induce oxidative damage to DNA in the experimental conditions used.
C1 [Machini, W. B. S.; Oliveira-Brett, A. M.] Univ Coimbra, Fac Sci & Technol, Dept Chem, P-3004535 Coimbra, Portugal.
C3 Universidade de Coimbra
RP Oliveira-Brett, AM (通讯作者)，Univ Coimbra, Fac Sci & Technol, Dept Chem, P-3004535 Coimbra, Portugal.
EM brett@ci.uc.pt
RI Oliveira-Brett, Ana Maria/C-8936-2014; Machini, Wesley B.
   S./M-2996-2014; Machini, Wesley B. S./HCG-8590-2022
OI Oliveira-Brett, Ana Maria/0000-0002-6244-0891; Machini, Wesley B.
   S./0000-0003-1521-6480; Machini, Wesley B. S./0000-0003-1521-6480
FU Fundacao para a Ciencia e Tecnologia (FCT) [UID/EMS/00285/2013];
   European Community Fund FEDER; FEDER funds through the program COMPET -
   Programa Operacional Factores de Competitividade; SUDOE project
   InnovecEAU [SOE1/P1/F0173]; CNPq/Brazil [232296/2014-6]
FX Financial support from Fundacao para a Ciencia e Tecnologia (FCT),
   project UID/EMS/00285/2013 (co-financed by the European Community Fund
   FEDER), FEDER funds through the program COMPET - Programa Operacional
   Factores de Competitividade, SUDOE project InnovecEAU (SOE1/P1/F0173),
   and PhD Grant 232296/2014-6 (W.B.S. Machini) from CNPq/Brazil, are
   gratefully acknowledged.
CR Agarwal S, 2014, J PHOTOCH PHOTOBIO B, V130, P281, DOI 10.1016/j.jphotobiol.2013.11.017
   Agarwal S, 2013, J PHOTOCH PHOTOBIO B, V120, P177, DOI 10.1016/j.jphotobiol.2012.11.001
   Akbari M, 2017, ACTA TROP, V172, P86, DOI 10.1016/j.actatropica.2017.04.029
   Araya F, 2007, METHODS, V42, P141, DOI 10.1016/j.ymeth.2006.09.006
   Brett AMO, 2000, ELECTROANAL, V12, P969, DOI 10.1002/1521-4109(200008)12:12<969::AID-ELAN969>3.0.CO;2-O
   Brett AMO, 1996, ELECTROANAL, V8, P992, DOI 10.1002/elan.1140081104
   BRETT CMA, 2003, ENCY ELECTROCHEMISTR, V3, P105
   Buoro RM, 2014, BIOELECTROCHEMISTRY, V99, P40, DOI 10.1016/j.bioelechem.2014.05.005
   Cassina V, 2011, EUR BIOPHYS J BIOPHY, V40, P59, DOI 10.1007/s00249-010-0627-6
   Diculescu VC, 2007, BIOELECTROCHEMISTRY, V70, P141, DOI 10.1016/j.bioelechem.2006.03.015
   Diculescu VC, 2016, TRAC-TREND ANAL CHEM, V79, P23, DOI 10.1016/j.trac.2016.01.019
   Diculescu VC, 2016, BIOELECTROCHEMISTRY, V107, P50, DOI 10.1016/j.bioelechem.2015.10.004
   Diculescu VC, 2013, BIOSENSORS AND CANCER, P187
   Dorlo TPC, 2012, J ANTIMICROB CHEMOTH, V67, P2576, DOI 10.1093/jac/dks275
   Dorraji PS, 2013, J BRAZIL CHEM SOC, V24, P939, DOI 10.5935/0103-5053.20130123
   Gwatkin DR, 1999, LANCET, V354, P586, DOI 10.1016/S0140-6736(99)02108-X
   Hari Y, 2014, CHIMIA, V68, P164, DOI 10.2533/chimia.2014.164
   HILGARD P, 1993, CANCER CHEMOTH PHARM, V32, P90, DOI 10.1007/BF00685608
   Jena NR, 2012, J BIOSCIENCES, V37, P503, DOI 10.1007/s12038-012-9218-2
   Katz E, 2005, PERSP BIOANAL, V1, P195, DOI 10.1016/S1871-0069(05)01005-0
   Li N, 2005, BIOPHYS CHEM, V116, P199, DOI 10.1016/j.bpc.2005.04.009
   Lin Liang-Ping, 2005, Current Drug Targets - Immune Endocrine and Metabolic Disorders, V5, P61, DOI 10.2174/1568008053174697
   Lopes IC, 2017, ELECTROANAL, V29, P1674, DOI 10.1002/elan.201600713
   Masuda K, 2000, Nucleic Acids Symp Ser, P63
   Murray HW, 2005, LANCET, V366, P1561, DOI 10.1016/S0140-6736(05)67629-5
   Oliveira SCB, 2009, BIOELECTROCHEMISTRY, V76, P201, DOI 10.1016/j.bioelechem.2009.03.003
   Oliveira SCB, 2012, LANGMUIR, V28, P4896, DOI 10.1021/la300070x
   Oliveira SCB, 2010, COMB CHEM HIGH T SCR, V13, P628
   Oliveira-Brett AM, 2004, BIOELECTROCHEMISTRY, V64, P143, DOI 10.1016/j.bioelechem.2004.05.002
   Oryan A, 2008, J APPL ANIM RES, V34, P87, DOI 10.1080/09712119.2008.9706946
   Oryan A., 2007, COMP CLIN PATH, V16, P275, DOI DOI 10.1007/S00580-007-0693-Z
   Perrin D.D., 1974, BUFFERS PH METAL ION
   Pontinha ADR, 2011, ELECTROANAL, V23, P2651, DOI 10.1002/elan.201100320
   Rauf S, 2005, J PHARMACEUT BIOMED, V37, P205, DOI 10.1016/j.jpba.2004.10.037
   Santarino IB, 2014, ELECTROANAL, V26, P1304, DOI 10.1002/elan.201300488
   Satana HE, 2012, BIOELECTROCHEMISTRY, V87, P3, DOI 10.1016/j.bioelechem.2011.07.004
   Shi N, 2014, METHODS MOL BIOL, V1094, P13, DOI 10.1007/978-1-62703-706-8_2
   Silvestri C, 2013, MASS SPECTROM REV, V32, P247, DOI 10.1002/mas.21363
   Singh Sarman, 2004, Journal of Infection and Chemotherapy, V10, P307, DOI 10.1007/s10156-004-0348-9
   Sundar Shyam, 2007, Ther Clin Risk Manag, V3, P733
   Tome LIN, 2015, ANAL CHIM ACTA, V898, P28, DOI 10.1016/j.aca.2015.09.049
   VERWEIJ J, 1992, J CANCER RES CLIN, V118, P606, DOI 10.1007/BF01211805
   Zhong WY, 2004, SPECTROCHIM ACTA A, V60, P2985, DOI 10.1016/j.saa.2004.02.012
   Zhong WY, 2003, SPECTROCHIM ACTA A, V59, P1281, DOI 10.1016/S1386-1425(02)00301-3
NR 44
TC 9
Z9 9
U1 2
U2 14
PU WILEY-V C H VERLAG GMBH
PI WEINHEIM
PA POSTFACH 101161, 69451 WEINHEIM, GERMANY
SN 1040-0397
EI 1521-4109
J9 ELECTROANAL
JI Electroanalysis
PD JAN
PY 2018
VL 30
IS 1
BP 48
EP 56
DI 10.1002/elan.201700581
PG 9
WC Chemistry, Analytical; Electrochemistry
WE Science Citation Index Expanded (SCI-EXPANDED)
SC Chemistry; Electrochemistry
GA FS3QQ
UT WOS:000419697700008
DA 2023-06-30
ER

PT J
AU Ma, RN
   Wang, LL
   Wang, HF
   Jia, LP
   Zhang, W
   Shang, L
   Xue, QW
   Jia, WL
   Liu, QY
   Wang, HS
AF Ma, Rong-Na
   Wang, Lan-Lan
   Wang, Hua-Feng
   Jia, Li-Ping
   Zhang, Wei
   Shang, Lei
   Xue, Qing-Wang
   Jia, Wen-Li
   Liu, Qing-Yun
   Wang, Huai-Sheng
TI Highly sensitive ratiometric electrochemical DNA biosensor based on
   homogeneous exonuclease III-assisted target recycling amplification and
   one-step triggered dual-signal output
SO SENSORS AND ACTUATORS B-CHEMICAL
LA English
DT Article
DE Homogeneous amplification; Dual-signal output; Ratiometric;
   Electrochemical; DNA biosensor
ID ROLLING CIRCLE AMPLIFICATION; LABEL-FREE; ULTRASENSITIVE DETERMINATION;
   SELECTIVE DETECTION; SENSING PLATFORM; CHAIN-REACTION; HYBRIDIZATION;
   STRATEGY; CANCER
AB A unique and versatile ratiometric electrochemical DNA biosensor was designed for the first time by integration of homogeneous exonuclease III-assisted target recycling amplification and one-step triggered dual-signal output. The presence of the target DNA would hybridize with the specifically designed ferrocene-labeled hairpin probe (Fc-P1) and initiate homogeneous exonuclease III-assisted target recycling amplification, which led to the decrease of the local concentration of Fc-P1. The target DNA dependent amount of remaining Fc-P1 could be conveniently monitored by hybridize the remaining Fc-P1 with the methylene blue-labeled hairpin probe ((MB-PP1) on the sensor electrode to trigger the MB tags away from while the Fc tags close to the sensing interface. Therefore, such recognition event can be translated into the homogeneous amplification coupled with one-step triggered dual-signal ratiometric electrochemical readout. The proposed biosensor achieves a detection limit of 12.8 fM within a linear range of 0.02 pM to 2 nM for target DNA species related to oral cancer over expressed 1, along with a favorable specificity. More importantly, the biosensor had been applied in detection of target DNA in artificial saliva sample and provided significant potential application in clinical analysis. This strategy possessed good capacity to integrate the nuclease amplification techniques with ratiometric output modes, and would open new opportunities for sensitive detection of other biorecognition events. (C) 2018 Published by Elsevier B.V.
C1 [Ma, Rong-Na; Wang, Lan-Lan; Wang, Hua-Feng; Jia, Li-Ping; Zhang, Wei; Shang, Lei; Xue, Qing-Wang; Jia, Wen-Li; Wang, Huai-Sheng] Liaocheng Univ, Sch Chem & Chem Engn, Liaocheng 252059, Shandong, Peoples R China.
   [Liu, Qing-Yun] Shandong Univ Sci & Technol, Sch Chem & Environm Engn, Qingdao 266590, Peoples R China.
C3 Liaocheng University; Shandong University of Science & Technology
RP Ma, RN; Wang, HS (通讯作者)，Liaocheng Univ, Sch Chem & Chem Engn, Liaocheng 252059, Shandong, Peoples R China.
EM marongna@lcu.edu.cn; hswang@lcu.edu.cn
RI li, jia/GVT-7587-2022; Jia, li/GPW-8015-2022; Jia, Lihua/ISU-7832-2023
FU National Natural Science Foundation of China [21505063, 21405070,
   21375055, 21427808]; Natural Science Foundation of Shandong Province
   [ZR2015BQ007]
FX This work was financially supported by the National Natural Science
   Foundation of China (21505063, 21405070, 21375055, 21427808) and Natural
   Science Foundation of Shandong Province (ZR2015BQ007).
CR Baeissa A, 2010, ACS APPL MATER INTER, V2, P3594, DOI 10.1021/am100780d
   Bo B, 2018, ANAL CHEM, V90, P2395, DOI 10.1021/acs.analchem.7b05447
   Cai ZM, 2014, BIOSENS BIOELECTRON, V61, P370, DOI 10.1016/j.bios.2014.05.046
   Cui L, 2018, BIOSENS BIOELECTRON, V102, P87, DOI 10.1016/j.bios.2017.11.025
   Cui L, 2017, ANALYST, V142, P1562, DOI 10.1039/c7an00342k
   Dirks RM, 2004, P NATL ACAD SCI USA, V101, P15275, DOI 10.1073/pnas.0407024101
   Du Y, 2014, ANAL CHEM, V86, P8010, DOI 10.1021/ac5025254
   Furst A, 2013, J AM CHEM SOC, V135, P19099, DOI 10.1021/ja410902j
   Galan T, 2015, BIOSENS BIOELECTRON, V74, P751, DOI 10.1016/j.bios.2015.07.037
   Gao FL, 2015, ANAL CHIM ACTA, V883, P67, DOI 10.1016/j.aca.2015.04.058
   Gao FL, 2015, BIOSENS BIOELECTRON, V71, P158, DOI 10.1016/j.bios.2015.04.040
   Gao XY, 2017, ANAL CHEM, V89, P2464, DOI 10.1021/acs.analchem.6b04573
   He Y, 2014, BIOSENS BIOELECTRON, V58, P209, DOI 10.1016/j.bios.2014.02.072
   Hu R, 2014, ANAL CHEM, V86, P5009, DOI 10.1021/ac500618v
   Huang X, 2006, GENE CHROMOSOME CANC, V45, P1058, DOI 10.1002/gcc.20371
   Jiang L, 2010, MOL CANCER, V9, DOI 10.1186/1476-4598-9-20
   Jin H, 2017, BIOSENS BIOELECTRON, V91, P523, DOI 10.1016/j.bios.2017.01.011
[truncated: 2,979,612 more chars]
