# Supplementary material for: Hotspots and trends of electrochemical biosensor technology: a bibliometric analysis from 2003 to 2023
Source: RSC Adv. 2023 Oct 19;13(44):30704–17. doi: 10.1039/d3ra05889a (PMC10585615; doi:10.1039/d3ra05889a)
Supplement: RA-013-D3RA05889A-s001 [file RA-013-D3RA05889A-s001.zip › data-6.xlsx]

FN Clarivate Analytics Web of Science
VR 1.0
PT J
AU Oliveira, RMB
   Fernandes, FCB
   Bueno, PR
AF Oliveira, Raphael M. B.
   Fernandes, Flavio C. B.
   Bueno, Paulo R.
TI Pseudocapacitance phenomena and applications in biosensing devices
SO ELECTROCHIMICA ACTA
RI Bueno, Paulo Roberto/AAQ-4085-2021
OI Bueno, Paulo Roberto/0000-0003-2827-0208; Mazzine Barbosa de Oliveira,
   Raphael/0000-0001-8651-1327
SN 0013-4686
EI 1873-3859
PD MAY 20
PY 2019
VL 306
BP 175
EP 184
DI 10.1016/j.electacta.2019.03.083
UT WOS:000464148700020
ER

PT J
AU Zhou, XX
   Guo, SJ
   Gao, JX
   Zhao, JM
   Xu, WJ
AF Zhou, Xingxing
   Guo, Shijing
   Gao, Jiaxi
   Zhao, Jianmin
   Xu, Wenju
TI Cascade Dual-Signal Enhancement by Integrating Exonuclease III-Assisted
   Target-Recycling and Rolling Circle Amplification for Ultrasensitive
   Electrochemical Detection of DNA
SO JOURNAL OF THE ELECTROCHEMICAL SOCIETY
SN 0013-4651
EI 1945-7111
PY 2017
VL 164
IS 13
BP B603
EP B609
DI 10.1149/2.0511713jes
UT WOS:000418409800067
ER

PT J
AU Wang, LM
   Lu, DL
   Wang, J
   Du, D
   Zou, ZX
   Wang, H
   Smith, JN
   Timchalk, C
   Liu, FQ
   Lin, YH
AF Wang, Limin
   Lu, Donglai
   Wang, Jun
   Du, Dan
   Zou, Zhexiang
   Wang, Hua
   Smith, Jordan N.
   Timchalk, Charles
   Liu, Fengquan
   Lin, Yuehe
TI A novel immunochromatographic electrochemical biosensor for highly
   sensitive and selective detection of trichloropyridinol, a biomarker of
   exposure to chlorpyrifos
SO BIOSENSORS & BIOELECTRONICS
RI Zhu, Jie/HPI-1935-2023; Smith, Jordan/GVU-3480-2022; Du,
   Dan/G-3821-2012; Smith, Jordan/AAR-9126-2021; Lin, Yuehe/D-9762-2011;
   wang, qi/HTN-8786-2023; liu, feng/HPC-8076-2023
OI Du, Dan/0000-0003-1952-4042; Lin, Yuehe/0000-0003-3791-7587; 
SN 0956-5663
EI 1873-4235
PD FEB 15
PY 2011
VL 26
IS 6
BP 2835
EP 2840
DI 10.1016/j.bios.2010.11.008
UT WOS:000287277700004
PM 21195597
ER

PT J
AU Yao, B
   Liu, YC
   Tabata, MY
   Zhu, HT
   Miyahara, YJ
AF Yao, Bo
   Liu, Yichen
   Tabata, Miyuki
   Zhu, Huangtianzhi
   Miyahara, Yuji
TI Sensitive detection of microRNA by chronocoulometry and rolling circle
   amplification on a gold electrode
SO CHEMICAL COMMUNICATIONS
RI liu, yang/HIU-0559-2022; liu, yang/HHY-8583-2022; Tabata,
   Miyuki/C-4564-2012; liu, yichen/GVT-6262-2022; LIU, YANG/HWQ-4615-2023;
   liu, yang/HQY-7531-2023; Liu, Yang/HNJ-6693-2023
OI Tabata, Miyuki/0000-0001-8439-2467; 
SN 1359-7345
EI 1364-548X
PD SEP 4
PY 2014
VL 50
IS 68
BP 9704
EP 9706
DI 10.1039/c4cc03330b
UT WOS:000340703000021
PM 25017088
ER

PT J
AU Wang, YF
   Li, YX
   Zhuang, XM
   Tian, CY
   Fu, XL
   Luan, F
AF Wang, Yunfei
   Li, Yixiao
   Zhuang, Xuming
   Tian, Chunyuan
   Fu, Xiuli
   Luan, Feng
TI Ru(bpy)(3)(2+) encapsulated cyclodextrin based metal organic framework
   with improved biocompatibility for sensitive electrochemiluminescence
   detection of CYFRA21-1 in cell
SO BIOSENSORS & BIOELECTRONICS
RI Zhuang, Xuming/L-7543-2019
OI Zhuang, Xuming/0000-0002-8466-5071
SN 0956-5663
EI 1873-4235
PD OCT 15
PY 2021
VL 190
AR 113371
DI 10.1016/j.bios.2021.113371
EA JUN 2021
UT WOS:000704223800007
PM 34098359
ER

PT J
AU Huang, HP
   Lv, LL
   Chen, ZZ
   Chen, YN
   Hu, YM
   Xu, F
AF Huang, Haiping
   Lv, Lianlian
   Chen, Zhongzhen
   Chen, Yanan
   Hu, Yongmei
   Xu, Fang
TI Dysprosium Oxide-Graphene Oxide Supported Hemoglobin for Biosensing of
   H2O2
SO CHEMISTRY LETTERS
SN 0366-7022
EI 1348-0715
PD FEB
PY 2019
VL 48
IS 2
BP 114
EP 117
DI 10.1246/cl.180782
UT WOS:000456330400010
ER

PT J
AU Shimomura, T
   Itoh, T
   Sumiya, T
   Mizukami, F
   Ono, M
AF Shimomura, Takeshi
   Itoh, Tetsuji
   Sumiya, Touru
   Mizukami, Fujio
   Ono, Masatoshi
TI Electrochemical biosensor for the detection of formaldehyde based on
   enzyme immobilization in mesoporous silica materials
SO SENSORS AND ACTUATORS B-CHEMICAL
RI Itoh, Tetsuji/I-5090-2018
OI Itoh, Tetsuji/0000-0002-4129-539X
SN 0925-4005
PD DEC 10
PY 2008
VL 135
IS 1
BP 268
EP 275
DI 10.1016/j.snb.2008.08.025
UT WOS:000261704000044
ER

PT J
AU Jiang, WP
   Li, ZJ
   Yang, QL
   Hou, XD
AF Jiang, Wenpeng
   Li, Zhaojie
   Yang, Qingli
   Hou, Xiudan
TI Integration of Metallic Nanomaterials and Recognition Elements for the
   Specifically Monitoring of Pesticides in Electrochemical Sensing
SO CRITICAL REVIEWS IN ANALYTICAL CHEMISTRY
SN 1040-8347
EI 1547-6510
PD 2023 MAR 13
PY 2023
DI 10.1080/10408347.2023.2189955
EA MAR 2023
UT WOS:000957444500001
PM 36971430
ER

PT J
AU Zhou, J
   Zhao, YN
   Bao, J
   Huo, DQ
   Fa, HB
   Shen, X
   Hou, CJ
AF Zhou, Juan
   Zhao, Yanan
   Bao, Jing
   Huo, Danqun
   Fa, Huanbao
   Shen, Xin
   Hou, Changjun
TI One-step electrodeposition of Au-Pt bimetallic nanoparticles on MoS2
   nanoflowers for hydrogen peroxide enzyme-free electrochemical sensor
SO ELECTROCHIMICA ACTA
RI zhao, yanan/L-9803-2019
OI Bao, Jing/0000-0003-3347-1426
SN 0013-4686
EI 1873-3859
PD OCT
PY 2017
VL 250
BP 152
EP 158
DI 10.1016/j.electacta.2017.08.044
UT WOS:000410679300019
ER

PT J
AU Eissa, S
   Alkhaldi, S
   Chinnappan, R
   Siddiqua, A
   Abduljabbar, M
   Rahman, AMA
   Dasouki, M
   Zourob, M
AF Eissa, Shimaa
   Alkhaldi, Shahad
   Chinnappan, Raja
   Siddiqua, Ayesha
   Abduljabbar, Mai
   Rahman, Anas M. Abdel
   Dasouki, Majed
   Zourob, Mohammed
TI Selection, characterization, and electrochemical biosensing application
   of DNA aptamers for sepiapterin
SO TALANTA
RI Abdel Rahman, Anas/AEC-1515-2022
OI Abdel Rahman, Anas/0000-0002-9527-9424; Eissa,
   Shimaa/0000-0002-5558-0060
SN 0039-9140
EI 1873-3573
PD AUG 15
PY 2020
VL 216
AR 120951
DI 10.1016/j.talanta.2020.120951
UT WOS:000536207600018
PM 32456943
ER

PT J
AU Zandieh, M
   Hosseini, SN
   Vossoughi, M
   Khatami, M
   Abbasian, S
   Moshaii, A
AF Zandieh, Mohamad
   Hosseini, Seyed Nezamedin
   Vossoughi, Manouchehr
   Khatami, Maryam
   Abbasian, Sara
   Moshaii, Ahmad
TI Label-free and simple detection of endotoxins using a sensitive LSPR
   biosensor based on silver nanocolumns
SO ANALYTICAL BIOCHEMISTRY
RI Hosseini, Seyed Nezamedin/J-7261-2017
OI Zandieh, Mohamad/0000-0001-9560-6184; Hosseini,
   seyednezamedin/0000-0002-1457-0974
SN 0003-2697
EI 1096-0309
PD MAY 1
PY 2018
VL 548
BP 96
EP 101
DI 10.1016/j.ab.2018.02.023
UT WOS:000430640900015
PM 29501578
ER

PT J
AU Chandra, S
   Barola, N
   Bahadur, D
AF Chandra, Sudeshna
   Barola, Neerav
   Bahadur, Dhirendra
TI Impedimetric biosensor for early detection of cervical cancer
SO CHEMICAL COMMUNICATIONS
RI bahadur, dhirendra/H-4098-2017; CHANDRA, SUDESHNA/B-8569-2016
OI bahadur, dhirendra/0000-0002-5092-6624; CHANDRA,
   SUDESHNA/0000-0002-6565-9776
SN 1359-7345
EI 1364-548X
PY 2011
VL 47
IS 40
BP 11258
EP 11260
DI 10.1039/c1cc14547a
UT WOS:000295483800021
PM 21927758
ER

PT J
AU Tombelli, S
   Mascini, M
AF Tombelli, Sara
   Mascini, Marco
TI Aptamers as molecular tools for bioanalytical methods
SO CURRENT OPINION IN MOLECULAR THERAPEUTICS
RI Tombelli, Sara/H-6430-2013
OI Tombelli, Sara/0000-0003-1660-9833
SN 1464-8431
EI 2040-3445
PD APR
PY 2009
VL 11
IS 2
BP 179
EP 188
UT WOS:000266406000009
PM 19330723
ER

PT J
AU Li, J
   Bai, J
   Dong, L
   Yang, M
   Hu, YP
   Gao, L
   Qian, HQ
AF Li, Jing
   Bai, Jie
   Dong, Li
   Yang, Miao
   Hu, Yaping
   Gao, Li
   Qian, Huiqin
TI A Novel Electrochemical Biosensor based on Layered Hydroxide
   Nanosheets/DNA Composite for the Determination of Phenformin
   Hydrochloride
SO INTERNATIONAL JOURNAL OF ELECTROCHEMICAL SCIENCE
SN 1452-3981
PD FEB
PY 2021
VL 16
IS 2
AR 210237
DI 10.20964/2021.02.05
UT WOS:000620082300028
ER

PT J
AU Lee, G
   Lee, J
   Kim, J
   Choi, HS
   Kim, J
   Lee, S
   Lee, H
AF Lee, GeonHui
   Lee, JuKyung
   Kim, JeongHoon
   Choi, Hak Soo
   Kim, Jonghan
   Lee, SangHoon
   Lee, HeaYeon
TI Single Microfluidic Electrochemical Sensor System for Simultaneous
   Multi-Pulmonary Hypertension Biomarker Analyses
SO SCIENTIFIC REPORTS
RI Choi, Hak Soo/C-9954-2011; Kim, Jeong hun/F-9009-2017
OI Kim, Jeong hun/0000-0002-5984-1571; Choi, Hak Soo/0000-0002-7982-6483
SN 2045-2322
PD AUG 8
PY 2017
VL 7
AR 7545
DI 10.1038/s41598-017-06144-9
UT WOS:000407180200046
PM 28790334
ER

PT J
AU Zhao, FJ
   Bai, Y
   Cao, LL
   Han, GC
   Fang, C
   Wei, SS
   Chen, ZC
AF Zhao, Feijun
   Bai, Yan
   Cao, Liangli
   Han, Guocheng
   Fang, Cheng
   Wei, Shanshan
   Chen, Zhencheng
TI New electrochemical DNA sensor based on nanoflowers of
   Cu-3(PO4)(2)-BSA-GO for hepatitis B virus DNA detection
SO JOURNAL OF ELECTROANALYTICAL CHEMISTRY
RI Wei, Shanshan/GXH-0433-2022
OI Wei, Shanshan/0000-0001-5473-3865
SN 1572-6657
EI 1873-2569
PD JUN 15
PY 2020
VL 867
AR 114184
DI 10.1016/j.jelechem.2020.114184
UT WOS:000535978500005
ER

PT J
AU Pu, QL
   Li, JL
   Qiu, JH
   Yan, XH
   Li, Y
   Yin, D
   Zhang, XY
   Tao, YY
   Sheng, SC
   Xie, GM
AF Pu, Qinli
   Li, Junlong
   Qiu, Juhui
   Yang, Xuanhua
   Li, Yi
   Yin, Dan
   Zhang, Xinyuan
   Tao, Yiyi
   Sheng, Shangchun
   Xie, Guoming
TI Universal ratiometric electrochemical biosensing platform based on
   mesoporous platinum nanocomposite and nicking endonuclease assisted DNA
   walking strategy
SO BIOSENSORS & BIOELECTRONICS
OI Xie, Guoming/0000-0003-3340-7133
SN 0956-5663
EI 1873-4235
PD AUG 15
PY 2017
VL 94
BP 719
EP 727
DI 10.1016/j.bios.2017.03.062
UT WOS:000401201300095
PM 28395255
ER

PT J
AU Topkaya, SN
   Ozkan-Ariksoysal, D
   Kosova, B
   Ozel, R
   Ozsoz, M
AF Topkaya, Seda Nur
   Ozkan-Ariksoysal, Dilsat
   Kosova, Buket
   Ozel, Rukiye
   Ozsoz, Mehmet
TI Electrochemical DNA biosensor for detecting cancer biomarker related to
   glutathione S-transferase P1 (GSTP1) hypermethylation in real samples
SO BIOSENSORS & BIOELECTRONICS
RI Kosova, Buket/AAG-4736-2019; OZSOZ, Mehmet/AAE-4145-2020; Ozsoz, Mehmet
   Emin Sengun/AAZ-1285-2020; TOPKAYA, SEDA NUR/AAN-3669-2021; Ariksoysal,
   Dilsat/AAO-1989-2020
OI Kosova, Buket/0000-0003-3636-6082; TOPKAYA, SEDA
   NUR/0000-0002-7816-3155; Ariksoysal, Dilsat/0000-0002-8471-5665; ozsoz,
   mehmet/0000-0003-4037-3445
SN 0956-5663
EI 1873-4235
PD JAN 15
PY 2012
VL 31
IS 1
BP 516
EP 522
DI 10.1016/j.bios.2011.11.029
UT WOS:000300468400081
PM 22172496
ER

PT J
AU Kwon, KY
   Kim, JH
   Youn, J
   Jeon, C
   Lee, J
   Hyeon, T
   Park, HG
   Chang, HN
   Kwon, Y
   Ha, S
   Jung, HT
   Kim, J
AF Kwon, Ki Young
   Kim, Jae Hyun
   Youn, Jongkyu
   Jeon, Chulmin
   Lee, Jinwoo
   Hyeon, Taeghwan
   Park, Hyun Gyu
   Chang, Ho Nam
   Kwon, Yongchai
   Ha, Su
   Jung, Hee-Tae
   Kim, Jungbae
TI Electrochemical Activity Studies of Glucose Oxidase (GOx)-Based and
   Pyranose Oxidase (POx)-Based Electrodes in Mesoporous Carbon: Toward
   Biosensor and Biofuel Cell Applications
SO ELECTROANALYSIS
RI Jung, Hee-Tae/C-1574-2011; Lee, Jinwoo/P-2493-2018; Chang,
   HN/B-9351-2011; PARK, HYUN GYU/C-1597-2011; Kim, Jungbae/F-6899-2013;
   Lee, Jinwoo/G-3330-2016
OI Lee, Jinwoo/0000-0001-6347-0446; Park, Hyun Gyu/0000-0001-9978-3890
SN 1040-0397
EI 1521-4109
PD OCT
PY 2014
VL 26
IS 10
BP 2075
EP 2079
DI 10.1002/elan.201400170
UT WOS:000343927400001
ER

PT J
AU Hua, ZL
   Qin, Q
   Bai, X
   Wang, CF
   Huang, X
AF Hua, Zulin
   Qin, Qin
   Bai, Xue
   Wang, Chaofan
   Huang, Xin
TI beta-Cyclodextrin inclusion complex as the immobilization matrix for
   laccase in the fabrication of a biosensor for dopamine determination
SO SENSORS AND ACTUATORS B-CHEMICAL
RI Bai, Xue/D-5799-2017; Bai, Xue/J-2953-2016
SN 0925-4005
PD DEC 1
PY 2015
VL 220
BP 1169
EP 1177
DI 10.1016/j.snb.2015.06.108
UT WOS:000361249100152
ER

PT J
AU Panahi, Z
   Ren, TY
   Halpern, JM
AF Panahi, Zahra
   Ren, Tianyu
   Halpern, Jeffrey Mark
TI Nanostructured Cyclodextrin-Mediated Surface for Capacitive
   Determination of Cortisol in Multiple Biofluids
SO ACS APPLIED MATERIALS & INTERFACES
OI Panahi, Zahra/0000-0002-2657-8316; Halpern, Jeffrey/0000-0003-0814-1986
SN 1944-8244
EI 1944-8252
PD SEP 21
PY 2022
VL 14
IS 37
BP 42374
EP 42387
DI 10.1021/acsami.2c07701
UT WOS:000861680600001
PM 35918826
ER

PT J
AU Harnidi-Asl, E
   Raoof, JB
   Meibodi, AS
   Bazgir, ZH
AF Harnidi-Asl, Ezat
   Raoof, Jahan Bakhsh
   Meibodi, Abdolraoof Samadi
   Bazgir, Zahra Haghnavaz
TI Celestine blue as a new indicator in electrochemical DNA biosensors
SO SCIENCE CHINA-CHEMISTRY
RI Raoof, Jahan Bakhsh/W-9335-2018
OI Raoof, Jahan Bakhsh/0000-0002-1044-054X
SN 1674-7291
EI 1869-1870
PD JAN
PY 2016
VL 59
IS 1
SI SI
BP 128
EP 134
DI 10.1007/s11426-015-5445-3
UT WOS:000368471700016
ER

PT J
AU Gattani, A
   Singh, SV
   Agrawal, A
   Khan, MH
   Singh, P
AF Gattani, Anil
   Singh, Shiv Varan
   Agrawal, Aditya
   Khan, M. Hira
   Singh, Praveen
TI Recent progress in electrochemical biosensors as point of care
   diagnostics in livestock health
SO ANALYTICAL BIOCHEMISTRY
RI Gattani, Anil/J-6624-2012
OI Gattani, Anil/0000-0001-8610-6639
SN 0003-2697
EI 1096-0309
PD AUG 15
PY 2019
VL 579
BP 25
EP 34
DI 10.1016/j.ab.2019.05.014
UT WOS:000473557100004
PM 31128087
ER

PT J
AU Flavel, BS
   Nambiar, M
   Shapter, JG
AF Flavel, Benjamin S.
   Nambiar, Monessha
   Shapter, Joseph G.
TI Electrochemical Detection of Copper Using a Gly-Gly-His Modified Carbon
   Nanotube Biosensor
SO SILICON
RI Flavel, Benjamin S/G-6062-2016; Shapter, Joe/I-1894-2018
OI Flavel, Benjamin S/0000-0002-8213-8673; Shapter,
   Joe/0000-0002-4000-2751; Nambiar, Monessha/0000-0002-1830-6628
SN 1876-990X
PD OCT
PY 2011
VL 3
IS 4
BP 163
EP 171
DI 10.1007/s12633-011-9080-0
UT WOS:000310010900003
ER

PT J
AU Mu, JN
   Yang, Y
   Ding, YP
   Wang, JX
   Li, JS
   Du, XY
   Chang, D
AF Mu, Jingnan
   Yang, Yong
   Ding, Yaping
   Wang, Junxia
   Li, Jianshuang
   Du, Xiaoyan
   Chang, Dong
TI Detection of Salmonella typhimurium (LT2) invA Gene Using PNA Probe
   Biosensor by Electrochemical Impedance
SO ASIAN JOURNAL OF CHEMISTRY
SN 0970-7077
PD NOV
PY 2012
VL 24
IS 11
BP 5357
EP 5360
UT WOS:000310771100128
ER

PT J
AU Miodek, A
   Sauriat-Dorizon, H
   Chevalier, C
   Delmas, B
   Vidic, J
   Korri-Youssoufi, H
AF Miodek, Anna
   Sauriat-Dorizon, Helene
   Chevalier, Christophe
   Delmas, Bernard
   Vidic, Jasmina
   Korri-Youssoufi, Hafsa
TI Direct electrochemical detection of PB1-F2 protein of influenza A virus
   in infected cells
SO BIOSENSORS & BIOELECTRONICS
RI Chevalier, Christophe/AAW-5560-2020; Chevalier,
   Christophe/AAK-4461-2020; Korri-Youssoufi, Hafsa/AAC-9068-2021; Vidic,
   Jasmina/AFP-6747-2022; Chevalier, Christophe/C-2575-2009
OI Vidic, Jasmina/0000-0002-8549-8199; Chevalier,
   Christophe/0000-0003-3231-9027; Korri-Youssoufi,
   Hafsa/0000-0002-5858-5385
SN 0956-5663
EI 1873-4235
PD SEP 15
PY 2014
VL 59
BP 6
EP 13
DI 10.1016/j.bios.2014.02.037
UT WOS:000337855100002
PM 24686222
ER

PT J
AU Wang, XL
   Zhang, XL
AF Wang, Xiaolin
   Zhang, Xiaoli
TI Electrochemical co-reduction synthesis of graphene/nano-gold composites
   and its application to electrochemical glucose biosensor
SO ELECTROCHIMICA ACTA
CT 12th International Fischer Symposium
CY JUN 03-07, 2012
CL Lubeck, GERMANY
SN 0013-4686
EI 1873-3859
PD DEC 1
PY 2013
VL 112
BP 774
EP 782
DI 10.1016/j.electacta.2013.09.036
UT WOS:000329886100098
ER

PT J
AU Cao, SR
   Zhang, L
   Chai, YQ
   Yuan, R
AF Cao, Shurui
   Zhang, Lei
   Chai, Yaqin
   Yuan, Ruo
TI Electrochemistry of cholesterol biosensor based on a novel Pt-Pd
   bimetallic nanoparticle decorated graphene catalyst
SO TALANTA
SN 0039-9140
EI 1873-3573
PD MAY 15
PY 2013
VL 109
BP 167
EP 172
DI 10.1016/j.talanta.2013.02.002
UT WOS:000319089100023
PM 23618155
ER

PT J
AU Deivanayaki, S
   Jayamurugan, P
   Ashokan, S
   Krishnan, VG
   Yogeswari, B
   Ubaidullah, M
   Pandit, B
   Sarma, GVSS
   Narsetti, HK
AF Deivanayaki, S.
   Jayamurugan, P.
   Ashokan, S.
   Krishnan, V. Gopala
   Yogeswari, B.
   Ubaidullah, Mohd
   Pandit, Bidhan
   Sarma, G. V. S. S.
   Narsetti, Hemanth Kumar
TI Growth of non-enzymatic cholesterol biosensor using TiO2 decorated
   graphene oxide with bare GCE and PPy-GCE
SO JOURNAL OF THE INDIAN CHEMICAL SOCIETY
RI Pandit, Bidhan/N-9172-2017; Ubaidullah, Mohd/F-9180-2019
OI Pandit, Bidhan/0000-0003-4656-9289; Ubaidullah,
   Mohd/0000-0002-0484-0299; , DR.G.V.S.SUBBAROY SARMA/0000-0002-6308-784X
SN 0019-4522
PD MAR
PY 2023
VL 100
IS 3
AR 100906
DI 10.1016/j.jics.2023.100906
EA FEB 2023
UT WOS:000935174800001
ER

PT J
AU Gonzalez-Abrego, DO
   Sanchez-Cabrera, G
   Zuno-Cruz, FJ
   Rodriguez, JA
   Alvarado-Rodriguez, JG
   Andrade-Lopez, N
   Lopez, JA
   Cristobal, C
   Gonzalez-Garcia, G
AF Omar Gonzalez-Abrego, Daniel
   Sanchez-Cabrera, Gloria
   Zuno-Cruz, Francisco J.
   Rodriguez, Jose A.
   Alvarado-Rodriguez, Jose G.
   Andrade-Lopez, Noemi
   Lopez, Jorge A.
   Cristobal, Crispin
   Gonzalez-Garcia, Gerardo
TI Cu(I) and Pd(II) complexes containing beta-thioketoiminate ligands and
   their evaluation as potential redox mediators for electrochemical
   biosensors
SO INORGANICA CHIMICA ACTA
RI Alvarado-Rodriguez, Jose G./I-5111-2019; Rodriguez, Jose
   A/AAJ-8528-2020; González, Gerardo/GPX-9068-2022; Sanchez-Cabrera,
   Gloria/AAN-8933-2021; López, Jorge Eduardo/HJA-7565-2022
OI Alvarado-Rodriguez, Jose G./0000-0001-5390-4255; Rodriguez, Jose
   A/0000-0002-3920-9827; Sanchez-Cabrera, Gloria/0000-0003-3885-2420;
   Gonzalez Abrego, Daniel Omar/0000-0002-6582-2502; Andrade-Lopez,
   Noemi/0000-0002-3431-4839
SN 0020-1693
EI 1873-3255
PD JAN 1
PY 2021
VL 514
AR 120000
DI 10.1016/j.ica.2020.120000
UT WOS:000588151400030
ER

PT J
AU Ge, YL
   Wang, YL
   Wang, MJ
   Wang, HL
   Huang, YQ
AF Ge, Yunling
   Wang, Yulin
   Wang, Mingjia
   Wang, Huali
   Huang, Yaqin
TI Highly Stable Hydrogen Peroxide Biosensor Based on Gelatin-Hierarchical
   Porous Carbon Obtained from Fish Scales Modified Glassy Carbon Electrode
SO INTERNATIONAL JOURNAL OF ELECTROCHEMICAL SCIENCE
RI Huang, Yaqin/G-3866-2011
SN 1452-3981
PD JUL
PY 2017
VL 12
IS 7
BP 6588
EP 6599
DI 10.20964/2017.07.73
UT WOS:000406090700063
ER

PT J
AU Donmez, S
   Arslan, F
   Arslan, H
AF Donmez, Soner
   Arslan, Fatma
   Arslan, Halit
TI A Nucleic Acid Biosensor for Detection of Hepatitis C Virus Genotype 1a
   Using Poly(l-Glutamic Acid)-Modified Electrode
SO APPLIED BIOCHEMISTRY AND BIOTECHNOLOGY
RI ARSLAN, Halit/A-4121-2016; Beletini, Lucimara Fátima F/H-6083-2016;
   Dönmez, Soner/C-3562-2014; Christ Angotti, Melisa/H-6077-2016; ARSLAN,
   Fatma/B-7452-2016
OI Dönmez, Soner/0000-0003-0328-6481; ARSLAN, Halit/0000-0002-8275-0002
SN 0273-2289
EI 1559-0291
PD JUL
PY 2015
VL 176
IS 5
BP 1431
EP 1444
DI 10.1007/s12010-015-1655-6
UT WOS:000358379400014
PM 25947619
ER

PT J
AU Lata, S
   Batra, B
   Karwasra, N
   Pundir, CS
AF Lata, Suman
   Batra, Bhawna
   Karwasra, Neelam
   Pundir, Chandra S.
TI An amperometric H2O2 biosensor based on cytochrome c immobilized onto
   nickel oxide nanoparticles/carboxylated multiwalled carbon
   nanotubes/polyaniline modified gold electrode
SO PROCESS BIOCHEMISTRY
SN 1359-5113
PD JUN
PY 2012
VL 47
IS 6
BP 992
EP 998
DI 10.1016/j.procbio.2012.03.018
UT WOS:000304511000014
ER

PT J
AU Ding, Y
   Wang, Y
   Li, BK
   Lei, Y
AF Ding, Yu
   Wang, Ying
   Li, Baikun
   Lei, Yu
TI Electrospun hemoglobin microbelts based biosensor for sensitive
   detection of hydrogen peroxide and nitrite
SO BIOSENSORS & BIOELECTRONICS
RI li, bz/GVR-7133-2022; Lei, Yu/IAN-0544-2023; Lei, YU/HJZ-0213-2023;
   Wang, Ying/B-8751-2012
SN 0956-5663
EI 1873-4235
PD MAY 15
PY 2010
VL 25
IS 9
BP 2009
EP 2015
DI 10.1016/j.bios.2010.01.024
UT WOS:000277930000002
PM 20167467
ER

PT J
AU Arduini, F
   Neagu, D
   Dall'Oglio, S
   Moscone, D
   Palleschi, G
AF Arduini, Fabiana
   Neagu, Daniela
   Dall'Oglio, Stefano
   Moscone, Danila
   Palleschi, Giuseppe
TI Towards a Portable Prototype Based on Electrochemical Cholinesterase
   Biosensor to be Assembled to Soldier Overall for Nerve Agent Detection
SO ELECTROANALYSIS
CT Advanced Re-search Workshop - NATO
CY JUL 01-04, 2011
CL Lund, SWEDEN
RI Arduini, Fabiana/F-7817-2010; Moscone, Danila/E-5404-2012
OI Arduini, Fabiana/0000-0001-8990-6922; Moscone,
   Danila/0000-0002-3351-6359; Palleschi, Giuseppe/0000-0002-4223-3094
SN 1040-0397
EI 1521-4109
PD MAR
PY 2012
VL 24
IS 3
SI SI
BP 581
EP 590
DI 10.1002/elan.201100540
UT WOS:000300931000016
ER

PT J
AU Sadik, OA
   Aluoch, AO
   Zhou, AL
AF Sadik, Omowunmi A.
   Aluoch, Austin O.
   Zhou, Ailing
TI Status of biomolecular recognition using electrochemical techniques
SO BIOSENSORS & BIOELECTRONICS
RI zhou, ailing/C-8238-2014; Aluoch, Austin/O-5113-2016
OI zhou, ailing/0000-0002-3038-205X; Aluoch, Austin/0000-0001-5356-1571
SN 0956-5663
EI 1873-4235
PD MAY 15
PY 2009
VL 24
IS 9
BP 2749
EP 2765
DI 10.1016/j.bios.2008.10.003
UT WOS:000266192900001
PM 19054662
ER

PT J
AU Jin, LY
   Gao, X
   Chen, H
   Wang, LS
   Wu, Q
   Chen, ZC
   Lin, XF
AF Jin, Lingyan
   Gao, Xia
   Chen, Huan
   Wang, Lisha
   Wu, Qi
   Chen, Zhichun
   Lin, Xianfu
TI Efficient Immobilization of Glucose Oxidase on Nanocomposite via
   Layer-by-Layer Self-Assembly to Construct Bionanomultilayer Films
SO JOURNAL OF THE ELECTROCHEMICAL SOCIETY
SN 0013-4651
EI 1945-7111
PY 2013
VL 160
IS 1
BP H6
EP H12
DI 10.1149/2.031301jes
UT WOS:000313578400063
ER

PT J
AU Gao, N
   Cai, ZW
   Chang, G
   He, YB
AF Gao, Nan
   Cai, Zhiwei
   Chang, Gang
   He, Yunbin
TI Non-invasive and wearable glucose biosensor based on gel electrolyte for
   detection of human sweat
SO JOURNAL OF MATERIALS SCIENCE
OI chang, gang/0000-0002-9577-2171
SN 0022-2461
EI 1573-4803
PD JAN
PY 2023
VL 58
IS 2
BP 890
EP 901
DI 10.1007/s10853-022-08095-7
EA JAN 2023
UT WOS:000907093600001
ER

PT J
AU Fan, H
   Ju, P
   Ai, SY
AF Fan, Hai
   Ju, Peng
   Ai, Shiyun
TI Controllable synthesis of CdSe nanostructures with tunable morphology
   and their application in DNA biosensor of Avian Influenza Virus
SO SENSORS AND ACTUATORS B-CHEMICAL
EI 0925-4005
PD AUG 6
PY 2010
VL 149
IS 1
BP 98
EP 104
DI 10.1016/j.snb.2010.06.023
UT WOS:000280916700014
ER

PT J
AU Nesakumar, N
   Sethuraman, S
   Krishnan, UM
   Rayappan, JBB
AF Nesakumar, Noel
   Sethuraman, Swaminathan
   Krishnan, Uma Maheswari
   Rayappan, John Bosco Balaguru
TI Electron Transfer Properties of Nano-Ceria Based Linear Voltammetric
   Biosensor for Tributyrin Detection
SO JOURNAL OF COMPUTATIONAL AND THEORETICAL NANOSCIENCE
RI Nesakumar, Noel/AAQ-1830-2021; Rayappan, John Bosco Balaguru/K-6842-2013
OI Rayappan, John Bosco Balaguru/0000-0003-4641-9870; Nesakumar,
   Noel/0000-0003-4761-7430
SN 1546-1955
EI 1546-1963
PD JUN
PY 2015
VL 12
IS 6
BP 944
EP 949
DI 10.1166/jctn.2015.3832
UT WOS:000356207100006
ER

PT J
AU Miao, P
   Yin, J
   Ning, LM
   Li, XX
AF Miao, Peng
   Yin, Jian
   Ning, Limin
   Li, Xiaoxi
TI Peptide-based electrochemical approach for apoptosis evaluation
SO BIOSENSORS & BIOELECTRONICS
RI Yin, Jian/AFN-5931-2022; Miao, Peng/J-4249-2013
OI Yin, Jian/0000-0001-8431-1401; Miao, Peng/0000-0003-3993-4778
SN 0956-5663
EI 1873-4235
PD DEC 15
PY 2014
VL 62
BP 97
EP 101
DI 10.1016/j.bios.2014.06.035
UT WOS:000340334800016
PM 24984290
ER

PT J
AU Zhang, XY
   Zhang, ZW
   Yang, CJ
   Hu, ZH
   Chen, YY
   Feng, LY
AF Zhang, Xinying
   Zhang, Zhiwei
   Yang, Chujing
   Hu, Ziheng
   Chen, Yingying
   Feng, Lingyan
TI Cytidine-rich hydrogel as an electrochemical signal amplification
   strategy for microRNA detection
SO ANALYST
RI Feng, Lingyan/GVT-0979-2022; chen, ying/HHS-8254-2022
OI hu, ziheng/0000-0002-2187-7915
SN 0003-2654
EI 1364-5528
PD JUN 13
PY 2022
VL 147
IS 12
BP 2757
EP 2763
DI 10.1039/d2an00667g
EA MAY 2022
UT WOS:000797572100001
PM 35588251
ER

PT J
AU Nien, YH
   Kang, ZX
   Su, TY
   Ho, CS
   Chou, JC
   Lai, CH
   Kuo, PY
   Lai, TY
   Dong, ZX
   Chen, YY
   Huang, YH
AF Nien, Yu-Hsun
   Kang, Zhi-Xuan
   Su, Tzu-Yu
   Ho, Chih-Sung
   Chou, Jung-Chuan
   Lai, Chih-Hsien
   Kuo, Po-Yu
   Lai, Tsu-Yang
   Dong, Zhe-Xin
   Chen, Yung-Yu
   Huang, Yu-Hao
TI Investigation of Flexible Arrayed Lactate Biosensor Based on Copper
   Doped Zinc Oxide Films Modified by Iron-Platinum Nanoparticles
SO POLYMERS
OI chou, Jung Chuan/0000-0002-8829-3404; guo, bai you/0000-0003-2791-9642;
   Kang, Zhi-Xuan/0000-0002-6157-9277; Ho, Chih-Sung/0000-0001-8709-7332
EI 2073-4360
PD JUL
PY 2021
VL 13
IS 13
AR 2062
DI 10.3390/polym13132062
UT WOS:000670904300001
PM 34201835
ER

PT J
AU Tong, CY
   Shi, BX
   Xiao, XJ
   Liao, HD
   Zheng, YQ
   Shen, GL
   Tang, DY
   Liu, XM
AF Tong, Chunyi
   Shi, Baoxiang
   Xiao, Xiaojuan
   Liao, Hongdong
   Zheng, Yuanqing
   Shen, Guoli
   Tang, Dongying
   Liu, Xuanming
TI An Annexin V-based biosensor for quantitatively detecting early
   apoptotic cells
SO BIOSENSORS & BIOELECTRONICS
SN 0956-5663
EI 1873-4235
PD FEB 15
PY 2009
VL 24
IS 6
BP 1777
EP 1782
DI 10.1016/j.bios.2008.07.040
UT WOS:000263778000039
PM 19081240
ER

PT J
AU Mahobiya, SK
   Balayan, S
   Chauhan, N
   Khanuja, M
   Kuchhal, NK
   Islam, SS
   Jain, U
AF Mahobiya, Sunil Kumar
   Balayan, Sapna
   Chauhan, Nidhi
   Khanuja, Manika
   Kuchhal, Naresh K.
   Islam, S. S.
   Jain, Utkarsh
TI Tungsten Disulfide Decorated Screen-Printed Electrodes for Sensing of
   Glycated Hemoglobin
SO ACS OMEGA
SN 2470-1343
PD 2022 SEP 14
PY 2022
DI 10.1021/acsomega.2c04926
EA SEP 2022
UT WOS:000859802300001
PM 36188317
ER

PT J
AU Han, HS
   Lee, HK
   You, JM
   Jeong, H
   Jeon, S
AF Han, Hyoung Soon
   Lee, Hyo Kyoung
   You, Jung-Min
   Jeong, Haesang
   Jeon, Seungwon
TI Electrochemical biosensor for simultaneous determination of dopamine and
   serotonin based on electrochemically reduced GO-porphyrin
SO SENSORS AND ACTUATORS B-CHEMICAL
RI You, Jung-Min/J-3183-2014; You, Jung-Min/C-7410-2013
EI 0925-4005
PD JAN
PY 2014
VL 190
BP 886
EP 895
DI 10.1016/j.snb.2013.09.022
UT WOS:000326687700119
ER

PT J
AU Senkuytu, E
   Yildirim, T
   Olcer, Z
   Uludag, Y
   Ciftci, GY
AF Senkuytu, Elif
   Yildirim, Tuba
   Olcer, Zehra
   Uludag, Yildiz
   Ciftci, Gonul Yenilmez
TI DNA interaction analysis of fluorenylidene double bridged
   cyclotriphosphazene derivatives
SO INORGANICA CHIMICA ACTA
RI Şenkuytu, Elif/ABI-5315-2020; Uludag, Yıldız/AAJ-8503-2020; Uludag,
   Yildiz/F-1703-2011; AydÄn, Ebru/D-1403-2010
OI Şenkuytu, Elif/0000-0002-3579-8062; 
SN 0020-1693
EI 1873-3255
PD MAY 24
PY 2018
VL 477
BP 219
EP 226
DI 10.1016/j.ica.2018.02.035
UT WOS:000429902200030
ER

PT J
AU Batra, B
   Yadav, M
   Pundir, CS
AF Batra, Bhawna
   Yadav, Monika
   Pundir, Chandra Shekhar
TI L-Glutamate biosensor based on L-glutamate oxidase immobilized onto ZnO
   nanorods/polypyrrole modified pencil graphite electrode
SO BIOCHEMICAL ENGINEERING JOURNAL
SN 1369-703X
EI 1873-295X
PD JAN 15
PY 2016
VL 105
BP 428
EP 436
DI 10.1016/j.bej.2015.10.012
PN B
UT WOS:000367776500013
ER

PT J
AU Minakshi, P
   Mohan, H
   Manjeet
   Ravina
   Brar, B
   Shafiq, M
   Pundir, CS
AF Minakshi, Prasad
   Mohan, Hari
   Manjeet
   Ravina
   Brar, Basanti
   Shafiq, Mohammad
   Pundir, C. S.
TI Organic Polymer and Metal Nano-particle Based Composites for Improvement
   of the Analytical Performance of Electrochemical Biosensor
SO CURRENT TOPICS IN MEDICINAL CHEMISTRY
RI Mohan, Hari/GSR-8643-2022; Prasad, Minakshi/ABD-7135-2020; Syed,
   Shafiq/AAU-2341-2020; Nagpal, Suman/ABF-8112-2021
OI Prasad, Minakshi/0000-0001-7395-8189; Syed, Shafiq/0000-0002-2121-197X; 
SN 1568-0266
EI 1873-4294
PY 2020
VL 20
IS 11
BP 1029
EP 1041
DI 10.2174/1568026620666200309092957
UT WOS:000538123600007
PM 32148195
ER

PT J
AU Cui, L
   Hu, J
   Wang, M
   Li, CC
   Zhang, CY
AF Cui, Lin
   Hu, Juan
   Wang, Meng
   Li, Chen-chen
   Zhang, Chun-yang
TI Label-Free and Immobilization-Free Electrochemical Magnetobiosensor for
   Sensitive Detection of 5-Hydroxymethylcytosine in Genomic DNA
SO ANALYTICAL CHEMISTRY
RI Hu, Juan/AAK-1079-2021
OI Hu, Juan/0000-0003-0669-3146
SN 0003-2700
EI 1520-6882
PD JAN 15
PY 2019
VL 91
IS 2
BP 1232
EP 1236
DI 10.1021/acs.analchem.8b04663
UT WOS:000456350000005
PM 30588799
ER

PT J
AU Radhakrishnan, S
   Kim, HY
   Kim, BS
AF Radhakrishnan, Sivaprakasam
   Kim, Hak-Yong
   Kim, Byoung-Suhk
TI A novel CuS microflower superstructure based sensitive and selective
   nonenzymatic glucose detection
SO SENSORS AND ACTUATORS B-CHEMICAL
RI Kim, Hak Yong/G-3826-2013; KIM, HAK YONG/AAC-7689-2020; Kim,
   Byoung-Suhk/K-1573-2015
OI Kim, Hak Yong/0000-0002-4133-124X; KIM, HAK YONG/0000-0002-4133-124X;
   Kim, Byoung-Suhk/0000-0001-8070-3424
SN 0925-4005
PD OCT 5
PY 2016
VL 233
BP 93
EP 99
DI 10.1016/j.snb.2016.04.056
UT WOS:000376384100013
ER

PT J
AU Zhou, JW
   Wang, WY
   Yu, P
   Xiong, EH
   Zhang, XH
   Chen, JH
AF Zhou, Jiawan
   Wang, Wenyang
   Yu, Peng
   Xiong, Erhu
   Zhang, Xiaohua
   Chen, Jinhua
TI A simple label-free electrochemical aptasensor for dopamine detection
SO RSC ADVANCES
OI Xiong, Erhu/0000-0002-9085-1858
SN 2046-2069
PY 2014
VL 4
IS 94
BP 52250
EP 52255
DI 10.1039/c4ra08090d
UT WOS:000344389000058
ER

PT J
AU Hua, QT
   Ruecha, N
   Hiruta, Y
   Citterio, D
AF Quoc Trung Hua
   Ruecha, Nipapan
   Hiruta, Yuki
   Citterio, Daniel
TI Disposable electrochemical biosensor based on surface-modified
   screen-printed electrodes for organophosphorus pesticide analysis
SO ANALYTICAL METHODS
RI Ruecha, Nipapan/U-5589-2019; Citterio, Daniel/B-7975-2008
OI Citterio, Daniel/0000-0001-7420-045X; Ruecha,
   Nipapan/0000-0002-3330-9771; Hiruta, Yuki/0000-0001-7303-4189
SN 1759-9660
EI 1759-9679
PD JUL 21
PY 2019
VL 11
IS 27
BP 3439
EP 3445
DI 10.1039/c9ay00852g
UT WOS:000475658200007
ER

PT J
AU He, YP
   Yang, XH
   Han, Q
   Zheng, JB
AF He, Yaping
   Yang, Xiaohui
   Han, Quan
   Zheng, Jianbin
TI The Investigation of Electrochemistry Behaviors of Tyrosinase Based on
   Directly-Electrodeposited Grapheneon Choline-Gold Nanoparticles
SO MOLECULES
EI 1420-3049
PD JUL
PY 2017
VL 22
IS 7
AR 1047
DI 10.3390/molecules22071047
UT WOS:000406621300021
PM 28644401
ER

PT J
AU Saini, D
AF Saini, Deepshikha
TI Synthesis and functionalization of graphene and application in
   electrochemical biosensing
SO NANOTECHNOLOGY REVIEWS
SN 2191-9089
EI 2191-9097
PD AUG
PY 2016
VL 5
IS 4
SI SI
BP 393
EP 416
DI 10.1515/ntrev-2015-0059
UT WOS:000385287500003
ER

PT J
AU Babadostu, A
   Guldu, OK
   Demirkol, DO
   Medine, EI
   Unak, P
   Timur, S
AF Babadostu, Alper
   Guldu, Ozge Kozgus
   Demirkol, Dilek Odaci
   Medine, E. Ilker
   Unak, Perihan
   Timur, Suna
TI Affinity Based Laccase Immobilization on Modified Magnetic
   Nanoparticles: Biosensing Platform for the Monitoring of Phenolic
   Compounds
SO INTERNATIONAL JOURNAL OF POLYMERIC MATERIALS AND POLYMERIC BIOMATERIALS
RI ÜNAK, PERIHAN/AAY-3145-2020; KOZGUS GULDU, OZGE/GLQ-8246-2022; Timur,
   Suna/CAG-0914-2022; Medine, Emin İlker/GLS-0483-2022; Demirkol, Dilek
   Odaci/AAG-4735-2021
OI ÜNAK, PERIHAN/0000-0002-5464-2987; KOZGUS GULDU,
   OZGE/0000-0001-7028-0720; Timur, Suna/0000-0002-1981-7577; medine, emin
   ilker/0000-0003-0139-7110; Odaci Demirkol, Dilek/0000-0002-7954-1381
SN 0091-4037
EI 1563-535X
PD AUG 13
PY 2015
VL 64
IS 5
BP 260
EP 266
DI 10.1080/00914037.2014.936598
UT WOS:000343994000004
ER

PT J
AU Aigner, M
   Kalcher, K
   Macheroux, P
   Lienhart, WD
   Wallner, S
   Edmondson, D
   Ortner, A
AF Aigner, Maximilian
   Kalcher, Kurt
   Macheroux, Peter
   Lienhart, Wolf-Dieter
   Wallner, Silvia
   Edmondson, Dale
   Ortner, Astrid
TI Determination of Total Monoamines in Rat Brain via Nanotubes Based Human
   Monoamine Oxidase B Biosensor
SO ELECTROANALYSIS
RI Kroutil, Wolfgang/V-1155-2019; Macheroux, Peter/AAB-5157-2019
OI Kroutil, Wolfgang/0000-0002-2151-6394; Macheroux,
   Peter/0000-0002-0242-454X; Wallner, Silvia/0000-0002-3608-4029
SN 1040-0397
EI 1521-4109
PD FEB
PY 2017
VL 29
IS 2
BP 367
EP 373
DI 10.1002/elan.201600326
UT WOS:000394998000009
ER

PT J
AU Tsai, TH
   Huang, YC
   Chen, SM
   Ali, MA
   AlHemaid, MA
AF Tsai, Tsung-Hsuan
   Huang, Yun-Chin
   Chen, Shen-Ming
   Ali, M. Ajmal
   AlHemaid, M. A.
TI Fabrication of Multifunctional Biosensor for the Determination of
   Hydrogen Peroxide, Dopamine and Uric Acid
SO INTERNATIONAL JOURNAL OF ELECTROCHEMICAL SCIENCE
RI Ali, Mohammad/E-7948-2014; Ali, Mohammad Ajmal/AAF-1285-2020; chen,
   shen-ming/F-1633-2014
OI Ali, Mohammad/0000-0003-1636-0855; chen, shen-ming/0000-0002-3749-1224
SN 1452-3981
PD DEC
PY 2011
VL 6
IS 12
BP 6456
EP 6468
UT WOS:000297571400038
ER

PT J
AU Jarczewska, M
   Szymczyk, A
   Zajda, J
   Olszewski, M
   Ziolkowski, R
   Malinowska, E
AF Jarczewska, Marta
   Szymczyk, Anna
   Zajda, Joanna
   Olszewski, Marcin
   Ziolkowski, Robert
   Malinowska, Elzbieta
TI Recent Achievements in Electrochemical and Optical Nucleic Acids Based
   Detection of Metal Ions
SO MOLECULES
RI ; Malinowska, Elzbieta/H-2889-2013
OI Ziolkowski, Robert/0000-0001-7225-0904; Malinowska,
   Elzbieta/0000-0003-4784-7674; Szymczyk, Anna/0000-0003-2100-4169
EI 1420-3049
PD NOV
PY 2022
VL 27
IS 21
AR 7481
DI 10.3390/molecules27217481
UT WOS:000881657000001
PM 36364308
ER

PT J
AU Valiuniene, A
   Virbickas, P
   Rekertaite, A
   Ramanavicius, A
AF Valiuniene, A.
   Virbickas, P.
   Rekertaite, A.
   Ramanavicius, A.
TI Amperometric Glucose Biosensor Based on Titanium Electrode Modified with
   Prussian Blue Layer and Immobilized Glucose Oxidase
SO JOURNAL OF THE ELECTROCHEMICAL SOCIETY
RI Valiūnienė, Aušra/AAD-8953-2021
OI Virbickas, Povilas/0000-0003-1204-6770; Ramanavicius,
   Arunas/0000-0002-0885-3556
SN 0013-4651
EI 1945-7111
PY 2017
VL 164
IS 14
BP B781
EP B784
DI 10.1149/2.0151802jes
UT WOS:000419187700069
ER

PT J
AU Arvand, M
   Ilkhani, H
   Ganjali, MR
   Pourhabib, A
AF Arvand, Majid
   Ilkhani, Hoda
   Ganjali, Mohamad Reza
   Pourhabib, Akram
TI Electrochemical investigation of DNA-metal complex interactions and
   development of a highly sensitive electrochemical biosensor
SO ANALYTICAL BIOCHEMISTRY
OI Arvand, Majid/0000-0002-5824-8688
SN 0003-2697
EI 1096-0309
PD SEP 1
PY 2022
VL 652
AR 114738
DI 10.1016/j.ab.2022.114738
EA MAY 2022
UT WOS:000808694300002
PM 35597268
ER

PT J
AU Huang, LL
   Yang, XJ
   Qi, C
   Niu, XF
   Zhao, CL
   Zhao, XH
   Shangguan, DH
   Yang, YH
AF Huang, Liangliang
   Yang, Xiaojuan
   Qi, Cui
   Niu, Xiaofang
   Zhao, Chunling
   Zhao, Xiaohui
   Shangguan, Dihua
   Yang, Yunhui
TI A label-free electrochemical biosensor based on a DNA aptamer against
   codeine
SO ANALYTICA CHIMICA ACTA
RI Shangguan, Dihua/G-4530-2011
OI Shangguan, Dihua/0000-0002-5746-803X
SN 0003-2670
EI 1873-4324
PD JUL 17
PY 2013
VL 787
BP 203
EP 210
DI 10.1016/j.aca.2013.05.024
UT WOS:000321497400025
PM 23830440
ER

PT J
AU Chauhan, N
   Rawal, R
   Hooda, V
   Jain, U
AF Chauhan, N.
   Rawal, R.
   Hooda, V.
   Jain, U.
TI Electrochemical biosensor with graphene oxide nanoparticles and
   polypyrrole interface for the detection of bilirubin
SO RSC ADVANCES
RI Chauhan, Nidhi/AAA-7694-2021; jain, Utkarsh/AAA-2271-2021; Chauhan,
   Nidhi/GOG-8242-2022
OI jain, Utkarsh/0000-0003-3901-0153; Chauhan, Nidhi/0000-0001-9512-1144
SN 2046-2069
PY 2016
VL 6
IS 68
BP 63624
EP 63633
DI 10.1039/c6ra15671a
UT WOS:000379493900063
ER

PT J
AU Liu, YB
   Huang, Z
   Xu, Q
   Zhang, LY
   Liu, Q
   Xu, TL
AF Liu, Yibiao
   Huang, Zhen
   Xu, Qing
   Zhang, Lingyan
   Liu, Qiong
   Xu, Tailin
TI Portable electrochemical micro-workstation platform for simultaneous
   detection of multiple Alzheimer's disease biomarkers
SO MICROCHIMICA ACTA
RI Xu, Tailin/M-3615-2014
OI Xu, Tailin/0000-0003-4037-2856; Liu, yibiao/0000-0002-6118-665X
SN 0026-3672
EI 1436-5073
PD MAR
PY 2022
VL 189
IS 3
AR 91
DI 10.1007/s00604-022-05199-4
UT WOS:000752355000003
PM 35129691
ER

PT J
AU Qu, K
   Kondengaden, SM
   Li, J
   Wang, XW
   Sevilla, MD
   Li, L
   Zeng, XQ
AF Qu, Ke
   Kondengaden, Shukkoor M.
   Li, Jian
   Wang, Xuewei
   Sevilla, Michael D.
   Li, Lei
   Zeng, Xiangqun
TI Carbohydrate-functionalized polythiophene biointerface: design,
   fabrication, characterization and application for protein analysis
SO APPLIED SURFACE SCIENCE
RI Kondengaden, Shukkoor Muhammed/AAB-9201-2020
OI Kondengaden, Shukkoor Muhammed/0000-0002-2779-9751
SN 0169-4332
EI 1873-5584
PD AUG 30
PY 2019
VL 486
BP 561
EP 570
DI 10.1016/j.apsusc.2019.04.231
UT WOS:000471748100063
ER

PT J
AU Arduini, F
   Di Giorgio, F
   Amine, A
   Cataldo, F
   Moscone, D
   Palleschi, G
AF Arduini, Fabiana
   Di Giorgio, Floriana
   Amine, Aziz
   Cataldo, Franco
   Moscone, Danila
   Palleschi, Giuseppe
TI ELECTROANALYTICAL CHARACTERIZATION OF CARBON BLACK NANOMATERIAL PASTE
   ELECTRODE: DEVELOPMENT OF HIGHLY SENSITIVE TYROSINASE BIOSENSOR FOR
   CATECHOL DETECTION
SO ANALYTICAL LETTERS
RI Arduini, Fabiana/F-7817-2010; Moscone, Danila/E-5404-2012
OI Arduini, Fabiana/0000-0001-8990-6922; Moscone,
   Danila/0000-0002-3351-6359; AMINE, Aziz/0000-0001-7909-2224; Palleschi,
   Giuseppe/0000-0002-4223-3094
SN 0003-2719
PY 2010
VL 43
IS 10-11
BP 1688
EP 1702
DI 10.1080/00032711003653932
UT WOS:000280200400011
ER

PT J
AU Narang, J
   Chauhan, N
   Malhotra, N
   Pundir, CS
AF Narang, Jagriti
   Chauhan, Nidhi
   Malhotra, Nitesh
   Pundir, C. S.
TI Nanocrystals of Zeolite Act as Enhanced Sensing Interface for Biosensing
   of Leviteracetum
SO JOURNAL OF PHARMACEUTICAL SCIENCES
RI Chauhan, Nidhi/AAA-7694-2021; Chauhan, Nidhi/GOG-8242-2022
OI Chauhan, Nidhi/0000-0001-9512-1144; Malhotra, Nitesh/0000-0003-4104-4520
SN 0022-3549
EI 1520-6017
PD MAR
PY 2015
VL 104
IS 3
BP 1153
EP 1159
DI 10.1002/jps.24267
UT WOS:000349781700037
PM 25446962
ER

PT J
AU Li, Q
   Cheng, K
   Weng, WJ
   Du, PY
   Han, GR
AF Li, Qian
   Cheng, Kui
   Weng, Wenjian
   Du, Piyi
   Han, Gaorong
TI Synthesis, characterization and electrochemical behavior of Sb-doped ZnO
   microsphere film
SO THIN SOLID FILMS
CT International Conference on Technological Advances of Thin Films &
   Surface Coatings
CY JUL 15-17, 2012
CL Singapore, SINGAPORE
SN 0040-6090
PD OCT 1
PY 2013
VL 544
BP 466
EP 471
DI 10.1016/j.tsf.2013.02.077
UT WOS:000324309100090
ER

PT J
AU Karakus, S
   Baytemir, G
   Ozeroglu, C
   Tasaltin, N
AF Karakus, Selcan
   Baytemir, Guelsen
   Ozeroglu, Cemal
   Tasaltin, Nevin
TI An ultra-sensitive smartphone-integrated digital colorimetric and
   electrochemical Camellia sinensis polyphenols encapsulated CuO
   nanoparticles-based ammonia biosensor
SO INORGANIC CHEMISTRY COMMUNICATIONS
RI Taşaltın, Nevin/T-4554-2018; OZEROGLU, Cemal/C-7372-2019
OI Taşaltın, Nevin/0000-0001-6788-1605; OZEROGLU,
   Cemal/0000-0003-1702-1265; KARAKUS, SELCAN/0000-0002-8368-4609
SN 1387-7003
EI 1879-0259
PD SEP
PY 2022
VL 143
AR 109733
DI 10.1016/j.inoche.2022.109733
EA JUL 2022
UT WOS:000830496200005
ER

PT J
AU Hamidi-Asl, E
   Raoof, JB
   Hejazi, MS
   Sharifi, S
   Golabi, SM
   Palchetti, I
   Mascini, M
AF Hamidi-Asl, Ezat
   Raoof, Jahan Bakhsh
   Hejazi, Mohammad Saeid
   Sharifi, Simin
   Golabi, Seyed Mahdi
   Palchetti, Ilaria
   Mascini, Marco
TI A Genosensor for Point Mutation Detection of P53 Gene PCR Product Using
   Magnetic Particles
SO ELECTROANALYSIS
RI Raoof, Jahan Bakhsh/W-9335-2018; sharifi, simin/U-6898-2017; Hejazi,
   Mohammad Saeid M. S./A-6863-2017; palchetti, ilaria/K-1982-2015
OI Raoof, Jahan Bakhsh/0000-0002-1044-054X; sharifi,
   simin/0000-0002-3020-3779; Hejazi, Mohammad Saeid M.
   S./0000-0002-1033-3998; palchetti, ilaria/0000-0001-9366-0574
SN 1040-0397
EI 1521-4109
PD JUN
PY 2015
VL 27
IS 6
BP 1378
EP 1386
DI 10.1002/elan.201400660
UT WOS:000356604300007
ER

PT J
AU Piermarini, S
   Volpe, G
   Federico, R
   Moscone, D
   Palleschi, G
AF Piermarini, S.
   Volpe, G.
   Federico, R.
   Moscone, D.
   Palleschi, G.
TI DETECTION OF BIOGENIC AMINES IN HUMAN SALIVA USING A SCREEN-PRINTED
   BIOSENSOR
SO ANALYTICAL LETTERS
RI Moscone, Danila/E-5404-2012
OI Moscone, Danila/0000-0002-3351-6359; Palleschi,
   Giuseppe/0000-0002-4223-3094; Piermarini, Silvia/0000-0003-1329-6763
SN 0003-2719
PY 2010
VL 43
IS 7-8
BP 1310
EP 1316
DI 10.1080/00032710903518724
UT WOS:000277838400023
ER

PT J
AU Asturias-Arribas, L
   Alonso-Lomillo, MA
   Dominguez-Renedo, O
   Arcos-Martinez, MJ
AF Asturias-Arribas, Laura
   Asuncion Alonso-Lomillo, M.
   Dominguez-Renedo, Olga
   Julia Arcos-Martinez, M.
TI Cytochrome P450 2D6 based electrochemical sensor for the determination
   of codeine
SO TALANTA
RI Alonso-Lomillo, M. Asunción/H-3279-2015; Domínguez-Renedo,
   Olga/K-9518-2015; Arcos-Martínez, Julia/F-1039-2015
OI Alonso-Lomillo, M. Asunción/0000-0002-5714-3956; Domínguez-Renedo,
   Olga/0000-0003-2067-0274; Arcos-Martínez, Julia/0000-0002-4932-6445
SN 0039-9140
EI 1873-3573
PD NOV 1
PY 2014
VL 129
BP 315
EP 319
DI 10.1016/j.talanta.2014.05.053
UT WOS:000341463400045
PM 25127601
ER

PT J
AU Zhao, G
   Li, C
   Wang, XC
   Liu, G
   Thuy, NTD
AF Zhao, Guo
   Li, Cong
   Wang, Xiaochan
   Liu, Gang
   Nguyen Thi Dieu Thuy
TI A Reusable Electrochemical Aptasensor for the Sensitive Detection of
   Pb(II) with an Electrodeposited AuNP-Modified Electrode based on the
   Formation of a Target-Induced G-Quadruplex
SO INTERNATIONAL JOURNAL OF ELECTROCHEMICAL SCIENCE
SN 1452-3981
PD JAN
PY 2021
VL 16
IS 1
AR 150956
DI 10.20964/2021.01.09
UT WOS:000607900200035
ER

PT J
AU Sethi, J
   Van Bulck, M
   Suhail, A
   Safarzadeh, M
   Perez-Castillo, A
   Pan, GH
AF Sethi, Jagriti
   Van Bulck, Michiel
   Suhail, Ahmed
   Safarzadeh, Mina
   Perez-Castillo, Ana
   Pan, Genhua
TI A label-free biosensor based on graphene and reduced graphene oxide
   dual-layer for electrochemical determination of beta-amyloid biomarkers
SO MICROCHIMICA ACTA
RI Sethi, Jagriti/AAM-8981-2021
OI Van Bulck, Michiel/0000-0003-0253-4914; Sethi,
   Jagriti/0000-0003-0636-3796
SN 0026-3672
EI 1436-5073
PD APR 25
PY 2020
VL 187
IS 5
AR 288
DI 10.1007/s00604-020-04267-x
UT WOS:000528379300001
PM 32333119
ER

PT J
AU Yang, MH
   Choi, BG
   Park, H
   Park, TJ
   Hong, WH
   Lee, SY
AF Yang, Min Ho
   Choi, Bong Gill
   Park, HoSeok
   Park, Tae Jung
   Hong, Won Hi
   Lee, Sang Yup
TI Directed Self-Assembly of Gold Nanoparticles on Graphene-Ionic Liquid
   Hybrid for Enhancing Electrocatalytic Activity
SO ELECTROANALYSIS
RI Park, Tae Jung/G-1509-2013; Lee, Sang Yup/C-1526-2011; Hong, Won
   Hi/C-1953-2011; Park, Ho Seok/D-1957-2011
OI Park, Tae Jung/0000-0001-8918-0957; Lee, Sang Yup/0000-0003-0599-3091;
   Park, Ho Seok/0000-0002-4424-4037
SN 1040-0397
PD APR
PY 2011
VL 23
IS 4
BP 850
EP 857
DI 10.1002/elan.201000645
UT WOS:000289264900006
ER

PT J
AU Tang, M
   Lin, XH
   Li, MG
   Li, J
   Ni, L
   Yin, SP
AF Tang Min
   Lin Xinhua
   Li Maoguo
   Li Jie
   Ni Lin
   Yin Shiping
TI Construction of Amperometric Glucose Biosensor based on In-situ
   Fabricated Hierarchical Meso-macroporous SiO2 Modified Au Film
   Electrodes
SO JOURNAL OF WUHAN UNIVERSITY OF TECHNOLOGY-MATERIALS SCIENCE EDITION
RI Yin, Shi/GPX-3723-2022; Li, Maoguo/E-1894-2011
OI Li, Maoguo/0000-0002-1338-7297
SN 1000-2413
EI 1993-0437
PD AUG
PY 2016
VL 31
IS 4
BP 736
EP 742
DI 10.1007/s11595-016-1439-z
UT WOS:000385034600005
ER

PT J
AU Yan, LJ
   Zhao, WS
   Wen, ZR
   Li, XY
   Niu, XL
   Huang, YQ
   Sun, W
AF Yan, Lijun
   Zhao, Wenshu
   Wen, Zuorui
   Li, Xiaoyan
   Niu, Xueliang
   Huang, Yaqi
   Sun, Wei
TI Electrochemical DNA Sensor for hly Gene of Listeria Monocytogenes by
   Three-Dimensional Graphene and Gold Nanocomposite Modified Electrode
SO INTERNATIONAL JOURNAL OF ELECTROCHEMICAL SCIENCE
RI liang, liang/IAO-8518-2023; li, xiao/GSN-6181-2022; wei,
   wei/IQW-1347-2023; li, xiaofeng/GXF-9442-2022; sun, wei/GYU-5320-2022
OI Sun, Wei/0000-0002-9923-7328
SN 1452-3981
PD MAY
PY 2017
VL 12
IS 5
BP 4086
EP 4095
DI 10.20964/2017.05.04
UT WOS:000402485100042
ER

PT J
AU Simsek, CS
   Teke, M
   Sezginturk, MK
AF Simsek, Cigdem Sayikli
   Teke, Mustafa
   Sezginturk, Mustafa Kemal
TI An ITO Based Disposable Biosensor for Ultrasensitive Analysis of Retinol
   Binding Protein
SO ELECTROANALYSIS
RI Sezgintürk, Mustafa Kemal/AAY-1439-2021
SN 1040-0397
EI 1521-4109
PD FEB
PY 2014
VL 26
IS 2
BP 328
EP 339
DI 10.1002/elan.201300443
UT WOS:000331982500014
ER

PT J
AU Liu, YX
   Wei, WZ
AF Liu, Yaxiong
   Wei, Wanzhi
TI Layer-by-layer assembled DNA functionalized single-walled carbon
   nanotube hybrids for arsenic(III) detection
SO ELECTROCHEMISTRY COMMUNICATIONS
SN 1388-2481
PD JUN
PY 2008
VL 10
IS 6
BP 872
EP 875
DI 10.1016/j.elecom.2008.03.013
UT WOS:000257043600013
ER

PT J
AU Biyani, M
   Kawai, K
   Kitamura, K
   Chikae, M
   Biyani, M
   Ushijima, H
   Tamiya, E
   Yoneda, T
   Takamura, Y
AF Biyani, Manish
   Kawai, Keiko
   Kitamura, Koichiro
   Chikae, Miyuki
   Biyani, Madhu
   Ushijima, Hiromi
   Tamiya, Eiichi
   Yoneda, Takashi
   Takamura, Yuzuru
TI PEP-on-DEP: A competitive peptide-based disposable electrochemical
   aptasensor for renin diagnostics
SO BIOSENSORS & BIOELECTRONICS
RI Takamura, Yuzuru/A-3450-2009; Tamiya, Eiichi/M-6111-2018
OI Takamura, Yuzuru/0000-0001-5329-7387; Tamiya, Eiichi/0000-0002-7646-4827
SN 0956-5663
EI 1873-4235
PD OCT 15
PY 2016
VL 84
BP 120
EP 125
DI 10.1016/j.bios.2015.12.078
UT WOS:000377313300016
PM 26746799
ER

PT J
AU Munir, A
   Bozal-Palabiyik, B
   Eren, G
   Shah, AF
   Ali, S
   Uddin, N
   Uslu, B
AF Munir, Azeema
   Bozal-Palabiyik, Burcin
   Eren, Gokcen
   Shah, Afzal
   Ali, Saqib
   Uddin, Noor
   Uslu, Bengi
TI Electrochemical Biosensor Design with Multi-walled Carbon Nanotube to
   Display DNA-Schiff Base Interaction
SO ELECTROANALYSIS
RI Eren, Gokcen/A-9274-2018; Shah, Afzal/HLW-6536-2023; Uslu,
   Bengi/B-7488-2012; Shah, Afzal/S-9408-2017
OI Eren, Gokcen/0000-0002-3420-607X; Shah, Afzal/0000-0002-9465-9185; Shah,
   Afzal/0000-0002-9465-9185; Uslu, Bengi/0000-0002-7327-4913
SN 1040-0397
EI 1521-4109
PD JUL
PY 2021
VL 33
IS 7
BP 1761
EP 1770
DI 10.1002/elan.202100156
EA APR 2021
UT WOS:000644349700001
ER

PT J
AU Plekhanova, YV
   Rai, M
   Reshetilov, AN
AF Plekhanova, Yulia, V
   Rai, Mahendra
   Reshetilov, Anatoly N.
TI Nanomaterials in bioelectrochemical devices: on applications enhancing
   their positive effect
SO 3 BIOTECH
RI Reshetilov, Anatoly/D-7893-2014; Plekhanova, Yulia V./J-9719-2015
OI Reshetilov, Anatoly/0000-0002-9607-253X; Plekhanova, Yulia
   V./0000-0001-6509-1992; Rai, Mahendra/0000-0003-0291-0422
SN 2190-572X
EI 2190-5738
PD SEP
PY 2022
VL 12
IS 9
AR 231
DI 10.1007/s13205-022-03260-w
UT WOS:000842477700001
PM 35996672
ER

PT J
AU Heydarzadeh, S
   Roshanfekr, H
   Peyman, H
   Kashanian, S
AF Heydarzadeh, Safoura
   Roshanfekr, Hamideh
   Peyman, Hossein
   Kashanian, Soheila
TI Modeling of ultrasensitive DNA hybridization detection based on gold
   nanoparticles/carbon-nanotubes/chitosan-modified electrodes
SO COLLOIDS AND SURFACES A-PHYSICOCHEMICAL AND ENGINEERING ASPECTS
RI Kashanian, Soheila/ABE-7817-2020; Peyman, Hossein/M-8293-2018;
   roshanfekr, hamideh/AAG-9197-2021; roshanfekr, hamideh/AAN-6906-2021
OI roshanfekr, hamideh/0000-0002-3593-5274; Peyman,
   Hossein/0000-0001-5197-8007
SN 0927-7757
EI 1873-4359
PD FEB 20
PY 2020
VL 587
AR 124219
DI 10.1016/j.colsurfa.2019.124219
UT WOS:000505567400001
ER

PT J
AU Chan, D
   Barsan, MM
   Korpan, Y
   Brett, CMA
AF Chan, Deni
   Barsan, Madalina M.
   Korpan, Yaroslav
   Brett, Christopher M. A.
TI L-lactate selective impedimetric bienzymatic biosensor based on lactate
   dehydrogenase and pyruvate oxidase
SO ELECTROCHIMICA ACTA
RI Barsan, Madalina M./H-4689-2013; Korpan, Yaroslav/E-8910-2015; Brett,
   Christopher M.A./D-1676-2014
OI Barsan, Madalina M./0000-0002-8492-5558; Korpan,
   Yaroslav/0000-0003-4172-9140; Brett, Christopher
   M.A./0000-0002-1972-4434
SN 0013-4686
EI 1873-3859
PD MAR 20
PY 2017
VL 231
BP 209
EP 215
DI 10.1016/j.electacta.2017.02.050
UT WOS:000398324500023
ER

PT J
AU Altuntas, DB
   Kuralay, F
AF Altuntas, Derya Bal
   Kuralay, Filiz
TI MoS2/Chitosan/GOx-Gelatin modified graphite surface: Preparation,
   characterization and its use for glucose determination
SO MATERIALS SCIENCE AND ENGINEERING B-ADVANCED FUNCTIONAL SOLID-STATE
   MATERIALS
RI altuntaş, Derya Bal/A-9599-2018
SN 0921-5107
EI 1873-4944
PD AUG
PY 2021
VL 270
AR 115215
DI 10.1016/j.mseb.2021.115215
EA MAY 2021
UT WOS:000656686100003
ER

PT J
AU Sadak, O
AF Sadak, Omer
TI One-pot scalable synthesis of rGO/AuNPs nanocomposite and its
   application in enzymatic glucose biosensor
SO NANOCOMPOSITES
RI Sadak, Omer/AAA-9717-2020
OI Sadak, Omer/0000-0001-6717-9672
SN 2055-0324
EI 2055-0332
PD JAN 2
PY 2021
VL 7
IS 1
BP 44
EP 52
DI 10.1080/20550324.2021.1917837
UT WOS:000651227200001
ER

PT J
AU Tian, L
   Qi, JX
   Ma, XY
   Wang, XJ
   Yao, C
   Song, W
   Wang, YH
AF Tian, Liang
   Qi, Jinxu
   Ma, Xiangyu
   Wang, Xuejiao
   Yao, Chen
   Song, Wei
   Wang, Yihong
TI A facile DNA strand displacement reaction sensing strategy of
   electrochemical biosensor based on N-carboxymethyl chitosan/molybdenum
   carbide nanocomposite for microRNA-21 detection
SO BIOSENSORS & BIOELECTRONICS
RI Wang, Yihong/AAU-9600-2021
OI Wang, Yihong/0000-0001-8407-061X
SN 0956-5663
EI 1873-4235
PD DEC 30
PY 2018
VL 122
BP 43
EP 50
DI 10.1016/j.bios.2018.09.037
UT WOS:000448493800007
PM 30240965
ER

PT J
AU Wang, JR
   Chen, X
   Qu, DF
   Zhang, XF
   Wang, L
   Guo, ZX
   Liu, SF
AF Wang, Jianru
   Chen, Xue
   Qu, Dengfeng
   Zhang, Xiaofan
   Wang, Li
   Guo, Zongxia
   Liu, Shufeng
TI An enzyme-responsive electrochemical DNA biosensor achieving various
   dynamic range by using only-one immobilization probe
SO ANALYTICA CHIMICA ACTA
SN 0003-2670
EI 1873-4324
PD APR 22
PY 2023
VL 1251
AR 340999
DI 10.1016/j.aca.2023.340999
EA FEB 2023
UT WOS:000990956700001
PM 36925289
ER

PT J
AU Zhang, JZ
   Luo, AM
   Liu, P
   Wei, SP
   Wang, GM
   Wei, SQ
AF Zhang, Jinzhong
   Luo, Aimin
   Liu, Ping
   Wei, Shaping
   Wang, Guomin
   Wei, Shiqiang
TI Detection of Organophosphorus Pesticides Using Potentiometric Enzymatic
   Membrane Biosensor Based on Methylcellulose Immobilization
SO ANALYTICAL SCIENCES
SN 0910-6340
PD APR
PY 2009
VL 25
IS 4
BP 511
EP 515
DI 10.2116/analsci.25.511
UT WOS:000266944400009
PM 19359791
ER

PT J
AU Batra, B
   Kumari, S
   Pundir, CS
AF Batra, Bhawna
   Kumari, Seema
   Pundir, Chandra Shekhar
TI Construction of glutamate biosensor based on covalent immobilization of
   glutmate oxidase on polypyrrole nanoparticles/polyaniline modified gold
   electrode
SO ENZYME AND MICROBIAL TECHNOLOGY
SN 0141-0229
EI 1879-0909
PD APR 10
PY 2014
VL 57
BP 69
EP 77
DI 10.1016/j.enzmictec.2014.02.001
UT WOS:000334140200010
PM 24629270
ER

PT J
AU Anik, U
   Timur, S
AF Anik, Ulku
   Timur, Suna
TI Towards the electrochemical diagnosis of cancer: nanomaterial-based
   immunosensors and cytosensors
SO RSC ADVANCES
RI anik, ulku/G-4957-2010; Timur, Suna/CAG-0914-2022
OI anik, ulku/0000-0002-3607-7208; Timur, Suna/0000-0002-1981-7577
SN 2046-2069
PY 2016
VL 6
IS 113
BP 111831
EP 111841
DI 10.1039/c6ra23686c
UT WOS:000389708700022
ER

PT J
AU Fu, GL
   Yue, XL
   Dai, ZF
AF Fu, Guanglei
   Yue, Xiuli
   Dai, Zhifei
TI Glucose biosensor based on covalent immobilization of enzyme in sol-gel
   composite film combined with Prussian blue/carbon nanotubes hybrid
SO BIOSENSORS & BIOELECTRONICS
RI Dai, Zhifei/B-1812-2012
SN 0956-5663
PD MAY 15
PY 2011
VL 26
IS 9
BP 3973
EP 3976
DI 10.1016/j.bios.2011.03.007
UT WOS:000291178200041
PM 21478008
ER

PT J
AU Portaccio, M
   Di Tuoro, D
   Arduini, F
   Lepore, M
   Mita, DG
   Diano, N
   Mita, L
   Moscone, D
AF Portaccio, M.
   Di Tuoro, D.
   Arduini, F.
   Lepore, M.
   Mita, D. G.
   Diano, N.
   Mita, L.
   Moscone, D.
TI A thionine-modified carbon paste amperometric biosensor for catechol and
   bisphenol A determination
SO BIOSENSORS & BIOELECTRONICS
RI Lepore, Maria/I-4640-2019; Moscone, Danila/E-5404-2012; Diano,
   Nadia/AAS-7358-2021; Portaccio, Marianna/AGS-5018-2022
OI Lepore, Maria/0000-0003-2743-5904; Moscone, Danila/0000-0002-3351-6359;
   Diano, Nadia/0000-0003-4433-2667; Portaccio,
   Marianna/0000-0003-4463-0779; mita, luigi/0000-0002-0263-9321; ARDUINI,
   FABIANA/0000-0001-8990-6922; Mita, Damiano Gustavo/0000-0002-5115-9180
SN 0956-5663
EI 1873-4235
PD MAY 15
PY 2010
VL 25
IS 9
BP 2003
EP 2008
DI 10.1016/j.bios.2010.01.025
UT WOS:000277930000001
PM 20176471
ER

PT J
AU Song, DD
   Xu, XY
   Huang, XG
   Li, GQ
   Zhao, YS
   Gao, FM
AF Song, Dandan
   Xu, Xiaoyue
   Huang, Xingge
   Li, Guoqiang
   Zhao, Yisong
   Gao, Faming
TI Oriented Design of Transition-Metal-Oxide Hollow Multishelled
   Micropolyhedron Derived from Bimetal-Organic Frameworks for the
   Electrochemical Detection of Multipesticide Residues
SO JOURNAL OF AGRICULTURAL AND FOOD CHEMISTRY
SN 0021-8561
EI 1520-5118
PD 2023 JAN 30
PY 2023
DI 10.1021/acs.jafc.2c08818
EA JAN 2023
UT WOS:000925397100001
PM 36715487
ER

PT J
AU Shuai, HL
   Wu, X
   Huang, KJ
   Zhai, ZB
AF Shuai, Hong-Lei
   Wu, Xu
   Huang, Ke-Jing
   Zhai, Zi-Bo
TI Ultrasensitive electrochemical biosensing platform based on spherical
   silicon dioxide/molybdenum selenide nanohybrids and triggered
   Hybridization Chain Reaction
SO BIOSENSORS & BIOELECTRONICS
RI WU, XU/AAU-6286-2020; huang, ke-jing/ABG-4776-2021
SN 0956-5663
EI 1873-4235
PD AUG 15
PY 2017
VL 94
BP 616
EP 625
DI 10.1016/j.bios.2017.03.058
UT WOS:000401201300081
PM 28365557
ER

PT J
AU Tembe, S
   D'Souza, SF
AF Tembe, S.
   D'Souza, S. F.
TI Immobilisation strategies for construction of tyrosinase-based
   biosensors
SO MATERIALS TECHNOLOGY
OI Tembe, Sanket/0000-0001-7501-232X
SN 1066-7857
EI 1753-5557
PD AUG
PY 2015
VL 30
IS B3
BP B190
EP B195
DI 10.1179/1753555714Y.0000000247
UT WOS:000358248300009
ER

PT J
AU Yan, W
   Feng, XM
   Chen, XJ
   Li, XH
   Zhu, JJ
AF Yan, Wei
   Feng, Xiaomiao
   Chen, Xiaojun
   Li, Xinghua
   Zhu, Jun-Jie
TI A selective dopamine biosensor based on AgCl@polyaniline core-shell
   nanocomposites
SO BIOELECTROCHEMISTRY
RI Feng, Xiaomiao/G-4422-2016
OI Feng, Xiaomiao/0000-0003-1518-4546
SN 1567-5394
EI 1878-562X
PD FEB
PY 2008
VL 72
IS 1
BP 21
EP 27
DI 10.1016/j.bioelechem.2007.07.003
UT WOS:000253745400004
PM 17826362
ER

PT J
AU Rivas-Macho, A
   Eletxigerra, U
   Diez-Ahedo, R
   Merino, S
   Sanjuan, A
   Bou-Ali, MM
   Ruiz-Rubio, L
   del Campo, J
   Vilas-Vilela, JL
   Goni-de-Cerio, F
   Olabarria, G
AF Rivas-Macho, Ane
   Eletxigerra, Unai
   Diez-Ahedo, Ruth
   Merino, Santos
   Sanjuan, Antton
   Bou-Ali, M. Mounir
   Ruiz-Rubio, Leire
   del Campo, Javier
   Vilas-Vilela, Jose Luis
   Goni-de-Cerio, Felipe
   Olabarria, Garbine
TI Design and 3D printing of an electrochemical sensor for Listeria
   monocytogenes detection based on loop mediated isothermal amplification
SO HELIYON
RI Ruiz-Rubio, Leire/G-4363-2013; Sanjuan, Antton/GNP-6435-2022; MERINO,
   SANTOS/A-9502-2008; Eletxigerra, Unai/ABA-4616-2021; Bou-Ali, M.
   Mounir/AAB-3096-2021
OI Ruiz-Rubio, Leire/0000-0002-2045-008X; Sanjuan,
   Antton/0000-0001-8005-5535; MERINO, SANTOS/0000-0002-7359-4546;
   Eletxigerra, Unai/0000-0001-5360-1887; Olabarria,
   Garbine/0000-0002-8860-9341; Bou-Ali, M. Mounir/0000-0003-1491-1182;
   Diez Ahedo, Ruth/0000-0002-8033-0792; Goni de Cerio,
   Felipe/0000-0002-2029-6369; Rivas Macho, Ane/0000-0003-3100-4090
EI 2405-8440
PD JAN
PY 2023
VL 9
IS 1
AR e12637
DI 10.1016/j.heliyon.2022.e12637
UT WOS:000968934400001
PM 36691544
ER

PT J
AU Liu, JJ
   Xu, YF
   Liu, SK
   Yu, SX
   Yu, ZR
   Low, SS
AF Liu, Jingjing
   Xu, Yifei
   Liu, Shikun
   Yu, Shixin
   Yu, Zhirun
   Low, Sze Shin
TI Application and Progress of Chemometrics in Voltammetric Biosensing
SO BIOSENSORS-BASEL
RI Yu, Shixin/D-2814-2016; Low, Sze Shin/AAP-7042-2020
OI Low, Sze Shin/0000-0002-6761-1063; Liu, Jingjing/0000-0002-9602-8918
EI 2079-6374
PD JUL
PY 2022
VL 12
IS 7
AR 494
DI 10.3390/bios12070494
UT WOS:000831396500001
PM 35884297
ER

PT J
AU Lopez-Tellez, J
   Sanchez-Ortega, I
   Hornung-Leoni, CT
   Santos, EM
   Miranda, JM
   Rodriguez, JA
AF Lopez-Tellez, Jorge
   Sanchez-Ortega, Irais
   Hornung-Leoni, Claudia Teresa
   Santos, Eva Maria
   Miranda, Jose Manuel
   Rodriguez, Jose Antonio
TI Impedimetric Biosensor Based on a Hechtia argentea Lectin for the
   Detection of Salmonella spp.
SO CHEMOSENSORS
RI Rodriguez, Jose A/AAJ-8528-2020; Miranda, Jose M./I-2040-2019;
   Sánchez-Ortega, Irais/AGZ-0973-2022; Miranda, Jose/HCI-6099-2022;
   Santos, Eva M/C-7219-2015
OI Rodriguez, Jose A/0000-0002-3920-9827; Miranda, Jose
   M./0000-0001-7992-1491; Santos, Eva M/0000-0002-3803-2820; Lopez-Tellez,
   Jorge/0000-0002-4496-3170
EI 2227-9040
PD DEC
PY 2020
VL 8
IS 4
AR 115
DI 10.3390/chemosensors8040115
UT WOS:000601453900001
ER

PT J
AU Soni, DK
   Ahmad, R
   Dubey, SK
AF Soni, Dharmendra Kumar
   Ahmad, Rafiq
   Dubey, Suresh Kumar
TI Biosensor for the detection of Listeria monocytogenes: emerging trends
SO CRITICAL REVIEWS IN MICROBIOLOGY
RI Soni, Dharmendra Kumar/P-1016-2016; Ahmad, Rafiq/AAY-7943-2021
OI Soni, Dharmendra Kumar/0000-0002-7702-6546; Ahmad,
   Rafiq/0000-0001-6345-3507
SN 1040-841X
EI 1549-7828
PY 2018
VL 44
IS 5
BP 590
EP 608
DI 10.1080/1040841X.2018.1473331
UT WOS:000440043400005
PM 29790396
ER

PT J
AU Jou, AFJ
   Chen, YJ
   Li, Y
   Chang, YF
   Lee, JJ
   Liao, AT
   Ho, JAA
AF Jou, Amily Fang-Ju
   Chen, You-Jin
   Li, Ying
   Chang, Ying-Feng
   Lee, Jih-Jong
   Liao, Albert Taiching
   Ho, Ja-an Annie
TI Target-Triggered, Dual Amplification Strategy for Sensitive
   Electrochemical Detection of a Lymphoma-associated MicroRNA
SO ELECTROCHIMICA ACTA
RI Hsiao, Wei-Hung/B-9931-2013
OI Liao, Albert/0000-0002-8696-8180; LEE, JIH-JONG/0000-0002-4424-730X
SN 0013-4686
EI 1873-3859
PD MAY 10
PY 2017
VL 236
BP 190
EP 197
DI 10.1016/j.electacta.2017.03.029
UT WOS:000401110200021
ER

PT J
AU Radhakrishnan, R
   Jahne, M
   Rogers, S
   Suni, II
AF Radhakrishnan, Rajeswaran
   Jahne, Michael
   Rogers, Shane
   Suni, Ian I.
TI Detection of Listeria Monocytogenes by Electrochemical Impedance
   Spectroscopy
SO ELECTROANALYSIS
RI Radhakrishnan, Rajeswaran/K-5392-2017; Rogers, Shane/AAC-4744-2022
OI Radhakrishnan, Rajeswaran/0000-0003-0739-2791; Rogers,
   Shane/0000-0003-4488-5122
SN 1040-0397
EI 1521-4109
PD SEP
PY 2013
VL 25
IS 9
BP 2231
EP 2237
DI 10.1002/elan.201300140
UT WOS:000327590600027
ER

PT J
AU Yang, ZG
   d'Auriac, MA
   Goggins, S
   Kasprzyk-Hordern, B
   Thomas, KV
   Frost, CG
   Estrela, P
AF Yang, Zhugen
   d'Auriac, Marc Angles
   Goggins, Sean
   Kasprzyk-Hordern, Barbara
   Thomas, Kevin V.
   Frost, Christopher G.
   Estrela, Pedro
TI A Novel DNA Biosensor Using a Ferrocenyl Intercalator Applied to the
   Potential Detection of Human Population Biomarkers in Wastewater
SO ENVIRONMENTAL SCIENCE & TECHNOLOGY
RI Frost, Christopher G/D-2926-2009; Goggins, Sean/ABG-9196-2020; Thomas,
   Kevin V/C-3890-2016; YANG, Zhugen/A-7252-2010; Kasprzyk-Hordern,
   Barbara/D-4351-2011; Estrela, Pedro/B-5411-2008; Thomas,
   Kevin/AAO-2170-2020; Angles d'Auriac, Marc/ABE-6889-2021
OI Goggins, Sean/0000-0002-4331-147X; Thomas, Kevin V/0000-0002-2155-100X;
   YANG, Zhugen/0000-0003-4183-8160; Kasprzyk-Hordern,
   Barbara/0000-0002-6809-2875; Estrela, Pedro/0000-0001-6956-1146; Thomas,
   Kevin/0000-0002-2155-100X; Angles d'Auriac, Marc/0000-0001-6385-663X;
   Frost, Christopher/0000-0003-0195-3017
SN 0013-936X
EI 1520-5851
PD MAY 5
PY 2015
VL 49
IS 9
BP 5609
EP 5617
DI 10.1021/acs.est.5b00637
UT WOS:000354155800044
PM 25853680
ER

PT J
AU Apetrei, IM
   Apetrei, C
AF Apetrei, Irina Mirela
   Apetrei, Constantin
TI Amperometric biosensor based on polypyrrole and tyrosinase for the
   detection of tyramine in food samples
SO SENSORS AND ACTUATORS B-CHEMICAL
RI Apetrei, Constantin/I-8145-2019; Apetrei, Constantin N./B-6322-2011;
   Apetrei, Irina Mirela/AAP-4096-2020
OI Apetrei, Constantin/0000-0002-3823-4174; Apetrei, Irina
   Mirela/0000-0002-3408-5562
EI 0925-4005
PD MAR 1
PY 2013
VL 178
BP 40
EP 46
DI 10.1016/j.snb.2012.12.064
UT WOS:000315751100006
ER

PT J
AU Liu, XJ
   Luo, LQ
   Ding, YP
   Xu, YH
   Li, F
AF Liu, Xiaojuan
   Luo, Liqiang
   Ding, Yaping
   Xu, Yanhong
   Li, Fei
TI Hydrogen peroxide biosensor based on the immobilization of horseradish
   peroxidase on gamma-Al(2)O(3) nanoparticles/chitosan film-modified
   electrode
SO JOURNAL OF SOLID STATE ELECTROCHEMISTRY
SN 1432-8488
PD MAR
PY 2011
VL 15
IS 3
BP 447
EP 453
DI 10.1007/s10008-010-1120-y
UT WOS:000287515500002
ER

PT J
AU Yuan, YW
   Wang, YS
   Wang, H
   Hou, SF
AF Yuan, Yawen
   Wang, Yishi
   Wang, Hua
   Hou, Shifeng
TI Gold nanoparticles decorated on single layer graphene applied for
   electrochemical ultrasensitive glucose biosensor
SO JOURNAL OF ELECTROANALYTICAL CHEMISTRY
RI Wang, Yishi/IQU-0806-2023
SN 1572-6657
EI 1873-2569
PD DEC 15
PY 2019
VL 855
AR 113495
DI 10.1016/j.jelechem.2019.113495
UT WOS:000505643500015
ER

PT J
AU Babu, KJ
   Sasya, M
   Nesakumar, N
   Shankar, P
   Gumpu, MB
   Ramachandra, BL
   Kulandaisamy, AJ
   Rayappan, JBB
AF Babu, K. Jayanth
   Sasya, Madhurantakam
   Nesakumar, Noel
   Shankar, Prabakaran
   Gumpu, Manju Bhargavi
   Ramachandra, Bhat Lakshmishri
   Kulandaisamy, Arockia Jayalatha
   Rayappan, John Bosco Balaguru
TI Non-enzymatic detection of glucose in fruits using TiO2-Mn3O4 hybrid
   nano interface
SO APPLIED NANOSCIENCE
RI Prabakaran, Lakshmishri/N-2349-2018; Shankar, Prabakaran/J-7648-2015;
   madhurantakam, sasya/AAK-5359-2020; Karanam, jayanth Babu/ABF-5419-2021;
   Nesakumar, Noel/AAQ-1830-2021
OI Prabakaran, Lakshmishri/0000-0002-1652-7638; Shankar,
   Prabakaran/0000-0002-2954-324X; 
SN 2190-5509
EI 2190-5517
PD AUG
PY 2017
VL 7
IS 6
BP 309
EP 316
DI 10.1007/s13204-017-0571-1
UT WOS:000410331000006
ER

PT J
AU Rather, JA
   Pilehvar, S
   De Wael, K
AF Rather, Jahangir Ahmad
   Pilehvar, Sanaz
   De Wael, Karolien
TI A biosensor fabricated by incorporation of a redox mediator into a
   carbon nanotube/nafion composite for tyrosinase immobilization:
   detection of matairesinol, an endocrine disruptor
SO ANALYST
RI De Wael, Karolien/U-5545-2018; Rather, Jahangir/AFS-6736-2022
OI RATHER, JAHANGIR/0000-0003-0701-5478; De Wael,
   Karolien/0000-0003-4495-0748
SN 0003-2654
EI 1364-5528
PY 2013
VL 138
IS 1
BP 204
EP 210
DI 10.1039/c2an35959f
UT WOS:000311823200025
PM 23152952
ER

PT J
AU Acevedo-Restrepo, I
   Blandon-Naranjo, L
   Hoyos-Arbelaez, J
   Della Pelle, F
   Vazquez, MV
AF Acevedo-Restrepo, Isabel
   Blandon-Naranjo, Lucas
   Hoyos-Arbelaez, Jorge
   Della Pelle, Flavio
   Vazquez, Mario V.
TI Electrochemical Glucose Quantification as a Strategy for Ethanolic
   Fermentation Monitoring
SO CHEMOSENSORS
OI Hoyos-Arbelaez, Jorge/0000-0003-2123-5928; Compagnone,
   Dario/0000-0001-7849-8943; Della Pelle, Flavio/0000-0002-8877-7580
EI 2227-9040
PD MAR 15
PY 2019
VL 7
IS 1
AR 14
DI 10.3390/chemosensors7010014
UT WOS:000464081500001
ER

PT J
AU Jain, U
   Saxena, K
   Hooda, V
   Balayan, S
   Singh, AP
   Tikadar, M
   Chauhan, N
AF Jain, Utkarsh
   Saxena, Kirti
   Hooda, Vinita
   Balayan, Sapna
   Singh, Amar Pal
   Tikadar, Mayukh
   Chauhan, Nidhi
TI Emerging vistas on pesticides detection based on electrochemical
   biosensors - An update
SO FOOD CHEMISTRY
RI jain, Utkarsh/AAA-2271-2021; Chauhan, Nidhi/AAA-7694-2021; Chauhan,
   Nidhi/GOG-8242-2022
OI jain, Utkarsh/0000-0003-3901-0153; Chauhan, Nidhi/0000-0001-9512-1144;
   Saxena, Kirti/0000-0002-7645-9024; Balayan, Sapna/0000-0001-6417-9298
SN 0308-8146
EI 1873-7072
PD MAR 1
PY 2022
VL 371
AR 131126
DI 10.1016/j.foodchem.2021.131126
EA SEP 2021
UT WOS:000706989800012
PM 34583176
ER

PT J
AU Neto, JRD
   Rezende, SG
   Lobon, GS
   Garcia, TA
   Macedo, IYL
   Garcia, LF
   Alves, VF
   Torres, IMS
   Santiago, MF
   Schmidt, F
   Gil, ED
AF de Oliveira Neto, Jeronimo Raimundo
   Rezende, Stefani Garcia
   Lobon, German Sanz
   Garcia, Telma Alves
   Lopes Macedo, Isaac Yves
   Garcia, Luane Ferreira
   Alves, Virginia Farias
   Sapateiro Torres, Ieda Maria
   Santiago, Mariangela Fontes
   Schmidt, Fernando
   Gil, Eric de Souza
TI Electroanalysis and laccase-based biosensor on the determination of
   phenolic content and antioxidant power of honey samples
SO FOOD CHEMISTRY
RI Lobón, Germán Sanz/N-6535-2019; Alves, Virgínia F/F-4956-2018; Garcia,
   Luane Ferreira/W-8754-2019; SANTIAGO, MARIÂNGELA F/P-9132-2018; Neto,
   Jerônimo Oliveira/Q-2672-2017; Schimidt, Fernando/S-3873-2017; Macêdo,
   Isaac Yves/HSH-4519-2023; Macêdo, Isaac Yves Lopes de/W-8756-2019; GIL,
   ERIC de SOUZA/M-2083-2017
OI Lobón, Germán Sanz/0000-0002-2600-470X; Alves, Virgínia
   F/0000-0002-5556-3711; Garcia, Luane Ferreira/0000-0002-2922-8119;
   SANTIAGO, MARIÂNGELA F/0000-0002-2574-1142; Neto, Jerônimo
   Oliveira/0000-0002-0261-4554; Schimidt, Fernando/0000-0003-4094-4762;
   Macêdo, Isaac Yves Lopes de/0000-0002-6043-5343; GIL, ERIC de
   SOUZA/0000-0001-9161-0127; ALVES GARCIA, TELMA/0009-0007-6082-8140
SN 0308-8146
EI 1873-7072
PD DEC 15
PY 2017
VL 237
BP 1118
EP 1123
DI 10.1016/j.foodchem.2017.06.010
UT WOS:000406199900140
PM 28763958
ER

PT J
AU Azzouzi, S
   Fredj, Z
   Turner, APF
   Ben Ali, M
   Mak, WC
AF Azzouzi, Sawsen
   Fredj, Zina
   Turner, Anthony P. F.
   Ben Ali, Mounir
   Mak, Wing Cheung
TI Generic Neutravidin Biosensor for Simultaneous Multiplex Detection of
   MicroRNAs via Electrochemically Encoded Responsive Nanolabels
SO ACS SENSORS
RI Fredj, Zina/HDN-7018-2022; Mounir, BEN ALI/AAT-4903-2021
OI Fredj, Zina/0000-0003-4265-2990; Mounir, BEN ALI/0000-0001-6008-7003;
   Mak, Wing Cheung/0000-0003-3274-6029; azzouzi,
   sawsen/0000-0003-0681-7479; Turner, Anthony/0000-0002-1815-9699
SN 2379-3694
PD FEB
PY 2019
VL 4
IS 2
BP 326
EP 334
DI 10.1021/acssensors.8b00942
UT WOS:000459836400009
PM 30730699
ER

PT J
AU Pan, LH
   Kuo, SH
   Lin, TY
   Lin, CW
   Fang, PY
   Yang, HW
AF Pan, Lung-Hsuan
   Kuo, Shin-Hung
   Lin, Tzu-Yang
   Lin, Chih-Wen
   Fang, Po-Yu
   Yang, Hung-Wei
TI An electrochemical biosensor to simultaneously detect VEGF and PSA for
   early prostate cancer diagnosis based on graphene oxide/ssDNA/PLLA
   nanoparticles
SO BIOSENSORS & BIOELECTRONICS
OI Yang, Hung-We i/0000-0002-8438-6291
SN 0956-5663
EI 1873-4235
PD MAR 15
PY 2017
VL 89
SI SI
BP 598
EP 605
DI 10.1016/j.bios.2016.01.077
PN 1
UT WOS:000391077000063
PM 26868935
ER

PT J
AU Bolat, EO
   Tig, GA
   Pekyardimci, S
AF Bolat, Ecem Ozlem
   Tig, Gozde Aydogdu
   Pekyardimci, Sule
TI Fabrication of an amperometric acetylcholine esterase-choline oxidase
   biosensor based on MWCNTs-Fe(3)O(4)NPs-CS nanocomposite for
   determination of acetylcholine
SO JOURNAL OF ELECTROANALYTICAL CHEMISTRY
RI Tığ, Gözde Aydoğdu/AAC-4586-2020
OI Tığ, Gözde Aydoğdu/0000-0001-6959-4298
SN 1572-6657
EI 1873-2569
PD JAN 15
PY 2017
VL 785
BP 241
EP 248
DI 10.1016/j.jelechem.2016.12.041
UT WOS:000393249000033
ER

PT J
AU Batra, B
   Lata, S
   Sunny
   Rana, JS
   Pundir, CS
AF Batra, Bhawna
   Lata, Suman
   Sunny
   Rana, J. S.
   Pundir, Chandra Shekhar
TI Construction of an amperometric bilirubin biosensor based on covalent
   immobilization of bilirubin oxidase onto zirconia coated silica
   nanoparticles/chitosan hybrid film
SO BIOSENSORS & BIOELECTRONICS
RI Rana, Jogender Singh/AEQ-9471-2022; Rana, Professor Jogender
   Singh/AAH-1631-2022; Rana, J S/ADJ-5730-2022
OI Rana, J S/0000-0002-0093-0537
SN 0956-5663
EI 1873-4235
PD JUN 15
PY 2013
VL 44
BP 64
EP 69
DI 10.1016/j.bios.2012.12.034
UT WOS:000317150700012
PM 23395724
ER

PT J
AU Benvenuto, P
   Kafi, AKM
   Chen, AC
AF Benvenuto, Paul
   Kafi, A. K. M.
   Chen, Aicheng
TI High performance glucose biosensor based on the immobilization of
   glucose oxidase onto modified titania nanotube arrays
SO JOURNAL OF ELECTROANALYTICAL CHEMISTRY
RI Kafi, AKM/B-9533-2008; Kafi, A K M/B-5924-2018; Kafi, AKM/N-2115-2019;
   Kafi, A.K.M./A-4246-2010
SN 1572-6657
EI 1873-2569
PD MAR 1
PY 2009
VL 627
IS 1-2
BP 76
EP 81
DI 10.1016/j.jelechem.2008.12.022
UT WOS:000264541800010
ER

PT J
AU Jindal, K
   Tomar, M
   Gupta, V
AF Jindal, Kajal
   Tomar, Monika
   Gupta, Vinay
TI A novel low-powered uric acid biosensor based on arrayed p-n junction
   heterostructures of ZnO thin film and CuO microclusters
SO SENSORS AND ACTUATORS B-CHEMICAL
RI Gupta, Vinay/K-6227-2012; Gupta, Vinay/I-2646-2013
OI Gupta, Vinay/0000-0002-7823-3619; Gupta, Vinay/0000-0002-1348-3545
SN 0925-4005
PD DEC
PY 2017
VL 253
BP 566
EP 575
DI 10.1016/j.snb.2017.06.146
UT WOS:000411124800066
ER

PT J
AU Norouzi, P
   Ganjali, H
   Larijani, B
   Ganjali, MR
   Faridbod, F
   Zamani, HA
AF Norouzi, Parviz
   Ganjali, Hamed
   Larijani, Bagher
   Ganjali, Mohammad Reza
   Faridbod, Farnoush
   Zamani, Hassan Ali
TI A Glucose Biosensor Based on Nanographene and ZnO Nanoparticles Using
   FFT Continuous Cyclic Voltammetry
SO INTERNATIONAL JOURNAL OF ELECTROCHEMICAL SCIENCE
RI Ganjali, Mohammad Reza/C-7640-2009; Faridbod, Farnoush/C-8793-2009;
   norouzi, parviz/B-4647-2009; larijani, Bagher/ABE-3315-2020; Norouzi,
   Parviz/AAJ-9603-2020
OI norouzi, parviz/0000-0002-3332-6280; larijani,
   Bagher/0000-0001-5386-7597; Ganjali, Mohammad Reza/0000-0002-2968-0981;
   zamani, hassan ali/0000-0002-3156-2781
SN 1452-3981
PD NOV
PY 2011
VL 6
IS 11
BP 5189
EP 5199
UT WOS:000297503300007
ER

PT J
AU Yang, HP
   Zhu, YF
AF Yang, Haipeng
   Zhu, Yongfa
TI Glucose biosensor based on nano-SiO2 and "unprotected" Pt nanoclusters
SO BIOSENSORS & BIOELECTRONICS
RI Zhu, Yongfa/D-9640-2011; Zhu, Yongfa/A-9452-2012; Yang,
   Haipeng/E-7312-2016; Zhu, Yongfa/N-9784-2019
OI Zhu, Yongfa/0000-0001-8528-509X; Yang, Haipeng/0000-0002-1005-0701; Zhu,
   Yongfa/0000-0001-8528-509X
SN 0956-5663
EI 1873-4235
PD JUN 15
PY 2007
VL 22
IS 12
BP 2989
EP 2993
DI 10.1016/j.bios.2006.12.019
UT WOS:000247555300032
PM 17240133
ER

PT J
AU Choi, HK
   Lee, MJ
   Lee, SN
   Kim, TH
   Oh, BK
AF Choi, Hye Kyu
   Lee, Myeong-Jun
   Lee, Sang Nam
   Kim, Tae-Hyung
   Oh, Byung-Keun
TI Noble Metal Nanomaterial-Based Biosensors for Electrochemical and
   Optical Detection of Viruses Causing Respiratory Illnesses
SO FRONTIERS IN CHEMISTRY
OI Choi, Hye Kyu/0000-0002-3111-2422
SN 2296-2646
PD MAY 13
PY 2021
VL 9
AR 672739
DI 10.3389/fchem.2021.672739
UT WOS:000654730400001
PM 34055741
ER

PT J
AU Porfireva, AV
   Goida, AI
   Rogov, AM
   Evtugyn, GA
AF Porfireva, Anna V.
   Goida, Anastasia I.
   Rogov, Alexey M.
   Evtugyn, Gennady A.
TI Impedimetric DNA Sensor Based on Poly(proflavine) for Determination of
   Anthracycline Drugs
SO ELECTROANALYSIS
RI Evtugyn, Gennady/L-5931-2013; Goida, Anastasia/ABF-8159-2020; Porfireva,
   Anna V./E-6458-2017
OI Evtugyn, Gennady/0000-0002-4694-7836; Porfireva, Anna
   V./0000-0001-7532-151X
SN 1040-0397
EI 1521-4109
PD APR
PY 2020
VL 32
IS 4
BP 827
EP 834
DI 10.1002/elan.201900653
EA JAN 2020
UT WOS:000506073700001
ER

PT J
AU Ye, YK
   Liu, YQ
   He, SD
   Xu, X
   Cao, XD
   Ye, YW
   Zheng, HS
AF Ye, Yongkang
   Liu, Yaqian
   He, Shudong
   Xu, Xuan
   Cao, Xiaodong
   Ye, Yingwang
   Zheng, Haisong
TI Ultrasensitive electrochemical DNA sensor for virulence invA gene of
   Salmonella using silver nanoclusters as signal probe
SO SENSORS AND ACTUATORS B-CHEMICAL
RI He, Shudong/H-4396-2014; Ye, Yongkang/I-4091-2018; He,
   Shudong/ABF-4582-2021; Ye, Yongkang/Q-3275-2019
OI He, Shudong/0000-0002-1155-4928; Ye, Yongkang/0000-0001-7703-8697; Ye,
   Yongkang/0000-0001-7703-8697; Cao, Xiaodong/0000-0003-1931-9049
SN 0925-4005
PD NOV 1
PY 2018
VL 272
BP 53
EP 59
DI 10.1016/j.snb.2018.05.133
UT WOS:000439715000008
ER

PT J
AU Aydindogan, E
   Celik, EG
   Demirkol, DO
   Yamada, S
   Endo, T
   Timur, S
   Yagci, Y
AF Aydindogan, Eda
   Celik, Emine Guler
   Demirkol, Dilek Odaci
   Yamada, Shuhei
   Endo, Takeshi
   Timur, Suna
   Yagci, Yusuf
TI Surface Modification with a Catechol-Bearing Polypeptide and Sensing
   Applications
SO BIOMACROMOLECULES
RI Guler Celik, Emine/AAM-3317-2021; Demirkol, Dilek Odaci/AAG-4735-2021;
   Yagci, Yusuf/AAT-6283-2021; Timur, Suna/CAG-0914-2022; Celikbas,
   Eda/ABE-9792-2020
OI Guler Celik, Emine/0000-0003-2381-9775; Yagci,
   Yusuf/0000-0001-6244-6786; Timur, Suna/0000-0002-1981-7577; Celikbas,
   Eda/0000-0003-4882-6445; Odaci Demirkol, Dilek/0000-0002-7954-1381
SN 1525-7797
EI 1526-4602
PD JUL
PY 2018
VL 19
IS 7
BP 3067
EP 3076
DI 10.1021/acs.biomac.8b00650
UT WOS:000438470800070
PM 29750865
ER

PT J
AU Li, C
   Chen, XJ
   Wang, N
   Zhang, BL
AF Li, Chen
   Chen, Xuejuan
   Wang, Nan
   Zhang, Bailin
TI An ultrasensitive and label-free electrochemical DNA biosensor for
   detection of DNase I activity
SO RSC ADVANCES
RI Wang, Nan/HLV-7836-2023; Wang, Nan/GRY-3150-2022
OI li, chen/0000-0001-7878-8799
EI 2046-2069
PY 2017
VL 7
IS 35
BP 21666
EP 21670
DI 10.1039/c7ra01995e
UT WOS:000399810800038
ER

PT J
AU Fourou, H
   Zazoua, A
   Braiek, M
   Jaffrezic-Renault, N
AF Fourou, Hana
   Zazoua, Ali
   Braiek, Mohamed
   Jaffrezic-Renault, Nicole
TI An enzyme biosensor based on beta-galactosidase inhibition for
   electrochemical detection of cadmium (II) and chromium (VI)
SO INTERNATIONAL JOURNAL OF ENVIRONMENTAL ANALYTICAL CHEMISTRY
RI Zazoua, Ali/O-2340-2016; Ali, ZAZOUA/ABD-3406-2021; Jaffrezic-Renault,
   Nicole J/J-4154-2017
OI Zazoua, Ali/0000-0002-8203-4137; Ali, ZAZOUA/0000-0002-8203-4137;
   Jaffrezic-Renault, Nicole J/0000-0003-1354-9273
SN 0306-7319
EI 1029-0397
PY 2016
VL 96
IS 9
BP 872
EP 885
DI 10.1080/03067319.2016.1209659
UT WOS:000381092500005
ER

PT J
AU Prabhakar, D
   Kumari, V
   Islam, SS
AF Prabhakar, Dhirendra
   Kumari, Vinita
   Islam, S. S.
TI Nanoporous Silicon Based Electrochemical Immunosensor
SO SCIENCE OF ADVANCED MATERIALS
SN 1947-2935
EI 1947-2943
PD JAN
PY 2012
VL 4
IS 1
BP 121
EP 125
DI 10.1166/sam.2012.1260
UT WOS:000303281200016
ER

PT J
AU Niu, SY
   Zhao, M
   Ren, R
   Zhang, SS
AF Niu, Shuyan
   Zhao, Min
   Ren, Rui
   Zhang, Shusheng
TI Carbon nanotube-enhanced DNA biosensor for DNA hybridization detection
   using manganese(II)-Schiff base complex as hybridization indicator
SO JOURNAL OF INORGANIC BIOCHEMISTRY
RI Zhang, Shusheng/GRO-2963-2022
SN 0162-0134
EI 1873-3344
PD JAN
PY 2009
VL 103
IS 1
BP 43
EP 49
DI 10.1016/j.jinorgbio.2008.09.001
UT WOS:000261778800006
PM 18950869
ER

PT J
AU Ikeda, R
   Kitagawa, S
   Chiba, J
   Inouye, M
AF Ikeda, Reona
   Kitagawa, Satoshi
   Chiba, Junya
   Inouye, Masahiko
TI Electrochemical Genotyping by Using Two Ferrocene/Isoquinoline-Connected
   DNA Probes with Different Redox Potentials on a Single Electrode
SO CHEMISTRY-A EUROPEAN JOURNAL
RI Inouye, Masahiko/C-7490-2014
SN 0947-6539
EI 1521-3765
PY 2009
VL 15
IS 29
BP 7048
EP 7051
DI 10.1002/chem.200900368
UT WOS:000268549400007
PM 19544515
ER

PT J
AU Kaur, N
   Thakur, H
   Pathak, S
   Prabhakar, N
AF Kaur, Navpreet
   Thakur, Himkusha
   Pathak, Smriti
   Prabhakar, Nirmal
TI Acetylcholinesterase immobilised eggshell membrane-based optical
   biosensor for organophosphate detection
SO INTERNATIONAL JOURNAL OF ENVIRONMENTAL ANALYTICAL CHEMISTRY
OI Kaur, Navpreet/0000-0003-1514-9580
SN 0306-7319
EI 1029-0397
PD SEP 26
PY 2015
VL 95
IS 12
BP 1134
EP 1147
DI 10.1080/03067319.2015.1085526
UT WOS:000361967900006
ER

PT J
AU Lovic, J
   Stevanovic, S
   Nikolic, ND
   Petrovic, S
   Vukovic, D
   Prlainovic, N
   Mijin, D
   Ivic, MA
AF Lovic, J.
   Stevanovic, S.
   Nikolic, N. D.
   Petrovic, S.
   Vukovic, D.
   Prlainovic, N.
   Mijin, D.
   Ivic, M. Avramov
TI Glucose Sensing Using Glucose Oxidase-GlutaraldehydeCysteine Modified
   Gold Electrode
SO INTERNATIONAL JOURNAL OF ELECTROCHEMICAL SCIENCE
RI Nikolic, Nebojsa D./E-6927-2012; Vukovic, Dragan/ABE-6173-2021
OI Vukovic, Dragan/0000-0002-9257-265X; Mijin, Dusan/0000-0001-5691-2971;
   Nikolic, Nebojsa/0000-0002-6385-5714; Prlainovic,
   Nevena/0000-0003-0330-8548
SN 1452-3981
PD JUL
PY 2017
VL 12
IS 7
BP 5806
EP 5817
DI 10.20964/2017.07.65
UT WOS:000406090700001
ER

PT J
AU Celik, AC
   Ozturk, F
   Erden, PE
   Kacar, C
   Kilic, E
AF Celik, Ali Cihan
   Ozturk, Funda
   Erden, Pinar Esra
   Kacar, Ceren
   Kilic, Esma
TI Amperometric Lactate Biosensor Based on Carbon Paste Electrode Modified
   with Benzo[c]cinnoline and Multiwalled Carbon Nanotubes
SO ELECTROANALYSIS
RI Ozturk, funda/G-9435-2014; Kacar, Ceren/ABB-9363-2020
OI Erden, Pinar Esra/0000-0001-5153-8319
SN 1040-0397
EI 1521-4109
PD DEC
PY 2015
VL 27
IS 12
BP 2820
EP 2828
DI 10.1002/elan.201500180
UT WOS:000368340300017
ER

PT J
AU Wei, YY
   Zhang, ND
   Li, Y
   Shi, GY
   Jin, LT
AF Wei, Yinyin
   Zhang, Ningdan
   Li, Ying
   Shi, Guoyue
   Jin, Litong
TI Glucose Biosensor Based on the Fabrication of Glucose Oxidase in the
   Bio-Inspired Polydopamine-Gold Nanoparticle Composite Film
SO CHINESE JOURNAL OF CHEMISTRY
SN 1001-604X
EI 1614-7065
PD DEC
PY 2010
VL 28
IS 12
BP 2489
EP 2493
DI 10.1002/cjoc.201190027
UT WOS:000286086100028
ER

PT J
AU Mehmood, S
   Ciancio, R
   Carlino, E
   Bhatti, AS
AF Mehmood, Shahid
   Ciancio, Regina
   Carlino, Elvio
   Bhatti, Arshad S.
TI Role of Au(NPs) in the enhanced response of Au(NPs)-decorated MWCNT
   electrochemical biosensor
SO INTERNATIONAL JOURNAL OF NANOMEDICINE
RI Carlino, Elvio/C-3607-2015; Bhatti, Arshad S/D-5104-2011; Ciancio,
   Regina/R-8845-2016
OI Carlino, Elvio/0000-0003-0285-7297; Mehmood, Dr.
   Shahid/0000-0003-3741-4998; Ciancio, Regina/0000-0003-1739-3763
SN 1178-2013
PY 2018
VL 13
BP 2093
EP 2106
DI 10.2147/IJN.S155388
UT WOS:000430319900001
PM 29713161
ER

PT J
AU Kavacik, M
   Kilic, MS
AF Kavacik, Mehmet
   Kilic, Muhammet Samet
TI Square wave voltammetric detection of cholesterol with biosensor based
   on poly(styrene--epsilon-caprolactone)/MWCNTs composite
SO BIOTECHNOLOGY AND APPLIED BIOCHEMISTRY
SN 0885-4513
EI 1470-8744
PD 2023 JAN 16
PY 2023
DI 10.1002/bab.2427
EA JAN 2023
UT WOS:000913188200001
PM 36585847
ER

PT J
AU He, L
   Qian, W
   Cen, LY
   Shen, SW
   Wang, S
   Chen, SJ
   Liu, SL
   Liu, AP
   Yang, Y
   Li, YW
AF He, Li
   Qian, Wen
   Cen, Liyuan
   Shen, Siwei
   Wang, Shuo
   Chen, Shujuan
   Liu, Shuliang
   Liu, Aiping
   Yang, Yong
   Li, Yaowen
TI Catalase-conjugated collagen surfaces and their application for the
   quantification determination of H2O2 in milk
SO LWT-FOOD SCIENCE AND TECHNOLOGY
RI wang, qi/ITT-9652-2023; Yang, Ying/ABD-2481-2022
OI Liu, Yaowen/0000-0003-1408-7509
SN 0023-6438
EI 1096-1127
PD JUL
PY 2021
VL 147
AR 111601
DI 10.1016/j.lwt.2021.111601
EA MAY 2021
UT WOS:000685056700004
ER

PT J
AU Akyilmaz, E
   Oyman, G
   Cinar, E
   Odabas, G
AF Akyilmaz, Erol
   Oyman, Gizem
   Cinar, Ezgi
   Odabas, Gorkem
TI A new polyaniline-catalase-glutaraldehyde-modified biosensor for
   hydrogen peroxide detection
SO PREPARATIVE BIOCHEMISTRY & BIOTECHNOLOGY
RI Eyrilmez, Gizem Oyman/L-2956-2017; AKYILMAZ, Erol/ABB-5465-2020
OI Eyrilmez, Gizem Oyman/0000-0002-8407-1628; 
SN 1082-6068
EI 1532-2297
PY 2017
VL 47
IS 1
BP 86
EP 93
DI 10.1080/10826068.2016.1172235
UT WOS:000392850800011
PM 27078689
ER

PT J
AU Simelevicius, D
   Petrauskas, K
   Baronas, R
   Razumiene, J
AF Simelevicius, Dainius
   Petrauskas, Karolis
   Baronas, Romas
   Razumiene, Julija
TI Computational Modeling of Mediator Oxidation by Oxygen in an
   Amperometric Glucose Biosensor
SO SENSORS
RI Baronas, Romas/A-5759-2015
OI Baronas, Romas/0000-0002-9175-9623
SN 1424-8220
PD FEB
PY 2014
VL 14
IS 2
BP 2578
EP 2594
DI 10.3390/s140202578
UT WOS:000335887900036
PM 24514882
ER

PT J
AU Lei, W
   Si, WM
   Hao, QL
   Han, Z
   Zhang, YH
   Xia, MZ
AF Lei, Wu
   Si, Weimeng
   Hao, Qingli
   Han, Zhen
   Zhang, Yuehua
   Xia, Mingzhu
TI Nitrogen-doped graphene modified electrode for nimodipine sensing
SO SENSORS AND ACTUATORS B-CHEMICAL
OI Xia, Mingzhu/0000-0001-7533-6535
EI 0925-4005
PD JUN
PY 2015
VL 212
BP 207
EP 213
DI 10.1016/j.snb.2015.01.126
UT WOS:000351017700027
ER

PT J
AU El-Moghazy, AY
   Soliman, EA
   Ibrahim, HZ
   Marty, JL
   Istamboulie, G
   Noguer, T
AF El-Moghazy, A. Y.
   Soliman, E. A.
   Ibrahim, H. Z.
   Marty, J. -L.
   Istamboulie, G.
   Noguer, T.
TI Biosensor based on electrospun blended chitosan-poly (vinyl alcohol)
   nanofibrous enzymatically sensitized membranes for pirimiphosmethyl
   detection in olive oil
SO TALANTA
RI Soliman, Emad/ADL-5742-2022; El-Moghazy, Ahmed/AAE-3442-2019; NOGUER,
   Thierry/E-9751-2014
OI Soliman, Emad/0000-0002-5393-0987; NOGUER, Thierry/0000-0003-2078-954X
SN 0039-9140
EI 1873-3573
PD AUG 1
PY 2016
VL 155
BP 258
EP 264
DI 10.1016/j.talanta.2016.04.018
UT WOS:000377840200034
PM 27216682
ER

PT J
AU Ozcan, B
   Sezginturk, MK
AF Ozcan, Burcu
   Sezginturk, Mustafa Kemal
TI A novel and disposable GP- based impedimetric biosensor using
   electropolymerization process with PGA for highly sensitive
   determination of leptin: Early diagnosis of childhood obesity
SO TALANTA
RI Özcan, Burcu/AAY-1451-2021; Özcan, Burcu/HJY-2922-2023; Sezgintürk,
   Mustafa Kemal/AAY-1439-2021
OI Özcan, Burcu/0000-0002-5123-5972; 
SN 0039-9140
EI 1873-3573
PD APR 1
PY 2021
VL 225
AR 121985
DI 10.1016/j.talanta.2020.121985
UT WOS:000652032600052
PM 33592733
ER

PT J
AU Li, J
   Liu, YT
   Tang, X
   Xu, LJ
   Min, LF
   Xue, YD
   Hu, XY
   Yang, ZJ
AF Li, Juan
   Liu, Yiting
   Tang, Xiao
   Xu, Lijia
   Min, Lingfeng
   Xue, Yadong
   Hu, Xiaoya
   Yang, Zhanjun
TI Multiwalled carbon nanotubes coated with cobalt(II) sulfide
   nanoparticles for electrochemical sensing of glucose via direct electron
   transfer to glucose oxidase
SO MICROCHIMICA ACTA
RI Yang, Zhan/GQG-9995-2022
SN 0026-3672
EI 1436-5073
PD JAN 2
PY 2020
VL 187
IS 1
AR 80
DI 10.1007/s00604-019-4047-8
UT WOS:000513176700002
PM 31897753
ER

PT J
AU Halim, NHA
   Lee, YH
   Marugan, RSPM
   Hashim, U
AF Halim, Nur Hamidah Abdul
   Lee, Yook Heng
   Marugan, Radha Swathe Priya Malon
   Hashim, Uda
TI Mediatorless Impedance Studies with Titanium Dioxide Conjugated Gold
   Nanoparticles for Hydrogen Peroxide Detection
SO BIOSENSORS-BASEL
RI /AAZ-4254-2020; Abdul Halim, Nur Hamidah/ITU-5919-2023
OI Abdul Halim, Nur Hamidah/0000-0002-3813-9812
EI 2079-6374
PD SEP
PY 2017
VL 7
IS 3
AR 38
DI 10.3390/bios7030038
UT WOS:000417385900015
PM 28927005
ER

PT J
AU Benjamin, M
   Manoj, D
   Thenmozhi, K
   Bhagat, PR
   Saravanakumar, D
   Senthilkumar, S
AF Benjamin, Michael
   Manoj, Devaraj
   Thenmozhi, Kathavarayan
   Bhagat, Pundlik Rambhau
   Saravanakumar, Duraisamy
   Senthilkumar, Sellappan
TI A bioinspired ionic liquid tagged cobalt-salophen complex for
   nonenzymatic detection of glucose
SO BIOSENSORS & BIOELECTRONICS
RI Devaraj, Manoj/D-6739-2018; Sellappan, Senthilkumar/O-9074-2016; Manoj,
   Devaraj/N-6903-2019; Kathavarayan, Thenmozhi/T-4980-2019; BHAGAT,
   PUNDLIK RAMBHAU/AAA-5575-2019
OI Devaraj, Manoj/0000-0002-7451-4464; Sellappan,
   Senthilkumar/0000-0002-1770-2442; Manoj, Devaraj/0000-0002-7451-4464; M,
   Benjamin/0000-0003-1080-1744
SN 0956-5663
EI 1873-4235
PD MAY 15
PY 2017
VL 91
BP 380
EP 387
DI 10.1016/j.bios.2016.12.064
UT WOS:000395599000056
PM 28061420
ER

PT J
AU Zhang, WY
   Ding, JW
   Qin, YH
   Liu, DL
   Du, D
AF Zhang, Weiying
   Ding, Jiawang
   Qin, Yuehua
   Liu, Deli
   Du, Dan
TI One-Step Electrochemically Deposited Gold Nanoparticles Interface
   Grafted with Avidin for Acetylcholinesterase Biosensor Design
SO JOURNAL OF NANOSCIENCE AND NANOTECHNOLOGY
RI ding, jiawang/M-8804-2014; Du, Dan/G-3821-2012
OI Du, Dan/0000-0003-1952-4042
SN 1533-4880
PD SEP
PY 2010
VL 10
IS 9
BP 5685
EP 5691
DI 10.1166/jnn.2010.2476
UT WOS:000279836400024
PM 21133092
ER

PT J
AU Chen, M
   Su, HL
   Mao, L
   Guo, MY
   Tang, JL
AF Chen, Mei
   Su, Huilan
   Mao, Li
   Guo, MingYi
   Tang, Jiali
TI Highly sensitive electrochemical DNA sensor based on the use of
   three-dimensional nitrogen-doped graphene
SO MICROCHIMICA ACTA
SN 0026-3672
EI 1436-5073
PD JAN
PY 2018
VL 185
IS 1
AR 51
DI 10.1007/s00604-017-2588-2
UT WOS:000422691200027
PM 29594383
ER

PT J
AU Liu, HP
   Tao, CA
   Hu, ZH
   Zhang, SD
   Wang, JF
   Zhan, YG
AF Liu, Huiping
   Tao, Cheng-an
   Hu, Zhihong
   Zhang, Sida
   Wang, Jianfang
   Zhan, Yonggong
TI An electrochemical glucose biosensor based on graphene composites: use
   of dopamine as reducing monomer and as site for covalent immobilization
   of enzyme
SO RSC ADVANCES
RI Tao, Cheng-an/H-4232-2014
OI Tao, Cheng-an/0000-0003-4720-1064
SN 2046-2069
PY 2014
VL 4
IS 82
BP 43624
EP 43629
DI 10.1039/c4ra04975f
UT WOS:000344526700048
ER

PT J
AU Zuo, SH
   Zhang, LF
   Yuan, HH
   Lan, MB
   Lawrance, GA
   Wei, G
AF Zuo, Shao-Hua
   Zhang, Ling-Fan
   Yuan, Hui-Hui
   Lan, Min-Bo
   Lawrance, Geoffrey A.
   Wei, Gang
TI Electrochemical detection of DNA hybridization by using a zirconia
   modified renewable carbon paste electrode
SO BIOELECTROCHEMISTRY
OI Zhang, Lingfan/0000-0002-1072-8914
SN 1567-5394
EI 1878-562X
PD FEB
PY 2009
VL 74
IS 2
BP 223
EP 226
DI 10.1016/j.bioelechem.2008.09.004
UT WOS:000263529200001
PM 18984070
ER

PT J
AU Bakhchova, L
   Steinmann, U
AF Bakhchova, Liubov
   Steinmann, Ulrike
TI Flexible organic electrochemical transistor as a biosensor for
   organ-on-a-chip applications
SO TM-TECHNISCHES MESSEN
CT 34th Measurement Symposium
CY SEP 23-24, 2020
CL Kassel, GERMANY
RI Steinmann, Ulrike/AAV-5135-2021
OI Steinmann, Ulrike/0000-0002-4350-7093
SN 0171-8096
PD SEP
PY 2020
VL 87
SU 1
BP S114
EP S119
DI 10.1515/teme-2020-0038
UT WOS:000598200900021
ER

PT J
AU Barroso, MF
   de-los-Santos-Alvarez, N
   Delerue-Matos, C
   Oliveira, MBPP
AF Fatima Barroso, M.
   de-los-Santos-Alvarez, N.
   Delerue-Matos, C.
   Oliveira, M. B. P. P.
TI Towards a reliable technology for antioxidant capacity and oxidative
   damage evaluation: Electrochemical (bio)sensors
SO BIOSENSORS & BIOELECTRONICS
RI de Sá Barroso, Maria Fátima/D-8601-2013; Oliveira, Maria/ISB-2741-2023;
   REQUIMTE, ENV/M-4650-2013; Oliveira, Beatriz/HKF-6644-2023; Oliveira, M.
   Beatriz PP/D-9025-2013; de-los-Santos-Álvarez, Noemí/AAG-1972-2020;
   Delerue-Matos, Cristina/D-4990-2013
OI de Sá Barroso, Maria Fátima/0000-0001-9011-5992; Oliveira, M. Beatriz
   PP/0000-0002-6767-6596; de-los-Santos-Álvarez,
   Noemí/0000-0002-5216-6825; Delerue-Matos, Cristina/0000-0002-3924-776X
SN 0956-5663
EI 1873-4235
PD DEC 15
PY 2011
VL 30
IS 1
BP 1
EP 12
DI 10.1016/j.bios.2011.08.036
UT WOS:000297610200001
PM 21963095
ER

PT J
AU Mousavisani, SZ
   Raoof, JB
   Turner, APF
   Ojani, R
   Mak, WC
AF Mousavisani, Seyedeh Zeinab
   Raoof, Jahan-Bakhsh
   Turner, Anthony P. F.
   Ojani, Reza
   Mak, Wing Cheung
TI Label-free DNA sensor based on diazonium immobilisation for detection of
   DNA damage in breast cancer 1 gene
SO SENSORS AND ACTUATORS B-CHEMICAL
RI , rezaojani/AAN-8558-2021; Raoof, Jahan Bakhsh/W-9335-2018
OI Raoof, Jahan Bakhsh/0000-0002-1044-054X
EI 0925-4005
PD JUL 1
PY 2018
VL 264
BP 59
EP 66
DI 10.1016/j.snb.2018.02.152
UT WOS:000428032900008
ER

PT J
AU Ye, C
   Guo, H
   Zhang, MH
   Zhu, HG
   Hu, JQ
   Lai, XD
   Li, AQ
AF Ye, Cui
   Guo, Huan
   Zhang, Menghuan
   Zhu, Hongguo
   Hu, Jianqiang
   Lai, Xuandi
   Li, Aiqing
TI Synthesis and enhanced electrochemical property of Au-doped cerium
   phosphate nanowires
SO MATERIALS LETTERS
RI Hu, Jianqiang/Q-1946-2015
SN 0167-577X
EI 1873-4979
PD SEP 15
PY 2014
VL 131
BP 141
EP 144
DI 10.1016/j.matlet.2014.05.179
UT WOS:000340141800040
ER

PT J
AU Sun, AC
   Yao, CY
   Venkatesh, AG
   Hall, DA
AF Sun, Alexander C.
   Yao, Chengyang
   Venkatesh, A. G.
   Hall, Drew A.
TI An efficient power harvesting mobile phone-based electrochemical
   biosensor for point-of-care health monitoring
SO SENSORS AND ACTUATORS B-CHEMICAL
RI Hall, Drew A/C-6068-2012
OI Hall, Drew A/0000-0003-0674-074X
EI 0925-4005
PD NOV 1
PY 2016
VL 235
BP 126
EP 135
DI 10.1016/j.snb.2016.05.010
UT WOS:000380823400017
PM 27725788
ER

PT J
AU Tomac, I
   Seruga, M
   Labuda, J
AF Tomac, Ivana
   Seruga, Marijan
   Labuda, Jan
TI Evaluation of antioxidant activity of chlorogenic acids and coffee
   extracts by an electrochemical DNA-based biosensor
SO FOOD CHEMISTRY
RI Šeruga, Marijan/GRS-4692-2022; Labuda, Jan/AAP-5090-2021
SN 0308-8146
EI 1873-7072
PD SEP 30
PY 2020
VL 325
AR 126787
DI 10.1016/j.foodchem.2020.126787
UT WOS:000536053400005
PM 32387938
ER

PT J
AU Hameed, RMA
AF Hameed, R. M. Abdel
TI Influence of incorporating manganese in Pt/C on its electrochemical
   performance towards pseudoephedrine HCl assaying
SO COLLOIDS AND SURFACES A-PHYSICOCHEMICAL AND ENGINEERING ASPECTS
SN 0927-7757
EI 1873-4359
PD JUN 5
PY 2019
VL 570
BP 11
EP 21
DI 10.1016/j.colsurfa.2019.03.008
UT WOS:000464132600002
ER

PT J
AU Kumar, S
   Singh, J
   Agrawal, VV
   Ahamad, M
   Malhotra, BD
AF Kumar, Saurabh
   Singh, Jay
   Agrawal, V. V.
   Ahamad, Mahboob
   Malhotra, B. D.
TI Biocompatible self-assembled monolayer platform based on
   (3-glycidoxypropyl)trimethoxysilane for total cholesterol estimation
SO ANALYTICAL METHODS
RI Agrawal, Ved Varun/A-7242-2013; Kumar, Saurabh/C-6194-2012; Singh,
   Jay/AAD-5372-2022; malhotra, bansi d/E-8921-2012; Singh, Jay/N-8856-2013
OI Kumar, Saurabh/0000-0002-6597-3554; Singh, Jay/0000-0002-3793-0450;
   malhotra, bansi d/0000-0002-0957-2684; Singh, Jay/0000-0002-3793-0450
SN 1759-9660
EI 1759-9679
PD OCT
PY 2011
VL 3
IS 10
BP 2237
EP 2245
DI 10.1039/c1ay05231d
UT WOS:000295617000007
ER

PT J
AU Bashir, S
   Liu, JL
AF Bashir, Sajid
   Liu, Jingbo L.
TI Construction and characterization of phenol-based sensor derived from
   colloidal chemistry
SO SENSORS AND ACTUATORS B-CHEMICAL
RI Liu, Jingbo L/B-2140-2012
OI Bashir, Sajid/0000-0001-5356-8853
SN 0925-4005
PD JUN 4
PY 2009
VL 139
IS 2
BP 584
EP 591
DI 10.1016/j.snb.2009.02.072
UT WOS:000267159700052
ER

PT J
AU Zhang, CL
   He, JL
   Zhang, YC
   Chen, J
   Zhao, YL
   Niu, YZ
   Yu, C
AF Zhang, Chengli
   He, Junlin
   Zhang, Yuchan
   Chen, Jun
   Zhao, Yilin
   Niu, Yazhen
   Yu, Chao
TI Cerium dioxide-doped carboxyl fullerene as novel nanoprobe and catalyst
   in electrochemical biosensor for amperometric detection of the CYP2C19*2
   allele in human serum
SO BIOSENSORS & BIOELECTRONICS
RI Chen, Jun/AAH-1392-2021
OI Chen, Jun/0000-0002-4327-4330; Yu, Chao/0000-0002-8391-4080; Zhang,
   Chengli/0000-0002-6478-5017
SN 0956-5663
EI 1873-4235
PD APR 15
PY 2018
VL 102
BP 94
EP 100
DI 10.1016/j.bios.2017.11.014
UT WOS:000424176600013
PM 29127901
ER

PT J
AU Liu, MC
   Zhao, GH
   Zhao, KJ
   Tong, XL
   Tang, YT
AF Liu, Meichuan
   Zhao, Guohua
   Zhao, Kunjiao
   Tong, Xili
   Tang, Yiting
TI Direct electrochemistry of hemoglobin at vertically-aligned self-doping
   TiO2 nanotubes: A mediator-free and biomolecule-substantive
   electrochemical interface
SO ELECTROCHEMISTRY COMMUNICATIONS
SN 1388-2481
EI 1873-1902
PD JUL
PY 2009
VL 11
IS 7
BP 1397
EP 1400
DI 10.1016/j.elecom.2009.05.015
UT WOS:000268660200015
ER

PT J
AU Zhang, H
   Wang, Q
   Yang, XH
   Wang, KM
   Li, Q
   Li, ZP
   Gao, L
   Nie, WY
   Zheng, Y
AF Zhang, Hua
   Wang, Qing
   Yang, Xiaohai
   Wang, Kemin
   Li, Qing
   Li, Zhiping
   Gao, Lei
   Nie, Wenyan
   Zheng, Yan
TI An isothermal electrochemical biosensor for the sensitive detection of
   microRNA based on a catalytic hairpin assembly and supersandwich
   amplification
SO ANALYST
OI Yang, Xiaohai/0000-0001-8122-7140
SN 0003-2654
EI 1364-5528
PD JAN 21
PY 2017
VL 142
IS 2
BP 389
EP 396
DI 10.1039/c6an02390h
UT WOS:000393885900018
PM 28009023
ER

PT J
AU Martin-Yerga, D
   Gonzalez-Garcia, MB
   Costa-Garcia, A
AF Martin-Yerga, Daniel
   Begona Gonzalez-Garcia, Maria
   Costa-Garcia, Agustin
TI Electrochemical immunosensor for anti-tissue transglutaminase antibodies
   based on the in situ detection of quantum dots
SO TALANTA
RI Martín-Yerga, Daniel/A-6374-2012
OI Martín-Yerga, Daniel/0000-0002-9385-7577
SN 0039-9140
EI 1873-3573
PD DEC 1
PY 2014
VL 130
BP 598
EP 602
DI 10.1016/j.talanta.2014.07.010
UT WOS:000341897800080
PM 25159451
ER

PT J
AU Kergaravat, SV
   Fabiano, SN
   Soutullo, AR
   Hernandez, SR
AF Kergaravat, Silvina V.
   Fabiano, Silvia N.
   Soutullo, Adriana R.
   Hernandez, Silvia R.
TI Comparison of the performance analytical of two glyphosate
   electrochemical screening methods based on peroxidase enzyme inhibition
SO MICROCHEMICAL JOURNAL
SN 0026-265X
EI 1095-9149
PD JAN
PY 2021
VL 160
AR 105654
DI 10.1016/j.microc.2020.105654
PN A
UT WOS:000598768700016
ER

PT J
AU Lim, JM
   Ryu, MY
   Yun, JW
   Park, TJ
   Park, JP
AF Lim, Jong Min
   Ryu, Myung Yi
   Yun, Jong Won
   Park, Tae Jung
   Park, Jong Pil
TI Electrochemical peptide sensor for diagnosing adenoma-carcinoma
   transition in colon cancer
SO BIOSENSORS & BIOELECTRONICS
SN 0956-5663
EI 1873-4235
PD DEC 15
PY 2017
VL 98
BP 330
EP 337
DI 10.1016/j.bios.2017.07.013
UT WOS:000407538300046
PM 28697446
ER

PT J
AU Pang, SN
   Lin, YL
   Yu, KJ
   Chiou, YE
   Leung, WH
   Weng, WH
AF Pang, Sow-Neng
   Lin, Yu-Lun
   Yu, Kai-Jie
   Chiou, Yueh-Er
   Leung, Wai-Hung
   Weng, Wen-Hui
TI An Effective SARS-CoV-2 Electrochemical Biosensor with Modifiable Dual
   Probes Using a Modified Screen-Printed Carbon Electrode
SO MICROMACHINES
RI Yu, Kai-Jie/GZA-9147-2022
OI Chiou, Yueh-Er/0000-0002-6832-2386; Weng, Wen Hui/0000-0002-6021-0451
EI 2072-666X
PD OCT
PY 2021
VL 12
IS 10
AR 1171
DI 10.3390/mi12101171
UT WOS:000716102200001
PM 34683225
ER

PT J
AU Wang, K
   Liu, PC
   Ye, YH
   Li, J
   Zhao, WB
   Huang, XH
AF Wang, Kuai
   Liu, Pengcheng
   Ye, Yuhang
   Li, Juan
   Zhao, Wenbo
   Huang, Xiaohua
TI Fabrication of a novel laccase biosensor based on silica nanoparticles
   modified with phytic acid for sensitive detection of dopamine
SO SENSORS AND ACTUATORS B-CHEMICAL
SN 0925-4005
PD JUL
PY 2014
VL 197
BP 292
EP 299
DI 10.1016/j.snb.2014.03.002
UT WOS:000334753200039
ER

PT J
AU Wang, YM
   Xiong, HY
   Zhang, XH
   Gu, HS
   Wang, SF
AF Wang, Yumin
   Xiong, Huayu
   Zhang, Xiuhua
   Gu, Haoshuang
   Wang, Shengfu
TI An electrochemical biosensor for rapid detection of bovine serum albumin
   damage induced by hydroxyl radicals in room temperature ionic liquid
SO SENSORS AND ACTUATORS B-CHEMICAL
RI Gu, Haoshuang/H-8827-2018; Zhang, Xun/HHM-9059-2022; zhang,
   Xiuhua/R-9172-2016
OI Zhang, Xun/0000-0001-5411-2727; zhang, Xiuhua/0000-0003-3586-9921
SN 0925-4005
PD NOV
PY 2013
VL 188
BP 741
EP 746
DI 10.1016/j.snb.2013.07.095
UT WOS:000326345600099
ER

PT J
AU Rho, S
   Jahng, D
   Lim, JH
   Choi, J
   Chang, JH
   Lee, SC
   Kim, KJ
AF Rho, Sangchul
   Jahng, Deokjin
   Lim, Jae Hoon
   Choi, Jinsub
   Chang, Jeong Ho
   Lee, Sang Cheon
   Kim, Kyung Ja
TI Electrochemical DNA biosensors based on thin gold films sputtered on
   capacitive nanoporous niobium oxide
SO BIOSENSORS & BIOELECTRONICS
RI Choi, Jinsub/D-7131-2012
SN 0956-5663
EI 1873-4235
PD JAN 18
PY 2008
VL 23
IS 6
BP 852
EP 856
DI 10.1016/j.bios.2007.09.001
UT WOS:000252790000014
PM 17936610
ER

PT J
AU Muhammet, SM
   Cete, S
   Arslan, F
   Yasar, A
AF Muhammet, Sinan M.
   Cete, Servet
   Arslan, Fatma
   Yasar, Ahmet
TI Amperometric Cholesterol Biosensors Based on the Electropolymerization
   of Pyrrole and Aniline in Sulphuric Acid for the Determination of
   Cholesterol in Serum
SO ARTIFICIAL CELLS BLOOD SUBSTITUTES AND BIOTECHNOLOGY
RI ARSLAN, Fatma/B-7452-2016
SN 1073-1199
EI 1532-4184
PY 2009
VL 37
IS 6
BP 273
EP 278
DI 10.3109/10731190903356453
UT WOS:000273267600006
PM 19922167
ER

PT J
AU He, YP
   Zheng, JB
   Sheng, QL
AF He, Yaping
   Zheng, Jianbin
   Sheng, Qinglin
TI Electrochemical Surface Structuring with Polyaniline Wrapped Hb for
   Hydrogen Peroxide Biosensing
SO JOURNAL OF THE CHINESE CHEMICAL SOCIETY
SN 0009-4536
EI 2192-6549
PD FEB
PY 2012
VL 59
IS 2
BP 245
EP 250
DI 10.1002/jccs.201100180
UT WOS:000299663900016
ER

PT J
AU Sheng, QL
   Qiao, XJ
   Zhou, M
   Zheng, JB
AF Sheng, Qinglin
   Qiao, Xiujuan
   Zhou, Ming
   Zheng, Jianbin
TI Recent progress in electrochemical sensing of cardiac troponin by using
   nanomaterial-induced signal amplification
SO MICROCHIMICA ACTA
RI Zhou, Ming/B-7451-2009; Qiao, xiujuan/M-6966-2013
OI Zhou, Ming/0000-0003-2239-9342; Qiao, xiujuan/0000-0003-4647-399X
SN 0026-3672
EI 1436-5073
PD JUN
PY 2017
VL 184
IS 6
BP 1573
EP 1585
DI 10.1007/s00604-017-2219-y
UT WOS:000401335100002
ER

PT J
AU Zhang, XN
   Huang, CY
   Jiang, YX
   Shen, JZ
   Geng, P
   Zhang, W
   Huang, QL
AF Zhang, Xinai
   Huang, Chenyong
   Jiang, Yuxiang
   Shen, Jianzhong
   Geng, Ping
   Zhang, Wen
   Huang, Qilin
TI An electrochemical glycan biosensor based on a thionine-bridged
   multiwalled carbon nanotube/gold nanoparticle composite-modified
   electrode
SO RSC ADVANCES
RI Shen, Jianzhong/AAH-8184-2019
SN 2046-2069
PY 2016
VL 6
IS 114
BP 112981
EP 112987
DI 10.1039/c6ra23710j
UT WOS:000389905300030
ER

PT J
AU Yun, YH
   Bhattacharya, A
   Watts, NB
   Schulz, MJ
AF Yun, Yeo-Heung
   Bhattacharya, Amit
   Watts, Nelson B.
   Schulz, Mark J.
TI A Label-Free Electronic Biosensor for Detection of Bone Turnover Markers
SO SENSORS
EI 1424-8220
PD OCT
PY 2009
VL 9
IS 10
BP 7957
EP 7969
DI 10.3390/s91007957
UT WOS:000271265800019
PM 22408488
ER

PT J
AU Wu, SY
   Chen, H
   Zuo, Z
   Wang, MN
   Luo, R
   Xu, HB
AF Wu, Shaoyan
   Chen, Hong
   Zuo, Zhong
   Wang, Mengni
   Luo, Rong
   Xu, Hongbing
TI A Simple Electrochemical Biosensor for Rapid Detection of MicroRNA Based
   on Base Stacking Technology and Enzyme Amplification
SO INTERNATIONAL JOURNAL OF ELECTROCHEMICAL SCIENCE
SN 1452-3981
PD MAY
PY 2015
VL 10
IS 5
BP 3848
EP 3858
UT WOS:000354782200014
ER

PT J
AU Rui, Q
   Komori, K
   Tian, Y
   Liu, HQ
   Luo, YP
   Sakai, Y
AF Rui, Qi
   Komori, Kikuo
   Tian, Yang
   Liu, Haiqing
   Luo, Yongping
   Sakai, Yasuyuki
TI Electrochemical biosensor for the detection of H2O2 from living cancer
   cells based on ZnO nanosheets
SO ANALYTICA CHIMICA ACTA
RI Luo, Yongping/HLV-8553-2023; Liu, Haiqing/G-7537-2014; Liu,
   Haiqing/F-9581-2013
OI Luo, Yongping/0000-0003-3622-7007; Komori, Kikuo/0000-0001-5577-2700
SN 0003-2670
EI 1873-4324
PD JUN 18
PY 2010
VL 670
IS 1-2
BP 57
EP 62
DI 10.1016/j.aca.2010.04.065
UT WOS:000279100000009
PM 20685417
ER

PT J
AU Fan, TT
   Mao, Y
   Liu, F
   Zhang, W
   Lin, JS
   Yin, JX
   Tan, Y
   Huang, XT
   Jiang, YY
AF Fan, Tingting
   Mao, Yu
   Liu, Feng
   Zhang, Wei
   Lin, Jin-Shun
   Yin, Jingxian
   Tan, Ying
   Huang, Xiaoting
   Jiang, Yuyang
TI Label-free fluorescence detection of circulating microRNAs based on
   duplex-specific nuclease-assisted target recycling coupled with rolling
   circle amplification
SO TALANTA
RI Lin, Jin-Shun/AEP-0048-2022; TAN, YING/AAT-4671-2020; Lin,
   Jin-Shun/AAK-1540-2021; Fan, Tingting/CAG-0142-2022; Jiang,
   Yuyang/ITU-8988-2023; Fan, Tingting/GOV-6822-2022; jiang,
   yu/HGU-0029-2022
OI Lin, Jin-Shun/0000-0002-4528-7266; TAN, YING/0000-0003-2957-0165; Fan,
   Tingting/0000-0003-3338-4154; Fan, Tingting/0000-0003-3338-4154; Zhang,
   Wei/0000-0002-4375-0368
SN 0039-9140
EI 1873-3573
PD AUG 1
PY 2019
VL 200
BP 480
EP 486
DI 10.1016/j.talanta.2019.01.038
UT WOS:000468715300059
PM 31036212
ER

PT J
AU Notzel, R
AF Notzel, Richard
TI InN/InGaN quantum dot electrochemical devices: new solutions for energy
   and health
SO NATIONAL SCIENCE REVIEW
SN 2095-5138
EI 2053-714X
PD MAR
PY 2017
VL 4
IS 2
BP 184
EP 195
DI 10.1093/nsr/nww101
UT WOS:000400815000009
ER

PT J
AU Kim, ER
   Joe, C
   Mitchell, RJ
   Gu, MB
AF Kim, Eun Ryung
   Joe, Cheulmin
   Mitchell, Robert J.
   Gu, Man Bock
TI Biosensors for healthcare: current and future perspectives
SO TRENDS IN BIOTECHNOLOGY
OI Mitchell, Robert/0000-0002-9608-5381
SN 0167-7799
EI 1879-3096
PD MAR
PY 2023
VL 41
IS 3
BP 374
EP 395
DI 10.1016/j.tibtech.2022.12.005
EA FEB 2023
UT WOS:000941697600001
PM 36567185
ER

PT J
AU Taira, S
   Yokoyama, K
   Kaneko, D
   Yamaguchi, N
   Endo, T
AF Taira, Shu
   Yokoyama, Kenji
   Kaneko, Daisaku
   Yamaguchi, Natsuki
   Endo, Tatsuro
TI Effective Electron Transfer of Self-Assembled Redox-Active Peptide with
   an Affinity for Glucose Oxidase
SO SENSORS AND MATERIALS
RI taira, shu/AAI-6190-2021; Endo, Tatsuro/E-6188-2016
OI taira, shu/0000-0002-9243-0395; Endo, Tatsuro/0000-0002-5704-5483
SN 0914-4935
PY 2015
VL 27
IS 5
BP 377
EP 381
UT WOS:000358393600005
ER

PT J
AU Liu, D
   Dong, SY
   Wei, WB
   Fu, YL
   Huang, TL
AF Liu, Dan
   Dong, Sheying
   Wei, Wenbo
   Fu, Yile
   Huang, Tinglin
TI Ni/NiO/C Composites Derived from Nickel Based Metal-Organic Frameworks
   for Improved Enzyme-Based Biosensor
SO JOURNAL OF THE ELECTROCHEMICAL SOCIETY
SN 0013-4651
EI 1945-7111
PY 2017
VL 164
IS 12
BP B495
EP B501
DI 10.1149/2.0451712jes
UT WOS:000415283600078
ER

PT J
AU Zhou, YL
   Yang, ZQ
   Li, X
   Wang, Y
   Yin, HS
   Ai, SY
AF Zhou, Yunlei
   Yang, Zhiqing
   Li, Xue
   Wang, Yue
   Yin, Huanshun
   Ai, Shiyun
TI Electrochemical biosensor for detection of DNA hydroxymethylation based
   on glycosylation and alkaline phosphatase catalytic signal amplification
SO ELECTROCHIMICA ACTA
SN 0013-4686
EI 1873-3859
PD AUG 20
PY 2015
VL 174
BP 647
EP 652
DI 10.1016/j.electacta.2015.06.043
UT WOS:000359873400083
ER

PT J
AU Luo, W
   Li, YH
   Dong, JP
   Wei, J
   Xu, JQ
   Deng, YH
   Zhao, DY
AF Luo, Wei
   Li, Yuhui
   Dong, Junping
   Wei, Jing
   Xu, Jiaqiang
   Deng, Yonghui
   Zhao, Dongyuan
TI A Resol-Assisted Co-Assembly Approach to Crystalline Mesoporous Niobia
   Spheres for Electrochemical Biosensing
SO ANGEWANDTE CHEMIE-INTERNATIONAL EDITION
RI xu, jia/GSD-6347-2022; wei, jing/B-1318-2012; , 赵东元/E-5796-2010; Deng,
   Yonghui/E-7107-2011; wei, jing/GXA-1455-2022
OI wei, jing/0000-0001-9413-2650; , 赵东元/0000-0002-1642-2510; 
SN 1433-7851
EI 1521-3773
PD SEP 27
PY 2013
VL 52
IS 40
BP 10505
EP 10510
DI 10.1002/anie.201303353
UT WOS:000325091500022
PM 23943495
ER

PT J
AU Xiong, EH
   Zhen, DS
   Jiang, L
AF Xiong, Erhu
   Zhen, Deshuai
   Jiang, Ling
TI Homogeneous enzyme-free and entropy-driven isothermal fluorescent assay
   for nucleic acids based on a dual-signal output amplification strategy
SO CHEMICAL COMMUNICATIONS
OI Deshuai, Zhen/0000-0002-3560-2816; Xiong, Erhu/0000-0002-9085-1858
SN 1359-7345
EI 1364-548X
PD NOV 18
PY 2018
VL 54
IS 89
BP 12594
EP 12597
DI 10.1039/c8cc07508e
UT WOS:000449274400006
PM 30346014
ER

PT J
AU Tabibi, Z
   Massah, J
   Vakilian, KA
AF Tabibi, Zahra
   Massah, Jafar
   Vakilian, Keyvan Asefpour
TI A biosensor for the sensitive and specific measurement of arsenite using
   gold nanoparticles
SO MEASUREMENT
RI Asefpour Vakilian, Keyvan/H-2275-2019
OI Asefpour Vakilian, Keyvan/0000-0001-5035-7727
SN 0263-2241
EI 1873-412X
PD JAN
PY 2022
VL 187
AR 110281
DI 10.1016/j.measurement.2021.110281
EA OCT 2021
UT WOS:000710038500001
ER

PT J
AU Vasilescu, A
   Hrinczenko, B
   Swain, GM
   Peteu, SF
AF Vasilescu, Alina
   Hrinczenko, Borys
   Swain, Greg M.
   Peteu, Serban F.
TI Exhaled breath biomarker sensing
SO BIOSENSORS & BIOELECTRONICS
SN 0956-5663
EI 1873-4235
PD JUN 15
PY 2021
VL 182
AR 113193
DI 10.1016/j.bios.2021.113193
EA MAR 2021
UT WOS:000642450900003
PM 33799031
ER

PT J
AU Senel, M
   Dervisevic, M
   Esser, L
   Dervisevic, E
   Dyson, J
   Easton, CD
   Cadarso, VJ
   Voelcker, NH
AF Senel, Mehmet
   Dervisevic, Muamer
   Esser, Lars
   Dervisevic, Esma
   Dyson, JenniSfer
   Easton, Christopher D.
   Cadarso, Victor J.
   Voelcker, Nicolas H.
TI Enhanced electrochemical sensing performance by in situ
   electrocopolymerization of pyrrole and thiophene-grafted chitosan
SO INTERNATIONAL JOURNAL OF BIOLOGICAL MACROMOLECULES
RI Senel, Mehmet/V-2463-2018; Dervisevic, Muamer/V-5096-2018; Voelcker,
   Nicolas H/D-6199-2012; Cadarso, Víctor J/A-3591-2015
OI Senel, Mehmet/0000-0001-7366-4746; Dervisevic,
   Muamer/0000-0002-8899-2715; Voelcker, Nicolas H/0000-0002-1536-7804;
   Cadarso, Víctor J/0000-0002-5103-8717
SN 0141-8130
EI 1879-0003
PD JAN 15
PY 2020
VL 143
BP 582
EP 593
DI 10.1016/j.ijbiomac.2019.12.013
UT WOS:000515212500058
PM 31812744
ER

PT J
AU Dayakar, T
   Rao, KV
   Bikshalu, K
   Rajendar, V
   Park, SH
AF Dayakar, T.
   Rao, K. Venkateswara
   Bikshalu, K.
   Rajendar, V.
   Park, Si-Hyun
TI Novel synthesis and characterization of pristine Cu nanoparticles for
   the non-enzymatic glucose biosensor
SO JOURNAL OF MATERIALS SCIENCE-MATERIALS IN MEDICINE
RI kalagadda, Venkateswara Rao/F-6548-2017; Rajendar, Vanga/M-1394-2013
OI kalagadda, Venkateswara Rao/0000-0002-6234-9529; kalagadda,
   Bikshalu/0000-0001-8716-4582; Rajendar, Vanga/0000-0002-2049-5085
SN 0957-4530
EI 1573-4838
PD JUL
PY 2017
VL 28
IS 7
AR 109
DI 10.1007/s10856-017-5907-6
UT WOS:000403777800011
PM 28540582
ER

PT J
AU Wang, MH
   Kang, MM
   Guo, CP
   Fang, SM
   He, LH
   Jia, CX
   Zhang, GH
   Bai, B
   Zong, W
   Zhang, ZH
AF Wang, Minghua
   Kang, Mengmeng
   Guo, Chuanpan
   Fang, Shaoming
   He, Linghao
   Jia, Chunxiao
   Zhang, Gaihong
   Bai, Bing
   Zong, Wei
   Zhang, Zhihong
TI Electrochemical biosensor based on Cu/Cu2O nanocrystals and reduced
   graphene oxide nanocomposite for sensitively detecting ractopamine
SO ELECTROCHIMICA ACTA
RI zhang, zhi/HPH-4905-2023
OI Kang, Mengmeng/0000-0002-4934-1071
SN 0013-4686
EI 1873-3859
PD NOV 10
PY 2015
VL 182
BP 668
EP 675
DI 10.1016/j.electacta.2015.09.138
UT WOS:000365075800081
ER

PT J
AU Mathew, M
   Sandhyarani, N
AF Mathew, Manjusha
   Sandhyarani, N.
TI A highly sensitive electrochemical glucose sensor structuring with
   nickel hydroxide and enzyme glucose oxidase
SO ELECTROCHIMICA ACTA
RI N, Sandhyarani/B-5777-2012
OI N, Sandhyarani/0000-0002-6623-3347
SN 0013-4686
EI 1873-3859
PD OCT 1
PY 2013
VL 108
BP 274
EP 280
DI 10.1016/j.electacta.2013.07.010
UT WOS:000328014000035
ER

PT J
AU Ferapontova, EE
AF Ferapontova, Elena E.
TI Electrochemical Indicators for DNA Electroanalysis
SO CURRENT ANALYTICAL CHEMISTRY
OI Ferapontova, Elena E./0000-0003-1177-3204
SN 1573-4110
EI 1875-6727
PD JAN
PY 2011
VL 7
IS 1
BP 51
EP 62
UT WOS:000286658200005
ER

PT J
AU Tiwari, I
   Singh, KP
AF Tiwari, Ida
   Singh, Karan Pratap
TI Composite materials based on ormosil for the construction of
   electrochemical sensors and biosensors
SO RUSSIAN JOURNAL OF GENERAL CHEMISTRY
OI Tiwari, Ida/0000-0003-0313-3776
SN 1070-3632
EI 1608-3350
PD JAN
PY 2012
VL 82
IS 1
BP 157
EP 167
DI 10.1134/S1070363212010264
UT WOS:000300454700026
ER

PT J
AU Djaalab, E
   Samar, ME
   Zougar, S
   Kherrat, R
AF Djaalab, Elbahi
   Samar, Mohamed El Hadi
   Zougar, Saida
   Kherrat, Rochdi
TI Electrochemical Biosensor for the Determination of Amlodipine Besylate
   Based on Gelatin-Polyaniline Iron Oxide Biocomposite Film
SO CATALYSTS
RI saida, zougar/AAD-2341-2019
OI zougar, saida/0000-0002-1722-556X; saida, zougar/0000-0001-7080-9452
SN 2073-4344
PD JUN
PY 2018
VL 8
IS 6
AR 233
DI 10.3390/catal8060233
UT WOS:000436128600012
ER

PT J
AU Cao, JL
   Song, XM
   Chen, QR
   Yuan, R
   Xiang, Y
AF Cao, Jinglan
   Song, Xinmei
   Chen, Qirong
   Yuan, Ruo
   Xiang, Yun
TI A highly sensitive electrochemical aptasensor for Sonic Hedgehog
   biomarker based on primer exchange reaction and catalytic hairpin
   assembly amplifications
SO SENSORS AND ACTUATORS B-CHEMICAL
EI 0925-4005
PD JUN 15
PY 2023
VL 385
AR 133698
DI 10.1016/j.snb.2023.133698
EA MAR 2023
UT WOS:000978210400001
ER

PT J
AU Zheng, YJ
   Xu, YC
   Chen, L
   Yin, XY
   Lin, F
   Weng, SH
   Lin, XH
AF Zheng, Yanjie
   Xu, Yichun
   Chen, Li
   Yin, Xinyang
   Lin, Fei
   Weng, Shaohuang
   Lin, Xinhua
TI Dual-Modal Biosensor for the Determination of Femtomolar miRNA-126 Based
   on Electrochemical Impedance Spectroscopy and Electrochemiluminescence
   with Hybridization Chain Reaction Amplification
SO JOURNAL OF THE ELECTROCHEMICAL SOCIETY
RI zheng, yan/GQY-6668-2022; yang, zheng/HGC-7753-2022
SN 0013-4651
EI 1945-7111
PD DEC 1
PY 2020
VL 167
IS 16
AR 167502
DI 10.1149/1945-7111/abc99f
UT WOS:000595720700001
ER

PT J
AU Nasirizadeh, N
   Zare, HR
   Pournaghi-Azar, MH
   Hejazi, MS
AF Nasirizadeh, Navid
   Zare, Hamid R.
   Pournaghi-Azar, Mohammad Hossein
   Hejazi, Mohammad Saeid
TI Introduction of hematoxylin as an electroactive label for DNA biosensors
   and its employment in detection of target DNA sequence and single-base
   mismatch in human papilloma virus corresponding to oligonucleotide
SO BIOSENSORS & BIOELECTRONICS
RI Hejazi, Mohammad Saeid M. S./A-6863-2017; Nasirizadeh, Navid/Q-2949-2019
OI Hejazi, Mohammad Saeid M. S./0000-0002-1033-3998; Nasirizadeh,
   Navid/0000-0002-4237-5164; Zare, Hamid R./0000-0003-3890-4331
SN 0956-5663
EI 1873-4235
PD JAN 15
PY 2011
VL 26
IS 5
BP 2638
EP 2644
DI 10.1016/j.bios.2010.11.026
UT WOS:000286904400137
PM 21146975
ER

PT J
AU Wu, H
   Huang, DQ
   Jin, XY
   Luo, CH
   Dong, QJ
   Sun, BJ
   Zong, RM
   Li, JC
   Zhang, L
   Zhang, H
AF Wu, Hai
   Huang, Deqian
   Jin, Xiaoyan
   Luo, Chunhua
   Dong, Qiujing
   Sun, Bangjin
   Zong, Ruimei
   Li, Jingcao
   Zhang, Lei
   Zhang, Hong
TI Silver nanoparticles/polyethyleneimine/graphene oxide composite combined
   with surfactant film for construction of an electrochemical biosensor
SO ANALYTICAL METHODS
OI Wu, Hai/0000-0002-6278-8820
SN 1759-9660
EI 1759-9679
PY 2016
VL 8
IS 14
BP 2961
EP 2966
DI 10.1039/c6ay00377j
UT WOS:000373440600014
ER

PT J
AU Kim, JW
   Choi, BG
AF Kim, Jung Won
   Choi, Bong Gill
TI Polymeric ionic liquid-promoted high dispersion of Pt nanoparticles on
   graphene
SO MATERIALS LETTERS
SN 0167-577X
EI 1873-4979
PD OCT 1
PY 2014
VL 132
BP 373
EP 376
DI 10.1016/j.matlet.2014.06.125
UT WOS:000340329000098
ER

PT J
AU Monty, CN
   Oh, I
   Masel, RI
AF Monty, Chelsea N.
   Oh, Ilwhan
   Masel, Richard I.
TI Enzyme-based electrochemical multiphase microreactor for detection of
   trace toxic vapors
SO IEEE SENSORS JOURNAL
RI Masel, Richard I/E-1957-2011; Oh, Ilwhan/G-8868-2011
OI Masel, Richard I/0000-0002-7392-6299; 
SN 1530-437X
EI 1558-1748
PD MAY-JUN
PY 2008
VL 8
IS 5-6
BP 580
EP 586
DI 10.1109/JSEN.2008.918932
UT WOS:000258763200023
ER

PT J
AU Jayaprakasan, A
   Thangavel, A
   Bhat, LR
   Gumpu, MB
   Nesakumar, N
   Babu, KJ
   Vedantham, S
   Rayappan, JBB
AF Jayaprakasan, Amudha
   Thangavel, Amarnath
   Bhat, Lakshmishri Ramachandra
   Gumpu, Manju Bhargavi
   Nesakumar, Noel
   Babu, K. Jayanth
   Vedantham, Srinivasan
   Rayappan, John Bosco Balaguru
TI Fabrication of an electrochemical biosensor with ZnO nanoflakes
   interface for methylglyoxal quantification in food samples
SO FOOD SCIENCE AND BIOTECHNOLOGY
RI Nesakumar, Noel/AAQ-1830-2021; Rayappan, John Bosco
   Balaguru/K-6842-2013; Prabakaran, Lakshmishri/N-2349-2018; Karanam,
   jayanth Babu/ABF-5419-2021
OI Rayappan, John Bosco Balaguru/0000-0003-4641-9870; Prabakaran,
   Lakshmishri/0000-0002-1652-7638; Nesakumar, Noel/0000-0003-4761-7430
SN 1226-7708
EI 2092-6456
PD FEB
PY 2018
VL 27
IS 1
BP 9
EP 17
DI 10.1007/s10068-017-0193-0
UT WOS:000423566000002
PM 30263719
ER

PT J
AU Zhang, XL
   Yang, ZH
   Chang, YY
   Qing, M
   Yuan, R
   Chai, YQ
AF Zhang, Xiaolong
   Yang, Zhehan
   Chang, Yuanyuan
   Qing, Min
   Yuan, Ruo
   Chai, Yaqin
TI Novel 2D-DNA-Nanoprobe-Mediated Enzyme-Free-Target-Recycling
   Amplification for the Ultrasensitive Electrochemical Detection of
   MicroRNA
SO ANALYTICAL CHEMISTRY
OI Qing, Min/0000-0001-9491-0360
SN 0003-2700
EI 1520-6882
PD AUG 7
PY 2018
VL 90
IS 15
BP 9538
EP 9544
DI 10.1021/acs.analchem.8b02251
UT WOS:000441476600108
PM 29984573
ER

PT J
AU Borisova, B
   Ramos, J
   Diez, P
   Sanchez, A
   Parrado, C
   Araque, E
   Villalonga, R
   Pingarron, JM
AF Borisova, Boryana
   Ramos, Javier
   Diez, Paula
   Sanchez, Alfredo
   Parrado, Concepcion
   Araque, Elena
   Villalonga, Reynaldo
   Pingarron, Jose M.
TI A Layer-by-Layer Biosensing Architecture Based on Polyamidoamine
   Dendrimer and Carboxymethylcellulose-Modified Graphene Oxide
SO ELECTROANALYSIS
RI Parrado, Concepción/H-9521-2017; Villalonga, Reynaldo/J-9534-2016; Díez,
   Paula/H-9437-2017; Sánchez, Alfredo/K-2965-2014; Pingarrón, José
   Manuel/M-9402-2014
OI Parrado, Concepción/0000-0002-5320-7983; Villalonga,
   Reynaldo/0000-0002-5227-7891; Díez, Paula/0000-0003-1765-5823; Sánchez,
   Alfredo/0000-0001-8871-8030; Pingarron, Jose/0000-0003-2271-1383
SN 1040-0397
EI 1521-4109
PD SEP
PY 2015
VL 27
IS 9
SI SI
BP 2131
EP 2138
DI 10.1002/elan.201500098
UT WOS:000362901800009
ER

PT J
AU Veerapandian, M
   Seo, YT
   Yun, K
   Lee, MH
AF Veerapandian, Murugan
   Seo, Yeong-Tai
   Yun, Kyusik
   Lee, Min-Ho
TI Graphene oxide functionalized with silver@silica-polyethylene glycol
   hybrid nanoparticles for direct electrochemical detection of quercetin
SO BIOSENSORS & BIOELECTRONICS
RI Yun, Kyusik/AAQ-3720-2020; Veerapandian, Murugan/B-1011-2010
OI Veerapandian, Murugan/0000-0003-4319-6712
SN 0956-5663
EI 1873-4235
PD AUG 15
PY 2014
VL 58
BP 200
EP 204
DI 10.1016/j.bios.2014.02.062
UT WOS:000336109900030
PM 24637169
ER

PT J
AU Olgac, R
   Soganci, T
   Baygu, Y
   Gok, YA
   Ak, M
AF Olgac, Remziye
   Soganci, Tugba
   Baygu, Yasemin
   Gok, Yasar
   Ak, Metin
TI Zinc(II) phthalocyanine fused in peripheral positions octa-substituted
   with alkyl linked carbazole: Synthesis, electropolymerization and its
   electro-optic and biosensor applications
SO BIOSENSORS & BIOELECTRONICS
RI Soganci Aras, Tugba/W-8503-2018; Ak, Metin/A-6039-2009
OI Soganci Aras, Tugba/0000-0003-1906-9115; Ak, Metin/0000-0002-0000-4613
SN 0956-5663
EI 1873-4235
PD DEC 15
PY 2017
VL 98
BP 202
EP 209
DI 10.1016/j.bios.2017.06.028
UT WOS:000407538300028
PM 28683412
ER

PT J
AU Verma, S
   Thakur, D
   Pandey, CM
   Kumar, D
AF Verma, Sakshi
   Thakur, Deeksha
   Pandey, Chandra Mouli
   Kumar, Devendra
TI Recent Prospects of Carbonaceous Nanomaterials-Based Laccase Biosensor
   for Electrochemical Detection of Phenolic Compounds
SO BIOSENSORS-BASEL
OI , Deeksha/0000-0003-4205-7139; , Devendra/0000-0001-9118-2070
EI 2079-6374
PD MAR
PY 2023
VL 13
IS 3
AR 305
DI 10.3390/bios13030305
UT WOS:000957686400001
PM 36979517
ER

PT J
AU Melow, S
   Miller, DR
   Gizzie, EA
   Cliffel, DE
AF Melow, Sara
   Miller, Dusty R.
   Gizzie, Evan A.
   Cliffel, David E.
TI A low-interference, high-resolution multianalyte electrochemical
   biosensor
SO ANALYTICAL METHODS
SN 1759-9660
EI 1759-9679
PD AUG 21
PY 2020
VL 12
IS 31
BP 3873
EP 3882
DI 10.1039/d0ay00528b
UT WOS:000559375700010
PM 32789376
ER

PT J
AU Brazaca, LC
   Janegitz, BC
   Cancino-Bernardi, J
   Zucolotto, V
AF Brazaca, Lais C.
   Janegitz, Bruno C.
   Cancino-Bernardi, Juliana
   Zucolotto, Valtencir
TI Transmembrane Protein-Based Electrochemical Biosensor for Adiponectin
   Hormone Quantification
SO CHEMELECTROCHEM
RI Janegitz, Bruno/ABB-5833-2021; Zucolotto, Valtencir/B-9103-2012;
   Brazaca, Laís/P-6927-2019; Janegitz, Bruno/I-3248-2012; Brazaca, Laís
   C/E-9516-2013
OI Janegitz, Bruno/0000-0001-9707-9795; Brazaca, Laís/0000-0002-0456-7552;
   Janegitz, Bruno/0000-0001-9707-9795; Brazaca, Laís
   C/0000-0002-0456-7552; Zucolotto, Valtencir/0000-0003-4307-3077
SN 2196-0216
PD JUN
PY 2016
VL 3
IS 6
BP 1006
EP 1011
DI 10.1002/celc.201600099
UT WOS:000380045400023
ER

PT J
AU Si, RW
   Zhai, DD
   Liao, ZH
   Gao, L
   Yong, YC
AF Si, Rong-Wei
   Zhai, Dan-Dan
   Liao, Zhi-Hong
   Gao, Lu
   Yong, Yang-Chun
TI A whole-cell electrochemical biosensing system based on bacterial inward
   electron flow for fumarate quantification
SO BIOSENSORS & BIOELECTRONICS
RI Yong, Yang-Chun/B-5945-2013
SN 0956-5663
EI 1873-4235
PD JUN 15
PY 2015
VL 68
BP 34
EP 40
DI 10.1016/j.bios.2014.12.035
UT WOS:000351248300006
PM 25558872
ER

PT J
AU Lyu, HK
   Choi, HJ
   Kim, KP
   Han, YS
   Shin, JK
AF Lyu, Hong-Kun
   Choi, Ho-Jin
   Kim, Kang-Pil
   Han, Yoon Soo
   Shin, Jang-Kyoo
TI Impedance Characteristics of Gold-Extended-Gate Electrodes for Biosensor
   Applications
SO SENSOR LETTERS
CT 8th Asian Conference on Chemical Sensor (ACCS 2009)
CY NOV 11-14, 2009
CL Daegu, SOUTH KOREA
RI Lyu, Hong-Kun/F-7451-2011
SN 1546-198X
EI 1546-1971
PD FEB
PY 2011
VL 9
IS 1
SI SI
BP 152
EP 156
DI 10.1166/sl.2011.1439
UT WOS:000288645200034
ER

PT J
AU Gu, H
   Liu, Y
   Ren, TY
   Xia, WB
   Guo, YQ
   Shi, GY
AF Gu, Hui
   Liu, Yu
   Ren, Tianyao
   Xia, Wenbiao
   Guo, Yanqiu
   Shi, Guoyue
TI An electrochemical biosensor based on double molecular recognition for
   selective monitoring of cerebral dopamine dynamics at 4 min interval
SO SENSORS AND ACTUATORS B-CHEMICAL
SN 0925-4005
PD MAY 15
PY 2019
VL 287
BP 356
EP 363
DI 10.1016/j.snb.2019.02.003
UT WOS:000461341700044
ER

PT J
AU Serafin, V
   Hernandez, P
   Agui, L
   Yanez-Sedeno, P
   Pingarron, JM
AF Serafin, V.
   Hernandez, P.
   Aguei, L.
   Yanez-Sedeno, P.
   Pingarron, J. M.
TI Electrochemical biosensor for creatinine based on the immobilization of
   creatininase, creatinase and sarcosine oxidase onto a
   ferrocene/horseradish peroxidase/gold nanoparticles/multi-walled carbon
   nanotubes/Teflon composite electrode
SO ELECTROCHIMICA ACTA
RI Pingarrón, José Manuel/M-9402-2014; Serafín, Verónica/G-9597-2017
OI Serafín, Verónica/0000-0003-0034-8456; Pingarron,
   Jose/0000-0003-2271-1383
SN 0013-4686
EI 1873-3859
PD MAY 1
PY 2013
VL 97
BP 175
EP 183
DI 10.1016/j.electacta.2013.03.005
UT WOS:000319024500022
ER

PT J
AU Celiesiute, R
   Radzevic, A
   Zukauskas, A
   Vaitekonis, S
   Pauliukaite, R
AF Celiesiute, Raimonda
   Radzevic, Aneta
   Zukauskas, Airidas
   Vaitekonis, Sarunas
   Pauliukaite, Rasa
TI A Strategy to Employ Polymerised Riboflavin in the Development of
   Electrochemical Biosensors
SO ELECTROANALYSIS
RI Pauliukaite, Rasa/B-3859-2019
OI Pauliukaite, Rasa/0000-0002-7718-7921
SN 1040-0397
EI 1521-4109
PD SEP
PY 2017
VL 29
IS 9
BP 2071
EP 2082
DI 10.1002/elan.201700218
UT WOS:000409516900010
ER

PT J
AU Barroso, MF
   Delerue-Matos, C
   Oliveira, MBPP
AF Fatima Barroso, M.
   Delerue-Matos, C.
   Oliveira, M. B. P. P.
TI Electrochemical evaluation of total antioxidant capacity of beverages
   using a purine-biosensor
SO FOOD CHEMISTRY
RI de Sá Barroso, Maria Fátima/D-8601-2013; REQUIMTE, ENV/M-4650-2013;
   Oliveira, Maria/ISB-2741-2023; Oliveira, Beatriz/HKF-6644-2023;
   Delerue-Matos, Cristina/D-4990-2013; Oliveira, M. Beatriz PP/D-9025-2013
OI de Sá Barroso, Maria Fátima/0000-0001-9011-5992; Delerue-Matos,
   Cristina/0000-0002-3924-776X; Oliveira, M. Beatriz
   PP/0000-0002-6767-6596
SN 0308-8146
EI 1873-7072
PD MAY 15
PY 2012
VL 132
IS 2
BP 1055
EP 1062
DI 10.1016/j.foodchem.2011.10.072
UT WOS:000300475800054
ER

PT J
AU Zhai, YW
   Zhang, Y
   Qin, F
   Yao, X
AF Zhai, Yanwu
   Zhang, Yan
   Qin, Fei
   Yao, Xin
TI An electrochemical DNA biosensor for evaluating the effect of mix anion
   in cellular fluid on the antioxidant activity of CeO2 nanoparticles
SO BIOSENSORS & BIOELECTRONICS
RI Nanozymes, Nanozymes/D-8197-2019
SN 0956-5663
EI 1873-4235
PD AUG 15
PY 2015
VL 70
BP 130
EP 136
DI 10.1016/j.bios.2015.03.030
UT WOS:000356554400019
PM 25801953
ER

PT J
AU Chen, Q
   Hu, JJ
   Mao, ZH
   Koh, K
   Chen, HX
AF Chen, Qiang
   Hu, Junjie
   Mao, Zhihui
   Koh, Kwangnak
   Chen, Hongxia
TI Loach mucus-like guanosine-based hydrogel as an antifouling coating for
   electrochemical detection of tau protein
SO SENSORS AND ACTUATORS B-CHEMICAL
RI chen, qiang/GWZ-7308-2022; chen, qiang/HGU-5418-2022
EI 0925-4005
PD NOV 1
PY 2022
VL 370
AR 132419
DI 10.1016/j.snb.2022.132419
EA JUL 2022
UT WOS:000841960100003
ER

PT J
AU Ensafi, AA
   Heydari-Soureshjani, E
   Jafari-Asl, M
   Rezaei, B
   Ghasemi, JB
   Aghaee, E
AF Ensafi, Ali A.
   Heydari-Soureshjani, E.
   Jafari-Asl, M.
   Rezaei, B.
   Ghasemi, Jahan B.
   Aghaee, Elham
TI Experimental and theoretical investigation effect of flavonols
   antioxidants on DNA damage
SO ANALYTICA CHIMICA ACTA
RI Ensafi, Ali A./AAC-9741-2020; Ghasemi, Jahan B/B-1450-2013; Ghiasvand,
   Alireza/D-8380-2017; REZAEI, BEHZAD/AAE-2258-2019; REZAEI,
   BEHZAD/F-9957-2017; Ensafi, Ali A./G-1475-2017
OI Ensafi, Ali A./0000-0002-1193-4090; Ghasemi, Jahan
   B/0000-0002-0380-8000; Ghiasvand, Alireza/0000-0002-4570-7988; REZAEI,
   BEHZAD/0000-0003-0055-0486; REZAEI, BEHZAD/0000-0003-0055-0486; Ensafi,
   Ali A./0000-0002-1193-4090
SN 0003-2670
EI 1873-4324
PD AUG 5
PY 2015
VL 887
BP 82
EP 91
DI 10.1016/j.aca.2015.06.014
UT WOS:000360644100009
PM 26320789
ER

PT J
AU Ma, N
   Zhao, Y
   Li, LZ
   Kong, JM
   Zhang, XJ
AF Ma, Nan
   Zhao, Yu
   Li, Lianzhi
   Kong, Jinming
   Zhang, Xueji
TI Ferritin-Enhanced Direct MicroRNA Detection via Controlled Radical
   Polymerization
SO ANALYTICAL CHEMISTRY
RI 李, 连之/AFS-3203-2022; zhang, xueji/ABE-6497-2020
OI zhang, xueji/0000-0002-0035-3821; Kong, Jinming/0000-0001-5721-6513
SN 0003-2700
EI 1520-6882
PD 2022 DEC 20
PY 2022
DI 10.1021/acs.analchem.2c04063
EA DEC 2022
UT WOS:000903029200001
PM 36539984
ER

PT J
AU Uludag, I
   Sezginturk, MK
AF Uludag, Inci
   Sezginturk, Mustafa Kemal
TI A direct and simple immobilization route for immunosensors by CNBr
   activation for covalent attachment of anti-leptin: obesity diagnosis
   point of view
SO 3 BIOTECH
RI uludağ, inci/HDN-2668-2022
OI Uludag, Inci/0000-0003-4296-2657
SN 2190-572X
EI 2190-5738
PD JAN
PY 2022
VL 12
IS 1
AR 33
DI 10.1007/s13205-021-03096-w
UT WOS:000737953400001
PM 35070623
ER

PT J
AU Moreno-Guzman, M
   Garcia-Carmona, L
   Molinero-Fernandez, A
   Cava, F
   Gil, MAL
   Escarpa, A
AF Moreno-Guzman, Maria
   Garcia-Carmona, Laura
   Molinero-Fernandez, Agueda
   Cava, Felipe
   Lopez Gil, Miguel Angel
   Escarpa, Alberto
TI Bi-enzymatic biosensor for on-site, fast and reliable electrochemical
   detection of relevant D-amino acids in bacterial samples
SO SENSORS AND ACTUATORS B-CHEMICAL
RI Escarpa, Alberto/N-2293-2016; CAVA, FELIPE/IQU-3677-2023; MORENO-GUZMÁN,
   MARIA/ABG-9695-2020
OI Escarpa, Alberto/0000-0002-7302-0948; CAVA, FELIPE/0000-0001-5995-718X;
   MORENO-GUZMÁN, MARIA/0000-0003-3761-0542
EI 0925-4005
PD APR
PY 2017
VL 242
BP 95
EP 101
DI 10.1016/j.snb.2016.11.037
UT WOS:000393267700013
ER

PT J
AU Wang, LW
   Ran, Q
   Tian, YA
   Ye, SQ
   Xu, JJ
   Xian, YZ
   Peng, R
   Jin, LT
AF Wang, Liwei
   Ran, Qin
   Tian, Yuan
   Ye, Siqiu
   Xu, Jingjing
   Xian, Yuezhong
   Peng, Ru
   Jin, Litong
TI Covalent grafting tyrosinase and its application in phenolic compounds
   detection
SO MICROCHIMICA ACTA
RI Tian, Yuan/IAP-8394-2023; xu, jing/GRR-8698-2022; xu,
   jingcheng/HJZ-3124-2023; Xian, Yuezhong/H-2445-2015; Peng,
   Rusi/HNI-0005-2023; Tian, Yuan/B-1553-2009
OI Tian, Yuan/0000-0002-8043-1139; Xian, Yuezhong/0000-0001-9535-3658; 
SN 0026-3672
EI 1436-5073
PD DEC
PY 2010
VL 171
IS 3-4
BP 217
EP 223
DI 10.1007/s00604-010-0433-y
UT WOS:000284256000002
ER

PT J
AU Yu, XP
   Wang, LP
   Di, JW
AF Yu, Xiuping
   Wang, Liping
   Di, Junwei
TI Electrochemical Deposition of High Density Gold Nanoparticles on
   Indium/Tin Oxide Electrode for Fabrication of Biosensors
SO JOURNAL OF NANOSCIENCE AND NANOTECHNOLOGY
CT 3rd IEEE International NanoElectronics Conference (INEC)/Symposium on
   Nanoscience and Nanotechnology in China
CY JAN 03-08, 2010
CL City Univ Hong Kong, Hong Kong, PEOPLES R CHINA
SP IEEE
HO City Univ Hong Kong
SN 1533-4880
PD DEC
PY 2011
VL 11
IS 12
BP 11084
EP 11088
DI 10.1166/jnn.2011.3949
UT WOS:000299586100163
PM 22409061
ER

PT J
AU Xie, H
   Luo, GL
   Niu, YY
   Weng, WJ
   Zhao, YX
   Ling, ZQ
   Ruan, CX
   Li, GJ
   Sun, W
AF Xie, Hui
   Luo, Guiling
   Niu, Yanyan
   Weng, Wenju
   Zhao, Yixing
   Ling, Zhiqiang
   Ruan, Chengxiang
   Li, Guangjiu
   Sun, Wei
TI Synthesis and utilization of Co3O4 doped carbon nanofiber for
   fabrication of hemoglobin-based electrochemical sensor
SO MATERIALS SCIENCE AND ENGINEERING C-MATERIALS FOR BIOLOGICAL
   APPLICATIONS
RI sun, wei/GYU-5320-2022; wei, wei/IQW-1347-2023
OI Sun, Wei/0000-0002-9923-7328
SN 0928-4931
EI 1873-0191
PD FEB
PY 2020
VL 107
AR 110209
DI 10.1016/j.msec.2019.110209
UT WOS:000501386500092
PM 31761232
ER

PT J
AU Aghaei, R
   Mazloum-Ardakani, M
   Abdollahi-Alibeik, M
   Moshtaghioun, SM
   Rezaeipoor-Anari, A
   Haghighijoo, Z
   Zamani, L
AF Aghaei, Roghayyeh
   Mazloum-Ardakani, Mohammad
   Abdollahi-Alibeik, Mohammad
   Moshtaghioun, Seyed Mohammad
   Rezaeipoor-Anari, Ali
   Haghighijoo, Zahra
   Zamani, Leila
TI A new electrochemical biosensor based on telomeric G-quadruplex DNA: In
   silico and experimental study of dihydropyridine derivatives potential
   effect on telomerase inhibition
SO JOURNAL OF ELECTROANALYTICAL CHEMISTRY
RI Mazloum-Ardakani, Mohammad/AAD-7433-2020; Abdollahi-Alibeik,
   Mohammad/T-8967-2018; aghaei, roghayyeh/HIK-0645-2022; Mazloum-Ardakani,
   Mohammad/AAO-5544-2020; Mazloum-Ardakani, Mohammad/E-6310-2011; zamani,
   Leila/AGY-7782-2022; Moshtaghioun, Seyed Mohammad/N-2384-2017
OI Mazloum-Ardakani, Mohammad/0000-0001-8077-0141; zamani,
   Leila/0000-0001-9097-6688; Moshtaghioun, Seyed
   Mohammad/0000-0002-6281-9674; Abdollahi-Alibeik,
   Mohammad/0000-0002-6776-3171
SN 1572-6657
EI 1873-2569
PD JUL 1
PY 2017
VL 796
BP 24
EP 32
DI 10.1016/j.jelechem.2017.04.055
UT WOS:000405047300004
ER

PT J
AU Tanguy, L
   Salomon, S
   Nicu, L
AF Tanguy, L.
   Salomon, S.
   Nicu, L.
TI Spectral collocation-based numerical simulations of cylindrical
   ac-electro-osmotic flows for bioconcentration purposes and experimental
   validations
SO APPLIED PHYSICS LETTERS
SN 0003-6951
EI 1077-3118
PD JAN 19
PY 2009
VL 94
IS 3
AR 034101
DI 10.1063/1.3072605
UT WOS:000262724000045
ER

PT J
AU Li, D
   Xu, YM
   Zhang, L
   Tong, HX
AF Li, Dan
   Xu, Yunmei
   Zhang, Ling
   Tong, Haixia
TI A Label-free Electrochemical Biosensor for Acrylamide Based on DNA
   Immobilized on Graphene Oxide-Modified Glassy Carbon Electrode
SO INTERNATIONAL JOURNAL OF ELECTROCHEMICAL SCIENCE
SN 1452-3981
PD DEC
PY 2014
VL 9
IS 12
BP 7217
EP 7227
UT WOS:000345261900040
ER

PT J
AU Kergaravat, SV
   Gomez, GA
   Fabiano, SN
   Chavez, TIL
   Pividori, MI
   Hernandez, SR
AF Kergaravat, Silvina V.
   Gomez, Gabriel A.
   Fabiano, Silvia N.
   Laube Chavez, Tamara I.
   Pividori, Maria I.
   Hernandez, Silvia R.
TI Biotin determination in food supplements by an electrochemical magneto
   biosensor
SO TALANTA
RI Gurgo, María Isabel Pividori/K-9602-2015; Gurgo, María Isabel
   Pividori/AAB-4526-2019
OI Gurgo, María Isabel Pividori/0000-0002-5266-7873; Gurgo, María Isabel
   Pividori/0000-0002-5266-7873
SN 0039-9140
EI 1873-3573
PD AUG 15
PY 2012
VL 97
BP 484
EP 490
DI 10.1016/j.talanta.2012.05.003
UT WOS:000308268800073
PM 22841112
ER

PT J
AU Zhang, W
   Yang, JM
   Wu, D
AF Zhang, Wei
   Yang, Jimin
   Wu, Di
TI Surface-Functionalized MoS2 Nanosheets Sensor for Direct Electrochemical
   Detection of PIK3CA Gene Related to Lung Cancer
SO JOURNAL OF THE ELECTROCHEMICAL SOCIETY
RI yang, Ji-min/D-3461-2018
OI yang, Ji-min/0000-0001-9109-8629
SN 0013-4651
EI 1945-7111
PD JAN 2
PY 2020
VL 167
IS 2
AR 027501
DI 10.1149/1945-7111/ab61ec
UT WOS:000505818800001
ER

PT J
AU Bozkurt, S
   Tosun, B
   Sen, B
   Akocak, S
   Savk, A
   Ebeoglugil, MF
   Sen, F
AF Bozkurt, Sait
   Tosun, Berna
   Sen, Betul
   Akocak, Suleyman
   Savk, Aysun
   Ebeoglugil, Mehmet Faruk
   Sen, Fatih
TI A hydrogen peroxide sensor based on TNM functionalized reduced graphene
   oxide grafted with highly monodisperse Pd nanoparticles
SO ANALYTICA CHIMICA ACTA
RI Ebeoğlugil, Mehmet Faruk/Q-2343-2019; akocak, suleyman/AAU-8087-2020
OI Ebeoğlugil, Mehmet Faruk/0000-0003-4979-7017; akocak,
   suleyman/0000-0003-4506-5265; SEN, FATIH/0000-0001-9929-9556
SN 0003-2670
EI 1873-4324
PD OCT 9
PY 2017
VL 989
BP 88
EP 94
DI 10.1016/j.aca.2017.07.051
UT WOS:000410343100010
PM 28915946
ER

PT J
AU Costa, MP
   Andrade, CAS
   Montenegro, RA
   Melo, FL
   Oliveira, MDL
AF Costa, Maurilia P.
   Andrade, Cesar A. S.
   Montenegro, Rosana A.
   Melo, Fabio L.
   Oliveira, Maria D. L.
TI Self-assembled monolayers of mercaptobenzoic acid and magnetite
   nanoparticles as an efficient support for development of tuberculosis
   genosensor
SO JOURNAL OF COLLOID AND INTERFACE SCIENCE
RI Andrade, Cesar/ABF-4362-2021
OI Oliveira, Maria/0000-0002-8572-4846; Souza de Andrade, Cesar
   Augusto/0000-0002-3271-2817
SN 0021-9797
EI 1095-7103
PD NOV 1
PY 2014
VL 433
BP 141
EP 148
DI 10.1016/j.jcis.2014.07.014
UT WOS:000342535600017
PM 25127294
ER

PT J
AU Kilic, T
   Soler, M
   Fahimi-Kashani, N
   Altug, H
   Carrara, S
AF Kilic, Tugba
   Soler, Maria
   Fahimi-Kashani, Nafiseh
   Altug, Hatice
   Carrara, Sandro
TI Mining the Potential of Label-Free Biosensors for In Vitro Antipsychotic
   Drug Screening
SO BIOSENSORS-BASEL
RI Fahimi-kashani, Nafiseh/AAU-2654-2021; Fahimi-Kashani,
   Nafiseh/AAB-8184-2022; Soler, Maria/D-3098-2018
OI Fahimi-kashani, Nafiseh/0000-0002-1987-1282; Soler,
   Maria/0000-0001-7232-2277; KILIC, TUGBA/0000-0001-8600-0367
EI 2079-6374
PD MAR
PY 2018
VL 8
IS 1
AR 6
DI 10.3390/bios8010006
UT WOS:000428551500005
PM 29315269
ER

PT J
AU Li, YL
   He, JL
   Niu, YZ
   Yu, C
AF Li, Yuliang
   He, Junlin
   Niu, Yazhen
   Yu, Chao
TI Ultrasensitive electrochemical biosensor based on reduced graphene
   oxide-tetraethylene pentamine-BMIMPF6 hybrids for the detection of alpha
   2,6-sialylated glycans in human serum
SO BIOSENSORS & BIOELECTRONICS
OI Yu, Chao/0000-0002-8391-4080; Li, Yuliang/0000-0003-1603-8479
SN 0956-5663
EI 1873-4235
PD DEC 15
PY 2015
VL 74
BP 953
EP 959
DI 10.1016/j.bios.2015.07.073
UT WOS:000360772800128
PM 26257188
ER

PT J
AU Shitanda, I
   Tanaka, K
   Hoshi, Y
   Itagaki, M
AF Shitanda, Isao
   Tanaka, Koji
   Hoshi, Yoshinao
   Itagaki, Masayuki
TI Electrochemical monitoring systems of demembranated flagellate algal
   motility for ATP sensing
SO ANALYST
RI Shitanda, Isao/I-6299-2012; Hoshi, Yoshinao/Q-3754-2018; Shitanda,
   Isao/ABC-4643-2021
OI Shitanda, Isao/0000-0001-9751-016X; Hoshi, Yoshinao/0000-0002-4179-7939;
   Shitanda, Isao/0000-0001-9751-016X
SN 0003-2654
EI 1364-5528
PY 2014
VL 139
IS 4
BP 721
EP 723
DI 10.1039/c3an01678a
UT WOS:000330042500005
PM 24336166
ER

PT J
AU Siddiquee, S
   Yusof, NA
   Salleh, A
   Abu Bakar, F
   Heng, LY
AF Siddiquee, Shafiquzzaman
   Yusof, Nor Azah
   Salleh, Abu Bakar
   Abu Bakar, Fatimah
   Heng, Lee Yook
TI Electrochemical DNA biosensor for the detection of specific gene related
   to Trichoderma harzianum species
SO BIOELECTROCHEMISTRY
RI Siddiquee, shafiquzzaman/I-5432-2016; /AAZ-4254-2020
OI Siddiquee, shafiquzzaman/0000-0003-3122-0463; Yusof, Nor
   Azah/0000-0002-1400-5764
SN 1567-5394
EI 1878-562X
PD AUG
PY 2010
VL 79
IS 1
BP 31
EP 36
DI 10.1016/j.bioelechem.2009.10.004
UT WOS:000278666300006
PM 19945357
ER

PT J
AU Park, J
   Kim, HK
   Son, Y
AF Park, Jongseo
   Kim, Hong Kyu
   Son, Yongkeun
TI Glucose biosensor constructed from capped conducting microtubules of
   PEDOT
SO SENSORS AND ACTUATORS B-CHEMICAL
SN 0925-4005
PD JUL 28
PY 2008
VL 133
IS 1
BP 244
EP 250
DI 10.1016/j.snb.2008.02.029
UT WOS:000258011000035
ER

PT J
AU Sheng, QL
   Liu, RX
   Zhang, S
   Zheng, JB
AF Sheng, Qinglin
   Liu, Ruixiao
   Zhang, Sai
   Zheng, Jianbin
TI Ultrasensitive electrochemical cocaine biosensor based on reversible DNA
   nanostructure
SO BIOSENSORS & BIOELECTRONICS
SN 0956-5663
EI 1873-4235
PD JAN 15
PY 2014
VL 51
BP 191
EP 194
DI 10.1016/j.bios.2013.07.053
UT WOS:000326905500027
PM 23962705
ER

PT J
AU Kumari, P
   Adeloju, SB
AF Kumari, Prity
   Adeloju, Samuel B.
TI Fabrication of a novel DNA affinity biosensor based on hybridisation
   induced current by electrostatic repulsion of silicotungstic acid as a
   redox indicator
SO TALANTA
RI Adeloju, Samuel B.O./B-6397-2008
SN 0039-9140
EI 1873-3573
PD MAR 1
PY 2019
VL 194
BP 127
EP 133
DI 10.1016/j.talanta.2018.09.074
UT WOS:000456899700018
PM 30609511
ER

PT J
AU Wu, ZL
   Sun, LP
   Zhou, Z
   Li, Q
   Huo, LH
   Zhao, H
AF Wu, Zhouling
   Sun, Li-Ping
   Zhou, Zheng
   Li, Qiang
   Huo, Li-Hua
   Zhao, Hui
TI Efficient nonenzymatic H2O2 biosensor based on ZIF-67 MOF derived Co
   nanoparticles embedded N-doped mesoporous carbon composites
SO SENSORS AND ACTUATORS B-CHEMICAL
RI SUN, Liping/B-5520-2018; hui, zhao/B-4752-2018
OI SUN, Liping/0000-0003-4658-1763; hui, zhao/0000-0002-8237-0712
SN 0925-4005
PD DEC 10
PY 2018
VL 276
BP 142
EP 149
DI 10.1016/j.snb.2018.08.100
UT WOS:000444637600020
ER

PT J
AU Ensafi, AA
   Nasr-Esfahani, P
   Heydari-Bafrooei, E
   Rezaei, B
AF Ensafi, Ali A.
   Nasr-Esfahani, Parisa
   Heydari-Bafrooei, Esmaeil
   Rezaei, B.
TI Determination of atropine sulfate using a novel sensitive DNA-biosensor
   based on its interaction on a modified pencil graphite electrode
SO TALANTA
RI REZAEI, BEHZAD/AAE-2258-2019; Ghiasvand, Alireza/D-8380-2017; REZAEI,
   BEHZAD/F-9957-2017; Ensafi, Ali A./AAC-9741-2020; Heydari-Bafrooei,
   Esmaeil/I-6729-2018; Ensafi, Ali A./G-1475-2017
OI REZAEI, BEHZAD/0000-0003-0055-0486; Ghiasvand,
   Alireza/0000-0002-4570-7988; REZAEI, BEHZAD/0000-0003-0055-0486; Ensafi,
   Ali A./0000-0002-1193-4090; Heydari-Bafrooei,
   Esmaeil/0000-0001-9652-4041; Ensafi, Ali A./0000-0002-1193-4090
SN 0039-9140
EI 1873-3573
PD JAN
PY 2015
VL 131
BP 149
EP 155
DI 10.1016/j.talanta.2014.07.082
UT WOS:000343691000022
PM 25281086
ER

PT J
AU Zhang, GH
   Yang, NB
   Ni, YL
   Shen, J
   Zhao, WB
   Huang, XH
AF Zhang, Guohui
   Yang, Ningbo
   Ni, Yalong
   Shen, Jian
   Zhao, Wenbo
   Huang, Xiaohua
TI A H2O2 electrochemical biosensor based on biocompatible PNIPAM-g-P
   (NIPAM-co-St) nanoparticles and multi-walled carbon nanotubes modified
   glass carbon electrode
SO SENSORS AND ACTUATORS B-CHEMICAL
RI Shen, Jian/F-1129-2019; Shen, Jian/ABC-5878-2021; Shen,
   jian/GQO-8955-2022
OI Shen, Jian/0000-0002-9009-6151; Shen, Jian/0000-0002-9009-6151; Shen,
   jian/0000-0002-9009-6151
EI 0925-4005
PD NOV 15
PY 2011
VL 158
IS 1
BP 130
EP 137
DI 10.1016/j.snb.2011.05.055
UT WOS:000295500200018
ER

PT J
AU Mahmoudi-Moghaddam, H
   Tajik, S
   Beitollahi, H
AF Mahmoudi-Moghaddam, Hadi
   Tajik, Somayeh
   Beitollahi, Hadi
TI A new electrochemical DNA biosensor based on modified carbon paste
   electrode using graphene quantum dots and ionic liquid for determination
   of topotecan
SO MICROCHEMICAL JOURNAL
RI Beitollahi, Hadi/AAG-4809-2019; Mahmoudi-Moghaddam, Hadi/AAA-4082-2019;
   Tajik, Somayeh/AAK-1493-2020
OI Beitollahi, Hadi/0000-0002-0669-5216; Mahmoudi-Moghaddam,
   Hadi/0000-0001-9187-9142; Tajik, Somayeh/0000-0002-1151-5515
SN 0026-265X
EI 1095-9149
PD NOV
PY 2019
VL 150
AR 104085
DI 10.1016/j.microc.2019.104085
UT WOS:000495469400020
ER

PT J
AU Ma, F
   Chen, Y
   Zhu, YC
   Liu, JW
AF Ma, Fen
   Chen, Yu
   Zhu, Yinchang
   Liu, Jiawei
TI Electrogenerated chemiluminescence biosensor for detection of mercury
   (II) ion via target-triggered manipulation of DNA three-way junctions
SO TALANTA
SN 0039-9140
EI 1873-3573
PD MAR 1
PY 2019
VL 194
BP 114
EP 118
DI 10.1016/j.talanta.2018.10.004
UT WOS:000456899700016
PM 30609509
ER

PT J
AU Zhan, Y
   Tan, XG
   Lai, GS
   Yu, AM
   Han, DY
   Zhang, HL
AF Zhan, Yan
   Tan, Xiangen
   Lai, Guosong
   Yu, Aimin
   Han, Deyan
   Zhang, Haili
TI Porous-Magnetic Chitosan Microsphere/Horseradish Peroxidase Modified
   Electrode for the Selective Determination of Hydrogen Peroxide
SO NANOSCIENCE AND NANOTECHNOLOGY LETTERS
RI Lai, Guosong/E-4832-2013; Yu, Aimin/B-3848-2010
OI Lai, Guosong/0000-0002-8083-1378; Yu, Aimin/0000-0001-9606-6255
SN 1941-4900
EI 1941-4919
PD JUN
PY 2013
VL 5
IS 6
SI SI
BP 684
EP 689
DI 10.1166/nnl.2013.1627
UT WOS:000320908600013
ER

PT J
AU Levine, PM
   Gong, P
   Levicky, R
   Shepard, KL
AF Levine, Peter M.
   Gong, Ping
   Levicky, Rastislav
   Shepard, Kenneth L.
TI Active CMOS sensor array for electrochemical biomolecular detection
SO IEEE JOURNAL OF SOLID-STATE CIRCUITS
CT IEEE Custom Integrated Circuits Conference
CY SEP 16-19, 2007
CL San Jose, CA
SP IEEE Solid State Circuits Soc, IEEE Electron Devices Soc
RI Levine, Peter M/F-5316-2011
SN 0018-9200
EI 1558-173X
PD AUG
PY 2008
VL 43
IS 8
BP 1859
EP 1871
DI 10.1109/JSSC.2008.925407
UT WOS:000257950800015
ER

PT J
AU Lu, X
   Tao, L
   Li, YS
   Huang, HM
   Gao, FM
AF Lu, Xiong
   Tao, Lu
   Li, Yanshan
   Huang, Haiming
   Gao, Faming
TI A highly sensitive electrochemical platform based on the bimetallic
   Pd@Au nanowires network for organophosphorus pesticides detection
SO SENSORS AND ACTUATORS B-CHEMICAL
SN 0925-4005
PD APR 1
PY 2019
VL 284
BP 103
EP 109
DI 10.1016/j.snb.2018.12.125
UT WOS:000460404100014
ER

PT J
AU Wang, BX
   Ye, C
   Zhong, X
   Chai, YQ
   Chen, SH
   Yuan, R
AF Wang, Bingxin
   Ye, Cui
   Zhong, Xia
   Chai, Yaqin
   Chen, Shihong
   Yuan, Ruo
TI Electrochemical Biosensor for Organophosphate Pesticides and Huperzine-A
   Detection Based on Pd Wormlike Nanochains/Graphitic Carbon Nitride
   Nanocomposites and Acetylcholinesterase
SO ELECTROANALYSIS
RI Ye, Cui/I-3292-2016
OI Ye, Cui/0000-0001-7689-6825
SN 1040-0397
EI 1521-4109
PD FEB
PY 2016
VL 28
IS 2
BP 304
EP 311
DI 10.1002/elan.201500339
UT WOS:000370138000007
ER

PT J
AU Wang, L
   Zhu, CZ
   Han, L
   Jin, LH
   Zhou, M
   Dong, SJ
AF Wang, Li
   Zhu, Chengzhou
   Han, Lei
   Jin, Lihua
   Zhou, Ming
   Dong, Shaojun
TI Label-free, regenerative and sensitive surface plasmon resonance and
   electrochemical aptasensors based on graphene
SO CHEMICAL COMMUNICATIONS
RI Zhu, Chengzhou/H-3364-2013; Zhu, Chengzhou/M-3566-2014; Wang,
   Li/F-7715-2015; Zhou, Ming/B-7451-2009; , 董绍俊/P-5166-2019
OI Zhu, Chengzhou/0000-0003-0679-7965; Zhou, Ming/0000-0003-2239-9342; ,
   董绍俊/0000-0002-0263-6577
SN 1359-7345
EI 1364-548X
PY 2011
VL 47
IS 27
BP 7794
EP 7796
DI 10.1039/c1cc11373a
UT WOS:000292113700068
PM 21633745
ER

PT J
AU Palod, PA
   Pandey, SS
   Hayase, S
   Singh, V
AF Palod, Pragya Agar
   Pandey, Shyam S.
   Hayase, Shuji
   Singh, Vipul
TI Template-Assisted Electrochemical Growth of Polypyrrole Nanotubes for
   Development of High Sensitivity Glucose Biosensor
SO APPLIED BIOCHEMISTRY AND BIOTECHNOLOGY
RI Pandey, Shyam/ABB-2388-2020; Agar, Pragya/AAA-5149-2021
OI Palod, Pragya Agar/0000-0003-4929-4268
SN 0273-2289
EI 1559-0291
PD OCT
PY 2014
VL 174
IS 3
SI SI
BP 1059
EP 1072
DI 10.1007/s12010-014-0988-x
UT WOS:000342494000017
PM 24912977
ER

PT J
AU Nesakumar, N
   Thandavan, K
   Sethuraman, S
   Krishnan, UM
   Rayappan, JBB
AF Nesakumar, Noel
   Thandavan, Kavitha
   Sethuraman, Swaminathan
   Krishnan, Uma Maheswari
   Rayappan, John Bosco Balaguru
TI An electrochemical biosensor with nanointerface for lactate detection
   based on lactate dehydrogenase immobilized on zinc oxide nanorods
SO JOURNAL OF COLLOID AND INTERFACE SCIENCE
RI Nesakumar, Noel/AAQ-1830-2021; Rayappan, John Bosco Balaguru/K-6842-2013
OI Rayappan, John Bosco Balaguru/0000-0003-4641-9870; Nesakumar,
   Noel/0000-0003-4761-7430
SN 0021-9797
EI 1095-7103
PD JAN 15
PY 2014
VL 414
BP 90
EP 96
DI 10.1016/j.jcis.2013.09.052
UT WOS:000327292900013
PM 24231089
ER

PT J
AU Kaur, B
   Srivastava, R
   Satpati, B
AF Kaur, Balwinder
   Srivastava, Rajendra
   Satpati, Biswarup
TI Nanocrystalline Titanosilicate-Acetylcholinesterase Electrochemical
   Biosensor for the Ultra-Trace Detection of Toxic Organophosphate
   Pesticides
SO CHEMELECTROCHEM
RI Satpati, Biswarup/B-5194-2013
OI Satpati, Biswarup/0000-0003-1175-7562
SN 2196-0216
PD AUG
PY 2015
VL 2
IS 8
BP 1164
EP 1173
DI 10.1002/celc.201500095
UT WOS:000359859700015
ER

PT J
AU Branzoi, V
   Musina, A
   Branzoi, F
AF Branzoi, Viorel
   Musina, Ancuta
   Branzoi, Florina
TI AMPEROMETRIC UREA BIOSENSOR BASED PLATINUM ELECTRODE MODIFIED WITH A
   COMPOSITE FILM
SO REVUE ROUMAINE DE CHIMIE
RI Branzoi, Florina/C-4586-2011; Branzoi, Viorel/C-4283-2012
OI Musina, Ancuta/0000-0002-3597-7087; Branzoi, Florina/0000-0002-6892-0052
SN 0035-3930
PD SEP
PY 2011
VL 56
IS 9
BP 883
EP 893
UT WOS:000300205400006
ER

PT J
AU Yang, JR
   Dong, PF
   Wang, YK
   Liu, TR
   Huang, YY
   Lei, JP
AF Yang, Jiarui
   Dong, Pengfei
   Wang, Yikun
   Liu, Tianrui
   Huang, Yuanyuan
   Lei, Jianping
TI A stepwise recognition strategy for the detection of telomerase activity
   via direct electrochemical analysis of metal-organic frameworks
SO ANALYST
SN 0003-2654
EI 1364-5528
PD MAR 21
PY 2021
VL 146
IS 6
BP 1859
EP 1864
DI 10.1039/d0an02233k
UT WOS:000631575100007
PM 33443249
ER

PT J
AU Florescu, M
   David, M
AF Florescu, Monica
   David, Melinda
TI Tyrosinase-Based Biosensors for Selective Dopamine Detection
SO SENSORS
RI Florescu, Monica/AAC-2296-2020; Florescu, Monica/B-5022-2008; David,
   Melinda/ABB-4738-2020
OI Florescu, Monica/0000-0002-1467-3113; Florescu,
   Monica/0000-0002-1467-3113; David, Melinda/0000-0002-2971-4547
SN 1424-8220
PD JUN
PY 2017
VL 17
IS 6
AR 1314
DI 10.3390/s17061314
UT WOS:000404553900130
PM 28590453
ER

PT J
AU Nowicka, AM
   Kowalczyk, A
   Scholz, F
   Stojek, Z
AF Nowicka, Anna M.
   Kowalczyk, Agata
   Scholz, Fritz
   Stojek, Zbigniew
TI Changes in Performance of DNA Biosensor Caused by Hydroxyl Radicals
SO ELECTROANALYSIS
CT 13th International Conference on Electroanalysis (ESEAC 2010)
CY JUN 20-24, 2010
CL Gijon, SPAIN
OI Kowalczyk, Agata/0000-0002-1911-8311; Nowicka, Anna/0000-0002-5872-6010
SN 1040-0397
EI 1521-4109
PD JAN
PY 2011
VL 23
IS 1
BP 55
EP 62
DI 10.1002/elan.201000430
UT WOS:000285889900007
ER

PT J
AU Hu, Q
   Kong, JM
   Han, DX
   Bao, Y
   Zhang, XJ
   Zhang, YW
   Niu, L
AF Hu, Qiong
   Kong, Jinming
   Han, Dongxue
   Bao, Yu
   Zhang, Xueji
   Zhang, Yuwei
   Niu, Li
TI Ultrasensitive peptide-based electrochemical detection of protein kinase
   activity amplified by RAFT polymerization
SO TALANTA
RI zhang, xueji/ABE-6497-2020; hu, qiong/P-8012-2017
OI zhang, xueji/0000-0002-0035-3821; hu, qiong/0000-0001-6360-1813
SN 0039-9140
EI 1873-3573
PD JAN 1
PY 2020
VL 206
AR 120173
DI 10.1016/j.talanta.2019.120173
UT WOS:000488416200019
PM 31514862
ER

PT J
AU Peng, F
   Xu, TT
   Wu, F
   Ma, CX
   Liu, YH
   Li, JY
   Zhao, B
   Mao, C
AF Peng, Fang
   Xu, Tingting
   Wu, Fan
   Ma, Chunxue
   Liu, Yuhong
   Li, Jianying
   Zhao, Bo
   Mao, Chun
TI Novel biomimetic enzyme for sensitive detection of superoxide anions
SO TALANTA
RI Nanozymes, Nanozymes/D-8197-2019
OI xu, tingting/0000-0002-9601-206X
SN 0039-9140
EI 1873-3573
PD NOV 1
PY 2017
VL 174
BP 82
EP 91
DI 10.1016/j.talanta.2017.05.028
UT WOS:000407524900012
PM 28738660
ER

PT J
AU Chen, JH
   Liu, DL
   Li, SC
   Yao, DS
AF Chen, Junhua
   Liu, Daling
   Li, Shichuan
   Yao, Dongsheng
TI Development of an amperometric enzyme electrode biosensor for
   sterigmatocystin detection
SO ENZYME AND MICROBIAL TECHNOLOGY
SN 0141-0229
EI 1879-0909
PD SEP 6
PY 2010
VL 47
IS 4
BP 119
EP 126
DI 10.1016/j.enzmictec.2010.06.008
UT WOS:000281339400001
ER

PT J
AU Dai, YF
   Somoza, RA
   Wang, L
   Welter, JF
   Li, Y
   Caplan, AI
   Liu, CC
AF Dai, Yifan
   Somoza, Rodrigo A.
   Wang, Liu
   Welter, Jean F.
   Li, Yan
   Caplan, Arnold I.
   Liu, Chung Chiun
TI Exploring the Trans-Cleavage Activity of CRISPR-Cas12a (cpf1) for the
   Development of a Universal Electrochemical Biosensor
SO ANGEWANDTE CHEMIE-INTERNATIONAL EDITION
RI Wang, Liu/AFS-7983-2022; Somoza, Rodrigo/C-8823-2011; OZSOZ,
   Mehmet/AAE-4145-2020
OI Wang, Liu/0000-0001-8252-0170; Somoza, Rodrigo/0000-0001-8050-357X; Dai,
   Yifan/0000-0002-1009-5790; Liu, Chung Chiun/0000-0002-4313-8064
SN 1433-7851
EI 1521-3773
PD NOV 25
PY 2019
VL 58
IS 48
BP 17399
EP 17405
DI 10.1002/anie.201910772
EA OCT 2019
UT WOS:000490642700001
PM 31568601
ER

PT J
AU Asturias-Arribas, L
   Alonso-Lomillo, MA
   Dominguez-Renedo, O
   Arcos-Martinez, MJ
AF Asturias-Arribas, Laura
   Asuncion Alonso-Lomillo, M.
   Dominguez-Renedo, Olga
   Julia Arcos-Martinez, M.
TI Screen-printed biosensor based on the inhibition of the
   acetylcholinesterase activity for the determination of codeine
SO TALANTA
RI Domínguez-Renedo, Olga/K-9518-2015; Alonso-Lomillo, M.
   Asunción/H-3279-2015; Arcos-Martínez, Julia/F-1039-2015
OI Domínguez-Renedo, Olga/0000-0003-2067-0274; Alonso-Lomillo, M.
   Asunción/0000-0002-5714-3956; Arcos-Martínez, Julia/0000-0002-4932-6445
SN 0039-9140
EI 1873-3573
PD JUL 15
PY 2013
VL 111
BP 8
EP 12
DI 10.1016/j.talanta.2013.03.042
UT WOS:000319089300002
PM 23622519
ER

PT J
AU Haghighi, B
   Nikzad, R
AF Haghighi, Behzad
   Nikzad, Ramin
TI Prussian Blue Modified Carbon Ionic Liquid Electrode: Electrochemical
   Characterization and Its Application for Hydrogen Peroxide and Glucose
   Measurements
SO ELECTROANALYSIS
RI Haghighi, Behzad/H-1434-2017
OI Haghighi, Behzad/0000-0003-0974-7912
SN 1040-0397
PD AUG
PY 2009
VL 21
IS 16
BP 1862
EP 1868
DI 10.1002/elan.200904647
UT WOS:000269425100015
ER

PT J
AU Tuncagil, S
   Odaci, D
   Yidiz, E
   Timur, S
   Toppare, L
AF Tuncagil, Sevinc
   Odaci, Dilek
   Yidiz, Ersin
   Timur, Suna
   Toppare, Levent
TI Design of a microbial sensor using conducting polymer of
   4-(2,5-di(thiophen-2-yl)-1H-pyrrole-1-l) benzenamine
SO SENSORS AND ACTUATORS B-CHEMICAL
RI Demirkol, Dilek Odaci/AAG-4735-2021; Toppare, Levent/ABA-5056-2020;
   Timur, Suna/CAG-0914-2022
OI Timur, Suna/0000-0002-1981-7577; KURBANOGLU, SEVINC/0000-0002-7079-7604;
   Odaci Demirkol, Dilek/0000-0002-7954-1381
EI 0925-4005
PD MAR 28
PY 2009
VL 137
IS 1
BP 42
EP 47
DI 10.1016/j.snb.2008.10.067
UT WOS:000264326500008
ER

PT J
AU Chen, ZQ
   Liu, Y
   Xin, C
   Zhao, JK
   Liu, SF
AF Chen, Zhiqiang
   Liu, Ying
   Xin, Chen
   Zhao, Jikuan
   Liu, Shufeng
TI A cascade autocatalytic strand displacement amplification and
   hybridization chain reaction event for label-free and ultrasensitive
   electrochemical nucleic acid biosensing
SO BIOSENSORS & BIOELECTRONICS
SN 0956-5663
EI 1873-4235
PD AUG 15
PY 2018
VL 113
BP 1
EP 8
DI 10.1016/j.bios.2018.04.046
UT WOS:000434750100001
PM 29709776
ER

PT J
AU Ding, YT
   Wang, QX
   Gao, F
   Gao, F
AF Ding, Yingtao
   Wang, Qingxiang
   Gao, Feng
   Gao, Fei
TI Highly sensitive and selective DNA biosensor using a dumbbell-shaped
   bis-groove binder of bi-acetylferrocene ethylenediamine complex as
   electrochemical indicator
SO ELECTROCHIMICA ACTA
RI Wang, Qingxiang/ABI-8009-2020
OI Wang, Qingxiang/0000-0002-8952-9925
SN 0013-4686
PD SEP 1
PY 2013
VL 106
BP 35
EP 42
DI 10.1016/j.electacta.2013.05.066
UT WOS:000323192400004
ER

PT J
AU Shi, L
   Chu, ZY
   Liu, Y
   Jin, WQ
   Chen, XJ
AF Shi, Lei
   Chu, Zhenyu
   Liu, Yu
   Jin, Wanqin
   Chen, Xiaojun
TI An ultrasensitive electrochemical sensing platform for Hg2+ based on a
   density controllable metal-organic hybrid microarray
SO BIOSENSORS & BIOELECTRONICS
RI Shi, Lei/F-7906-2016; Chu, Zhenyu/G-2231-2016; Jin, Wanqin/L-6011-2013
OI Chu, Zhenyu/0000-0001-6337-3101; Shi, Lei/0000-0001-5424-7103
SN 0956-5663
EI 1873-4235
PD APR 15
PY 2014
VL 54
BP 165
EP 170
DI 10.1016/j.bios.2013.10.074
UT WOS:000333071500025
PM 24270467
ER

PT J
AU Haque, AJ
   Khan, MMI
   Kim, K
AF Haque, Al-Monsur Jiaul
   Khan, Md. Mohibul Islam
   Kim, Kyuwon
TI Facile degradation of benzenediazonium-grafted thick layers on the
   electrode surface enabling electrochemical biosensor application
SO CHEMICAL COMMUNICATIONS
RI Haque, Al-Monsur Jiaul/AAG-7640-2021
SN 1359-7345
EI 1364-548X
PY 2013
VL 49
IS 36
BP 3802
EP 3804
DI 10.1039/c3cc00192j
UT WOS:000317352600024
PM 23536147
ER

PT J
AU Erdem, A
   Eksin, E
AF Erdem, Arzum
   Eksin, Ece
TI ZNA probe immobilized single-use electrodes for impedimetric detection
   of nucleic acid hybridization related to single nucleotide mutation
SO ANALYTICA CHIMICA ACTA
RI Erdem, Arzum/X-1925-2019; Eksin, Ece/AAC-2141-2019
OI Erdem, Arzum/0000-0002-4375-8386; Eksin, Ece/0000-0001-7175-2857
SN 0003-2670
EI 1873-4324
PD SEP 13
PY 2019
VL 1071
BP 78
EP 85
DI 10.1016/j.aca.2019.04.036
UT WOS:000468581400010
PM 31128758
ER

PT J
AU He, Y
   Xie, SB
   Yang, X
   Yuan, R
   Chai, YQ
AF He, Yi
   Xie, Shunbi
   Yang, Xia
   Yuan, Ruo
   Chai, Yaqin
TI Electrochemical Peptide Biosensor Based on in Situ Silver Deposition for
   Detection of Prostate Specific Antigen
SO ACS APPLIED MATERIALS & INTERFACES
SN 1944-8244
EI 1944-8252
PD JUN 24
PY 2015
VL 7
IS 24
BP 13360
EP 13366
DI 10.1021/acsami.5b01827
UT WOS:000357063200029
PM 26032099
ER

PT J
AU Hsieh, MS
   Wu, TG
   Su, CS
   Cheng, WJ
   Ozbek, N
   Tsai, KY
   Lin, CY
AF Hsieh, Ming-Song
   Wu, Tai-Guang
   Su, Chein-Shyong
   Cheng, Wen-Jing
   Ozbek, Namik
   Tsai, Kun-Yuan
   Lin, Ching-Yu
TI Comparison of an electrochemical biosensor with optical devices for
   hemoglobin measurement in human whole blood samples
SO CLINICA CHIMICA ACTA
OI Lin, Ching-Yu/0000-0001-8269-797X
SN 0009-8981
PD NOV 20
PY 2011
VL 412
IS 23-24
BP 2150
EP 2156
DI 10.1016/j.cca.2011.07.026
UT WOS:000296686100022
PM 21839067
ER

PT J
AU Cui, YL
   Zhang, B
   Liu, BQ
   Chen, HF
   Chen, GN
   Tang, DP
AF Cui, Yuling
   Zhang, Bing
   Liu, Bingqian
   Chen, Huafeng
   Chen, Guonan
   Tang, Dianping
TI Sensitive detection of hydrogen peroxide in foodstuff using an
   organic-inorganic hybrid multilayer-functionalized graphene biosensing
   platform
SO MICROCHIMICA ACTA
OI Zhang, Bing/0000-0003-4363-919X
SN 0026-3672
EI 1436-5073
PD JUL
PY 2011
VL 174
IS 1-2
BP 137
EP 144
DI 10.1007/s00604-011-0608-1
UT WOS:000292003300016
ER

PT J
AU Husken, N
   Gebala, M
   Schuhmann, W
   Metzler-Nolte, N
AF Huesken, Nina
   Gebala, Magdalena
   Schuhmann, Wolfgang
   Metzler-Nolte, Nils
TI A Single-Electrode, Dual-Potential Ferrocene-PNA Biosensor for the
   Detection of DNA
SO CHEMBIOCHEM
RI Metzler-Nolte, Nils/H-7626-2014; Schuhmann, Wolfgang/S-2626-2016;
   Gebala, Magdalena/N-7110-2013
OI Metzler-Nolte, Nils/0000-0001-8111-9959; Schuhmann,
   Wolfgang/0000-0003-2916-5223; Gebala, Magdalena/0000-0002-1086-5548
SN 1439-4227
EI 1439-7633
PD AUG 16
PY 2010
VL 11
IS 12
BP 1754
EP 1761
DI 10.1002/cbic.200900748
UT WOS:000281538500018
PM 20602405
ER

PT J
AU Huang, LL
   Cao, YY
   Diao, DF
AF Huang, Liangliang
   Cao, Yuanyuan
   Diao, Dongfeng
TI Nanosized graphene sheets induced high electrochemical activity in pure
   carbon film
SO ELECTROCHIMICA ACTA
RI cao, yuan/GRR-9461-2022
OI Diao, Dongfeng/0000-0001-7892-1641; Huang,
   Liangliang/0000-0002-5133-7784
SN 0013-4686
EI 1873-3859
PD FEB 1
PY 2018
VL 262
BP 173
EP 181
DI 10.1016/j.electacta.2018.01.027
UT WOS:000424637300019
ER

PT J
AU Apetrei, IM
   Diaconu, C
   Apetrei, C
   Georgescu, C
AF Apetrei, I. M.
   Diaconu, C.
   Apetrei, C.
   Georgescu, C.
TI Electrochemical Biosensor based on Carbon Nanofibers and Diamine Oxidase
   for Detection of Norepinephrine
SO ROMANIAN BIOTECHNOLOGICAL LETTERS
RI Apetrei, Constantin/I-8145-2019; Apetrei, Irina Mirela/AAP-4096-2020;
   Apetrei, Constantin N./B-6322-2011
OI Apetrei, Constantin/0000-0002-3823-4174; Apetrei, Irina
   Mirela/0000-0002-3408-5562; Diaconu, Camelia/0009-0008-3525-3039
SN 1224-5984
PD JAN-FEB
PY 2016
VL 21
IS 1
BP 11092
EP 11102
UT WOS:000371434300002
ER

PT J
AU Hartati, YW
   Suryani, AA
   Agustina, M
   Gaffar, S
   Anggraeni, A
AF Hartati, Yeni Wahyuni
   Suryani, Anis Amiliya
   Agustina, Mila
   Gaffar, Shabarni
   Anggraeni, Anni
TI A Gold Nanoparticle-DNA Bioconjugate-Based Electrochemical Biosensor for
   Detection of Sus scrofa mtDNA in Raw and Processed Meat
SO FOOD ANALYTICAL METHODS
RI Hartati, Yeni Wahyuni/AAC-3763-2021; Gaffar, Shabarni/AAC-3047-2021;
   Anggraeni, Anni/AAC-2213-2021
OI Wahyuni Hartati, Yeni/0000-0003-1463-6352; Gaffar,
   Shabarni/0000-0002-3659-4774
SN 1936-9751
EI 1936-976X
PD NOV
PY 2019
VL 12
IS 11
BP 2591
EP 2600
DI 10.1007/s12161-019-01593-6
UT WOS:000494049600020
ER

PT J
AU Cinti, S
   Minotti, C
   Moscone, D
   Palleschi, G
   Arduini, F
AF Cinti, Stefano
   Minotti, Clarissa
   Moscone, Danila
   Palleschi, Giuseppe
   Arduini, Fabiana
TI Fully integrated ready-to-use paper-based electrochemical biosensor to
   detect nerve agents
SO BIOSENSORS & BIOELECTRONICS
CT 26th Anniversary World Congress on Biosensors (Biosensors)
CY MAY 24-28, 2016
CL Gothenburg, SWEDEN
SP Ercon Inc
RI Moscone, Danila/E-5404-2012; Arduini, Fabiana/F-7817-2010
OI Moscone, Danila/0000-0002-3351-6359; Arduini,
   Fabiana/0000-0001-8990-6922; cinti, stefano/0000-0002-8274-7452
SN 0956-5663
EI 1873-4235
PD JUL 15
PY 2017
VL 93
BP 46
EP 51
DI 10.1016/j.bios.2016.10.091
UT WOS:000399259000008
PM 27839735
ER

PT J
AU Cheraghi, S
   Taher, MA
   Karimi-Maleh, H
   Karimi, F
   Shabani-Nooshabadi, M
   Alizadeh, M
   Al-Othman, A
   Erk, N
   Raman, PKY
   Karaman, C
AF Cheraghi, Somaye
   Taher, Mohammad A.
   Karimi-Maleh, H.
   Karimi, Fatmeh
   Shabani-Nooshabadi, Mehdi
   Alizadeh, Marzieh
   Al-Othman, Amani
   Erk, Nevin
   Raman, Praveen Kumar Yegya
   Karaman, Ceren
TI Novel enzymatic graphene oxide based biosensor for the detection of
   glutathione in biological body fluids
SO CHEMOSPHERE
RI Karaman, Ceren/ABF-8187-2020; Yegya Raman, Praveen Kumar/GQI-4507-2022;
   Karimi-maleh, Hassan/N-1727-2019
OI Karaman, Ceren/0000-0001-9148-7253; Karimi-maleh,
   Hassan/0000-0002-1027-481X; Yegya Raman, Praveen
   Kumar/0000-0003-4425-2325
SN 0045-6535
EI 1879-1298
PD JAN
PY 2022
VL 287
AR 132187
DI 10.1016/j.chemosphere.2021.132187
EA SEP 2021
PN 2
UT WOS:000704949200009
PM 34509007
ER

PT J
AU Zhang, J
   Ji, YX
   Dong, HF
   Wang, WC
   Chen, Z
AF Zhang, Jing
   Ji, Yangxuan
   Dong, Haifeng
   Wang, Wenchang
   Chen, Zhidong
TI Electrochemical Determination of Glucose Using a Platinum-Palladium
   Nanoparticle Carbon Nanofiber Glassy Carbon Electrode
SO ANALYTICAL LETTERS
OI Chen, Zhidong/0000-0002-9383-9563
SN 0003-2719
EI 1532-236X
PY 2016
VL 49
IS 17
BP 2741
EP 2754
DI 10.1080/00032719.2016.1159694
UT WOS:000390581900004
ER

PT J
AU Andreescu, S
   Luck, LA
AF Andreescu, Silvana
   Luck, Linda A.
TI Studies of the binding and signaling of surface-immobilized periplasmic
   glucose receptors on gold nanoparticles: A glucose biosensor application
SO ANALYTICAL BIOCHEMISTRY
RI Andreescu, S/D-8088-2011
OI Andreescu, S/0000-0003-3382-7939
SN 0003-2697
EI 1096-0309
PD APR 15
PY 2008
VL 375
IS 2
BP 282
EP 290
DI 10.1016/j.ab.2007.12.035
UT WOS:000254410800015
PM 18211816
ER

PT J
AU Rahman, MM
   Umar, A
   Sawada, K
AF Rahman, M. M.
   Umar, Ahmad
   Sawada, Kazuaki
TI Development of amperometric glucose biosensor based on glucose oxidase
   co-immobilized with multi-walled carbon nanotubes at low potential
SO SENSORS AND ACTUATORS B-CHEMICAL
RI Rahman, Mohammed M./H-5823-2012; Umar, Ahmad/H-9219-2012
OI Rahman, Mohammed M./0000-0003-2773-1244; Umar, Ahmad/0000-0002-8626-1564
EI 0925-4005
PD MAR 28
PY 2009
VL 137
IS 1
BP 327
EP 333
DI 10.1016/j.snb.2008.10.060
UT WOS:000264326500049
ER

PT J
AU Bae, CW
   Toi, PT
   Kim, BY
   Lee, WI
   Lee, HB
   Hanif, A
   Lee, EH
   Lee, NE
AF Bae, Chan Wool
   Phan Tan Toi
   Kim, Bo Yeong
   Lee, Won Il
   Lee, Han Byeol
   Hanif, Adeela
   Lee, Eung Hyuk
   Lee, Nae-Eung
TI Fully Stretchable Capillary Microfluidics-Integrated Nanoporous Gold
   Electrochemical Sensor for Wearable Continuous Glucose Monitoring
SO ACS APPLIED MATERIALS & INTERFACES
OI Lee, Nae-Eung/0000-0002-6539-5010; Toi, Phan Tan/0000-0002-8073-2898
SN 1944-8244
EI 1944-8252
PD APR 24
PY 2019
VL 11
IS 16
BP 14567
EP 14575
DI 10.1021/acsami.9b00848
UT WOS:000466052800008
PM 30942999
ER

PT J
AU Gumpu, MB
   Nesakumar, N
   Nagarajan, S
   Ramanujam, S
   Krishnan, UM
   Babu, KJ
   Rayappan, JBB
AF Gumpu, Manju Bhargavi
   Nesakumar, Noel
   Nagarajan, Srinidhi
   Ramanujam, Sadhana
   Krishnan, Uma Maheswari
   Babu, K. Jayanth
   Rayappan, John Bosco Balaguru
TI Design and Development of Acetylthiocholine Electrochemical Biosensor
   Based on Zinc Oxide-Cerium Oxide Nanohybrid Modified Platinum Electrode
SO BULLETIN OF ENVIRONMENTAL CONTAMINATION AND TOXICOLOGY
RI Karanam, jayanth Babu/ABF-5419-2021; Rayappan, John Bosco
   Balaguru/K-6842-2013; Nesakumar, Noel/AAQ-1830-2021
OI Rayappan, John Bosco Balaguru/0000-0003-4641-9870; Nesakumar,
   Noel/0000-0003-4761-7430
SN 0007-4861
EI 1432-0800
PD MAY
PY 2017
VL 98
IS 5
BP 662
EP 671
DI 10.1007/s00128-017-2045-2
UT WOS:000399172800013
PM 28299407
ER

PT J
AU Li, H
   Cao, Y
   Wu, XL
   Ye, ZH
   Li, GX
AF Li, Hao
   Cao, Ya
   Wu, Xiaolan
   Ye, Zonghuang
   Li, Genxi
TI Peptide-based electrochemical biosensor for amyloid beta 1-42 soluble
   oligomer assay
SO TALANTA
RI Ye, Zonghuang/K-8200-2012; Li, Genxi/H-1952-2013
OI Ye, Zonghuang/0000-0003-2549-7925; Li, Genxi/0000-0001-9663-9914; Cao,
   Ya/0000-0002-1099-7823
SN 0039-9140
PD MAY 15
PY 2012
VL 93
BP 358
EP 363
DI 10.1016/j.talanta.2012.02.055
UT WOS:000303305700054
PM 22483923
ER

PT J
AU Chen, JH
   Zhang, J
   Guo, Y
   Li, J
   Fu, FF
   Yang, HH
   Chen, GN
AF Chen, JingHua
   Zhang, Jing
   Guo, Yang
   Li, Juan
   Fu, FengFu
   Yang, Huang-Hao
   Chen, Guonan
TI An ultrasensitive electrochemical biosensor for detection of DNA species
   related to oral cancer based on nuclease-assisted target recycling and
   amplification of DNAzyme
SO CHEMICAL COMMUNICATIONS
RI Yang, Huang-Hao/L-9905-2019; Chen, Jing-Hua/J-5171-2019
OI Fu, FengFu/0000-0002-8823-7672
SN 1359-7345
PY 2011
VL 47
IS 28
BP 8004
EP 8006
DI 10.1039/c1cc11929j
UT WOS:000293464100024
PM 21670838
ER

PT J
AU Rauf, S
   Lahcen, AA
   Aljedaibi, A
   Beduk, T
   de Oliveira, JI
   Salama, KN
AF Rauf, Sakandar
   Lahcen, Abdellatif Ait
   Aljedaibi, Abdulrahman
   Beduk, Tutku
   de Oliveira Filho, Jose Ilton
   Salama, Khaled N.
TI Gold nanostructured laser-scribed graphene: A new electrochemical
   biosensing platform for potential point-of-care testing of disease
   biomarkers
SO BIOSENSORS & BIOELECTRONICS
RI salama, khaled Nabil/K-3689-2019; Ait Lahcen, Abdellatif/C-8438-2017
OI salama, khaled Nabil/0000-0001-7742-1282; Ait Lahcen,
   Abdellatif/0000-0002-7091-3388; Beduk, Tutku/0000-0001-7365-6404; Rauf,
   Sakandar/0000-0001-6978-3312
SN 0956-5663
EI 1873-4235
PD MAY 15
PY 2021
VL 180
AR 113116
DI 10.1016/j.bios.2021.113116
EA MAR 2021
UT WOS:000634110100005
PM 33662847
ER

PT J
AU Sheng, Y
   Zhang, TH
   Zhang, SH
   Johnston, M
   Zheng, XH
   Shan, YY
   Liu, T
   Huang, ZN
   Qian, FY
   Xie, ZH
   Ai, YR
   Zhong, HK
   Kuang, TR
   Dincer, C
   Urban, GA
   Hu, JM
AF Sheng, Yan
   Zhang, Tenghua
   Zhang, Shihong
   Johnston, Midori
   Zheng, Xiaohe
   Shan, Yuanyue
   Liu, Tong
   Huang, Zena
   Qian, Feiyang
   Xie, Zihui
   Ai, Yiru
   Zhong, Hankang
   Kuang, Tairong
   Dincer, Can
   Urban, Gerald Anton
   Hu, Jiaming
TI A CRISPR/Cas13a-powered catalytic electrochemical biosensor for
   successive and highly sensitive RNA diagnostics
SO BIOSENSORS & BIOELECTRONICS
RI Zhang, Tenghua/HKO-2189-2023; Dincer, Can/D-1979-2012; Kuang,
   Tairong/ABB-7776-2021; OZSOZ, Mehmet/AAE-4145-2020; Zhang,
   Tenghua/HKO-2269-2023
OI Dincer, Can/0000-0003-3301-1198; Kuang, Tairong/0000-0003-4009-1720;
   Shan, Yuanyue/0000-0001-6291-2433; Johnston, Midori/0000-0002-2513-0026
SN 0956-5663
EI 1873-4235
PD APR 15
PY 2021
VL 178
AR 113027
DI 10.1016/j.bios.2021.113027
EA JAN 2021
UT WOS:000621207100004
PM 33529861
ER

PT J
AU Yang, JR
   Tang, M
   Diao, W
   Cheng, WB
   Zhang, Y
   Yan, YR
AF Yang, Jianru
   Tang, Min
   Diao, Wei
   Cheng, Wenbin
   Zhang, Ye
   Yan, Yurong
TI Electrochemical strategy for ultrasensitive detection of microRNA based
   on MNAzyme-mediated rolling circle amplification on a gold electrode
SO MICROCHIMICA ACTA
RI Cheng, Wei/M-8264-2016
OI Cheng, Wei/0000-0002-1921-9761; tang, min/0000-0001-5633-0816
SN 0026-3672
EI 1436-5073
PD NOV
PY 2016
VL 183
IS 11
BP 3061
EP 3067
DI 10.1007/s00604-016-1958-5
UT WOS:000386069400027
ER

PT J
AU Bizid, S
   Mlika, R
   Said, AH
   Chemli, M
   Youssoufi, HK
AF Bizid, S.
   Mlika, R.
   Said, A. Haj
   Chemli, M.
   Youssoufi, H. Korri
TI Functionalization of MWCNTs with Ferrocene-poly(p-phenylene) and Effect
   on Electrochemical Properties: Application as a Sensing Platform
SO ELECTROANALYSIS
RI Said, Ayoub Haj/E-1362-2014; Korri-Youssoufi, Hafsa/AAC-9068-2021
OI Said, Ayoub Haj/0000-0003-3717-3397; Korri-Youssoufi,
   Hafsa/0000-0002-5858-5385
SN 1040-0397
EI 1521-4109
PD OCT
PY 2016
VL 28
IS 10
BP 2533
EP 2542
DI 10.1002/elan.201600142
UT WOS:000387886500034
ER

PT J
AU Shi, AQ
   Wang, J
   Han, XW
   Fang, X
   Zhang, YZ
AF Shi, Anqi
   Wang, Jiao
   Han, Xiaowei
   Fang, Xian
   Zhang, Yuzhong
TI A sensitive electrochemical DNA biosensor based on gold nanomaterial and
   graphene amplified signal
SO SENSORS AND ACTUATORS B-CHEMICAL
EI 0925-4005
PD SEP
PY 2014
VL 200
BP 206
EP 212
DI 10.1016/j.snb.2014.04.024
UT WOS:000337880800027
ER

PT J
AU Yu, FL
   Li, G
   Qu, B
   Cao, W
AF Yu, Fengli
   Li, Gang
   Qu, Bin
   Cao, Wei
TI Electrochemical detection of DNA hybridization based on signal DNA probe
   modified with Au and apoferritin nanoparticles
SO BIOSENSORS & BIOELECTRONICS
SN 0956-5663
EI 1873-4235
PD NOV 15
PY 2010
VL 26
IS 3
BP 1114
EP 1117
DI 10.1016/j.bios.2010.08.018
UT WOS:000283813600026
PM 20833018
ER

PT J
AU Ondes, B
   Evli, S
   Sahin, Y
   Uygun, M
   Uygun, DA
AF Ondes, Baha
   Evli, Sinem
   Sahin, Yuksel
   Uygun, Murat
   Uygun, Deniz Aktas
TI Uricase based amperometric biosensor improved by AuNPs-TiS2
   nanocomposites for uric acid determination
SO MICROCHEMICAL JOURNAL
RI Ondes, Baha/HCG-8776-2022; UYGUN, Murat/HII-9775-2022; UYGUN,
   Murat/HHZ-9364-2022
OI Ondes, Baha/0000-0002-6906-6011; UYGUN, Murat/0000-0002-5879-8022; Evli,
   Sinem/0000-0003-3585-2951
SN 0026-265X
EI 1095-9149
PD OCT
PY 2022
VL 181
AR 107725
DI 10.1016/j.microc.2022.107725
UT WOS:000826532500003
ER

PT J
AU Njagi, J
   Ispas, C
   Andreescu, S
AF Njagi, John
   Ispas, Cristina
   Andreescu, Silvana
TI Mixed ceria-based metal oxides biosensor for operation in oxygen
   restrictive environments
SO ANALYTICAL CHEMISTRY
RI Njagi, John I/H-6120-2012; Ispas, Cristina/F-9300-2011; Andreescu,
   S/D-8088-2011
OI Andreescu, S/0000-0003-3382-7939
SN 0003-2700
EI 1520-6882
PD OCT 1
PY 2008
VL 80
IS 19
BP 7266
EP 7274
DI 10.1021/ac800808a
UT WOS:000259603100015
PM 18720950
ER

PT J
AU Zhang, LL
   Han, L
   Hu, P
   Wang, L
   Dong, SJ
AF Zhang, Lingling
   Han, Lei
   Hu, Peng
   Wang, Li
   Dong, Shaojun
TI TiO2 nanotube arrays: intrinsic peroxidase mimetics
SO CHEMICAL COMMUNICATIONS
RI Zhang, Lingling/AAK-8264-2020; Wang, Li/F-7715-2015; Wang,
   Limin/AAZ-3489-2021; , 董绍俊/P-5166-2019; Nanozymes,
   Nanozymes/D-8197-2019; zhang, lingling/HDM-2189-2022; Han,
   Lei/L-2414-2016
OI Wang, Limin/0000-0001-9618-9239; , 董绍俊/0000-0002-0263-6577; Zhang,
   Lingling/0000-0002-3384-2576; Han, Lei/0000-0003-1955-0718
SN 1359-7345
EI 1364-548X
PY 2013
VL 49
IS 89
BP 10480
EP 10482
DI 10.1039/c3cc46163g
UT WOS:000325819900011
PM 24084751
ER

PT J
AU Bagheri, S
   Termehyousefi, A
   Mansouri, N
   Babadi, AA
   Karim, MSA
   Kadri, NA
AF Bagheri, Samira
   Termehyousefi, Amin
   Mansouri, Negar
   Babadi, Arman Amani
   Karim, Mohd Sayuti Abd
   Kadri, Nahrizul Adib
TI Carbon-Based Nanobiohybrid Thin Film for Amperometric Glucose Sensing
SO ACS BIOMATERIALS SCIENCE & ENGINEERING
RI KADRI, NAHRIZUL ADIB/W-1531-2019; Mansouri, Negar/X-1195-2019; Amani
   Babadi, Arman/L-8237-2016; bagheri, samira/J-6236-2015; Karim, Mohd
   Sayuti Ab/F-4908-2012
OI KADRI, NAHRIZUL ADIB/0000-0001-9694-4337; Amani Babadi,
   Arman/0000-0001-5061-5706; bagheri, samira/0000-0003-1130-2656;
   Mansouri, Negar/0000-0002-1051-5417
SN 2373-9878
PD SEP
PY 2017
VL 3
IS 9
SI SI
BP 2059
EP 2063
DI 10.1021/acsbiomaterials.7b00325
UT WOS:000410716100019
PM 33440559
ER

PT J
AU Zhang, XB
   Li, D
   Yin, FJ
   Gong, JY
   Yang, XJ
   Tong, ZW
   Xu, XY
AF Zhang, Xiaobo
   Li, Dan
   Yin, Fujun
   Gong, Junyan
   Yang, Xujie
   Tong, Zhiwei
   Xu, Xingyou
TI Characterization of a Layered Methylene Blue/Vanadium Oxide
   Nanocomposite and its Application in a Reagentless H2O2 Biosensor
SO APPLIED BIOCHEMISTRY AND BIOTECHNOLOGY
SN 0273-2289
EI 1559-0291
PD JAN
PY 2014
VL 172
IS 1
BP 176
EP 187
DI 10.1007/s12010-013-0528-0
UT WOS:000331005200015
PM 24057304
ER

PT J
AU Cheng, Y
   Tang, J
   Chen, X
   Wang, F
   Chen, ZL
AF Cheng, Ying
   Tang, Jing
   Chen, Xue
   Wang, Fang
   Chen, Zilin
TI Assay for TET1 activity and its inhibitors screening with signal
   amplification by both nanoparticles and Ru(III) redox recycling
SO JOURNAL OF PHARMACEUTICAL AND BIOMEDICAL ANALYSIS
SN 0731-7085
EI 1873-264X
PD SEP 5
PY 2021
VL 203
AR 114228
DI 10.1016/j.jpba.2021.114228
EA JUN 2021
UT WOS:000676021200004
PM 34182409
ER

PT J
AU Josypcuk, O
   Barek, J
   Josypcuk, B
AF Josypcuk, Oksana
   Barek, Jiri
   Josypcuk, Bohdan
TI Construction and Application of Flow Enzymatic Biosensor Based of Silver
   Solid Amalgam Electrode for Determination of Sarcosine
SO ELECTROANALYSIS
RI Josypčuk, Oksana/F-5539-2014; Josypcuk, Bohdan/F-5220-2014; Barek,
   Jiří/M-6916-2017
OI Barek, Jiří/0000-0003-3366-7349
SN 1040-0397
EI 1521-4109
PD NOV
PY 2015
VL 27
IS 11
BP 2559
EP 2566
DI 10.1002/elan.201500246
UT WOS:000368339700008
ER

PT S
AU Noh, J
   Kim, HC
   Chung, TD
AF Noh, Jongmin
   Kim, Hee Chan
   Chung, Taek Dong
BE Lin, BC
TI Biosensors in Microfluidic Chips
SO MICROFLUIDICS: TECHNOLOGIES AND APPLICATIONS
SE Topics in Current Chemistry-Series
RI Kim, Hee Chan/J-5455-2012
OI Kim, Hee Chan/0000-0002-2112-426X
SN 0340-1022
EI 1436-5049
BN 978-3-642-23049-3
PY 2011
VL 304
BP 117
EP 152
DI 10.1007/128_2011_143
D2 10.1007/978-3-642-23050-9
UT WOS:000300911700005
PM 21516388
ER

PT J
AU Gomes, SP
   Dolezalova, J
   Araujo, AN
   Couto, CMCM
   Montenegro, MCBSM
AF Gomes, S. P.
   Dolezalova, J.
   Araujo, A. N.
   Couto, C. M. C. M.
   Montenegro, M. C. B. S. M.
TI Glutamate sol-gel amperometric biosensor based on co-immobilised NADP(+)
   and glutamate dehydrogenase
SO JOURNAL OF ANALYTICAL CHEMISTRY
RI Couto, Cristina M.C.M/D-5936-2013; Araujo, Alberto N/D-4804-2013;
   montenegro, maria/A-1886-2012
OI Couto, Cristina M.C.M/0000-0003-2264-5603; Araujo, Alberto
   N/0000-0001-5348-4924; montenegro, maria/0000-0002-1523-5043
SN 1061-9348
EI 1608-3199
PD SEP
PY 2013
VL 68
IS 9
BP 794
EP 800
DI 10.1134/S1061934813090049
UT WOS:000323106200006
ER

PT J
AU Balayan, S
   Chauhan, N
   Chandra, R
   Jain, U
AF Balayan, Sapna
   Chauhan, Nidhi
   Chandra, Ramesh
   Jain, Utkarsh
TI Molecular imprinting based electrochemical biosensor for identification
   of serum amyloid A (SAA), a neonatal sepsis biomarker
SO INTERNATIONAL JOURNAL OF BIOLOGICAL MACROMOLECULES
RI Chauhan, Nidhi/AAA-7694-2021; jain, Utkarsh/AAA-2271-2021; Chauhan,
   Nidhi/GOG-8242-2022
OI jain, Utkarsh/0000-0003-3901-0153; Chauhan, Nidhi/0000-0001-9512-1144;
   Balayan, Sapna/0000-0001-6417-9298
SN 0141-8130
EI 1879-0003
PD JAN 15
PY 2022
VL 195
BP 589
EP 597
DI 10.1016/j.ijbiomac.2021.12.045
UT WOS:000781665900004
PM 34920065
ER

PT J
AU Nesaei, S
   Song, Y
   Wang, YJ
   Ruan, XF
   Du, D
   Gozen, A
   Lin, YH
AF Nesaei, Sepehr
   Song, Yang
   Wang, Yijia
   Ruan, Xiaofan
   Du, Dan
   Gozen, Arda
   Lin, Yuehe
TI Micro additive manufacturing of glucose biosensors: A feasibility study
SO ANALYTICA CHIMICA ACTA
RI Du, Dan/G-3821-2012; Lin, Yuehe/D-9762-2011; song, yang/AAQ-9329-2020
OI Du, Dan/0000-0003-1952-4042; Lin, Yuehe/0000-0003-3791-7587; Wang,
   Yijia/0000-0003-2254-7288
SN 0003-2670
EI 1873-4324
PD DEC 28
PY 2018
VL 1043
BP 142
EP 149
DI 10.1016/j.aca.2018.09.012
UT WOS:000449093400017
PM 30392662
ER

PT J
AU Zhou, W
   Gao, X
   Liu, DB
   Chen, XY
AF Zhou, Wen
   Gao, Xia
   Liu, Dingbin
   Chen, Xiaoyuan
TI Gold Nanoparticles for In Vitro Diagnostics
SO CHEMICAL REVIEWS
RI chen, xia/GXM-5435-2022; chen, xia/GYR-3948-2022; chen, xi/GXH-3653-2022
SN 0009-2665
EI 1520-6890
PD OCT 14
PY 2015
VL 115
IS 19
SI SI
BP 10575
EP 10636
DI 10.1021/acs.chemrev.5b00100
UT WOS:000363002300005
PM 26114396
ER

PT J
AU Li, YY
   Han, J
   Jiang, LP
   Li, FY
   Li, K
   Dong, YH
AF Li, Yueyun
   Han, Jian
   Jiang, Liping
   Li, Faying
   Li, Kai
   Dong, Yunhui
TI A Glucose Biosensor Based on Immobilization of Glucose Oxidase on
   Platinum Nanoparticle Doped Santa Barbara Amorphous Material-15
SO ANALYTICAL LETTERS
SN 0003-2719
EI 1532-236X
PD MAY 3
PY 2015
VL 48
IS 7
BP 1139
EP 1149
DI 10.1080/00032719.2014.974056
UT WOS:000349164800008
ER

PT J
AU Janeena, A
   Jayaraman, N
   Shanmugam, G
   Easwaramoorthi, S
   Ayyadurai, N
AF Janeena, Asuma
   Jayaraman, Narayanan
   Shanmugam, Ganesh
   Easwaramoorthi, Shanmugam
   Ayyadurai, Niraikulam
TI Electrochemical Response of Redox Amino Acid Encoded Fluorescence
   Protein for Hydroxychloroquine Sensing
SO APPLIED BIOCHEMISTRY AND BIOTECHNOLOGY
SN 0273-2289
EI 1559-0291
PD FEB
PY 2023
VL 195
IS 2
BP 992
EP 1013
DI 10.1007/s12010-022-04142-w
EA OCT 2022
UT WOS:000870091400003
PM 36260248
ER

PT J
AU Bagheri, H
   Afkhami, A
   Khoshsafar, H
   Hajian, A
   Shahriyari, A
AF Bagheri, Hasan
   Afkhami, Abbas
   Khoshsafar, Hosein
   Hajian, Ali
   Shahriyari, Alireza
TI Protein capped Cu nanoclusters-SWCNT nanocomposite as a novel candidate
   of high performance platform for organophosphates enzymeless biosensor
SO BIOSENSORS & BIOELECTRONICS
RI Bagheri, Hasan/I-6041-2019; Bagheri, Hasan/E-8197-2018; Hajian,
   Ali/Y-6256-2019; Afkhami, Abbas/W-1717-2019; Afkhami, Abbas/B-3314-2017;
   , Ali/O-3628-2015
OI Bagheri, Hasan/0000-0003-2895-6189; Bagheri, Hasan/0000-0003-2895-6189;
   Afkhami, Abbas/0000-0002-3559-2080; Afkhami, Abbas/0000-0002-3559-2080;
   shahriary, alireza/0000-0003-3240-9591; , Ali/0000-0001-7269-5022;
   Khoshsafar, Hosein/0000-0001-9331-1593
SN 0956-5663
EI 1873-4235
PD MAR 15
PY 2017
VL 89
BP 829
EP 836
DI 10.1016/j.bios.2016.10.003
PN 2
UT WOS:000390969400019
PM 27818050
ER

PT J
AU Valerio, E
   Abrantes, LM
   Viana, AS
AF Valerio, Elisabete
   Abrantes, Luisa M.
   Viana, Ana S.
TI 4-Aminothiophenol Self-Assembled Monolayer for the Development of a DNA
   Biosensor Aiming the Detection of Cylindrospermopsin Producing
   Cyanobacteria
SO ELECTROANALYSIS
RI Haidari, Fatemeh/K-4157-2018; mohamadshahi, majid/I-2913-2018; Viana,
   Ana S/D-7048-2012; Mahboob, Soltanali/ABD-9899-2021
OI Haidari, Fatemeh/0000-0001-9104-4639; mohamadshahi,
   majid/0000-0002-4987-8194; Viana, Ana S/0000-0001-8405-9672; Mahboob,
   Soltanali/0000-0001-7102-0437; Valerio, Elisabete/0000-0001-8189-244X
SN 1040-0397
EI 1521-4109
PD NOV
PY 2008
VL 20
IS 22
BP 2467
EP 2474
DI 10.1002/elan.200804350
UT WOS:000261372200013
ER

PT J
AU Ulianas, A
   Heng, LY
   Ahmad, M
   Lau, HY
   Ishak, Z
   Ling, TL
AF Ulianas, Alizar
   Heng, Lee Yook
   Ahmad, Musa
   Lau, Han-Yih
   Ishak, Zamri
   Ling, Tan Ling
TI A regenerable screen-printed DNA biosensor based on acrylic
   microsphere-gold nanoparticle composite for genetically modified soybean
   determination
SO SENSORS AND ACTUATORS B-CHEMICAL
RI Ahmad, Musa/B-8962-2014; /AAZ-4254-2020; LAU, HAN YIH/HGE-7086-2022
OI Ahmad, Musa/0000-0002-8316-0151; ulianas, alizar/0000-0002-5940-9965
EI 0925-4005
PD JAN
PY 2014
VL 190
BP 694
EP 701
DI 10.1016/j.snb.2013.09.040
UT WOS:000326687700093
ER

PT J
AU Liu, YJ
   Ye, ZJ
   Shao, G
   Wang, CP
   Lin, MH
   Luo, Y
AF Liu, Yingju
   Ye, Zhijun
   Shao, Guang
   Wang, Chunping
   Lin, Mouhong
   Luo, Ying
TI Construction of dsDNA biosensor based on dendritic SiO2 nanoparticle and
   investigation on its interaction with benzo[a]pyrene
SO JOURNAL OF THE IRANIAN CHEMICAL SOCIETY
RI LIU, YING/GZL-7252-2022
OI LIN, MOUHONG/0000-0002-5351-5871
SN 1735-207X
EI 1735-2428
PD APR
PY 2012
VL 9
IS 2
SI SI
BP 129
EP 136
DI 10.1007/s13738-011-0036-5
UT WOS:000301780500004
ER

PT J
AU Shumyantseva, VV
   Bulko, TV
   Sigolaeva, LV
   Kuzikov, AV
   Archakov, AI
AF Shumyantseva, V. V.
   Bulko, T. V.
   Sigolaeva, L. V.
   Kuzikov, A. V.
   Archakov, A. I.
TI Polymer matrices with molecular memory as affine adsorbents for the
   determination of myoglobin as a cardiac marker of acute myocardial
   infarction by voltammetry
SO JOURNAL OF ANALYTICAL CHEMISTRY
RI Sigolaeva, Larisa V/K-3082-2013; Булко, Татьяна/F-1176-2017; Kuzikov,
   Alexey V/E-6129-2016
OI Sigolaeva, Larisa V/0000-0002-2477-0793; Kuzikov, Alexey
   V/0000-0002-8772-3214
SN 1061-9348
EI 1608-3199
PD APR
PY 2017
VL 72
IS 4
BP 410
EP 414
DI 10.1134/S106193481704013X
UT WOS:000399822400010
ER

PT J
AU Zhu, GB
   Lee, HJ
AF Zhu, Gangbing
   Lee, Hye Jin
TI Electrochemical sandwich-type biosensors for alpha-1 antitrypsin with
   carbon nanotubes and alkaline phosphatase labeled antibody-silver
   nanoparticles
SO BIOSENSORS & BIOELECTRONICS
RI zhu, gangbing/S-5313-2016
OI Zhu, Gangbing/0000-0003-2686-5961
SN 0956-5663
EI 1873-4235
PD MAR 15
PY 2017
VL 89
BP 959
EP 963
DI 10.1016/j.bios.2016.09.080
PN 2
UT WOS:000390969400037
PM 27816594
ER

PT J
AU Wang, L
   Zhang, YY
   Cheng, CS
   Liu, XL
   Jiang, H
   Wang, XM
AF Wang, Le
   Zhang, Yuanyuan
   Cheng, Chuansheng
   Liu, Xiaoli
   Jiang, Hui
   Wang, Xuemei
TI Highly Sensitive Electrochemical Biosensor for Evaluation of Oxidative
   Stress Based on the Nanointerface of Graphene Nanocomposites Blended
   with Gold, Fe3O4, and Platinum Nanoparticles
SO ACS APPLIED MATERIALS & INTERFACES
RI Wang, Xuemei/GXF-3702-2022; zhang, yuanyuan/GYA-4428-2022; Liu,
   Xiaoli/HGE-7614-2022
SN 1944-8244
EI 1944-8252
PD AUG 26
PY 2015
VL 7
IS 33
BP 18441
EP 18449
DI 10.1021/acsami.5b04553
UT WOS:000360322000033
PM 26238430
ER

PT J
AU Du, M
   Yang, T
   Li, X
   Jiao, K
AF Du, Meng
   Yang, Tao
   Li, Xiao
   Jiao, Kui
TI Fabrication of DNA/graphene/polyaniline nanocomplex for label-free
   voltammetric detection of DNA hybridization
SO TALANTA
SN 0039-9140
EI 1873-3573
PD JAN 15
PY 2012
VL 88
BP 439
EP 444
DI 10.1016/j.talanta.2011.10.054
UT WOS:000301159400060
PM 22265523
ER

PT J
AU Zhang, LJ
   Li, QW
   Li, ZB
   Du, ZF
   Hong, X
   Qiu, LZ
AF Zhang, Lijun
   Li, Qianwen
   Li, Zhongbo
   Du, Zhaofang
   Hong, Xia
   Qiu, Longzhen
TI An enzyme Biosensor Based on Organic Transistors for Recognizing
   alpha-Amino Acid Enantiomers
SO JOURNAL OF THE ELECTROCHEMICAL SOCIETY
OI Zhang, Lijun/0000-0002-0178-9280
SN 0013-4651
EI 1945-7111
PD APR 2
PY 2020
VL 167
IS 6
AR 067517
DI 10.1149/1945-7111/ab819d
UT WOS:000524152400001
ER

PT J
AU Liu, GB
   Deng, CX
   Liao, XN
   Wang, XQ
   Li, MF
   Lan, YD
   Peng, YQ
   Wen, YP
AF Liu, Guangbin
   Deng, Changxi
   Liao, Xiaoning
   Wang, Xiaoqiang
   Li, Mingfang
   Lan, Yingdong
   Peng, Yingqiong
   Wen, Yangping
TI Sensitive Amperometric Detection of L-Glutamic Acid in Agricultural and
   Biological Samples Using the Biocompatible, High-effective and
   Integrated Biocompatible Poly(3,4-ethylenedioxythiophene) Nanocomposite
   Bioelectrode
SO INTERNATIONAL JOURNAL OF ELECTROCHEMICAL SCIENCE
RI wen, yangping/L-2705-2014; Wang, Xiaoqiang/IQS-3727-2023
OI wen, yangping/0000-0001-7047-4533; 
SN 1452-3981
PD JAN
PY 2016
VL 11
IS 1
BP 650
EP 664
UT WOS:000371089300051
ER

PT J
AU Wu, AQ
   Wang, QX
   Zhu, QH
   Ni, JC
   Gao, F
AF Wu, Aiqun
   Wang, Qingxiang
   Zhu, Qionghua
   Ni, Jiancong
   Gao, Feng
TI A facile and highly sensitive impedimetric DNA biosensor with ultralow
   background response based on in situ reduced graphene oxide
SO RSC ADVANCES
RI Wang, Qingxiang/ABI-8009-2020
OI Wang, Qingxiang/0000-0002-8952-9925
SN 2046-2069
PY 2015
VL 5
IS 110
BP 90983
EP 90990
DI 10.1039/c5ra16233e
UT WOS:000364053500091
ER

PT J
AU Fooladsaz, K
   Negahdary, M
   Rahimi, G
   Habibi-Tamijani, A
   Parsania, S
   Akbari-dastjerdi, H
   Sayad, A
   Jamaleddini, A
   Salahi, F
   Asadi, A
AF Fooladsaz, Koorosh
   Negahdary, Masoud
   Rahimi, Ghasem
   Habibi-Tamijani, Amir
   Parsania, Sara
   Akbari-dastjerdi, Hajar
   Sayad, Arezou
   Jamaleddini, Azar
   Salahi, Fatemeh
   Asadi, Asadollah
TI Dopamine Determination with a Biosensor Based on Catalase and Modified
   Carbon Paste Electrode with Zinc Oxide Nanoparticles
SO INTERNATIONAL JOURNAL OF ELECTROCHEMICAL SCIENCE
RI Asadi, Asadollah/M-6323-2016; Sayad, Arezou/AAX-1349-2021; Fooladsaz,
   Koorosh/M-5893-2016; Negahdary, Masoud/AAC-8653-2019
OI Asadi, Asadollah/0000-0003-3314-2948; Fooladsaz,
   Koorosh/0000-0003-0237-2679; Negahdary, Masoud/0000-0001-6512-9946
SN 1452-3981
PD OCT
PY 2012
VL 7
IS 10
BP 9892
EP 9908
UT WOS:000312933600068
ER

PT J
AU Cardoso, AR
   Moreira, FTC
   Fernandes, R
   Sales, MGF
AF Cardoso, Ana R.
   Moreira, Felismina T. C.
   Fernandes, Ruben
   Sales, M. Goreti F.
TI Novel and simple electrochemical biosensor monitoring attomolar levels
   of miRNA-155 in breast cancer
SO BIOSENSORS & BIOELECTRONICS
RI Sales, Maria Goreti Ferreira/V-4408-2019; SALES, Maria Goreti
   FERREIRA/K-9199-2013; Cardoso, Ana Rita/F-4112-2016; Fernandes,
   Ruben/AFK-8036-2022
OI Sales, Maria Goreti Ferreira/0000-0001-9936-7336; SALES, Maria Goreti
   FERREIRA/0000-0001-9936-7336; Cardoso, Ana Rita/0000-0002-8641-0865;
   Fernandes, Ruben/0000-0001-8933-3984; Moreira,
   Felismina/0000-0003-4237-8952
SN 0956-5663
EI 1873-4235
PD JUN 15
PY 2016
VL 80
BP 621
EP 630
DI 10.1016/j.bios.2016.02.035
UT WOS:000372558500086
PM 26901459
ER

PT J
AU Chan, CY
   Guo, JB
   Sun, C
   Tsang, MK
   Tian, F
   Hao, JH
   Chen, S
   Yang, M
AF Chan, Chun-Yu
   Guo, Jiubiao
   Sun, Cheng
   Tsang, Ming-Kiu
   Tian, Feng
   Hao, Jianhua
   Chen, Sheng
   Yang, Mo
TI A reduced graphene oxide-Au based electrochemical biosensor for
   ultrasensitive detection of enzymatic activity of botulinum neurotoxin A
SO SENSORS AND ACTUATORS B-CHEMICAL
RI Tsang, Ming-Kiu/AAZ-2076-2020; Yang, Mo/K-1274-2012; Hao,
   Jianhua/J-2806-2012
OI Yang, Mo/0000-0002-3863-8187; Hao, Jianhua/0000-0002-6186-5169; Chen,
   Sheng/0000-0003-3526-7808; Guo, Jiubiao/0000-0003-2716-1712; Tsang,
   Ming-Kiu/0000-0001-7132-0667
SN 0925-4005
PD DEC 1
PY 2015
VL 220
BP 131
EP 137
DI 10.1016/j.snb.2015.05.052
UT WOS:000361249100018
ER

PT J
AU Li, FZ
   Chen, DL
   He, W
   Peng, J
   Cao, Y
   Tu, JC
   Wang, XH
AF Li, Fengzhen
   Chen, Delun
   He, Wang
   Peng, Juan
   Cao, Yang
   Tu, Jinchun
   Wang, Xiaohong
TI Highly Accurate and Fast Electrochemical Detection of Scrub Typhus DNA
   via a Nanoflower NiFe-Based Biosensor
SO BIOSENSORS-BASEL
RI Cao, Yang/HGD-6463-2022
EI 2079-6374
PD JUL
PY 2021
VL 11
IS 7
AR 207
DI 10.3390/bios11070207
UT WOS:000676601700001
PM 34202437
ER

PT J
AU Liang, FF
   Jia, MZ
   Hu, JB
AF Liang, Fenfen
   Jia, Mingzhe
   Hu, Jingbo
TI Pt-implanted indium tin oxide electrodes and their amperometric sensor
   applications for nitrite and hydrogen peroxide
SO ELECTROCHIMICA ACTA
RI wang, meng/GWZ-9558-2022
OI liang, fen fen/0009-0006-4142-9251
SN 0013-4686
EI 1873-3859
PD JUL 30
PY 2012
VL 75
BP 414
EP 419
DI 10.1016/j.electacta.2012.05.033
UT WOS:000306884100056
ER

PT J
AU Liu, AH
   Lang, QL
   Liang, B
   Shi, JG
AF Liu, Aihua
   Lang, Qiaolin
   Liang, Bo
   Shi, Jianguo
TI Sensitive detection of maltose and glucose based on dual
   enzyme-displayed bacteria electrochemical biosensor
SO BIOSENSORS & BIOELECTRONICS
OI Lang, Qiaolin/0000-0002-2674-584X
SN 0956-5663
EI 1873-4235
PD JAN 15
PY 2017
VL 87
BP 25
EP 30
DI 10.1016/j.bios.2016.07.050
UT WOS:000390499600005
PM 27513684
ER

PT J
AU Kazemi, SH
   Ghodsi, E
   Abdollahi, S
   Nadri, S
AF Kazemi, Sayed Habib
   Ghodsi, Elham
   Abdollahi, Siamak
   Nadri, Samad
TI Porous graphene oxide nanostructure as an excellent scaffold for
   label-free electrochemical biosensor: Detection of cardiac troponin I
SO MATERIALS SCIENCE & ENGINEERING C-MATERIALS FOR BIOLOGICAL APPLICATIONS
RI Nadri, Samad/M-9349-2016; Kazemi, Sayed Habib/AAX-4671-2021
OI Kazemi, Sayed Habib/0000-0002-1006-1865
SN 0928-4931
EI 1873-0191
PD DEC 1
PY 2016
VL 69
BP 447
EP 452
DI 10.1016/j.msec.2016.07.005
UT WOS:000383930900053
PM 27612734
ER

PT J
AU Erden, PE
   Kilic, E
AF Erden, Pinar Esra
   Kilic, Esma
TI A review of enzymatic uric acid biosensors based on amperometric
   detection
SO TALANTA
OI Erden, Pinar Esra/0000-0001-5153-8319
SN 0039-9140
EI 1873-3573
PD MAR 30
PY 2013
VL 107
BP 312
EP 323
DI 10.1016/j.talanta.2013.01.043
UT WOS:000319088700045
PM 23598228
ER

PT J
AU Feng, BJ
   Liu, YN
AF Feng, Bijun
   Liu, You-Nian
TI A Disposable Cholesterol Enzyme Biosensor Based on Ferrocene-Capped Gold
   Nanoparticle Modified Screen-Printed Carbon Electrode
SO INTERNATIONAL JOURNAL OF ELECTROCHEMICAL SCIENCE
RI LIU, Yani/ISB-3249-2023; Liu, You-Nian/G-2697-2013
OI Liu, You-Nian/0000-0002-7078-5937
SN 1452-3981
PD JUN
PY 2015
VL 10
IS 6
BP 4770
EP 4778
UT WOS:000358477900026
ER

PT J
AU Wang, J
   Shi, AQ
   Fang, X
   Han, XW
   Zhang, YZ
AF Wang, Jiao
   Shi, Anqi
   Fang, Xian
   Han, Xiaowei
   Zhang, Yuzhong
TI An ultrasensitive supersandwich electrochemical DNA biosensor based on
   gold nanoparticles decorated reduced graphene oxide
SO ANALYTICAL BIOCHEMISTRY
SN 0003-2697
EI 1096-0309
PD JAN 15
PY 2015
VL 469
BP 71
EP 75
DI 10.1016/j.ab.2014.09.023
UT WOS:000346819800010
PM 25312467
ER

PT J
AU Buk, V
   Pemble, ME
   Twomey, K
AF Buk, Vuslat
   Pemble, Martyn E.
   Twomey, Karen
TI Fabrication and evaluation of a carbon quantum dot/gold nanoparticle
   nanohybrid material integrated onto planar micro gold electrodes for
   potential bioelectrochemical sensing applications
SO ELECTROCHIMICA ACTA
RI Pemble, Martyn/AAP-7952-2020; buk, vuslat/K-4842-2017; JUSKA, VUSLAT
   B./AAM-2298-2021
OI JUSKA, VUSLAT B./0000-0001-7727-6249
SN 0013-4686
EI 1873-3859
PD JAN 10
PY 2019
VL 293
BP 307
EP 317
DI 10.1016/j.electacta.2018.10.038
UT WOS:000451333900033
ER

PT J
AU Sun, XL
   Jia, M
   Ji, J
   Guan, L
   Zhang, YZ
   Tang, LL
   Li, ZJ
AF Sun, Xiulan
   Jia, Min
   Ji, Jian
   Guan, Lu
   Zhang, Yinzhi
   Tang, Lili
   Li, Zaijun
TI Enzymatic amplification detection of peanut allergen Ara h1 using a
   stem-loop DNA biosensor modified with a chitosan-mutiwalled carbon
   nanotube nanocomposite and spongy gold film
SO TALANTA
SN 0039-9140
EI 1873-3573
PD JAN
PY 2015
VL 131
BP 521
EP 527
DI 10.1016/j.talanta.2014.07.078
UT WOS:000343691000071
PM 25281135
ER

PT J
AU Liu, YH
   Deng, HH
   Li, HN
   Shi, TF
   Peng, HP
   Liu, AL
   Chen, W
   Hong, GL
AF Liu, Yin-Huan
   Deng, Hao-Hua
   Li, Hong-Na
   Shi, Teng-Fei
   Peng, Hua-Ping
   Liu, Ai-Lin
   Chen, Wei
   Hong, Guo-Lin
TI A DNA electrochemical biosensor based on homogeneous hybridization for
   the determination of Cryptococcus neoformans
SO JOURNAL OF ELECTROANALYTICAL CHEMISTRY
RI Chen, Wei/E-9781-2012; shi, teng/GSE-5879-2022; Liu, Ai-Lin/F-3321-2015
OI Chen, Wei/0000-0003-3233-8877; Liu, Ai-Lin/0000-0001-7777-1362; Deng,
   Hao-Hua/0000-0002-3810-0686
SN 1572-6657
EI 1873-2569
PD OCT 15
PY 2018
VL 827
BP 27
EP 33
DI 10.1016/j.jelechem.2018.09.001
UT WOS:000447479500004
ER

PT J
AU Fu, P
   Yuan, R
   Chai, YQ
   Yin, B
   Cao, SR
   Chen, SH
   Li, WY
AF Fu Ping
   Yuan Ruo
   Chai Ya-Qin
   Yin Bing
   Cao Shu-Rui
   Chen Shi-Hong
   Li Wan-Yang
TI Glucose biosensor based on chitosan-nano gold/nano-Prussian
   blue/L-cysteine modified gold electrode
SO ACTA CHIMICA SINICA
SN 0567-7351
PD AUG 14
PY 2008
VL 66
IS 15
BP 1796
EP 1802
UT WOS:000258730500006
ER

PT J
AU Hong, MQ
   Wang, MY
   Wang, J
   Xu, XQ
   Lin, ZY
AF Hong, Minqiang
   Wang, Mengyan
   Wang, Jing
   Xu, Xueqin
   Lin, Zhenyu
TI Ultrasensitive and selective electrochemical biosensor for detection of
   mercury (II) ions by nicking endonuclease-assisted target recycling and
   hybridization chain reaction signal amplification
SO BIOSENSORS & BIOELECTRONICS
SN 0956-5663
EI 1873-4235
PD AUG 15
PY 2017
VL 94
BP 19
EP 23
DI 10.1016/j.bios.2017.02.031
UT WOS:000401201300003
PM 28237902
ER

PT J
AU Raoof, JB
   Ojani, R
   Golabi, SM
   Hamidi-Asl, E
   Hejazi, MS
AF Raoof, Jahan Bakhsh
   Ojani, Reza
   Golabi, Seyed Mandi
   Hamidi-Asl, Ezat
   Hejazi, Mohammad Saeid
TI Preparation of an electrochemical PNA biosensor for detection of target
   DNA sequence and single nucleotide mutation on p53 tumor suppressor gene
   corresponding oligonucleotide
SO SENSORS AND ACTUATORS B-CHEMICAL
RI , rezaojani/AAN-8558-2021; Raoof, Jahan Bakhsh/W-9335-2018; Hejazi,
   Mohammad Saeid M. S./A-6863-2017
OI Raoof, Jahan Bakhsh/0000-0002-1044-054X; Hejazi, Mohammad Saeid M.
   S./0000-0002-1033-3998
EI 0925-4005
PD SEP 20
PY 2011
VL 157
IS 1
BP 195
EP 201
DI 10.1016/j.snb.2011.03.049
UT WOS:000293436900028
ER

PT J
AU Li, GY
   Zhou, ZD
   Wang, ZM
   Chen, SW
   Liang, JT
   Yao, XQ
   Li, LX
AF Li, Guiyin
   Zhou, Zhide
   Wang, Zhongmin
   Chen, Shiwei
   Liang, Jintao
   Yao, Xiaoqing
   Li, Liuxun
TI An Efficient Electrochemical Biosensor to Determine 1,5-Anhydroglucitol
   with Persimmon-Tannin-Reduced Graphene Oxide-PtPd Nanocomposites
SO MATERIALS
RI LI, LIUXUN/HOF-5230-2023
OI Wang, Zhongmin/0000-0001-9047-4645; LI, LIUXUN/0000-0001-9762-4183
EI 1996-1944
PD APR
PY 2023
VL 16
IS 7
AR 2786
DI 10.3390/ma16072786
UT WOS:000968717500001
PM 37049081
ER

PT J
AU Janssen, J
   Lambeta, M
   White, P
   Byagowi, A
AF Janssen, Jesslyn
   Lambeta, Mike
   White, Paul
   Byagowi, Ahmad
TI Carbon Nanotube-Based Electrochemical Biosensor for Label-Free Protein
   Detection
SO BIOSENSORS-BASEL
OI Janssen, Jesslyn/0000-0001-9525-6436
EI 2079-6374
PD DEC
PY 2019
VL 9
IS 4
AR 144
DI 10.3390/bios9040144
UT WOS:000505735900010
PM 31861101
ER

PT J
AU Serafin, V
   Agui, L
   Yanez-Sedeno, P
   Pingarron, JM
AF Serafin, V.
   Aguei, L.
   Yanez-Sedeno, P.
   Pingarron, Jose M.
TI Glucosinolate Amperometric Bienzyme Biosensor Based on Carbon
   Nanotubes-Gold Nanoparticles Composite Electrodes
SO ELECTROANALYSIS
RI Pingarrón, José Manuel/M-9402-2014; Serafín, Verónica/G-9597-2017
OI Serafín, Verónica/0000-0003-0034-8456; Pingarron,
   Jose/0000-0003-2271-1383
SN 1040-0397
EI 1521-4109
PD JUL
PY 2009
VL 21
IS 13
BP 1527
EP 1532
DI 10.1002/elan.200904574
UT WOS:000267893500011
ER

PT J
AU Chaturvedi, M
   Patel, M
   Bisht, N
   Mukherjee, MD
   Tiwari, A
   Mondal, DP
   Srivastava, AK
   Dwivedi, N
   Dhand, C
AF Chaturvedi, Mansi
   Patel, Monika
   Bisht, Neha
   Mukherjee, Maumita Das
   Tiwari, Archana
   Mondal, D. P.
   Srivastava, Avanish Kumar
   Dwivedi, Neeraj
   Dhand, Chetna
TI Reduced Graphene Oxide-Polydopamine-Gold Nanoparticles: A Ternary
   Nanocomposite-Based Electrochemical Genosensor for Rapid and Early
   Mycobacterium tuberculosis Detection
SO BIOSENSORS-BASEL
OI DWIVEDI, NEERAJ/0000-0003-1232-438X
EI 2079-6374
PD MAR
PY 2023
VL 13
IS 3
AR 342
DI 10.3390/bios13030342
UT WOS:000957334700001
PM 36979554
ER

PT J
AU Campuzano, S
   Escamilla-Gomez, V
   Herranz, MA
   Pedrero, M
   Pingarron, JM
AF Campuzano, Susana
   Escamilla-Gomez, Vanessa
   Herranz, M. Angeles
   Pedrero, Maria
   Pingarron, Jose M.
TI Development of amperometric biosensors using thiolated
   tetrathiafulvalene-derivatised self-assembled monolayer modified
   electrodes
SO SENSORS AND ACTUATORS B-CHEMICAL
RI Ruiz, Susana Campuzano/C-6448-2011; Pingarrón, José Manuel/M-9402-2014;
   Herranz, Maria Angeles/K-1742-2014; Pedrero, Maria/M-7875-2014
OI Herranz, Maria Angeles/0000-0001-9155-134X; CAMPUZANO RUIZ,
   SUSANA/0000-0002-9928-6613; Pedrero, Maria/0000-0002-2047-396X;
   Pingarron, Jose/0000-0003-2271-1383
SN 0925-4005
PD SEP 25
PY 2008
VL 134
IS 2
BP 974
EP 980
DI 10.1016/j.snb.2008.07.001
UT WOS:000260147100096
ER

PT J
AU Kim, SM
   Kim, J
   Noh, S
   Sohn, H
   Lee, T
AF Kim, Soo Min
   Kim, Jinmyeong
   Noh, Seungwoo
   Sohn, Hiesang
   Lee, Taek
TI Recent Development of Aptasensor for Influenza Virus Detection
SO BIOCHIP JOURNAL
RI Sohn, Hiesang/F-8518-2011
OI Sohn, Hiesang/0000-0002-4164-9397
SN 1976-0280
EI 2092-7843
PD DEC
PY 2020
VL 14
IS 4
BP 327
EP 339
DI 10.1007/s13206-020-4401-2
EA NOV 2020
UT WOS:000590212500002
PM 33224441
ER

PT J
AU Sardaremelli, S
   Hasanzadeh, M
   Razmi, H
AF Sardaremelli, Sanam
   Hasanzadeh, Mohammad
   Razmi, Habib
TI Chemical binding of horseradish peroxidase enzyme with poly
   beta-cyclodextrin and its application as molecularly imprinted polymer
   for the monitoring of H2O2 in human plasma samples
SO JOURNAL OF MOLECULAR RECOGNITION
RI Hasanzadeh, Mohammad/M-4114-2016
OI Hasanzadeh, Mohammad/0000-0003-4918-1239
SN 0952-3499
EI 1099-1352
PD MAY
PY 2021
VL 34
IS 5
AR e2884
DI 10.1002/jmr.2884
EA JAN 2021
UT WOS:000604133700001
PM 33393155
ER

PT J
AU Hamidi-Asl, E
   Raoof, JB
   Naghizadeh, N
   Sharifi, S
   Hejazi, MS
AF Hamidi-Asl, Ezat
   Raoof, Jahan-Bakhsh
   Naghizadeh, Nahid
   Sharifi, Simin
   Hejazi, Mohammad Saeid
TI A bimetallic nanocomposite electrode for direct and rapid biosensing of
   p53 DNA plasmid
SO JOURNAL OF CHEMICAL SCIENCES
RI sharifi, simin/U-6898-2017; Raoof, Jahan Bakhsh/W-9335-2018; Hejazi,
   Mohammad Saeid M. S./A-6863-2017
OI sharifi, simin/0000-0002-3020-3779; Raoof, Jahan
   Bakhsh/0000-0002-1044-054X; Hejazi, Mohammad Saeid M.
   S./0000-0002-1033-3998
SN 0974-3626
EI 0973-7103
PD SEP
PY 2015
VL 127
IS 9
BP 1607
EP 1617
DI 10.1007/s12039-015-0917-8
UT WOS:000365469900013
ER

PT J
AU Chowdhury, P
   Cha, BS
   Kim, S
   Lee, ES
   Yoon, T
   Woo, J
   Park, KS
AF Chowdhury, Pinky
   Cha, Byung Seok
   Kim, Seokjoon
   Lee, Eun Sung
   Yoon, Taehwi
   Woo, Jisu
   Park, Ki Soo
TI T7 Endonuclease I-mediated voltammetric detection of KRAS mutation
   coupled with horseradish peroxidase for signal amplification
SO MICROCHIMICA ACTA
SN 0026-3672
EI 1436-5073
PD FEB
PY 2022
VL 189
IS 2
AR 75
DI 10.1007/s00604-021-05089-1
UT WOS:000749245700001
PM 35083578
ER

PT J
AU Pavinatto, A
   Mercante, LA
   Facure, MHM
   Pena, RB
   Sanfelice, RC
   Mattoso, LHC
   Correa, DS
AF Pavinatto, Adriana
   Mercante, Luiza A.
   Facure, Murilo H. M.
   Pena, Rafaella B.
   Sanfelice, Rafaela C.
   Mattoso, Luiz H. C.
   Correa, Daniel S.
TI Ultrasensitive biosensor based on polyvinylpyrrolidone/chitosan/reduced
   graphene oxide electrospun nanofibers for 17 alpha - Ethinylestradiol
   electrochemical detection
SO APPLIED SURFACE SCIENCE
RI Pavinatto, Adriana/B-5907-2017; Facure, Murilo Henrique
   Moreira/U-5414-2018; Mercante, Luiza/I-9008-2012; Mattoso, Luiz H
   C/D-2794-2016; Correa, Daniel S/B-5660-2008; Bartz Pena,
   Rafaella/HNT-0494-2023
OI Facure, Murilo Henrique Moreira/0000-0003-0858-0364; Mercante,
   Luiza/0000-0003-4206-6545; Mattoso, Luiz H C/0000-0001-7586-1014;
   Correa, Daniel S/0000-0002-5592-0627; Bartz Pena,
   Rafaella/0000-0003-1224-5227; Pavinatto, Adriana/0000-0003-1370-9070
SN 0169-4332
EI 1873-5584
PD NOV 15
PY 2018
VL 458
BP 431
EP 437
DI 10.1016/j.apsusc.2018.07.035
UT WOS:000441400000050
ER

PT J
AU Kesici, E
   Eksin, E
   Erdem, A
AF Kesici, Ece
   Eksin, Ece
   Erdem, Arzum
TI An Impedimetric Biosensor Based on Ionic Liquid-Modified Graphite
   Electrodes Developed for microRNA-34a Detection
SO SENSORS
RI Erdem, Arzum/X-1925-2019; Eksin, Ece/AAC-2141-2019
OI Erdem, Arzum/0000-0002-4375-8386; Eksin, Ece/0000-0001-7175-2857
EI 1424-8220
PD SEP
PY 2018
VL 18
IS 9
AR 2868
DI 10.3390/s18092868
UT WOS:000446940600127
PM 30200274
ER

PT J
AU Rubab, M
   Shahbaz, HM
   Olaimat, AN
   Oh, DH
AF Rubab, Momna
   Shahbaz, Hafiz Muhammad
   Olaimat, Amin N.
   Oh, Deog-Hwan
TI Biosensors for rapid and sensitive detection of Staphylococcus aureus in
   food
SO BIOSENSORS & BIOELECTRONICS
RI Shahbaz, Hafiz/N-1787-2019; Olaimat, Amin/AAP-5004-2020
OI Shahbaz, Hafiz/0000-0002-5092-6800; Olaimat, Amin/0000-0001-7202-5440
SN 0956-5663
EI 1873-4235
PD MAY 15
PY 2018
VL 105
BP 49
EP 57
DI 10.1016/j.bios.2018.01.023
UT WOS:000426024200008
PM 29358112
ER

PT J
AU Khalil, I
   Julkapli, NM
   Yehye, WA
   Basirun, WJ
   Bhargava, SK
AF Khalil, Ibrahim
   Julkapli, Nurhidayatullaili Muhd
   Yehye, Wageeh A.
   Basirun, Wan Jefrey
   Bhargava, Suresh K.
TI Graphene-Gold Nanoparticles Hybrid-Synthesis, Functionalization, and
   Application in a Electrochemical and Surface-Enhanced Raman Scattering
   Biosensor
SO MATERIALS
RI Yehye, Wageeh A/I-9135-2012; Khalil, Ibrahim/M-1520-2016; Basirun, Wan
   J./B-8008-2010; Bhargava, Suresh K./AAQ-2675-2020; Julkapli,
   Nurhidayatullaili Muhd/J-3519-2016; Bhargava, Suresh K./C-5783-2011
OI Khalil, Ibrahim/0000-0002-1868-5437; Basirun, Wan
   J./0000-0001-8050-6113; Bhargava, Suresh K./0000-0002-3127-8166;
   Julkapli, Nurhidayatullaili Muhd/0000-0001-6672-7972; Bhargava, Suresh
   K./0000-0002-3127-8166; yehye, wageeh/0000-0003-1543-9887
SN 1996-1944
PD JUN
PY 2016
VL 9
IS 6
AR 406
DI 10.3390/ma9060406
UT WOS:000378630600005
PM 28773528
ER

PT J
AU Xie, XX
   Liu, XY
   Lu, WX
   Wu, T
   He, J
   Deng, ZM
   Lin, FQ
   Wu, P
   Wang, B
   Huang, Y
AF Xie, Xixiang
   Liu, Xiyu
   Lu, Wenxi
   Wu, Tao
   He, Jian
   Deng, Zhiming
   Lin, Faquan
   Wu, Pan
   Wang, Bing
   Huang, Yong
TI Dual signal amplification detection of m6A in serum of hepatocellular
   carcinoma patient by hybridization chain reaction and biocatalytic
   silver deposition
SO SENSORS AND ACTUATORS B-CHEMICAL
EI 0925-4005
PD JUL 1
PY 2023
VL 386
AR 133744
DI 10.1016/j.snb.2023.133744
EA MAR 2023
UT WOS:000978285800001
ER

PT J
AU Chen, M
   Song, Z
   Yang, XQ
   Song, ZL
   Luo, XL
AF Chen, Min
   Song, Zhen
   Yang, Xiqin
   Song, Zhiling
   Luo, Xiliang
TI Antifouling peptides combined with recognizing DNA probes for ultralow
   fouling electrochemical detection of cancer biomarkers in human bodily
   fluids
SO BIOSENSORS & BIOELECTRONICS
RI Luo, Xiliang/B-4764-2008
OI Luo, Xiliang/0000-0001-6075-7089
SN 0956-5663
EI 1873-4235
PD JUN 15
PY 2022
VL 206
AR 114162
DI 10.1016/j.bios.2022.114162
EA MAR 2022
UT WOS:000782658200001
PM 35272212
ER

PT J
AU Ferrier, DC
   Kiely, J
   Luxton, R
AF Ferrier, David C.
   Kiely, Janice
   Luxton, Richard
TI Cytochrome P450 2B6 Amperometric Biosensor for Continuous Monitoring of
   Propofol
SO IEEE SENSORS JOURNAL
OI Ferrier, David/0000-0002-0833-1045
SN 1530-437X
EI 1558-1748
PD NOV 1
PY 2021
VL 21
IS 21
BP 23730
EP 23736
DI 10.1109/JSEN.2021.3112273
UT WOS:000712581600005
ER

PT J
AU Wang, LJ
   Pumera, M
AF Wang, Lujun
   Pumera, Martin
TI Covalently modified enzymatic 3D-printed bioelectrode
SO MICROCHIMICA ACTA
RI Pumera, Martin/F-2724-2010
OI Pumera, Martin/0000-0001-5846-2951
SN 0026-3672
EI 1436-5073
PD NOV
PY 2021
VL 188
IS 11
AR 374
DI 10.1007/s00604-021-05006-6
UT WOS:000705237700002
PM 34628520
ER

PT J
AU Palve, YP
   Jha, N
AF Palve, Yogesh Pandit
   Jha, Neetu
TI A novel bilayer of copper nanowire and carbon nanotube electrode for
   highly sensitive enzyme free glucose detection
SO MATERIALS CHEMISTRY AND PHYSICS
OI jha, neetu/0000-0002-4540-1778
SN 0254-0584
EI 1879-3312
PD JAN 15
PY 2020
VL 240
AR 122086
DI 10.1016/j.matchemphys.2019.122086
UT WOS:000505100900022
ER

PT J
AU Hu, BT
   Liu, JT
   Chen, CJ
   Zhao, Z
   Chang, SJ
   Kang, PL
AF Hu, Botao
   Liu, Jen-Tsai
   Chen, Ching-Jung
   Zhao, Zhan
   Chang, Shwu Jen
   Kang, Pei-Leun
TI Ultra-low charge transfer resistance carbons by one-pot hydrothermal
   method for glucose sensing
SO SCIENCE CHINA-MATERIALS
RI Hu, Botao/AFQ-9976-2022
OI Hu, Botao/0000-0003-3496-2083
SN 2095-8226
EI 2199-4501
PD DEC
PY 2017
VL 60
IS 12
BP 1234
EP 1244
DI 10.1007/s40843-017-9104-9
UT WOS:000423323000009
ER

PT J
AU Kim, BN
   Herbst, AD
   Kim, SJ
   Minch, BA
   Lindau, M
AF Kim, Brian N.
   Herbst, Adam D.
   Kim, Sung J.
   Minch, Bradley A.
   Lindau, Manfred
TI Parallel recording of neurotransmitters release from chromaffin cells
   using a 10 x 10 CMOS IC potentiostat array with on-chip working
   electrodes
SO BIOSENSORS & BIOELECTRONICS
RI Lindau, Manfred/ABD-3449-2021
OI Lindau, Manfred/0000-0002-5722-9557; Kim, Brian/0000-0002-5523-6091
SN 0956-5663
EI 1873-4235
PD MAR 15
PY 2013
VL 41
BP 736
EP 744
DI 10.1016/j.bios.2012.09.058
UT WOS:000314191300110
PM 23084756
ER

PT J
AU Gopal, P
   Reddy, TM
   Nagaraju, C
   Narasimha, G
AF Gopal, P.
   Reddy, T. Madhusudana
   Nagaraju, C.
   Narasimha, G.
TI Preparation, characterization and analytical application of an
   electrochemical laccase biosensor towards low level determination of
   isoprenaline in human serum samples
SO RSC ADVANCES
RI Golla, Narasimha/N-2674-2013; Golla, Narasimha/E-5692-2011; Palla,
   Gopal/AAB-4386-2019
OI Golla, Narasimha/0000-0002-1102-8565; Golla,
   Narasimha/0000-0002-3170-1171; Madhusudana Reddy,
   Tukiakula/0000-0002-3756-0875; Golla, Narasimha/0000-0002-1760-3321;
   PALLA, GOPAL/0000-0002-9488-3208
EI 2046-2069
PY 2014
VL 4
IS 101
BP 57591
EP 57599
DI 10.1039/c4ra09989c
UT WOS:000345651600030
ER

PT J
AU Teke, M
   Sezginturk, MK
   Dinckaya, E
AF Teke, Mustafa
   Sezginturk, Mustafa Kemal
   Dinckaya, Erhan
TI Sulfite Determination by a Biosensor Based on Bay Leaf Tissue
   Homogenate: Very Simple and Economical Method
SO ARTIFICIAL CELLS BLOOD SUBSTITUTES AND BIOTECHNOLOGY
RI DİNÇKAYA, ERHAN/AAG-7096-2021; Sezgintürk, Mustafa Kemal/AAY-1439-2021
SN 1073-1199
PY 2009
VL 37
IS 3
BP 138
EP 142
AR PII 910950806
DI 10.1080/10731190902913767
UT WOS:000266106700008
PM 19418312
ER

PT J
AU Ben Jrad, A
   Kanso, H
   Raviglione, D
   Noguer, T
   Inguimbert, N
   Calas-Blanchard, C
AF Ben Jrad, Amani
   Kanso, Hussein
   Raviglione, Delphine
   Noguer, Thierry
   Inguimbert, Nicolas
   Calas-Blanchard, Carole
TI Salen/salan metallic complexes as redox labels for electrochemical
   aptasensors
SO CHEMICAL COMMUNICATIONS
RI Inguimbert, Nicolas/N-3703-2015; NOGUER, Thierry/E-9751-2014
OI Inguimbert, Nicolas/0000-0002-0309-9048; Calas-Blanchard,
   Carole/0000-0003-3929-9241; Raviglione, Delphine/0000-0002-8269-5947;
   Ben Jrad, Amani/0000-0001-8895-0526; NOGUER,
   Thierry/0000-0003-2078-954X; KANSO, Hussein/0000-0001-8424-195X
SN 1359-7345
EI 1364-548X
PD NOV 4
PY 2019
VL 55
IS 85
BP 12821
EP 12824
DI 10.1039/c9cc07575e
UT WOS:000495648400013
PM 31595908
ER

PT J
AU Kurlyandskaya, GV
   Miyar, VF
AF Kurlyandskaya, Galina V.
   Miyar, Vanessa Fal
TI Surface modified amorphous ribbon based magnetoimpedance biosensor
SO BIOSENSORS & BIOELECTRONICS
CT 9th World Congress on Biosensors
CY MAY 10-12, 2006
CL Toronto, CANADA
RI Kurlyandskaya, Galina/N-4126-2019
OI Kurlyandskaya, Galina/0000-0002-3712-1637
SN 0956-5663
PD APR 15
PY 2007
VL 22
IS 9-10
BP 2341
EP 2345
DI 10.1016/j.bios.2006.07.011
UT WOS:000245541600075
PM 16914305
ER

PT J
AU Yang, F
   Zuo, XL
   Li, ZH
   Deng, WP
   Shi, JY
   Zhang, GJ
   Huang, Q
   Song, SP
   Fan, CH
AF Yang, Fan
   Zuo, Xiaolei
   Li, Zhenhua
   Deng, Wangping
   Shi, Jiye
   Zhang, Guojun
   Huang, Qing
   Song, Shiping
   Fan, Chunhai
TI A Bubble-Mediated Intelligent Microscale Electrochemical Device for
   Single-Step Quantitative Bioassays
SO ADVANCED MATERIALS
RI Fan, Chunhai/A-7569-2011; Yang, Fan/AFH-9876-2022; Yang,
   Fan/R-8348-2018; Shi, Jiye/G-2745-2012; Qing, Huang/B-8796-2014
OI Fan, Chunhai/0000-0002-7171-7338; Yang, Fan/0000-0002-8490-4183; Shi,
   Jiye/0000-0002-9628-8680; Qing, Huang/0000-0001-6620-168X
SN 0935-9648
EI 1521-4095
PD JUL 16
PY 2014
VL 26
IS 27
BP 4671
EP +
DI 10.1002/adma.201400451
UT WOS:000339661100010
PM 24729272
ER

PT J
AU Tan, Y
   Qiu, JZ
   Cui, MY
   Wei, XF
   Zhao, MM
   Qiu, B
   Chen, GN
AF Tan, Yue
   Qiu, Jiazhi
   Cui, Meiying
   Wei, Xiaofeng
   Zhao, Mengmeng
   Qiu, Bin
   Chen, Guonan
TI An immobilization free DNAzyme based electrochemical biosensor for lead
   determination
SO ANALYST
RI wei, xiao/ISB-6027-2023
OI Tan, Yue/0000-0002-3020-4077
SN 0003-2654
EI 1364-5528
PY 2016
VL 141
IS 3
BP 1121
EP 1126
DI 10.1039/c5an02114f
UT WOS:000368942600045
PM 26689961
ER

PT J
AU Favero, G
   Fusco, G
   Mazzei, F
   Tasca, F
   Antiochia, R
AF Favero, Gabriele
   Fusco, Giovanni
   Mazzei, Franco
   Tasca, Federico
   Antiochia, Riccarda
TI Electrochemical Characterization of Graphene and MWCNT Screen-Printed
   Electrodes Modified with AuNPs for Laccase Biosensor Development
SO NANOMATERIALS
RI Favero, Gabriele/I-5596-2012; Fusco, Giovanni/H-8568-2019; Mazzei,
   Franco/N-6596-2015; Tasca, Federico/J-4134-2015
OI Favero, Gabriele/0000-0001-6650-7216; Fusco,
   Giovanni/0000-0003-1281-248X; Mazzei, Franco/0000-0003-0034-2337; Tasca,
   Federico/0000-0002-4111-4624
EI 2079-4991
PD DEC
PY 2015
VL 5
IS 4
BP 1995
EP 2006
DI 10.3390/nano5041995
UT WOS:000367615500028
PM 28347108
ER

PT J
AU Pauliukaite, R
   Schoenleber, M
   Vadgama, P
   Brett, CMA
AF Pauliukaite, Rasa
   Schoenleber, Monika
   Vadgama, Pankaj
   Brett, Christopher M. A.
TI Development of electrochemical biosensors based on sol-gel enzyme
   encapsulation and protective polymer membranes
SO ANALYTICAL AND BIOANALYTICAL CHEMISTRY
RI Brett, Christopher M.A./D-1676-2014; Vadgama, Pankaj/AAH-6798-2021;
   Pauliukaite, Rasa/B-3859-2019
OI Brett, Christopher M.A./0000-0002-1972-4434; Pauliukaite,
   Rasa/0000-0002-7718-7921
SN 1618-2642
EI 1618-2650
PD FEB
PY 2008
VL 390
IS 4
BP 1121
EP 1131
DI 10.1007/s00216-007-1756-3
UT WOS:000252918100015
PM 18080811
ER

PT J
AU Rezazadeh, F
   Mohamadi, M
   Afzali, D
   Shamspur, T
   Mostafavi, A
AF Rezazadeh, Fatemeh
   Mohamadi, Maryam
   Afzali, Daryoush
   Shamspur, Tayebeh
   Mostafavi, Ali
TI A Quercetin Biosensor Based on Chitosan-Entrapped Carbon Nanotube Paste
   Electrode Coated with DNA
SO JOURNAL OF AOAC INTERNATIONAL
RI Mostafavi, Ali/AAB-7298-2022; Mohamadi, Maryam/N-3628-2017; afzali,
   daryoush/ABI-6274-2020; SHAMSPUR, TAYEBEH/O-5910-2017; Mostafavi,
   Ali/O-5972-2017
OI Mohamadi, Maryam/0000-0003-1066-0291; Afzali,
   Daryoush/0000-0003-3588-6932; SHAMSPUR, TAYEBEH/0000-0003-0112-3427;
   Mostafavi, Ali/0000-0003-2177-9431
SN 1060-3271
EI 1944-7922
PD SEP-OCT
PY 2015
VL 98
IS 5
BP 1375
EP 1381
DI 10.5740/jaoacint.15-042
UT WOS:000363602000026
PM 26525257
ER

PT J
AU Astuti, Y
   Topoglidis, E
   Durrant, JR
AF Astuti, Yeni
   Topoglidis, Emmanuel
   Durrant, James R.
TI Use of microperoxidase-11 to functionalize tin dioxide electrodes for
   the optical and electrochemical sensing of hydrogen peroxide
SO ANALYTICA CHIMICA ACTA
RI Durrant, James R/A-6198-2009; Topoglidis, Emmanuel/V-1673-2017
OI Durrant, James R/0000-0001-8353-7345; Topoglidis,
   Emmanuel/0000-0002-0009-9309
SN 0003-2670
EI 1873-4324
PD FEB 7
PY 2011
VL 686
IS 1-2
BP 126
EP 132
DI 10.1016/j.aca.2010.11.045
UT WOS:000286704800016
PM 21237318
ER

PT J
AU Guo, CX
   Boullanger, P
   Jiang, L
   Liu, T
AF Guo, Caixin
   Boullanger, Paul
   Jiang, Long
   Liu, Tao
TI One-step immobilization of alkanethiol/glycolipid vesicles onto gold
   electrode: Amperometric detection of Concanavalin A
SO COLLOIDS AND SURFACES B-BIOINTERFACES
SN 0927-7765
PD MAR 15
PY 2008
VL 62
IS 1
BP 146
EP 150
DI 10.1016/j.colsurfb.2007.09.013
UT WOS:000255622800023
PM 18029154
ER

PT J
AU Chen, Z
   Wu, CS
   Yuan, YX
   Xie, ZJ
   Li, TZ
   Huang, H
   Li, S
   Deng, JF
   Lin, HL
   Shi, Z
   Li, CZ
   Hao, YB
   Tang, YX
   You, YH
   Al-Hartomy, OA
   Wageh, S
   Al-Sehemi, AG
   Lu, RT
   Zhang, L
   Lin, XC
   He, YQ
   Zhao, GJ
   Li, DF
   Zhang, H
AF Chen, Zhi
   Wu, Chenshuo
   Yuan, Yuxuan
   Xie, Zhongjian
   Li, Tianzhong
   Huang, Hao
   Li, Shuang
   Deng, Jiefeng
   Lin, Huiling
   Shi, Zhe
   Li, Chaozhou
   Hao, Yabin
   Tang, Yuxuan
   You, Yuehua
   Al-Hartomy, Omar A.
   Wageh, Swelm
   Al-Sehemi, Abdullah G.
   Lu, Ruitao
   Zhang, Ling
   Lin, Xuechun
   He, Yaqing
   Zhao, Guojun
   Li, Defa
   Zhang, Han
TI CRISPR-Cas13a-powered electrochemical biosensor for the detection of the
   L452R mutation in clinical samples of SARS-CoV-2 variants
SO JOURNAL OF NANOBIOTECHNOLOGY
RI zhe, shi/O-6538-2018; Al-Hartomy, Omar A./GZB-0056-2022
OI zhe, shi/0000-0001-5885-9684; Al-Hartomy, Omar A./0000-0002-5148-627X
EI 1477-3155
PD APR 29
PY 2023
VL 21
IS 1
AR 141
DI 10.1186/s12951-023-01903-5
UT WOS:000980650200003
PM 37120637
ER

PT J
AU Yildirimoglu, F
   Arslan, F
   Cete, S
   Yasar, A
AF Yildirimoglu, Fadime
   Arslan, Fatma
   Cete, Servet
   Yasar, Ahmet
TI Preparation of a Polypyrrole-Polyvinylsulphonate Composite Film
   Biosensor for Determination of Cholesterol Based on Entrapment of
   Cholesterol Oxidase
SO SENSORS
RI ARSLAN, Fatma/B-7452-2016
SN 1424-8220
PD AUG
PY 2009
VL 9
IS 8
BP 6435
EP 6445
DI 10.3390/s90806435
UT WOS:000270211800032
PM 22454593
ER

PT J
AU Bothammal, P
   Michelraj, S
   Venkatachalam, G
   Verma, A
   Natarajaseenivasan, K
AF Bothammal, Palanisamy
   Michelraj, Singarayan
   Venkatachalam, Ganesh
   Verma, Ashutosh
   Natarajaseenivasan, Kalimuthusamy
TI Electrochemical biosensor for serogroup specific diagnosis of
   leptospirosis
SO BIOELECTROCHEMISTRY
SN 1567-5394
EI 1878-562X
PD APR
PY 2022
VL 144
AR 108005
DI 10.1016/j.bioelechem.2021.108005
EA DEC 2021
UT WOS:000729070100006
PM 34864273
ER

PT J
AU Chen, LZ
   Wang, NX
   Wu, J
   Yan, F
   Ju, HX
AF Chen, Lizhen
   Wang, Naixiang
   Wu, Jie
   Yan, Feng
   Ju, Huangxian
TI Organic electrochemical transistor for sensing of sialic acid in serum
   samples
SO ANALYTICA CHIMICA ACTA
RI Yan, Feng/E-8681-2012; 吴, 婕/ABD-3684-2022
OI Yan, Feng/0000-0001-7385-6334; 吴, 婕/0000-0002-7494-2979; Ju,
   Huangxian/0000-0002-6741-5302
SN 0003-2670
EI 1873-4324
PD SEP 1
PY 2020
VL 1128
BP 231
EP 237
DI 10.1016/j.aca.2020.07.006
UT WOS:000571517200006
PM 32825907
ER

PT J
AU Singh, KV
   Bhura, DK
   Nandamuri, G
   Whited, AM
   Evans, D
   King, J
   Solanki, R
AF Singh, Kanwar V.
   Bhura, Dheeraj K.
   Nandamuri, Gopichand
   Whited, Allison M.
   Evans, David
   King, Jeff
   Solanki, Raj
TI Nanoparticle-Enhanced Sensitivity of a Nanogap-Interdigitated Electrode
   Array Impedimetric Biosensor
SO LANGMUIR
OI Whited, Allison/0000-0001-5655-7332
SN 0743-7463
PD NOV 15
PY 2011
VL 27
IS 22
BP 13931
EP 13939
DI 10.1021/la202546a
UT WOS:000296598300066
PM 21942636
ER

PT J
AU Huang, HP
   Li, JJ
   Tan, YL
   Zhou, JJ
   Zhu, JJ
AF Huang, Haiping
   Li, Jingjing
   Tan, Yanglan
   Zhou, Jinjun
   Zhu, Jun-Jie
TI Quantum dot-based DNA hybridization by electrochemiluminescence and
   anodic stripping voltammetry
SO ANALYST
RI tan, yang/HJH-0248-2022
SN 0003-2654
EI 1364-5528
PY 2010
VL 135
IS 7
BP 1773
EP 1778
DI 10.1039/c0an00108b
UT WOS:000279098000040
PM 20480068
ER

PT J
AU Wang, JF
   Yuan, R
   Chai, YQ
   Li, WJ
   Fu, P
   Min, LG
AF Wang, Jinfen
   Yuan, Ruo
   Chai, Yaqin
   Li, Wenjuan
   Fu, Ping
   Min, Ligen
TI Using flowerlike polymer-copper nanostructure composite and novel
   organic-inorganic hybrid material to construct an amperometric biosensor
   for hydrogen peroxide
SO COLLOIDS AND SURFACES B-BIOINTERFACES
SN 0927-7765
EI 1873-4367
PD FEB 1
PY 2010
VL 75
IS 2
BP 425
EP 431
DI 10.1016/j.colsurfb.2009.09.015
UT WOS:000276921900006
PM 19836213
ER

PT J
AU Ye, C
   Zhong, X
   Chai, YQ
   Yuan, R
AF Ye, Cui
   Zhong, Xia
   Chai, Yaqin
   Yuan, Ruo
TI Sensing glucose based on its affinity for concanavalin A on a glassy
   carbon electrode modified with a C-60 fullerene nanocomposite
SO MICROCHIMICA ACTA
RI Ye, Cui/I-3292-2016
OI Ye, Cui/0000-0001-7689-6825
SN 0026-3672
EI 1436-5073
PD OCT
PY 2015
VL 182
IS 13-14
BP 2215
EP 2221
DI 10.1007/s00604-015-1559-8
UT WOS:000361394900015
ER

PT J
AU Mervinetsky, E
   Alshanski, I
   Hamo, Y
   Sandonas, LM
   Dianat, A
   Buchwald, J
   Gutierrez, R
   Cuniberti, G
   Hurevich, M
   Yitzchaik, S
AF Mervinetsky, Evgeniy
   Alshanski, Israel
   Hamo, Yonatan
   Sandonas, Leonardo Medrano
   Dianat, Arezoo
   Buchwald, Joerg
   Gutierrez, Rafael
   Cuniberti, Gianaurelio
   Hurevich, Mattan
   Yitzchaik, Shlomo
TI Copper Induced Conformational Changes of Tripeptide Monolayer Based
   Impedimetric Biosensor
SO SCIENTIFIC REPORTS
RI Buchwald, Jörg/A-4989-2016; Sandonas, Leonardo Medrano/Y-1413-2019;
   CUNIBERTI, Gianaurelio/B-7192-2008; Gutierrez, Rafael/G-3573-2010;
   Dianat, Arezoo/O-7731-2019
OI Buchwald, Jörg/0000-0001-5174-3603; Sandonas, Leonardo
   Medrano/0000-0002-7673-3142; CUNIBERTI, Gianaurelio/0000-0002-6574-7848;
   Gutierrez, Rafael/0000-0003-2090-1140; Gutierrez,
   Rafael/0000-0001-8121-8041; Alshanski, Israel/0000-0002-9310-1921;
   Hurevich, Mattan/0000-0002-1038-8104
SN 2045-2322
PD AUG 25
PY 2017
VL 7
AR 9498
DI 10.1038/s41598-017-10288-z
UT WOS:000408448600035
PM 28842708
ER

PT J
AU Liu, BX
   Hu, JP
   Foord, JS
AF Liu, Baixiang
   Hu, Jingping
   Foord, John S.
TI Electrochemical Deposition of Zirconia Films on Diamond Electrodes
SO ELECTROCHEMICAL AND SOLID STATE LETTERS
RI wang, meng/GWZ-9558-2022; Hu, Jingping/AAC-2009-2019; Hu,
   Jingping/ADK-4638-2022
OI Hu, Jingping/0000-0001-9984-6636; Hu, Jingping/0000-0001-9984-6636
SN 1099-0062
PY 2011
VL 14
IS 2
BP D20
EP D22
DI 10.1149/1.3518453
UT WOS:000285158800013
ER

PT J
AU Ha, K
   Yi, IJ
   Joo, GS
   Lee, HH
   Kang, CJ
   Kim, YS
AF Ha, Kon
   Yi, In-Je
   Joo, Gi-sung
   Lee, Hyun-Ho
   Kang, C. J.
   Kim, Yong-Sang
TI Enhanced amperometric detection of bisphenol-A on sensitive Prussian
   blue modified indium tin oxide electrode
SO JOURNAL OF NEW MATERIALS FOR ELECTROCHEMICAL SYSTEMS
SN 1480-2422
PD JAN
PY 2008
VL 11
IS 1
BP 55
EP 59
UT WOS:000256740600010
ER

PT J
AU Kara, P
   Dagdeviren, K
   Ozsoz, M
AF Kara, Pinar
   Dagdeviren, Kagan
   Oezsoez, Mehmet
TI An electrochemical DNA biosensor for the detection of DNA damage caused
   by radioactive iodine and technetium
SO TURKISH JOURNAL OF CHEMISTRY
RI ozsoz, mehmet/B-5766-2009; Ozsoz, Mehmet Emin Sengun/AAZ-1285-2020;
   OZSOZ, Mehmet/AAE-4145-2020; Kara, Pinar/HDO-3727-2022
OI Kara, Pinar/0000-0001-5029-9256; ozsoz, mehmet/0000-0003-4037-3445
SN 1300-0527
PY 2007
VL 31
IS 3
BP 243
EP 249
UT WOS:000249206000001
ER

PT J
AU Gu, P
   Huang, J
   Yao, JJ
AF Gu, Peng
   Huang, Jing
   Yao, Jiajiu
TI Highly sensitive electrochemical impedance spectroscopy based sensor for
   Staphylococcus aureus detection
SO INTERNATIONAL JOURNAL OF ELECTROCHEMICAL SCIENCE
SN 1452-3981
PD DEC
PY 2021
VL 16
IS 12
AR 211225
DI 10.20964/2021.12.09
UT WOS:000756422800018
ER

PT J
AU Narang, J
   Malhotra, N
   Singh, G
   Pundir, CS
AF Narang, Jagriti
   Malhotra, Nitesh
   Singh, Gajendra
   Pundir, C. S.
TI Electrochemical impediometric detection of anti-HIV drug taking gold
   nanorods as a sensing interface
SO BIOSENSORS & BIOELECTRONICS
OI Malhotra, Nitesh/0000-0003-4104-4520
SN 0956-5663
EI 1873-4235
PD APR 15
PY 2015
VL 66
BP 332
EP 337
DI 10.1016/j.bios.2014.11.038
UT WOS:000348619800049
PM 25437372
ER

PT J
AU Bu, LJ
   Guo, L
   Xie, JW
AF Bu, Lijuan
   Guo, Lei
   Xie, Jianwei
TI An in situ assay of nerve agents enabled by a self-assembled bienzymatic
   electrochemical biosensor
SO NEW JOURNAL OF CHEMISTRY
RI GUO, Lei/N-2125-2018
OI GUO, Lei/0000-0003-4780-712X
SN 1144-0546
EI 1369-9261
PD MAY 14
PY 2020
VL 44
IS 18
BP 7460
EP 7466
DI 10.1039/d0nj00929f
UT WOS:000534076900024
ER

PT J
AU Atapour, M
   Amoabediny, G
   Ahmadzadeh-Raji, M
AF Atapour, Mehdi
   Amoabediny, Ghasem
   Ahmadzadeh-Raji, Mojgan
TI Integrated optical and electrochemical detection of Cu2+ ions in water
   using a sandwich amino acid-gold nanoparticle-based nano-biosensor
   consisting of a transparent-conductive platform
SO RSC ADVANCES
OI Amoabediny, Ghassem/0000-0002-9540-7326
EI 2046-2069
PY 2019
VL 9
IS 16
BP 8882
EP 8893
DI 10.1039/c8ra09659g
UT WOS:000463949500010
PM 35517687
ER

PT J
AU Decarli, NO
   Zapp, E
   de Souza, BS
   Santana, ER
   Winiarski, JP
   Vieira, IC
AF Decarli, Nicolas Oliveira
   Zapp, Eduardo
   de Souza, Bruno Silveira
   Santana, Edson Roberto
   Winiarski, Joao Paulo
   Vieira, Iolanda Cruz
TI Biosensor based on laccase-halloysite nanotube and imidazolium
   zwitterionic surfactant for dopamine determination
SO BIOCHEMICAL ENGINEERING JOURNAL
RI Souza, Bruno/A-2528-2013; Decarli, Nícolas/AAQ-5791-2021; Vieira,
   Iolanda C/C-6238-2014; Winiarski, João Paulo/I-4211-2018; Santana, Edson
   Roberto/R-5986-2016
OI Souza, Bruno/0000-0001-7030-9271; Vieira, Iolanda C/0000-0002-9750-092X;
   Winiarski, João Paulo/0000-0002-5676-3993; Santana, Edson
   Roberto/0000-0001-6206-0955
SN 1369-703X
EI 1873-295X
PD AUG
PY 2022
VL 186
AR 108565
DI 10.1016/j.bej.2022.108565
EA AUG 2022
UT WOS:000855288400001
ER

PT J
AU Paziewska-Nowak, A
   Jankowska-Sliwinska, J
   Dawgul, M
   Pijanowska, DG
AF Paziewska-Nowak, Agnieszka
   Jankowska-Sliwinska, Joanna
   Dawgul, Marek
   Pijanowska, Dorota G.
TI Selective Electrochemical Detection of Pirarubicin by Means of
   DNA-modified Graphite Biosensor
SO ELECTROANALYSIS
RI Pijanowska, Dorota G/W-3182-2018; Pijanowska, Dorota/AAJ-3586-2021
OI Pijanowska, Dorota G/0000-0001-8431-8910; Pijanowska,
   Dorota/0000-0001-8431-8910; Dawgul, Marek/0000-0002-4578-4975;
   Paziewska-Nowak, Agnieszka/0000-0003-0883-3691
SN 1040-0397
EI 1521-4109
PD JUL
PY 2017
VL 29
IS 7
BP 1810
EP 1819
DI 10.1002/elan.201700067
UT WOS:000405310100018
ER

PT J
AU Fu, L
   Zheng, YH
   Zhang, PC
   Zhang, HY
   Xu, YT
   Zhou, JT
   Zhang, HW
   Karimi-Maleh, H
   Lai, GS
   Zhao, SC
   Su, WT
   Yu, JH
   Lin, CT
AF Fu, Li
   Zheng, Yuhong
   Zhang, Pengcong
   Zhang, Haoyang
   Xu, Yuting
   Zhou, Jingtao
   Zhang, Huaiwei
   Karimi-Maleh, Hassan
   Lai, Guosong
   Zhao, Shichao
   Su, Weitao
   Yu, Jinhong
   Lin, Cheng-Te
TI Development of an electrochemical biosensor for phylogenetic analysis of
   Amaryllidaceae based on the enhanced electrochemical fingerprint
   recorded from plant tissue
SO BIOSENSORS & BIOELECTRONICS
RI su, wei/GZM-3986-2022; Fu, Li/AAH-4689-2020; Lai, Guosong/E-4832-2013;
   Karimi-maleh, Hassan/N-1727-2019; Zheng, Yu/GRJ-5808-2022
OI Fu, Li/0000-0002-5957-7790; Lai, Guosong/0000-0002-8083-1378;
   Karimi-maleh, Hassan/0000-0002-1027-481X; Zhang,
   Huaiwei/0000-0001-9467-4361
SN 0956-5663
EI 1873-4235
PD JUL 1
PY 2020
VL 159
AR 112212
DI 10.1016/j.bios.2020.112212
UT WOS:000531078700015
PM 32364933
ER

PT J
AU Wang, Y
   Li, BX
   Liu, J
   Zhou, H
AF Wang, Ying
   Li, Binxiao
   Liu, Jing
   Zhou, Hong
TI Electrochemical monitoring of single nucleotide polymorphisms of rice
   varieties related to blast resistance based on PCR product and T4 DNA
   polymerase
SO SENSORS AND ACTUATORS B-CHEMICAL
RI Zhou, Hong/V-6985-2019
OI Zhou, Hong/0000-0002-9264-7148; Liu, Jing/0000-0002-2764-5680
EI 0925-4005
PD NOV 10
PY 2018
VL 273
BP 649
EP 655
DI 10.1016/j.snb.2018.06.106
UT WOS:000441519000081
ER

PT J
AU Zhao, JM
   Zheng, T
   Gao, JX
   Xu, WJ
AF Zhao, Jianmin
   Zheng, Ting
   Gao, Jiaxi
   Xu, Wenju
TI Toehold-mediated strand displacement reaction triggered by nicked
   DNAzymes substrate for amplified electrochemical detection of lead ion
SO ELECTROCHIMICA ACTA
SN 0013-4686
EI 1873-3859
PD JUN 1
PY 2018
VL 274
BP 16
EP 22
DI 10.1016/j.electacta.2018.04.083
UT WOS:000432158000003
ER

PT J
AU Mishra, RK
   Barfidokht, A
   Karajic, A
   Sempionatto, JR
   Wang, J
   Wang, J
AF Mishra, Rupesh K.
   Barfidokht, Abbas
   Karajic, Aleksandar
   Sempionatto, Juliane R.
   Wang, Joshua
   Wang, Joseph
TI Wearable potentiometric tattoo biosensor for on-body detection of G-type
   nerve agents simulants
SO SENSORS AND ACTUATORS B-CHEMICAL
RI Sempionatto, Juliane R./AAX-1233-2021; Wang, Joseph/C-6175-2011; Mishra,
   Rupesh Kumar/T-4014-2019
OI Sempionatto, Juliane R./0000-0003-2431-9019; Wang,
   Joseph/0000-0002-4921-9674; Mishra, Rupesh K/0000-0002-4655-2762
EI 0925-4005
PD NOV 10
PY 2018
VL 273
BP 966
EP 972
DI 10.1016/j.snb.2018.07.001
UT WOS:000441519000121
ER

PT J
AU Junior, AGD
   Frias, IAM
   Lima-Neto, RG
   Franco, OL
   Oliveira, MDL
   Andrade, CAS
AF da Silva Junior, Alberto G.
   Frias, Isaac A. M.
   Lima-Neto, Reginaldo G.
   Franco, Octavio L.
   Oliveira, Maria D. L.
   Andrade, Cesar A. S.
TI Electrochemical detection of gram-negative bacteria through
   mastoparan-capped magnetic nanoparticle
SO ENZYME AND MICROBIAL TECHNOLOGY
RI Morales, Isaac/AAV-7865-2021
OI Morales, Isaac/0000-0001-6509-0682
SN 0141-0229
EI 1879-0909
PD OCT
PY 2022
VL 160
AR 110088
DI 10.1016/j.enzmictec.2022.110088
EA JUN 2022
UT WOS:000830904800004
PM 35777193
ER

PT J
AU Sekar, NK
   Gumpu, MB
   Ramachandra, BL
   Nesakumar, N
   Sankar, P
   Babu, KJ
   Krishnan, UM
   Rayappan, JBB
AF Sekar, Navin Kishore
   Gumpu, Manju Bhargavi
   Ramachandra, Bhat Lakshmishri
   Nesakumar, Noel
   Sankar, Prabakaran
   Babu, K. Jayanth
   Krishnan, Uma Maheswari
   Rayappan, John Bosco Balaguru
TI Fabrication of Electrochemical Biosensor with ZnO-PVA Nanocomposite
   Interface for the Detection of Hydrogen Peroxide
SO JOURNAL OF NANOSCIENCE AND NANOTECHNOLOGY
RI Shankar, Prabakaran/J-7648-2015; Karanam, jayanth Babu/ABF-5419-2021;
   Nesakumar, Noel/AAQ-1830-2021; Prabakaran, Lakshmishri/N-2349-2018
OI Shankar, Prabakaran/0000-0002-2954-324X; Prabakaran,
   Lakshmishri/0000-0002-1652-7638
SN 1533-4880
EI 1533-4899
PD JUN
PY 2018
VL 18
IS 6
BP 4371
EP 4379
DI 10.1166/jnn.2018.15259
UT WOS:000426041100084
PM 29442790
ER

PT J
AU Sarwar, S
   Lin, MC
   Amezaga, C
   Wei, Z
   Iyayi, E
   Polk, H
   Wang, RG
   Wang, HH
   Zhang, XY
AF Sarwar, Shatila
   Lin, Mao-Chia
   Amezaga, Carolina
   Wei, Zhen
   Iyayi, Etinosa
   Polk, Haseena
   Wang, Ruigang
   Wang, Honghe
   Zhang, Xinyu
TI Ultrasensitive electrochemical biosensors based on zinc sulfide/graphene
   hybrid for rapid detection of SARS-CoV-2
SO ADVANCED COMPOSITES AND HYBRID MATERIALS
SN 2522-0128
EI 2522-0136
PD FEB
PY 2023
VL 6
IS 1
AR 49
DI 10.1007/s42114-023-00630-7
UT WOS:000920877900001
PM 36718472
ER

PT J
AU Ghalehno, MH
   Mirzaei, M
   Torkzadeh-Mahani, M
AF Ghalehno, M. Hosseini
   Mirzaei, M.
   Torkzadeh-Mahani, M.
TI Electrochemical Determination of Levodopa on Carbon Paste Electrode
   Modified with Salmon Sperm DNA and Reduced Graphene Oxide-Fe3O4
   Nanocomposite
SO RUSSIAN JOURNAL OF ELECTROCHEMISTRY
RI Torkzadeh-Mahani, Masoud/AAC-1154-2022
SN 1023-1935
EI 1608-3342
PD OCT
PY 2019
VL 55
IS 10
BP 933
EP 942
DI 10.1134/S1023193519100045
UT WOS:000496659100002
ER

PT J
AU Choudhury, S
   Deepak, D
   Bhattacharya, G
   McLaughlign, J
   Roy, SS
AF Choudhury, Sudipta
   Deepak, Deepak
   Bhattacharya, Gourav
   McLaughlign, James
   Roy, Susanta Sinha
TI MoS2-Polyaniline Based Flexible Electrochemical Biosensor: Toward pH
   Monitoring in Human Sweat
SO MACROMOLECULAR MATERIALS AND ENGINEERING
RI Bhattacharya, Gourav/R-6367-2017
OI Bhattacharya, Gourav/0000-0001-5235-9240; McLaughlin,
   James/0000-0001-6026-8971; Sinha Roy, Susanta/0000-0001-5078-8877
SN 1438-7492
EI 1439-2054
PD 2023 APR 17
PY 2023
AR 2300007
DI 10.1002/mame.202300007
EA APR 2023
UT WOS:000973295200001
ER

PT J
AU Perry, SC
   Gateman, SM
   Sifakis, J
   Pollegioni, L
   Mauzeroll, J
AF Perry, Samuel C.
   Gateman, Samantha M.
   Sifakis, Joseph
   Pollegioni, Loredano
   Mauzeroll, Janine
TI Enhancement of the Enzymatic Biosensor Response through Targeted
   Electrode Surface Roughness
SO JOURNAL OF THE ELECTROCHEMICAL SOCIETY
RI Gateman, Samantha/ABF-4894-2021; Perry, Samuel/E-2858-2013
OI Perry, Samuel/0000-0002-6263-6114; Gateman, Samantha
   Michelle/0000-0002-3889-9926; POLLEGIONI, LOREDANO/0000-0003-1733-7243;
   Mauzeroll, Janine/0000-0003-4752-7507
SN 0013-4651
EI 1945-7111
PD JUL 27
PY 2018
VL 165
IS 12
BP G3074
EP G3079
DI 10.1149/2.0121812jes
UT WOS:000441164100001
ER

PT J
AU Li, F
   Chen, W
   Dong, PJ
   Zhang, SS
AF Li, Feng
   Chen, Wei
   Dong, Pingjun
   Zhang, Shusheng
TI A simple strategy of probe DNA immobilization by diazotization-coupling
   on self-assembled 4-aminothiophenol for DNA electrochemical biosensor
SO BIOSENSORS & BIOELECTRONICS
RI Zhang, Shusheng/GRO-2963-2022
SN 0956-5663
EI 1873-4235
PD MAR 15
PY 2009
VL 24
IS 7
BP 2160
EP 2164
DI 10.1016/j.bios.2008.11.017
UT WOS:000264791000057
PM 19124235
ER

PT J
AU Mi, YP
   Zhao, YS
   Chen, JM
   Li, XL
   Yang, YX
   Gao, FM
AF Mi, Yuping
   Zhao, Yisong
   Chen, Jianmin
   Li, Xiaolu
   Yang, Yunxia
   Gao, Faming
TI Ternary heterostructures of 1D/2D/2D CuCo2S4/CuS/Ti3C2 MXene: Boosted
   amperometric sensing for chlorpyrifos
SO JOURNAL OF HAZARDOUS MATERIALS
SN 0304-3894
EI 1873-3336
PD SEP 15
PY 2022
VL 438
AR 129419
DI 10.1016/j.jhazmat.2022.129419
EA JUL 2022
UT WOS:000828301900004
PM 35780734
ER

PT J
AU Sun, C
   Miao, JJ
   Yan, J
   Yang, K
   Mao, C
   Ju, J
   Shen, J
AF Sun, Chong
   Miao, Jingjing
   Yan, Jie
   Yang, Kai
   Mao, Chun
   Ju, Jing
   Shen, Jian
TI Applications of antibiofouling PEG-coating in electrochemical biosensors
   for determination of glucose in whole blood
SO ELECTROCHIMICA ACTA
RI Shen, jian/GQO-8955-2022; Shen, Jian/F-1129-2019; Shen,
   Jian/ABC-5878-2021
OI Shen, jian/0000-0002-9009-6151; Shen, Jian/0000-0002-9009-6151; Shen,
   Jian/0000-0002-9009-6151
SN 0013-4686
EI 1873-3859
PD FEB 1
PY 2013
VL 89
BP 549
EP 554
DI 10.1016/j.electacta.2012.11.005
UT WOS:000315558200071
ER

PT J
AU Kumar, J
   D'Souza, SF
AF Kumar, Jitendra
   D'Souza, S. F.
TI Immobilization of microbial cells on inner epidermis of onion bulb scale
   for biosensor application
SO BIOSENSORS & BIOELECTRONICS
RI KUMAR, JITENDRA/C-9099-2011
OI KUMAR, JITENDRA/0000-0002-9754-3305
SN 0956-5663
PD JUL 15
PY 2011
VL 26
IS 11
BP 4399
EP 4404
DI 10.1016/j.bios.2011.04.049
UT WOS:000293104100023
PM 21605968
ER

PT J
AU Wang, QX
   Gao, F
   Ni, JC
   Liao, XL
   Zhang, X
   Lin, ZY
AF Wang, Qingxiang
   Gao, Feng
   Ni, Jiancong
   Liao, Xiaolei
   Zhang, Xuan
   Lin, Zhenyu
TI Facile construction of a highly sensitive DNA biosensor by in-situ
   assembly of electro-active tags on hairpin-structured probe fragment
SO SCIENTIFIC REPORTS
RI lin, zhenyu/C-8577-2012; Wang, Qingxiang/ABI-8009-2020
OI lin, zhenyu/0000-0001-7890-6812; Wang, Qingxiang/0000-0002-8952-9925
SN 2045-2322
PD MAR 2
PY 2016
VL 6
AR 22441
DI 10.1038/srep22441
UT WOS:000371171400001
PM 26931160
ER

PT J
AU Manesh, KM
   Santhosh, P
   Uthayakumar, S
   Gopalan, AI
   Lee, KP
AF Manesh, K. M.
   Santhosh, P.
   Uthayakumar, S.
   Gopalan, A. I.
   Lee, K. -P.
TI One-pot construction of mediatorless bi-enzymatic glucose biosensor
   based on organic-inorganic hybrid
SO BIOSENSORS & BIOELECTRONICS
RI Manesh, KM/A-6877-2010; Padmanabhan, Santhosh/A-6930-2009
OI Padmanabhan, Santhosh/0000-0003-2418-5284; Anantha Iyengar,
   Gopalan/0000-0002-4354-1857
SN 0956-5663
EI 1873-4235
PD MAR 15
PY 2010
VL 25
IS 7
BP 1579
EP 1586
DI 10.1016/j.bios.2009.11.015
UT WOS:000275978700004
PM 20006484
ER

PT J
AU Chen, XZ
   Wang, JF
   Liu, ZL
   Li, YJ
   Huang, J
   Tao, CA
AF Chen, Xianzhe
   Wang, Jianfang
   Liu, Zhuoliang
   Li, Yujiao
   Huang, Jian
   Tao, Cheng-An
TI One pot fabrication of graphene-bimetallic nanoparticles-based
   acetylcholinesterase electrochemical biosensor with ultralow detection
   limit toward methyl parathion
SO MATERIALS RESEARCH EXPRESS
RI Liu, Zhuoliang/HTM-8345-2023; Tao, Cheng-an/H-4232-2014
OI Tao, Cheng-an/0000-0003-4720-1064
SN 2053-1591
PD OCT
PY 2019
VL 6
IS 10
AR 105093
DI 10.1088/2053-1591/ab3e84
UT WOS:000484530500003
ER

PT J
AU Chirizzi, D
   Malitesta, C
AF Chirizzi, Daniela
   Malitesta, Cosimino
TI Potentiometric urea biosensor based on urease immobilized by an
   electrosynthesized poly(o-phenylenediamine) film with buffering
   capability
SO SENSORS AND ACTUATORS B-CHEMICAL
RI Malitesta, Cosimino/A-4065-2011; Chirizzi, Daniela/AAN-1644-2020
OI Malitesta, Cosimino/0000-0002-3547-210X; Chirizzi,
   Daniela/0000-0002-1441-6205
EI 0925-4005
PD SEP 20
PY 2011
VL 157
IS 1
BP 211
EP 215
DI 10.1016/j.snb.2011.03.051
UT WOS:000293436900030
ER

PT J
AU Dong, PF
   Zhu, LY
   Huang, J
   Ren, JJ
   Lei, JP
AF Dong, Pengfei
   Zhu, Longyi
   Huang, Jing
   Ren, Jujie
   Lei, Jianping
TI Electrocatalysis of cerium metal-organic frameworks for ratiometric
   electrochemical detection of telomerase activity
SO BIOSENSORS & BIOELECTRONICS
OI Zhu, Longyi/0000-0002-0898-4804
SN 0956-5663
EI 1873-4235
PD AUG 1
PY 2019
VL 138
AR 111313
DI 10.1016/j.bios.2019.05.018
UT WOS:000474680900009
PM 31108380
ER

PT J
AU Sardesai, AU
   Dhamu, VN
   Paul, A
   Muthukumar, S
   Prasad, S
AF Sardesai, Abha Umesh
   Dhamu, Vikram Narayanan
   Paul, Anirban
   Muthukumar, Sriram
   Prasad, Shalini
TI Design and Electrochemical Characterization of Spiral Electrochemical
   Notification Coupled Electrode (SENCE) Platform for Biosensing
   Application
SO MICROMACHINES
RI Paul, Anirban/AAI-9803-2021; Dhamu, Vikram Narayanan/AAR-9158-2020
OI Dhamu, Vikram Narayanan/0000-0001-9310-3276; Paul,
   Anirban/0000-0003-0484-0691; Prasad, Shalini/0000-0002-2404-3801;
   Muthukumar, Sriram/0000-0002-8761-7278
EI 2072-666X
PD MAR
PY 2020
VL 11
IS 3
AR 333
DI 10.3390/mi11030333
UT WOS:000526546000053
PM 32213807
ER

PT J
AU Uygun, ZO
   Sahin, C
   Yilmaz, M
   Akcay, Y
   Akdemir, A
   Sagin, F
AF Uygun, Zihni Onur
   Sahin, Cagdas
   Yilmaz, Merve
   Akcay, Yasemin
   Akdemir, Ali
   Sagin, Ferhan
TI Fullerene-PAMAM(G5) composite modified impedimetric biosensor to detect
   Fetuin-A in real blood samples
SO ANALYTICAL BIOCHEMISTRY
RI akdemir, ali/ABB-4538-2020; uygun, zihni onur/P-8783-2015; sahin,
   cagdas/A-4180-2019; Sagin, Ferhan Girgin/AAD-3888-2020
OI uygun, zihni onur/0000-0001-9045-7271; sahin,
   cagdas/0000-0001-7346-3987; YILMAZ, Merve/0000-0002-1666-7817; Akcay,
   Yasemin/0000-0002-0497-9346
SN 0003-2697
EI 1096-0309
PD FEB 1
PY 2018
VL 542
BP 11
EP 15
DI 10.1016/j.ab.2017.11.007
UT WOS:000426335800002
PM 29158128
ER

PT J
AU Bowater, RP
   Davies, RJH
   Palecek, E
   Fojta, M
AF Bowater, Richard P.
   Davies, R. Jeremy H.
   Palecek, Emil
   Fojta, Miroslav
TI Sensitive electrochemical assays of DNA structure Electrochemical
   analysis of DNA
SO CHIMICA OGGI-CHEMISTRY TODAY
RI Palecek, Emil/C-1075-2013; Bowater, Richard P/A-4227-2010; Fojta,
   Miroslav/D-6971-2012
OI Palecek, Emil/0000-0003-2561-8336; Bowater, Richard
   P/0000-0002-2745-7807; Fojta, Miroslav/0000-0003-1854-6506
SN 0392-839X
EI 1973-8250
PD MAY-JUN
PY 2009
VL 27
IS 3
BP 50
EP 54
UT WOS:000267798100013
ER

PT J
AU Nguyet, NT
   Thu, VV
   Lan, H
   Trung, T
   Le, AT
   Pham, VH
   Tam, PD
AF Nguyen Thi Nguyet
   Vu Van Thu
   Hoang Lan
   Tran Trung
   Anh-Tuan Le
   Vuong-Hung Pham
   Phuong Dinh Tam
TI Simple Label-Free DNA Sensor Based on CeO2 Nanorods Decorated with Ppy
   Nanoparticles
SO JOURNAL OF ELECTRONIC MATERIALS
RI Dinh, Tam Phuong/AAD-5520-2019
OI Dinh, Tam Phuong/0000-0003-0933-4931
SN 0361-5235
EI 1543-186X
PD OCT
PY 2019
VL 48
IS 10
SI SI
BP 6231
EP 6239
DI 10.1007/s11664-019-07414-0
UT WOS:000485885200028
ER

PT J
AU Che, X
   Yuan, R
   Chai, YQ
   Li, JJ
   Song, ZJ
   Li, WJ
   Zhong, X
AF Che, Xin
   Yuan, Ruo
   Chai, Yaqin
   Li, Jingjing
   Song, Zhongju
   Li, Wenjuan
   Zhong, Xia
TI A glucose biosensor based on chitosan-Prussian blue-multiwall carbon
   nanotubes-hollow PtCo nanochains formed by one-step electrodeposition
SO COLLOIDS AND SURFACES B-BIOINTERFACES
SN 0927-7765
EI 1873-4367
PD JUN 1
PY 2011
VL 84
IS 2
BP 454
EP 461
DI 10.1016/j.colsurfb.2011.01.041
UT WOS:000289395800025
PM 21334863
ER

PT J
AU Zhao, FN
   Yao, Y
   Li, XJ
   Lan, LY
   Jiang, CM
   Ping, JF
AF Zhao, Fengnian
   Yao, Yao
   Li, Xunjia
   Lan, Lingyi
   Jiang, Chengmei
   Ping, Jianfeng
TI Metallic Transition Metal Dichalcogenide Nanosheets as an Effective and
   Biocompatible Transducer for Electrochemical Detection of Pesticide
SO ANALYTICAL CHEMISTRY
RI Ping, Jianfeng/A-4571-2018
OI Ping, Jianfeng/0000-0002-0579-9830; Zhao, Fengnian/0000-0003-2304-7293
SN 0003-2700
EI 1520-6882
PD OCT 2
PY 2018
VL 90
IS 19
BP 11658
EP 11664
DI 10.1021/acs.analchem.8b03250
UT WOS:000446542600067
PM 30156095
ER

PT J
AU Lamas-Ardisana, PJ
   Martinez-Paredes, G
   Anorga, L
   Grande, HJ
AF Lamas-Ardisana, P. J.
   Martinez-Paredes, G.
   Anorga, L.
   Grande, H. J.
TI Glucose biosensor based on disposable electrochemical paper-based
   transducers fully fabricated by screen-printing
SO BIOSENSORS & BIOELECTRONICS
OI Lamas, Pedro/0000-0002-3034-0255; Martinez, Graciela/0000-0002-4313-3474
SN 0956-5663
EI 1873-4235
PD JUN 30
PY 2018
VL 109
BP 8
EP 12
DI 10.1016/j.bios.2018.02.061
UT WOS:000430778400002
PM 29522970
ER

PT J
AU Cui, M
   Zhao, HY
   Wen, XF
   Li, N
   Ren, JJ
   Zhang, C
AF Cui, Min
   Zhao, Haiyan
   Wen, Xiaofang
   Li, Na
   Ren, Jujie
   Zhang, Cong
TI Facile synthesis of nickel phosphate nanorods as biomimetic enzyme with
   excellent electrocatalytic activity for highly sensitive detection of
   superoxide anion released from living cells
SO JOURNAL OF PHARMACEUTICAL AND BIOMEDICAL ANALYSIS
RI zhang, cong/HGD-4756-2022; Zhao, Haiyan/HGD-3793-2022; Cui,
   min/HGD-3550-2022; cui, min/HGD-8340-2022; Zhang, Cong/HGD-1899-2022
OI Zhang, Cong/0000-0001-5023-5965
SN 0731-7085
EI 1873-264X
PD APR 1
PY 2022
VL 212
AR 114653
DI 10.1016/j.jpba.2022.114653
UT WOS:000763593000006
PM 35152006
ER

PT J
AU Dalkiran, B
   Kacar, C
   Can, E
   Erden, PE
   Kilic, E
AF Dalkiran, Berna
   Kacar, Ceren
   Can, Erdinc
   Erden, Pinar Esra
   Kilic, Esma
TI Disposable biosensors based on platinum nanoparticle-modified
   screen-printed carbon electrodes for the determination of biogenic
   amines
SO MONATSHEFTE FUR CHEMIE
RI Dalkıran, Berna/AFA-9905-2022; dalkıran, berna/AAD-9479-2021
OI Dalkıran, Berna/0000-0002-9972-5970; 
SN 0026-9247
EI 1434-4475
PD DEC
PY 2020
VL 151
IS 12
BP 1773
EP 1783
DI 10.1007/s00706-020-02707-1
EA NOV 2020
UT WOS:000587981700001
ER

PT J
AU Wang, L
   Li, J
   Feng, MJ
   Min, LF
   Yang, J
   Yu, SH
   Zhang, YC
   Hu, XY
   Yang, ZJ
AF Wang, Lei
   Li, Juan
   Feng, Mengjie
   Min, Lingfeng
   Yang, Juan
   Yu, Suhua
   Zhang, Yongcai
   Hu, Xiaoya
   Yang, Zhanjun
TI Perovskite-type calcium titanate nanoparticles as novel matrix for
   designing sensitive electrochemical biosensing
SO BIOSENSORS & BIOELECTRONICS
RI Yang, Zhan/GQG-9995-2022; Zhang, Yongcai/AGJ-3536-2022
OI Zhang, Yongcai/0000-0003-1551-754X
SN 0956-5663
EI 1873-4235
PD OCT 15
PY 2017
VL 96
BP 220
EP 226
DI 10.1016/j.bios.2017.05.004
UT WOS:000403419700031
PM 28499199
ER

PT J
AU Souza, E
   Nascimento, G
   Santana, N
   Ferreira, D
   Lima, M
   Natividade, E
   Martins, D
   Lima, J
AF Souza, Elaine
   Nascimento, Gustavo
   Santana, Nataly
   Ferreira, Danielly
   Lima, Manoel
   Natividade, Edna
   Martins, Danyelly
   Lima-Filho, Jose
TI Label-Free Electrochemical Detection of the Specific Oligonucleotide
   Sequence of Dengue Virus Type 1 on Pencil Graphite Electrodes
SO SENSORS
RI Souza, Elaine/AAK-7955-2020; Campos Ferreira, Danielly
   Santos/CAI-4738-2022; Filho, José Luiz Lima/M-8076-2019
OI Campos Ferreira, Danielly Santos/0000-0003-4918-6080; 
EI 1424-8220
PD JUN
PY 2011
VL 11
IS 6
BP 5616
EP 5629
DI 10.3390/s110605616
UT WOS:000292026400005
PM 22163916
ER

PT J
AU Lafleur, JP
   Jonsson, A
   Senkbeil, S
   Kutter, JP
AF Lafleur, Josiane P.
   Joensson, Alexander
   Senkbeil, Silja
   Kutter, Joerg P.
TI Recent advances in lab-on-a-chip for biosensing applications
SO BIOSENSORS & BIOELECTRONICS
RI Jönsson, Alexander/J-5927-2016; Lafleur, Josiane P./F-9412-2011; Kutter,
   Jörg P./E-3256-2010; Lafleur, Josiane P./O-1037-2019
OI Jönsson, Alexander/0000-0002-9412-0745; Lafleur, Josiane
   P./0000-0003-4459-8801; Kutter, Jörg P./0000-0003-1065-1985; Lafleur,
   Josiane P./0000-0003-4459-8801
SN 0956-5663
EI 1873-4235
PD FEB 15
PY 2016
VL 76
SI SI
BP 213
EP 233
DI 10.1016/j.bios.2015.08.003
UT WOS:000364895000017
PM 26318580
ER

PT J
AU Bracaglia, S
   Ranallo, S
   Ricci, F
AF Bracaglia, Sara
   Ranallo, Simona
   Ricci, Francesco
TI Electrochemical Cell-Free Biosensors for Antibody Detection
SO ANGEWANDTE CHEMIE-INTERNATIONAL EDITION
SN 1433-7851
EI 1521-3773
PD 2023 JAN 12
PY 2023
DI 10.1002/anie.202216512
EA JAN 2023
UT WOS:000912521100001
PM 36533529
ER

PT J
AU Sales, MGF
   Brandao, L
AF Sales, M. Goreti F.
   Brandao, Lucia
TI Autonomous electrochemical biosensors: A new vision to direct methanol
   fuel cells
SO BIOSENSORS & BIOELECTRONICS
RI Sales, Maria Goreti Ferreira/V-4408-2019; SALES, Maria Goreti
   FERREIRA/K-9199-2013
OI Sales, Maria Goreti Ferreira/0000-0001-9936-7336; SALES, Maria Goreti
   FERREIRA/0000-0001-9936-7336; /0000-0002-8210-3796
SN 0956-5663
EI 1873-4235
PD DEC 15
PY 2017
VL 98
BP 428
EP 436
DI 10.1016/j.bios.2017.07.021
UT WOS:000407538300060
PM 28711825
ER

PT J
AU Lang, QL
   Yin, L
   Shi, JG
   Li, L
   Xia, L
   Liu, AH
AF Lang, Qiaolin
   Yin, Long
   Shi, Jianguo
   Li, Liang
   Xia, Lin
   Liu, Aihua
TI Co-immobilization of glucoamylase and glucose oxidase for
   electrochemical sequential enzyme electrode for starch biosensor and
   biofuel cell
SO BIOSENSORS & BIOELECTRONICS
OI Lang, Qiaolin/0000-0002-2674-584X
SN 0956-5663
EI 1873-4235
PD JAN 15
PY 2014
VL 51
BP 158
EP 163
DI 10.1016/j.bios.2013.07.021
UT WOS:000326905500022
PM 23954673
ER

PT J
AU Yang, HJ
   Kim, MW
   Raju, CV
   Cho, CH
   Park, TJ
   Park, JP
AF Yang, Hyo Jeong
   Kim, Min Woo
   Raju, Chikkili Venkateswara
   Cho, Chae Hwan
   Park, Tae Jung
   Park, Jong Pil
TI Highly sensitive and label-free electrochemical detection of C-reactive
   protein on a peptide receptor-gold nanoparticle-black phosphorous
   nanocomposite modified electrode
SO BIOSENSORS & BIOELECTRONICS
RI Park, Tae Jung/G-1509-2013
OI Park, Tae Jung/0000-0001-8918-0957; venkateswara raju,
   chikkili/0000-0001-5298-6834; Park, Jong Pil/0000-0002-4119-1574
SN 0956-5663
EI 1873-4235
PD AUG 15
PY 2023
VL 234
AR 115382
DI 10.1016/j.bios.2023.115382
EA MAY 2023
UT WOS:001001375000001
PM 37178497
ER

PT J
AU Umapathi, R
   Ghoreishian, SM
   Sonwal, S
   Rani, GM
   Huh, YS
AF Umapathi, Reddicherla
   Ghoreishian, Seyed Majid
   Sonwal, Sonam
   Rani, Gokana Mohana
   Huh, Yun Suk
TI Portable electrochemical sensing methodologies for on-site detection of
   pesticide residues in fruits and vegetables
SO COORDINATION CHEMISTRY REVIEWS
RI Gokana, Mohana Rani/ABC-2990-2021; Reddicherla, Umapathi/C-4148-2018
OI Gokana, Mohana Rani/0000-0001-5096-8819; Reddicherla,
   Umapathi/0000-0001-8071-5345; Ghoreishian, Seyed
   Majid/0000-0001-6203-3332
SN 0010-8545
EI 1873-3840
PD FEB 15
PY 2022
VL 453
AR 214305
DI 10.1016/j.ccr.2021.214305
UT WOS:000791303700004
ER

PT J
AU Mundaca, RA
   Moreno-Guzman, M
   Eguilaz, M
   Yanez-Sedeno, P
   Pingarron, JM
AF Mundaca, R. A.
   Moreno-Guzman, M.
   Eguilaz, M.
   Yanez-Sedeno, P.
   Pingarron, J. M.
TI Enzyme biosensor for androsterone based on 3 alpha-hydroxysteroid
   dehydrogenase immobilized onto a carbon nanotubes/ionic liquid/NAD(+)
   composite electrode
SO TALANTA
RI Pingarrón, José Manuel/M-9402-2014; MORENO-GUZMÁN, MARIA/ABG-9695-2020
OI MORENO-GUZMÁN, MARIA/0000-0003-3761-0542; Pingarron,
   Jose/0000-0003-2271-1383; Eguilaz, Marcos/0000-0002-1528-4523
SN 0039-9140
EI 1873-3573
PD SEP 15
PY 2012
VL 99
BP 697
EP 702
DI 10.1016/j.talanta.2012.07.008
UT WOS:000309785300100
PM 22967613
ER

PT J
AU Zhao, CQ
   Jing, T
   Tian, JZ
   Guo, J
   Wu, M
   Shi, DN
   Zhao, ZY
   Guo, ZH
AF Zhao, Chunqi
   Jing, Tao
   Tian, Jingzhi
   Guo, Jiang
   Wu, Min
   Shi, Danni
   Zhao, Zhiyuan
   Guo, Zhanhu
TI Visible light-driven photoelectrochemical enzyme biosensor based on
   reduced graphene oxide/titania for detection of glucose
SO JOURNAL OF NANOSTRUCTURE IN CHEMISTRY
RI Zhang, Kai/HWQ-4396-2023; GUO, Zhanhu/L-2164-2015
OI GUO, Zhanhu/0000-0003-0134-0210
SN 2008-9244
EI 2193-8865
PD APR
PY 2022
VL 12
IS 2
BP 193
EP 205
DI 10.1007/s40097-021-00455-0
EA OCT 2021
UT WOS:000707683300001
ER

PT J
AU Hashemi, SA
   Mousavi, SM
   Bahrani, S
   Ramakrishna, S
AF Hashemi, Seyyed Alireza
   Mousavi, Seyyed Mojtaba
   Bahrani, Sonia
   Ramakrishna, Seeram
TI Polythiophene silver bromide nanostructure as ultra-sensitive
   non-enzymatic electrochemical glucose biosensor
SO EUROPEAN POLYMER JOURNAL
RI Mousavi, Seyyed Mojtaba/ABC-1695-2021; Ramakrishna,
   Seeram/AAY-4113-2021; Ramakrishna, Seeram/E-5186-2011
OI Mousavi, Seyyed Mojtaba/0000-0003-2866-9286; Ramakrishna,
   Seeram/0000-0001-8479-8686; Ramakrishna, Seeram/0000-0001-8479-8686;
   Hashemi, Seyyed Alireza/0000-0002-4713-6883
SN 0014-3057
EI 1873-1945
PD SEP 5
PY 2020
VL 138
AR 109959
DI 10.1016/j.eurpolymj.2020.109959
UT WOS:000577182900008
ER

PT J
AU Liu, J
   Sun, SH
   Liu, CC
   Wei, SS
AF Liu, Jian
   Sun, Shanhui
   Liu, Changchun
   Wei, Shoushui
TI An amperometric glucose biosensor based on a screen-printed electrode
   and Os-complex mediator for flow injection analysis
SO MEASUREMENT
SN 0263-2241
EI 1873-412X
PD DEC
PY 2011
VL 44
IS 10
BP 1878
EP 1883
DI 10.1016/j.measurement.2011.09.001
UT WOS:000297084400009
ER

PT J
AU Kaur, G
   Tomar, M
   Gupta, V
AF Kaur, Gurpreet
   Tomar, Monika
   Gupta, Vinay
TI Nanostructured NiO-based reagentless biosensor for total cholesterol and
   low density lipoprotein detection
SO ANALYTICAL AND BIOANALYTICAL CHEMISTRY
RI Gupta, Vinay/K-6227-2012; Kaur, Gurpreet/T-1038-2016; Gupta,
   Vinay/I-2646-2013
OI Gupta, Vinay/0000-0002-7823-3619; Kaur, Gurpreet/0000-0002-3470-5741;
   Gupta, Vinay/0000-0002-1348-3545
SN 1618-2642
EI 1618-2650
PD MAR
PY 2017
VL 409
IS 8
BP 1995
EP 2005
DI 10.1007/s00216-016-0147-z
UT WOS:000395057500004
PM 28078419
ER

PT J
AU Al-Furjan, MSH
   Cheng, K
   Weng, WJ
AF Al-Furjan, M. S. H.
   Cheng, Kui
   Weng, Wenjian
TI Influences of Mg Doping on the Electrochemical Performance of TiO2
   Nanodots Based Biosensor Electrodes
SO ADVANCES IN MATERIALS SCIENCE AND ENGINEERING
RI Al-Furjan, M.S.H./L-9106-2019
OI Al-Furjan, M.S.H./0000-0001-8514-0202
SN 1687-8434
EI 1687-8442
PY 2014
VL 2014
AR 965821
DI 10.1155/2014/965821
UT WOS:000347826000001
ER

PT J
AU Trifan, AG
   Apetrei, IM
AF Trifan, Andra Georgiana
   Apetrei, Irina Mirela
TI Development of Novel Electrochemical Biosensors Based on Horseradish
   Peroxidase for the Detection of Caffeic Acid
SO APPLIED SCIENCES-BASEL
EI 2076-3417
PD FEB
PY 2023
VL 13
IS 4
AR 2526
DI 10.3390/app13042526
UT WOS:000938826200001
ER

PT J
AU Cui, L
   Lu, M
   Yang, XY
   Tang, B
   Zhang, CY
AF Cui, Lin
   Lu, Mengfei
   Yang, Xiao-yun
   Tang, Bo
   Zhang, Chun-yang
TI A sensitive ratiometric electrochemical biosensor based on DNA four-way
   junction formation and enzyme-assisted recycling amplification
SO ANALYST
SN 0003-2654
EI 1364-5528
PD MAY 7
PY 2017
VL 142
IS 9
BP 1562
EP 1568
DI 10.1039/c7an00342k
UT WOS:000400688500019
PM 28379274
ER

PT J
AU Chen, SX
   Dou, YZ
   Zhao, ZH
   Li, FW
   Su, J
   Fan, CH
   Song, SP
AF Chen, Shixing
   Dou, Yanzhi
   Zhao, Zhihan
   Li, Fuwu
   Su, Jing
   Fan, Chunhai
   Song, Shiping
TI High-Sensitivity and High-Efficiency Detection of DNA Hydroxymethylation
   in Genomic DNA by Multiplexing Electrochemical Biosensing
SO ANALYTICAL CHEMISTRY
RI chen, shiixng/S-3929-2017; Fan, Chunhai/A-7569-2011
OI Fan, Chunhai/0000-0002-7171-7338
SN 0003-2700
EI 1520-6882
PD APR 5
PY 2016
VL 88
IS 7
BP 3476
EP 3480
DI 10.1021/acs.analchem.6b00230
UT WOS:000373656300011
PM 26943016
ER

PT J
AU Cui, L
   Lu, MF
   Li, Y
   Tang, B
   Zhang, CY
AF Cui, Lin
   Lu, Mengfei
   Li, Ying
   Tang, Bo
   Zhang, Chun-yang
TI A reusable ratiometric electrochemical biosensor on the basis of the
   binding of methylene blue to DNA with alternating AT base sequence for
   sensitive detection of adenosine
SO BIOSENSORS & BIOELECTRONICS
RI Li, Ying/AAC-1331-2021
SN 0956-5663
EI 1873-4235
PD APR 15
PY 2018
VL 102
BP 87
EP 93
DI 10.1016/j.bios.2017.11.025
UT WOS:000424176600012
PM 29127900
ER

PT J
AU Wang, YJ
   Bai, XN
   Wen, W
   Zhang, XH
   Wang, SF
AF Wang, Yijia
   Bai, Xiaoning
   Wen, Wei
   Zhang, Xiuhua
   Wang, Shengfu
TI Ultrasensitive Electrochemical Biosensor for HIV Gene Detection Based on
   Graphene Stabilized Gold Nanoclusters with Exonuclease Amplification
SO ACS APPLIED MATERIALS & INTERFACES
RI Zhang, Xun/HHM-9059-2022; zhang, Xiuhua/R-9172-2016
OI Zhang, Xun/0000-0001-5411-2727; zhang, Xiuhua/0000-0003-3586-9921; Wang,
   Yijia/0000-0003-2254-7288
SN 1944-8244
PD AUG 26
PY 2015
VL 7
IS 33
BP 18872
EP 18879
DI 10.1021/acsami.5b05857
UT WOS:000360322000080
PM 26252625
ER

PT J
AU Fu, JP
   Pang, ZY
   Yang, J
   Huang, FL
   Cai, YB
   Wei, QF
AF Fu, Jiapeng
   Pang, Zengyuan
   Yang, Jie
   Huang, Fenglin
   Cai, Yibing
   Wei, Qufu
TI Fabrication of polyaniline/carboxymethyl cellulose/cellulose nanofibrous
   mats and their biosensing application
SO APPLIED SURFACE SCIENCE
RI huang, fenglin/AAW-6130-2021
OI huang, fenglin/0000-0001-8108-8822; Cai, Yibing/0000-0002-0358-1686;
   Wei, Qufu/0000-0003-2143-9939
SN 0169-4332
EI 1873-5584
PD SEP 15
PY 2015
VL 349
BP 35
EP 42
DI 10.1016/j.apsusc.2015.04.215
UT WOS:000357129100006
ER

PT J
AU Liu, XJ
   Chen, WW
   Lian, ML
   Chen, X
   Lu, YL
   Yang, WS
AF Liu, Xuejiao
   Chen, Wanwan
   Lian, Meiling
   Chen, Xu
   Lu, Yanluo
   Yang, Wensheng
TI Enzyme immobilization on ZIF-67/MWCNT composite engenders high
   sensitivity electrochemical sensing
SO JOURNAL OF ELECTROANALYTICAL CHEMISTRY
SN 1572-6657
EI 1873-2569
PD JAN 15
PY 2019
VL 833
BP 505
EP 511
DI 10.1016/j.jelechem.2018.12.027
UT WOS:000456759900061
ER

PT J
AU Zhang, YP
   Li, PP
   Hou, MY
   Chen, LY
   Wang, JF
   Yang, HX
   Feng, WS
AF Zhang, Yaping
   Li, Peipei
   Hou, Mengyuan
   Chen, Luyao
   Wang, Jianfeng
   Yang, Huaixia
   Feng, Weisheng
TI An electrochemical biosensor based on ARGET ATRP with DSN-assisted
   target recycling for sensitive detection of tobacco mosaic virus RNA
SO BIOELECTROCHEMISTRY
SN 1567-5394
EI 1878-562X
PD APR
PY 2022
VL 144
AR 108037
DI 10.1016/j.bioelechem.2021.108037
UT WOS:000813977900011
PM 34906819
ER

PT J
AU Dai, W
   Li, HJ
   Li, MJ
   Li, CP
   Wu, XG
   Yang, BH
AF Dai, Wei
   Li, Hongji
   Li, Mingji
   Li, Cuiping
   Wu, Xiaoguo
   Yang, Baohe
TI Electrochemical Imprinted Polycrystalline Nickel-Nickel Oxide
   Half-Nanotube-Modified Boron-Doped Diamond Electrode for the Detection
   of (L)-Serine
SO ACS APPLIED MATERIALS & INTERFACES
RI Li, hongji/HGD-2662-2022; Li, Mingji/AFV-1518-2022
OI Li, Mingji/0000-0002-8768-0226; Li, Hongji/0000-0002-9783-6845
SN 1944-8244
PD OCT 21
PY 2015
VL 7
IS 41
BP 22858
EP 22867
DI 10.1021/acsami.5b05642
UT WOS:000363438000016
PM 26421883
ER

PT J
AU Yang, Z
   Li, MJ
   Li, HJ
   Li, HY
   Li, CP
   Yang, BH
AF Yang, Zhen
   Li, Mingji
   Li, Hongji
   Li, Huayi
   Li, Cuiping
   Yang, Baohe
TI Polycrystalline boron-doped diamond-based electrochemical biosensor for
   simultaneous detection of dopamine and melatonin
SO ANALYTICA CHIMICA ACTA
RI Li, Mingji/AFV-1518-2022; Li, hongji/HGD-2662-2022
OI Li, Mingji/0000-0002-8768-0226; Li, Hongji/0000-0002-9783-6845
SN 0003-2670
EI 1873-4324
PD OCT 23
PY 2020
VL 1135
BP 73
EP 82
DI 10.1016/j.aca.2020.08.042
UT WOS:000579813800009
PM 33070861
ER

PT J
AU Avelino, KYPS
   Silva, AG
   Pitta, MGR
   Errachid, A
   Oliveira, MDL
   Andrade, CAS
AF Avelino, Karen Y. P. S.
   Silva-Junior, Alberto G.
   Pitta, Maira G. R.
   Errachid, Abdelhamid
   Oliveira, Maria D. L.
   Andrade, Cesar A. S.
TI Nanoimmunosensor for the electrochemical detection of oncostatin M
   receptor and monoclonal autoantibodies in systemic sclerosis
SO TALANTA
OI Souza de Andrade, Cesar Augusto/0000-0002-3271-2817
SN 0039-9140
EI 1873-3573
PD MAY 1
PY 2023
VL 256
AR 124285
DI 10.1016/j.talanta.2023.124285
EA JAN 2023
UT WOS:000964856500001
PM 36706502
ER

PT J
AU Chen, M
   Hou, CJ
   Huo, D
   Yang, M
   Fa, HB
AF Chen, Mei
   Hou, Changjun
   Huo, Danqun
   Yang, Mei
   Fa, Huanbao
TI A highly sensitive electrochemical DNA biosensor for rapid detection of
   CYFRA21-1, a marker of non-small cell lung cancer
SO ANALYTICAL METHODS
SN 1759-9660
EI 1759-9679
PY 2015
VL 7
IS 22
BP 9466
EP 9473
DI 10.1039/c5ay02505b
UT WOS:000364818700010
ER

PT J
AU Kuo, YC
   Chen, CS
   Chang, KN
   Lin, CT
   Lee, CK
AF Kuo, Yi-Ching
   Chen, Ching-Sung
   Chang, Ku-Ning
   Lin, Chih-Ting
   Lee, Chih-Kung
TI Sensitivity improvement of a miniaturized label-free electrochemical
   impedance biosensor by electrode edge effect
SO JOURNAL OF MICRO-NANOLITHOGRAPHY MEMS AND MOEMS
RI Lee, Chih-Kung/B-6524-2011
OI Lee, Chih-Kung/0000-0001-7587-283X
SN 1932-5150
EI 1932-5134
PD JUL-SEP
PY 2014
VL 13
IS 3
AR 033019
DI 10.1117/1.JMM.13.3.033019
UT WOS:000342545000022
ER

PT J
AU Balu, S
   Palanisamy, S
   Velusamy, V
   Yang, TCK
   El-Shafey, ESI
AF Balu, Sridharan
   Palanisamy, Selvakumar
   Velusamy, Vijaylakshmi
   Yang, Thomas C. K.
   El-Shafey, El-Said I.
TI Tin disulfide nanorod-graphene-beta-cyclodextrin nanocomposites for
   sensing dopamine in rat brains and human blood serum
SO MATERIALS SCIENCE AND ENGINEERING C-MATERIALS FOR BIOLOGICAL
   APPLICATIONS
RI Balu, Sridharan/O-5368-2018; Palanisamy, Selvakumar/I-5059-2015;
   El-Shafey, El-said I./L-8481-2015
OI Balu, Sridharan/0000-0002-0023-4080; Palanisamy,
   Selvakumar/0000-0003-4707-6179; El-Shafey, El-said
   I./0000-0003-2406-4191
SN 0928-4931
EI 1873-0191
PD MAR
PY 2020
VL 108
AR 110367
DI 10.1016/j.msec.2019.110367
UT WOS:000510956400012
PM 31923993
ER

PT J
AU Kesik, M
   Kanik, FE
   Hizalan, G
   Kozanoglu, D
   Esenturk, EN
   Timur, S
   Toppare, L
AF Kesik, Melis
   Kanik, Fulya Ekiz
   Hizalan, Gonul
   Kozanoglu, Duygu
   Esenturk, Emren Nalbant
   Timur, Suna
   Toppare, Levent
TI A functional immobilization matrix based on a conducting polymer and
   functionalized gold nanoparticles: Synthesis and its application as an
   amperometric glucose biosensor
SO POLYMER
RI Nalbant Esenturk, Emren/AFH-8727-2022; Timur, Suna/CAG-0914-2022;
   Toppare, Levent/ABA-5056-2020
OI Timur, Suna/0000-0002-1981-7577; Kuzyaka, Duygu/0000-0002-8112-1837;
   Nalbant Esenturk, Emren/0000-0002-4337-3312
SN 0032-3861
EI 1873-2291
PD AUG 2
PY 2013
VL 54
IS 17
BP 4463
EP 4471
DI 10.1016/j.polymer.2013.06.050
UT WOS:000322687400011
ER

PT J
AU Monosik, R
   Stredansky, M
   Tkac, J
   Sturdik, E
AF Monosik, Rastislav
   Stredansky, Miroslav
   Tkac, Jan
   Sturdik, Ernest
TI Application of Enzyme Biosensors in Analysis of Food and Beverages
SO FOOD ANALYTICAL METHODS
RI Tkac, Jan/B-4313-2008; Monosik, Rastislav/B-1161-2013; Tkac,
   Jan/D-6962-2015
OI Tkac, Jan/0000-0002-0765-7262; Monosik, Rastislav/0000-0002-1528-1947;
   Tkac, Jan/0000-0002-0765-7262
SN 1936-9751
EI 1936-976X
PD FEB
PY 2012
VL 5
IS 1
BP 40
EP 53
DI 10.1007/s12161-011-9222-4
UT WOS:000299079400005
ER

PT J
AU Bao, J
   Geng, XT
   Hou, CJ
   Zhao, YA
   Huo, DQ
   Wang, Y
   Wang, ZN
   Zeng, Y
   Yang, M
   Fa, HB
AF Bao, Jing
   Geng, Xintong
   Hou, Changjun
   Zhao, Yanan
   Huo, Danqun
   Wang, You
   Wang, Zhaonan
   Zeng, Yan
   Yang, Mei
   Fa, Huanbao
TI A simple and universal electrochemical assay for sensitive detection of
   DNA methylation, methyltransferase activity and screening of inhibitors
SO JOURNAL OF ELECTROANALYTICAL CHEMISTRY
RI zhao, yanan/L-9803-2019
OI Bao, Jing/0000-0003-3347-1426
SN 1572-6657
EI 1873-2569
PD APR 1
PY 2018
VL 814
BP 144
EP 152
DI 10.1016/j.jelechem.2018.02.060
UT WOS:000429394500019
ER

PT J
AU Chen, DF
   Sun, X
   Guo, YM
   Qiao, L
   Wang, XY
AF Chen, Dongfei
   Sun, Xia
   Guo, Yemin
   Qiao, Lu
   Wang, Xiangyou
TI Acetylcholinesterase biosensor based on multi-walled carbon
   nanotubes-SnO2-chitosan nanocomposite
SO BIOPROCESS AND BIOSYSTEMS ENGINEERING
SN 1615-7591
EI 1615-7605
PD FEB
PY 2015
VL 38
IS 2
BP 315
EP 321
DI 10.1007/s00449-014-1270-x
UT WOS:000349024000011
PM 25147124
ER

PT J
AU Song, HY
   Ni, YN
   Kokot, S
AF Song, Haiyan
   Ni, Yongnian
   Kokot, Serge
TI Investigations of an electrochemical platform based on the layered
   MoS2-graphene and horseradish peroxidase nanocomposite for direct
   electrochemistry and electrocatalysis
SO BIOSENSORS & BIOELECTRONICS
SN 0956-5663
EI 1873-4235
PD JUN 15
PY 2014
VL 56
BP 137
EP 143
DI 10.1016/j.bios.2014.01.014
UT WOS:000333781000022
PM 24480133
ER

PT J
AU Li, XY
   Jiang, MD
   Cheng, J
   Ye, MS
   Zhang, WY
   Jaffrezic-Renault, N
   Guo, ZZ
AF Li, Xuanying
   Jiang, Mingdi
   Cheng, Jing
   Ye, Mengsha
   Zhang, Weiying
   Jaffrezic-Renault, Nicole
   Guo, Zhenzhong
TI Signal multi-amplified electrochemical biosensor for voltammetric
   determination of tau-441 protein in biological samples using carbon
   nanomaterials and gold nanoparticles to hint dementia
SO MICROCHIMICA ACTA
RI Jaffrezic-Renault, Nicole J/J-4154-2017; Guo, zhenzhong/L-1380-2015
OI Jaffrezic-Renault, Nicole J/0000-0003-1354-9273; Guo,
   zhenzhong/0000-0003-0457-2164
SN 0026-3672
EI 1436-5073
PD APR 30
PY 2020
VL 187
IS 5
AR 302
DI 10.1007/s00604-020-04273-z
UT WOS:000531315700001
PM 32350619
ER

PT J
AU Song, M
   Lin, XG
   Peng, ZJ
   Xu, SB
   Jin, LF
   Zheng, XD
   Luo, HY
AF Song, Min
   Lin, Xiaogang
   Peng, Zhijia
   Xu, Shibin
   Jin, Lifeng
   Zheng, Xiaodong
   Luo, Haoyue
TI Materials and Methods of Biosensor Interfaces With Stability
SO FRONTIERS IN MATERIALS
SN 2296-8016
PD JAN 15
PY 2021
VL 7
AR 583739
DI 10.3389/fmats.2020.583739
UT WOS:000612531600001
ER

PT J
AU Wang, WR
   Xu, YC
   Cheng, N
   Xie, YX
   Huang, KL
   Xu, WT
AF Wang, Weiran
   Xu, Yuancong
   Cheng, Nan
   Xie, Yinxia
   Huang, Kunlun
   Xu, Wentao
TI Dual-recognition aptazyme-driven DNA nanomachine for two-in-one
   electrochemical detection of pesticides and heavy metal ions
SO SENSORS AND ACTUATORS B-CHEMICAL
EI 0925-4005
PD OCT 15
PY 2020
VL 321
AR 128598
DI 10.1016/j.snb.2020.128598
UT WOS:000562371800008
ER

PT J
AU Rebelo, TSCR
   Pereira, CM
   Sales, MGF
   Noronha, JP
   Costa-Rodrigues, J
   Silva, F
   Fernandes, MH
AF Rebelo, Tania S. C. R.
   Pereira, Carlos M.
   Sales, M. Goreti F.
   Noronha, Joao P.
   Costa-Rodrigues, J.
   Silva, Fernando
   Fernandes, M. H.
TI Sarcosine oxidase composite screen-printed electrode for sarcosine
   determination in biological samples
SO ANALYTICA CHIMICA ACTA
RI Pereira, Carlos M/H-6892-2012; Silva, Fernando/HKW-3350-2023; Fernandes,
   Maria Helena/K-6917-2014; Sales, Maria Goreti Ferreira/V-4408-2019;
   SALES, Maria Goreti FERREIRA/K-9199-2013; Silva, A Fernando/Q-5127-2016;
   Noronha, João Paulo/C-6423-2013
OI Pereira, Carlos M/0000-0002-8392-9581; Fernandes, Maria
   Helena/0000-0001-9391-9574; Sales, Maria Goreti
   Ferreira/0000-0001-9936-7336; SALES, Maria Goreti
   FERREIRA/0000-0001-9936-7336; Silva, A Fernando/0000-0002-6332-5182;
   Noronha, João Paulo/0000-0002-1515-4518; Rebelo,
   Tania/0000-0002-6510-9942; Costa-Rodrigues, Joao/0000-0003-1375-8067
SN 0003-2670
EI 1873-4324
PD NOV 19
PY 2014
VL 850
BP 26
EP 32
DI 10.1016/j.aca.2014.08.005
UT WOS:000344210100003
PM 25441156
ER

PT J
AU Tian, L
   Qi, JX
   Oderinde, O
   Yao, C
   Song, W
   Wang, YH
AF Tian, Liang
   Qi, Jinxu
   Oderinde, Olayinka
   Yao, Chen
   Song, Wei
   Wang, Yihong
TI Planar intercalated copper (II) complex molecule as small molecule
   enzyme mimic combined with Fe3O4 nanozyme for bienzyme synergistic
   catalysis applied to the microRNA biosensor
SO BIOSENSORS & BIOELECTRONICS
RI Nanozymes, Nanozymes/D-8197-2019; Oderinde, Olayinka
   Kehinde/B-8825-2018; Wang, Yihong/AAU-9600-2021
OI Oderinde, Olayinka Kehinde/0000-0002-2050-0948; Wang,
   Yihong/0000-0001-8407-061X
SN 0956-5663
EI 1873-4235
PD JUL 1
PY 2018
VL 110
BP 110
EP 117
DI 10.1016/j.bios.2018.03.045
UT WOS:000432613300015
PM 29604519
ER

PT J
AU He, CM
   Tang, YL
   Wang, S
   Liu, JH
   Chen, Y
   Dong, YY
   Su, HJ
   Tan, TW
AF He, Chenmeng
   Tang, Yali
   Wang, Sai
   Liu, Jiahui
   Chen, Ying
   Dong, Yiyang
   Su, Haijia
   Tan, Tianwei
TI An Electrochemical DNA Biosensor Based on Au-reduced Graphene Oxide
   Nanocomposite for Transgenic Event Bt63 Detection
SO ANALYTICAL SCIENCES
RI Chen, Ying/E-9891-2015
OI Wang, Sai/0000-0003-1735-6516
SN 0910-6340
EI 1348-2246
PD OCT
PY 2017
VL 33
IS 10
BP 1155
EP 1160
DI 10.2116/analsci.33.1155
UT WOS:000414506900011
PM 28993590
ER

PT J
AU Yadav, SK
   Agrawal, B
   Chandra, P
   Goyal, RN
AF Yadav, Saurabh K.
   Agrawal, Bharati
   Chandra, Pranjal
   Goyal, Rajendra N.
TI In vitro chloramphenicol detection in a Haemophilus influenza model
   using an aptamer-polymer based electrochemical biosensor
SO BIOSENSORS & BIOELECTRONICS
OI Chandra, Pranjal/0000-0003-3428-3195; Goyal, Rajendra
   N/0000-0002-3416-8640
SN 0956-5663
EI 1873-4235
PD MAY 15
PY 2014
VL 55
BP 337
EP 342
DI 10.1016/j.bios.2013.12.031
UT WOS:000332426100054
PM 24412768
ER

PT J
AU Yuan, Y
   Ni, XJ
   Cao, YH
AF Yuan, Yang
   Ni, Xinjiong
   Cao, Yuhua
TI Electrochemical determination of hemoglobin on a magnetic electrode
   modified with chitosan based on electrocatalysis of oxygen
SO JOURNAL OF ELECTROANALYTICAL CHEMISTRY
SN 1572-6657
EI 1873-2569
PD MAR 15
PY 2019
VL 837
BP 219
EP 225
DI 10.1016/j.jelechem.2019.01.066
UT WOS:000462803300027
ER

PT J
AU Wen, ZR
   Zhao, WS
   Li, XY
   Niu, XL
   Wang, XL
   Yan, LJ
   Zhang, X
   Li, GJ
   Sun, W
AF Wen, Zuorui
   Zhao, Wenshu
   Li, Xiaoyan
   Niu, Xueliang
   Wang, Xiuli
   Yan, Lijun
   Zhang, Xi
   Li, Guangjiu
   Sun, Wei
TI Electrodeposited ZnO@three-dimensional Graphene Composite Modified
   Electrode for Electrochemistry and Electrocatalysis of Myoglobin
SO INTERNATIONAL JOURNAL OF ELECTROCHEMICAL SCIENCE
RI sun, wei/GYU-5320-2022; liang, liang/IAO-8518-2023; li,
   xiaofeng/GXF-9442-2022; wei, wei/IQW-1347-2023; li, xiao/GSN-6181-2022
OI Sun, Wei/0000-0002-9923-7328
SN 1452-3981
PD MAR
PY 2017
VL 12
IS 3
BP 2306
EP 2314
DI 10.20964/2017.03.09
UT WOS:000397256700052
ER

PT J
AU Kong, RM
   Song, ZL
   Meng, HM
   Zhang, XB
   Shen, GL
   Yu, RQ
AF Kong, Rong-Mei
   Song, Zhi-Ling
   Meng, Hong-Min
   Zhang, Xiao-Bing
   Shen, Guo-Li
   Yu, Ru-Qin
TI A label-free electrochemical biosensor for highly sensitive and
   selective detection of DNA via a dual-amplified strategy
SO BIOSENSORS & BIOELECTRONICS
RI Meng, Hong-Min/B-3278-2018; Meng, Hong-Min/AAA-7501-2019
OI Meng, Hong-Min/0000-0003-0723-1242; 
SN 0956-5663
EI 1873-4235
PD APR 15
PY 2014
VL 54
BP 442
EP 447
DI 10.1016/j.bios.2013.11.041
UT WOS:000333071500067
PM 24315876
ER

PT J
AU Xu, Y
   Wang, XY
   Ding, CF
   Luo, XL
AF Xu, Yan
   Wang, Xinyan
   Ding, Caifeng
   Luo, Xiliang
TI Ratiometric Antifouling Electrochemical Biosensors Based on
   Multifunctional Peptides and MXene Loaded with Au Nanoparticles and
   Methylene Blue
SO ACS APPLIED MATERIALS & INTERFACES
RI Luo, Xiliang/B-4764-2008
OI Luo, Xiliang/0000-0001-6075-7089
SN 1944-8244
EI 1944-8252
PD MAY 5
PY 2021
VL 13
IS 17
BP 20388
EP 20396
DI 10.1021/acsami.1c04933
EA APR 2021
UT WOS:000648552500081
PM 33878863
ER

PT J
AU Guler, M
   Turkoglu, V
   Basi, Z
AF Guler, Muhammet
   Turkoglu, Vedat
   Basi, Zehra
TI Determination of malation, methidathion, and chlorpyrifos ethyl
   pesticides using acetylcholinesterase biosensor based on
   Nafion/Ag@rGO-NH2 nanocomposites
SO ELECTROCHIMICA ACTA
SN 0013-4686
EI 1873-3859
PD JUN 20
PY 2017
VL 240
BP 129
EP 135
DI 10.1016/j.electacta.2017.04.069
UT WOS:000402444800016
ER

PT J
AU Ognjanovic, M
   Stankovic, V
   Knezevic, S
   Antic, B
   Vranjes-Djuric, S
   Stankovic, DM
AF Ognjanovic, Milos
   Stankovic, Vesna
   Knezevic, Sara
   Antic, Bratislav
   Vranjes-Djuric, Sanja
   Stankovic, Dalibor M.
TI TiO2/APTES cross-linked to carboxylic graphene based impedimetric
   glucose biosensor
SO MICROCHEMICAL JOURNAL
RI Stanković, Dalibor/Q-3981-2016; Stanković, Vesna D/X-4299-2018;
   Knežević, Sara/GQB-0839-2022; Ognjanović, Miloš/R-2474-2016
OI Stanković, Dalibor/0000-0001-7465-1373; Stanković, Vesna
   D/0000-0002-0394-0503; Knežević, Sara/0000-0003-1861-1128; Ognjanović,
   Miloš/0000-0003-2889-4416; Vranjes-Djuric, Sanja/0000-0002-6340-2387
SN 0026-265X
EI 1095-9149
PD NOV
PY 2020
VL 158
AR 105150
DI 10.1016/j.microc.2020.105150
UT WOS:000573647400007
ER

PT J
AU Hussain, M
   Khaliq, N
   Khan, AA
   Khan, M
   Ali, G
   Maqbool, M
AF Hussain, Muhammad
   Khaliq, Nilem
   Khan, Adnan Ali
   Khan, Maaz
   Ali, Ghafar
   Maqbool, Muhammad
TI Synthesis, characterization and electrochemical analysis of TiO2
   nanostructures for sensing L-Cysteine and hydrogen peroxide
SO PHYSICA E-LOW-DIMENSIONAL SYSTEMS & NANOSTRUCTURES
RI Ali, Ghafar/A-3417-2011; Maqbool, Muhammad/I-6551-2019; Khan,
   Maaz/AAD-1269-2020; Maqbool, Muhammad/I-6551-2019
OI Ali, Ghafar/0000-0002-5284-6150; Maqbool, Muhammad/0000-0001-7360-7047;
   Khan, Maaz/0000-0002-0337-8848; Maqbool, Muhammad/0000-0002-5936-0778
SN 1386-9477
EI 1873-1759
PD APR
PY 2021
VL 128
AR 114541
DI 10.1016/j.physe.2020.114541
EA JAN 2021
UT WOS:000618052300012
ER

PT J
AU Wang, ML
   Ma, LL
   Kang, L
   Miao, MS
   Yang, HX
AF Wang, Mengli
   Ma, Lele
   Kang, Le
   Miao, Mingsan
   Yang, Huaixia
TI Highly Sensitive Electrochemical Detection of ERa Based on AuNPs-SWCNT
   Composites and Hemin@HKUST-1
SO JOURNAL OF THE ELECTROCHEMICAL SOCIETY
RI Wang, MengLi/AAN-7247-2021
OI yang, huaixia/0000-0001-5077-4002
SN 0013-4651
EI 1945-7111
PD APR 1
PY 2023
VL 170
IS 4
AR 047509
DI 10.1149/1945-7111/accab5
UT WOS:000970056100001
ER

PT J
AU Durdic, S
   Stankovic, V
   Vlahovic, F
   Ognjanovic, M
   Kalcher, K
   Velickovic, TC
   Mutic, J
   Stankovic, DM
AF Durdic, S.
   Stankovic, V.
   Vlahovic, F.
   Ognjanovic, M.
   Kalcher, K.
   Velickovic, T. Cirkovic
   Mutic, J.
   Stankovic, D. M.
TI Laccase Polyphenolic Biosensor Supported on MnO2@GNP Decorated SPCE:
   Preparation, Characterization, and Analytical Application
SO JOURNAL OF THE ELECTROCHEMICAL SOCIETY
RI Djurdjic, Sladjana/ABH-6717-2020; Ognjanović, Miloš/R-2474-2016;
   Stanković, Vesna D/X-4299-2018
OI Ognjanović, Miloš/0000-0003-2889-4416; Stanković, Vesna
   D/0000-0002-0394-0503; Djurdjic, Sladjana/0000-0002-7828-3288
SN 0013-4651
EI 1945-7111
PD MAR 1
PY 2021
VL 168
IS 3
AR 037510
DI 10.1149/1945-7111/abeaf2
UT WOS:000629756800001
ER

PT J
AU Phelane, L
   Gouveia-Caridade, C
   Barsan, MM
   Baker, PGL
   Brett, CMA
   Iwuoha, EI
AF Phelane, Lisebo
   Gouveia-Caridade, Carla
   Barsan, Madalina M.
   Baker, Priscilla G. L.
   Brett, Christopher M. A.
   Iwuoha, Emmanuel I.
TI Electrochemical Determination of Tyrosine using a Novel Tyrosinase
   Multi-Walled Carbon Nanotube (MWCNT) Polysulfone Modified Glassy Carbon
   Electrode (GCE)
SO ANALYTICAL LETTERS
RI Gouveia-Caridade, Carla/M-9064-2013; Brett, Christopher
   M.A./D-1676-2014; Barsan, Madalina M./H-4689-2013; Iwuoha,
   Emmanuel/B-9142-2017
OI Gouveia-Caridade, Carla/0000-0002-5801-7601; Brett, Christopher
   M.A./0000-0002-1972-4434; Barsan, Madalina M./0000-0002-8492-5558;
   Iwuoha, Emmanuel/0000-0001-6102-0433; Baker,
   Priscilla/0000-0002-8878-2670
SN 0003-2719
EI 1532-236X
PD JAN 22
PY 2020
VL 53
IS 2
BP 308
EP 321
DI 10.1080/00032719.2019.1649417
EA AUG 2019
UT WOS:000479999500001
ER

PT J
AU Zhang, JH
   Wang, B
   Li, YR
   Shu, WH
   Hu, HY
   Yang, LQ
AF Zhang, Jianhua
   Wang, Bo
   Li, Yiru
   Shu, Wenhao
   Hu, Huaying
   Yang, Lianqiao
TI An acetylcholinesterase biosensor with high stability and sensitivity
   based on silver nanowire-graphene-TiO2 for the detection of
   organophosphate pesticides
SO RSC ADVANCES
RI zhan, y/ISA-2807-2023; zhang, jian/HPD-1712-2023
EI 2046-2069
PD AUG 12
PY 2019
VL 9
IS 43
BP 25248
EP 25256
DI 10.1039/c9ra02140j
UT WOS:000481573800064
PM 35528694
ER

PT J
AU Trino, LD
   Albano, LGS
   Granato, DC
   Santana, AG
   de Camargo, DHS
   Correa, CC
   Bufon, CCB
   Leme, AFP
AF Trino, Luciana D.
   Albano, Luiz G. S.
   Granato, Daniela C.
   Santana, Aline G.
   de Camargo, Davi H. S.
   Correa, Catia C.
   Bufon, Carlos C. Bof
   Leme, Adriana F. Paes
TI ZIF-8 Metal-Organic Framework Electrochemical Biosensor for the
   Detection of Protein-Protein Interaction
SO CHEMISTRY OF MATERIALS
RI Paes Leme, Adriana F/C-9679-2012; Albano, Luiz Gustavo
   Simão/G-7620-2014; Bufon, Carlos Cesar Bof/F-4978-2012; Trino Albano,
   Luciana Daniele/L-6713-2018; Trino, Luciana Daniele/AAL-1546-2020
OI Paes Leme, Adriana F/0000-0001-7959-147X; Albano, Luiz Gustavo
   Simão/0000-0002-5606-4287; Bufon, Carlos Cesar Bof/0000-0002-1493-8118;
   Trino Albano, Luciana Daniele/0000-0002-5838-0443; Trino, Luciana
   Daniele/0000-0002-5838-0443; Starnini de Camargo, Davi
   Henrique/0000-0002-7808-9100
SN 0897-4756
EI 1520-5002
PD FEB 23
PY 2021
VL 33
IS 4
BP 1293
EP 1306
DI 10.1021/acs.chemmater.0c04201
EA FEB 2021
UT WOS:000623043600021
ER

PT J
AU Kafi, AKM
   Ahmadalinezhad, A
   Wang, JP
   Thomas, DF
   Chen, AC
AF Kafi, A. K. M.
   Ahmadalinezhad, Asieh
   Wang, Jingpeng
   Thomas, Dan F.
   Chen, Aicheng
TI Direct growth of nanoporous Au and its application in electrochemical
   biosensing
SO BIOSENSORS & BIOELECTRONICS
RI Kafi, A K M/B-5924-2018; Kafi, AKM/N-2115-2019
SN 0956-5663
EI 1873-4235
PD JUL 15
PY 2010
VL 25
IS 11
BP 2458
EP 2463
DI 10.1016/j.bios.2010.04.006
UT WOS:000279095200012
PM 20435460
ER

PT J
AU Li, J
   Huang, Y
   Chen, YR
   Jian, ZQ
   Zhang, GS
   Zhang, YC
   Hu, XY
   Yang, ZJ
AF Li, Juan
   Huang, Ying
   Chen, Yaru
   Jian, Zhiqin
   Zhang, Geshan
   Zhang, Yongcai
   Hu, Xiaoya
   Yang, Zhanjun
TI A glassy carbon electrode modified with a platinum
   nanoparticle/cage-like PbS nanostructure for direct electron transfer to
   enzymes and for use in biosensing
SO MICROCHIMICA ACTA
RI zhang, ge/HJY-4852-2023; Yang, Zhan/GQG-9995-2022; Zhang,
   Yongcai/AGJ-3536-2022
OI Zhang, Yongcai/0000-0003-1551-754X
SN 0026-3672
EI 1436-5073
PD DEC
PY 2017
VL 184
IS 12
BP 4845
EP 4852
DI 10.1007/s00604-017-2528-1
UT WOS:000414547400033
ER

PT J
AU Yan, M
   Sun, GQ
   Liu, F
   Lu, JJ
   Yu, JH
   Song, XR
AF Yan, Mei
   Sun, Guoqiang
   Liu, Fang
   Lu, Juanjuan
   Yu, Jinghua
   Song, Xianrang
TI An aptasensor for sensitive detection of human breast cancer cells by
   using porous GO/Au composites and porous PtFe alloy as effective sensing
   platform and signal amplification labels
SO ANALYTICA CHIMICA ACTA
RI Yu, Jinghua/L-3794-2017; yan, mei/AAA-1379-2022
OI Yu, Jinghua/0000-0001-5043-0322; 
SN 0003-2670
EI 1873-4324
PD OCT 10
PY 2013
VL 798
BP 33
EP 39
DI 10.1016/j.aca.2013.08.046
UT WOS:000324891500003
PM 24070481
ER

PT J
AU Banasiak, A
   Fantoni, NZ
   Kellett, A
   Colleran, J
AF Banasiak, Anna
   Zuin Fantoni, Nicolo
   Kellett, Andrew
   Colleran, John
TI Mapping the DNA Damaging Effects of Polypyridyl Copper Complexes with
   DNA Electrochemical Biosensors
SO MOLECULES
RI Kellett, Andrew/AAL-8024-2020
OI Colleran, John/0000-0001-5694-9010; Banasiak, Anna/0000-0002-0867-3635;
   Kellett, Andrew/0000-0002-8947-1401
EI 1420-3049
PD FEB
PY 2022
VL 27
IS 3
AR 645
DI 10.3390/molecules27030645
UT WOS:000760073500001
PM 35163909
ER

PT J
AU Avelino, KYPS
   dos Santos, GS
   Frias, IAM
   Silva-Junior, AG
   Pereira, MC
   Pitta, MGR
   de Araujo, BC
   Errachid, A
   Oliveira, MDL
   Andrade, CAS
AF Avelino, Karen Y. P. S.
   dos Santos, Giselle S.
   Frias, Isaac A. M.
   Silva-Junior, Alberto G.
   Pereira, Michelly C.
   Pitta, Maira G. R.
   de Araujo, Breno C.
   Errachid, Abdelhamid
   Oliveira, Maria D. L.
   Andrade, Cesar A. S.
TI Nanostructured sensor platform based on organic polymer conjugated to
   metallic nanoparticle for the impedimetric detection of SARS-CoV-2 at
   various stages of viral infection
SO JOURNAL OF PHARMACEUTICAL AND BIOMEDICAL ANALYSIS
RI Morales, Isaac/AAV-7865-2021; Andrade, Cesar/ABF-4362-2021
OI Morales, Isaac/0000-0001-6509-0682; 
SN 0731-7085
EI 1873-264X
PD NOV 30
PY 2021
VL 206
AR 114392
DI 10.1016/j.jpba.2021.114392
EA OCT 2021
UT WOS:000706843600007
PM 34607201
ER

PT J
AU Lazerges, M
   Tal, VT
   Bigey, P
   Scherman, D
   Bedioui, F
AF Lazerges, M.
   Tal, V. T.
   Bigey, P.
   Scherman, D.
   Bedioui, F.
TI Electrochemical DNA-biosensors: Two-electrode setup well adapted for
   miniaturized devices
SO SENSORS AND ACTUATORS B-CHEMICAL
RI Bedioui, Fethi/N-3507-2014
OI Bedioui, Fethi/0000-0002-0063-4412; Scherman,
   Daniel/0000-0003-1207-1298; bigey, pascal/0000-0002-6795-8569
EI 0925-4005
PD JUN
PY 2013
VL 182
BP 510
EP 513
DI 10.1016/j.snb.2013.02.098
UT WOS:000319488800069
ER

PT J
AU Dong, WB
   Wang, KY
   Chen, Y
   Li, WP
   Ye, YC
   Jin, SH
AF Dong, Wenbo
   Wang, Kaiyin
   Chen, Yu
   Li, Weiping
   Ye, Yanchun
   Jin, Shaohua
TI Construction and Characterization of a Chitosan-Immobilized-Enzyme and
   beta-Cyclodextrin-Included-Ferrocene-Based Electrochemical Biosensor for
   H2O2 Detection
SO MATERIALS
SN 1996-1944
PD AUG
PY 2017
VL 10
IS 8
AR 868
DI 10.3390/ma10080868
UT WOS:000408731600022
PM 28773229
ER

PT J
AU Satyanarayana, M
   Reddy, KK
   Gobi, KV
AF Satyanarayana, M.
   Reddy, K. Koteshwara
   Gobi, K. Vengatajalabathy
TI Multiwall carbon nanotube ensembled biopolymer electrode for selective
   determination of isoniazid in vitro
SO ANALYTICAL METHODS
RI Moru, Satyanarayana/AAF-3189-2021; Reddy, K. Koteshwara/C-9635-2011
OI Moru, Satyanarayana/0000-0003-4301-0383; Reddy, K.
   Koteshwara/0000-0002-7898-5909; Kauveri Vengatajalabathy,
   Gobi/0000-0001-5713-2133
SN 1759-9660
EI 1759-9679
PD JUN 7
PY 2014
VL 6
IS 11
BP 3772
EP 3778
DI 10.1039/c4ay00154k
UT WOS:000336820300035
ER

PT J
AU Cardoso, AR
   Alves, JF
   Frasco, MF
   Piloto, AM
   Serrano, V
   Mateus, D
   Sebastia, AI
   Matos, AM
   Carmo, A
   Cruz, T
   Fortunato, E
   Sales, MGF
AF Cardoso, Ana R.
   Alves, Joao Frederico
   Frasco, Manuela F.
   Piloto, Ana Margarida
   Serrano, Veronica
   Mateus, Daniela
   Sebastia, Ana Isabel
   Matos, Ana Miguel
   Carmo, Analia
   Cruz, Teresa
   Fortunato, Elvira
   Sales, M. Goreti F.
TI An ultra-sensitive electrochemical biosensor using the Spike protein for
   capturing antibodies against SARS-CoV-2 in point-of-care
SO MATERIALS TODAY BIO
RI Frasco, Manuela/ABA-7709-2020; Matos, Ana Miguel/M-1440-2018; Ferreira
   Sales, Maria Goreti/K-9199-2013; L. Piloto Cerqueira, Ana
   Margarida/G-5788-2018; Fortunato, Elvira/E-2590-2011
OI Frasco, Manuela/0000-0002-1813-8089; Matos, Ana
   Miguel/0000-0001-5764-0023; Sebastiao, Ana Isabel/0000-0002-1687-2968;
   Ferreira Sales, Maria Goreti/0000-0001-9936-7336; L. Piloto Cerqueira,
   Ana Margarida/0000-0002-2374-2467; Mateus, Daniela/0000-0002-7511-4358;
   Carmo, Analia/0000-0002-7704-4736; Fortunato, Elvira/0000-0002-4202-7047
SN 2590-0064
PD DEC
PY 2022
VL 16
AR 100354
DI 10.1016/j.mtbio.2022.100354
EA JUL 2022
UT WOS:000843481000009
PM 35847374
ER

PT J
AU Hu, F
   Zhang, WC
   Meng, W
   Ma, YX
   Zhang, XW
   Xu, Y
   Wang, P
   Gu, YQ
AF Hu, Fang
   Zhang, Wancun
   Meng, Wei
   Ma, Yuxiang
   Zhang, Xianwei
   Xu, Ying
   Wang, Peng
   Gu, Yueqing
TI Ferrocene-labeled and purification-free electrochemical biosensor based
   on ligase chain reaction for ultrasensitive single nucleotide
   polymorphism detection
SO ANALYTICA CHIMICA ACTA
RI wang, peng/ABE-8664-2021; , 张万存/AAS-8026-2020
OI wang, peng/0000-0003-2359-908X; Gu, Yueqing/0000-0003-1315-4618
SN 0003-2670
EI 1873-4324
PD MAY 1
PY 2020
VL 1109
BP 9
EP 18
DI 10.1016/j.aca.2020.02.062
UT WOS:000523557100002
PM 32252909
ER

PT J
AU Ozoner, SK
   Erhan, E
   Yilmaz, F
   Ergenekon, P
   Anil, I
AF Ozoner, Seyda Korkut
   Erhan, Elif
   Yilmaz, Faruk
   Ergenekon, Pinar
   Anil, Ismail
TI Electrochemical biosensor for detection of formaldehyde in rain water
SO JOURNAL OF CHEMICAL TECHNOLOGY AND BIOTECHNOLOGY
RI Erhan, Elif/AAX-4375-2020; Anil, Ismail/Q-4074-2016; Anil,
   Ismail/AAD-3431-2019
OI Erhan, Elif/0000-0002-2827-6020; Anil, Ismail/0000-0003-1184-5140; Anil,
   Ismail/0000-0003-1184-5140
SN 0268-2575
EI 1097-4660
PD APR
PY 2013
VL 88
IS 4
BP 727
EP 732
DI 10.1002/jctb.3896
UT WOS:000316627600027
ER

PT J
AU Kocak, I
   Yildiz, U
   Coban, B
   Sengul, A
AF Kocak, Izzet
   Yildiz, Ufuk
   Coban, Burak
   Sengul, Abdurrahman
TI DNA-binding studies of complex of Pt(bpy)(pip)]2+and [Pt(bpy)
   (hpip)]2+by electrochemical methods: development of an electrochemical
   DNA biosensor
SO JOURNAL OF SOLID STATE ELECTROCHEMISTRY
RI Sengul, Abdurrahman/P-1232-2015; Coban, Burak/D-2480-2011; YILDIZ,
   Ufuk/A-5568-2018; koçak, izzet/AAH-4063-2020
OI Sengul, Abdurrahman/0000-0001-6851-4612; Coban,
   Burak/0000-0003-1401-668X; YILDIZ, Ufuk/0000-0002-0419-0011; 
SN 1432-8488
EI 1433-0768
PD JUL
PY 2015
VL 19
IS 7
BP 2189
EP 2197
DI 10.1007/s10008-015-2859-y
UT WOS:000357291400025
ER

PT J
AU Cho, IH
   Kim, DH
   Park, S
AF Cho, Il-Hoon
   Kim, Dong Hyung
   Park, Sangsoo
TI Electrochemical biosensors: perspective on functional nanomaterials for
   on-site analysis
SO BIOMATERIALS RESEARCH
OI Park, Sangsoo/0000-0003-3795-8055
SN 1226-4601
EI 2055-7124
PD FEB 4
PY 2020
VL 24
IS 1
AR 6
DI 10.1186/s40824-019-0181-y
UT WOS:000672666500001
PM 32042441
ER

PT J
AU Zhou, YL
   Li, F
   Wu, HW
   Chen, Y
   Yin, HS
   Ai, SY
   Wang, J
AF Zhou, Yunlei
   Li, Fei
   Wu, Hanwen
   Chen, Yan
   Yin, Huanshun
   Ai, Shiyun
   Wang, Jun
TI Electrochemical aptasensing strategy for kanamycin detection based on
   target-triggered single-strand DNA adsorption on MoS2 nanosheets and
   enzymatic signal amplification
SO SENSORS AND ACTUATORS B-CHEMICAL
OI Wang, Jun/0000-0002-9976-4910
EI 0925-4005
PD OCT 1
PY 2019
VL 296
AR 126664
DI 10.1016/j.snb.2019.126664
UT WOS:000475314800035
ER

PT J
AU Zhang, LQ
   Wang, YX
   Wang, JJ
   Shi, JF
   Deng, K
   Fu, WL
AF Zhang, Liqun
   Wang, Yunxia
   Wang, Jingjing
   Shi, Jianfeng
   Deng, Kun
   Fu, Weiling
TI rhEPO/EPO discrimination with ultrasensitive electrochemical biosensor
   based on sandwich-type nano-Au/ZnO sol-gel/nano-Au signal amplification
SO BIOSENSORS & BIOELECTRONICS
RI WANG, JINGYI/GSJ-1241-2022; Zhang, Li/GWM-7501-2022; wang,
   jing/GRS-7509-2022; fu, weiling/AAX-3286-2021
OI fu, weiling/0000-0002-5768-6563; Deng, Kun/0000-0003-1182-4526
SN 0956-5663
EI 1873-4235
PD DEC 15
PY 2013
VL 50
BP 217
EP 223
DI 10.1016/j.bios.2013.06.038
UT WOS:000325188200034
PM 23867351
ER

PT J
AU Xiong, XL
   Yin, KJ
   Bai, JY
   Zhu, P
   Fan, J
   Zhang, X
   Shi, QF
   Guo, Y
   Wang, ZW
   Ma, DS
   Han, JF
AF Xiong, Xiaolu
   Yin, Kangjie
   Bai, Jiangyue
   Zhu, Peng
   Fan, Jing
   Zhang, Xu
   Shi, Qingfan
   Guo, Yao
   Wang, Zhiwei
   Ma, Dashuai
   Han, Junfeng
TI Ordered Assembly of DNA on Topological Insulator Bi2Se3 and
   Octadecylamine for a Sensitive Biosensor
SO LANGMUIR
RI Ma, Da-Shuai/AAE-3235-2022
OI Ma, Da-Shuai/0000-0003-4982-0483; Zhang, Xu/0000-0001-6052-3426
SN 0743-7463
PD MAR 28
PY 2023
VL 39
IS 12
BP 4466
EP 4474
DI 10.1021/acs.langmuir.3c00146
UT WOS:000958829300001
PM 36929878
ER

PT J
AU Bartling, B
   Li, L
   Liu, CC
AF Bartling, Brandon
   Li, Lu
   Liu, Chung-Chiun
TI Detection of Adenosine Deaminase Activity with a Thick-Film
   Screen-Printed Ir/C Sensor to Detect Liver Disease
SO JOURNAL OF THE ELECTROCHEMICAL SOCIETY
SN 0013-4651
EI 1945-7111
PY 2010
VL 157
IS 4
BP J130
EP J134
DI 10.1149/1.3310078
UT WOS:000275586800096
ER

PT J
AU Iftikhar, FJ
   Shah, AF
   Wali, Q
   Kokab, T
AF Iftikhar, Faiza Jan
   Shah, Afzal
   Wali, Qamar
   Kokab, Tayyaba
TI Advancements in Nanofiber-Based Electrochemical Biosensors for
   Diagnostic Applications
SO BIOSENSORS-BASEL
RI Iftikhar, Faiza Jan/AAP-9844-2020
OI Iftikhar, Faiza Jan/0000-0002-8669-3711
EI 2079-6374
PD APR
PY 2023
VL 13
IS 4
AR 416
DI 10.3390/bios13040416
UT WOS:000979296800001
PM 37185491
ER

PT J
AU Osaki, S
   Espulgar, WV
   Wakida, S
   Saito, M
   Tamiya, E
AF Osaki, Shuto
   Espulgar, Wilfred Villariza
   Wakida, Shin-ichi
   Saito, Masato
   Tamiya, Eiichi
TI Optimization of electrochemical analysis for signal amplification in
   gold nanoparticle-probed immunoassays
SO ELECTROCHIMICA ACTA
RI OSAKI, Shuto/GYQ-5481-2022
OI OSAKI, Shuto/0000-0003-0136-2284
SN 0013-4686
EI 1873-3859
PD NOV 10
PY 2022
VL 432
AR 141180
DI 10.1016/j.electacta.2022.141180
EA SEP 2022
UT WOS:000861211900001
ER

PT J
AU Arotiba, OA
   Ignaszak, A
   Malgas, R
   Al-Ahmed, A
   Baker, PGL
   Mapolie, SF
   Iwuoha, EI
AF Arotiba, Omotayo A.
   Ignaszak, Anna
   Malgas, Rehana
   Al-Ahmed, Amir
   Baker, Priscilla G. L.
   Mapolie, Selwyn F.
   Iwuoha, Emmanuel I.
TI An electrochemical DNA biosensor developed on novel multinuclear
   nickel(II) salicylaldimine metallodendrimer platform
SO ELECTROCHIMICA ACTA
CT 10th International Symposium on Polymer Electrolytes
CY OCT 15-19, 2006
CL Foz do Iguaco, BRAZIL
RI Iwuoha, Emmanuel/B-9142-2017; Al-Ahmed, Amir/B-4489-2011; Arotiba,
   Omotayo A/B-4946-2011; Mapolie, Selwyn/AAA-3138-2019
OI Iwuoha, Emmanuel/0000-0001-6102-0433; Arotiba, Omotayo
   A/0000-0002-8227-8684; Mapolie, Selwyn/0000-0001-6891-0412; Baker,
   Priscilla/0000-0002-8878-2670
SN 0013-4686
EI 1873-3859
PD DEC 31
PY 2007
VL 53
IS 4
SI SI
BP 1689
EP 1696
DI 10.1016/j.electacta.2007.08.016
UT WOS:000251759900040
ER

PT J
AU Nandini, S
   Nalini, S
   Manjunatha, R
   Shanmugam, S
   Melo, JS
   Suresh, GS
AF Nandini, Seetharamaiah
   Nalini, Seetharamaiah
   Manjunatha, Revanasiddappa
   Shanmugam, Sangaraju
   Melo, Jose Savio
   Suresh, Gurukar Shivappa
TI Electrochemical biosensor for the selective determination of hydrogen
   peroxide based on the co-deposition of palladium, horseradish peroxidase
   on functionalized-graphene modified graphite electrode as composite
SO JOURNAL OF ELECTROANALYTICAL CHEMISTRY
RI S, Suresh G/AAG-1708-2020; Shanmugam, Sangaraju/B-9512-2008; s,
   s/HIK-1178-2022; Nandini, Seetharamaiah/AAA-8977-2020; Shanmugam,
   Sangaraju/AAD-6951-2019; s, s/GYR-2278-2022; s, s/HHD-0404-2022; QI,
   DANDAN/GVR-9324-2022
OI S, Suresh G/0000-0003-4077-5161; Shanmugam,
   Sangaraju/0000-0001-6295-2718; Revanasiddappa,
   Manjunatha/0000-0003-0457-1997
SN 1572-6657
EI 1873-2569
PD JAN 15
PY 2013
VL 689
BP 233
EP 242
DI 10.1016/j.jelechem.2012.11.004
UT WOS:000317161300033
ER

PT J
AU Liu, XQ
   Yan, R
   Zhu, J
   Huo, XH
   Wang, XH
AF Liu, Xiaoqiang
   Yan, Rui
   Zhu, Jie
   Huo, Xiaohe
   Wang, Xinhai
TI DEVELOPMENT OF A PHOTOELECTROCHEMICAL LACTIC DEHYDROGENASE BIOSENSOR
   USING MULTI-WALL CARBON NANOTUBE -TIO2 NANOPARTICLE COMPOSITE AS
   COENZYME REGENERATION TOOL
SO ELECTROCHIMICA ACTA
RI liu, xiaoqiang/T-6269-2019
SN 0013-4686
EI 1873-3859
PD AUG 10
PY 2015
VL 173
BP 260
EP 267
DI 10.1016/j.electacta.2015.05.059
UT WOS:000356674900033
ER

PT J
AU Sezginturk, MK
   Dinckaya, E
AF Sezginturk, Mustafa Kemal
   Dinckaya, Erhan
TI beta-galactosidase Determination by an Electrochemical Biosensor
   Mediated with Ferrocene
SO ARTIFICIAL CELLS BLOOD SUBSTITUTES AND BIOTECHNOLOGY
RI Sezgintürk, Mustafa Kemal/AAY-1439-2021; DİNÇKAYA, ERHAN/AAG-7096-2021
SN 1073-1199
PD OCT
PY 2011
VL 39
IS 5
BP 267
EP 273
DI 10.3109/10731199.2011.559644
UT WOS:000294740300001
PM 21338333
ER

PT J
AU Kocabay, O
   Emregul, E
   Aydin, SS
   Aras, S
AF Kocabay, Ozge
   Emregul, Emel
   Aydin, Semra Soydan
   Aras, Sumer
TI Detection of superoxide radicals in tomato plants exposed to salinity,
   drought, cold and heavy metal stress using CMC-G-SOD biosensor
SO ARTIFICIAL CELLS NANOMEDICINE AND BIOTECHNOLOGY
RI Emregul, Emel/AAI-1136-2020; okay, aybüke/HTN-7996-2023; Aras,
   Sumer/ABA-1438-2021; Aras, Sumer/ABG-1206-2021
OI Emregul, Emel/0000-0002-7892-6730; 
SN 2169-1401
EI 2169-141X
PD OCT
PY 2013
VL 41
IS 5
BP 352
EP 358
DI 10.3109/10731199.2012.717944
UT WOS:000325095600011
PM 23030273
ER

PT J
AU Tu, DD
   He, Y
   Rong, YZ
   Wang, Y
   Li, G
AF Tu, Dandan
   He, Yu
   Rong, Yuanzhen
   Wang, You
   Li, Guang
TI Disposable L-lactate biosensor based on a screen-printed carbon
   electrode enhanced by graphene
SO MEASUREMENT SCIENCE AND TECHNOLOGY
RI Tu, Dandan/ACM-5183-2022
OI Tu, Dandan/0000-0003-3827-6486
SN 0957-0233
EI 1361-6501
PD APR
PY 2016
VL 27
IS 4
AR 045108
DI 10.1088/0957-0233/27/4/045108
UT WOS:000372582300016
ER

PT J
AU Cai, XX
   Liu, CX
   Liu, HM
   Guo, ZH
   Liu, JT
AF Cai, Xinxia
   Liu, Chunxiu
   Liu, Hongmin
   Guo, Zonghui
   Liu, Juntao
TI Optimization of electrochemical total creatine kinase Biosensors based
   on three-au-electrode
SO ELECTROANALYSIS
OI cai, xin xia/0000-0001-5997-7252
SN 1040-0397
EI 1521-4109
PD AUG
PY 2007
VL 19
IS 16
BP 1689
EP 1694
DI 10.1002/elan.200603915
UT WOS:000249057800006
ER

PT J
AU Mintz-Hemed, N
   Yoetz-Kopelman, T
   Convertino, A
   Freeman, A
   Shacham-Diamand, Y
AF Mintz-Hemed, Nofar
   Yoetz-Kopelman, Tal
   Convertino, Annalisa
   Freeman, Amihay
   Shacham-Diamand, Yosi
TI Whole-Cell Electrochemical Biosensor Integrating Microbes with Si
   Nanowire-Forest
SO JOURNAL OF THE ELECTROCHEMICAL SOCIETY
RI Convertino, Annalisa/O-6853-2019; Shacham, Yosi/AAK-6983-2021
OI Convertino, Annalisa/0000-0002-9426-8352; Shacham,
   Yosi/0000-0003-2033-3040
SN 0013-4651
EI 1945-7111
PY 2017
VL 164
IS 6
BP B253
EP B257
DI 10.1149/2.1471706jes
UT WOS:000401607500079
ER

PT J
AU Mejri, MB
   Marrakchi, M
   Baccar, H
   Helali, S
   Aouni, M
   Hamdi, M
   Jaffrezic-Renault, N
   Abdelghani, A
AF Mejri, M. B.
   Marrakchi, M.
   Baccar, H.
   Helali, S.
   Aouni, M.
   Hamdi, M.
   Jaffrezic-Renault, N.
   Abdelghani, A.
TI Electrochemical Impedance Spectroscopy for Specific Detection of
   Enterovirus
SO SENSOR LETTERS
CT 6th Maghreb-Europe Meeting on Materials and Their Applications for
   Devices and Physical, Chemical and Biological Sensors
CY OCT 30-NOV 01, 2008
CL Rabat, MOROCCO
RI Marrakchi, Mouna/AAS-6981-2020; Marrakchi, Mouna/J-8309-2013; helali,
   saloua/HLQ-0421-2023; Jaffrezic-Renault, Nicole J/J-4154-2017; Adnane,
   Abdelghani/HSG-4077-2023
OI Jaffrezic-Renault, Nicole J/0000-0003-1354-9273; Hamdi,
   Moktar/0000-0002-9393-7972; Marrakchi, Mouna/0000-0001-9252-3172;
   Helali, Saloua/0000-0002-2686-0987; helali, saloua/0000-0001-9224-355X;
   Adnane, Abdelghani/0000-0001-9613-326X
SN 1546-198X
EI 1546-1971
PD OCT
PY 2009
VL 7
IS 5
SI SI
BP 896
EP 899
DI 10.1166/sl.2009.1168
UT WOS:000273719400045
ER

PT J
AU Wang, BY
   Gu, BC
   Wang, GJ
   Yang, YH
   Wu, CC
AF Wang, Bing-Yu
   Gu, Bien-Chen
   Wang, Gou-Jen
   Yang, Yuan-Han
   Wu, Chia-Che
TI Detection of Amyloid-beta(1-42) Aggregation With a Nanostructured
   Electrochemical Sandwich Immunoassay Biosensor
SO FRONTIERS IN BIOENGINEERING AND BIOTECHNOLOGY
RI Wu, Chia-Che/AAZ-7079-2021
OI Wu, Chia-Che/0000-0002-7735-4953
SN 2296-4185
PD MAR 16
PY 2022
VL 10
AR 853947
DI 10.3389/fbioe.2022.853947
UT WOS:000784302200001
PM 35372290
ER

PT J
AU Eltzov, E
   Cosnier, S
   Marks, RS
AF Eltzov, Evgeni
   Cosnier, Serge
   Marks, Robert S.
TI Biosensors based on combined optical and electrochemical transduction
   for molecular diagnostics
SO EXPERT REVIEW OF MOLECULAR DIAGNOSTICS
RI Cosnier, Serge/M-7712-2013; Eltzov, Evgeni/AAG-9331-2020; Cosnier,
   Serge/AAR-5671-2020; MARKS, ROBERT/AAS-4746-2020
OI Cosnier, Serge/0000-0002-8290-4374; Marks, Robert/0000-0002-9697-3805
SN 1473-7159
EI 1744-8352
PD JUN
PY 2011
VL 11
IS 5
BP 533
EP 546
DI 10.1586/ERM.11.38
UT WOS:000292420500014
PM 21707461
ER

PT J
AU Sanchez, S
   Pumera, M
   Cabruja, E
   Fabregas, E
AF Sanchez, Samuel
   Pumera, Martin
   Cabruja, Enric
   Fabregas, Esteve
TI Carbon nanotube/polysulfone composite screen-printed electrochemical
   enzyme biosensors
SO ANALYST
RI Sanchez, Samuel/B-6803-2015; Cabruja, Enric/C-3439-2011; Pumera,
   Martin/F-2724-2010; Fàbregas, Esteve/G-1246-2016; Sánchez,
   Samuel/HJI-9489-2023
OI Sanchez, Samuel/0000-0002-5845-8941; Cabruja, Enric/0000-0003-4505-6465;
   Pumera, Martin/0000-0001-5846-2951; Fàbregas,
   Esteve/0000-0003-4681-4918; Sanchez, Samuel/0000-0001-9713-9997
SN 0003-2654
EI 1364-5528
PY 2007
VL 132
IS 2
BP 142
EP 147
DI 10.1039/b609137g
UT WOS:000243789800010
PM 17260074
ER

PT J
AU Wei, KM
   Sun, JD
   Gao, Q
   Yang, XX
   Ye, YL
   Ji, J
   Sun, XL
AF Wei, Kaimin
   Sun, Jiadi
   Gao, Qing
   Yang, Xingxing
   Ye, Yongli
   Ji, Jian
   Sun, Xiulan
TI 3D "honeycomb" cell/carbon nanofiber/gelatin methacryloyl (GelMA)
   modified screen-printed electrode for electrochemical assessment of the
   combined toxicity of deoxynivalenol family mycotoxins
SO BIOELECTROCHEMISTRY
SN 1567-5394
EI 1878-562X
PD JUN
PY 2021
VL 139
AR 107743
DI 10.1016/j.bioelechem.2021.107743
EA JAN 2021
UT WOS:000649396100003
PM 33524655
ER

PT J
AU Secondo, LE
   Avrutin, V
   Ozgur, U
   Topsakal, E
   Lewinski, NA
AF Secondo, Lynn E.
   Avrutin, Vitaliy
   Ozgur, Umit
   Topsakal, Erdem
   Lewinski, Nastassja A.
TI Real-time monitoring of cellular oxidative stress during aerosol
   sampling: a proof of concept study
SO DRUG AND CHEMICAL TOXICOLOGY
RI Lewinski, Nastassja/N-1371-2014
OI Lewinski, Nastassja/0000-0002-9335-9949
SN 0148-0545
EI 1525-6014
PD MAR 4
PY 2022
VL 45
IS 2
BP 767
EP 774
DI 10.1080/01480545.2020.1774774
EA JUN 2020
UT WOS:000545169400001
PM 32529856
ER

PT J
AU Zhao, FN
   Yao, Y
   Jiang, CM
   Shao, YZ
   Barcelo, D
   Ying, YB
   Ping, JF
AF Zhao, Fengnian
   Yao, Yao
   Jiang, Chengmei
   Shao, Yuzhou
   Barcelo, Damia
   Ying, Yibin
   Ping, Jianfeng
TI Self-reduction bimetallic nanoparticles on ultrathin MXene nanosheets as
   functional platform for pesticide sensing
SO JOURNAL OF HAZARDOUS MATERIALS
RI BARCELO, DAMIA/O-4558-2016; Ying, Yibin/H-6839-2013; Ping,
   Jianfeng/C-3088-2011
OI BARCELO, DAMIA/0000-0002-8873-0491; Ying, Yibin/0000-0002-3392-9380;
   Yao, Yao/0000-0003-3068-766X; Zhao, Fengnian/0000-0003-2304-7293; Ping,
   Jianfeng/0000-0002-0579-9830
SN 0304-3894
EI 1873-3336
PD FEB 15
PY 2020
VL 384
AR 121358
DI 10.1016/j.jhazmat.2019.121358
UT WOS:000535561100112
PM 31600694
ER

PT J
AU El-Moghazy, AY
   Wisuthiphaet, N
   Yang, X
   Sun, G
   Nitin, N
AF El-Moghazy, Ahmed Y.
   Wisuthiphaet, Nicharee
   Yang, Xu
   Sun, Gang
   Nitin, Nitin
TI Electrochemical biosensor based on genetically engineered bacteriophage
   T7 for rapid detection of Escherichia coli on fresh produce
SO FOOD CONTROL
RI El-Moghazy, Ahmed/AAE-3442-2019
SN 0956-7135
EI 1873-7129
PD MAY
PY 2022
VL 135
AR 108811
DI 10.1016/j.foodcont.2022.108811
EA JAN 2022
UT WOS:000766368000008
ER

PT J
AU Ozcan, B
   Sezginturk, MK
AF Ozcan, Burcu
   Sezginturk, Mustafa Kemal
TI A novel label free immunosensor based on single-use ITO-PET electrodes
   for detection MAGE1 protein
SO JOURNAL OF ELECTROANALYTICAL CHEMISTRY
RI Özcan, Burcu/AAY-1451-2021; Özcan, Burcu/HJY-2922-2023; Sezgintürk,
   Mustafa Kemal/AAY-1439-2021
OI Özcan, Burcu/0000-0002-5123-5972; 
SN 1572-6657
EI 1873-2569
PD MAY 1
PY 2017
VL 792
BP 31
EP 38
DI 10.1016/j.jelechem.2017.03.036
UT WOS:000403634500005
ER

PT J
AU Safavieh, M
   Ahmed, MU
   Tolba, M
   Zourob, M
AF Safavieh, Mohammadali
   Ahmed, Minhaz Uddin
   Tolba, Mona
   Zourob, Mohammed
TI Microfluidic electrochemical assay for rapid detection and
   quantification of Escherichia coli
SO BIOSENSORS & BIOELECTRONICS
RI Ahmed, Minhaz Uddin/B-8803-2012; Safavieh, Mohammadali/A-3259-2013
OI Ahmed, Minhaz Uddin/0000-0002-8267-8506; Safavieh,
   Mohammadali/0000-0002-8929-1902
SN 0956-5663
EI 1873-4235
PD JAN 15
PY 2012
VL 31
IS 1
BP 523
EP 528
DI 10.1016/j.bios.2011.11.032
UT WOS:000300468400082
PM 22177893
ER

PT J
AU Yang, T
   Zhou, N
   Zhang, YC
   Zhang, W
   Jiao, K
   Li, GC
AF Yang, Tao
   Zhou, Na
   Zhang, Yongchun
   Zhang, Wei
   Jiao, Kui
   Li, Guicun
TI Synergistically improved sensitivity for the detection of specific DNA
   sequences using polyaniline nanofibers and multi-walled carbon nanotubes
   composites
SO BIOSENSORS & BIOELECTRONICS
RI Zhang, Yongchun/Q-2364-2016
OI Zhang, Yongchun/0000-0002-8289-0750
SN 0956-5663
EI 1873-4235
PD MAR 15
PY 2009
VL 24
IS 7
BP 2165
EP 2170
DI 10.1016/j.bios.2008.11.011
UT WOS:000264791000058
PM 19131238
ER

PT J
AU Chen, C
   Chang, Z
   Yang, LZ
   Zhang, F
   He, PG
   Fang, YZ
AF Chen Chen
   Chang Zhu
   Yang Li-Zhu
   Zhang Fan
   He Pin-Gang
   Fang Yu-Zhi
TI Electrochemical Recognition of Biomolecule Through DNA Homogenous
   Hybridization Based on Host-guest Recognition Technique
SO CHINESE JOURNAL OF ANALYTICAL CHEMISTRY
SN 0253-3820
PD JUL
PY 2013
VL 41
IS 7
BP 973
EP 978
DI 10.1016/S1872-2040(13)60664-7
UT WOS:000324468800001
ER

PT J
AU Li, Y
   Han, R
   Chen, M
   Zhang, LY
   Wang, GX
   Luo, XL
AF Li, Yang
   Han, Rui
   Chen, Min
   Zhang, Leyao
   Wang, Guixiang
   Luo, Xiliang
TI Bovine Serum Albumin-Cross-Linked Polyaniline Nanowires for Ultralow
   Fouling and Highly Sensitive Electrochemical Protein Quantification in
   Human Serum Samples
SO ANALYTICAL CHEMISTRY
RI Luo, Xiliang/B-4764-2008
OI Luo, Xiliang/0000-0001-6075-7089
SN 0003-2700
EI 1520-6882
PD MAR 9
PY 2021
VL 93
IS 9
BP 4326
EP 4333
DI 10.1021/acs.analchem.1c00089
EA FEB 2021
UT WOS:000627639900025
PM 33636076
ER

PT J
AU Sun, W
   Zhang, YY
   Hu, AH
   Lu, YX
   Shi, F
   Lei, BX
   Sun, ZF
AF Sun, Wei
   Zhang, Yuanyuan
   Hu, Anhui
   Lu, Yongxi
   Shi, Fan
   Lei, Bingxin
   Sun, Zhenfan
TI Electrochemical DNA Biosensor Based on Partially Reduced Graphene Oxide
   Modified Carbon Ionic Liquid Electrode for the Detection of Transgenic
   Soybean A2704-12 Gene Sequence
SO ELECTROANALYSIS
RI sun, wei/GYU-5320-2022; Zhou, Yu/HHN-3071-2022; Lei,
   Bing-Xin/G-4751-2012; Zhou, Yujie/HZI-3990-2023; ZHOU, yf/IAO-5497-2023
OI Lei, Bing-Xin/0000-0002-4538-6117; Sun, Wei/0000-0002-9923-7328
SN 1040-0397
EI 1521-4109
PD JUN
PY 2013
VL 25
IS 6
BP 1417
EP 1424
DI 10.1002/elan.201300069
UT WOS:000320193100012
ER

PT J
AU Wang, X
   Lu, XB
   Chen, JP
AF Wang, Xue
   Lu, Xianbo
   Chen, Jiping
TI Development of biosensor technologies for analysis of environmental
   contaminants
SO TRENDS IN ENVIRONMENTAL ANALYTICAL CHEMISTRY
RI lu, xianbo/F-4363-2011
OI lu, xianbo/0000-0003-3983-7812
SN 2214-1588
PD MAY
PY 2014
VL 2
BP 25
EP 32
DI 10.1016/j.teac.2014.04.001
UT WOS:000432209300003
ER

PT J
AU Zukauskas, S
   Rucinskiene, A
   Ratautaite, V
   Ramanaviciene, A
   Pilvenyte, G
   Bechelany, M
   Ramanavicius, A
AF Zukauskas, Sarunas
   Rucinskiene, Alma
   Ratautaite, Vilma
   Ramanaviciene, Almira
   Pilvenyte, Greta
   Bechelany, Mikhael
   Ramanavicius, Arunas
TI Electrochemical Biosensor for the Determination of Specific Antibodies
   against SARS-CoV-2 Spike Protein
SO INTERNATIONAL JOURNAL OF MOLECULAR SCIENCES
RI Ratautaite, Vilma/E-1060-2012; bechelany, mikhael/G-7556-2011
OI Ratautaite, Vilma/0000-0002-9931-4397; Zukauskas,
   Sarunas/0000-0002-2957-3123; Pilvenyte, Greta/0000-0002-1895-0130;
   Ramanaviciene, Almira/0000-0001-5864-0359; Ramanavicius,
   Arunas/0000-0002-0885-3556; bechelany, mikhael/0000-0002-2913-2846
EI 1422-0067
PD JAN
PY 2023
VL 24
IS 1
AR 718
DI 10.3390/ijms24010718
UT WOS:000909323300001
PM 36614164
ER

PT J
AU Kim, BS
   Kim, GW
   Heo, NS
   Kim, MS
   Yang, KS
   Lee, SY
   Park, TJ
AF Kim, Bong Suk
   Kim, Gi Wook
   Heo, Nam Su
   Kim, Myung Sun
   Yang, Ki Sung
   Lee, Sang Yup
   Park, Tae Jung
TI Development of a portable biosensor system for pesticide detection on a
   metal chip surface integrated with wireless communication
SO FOOD SCIENCE AND BIOTECHNOLOGY
RI Lee, Sang Yup/C-1526-2011
OI Lee, Sang Yup/0000-0003-0599-3091
SN 1226-7708
EI 2092-6456
PD APR
PY 2015
VL 24
IS 2
BP 743
EP 750
DI 10.1007/s10068-015-0096-x
UT WOS:000351862100046
ER

PT J
AU Lu, XB
   Wang, X
   Wu, LD
   Wu, LX
   Dhanjai
   Fu, L
   Gao, Y
   Chen, JP
AF Lu, Xianbo
   Wang, Xue
   Wu, Lidong
   Wu, Lingxia
   Dhanjai
   Fu, Lei
   Gao, Yuan
   Chen, Jiping
TI Response Characteristics of Bisphenols on a Metal-Organic
   Framework-Based Tyrosinase Nanosensor
SO ACS APPLIED MATERIALS & INTERFACES
RI , DHANJAI/K-3863-2019; lu, xianbo/F-4363-2011
OI , DHANJAI/0000-0001-7164-7280; lu, xianbo/0000-0003-3983-7812; wu,
   lidong/0000-0002-6397-6516
SN 1944-8244
PD JUN 29
PY 2016
VL 8
IS 25
BP 16533
EP 16539
DI 10.1021/acsami.6b05008
UT WOS:000378984800076
PM 27281291
ER

EF
