# Supplementary material for: Hotspots and trends of electrochemical biosensor technology: a bibliometric analysis from 2003 to 2023
Source: RSC Adv. 2023 Oct 19;13(44):30704–17. doi: 10.1039/d3ra05889a (PMC10585615; doi:10.1039/d3ra05889a)
Supplement: RA-013-D3RA05889A-s001 [file RA-013-D3RA05889A-s001.zip › data-7.xlsx]

FN Clarivate Analytics Web of Science
VR 1.0
PT J
AU Borghol, N
   Mora, L
   Jouenne, T
   Jaffezic-Renault, N
   Sakly, N
   Duncan, AC
   Chevalier, Y
   Lejeune, P
   Othmane, A
AF Borghol, N.
   Mora, L.
   Jouenne, T.
   Jaffezic-Renault, N.
   Sakly, N.
   Duncan, A. C.
   Chevalier, Y.
   Lejeune, P.
   Othmane, A.
TI Monitoring of E. coli Immobilization on Modified Gold Electrode: A New
   Bacteria-based Glucose Sensor
SO BIOTECHNOLOGY AND BIOPROCESS ENGINEERING
LA English
DT Article
DE E. coli; immobilization; biosensor; electrochemical impedance
   spectroscopy
ID SELF-ASSEMBLED MONOLAYERS; ELECTROCHEMICAL IMPEDANCE SPECTROSCOPY;
   SURFACE-PLASMON RESONANCE; IMMUNOSENSOR; CELLS; CAPACITANCE; ATTACHMENT;
   ANTIBODIES; BIOSENSORS; THICKNESS
AB Electrochemical impedance spectroscopy (EIS) technique has proved to be an effective method for monitoring the immobilization of various bioactive species such as enzymes, DNA, whole cells, and so forth. In this work we describe the development of an electrochemical whole cell based biosensor. Biotinylated fluorescent E. coli are immobilized onto a cysteamine, Sulfo-NHS-LC-biotin, and avidin modified gold electrodes. Immobilized bacteria are clearly observed using confocal microscopy. Electrochemical measurements are based on the charge-transfer kinetics of [Fe (CN)(6)](3-/4-) redox couple. The experimental impedance data were modelised with a computer. SAM assembly and the subsequent immobilization of bacteria on the gold bare electrodes greatly increased the electron-transfer resistance (Re,) and reduced the constant phase element (CPE). It's interesting to note, the hard immobilization of bacteria on the surface of electrode and do not remove during measurements. The effect of glucose addition was studied in the range of 10(-7) mu M to 10 mu M. The relation between the evolution of Re, and D-glucose concentration was found to be linear for values ranging from 10(-5) mu M to 10(-1) mu M and reached saturation for higher concentrations. Such biosensor could be applied to a more fundamental study of cell metabolism and drugs effect.
C1 [Borghol, N.; Othmane, A.] Fac Med Monastir, Biophys Lab, Monastir 5019, Tunisia.
   [Mora, L.] Univ Paris 13, Inst Galilee, INSERM, Lab Bioingn Polymeres Cardiovasc,U698, F-93430 Villetaneuse, France.
   [Jouenne, T.; Duncan, A. C.] Fac Sci Rouen, CNRS, FRE 3101, Plateau Prote IFRMP 23, F-76821 Mont St Aignan, France.
   [Jaffezic-Renault, N.] UCBLI, LSA, F-69622 Villeurbanne, France.
   [Sakly, N.] Fac Sci Monastir, Lab Phys Chim Interfaces, Monastir 5000, Tunisia.
   [Chevalier, Y.] CNRS, UMR 5007, UCBLI, LAGEP, F-69622 Villeurbanne, France.
   [Borghol, N.; Lejeune, P.] INSA Lyon, CNRS UMR 5122, Unite Microbiol & Genet, F-69622 Villeurbanne, France.
C3 Universite de Monastir; Institut National de la Sante et de la Recherche
   Medicale (Inserm); Universite Paris 13; Centre National de la Recherche
   Scientifique (CNRS); Universite de Rouen Normandie; UDICE-French
   Research Universities; Universite Claude Bernard Lyon 1; Universite de
   Monastir; Centre National de la Recherche Scientifique (CNRS); CNRS -
   Institute for Engineering & Systems Sciences (INSIS); UDICE-French
   Research Universities; Universite Claude Bernard Lyon 1; Institut
   National des Sciences Appliquees de Lyon - INSA Lyon
RP Borghol, N (通讯作者)，Fac Med Monastir, Biophys Lab, Monastir 5019, Tunisia.
EM Ali.Othmane@fmm.rnu.tn
RI Chevalier, Yves/AAR-9858-2020
OI Chevalier, Yves/0000-0002-7526-5658; jouenne,
   thierry/0000-0003-0994-9944
FU Region Rhones-Alpes (France); CMCU [05S0812]
FX We would like to acknowledge the Region Rhones-Alpes (France) through
   MIRA Program and CMCU (cooperation program No. 05S0812) for financial
   support.
CR Chaki NK, 2002, BIOSENS BIOELECTRON, V17, P1, DOI 10.1016/S0956-5663(01)00277-9
   Cho SB, 2007, BIOSENS BIOELECTRON, V22, P1764, DOI 10.1016/j.bios.2006.08.028
   Choi JW, 2005, BIOSENS BIOELECTRON, V20, P2300, DOI 10.1016/j.bios.2004.11.019
   Choi SH, 2005, BIOSENS BIOELECTRON, V21, P378, DOI 10.1016/j.bios.2004.07.037
   Corbisier P, 1999, ANAL CHIM ACTA, V387, P235, DOI 10.1016/S0003-2670(98)00725-9
   Corbisier P, 1996, ENVIRON TOXIC WATER, V11, P171, DOI 10.1002/(SICI)1098-2256(1996)11:3<171::AID-TOX1>3.3.CO;2-Z
   Cui XL, 1999, J ELECTROANAL CHEM, V470, P9, DOI 10.1016/S0022-0728(99)00201-6
   Darain F, 2004, BIOSENS BIOELECTRON, V19, P1245, DOI 10.1016/j.bios.2003.11.014
   Degiorgi CF, 2002, RADIAT PHYS CHEM, V63, P109, DOI 10.1016/S0969-806X(01)00490-X
   DELAMARCHE E, 1994, LANGMUIR, V10, P2869, DOI 10.1021/la00021a006
   Garcia-Belmonte G, 2004, ELECTROCHIM ACTA, V49, P3413, DOI 10.1016/j.electacta.2004.03.009
   Gu HY, 2001, J ELECTROANAL CHEM, V516, P119, DOI 10.1016/S0022-0728(01)00669-6
   Haugland R P, 1995, Methods Mol Biol, V45, P223, DOI 10.1385/0-89603-308-2:223
   Hofmann MC, 2005, SENSOR ACTUAT B-CHEM, V111, P370, DOI 10.1016/j.snb.2005.03.037
   Jaffrezic-Renault N., 2001, SENSORS-BASEL, V1, P60, DOI [10.3390/S10100060, DOI 10.3390/S10100060]
   Junter GA, 2004, BIOTECHNOL ADV, V22, P633, DOI 10.1016/j.biotechadv.2004.06.003
   Kong T, 2009, SENSOR ACTUAT B-CHEM, V138, P344, DOI 10.1016/j.snb.2009.01.002
   Luong JHT, 2001, ANAL CHEM, V73, P1844, DOI 10.1021/ac0011585
   MACDONALD JR, 1992, ANN BIOMED ENG, V20, P289, DOI 10.1007/BF02368532
   Malaquin L, 2004, MICROELECTRON ENG, V73-4, P887, DOI 10.1016/j.mee.2004.03.070
   Markovich I, 2000, J ELECTROANAL CHEM, V484, P194, DOI 10.1016/S0022-0728(00)00084-X
   Mrksich M, 1997, EXP CELL RES, V235, P305, DOI 10.1006/excr.1997.3668
   Munoz-Berbel X, 2007, ELECTROCHEM COMMUN, V9, P2654, DOI 10.1016/j.elecom.2007.08.011
   Navratilova I, 2004, BIOELECTROCHEMISTRY, V62, P11, DOI 10.1016/j.bioelechem.2003.10.004
   Parvanova-Mancheva T, 2009, BIOCHEM ENG J, V44, P208, DOI 10.1016/j.bej.2008.12.005
   PRIME KL, 1993, J AM CHEM SOC, V115, P10714, DOI 10.1021/ja00076a032
   RIKLIN A, 1995, ANAL CHEM, V67, P4118, DOI 10.1021/ac00118a014
   Ruan CM, 2002, ANAL CHEM, V74, P4814, DOI 10.1021/ac025647b
   Santhosh P, 2009, BIOELECTROCHEMISTRY, V75, P61, DOI 10.1016/j.bioelechem.2008.12.001
   Savitri D, 1999, BIOELECTROCH BIOENER, V48, P163, DOI 10.1016/S0302-4598(98)00227-X
   SPINKE J, 1993, J CHEM PHYS, V99, P7012, DOI 10.1063/1.465447
   Tan JL, 2002, LANGMUIR, V18, P519, DOI 10.1021/la011351+
   Thedinga E, 2007, TOXICOL APPL PHARM, V220, P33, DOI 10.1016/j.taap.2006.12.027
   Tlili C, 2003, ANAL CHEM, V75, P3340, DOI 10.1021/ac0340861
   vanHamersveld EH, 1997, BIOTECHNOL BIOENG, V56, P190, DOI 10.1002/(SICI)1097-0290(19971020)56:2<190::AID-BIT8>3.0.CO;2-K
   Vidal O, 1998, J BACTERIOL, V180, P2442, DOI 10.1128/JB.180.9.2442-2449.1998
   Vitalii S., 1997, J COLLOID INTERF SCI, V185, P94
   Wang CC, 2002, ANAL BIOANAL CHEM, V373, P803, DOI 10.1007/s00216-002-1389-5
   Wang MJ, 2004, BIOSENS BIOELECTRON, V19, P575, DOI 10.1016/S0956-5663(03)00252-5
   WILCHEK M, 1988, ANAL BIOCHEM, V171, P1, DOI 10.1016/0003-2697(88)90120-0
   Wink T, 1997, ANALYST, V122, pR43, DOI 10.1039/a606964i
   Yang LJ, 2004, ANAL CHEM, V76, P1107, DOI 10.1021/ac0352575
   Yang LJ, 2003, BIOSENS BIOELECTRON, V19, P495, DOI 10.1016/S0956-5663(03)00229-X
NR 43
TC 12
Z9 13
U1 0
U2 45
PU KOREAN SOC BIOTECHNOLOGY & BIOENGINEERING
PI SEOUL
PA KOREAN SCIENCE TECHNOLOGY CENTER, #704 YEOGSAM-DONG, KANGNAM-KU, SEOUL
   135-703, SOUTH KOREA
SN 1226-8372
EI 1976-3816
J9 BIOTECHNOL BIOPROC E
JI Biotechnol. Bioprocess Eng.
PD MAR-APR
PY 2010
VL 15
IS 2
BP 220
EP 228
DI 10.1007/s12257-009-0146-4
PG 9
WC Biotechnology & Applied Microbiology
WE Science Citation Index Expanded (SCI-EXPANDED)
SC Biotechnology & Applied Microbiology
GA 592OG
UT WOS:000277388300004
DA 2023-06-30
ER

PT J
AU Yan, L
   Luo, CH
   Cheng, W
   Mao, W
   Zhang, DC
   Ding, SJ
AF Yan, Li
   Luo, Caihui
   Cheng, Wei
   Mao, Wei
   Zhang, Decai
   Ding, Shijia
TI A simple and sensitive electrochemical aptasensor for determination of
   Chloramphenicol in honey based on target-induced strand release
SO JOURNAL OF ELECTROANALYTICAL CHEMISTRY
LA English
DT Article
DE Aptamer; Electrochemical biosensor; Chloramphenicol
ID LIQUID-CHROMATOGRAPHY; GAS-CHROMATOGRAPHY; FLORFENICOL AMINE; RESIDUES;
   THIAMPHENICOL; SHRIMP; IMMUNOSENSOR; EXTRACTION; BIOSENSOR; SENSORS
AB A novel electrochemical aptasensor for highly sensitive detection of Chloramphenicol (CAP) in honey was successfully developed based on target-induced strand release (TISR). CAP aptamer was immobilized on electrode and then hybridized with the complementary biotinylated detection probe to form aptamer/DNA duplex. In the presence of CAP, the TISR resulted in the dissociation of biotinylated detection probe from the electrode. Then the binding of streptavidin-alkaline phosphatase (ST-AP) to the remaining biotinylated detection probe led to enzyme-amplified electrochemical signal, which decreased with the increase of CAP concentration. Under optimal conditions, the electrochemical signal was linear with the logarithm of CAP concentrations in the range from 1 nM to 1000 nM with the detection limit of 0.29 nM of CAP. In addition, the designed strategy allowed the direct analysis of real honey samples and the results showed a good agreement with conventional LC-MS/MS method. (C) 2012 Elsevier B.V. All rights reserved.
C1 [Yan, Li; Luo, Caihui; Zhang, Decai; Ding, Shijia] Chongqing Med Univ, Coll Lab Med, Minist Educ China, Key Lab Clin Lab Diagnost, Chongqing 400016, Peoples R China.
   [Cheng, Wei] Chongqing Med Univ, Affiliated Hosp 1, Mol Oncol & Epigenet Lab, Chongqing 400016, Peoples R China.
   [Mao, Wei] Chongqing Blood Ctr, Chongqing 400015, Peoples R China.
C3 Chongqing Medical University; Ministry of Education, China; Chongqing
   Medical University
RP Ding, SJ (通讯作者)，Chongqing Med Univ, Coll Lab Med, Minist Educ China, Key Lab Clin Lab Diagnost, Chongqing 400016, Peoples R China.
EM dingshijia@163.com
RI Cheng, Wei/M-8264-2016
OI Cheng, Wei/0000-0002-1921-9761
FU National Natural Science Foundation of China [21075141, 81101638]
FX This work was supported by the National Natural Science Foundation of
   China (21075141 and 81101638).
CR [Anonymous], 2003, OFF J EUR COMMUN L, VL71, P17
   Baines IC, 2006, DRUG DISCOV TODAY, V11, P334, DOI 10.1016/j.drudis.2006.02.007
   Chakraborty B, 2009, J ELECTROANAL CHEM, V635, P75, DOI 10.1016/j.jelechem.2009.08.006
   ELLINGTON AD, 1990, NATURE, V346, P818, DOI 10.1038/346818a0
   Ferguson J, 2005, ANAL CHIM ACTA, V529, P109, DOI 10.1016/j.aca.2004.11.042
   Forti AF, 2005, ANAL CHIM ACTA, V529, P257, DOI 10.1016/j.aca.2004.10.059
   HOLT D, 1993, ADVERSE DRUG REACT T, V12, P83
   Hua M, 2011, J ELECTROANAL CHEM, V662, P306, DOI 10.1016/j.jelechem.2011.08.017
   HUMMERT C, 1995, J CHROMATOGR B, V668, P53, DOI 10.1016/0378-4347(95)00072-Q
   Karaseva NA, 2012, TALANTA, V93, P44, DOI 10.1016/j.talanta.2011.12.047
   Kasten MJ, 1999, MAYO CLIN PROC, V74, P825, DOI 10.4065/74.8.825
   Kim DK, 2008, ANAL BIOCHEM, V379, P1, DOI 10.1016/j.ab.2008.04.029
   Kim DM, 2010, BIOSENS BIOELECTRON, V25, P1781, DOI 10.1016/j.bios.2009.12.024
   Laurenson S, 2011, ANAL BIOCHEM, V410, P161, DOI 10.1016/j.ab.2010.10.038
   Lin JH, 2005, BIOSENS BIOELECTRON, V20, P1461, DOI 10.1016/j.bios.2004.05.008
   Lopez MI, 2008, J AGR FOOD CHEM, V56, P1553, DOI 10.1021/jf073236w
   Lu Y, 2008, ANAL CHEM, V80, P1883, DOI 10.1021/ac7018014
   Luo CH, 2012, ELECTROANAL, V24, P1186, DOI 10.1002/elan.201100700
   Mehta J, 2011, J BIOTECHNOL, V155, P361, DOI 10.1016/j.jbiotec.2011.06.043
   Nagata T, 1996, J AGR FOOD CHEM, V44, P1280, DOI 10.1021/jf950343u
   Nutiu R, 2003, J AM CHEM SOC, V125, P4771, DOI 10.1021/ja028962o
   Pfenning AP, 2000, J AOAC INT, V83, P26
   Ronning HT, 2006, J CHROMATOGR A, V1118, P226, DOI 10.1016/j.chroma.2006.03.099
   Shakila RJ, 2007, INNOV FOOD SCI EMERG, V8, P515, DOI 10.1016/j.ifset.2007.03.002
   SHALIT I, 1984, DRUGS, V28, P281, DOI 10.2165/00003495-198428040-00001
   Shen JZ, 2006, ANAL CHIM ACTA, V575, P262, DOI 10.1016/j.aca.2006.05.087
   Sheridan R, 2008, J AGR FOOD CHEM, V56, P3509, DOI 10.1021/jf800293m
   Thongchai W, 2010, TALANTA, V82, P560, DOI 10.1016/j.talanta.2010.05.007
   Tichoniuk M, 2010, BIOSENS BIOELECTRON, V26, P1618, DOI 10.1016/j.bios.2010.08.030
   Van De Riet JM, 2003, J AOAC INT, V86, P510
   Wang JL, 2009, J ELECTROANAL CHEM, V626, P1, DOI 10.1016/j.jelechem.2008.08.008
   Wang LL, 2008, ANAL CHIM ACTA, V619, P54, DOI 10.1016/j.aca.2008.01.026
   Xiao F, 2007, ANAL CHIM ACTA, V596, P79, DOI 10.1016/j.aca.2007.05.053
   Xiao Y, 2005, J AM CHEM SOC, V127, P17990, DOI 10.1021/ja056555h
   Yoshizumi J, 2008, ANALYST, V133, P323, DOI 10.1039/b719089c
   Zhu DB, 2010, BIOSENS BIOELECTRON, V26, P285, DOI 10.1016/j.bios.2010.06.028
NR 36
TC 67
Z9 72
U1 4
U2 152
PU ELSEVIER SCIENCE SA
PI LAUSANNE
PA PO BOX 564, 1001 LAUSANNE, SWITZERLAND
SN 1572-6657
EI 1873-2569
J9 J ELECTROANAL CHEM
JI J. Electroanal. Chem.
PD NOV 1
PY 2012
VL 687
BP 89
EP 94
DI 10.1016/j.jelechem.2012.10.016
PG 6
WC Chemistry, Analytical; Electrochemistry
WE Science Citation Index Expanded (SCI-EXPANDED)
SC Chemistry; Electrochemistry
GA 063DB
UT WOS:000312975300015
DA 2023-06-30
ER

PT J
AU Hassanain, WA
   Sivanesan, A
   Izake, EL
   Ayoko, GA
AF Hassanain, Waleed A.
   Sivanesan, Arumugam
   Izake, Emad L.
   Ayoko, Godwin A.
TI An electrochemical biosensor for the rapid detection of erythropoietin
   in blood
SO TALANTA
LA English
DT Article
DE Recombinant human erythropoietin; Disulfide bond reduction;
   Electrochemical biosensing; Nanostructured gold electrode;
   Chronoamperometry; DPV
ID GOLD NANOPARTICLES; NANOMATERIALS; PROTEINS; SECONDARY; SENSORS; AGENTS
AB A label free electrochemical detection method for the rapid detection of recombinant human erythropoietin (rhuEPO) has been developed. In this method, we modified the rhuEPO structure for its direct sensing without using a complex signal amplification strategy. The protein was selectively extracted from blood plasma sample using target-specific magnetic beads. After releasing rhuEPO from the magnetic beads, its disulfide bonds were electrochemically reduced and the protein was spontaneously assembled onto a nanostructured gold electrode via Au-S bonds formation. For electrochemical quantification, the reduced protein was desorbed from the electrode surface using differential pulse voltammetry (DPV). The desorption current was proportional to the concentration of rhuEPO in the range 1-1000 p.M. By cross-validating against ELISA, we found a 104.85 +/- 3.35% agreement between the results obtained using the electrochemical biosensor and ELISA. Therefore the developed method has a strong potential for the sensitive detection of rhuEPO doping in sports as well as its rapid screening and pathology labs.
C1 [Hassanain, Waleed A.; Izake, Emad L.; Ayoko, Godwin A.] Queensland Univ Technol, Sci & Engn Fac, Sch Chem Phys & Mech Engn, Nanotechnol & Mol Sci Discipline, 2 George St, Brisbane, Qld 4001, Australia.
   [Sivanesan, Arumugam] Metrohm Australia, 56 Buffalo Rd, Gladesville, NSW 2111, Australia.
C3 Queensland University of Technology (QUT)
RP Izake, EL (通讯作者)，Queensland Univ Technol, Sci & Engn Fac, Sch Chem Phys & Mech Engn, Nanotechnol & Mol Sci Discipline, 2 George St, Brisbane, Qld 4001, Australia.
EM e.kiriakous@qut.edu.au
RI Hassanain, Waleed A/AAD-7666-2022; Ayoko, Godwin A/I-9836-2012;
   Arumugam, Sivanesan/H-4230-2012
OI Hassanain, Waleed A/0000-0002-1533-4818; Ayoko,
   Godwin/0000-0001-8160-4209; Arumugam, Sivanesan/0000-0003-3553-2798;
   Kiriakous, Emad/0000-0003-1353-6827
FU Queensland University of Technology (QUT); QUT International HDR Tuition
   Fee Sponsorship; QUT
FX The authors thank Queensland University of Technology (QUT) for the
   award of QUT Postgraduate Research Award (QUTPRA) and QUT International
   HDR Tuition Fee Sponsorship to W.A. Hassanain. The authors also
   acknowledge QUT's support to access the Central Analytical Research
   Facility (CARF).
CR Agoston R, 2016, NANOMED-NANOTECHNOL, V12, P633, DOI 10.1016/j.nano.2015.11.003
   Bahadir EB, 2015, BIOSENS BIOELECTRON, V68, P62, DOI 10.1016/j.bios.2014.12.054
   Choi YE, 2010, SENSORS-BASEL, V10, P428, DOI 10.3390/s100100428
   Delanghe JR, 2008, AM J HEMATOL, V83, P237, DOI 10.1002/ajh.21081
   Deng WP, 2013, SCI REP-UK, V3, DOI 10.1038/srep01789
   Elliott S, 2008, BRIT J PHARMACOL, V154, P529, DOI 10.1038/bjp.2008.89
   Engert A, 2005, ANN ONCOL, V16, P1584, DOI 10.1093/annonc/mdi307
   Furst AL, 2014, P NATL ACAD SCI USA, V111, P14985, DOI 10.1073/pnas.1417351111
   Hassanain WA, 2017, BIOSENS BIOELECTRON, V91, P664, DOI 10.1016/j.bios.2017.01.032
   Jelkmann W, 2011, J PHYSIOL-LONDON, V589, P1251, DOI 10.1113/jphysiol.2010.195057
   Jolly P, 2016, SCI REP-UK, V6, DOI 10.1038/srep36719
   Li LP, 2014, ANAL BIOANAL CHEM, V406, P35, DOI 10.1007/s00216-013-7392-1
   Nam EJ, 2012, ANALYST, V137, P2011, DOI 10.1039/c2an15994e
   NARAYANAN SR, 1994, J CHROMATOGR A, V658, P237, DOI 10.1016/0021-9673(94)80018-9
   Palecek E, 2015, CHEM REV, V115, P2045, DOI 10.1021/cr500279h
   Perez JW, 2011, ANAL BIOCHEM, V410, P141, DOI 10.1016/j.ab.2010.11.033
   Pillai RG, 2010, LANGMUIR, V26, P269, DOI 10.1021/la9020838
   Pirici D, 2009, J HISTOCHEM CYTOCHEM, V57, P567, DOI 10.1369/jhc.2009.953240
   Putzbach W, 2013, SENSORS-BASEL, V13, P4811, DOI 10.3390/s130404811
   Sierra T, 2017, ELECTROPHORESIS, V38, P2695, DOI 10.1002/elps.201700167
   Sivanesan A, 2015, J NANOBIOTECHNOL, V13, DOI 10.1186/s12951-015-0102-8
   Sivanesan A, 2014, ELECTROCHEM COMMUN, V49, P103, DOI 10.1016/j.elecom.2014.10.007
   Thurmes PJ, 2006, EUR J HAEMATOL, V77, P57, DOI 10.1111/j.1600-0609.2006.00667.x
   Tokgoz B, 2002, RENAL FAILURE, V24, P315, DOI 10.1081/JDI-120005365
   VANOSS CJ, 1986, J CHROMATOGR, V376, P111, DOI 10.1016/S0378-4347(00)80828-2
   Yan YR, 2016, SCI REP-UK, V6, DOI 10.1038/srep18810
   Yang K, 2010, ANAL CHEM, V82, P9500, DOI 10.1021/ac102189e
   Zhang LQ, 2013, BIOSENS BIOELECTRON, V50, P217, DOI 10.1016/j.bios.2013.06.038
   Zhu CZ, 2015, ANAL CHEM, V87, P230, DOI 10.1021/ac5039863
NR 29
TC 11
Z9 11
U1 0
U2 49
PU ELSEVIER SCIENCE BV
PI AMSTERDAM
PA PO BOX 211, 1000 AE AMSTERDAM, NETHERLANDS
SN 0039-9140
EI 1873-3573
J9 TALANTA
JI Talanta
PD NOV 1
PY 2018
VL 189
BP 636
EP 640
DI 10.1016/j.talanta.2018.07.045
PG 5
WC Chemistry, Analytical
WE Science Citation Index Expanded (SCI-EXPANDED)
SC Chemistry
GA GQ9CQ
UT WOS:000442063900086
PM 30086970
DA 2023-06-30
ER

PT J
AU Strehlitz, B
   Nikolaus, N
   Stoltenburg, R
AF Strehlitz, Beate
   Nikolaus, Nadia
   Stoltenburg, Regina
TI Protein detection with aptamer biosensors
SO SENSORS
LA English
DT Review
DE aptamer; protein; biosensor; SELEX
ID NUCLEIC-ACID LIGANDS; HIV-1 TAT PROTEIN; ELECTROCHEMICAL DETECTION; RNA
   LIGANDS; DNA APTAMER; THROMBIN; APTASENSOR; MOLECULES; SELECTION; SENSOR
AB Aptamers have been developed for different applications. Their use as new biological recognition elements in biosensors promises progress for fast and easy detection of proteins. This new generation of biosensor (aptasensors) will be more stable and well adapted to the conditions of real samples because of the specific properties of aptamers.
C1 [Strehlitz, Beate; Nikolaus, Nadia; Stoltenburg, Regina] UFZ Helmholtz Ctr Environm Res, UBZ, D-04318 Leipzig, Germany.
C3 Helmholtz Association; Helmholtz Center for Environmental Research (UFZ)
RP Strehlitz, B (通讯作者)，UFZ Helmholtz Ctr Environm Res, UBZ, Permoserstr 15, D-04318 Leipzig, Germany.
EM beate.strehlitz@ufz.de; nadia.nikolaus@ufz.de; regina.stoltenburg@ufz.de
RI Strehlitz, Beate/H-3054-2019; Stoltenburg, Regina/D-5482-2015
OI Strehlitz, Beate/0000-0002-3211-0584; Stoltenburg,
   Regina/0000-0001-5361-6632
CR Baldrich E, 2004, ANAL CHEM, V76, P7053, DOI 10.1021/ac049258o
   Bang GS, 2005, BIOSENS BIOELECTRON, V21, P863, DOI 10.1016/j.bios.2005.02.002
   BOCK LC, 1992, NATURE, V355, P564, DOI 10.1038/355564a0
   Cheng AKH, 2007, ANAL CHEM, V79, P5158, DOI 10.1021/ac062214q
   ELLINGTON AD, 1990, NATURE, V346, P818, DOI 10.1038/346818a0
   Hansen JA, 2006, J AM CHEM SOC, V128, P2228, DOI 10.1021/ja060005h
   Ikebukuro K, 2005, BIOSENS BIOELECTRON, V20, P2168, DOI 10.1016/j.bios.2004.09.002
   Jayasena SD, 1999, CLIN CHEM, V45, P1628
   JENISON RD, 1994, SCIENCE, V263, P1425, DOI 10.1126/science.7510417
   Kubik MF, 1997, J IMMUNOL, V159, P259
   Kujau MJ, 1998, NUCLEIC ACIDS RES, V26, P1851, DOI 10.1093/nar/26.7.1851
   Liss M, 2002, ANAL CHEM, V74, P4488, DOI 10.1021/ac011294p
   Maehashi K, 2007, ANAL CHEM, V79, P782, DOI 10.1021/ac060830g
   McCauley TG, 2003, ANAL BIOCHEM, V319, P244, DOI 10.1016/S0003-2697(03)00297-5
   Michaud M, 2003, J AM CHEM SOC, V125, P8672, DOI 10.1021/ja034483t
   Minunni M, 2004, BIOSENS BIOELECTRON, V20, P1149, DOI 10.1016/j.bios.2004.03.037
   Mir M, 2006, ELECTROCHEM COMMUN, V8, P505, DOI 10.1016/j.elecom.2005.12.022
   Mir M, 2007, MOL BIOSYST, V3, P620, DOI 10.1039/b708858b
   Mukhopadhyay R, 2005, ANAL CHEM, V77, p114A, DOI 10.1021/ac053344m
   O'Sullivan CK, 2002, ANAL BIOANAL CHEM, V372, P44, DOI 10.1007/s00216-001-1189-3
   Pavlov V, 2004, J AM CHEM SOC, V126, P11768, DOI 10.1021/ja046970u
   Potyrailo RA, 1998, ANAL CHEM, V70, P3419, DOI 10.1021/ac9802325
   Radi AE, 2005, ANAL CHEM, V77, P6320, DOI 10.1021/ac0505775
   Rodriguez MC, 2005, CHEM COMMUN, P4267, DOI 10.1039/b506571b
   Schlecht U, 2006, ANAL CHIM ACTA, V573, P65, DOI 10.1016/j.aca.2006.01.016
   Stadtherr K, 2005, ANAL CHEM, V77, P3437, DOI 10.1021/ac0483421
   Stoltenburg R, 2007, BIOMOL ENG, V24, P381, DOI 10.1016/j.bioeng.2007.06.001
   Tang JJ, 2007, BIOSENS BIOELECTRON, V22, P2456, DOI 10.1016/j.bios.2006.09.015
   Thevenot DR, 1999, PURE APPL CHEM, V71, P2333, DOI 10.1351/pac199971122333
   Tombelli S, 2005, BIOELECTROCHEMISTRY, V67, P135, DOI 10.1016/j.bioelechem.2004.04.011
   TUERK C, 1990, SCIENCE, V249, P505, DOI 10.1126/science.2200121
   Wang ZZ, 2007, ANAL BIOANAL CHEM, V389, P819, DOI 10.1007/s00216-007-1510-x
   Willner I, 2007, ANGEW CHEM INT EDIT, V46, P6408, DOI 10.1002/anie.200604524
   Xiao Y, 2005, ANGEW CHEM INT EDIT, V44, P5456, DOI 10.1002/anie.200500989
   Xu DK, 2005, ANAL CHEM, V77, P5107, DOI 10.1021/ac050192m
NR 35
TC 178
Z9 191
U1 13
U2 185
PU MOLECULAR DIVERSITY PRESERVATION INT
PI BASEL
PA MATTHAEUSSTRASSE 11, CH-4057 BASEL, SWITZERLAND
SN 1424-8220
J9 SENSORS-BASEL
JI Sensors
PD JUL
PY 2008
VL 8
IS 7
BP 4296
EP 4307
DI 10.3390/s8074296
PG 12
WC Chemistry, Analytical; Engineering, Electrical & Electronic; Instruments
   & Instrumentation
WE Science Citation Index Expanded (SCI-EXPANDED)
SC Chemistry; Engineering; Instruments & Instrumentation
GA 333VI
UT WOS:000258180500016
PM 27879936
OA Green Published, gold, Green Submitted
DA 2023-06-30
ER

PT J
AU Zhang, YY
   Xiang, Y
   Chai, YQ
   Yuan, R
AF Zhang YuYong
   Xiang Yun
   Chai YaQin
   Yuan Ruo
TI Aptamer-based competitive electrochemical assay of small biomolecules
SO SCIENCE CHINA-CHEMISTRY
LA English
DT Article
DE aptamer; adenosine; biosensor; competitive assay; differential pulse
   voltammetry
ID LABEL-FREE; SMALL MOLECULES; GOLD; SELECTION; SENSORS
AB A convenient aptamer-based competitive electrochemical biosensor for a small biomolecule, adenosine, was described. The sensing surface was fabricated by self-assembly of an aptamer/mercaptohexanol monolayer on a gold disk electrode. The principle of this aptasensor is based on the competition between an adenosine target molecule and a ferrocene-conjugated signaling DNA strand for the aptamer binding site on the sensing surface. Due to the competitive nature of this assay, the electrochemical responses of the surface captured ferrocene are inversely proportional to log[adenosine] in the range from 0.05 to 3.2 mu M, with a detection limit of 25 nM. Moreover, the aptasensor also shows high selectivity for adenosine. The proposed aptasensor thus holds great potential for the detection of other small biomolecules.
C1 [Zhang YuYong; Xiang Yun; Chai YaQin; Yuan Ruo] Southwest Univ, Key Lab Luminescence & Real Time Anal, Minist Educ, Sch Chem & Chem Engn, Chongqing 400715, Peoples R China.
C3 Southwest University - China
RP Xiang, Y (通讯作者)，Southwest Univ, Key Lab Luminescence & Real Time Anal, Minist Educ, Sch Chem & Chem Engn, Chongqing 400715, Peoples R China.
EM yunatswu@swu.edu.cn; yuanruo@swu.edu.cn
FU National Natural Science Foundation of China [20905062, 20675064];
   Southwest University [SWUB2008078, XDJK2009B013]
FX This work was supported by the National Natural Science Foundation of
   China (20905062 & 20675064), and research funds from Southwest
   University (SWUB2008078 & XDJK2009B013).
CR Baker BR, 2006, J AM CHEM SOC, V128, P3138, DOI 10.1021/ja056957p
   Chen Z, 2008, ANAL BIOANAL CHEM, V392, P1185, DOI 10.1007/s00216-008-2342-z
   Feng KJ, 2008, ELECTROCHEM COMMUN, V10, P531, DOI 10.1016/j.elecom.2008.01.024
   Han K, 2009, ELECTROCHEM COMMUN, V11, P157, DOI 10.1016/j.elecom.2008.10.054
   Herne TM, 1997, J AM CHEM SOC, V119, P8916, DOI 10.1021/ja9719586
   Kerman K, 2006, ANAL CHEM, V78, P5612, DOI 10.1021/ac051762l
   Lai RY, 2007, ANAL CHEM, V79, P229, DOI 10.1021/ac061592s
   Levicky R, 1998, J AM CHEM SOC, V120, P9787, DOI 10.1021/ja981897r
   Liu J, 2006, NAT PROTOC, V1, P246, DOI 10.1038/nprot.2006.38
   Liu JW, 2006, ANGEW CHEM INT EDIT, V45, P7955, DOI 10.1002/anie.200603106
   Liu ZY, 2009, ELECTROCHIM ACTA, V54, P6207, DOI 10.1016/j.electacta.2009.05.057
   Nutiu R, 2005, ANGEW CHEM INT EDIT, V44, P1061, DOI 10.1002/anie.200461848
   Nutiu R, 2004, CHEM-EUR J, V10, P1868, DOI 10.1002/chem.200305470
   Rupcich N, 2006, J AM CHEM SOC, V128, P780, DOI 10.1021/ja053336n
   Shankaran DR, 2007, SENSOR ACTUAT B-CHEM, V121, P158, DOI 10.1016/j.snb.2006.09.014
   Shen L, 2007, CHEM COMMUN, P2169, DOI 10.1039/b618909a
   Southern E, 1999, NAT GENET, V21, P5, DOI 10.1038/4429
   Steel AB, 1998, ANAL CHEM, V70, P4670, DOI 10.1021/ac980037q
   Wang JL, 2009, J ELECTROANAL CHEM, V626, P1, DOI 10.1016/j.jelechem.2008.08.008
   Wu ZS, 2007, ANAL CHEM, V79, P2933, DOI 10.1021/ac0622936
   Xiao Y, 2005, J AM CHEM SOC, V127, P17990, DOI 10.1021/ja056555h
   Yao W, 2009, BIOSENS BIOELECTRON, V24, P3269, DOI 10.1016/j.bios.2009.04.016
   Zayats M, 2006, J AM CHEM SOC, V128, P13666, DOI 10.1021/ja0651456
   Zuo XL, 2007, J AM CHEM SOC, V129, P1042, DOI 10.1021/ja067024b
NR 24
TC 2
Z9 2
U1 3
U2 50
PU SCIENCE PRESS
PI BEIJING
PA 16 DONGHUANGCHENGGEN NORTH ST, BEIJING 100717, PEOPLES R CHINA
SN 1674-7291
EI 1869-1870
J9 SCI CHINA CHEM
JI Sci. China-Chem.
PD MAY
PY 2011
VL 54
IS 5
BP 822
EP 826
DI 10.1007/s11426-010-4129-2
PG 5
WC Chemistry, Multidisciplinary
WE Science Citation Index Expanded (SCI-EXPANDED)
SC Chemistry
GA 769ZO
UT WOS:000291057000017
DA 2023-06-30
ER

PT J
AU Wen, YL
   Liu, G
   Pei, H
   Li, LY
   Xu, Q
   Liang, W
   Li, Y
   Xu, L
   Ren, SZ
   Fan, CH
AF Wen, Yanli
   Liu, Gang
   Pei, Hao
   Li, Lanying
   Xu, Qin
   Liang, Wen
   Li, Yan
   Xu, Li
   Ren, Suzhen
   Fan, Chunhai
TI DNA nanostructure-based ultrasensitive electrochemical microRNA
   biosensor
SO METHODS
LA English
DT Article
DE DNA nanostructure; Electrochemical DNA sensors microRNA; Enzyme
   amplification
ID EXPRESSION PROFILES; RT-PCR; SENSORS; CANCER; PROBES; RNAS
AB MicroRNAs (miRNAs) are key regulators of a wide range of cellular processes, and have been identified as promising cancer biomarkers due to their stable presence in serum. As an surface-based electrochemical biosensors which offer great opportunities for low-cost, point-of-care tests (POCTs) of disease-associated miRNAs. Nevertheless, the sensitivity of miRNA sensors is often limited by mass transport and the surface crowding effect at the water-electrode interface. Here, we present a protocol as well as guidelines for ultrasensitive detection of miRNA with DNA nanostructure-based electrochemical miRNA biosensor. By employing the three-dimensional DNA nanostructure-based interfacial engineering approach, we can directly detect as few as attomolar (<1000 copies) miRNAs with high single-base discrimination ability. Since this ultrasensitive electrochemical miRNA sensor (EMRS) is highly reproducible and essentially free of prior target labeling and PCR amplification, it can conveniently and reliably analyze miRNA expression levels in clinical samples from esophageal squamous cell carcinoma (ESCC) patients. (c) 2013 Elsevier Inc. All rights reserved.
C1 [Wen, Yanli; Liu, Gang; Li, Lanying; Xu, Qin; Liang, Wen; Li, Yan; Xu, Li; Ren, Suzhen] Shanghai Inst Measurement & Testing Technol, Div Chem & Ionizing Radiat Measurement Technol, Shanghai 201203, Peoples R China.
   [Pei, Hao; Fan, Chunhai] Chinese Acad Sci, Shanghai Inst Appl Phys, Lab Phys Biol, Shanghai 201800, Peoples R China.
C3 Chinese Academy of Sciences; Shanghai Institute of Applied Physics, CAS
RP Liu, G (通讯作者)，Shanghai Inst Measurement & Testing Technol, Div Chem & Ionizing Radiat Measurement Technol, Shanghai 201203, Peoples R China.
EM fchh@sinap.ac.cn
RI Fan, Chunhai/A-7569-2011; Pei, Hao/D-4509-2012; Liu, Gang/GQZ-5720-2022
OI Fan, Chunhai/0000-0002-7171-7338; Liu, Gang/0000-0002-0859-3985
FU National Science Foundation of China (NSFC) [21205079, 21305091];
   Shanghai Municipal Science and Technology Commission [12ZR1448300]
FX This work was supported by National Science Foundation of China (NSFC
   21205079,21305091) and Shanghai Municipal Science and Technology
   Commission (12ZR1448300).
CR Chen CF, 2005, NUCLEIC ACIDS RES, V33, DOI 10.1093/nar/gni178
   Deo SK., 2007, ANAL CHEM, V79, P4754, DOI [10.1021/ac0719305, DOI 10.1021/AC0719305]
   Duan DM, 2011, NUCLEIC ACIDS RES, V39, DOI 10.1093/nar/gkr774
   Esquela-Kerscher A, 2006, NAT REV CANCER, V6, P259, DOI 10.1038/nrc1840
   Feber A, 2008, J THORAC CARDIOV SUR, V135, P255, DOI 10.1016/j.jtcvs.2007.08.055
   Gong P, 2008, P NATL ACAD SCI USA, V105, P5301, DOI 10.1073/pnas.0709416105
   Lee I., 2008, NUCLEIC ACIDS RES, V36, pe27
   LEE RC, 1993, CELL, V75, P843, DOI 10.1016/0092-8674(93)90529-Y
   Lund E, 2004, SCIENCE, V303, P95, DOI 10.1126/science.1090599
   Mitchell N, 2009, ANGEW CHEM INT EDIT, V48, P525, DOI 10.1002/anie.200804264
   Neely LA, 2006, NAT METHODS, V3, P41, DOI 10.1038/NMETH825
   Ogawa R, 2009, MED MOL MORPHOL, V42, P102, DOI 10.1007/s00795-009-0443-1
   Pei H, 2010, ADV MATER, V22, P4754, DOI 10.1002/adma.201002767
   Roush S, 2008, TRENDS CELL BIOL, V18, P505, DOI 10.1016/j.tcb.2008.07.007
   Seeman NC, 2003, NATURE, V421, P427, DOI 10.1038/nature01406
   Soleymani L, 2009, NAT NANOTECHNOL, V4, P844, DOI [10.1038/nnano.2009.276, 10.1038/NNANO.2009.276]
   Squires TM, 2008, NAT BIOTECHNOL, V26, P417, DOI 10.1038/nbt1388
   Varallyay E, 2007, METHODS, V43, P140, DOI 10.1016/j.ymeth.2007.04.004
   Venkatesan BM, 2011, NAT NANOTECHNOL, V6, P615, DOI [10.1038/nnano.2011.129, 10.1038/NNANO.2011.129]
   Wen YL, 2012, SCI REP-UK, V2, DOI 10.1038/srep00867
   Wen YL, 2011, ANAL CHEM, V83, P7418, DOI 10.1021/ac201491p
   Xiang Y, 2011, NAT CHEM, V3, P697, DOI [10.1038/NCHEM.1092, 10.1038/nchem.1092]
   Yan H, 2004, SCIENCE, V306, P2048, DOI 10.1126/science.1106754
   Yang H, 2009, ANGEW CHEM INT EDIT, V48, P8461, DOI 10.1002/anie.200902577
   Yildiz UH, 2013, ANAL CHEM, V85, P820, DOI 10.1021/ac3034008
   Yin BC, 2012, J AM CHEM SOC, V134, P5064, DOI 10.1021/ja300721s
   Yu ZQ, 2011, TALANTA, V85, P1760, DOI 10.1016/j.talanta.2011.06.075
   Zhang J, 2007, NAT PROTOC, V2, P2888, DOI 10.1038/nprot.2007.419
NR 28
TC 57
Z9 61
U1 5
U2 176
PU ACADEMIC PRESS INC ELSEVIER SCIENCE
PI SAN DIEGO
PA 525 B ST, STE 1900, SAN DIEGO, CA 92101-4495 USA
SN 1046-2023
EI 1095-9130
J9 METHODS
JI Methods
PD DEC 15
PY 2013
VL 64
IS 3
BP 276
EP 282
DI 10.1016/j.ymeth.2013.07.035
PG 7
WC Biochemical Research Methods; Biochemistry & Molecular Biology
WE Science Citation Index Expanded (SCI-EXPANDED)
SC Biochemistry & Molecular Biology
GA 270HN
UT WOS:000328309600014
PM 23911620
DA 2023-06-30
ER

PT J
AU Hasanzadeh, M
   Shadjou, N
   Eskandani, M
   de la Guardia, M
AF Hasanzadeh, Mohammad
   Shadjou, Nasrin
   Eskandani, Morteza
   de la Guardia, Miguel
TI Room-temperature ionic liquid-based electrochemical nanobiosensors
SO TRAC-TRENDS IN ANALYTICAL CHEMISTRY
LA English
DT Article
DE Biorecognition; Biosensing; Electroanalysis; Electrochemical
   nanobiosensor; Enzyme; Ionic liquid; Modified electrode; Nucleic acid;
   Protein; Room-temperature ionic liquid (RTIL)
ID DIRECT ELECTRON-TRANSFER; AMPEROMETRIC GLUCOSE BIOSENSOR; WALLED CARBON
   NANOTUBES; HORSERADISH-PEROXIDASE BIOSENSOR; SODIUM ALGINATE FILM;
   DIRECT IMMOBILIZATION; GOLD NANOPARTICLES; AGAROSE HYDROGEL;
   HEME-PROTEINS; HIGH-PERFORMANCE
AB Room-temperature ionic liquids (RTILs) have proved to be excellent materials for applications in electrochemistry. We review progress in constructing high-performance electrochemical biosensors. We also discuss:
   different modified electrodes based on RTILs for biosensing applications;
   different routes for enzyme biosensing based on RTIL-modified electrodes;
   incorporation of biorecognition elements into RTIL-based electrodes;
   electroanalytical applications of RTIL-based modified electrodes; and,
   recent developments in which the advantages of us as a medium for biosensing were realized.
   We also summarize the latest developments in the applications of RTIL-based electrochemical biosensors in ultrasensitive detection of biological entities, especially nucleic acids and proteins. We review different types of RTIL-based electrochemical biosensors (e.g., based on enzymes, proteins and nucleic acids) in terms of their sensing performance and potential for future development. (C) 2012 Elsevier Ltd. All rights reserved.
C1 [Hasanzadeh, Mohammad] Tabriz Univ Med Sci, Drug Appl Res Ctr, Tabriz, Iran.
   [Shadjou, Nasrin] Pasteur Inst Iran, Biochem Lab, Tehran, Iran.
   [Eskandani, Morteza] Tabriz Univ Med Sci, Res Ctr Pharmaceut Nanotechnol, Tabriz, Iran.
   [de la Guardia, Miguel] Univ Valencia, Dept Analyt Chem, E-46100 Valencia, Spain.
C3 Tabriz University of Medical Science; Le Reseau International des
   Instituts Pasteur (RIIP); Pasteur Institute of Iran; Tabriz University
   of Medical Science; University of Valencia
RP Hasanzadeh, M (通讯作者)，Tabriz Univ Med Sci, Drug Appl Res Ctr, Tabriz, Iran.
EM mhmmd_hasanzadeh@yahoo.com; nasrin.shadjou@gmail.com
RI Eskandani, Morteza/P-6209-2016; Hasanzadeh, Mohammad/M-4114-2016
OI Eskandani, Morteza/0000-0003-2282-4871; Hasanzadeh,
   Mohammad/0000-0003-4918-1239; Shadjou, Nasrin/0000-0001-5961-3686
FU Drug Applied Research Center, Tabriz University of Medical Sciences,
   Iran
FX We gratefully acknowledge the support of this work by the Drug Applied
   Research Center, Tabriz University of Medical Sciences, Iran.
CR Anderson JL, 2006, ANAL CHEM, V78, P2892, DOI 10.1021/ac069394o
   Angell C.A., 2003, Provisional Patent Application File No, Patent No. [9138-0123, 91380123]
   Armand M, 2009, NAT MATER, V8, P621, DOI [10.1038/NMAT2448, 10.1038/nmat2448]
   ARMSTRONG FA, 1988, ACCOUNTS CHEM RES, V21, P407, DOI 10.1021/ar00155a004
   Baker SN, 2004, CHEM COMMUN, P940, DOI 10.1039/b401304m
   Bates ED, 2002, J AM CHEM SOC, V124, P926, DOI 10.1021/ja017593d
   Belieres J.-P., 2003, FALL ECS MEETING
   Bennett MD, 2004, SENSOR ACTUAT A-PHYS, V115, P79, DOI 10.1016/j.sna.2004.03.043
   Berchmans S, 2003, MATER CHEM PHYS, V77, P390, DOI 10.1016/S0254-0584(02)00016-0
   Buzzeo MC, 2004, ANAL CHEM, V76, P4583, DOI 10.1021/ac040042w
   Cai YY, 2011, BIOMATERIALS, V32, P2117, DOI 10.1016/j.biomaterials.2010.11.058
   Cao ZX, 2009, TALANTA, V77, P943, DOI 10.1016/j.talanta.2008.06.043
   Carlin R.T., 1994, CHEMISTRY OF NONAQUE
   Chen HJ, 2007, ELECTROCHEM COMMUN, V9, P469, DOI 10.1016/j.elecom.2006.10.019
   Chen XJ, 2012, SENSOR ACTUAT B-CHEM, V163, P272, DOI 10.1016/j.snb.2012.01.053
   Compton DL, 2002, J ELECTROANAL CHEM, V520, P71, DOI 10.1016/S0022-0728(01)00747-1
   Dai ZH, 2004, BIOSENS BIOELECTRON, V19, P861, DOI 10.1016/j.bios.2003.08.024
   Dai Z, 2009, BIOSENS BIOELECTRON, V24, P1629, DOI 10.1016/j.bios.2008.08.032
   Davis JH, 2004, CHEM LETT, V33, P1072, DOI 10.1246/cl.2004.1072
   Di JW, 2005, ANAL CHIM ACTA, V553, P196, DOI 10.1016/j.aca.2005.08.013
   Ding CF, 2008, ANAL BIOCHEM, V378, P32, DOI 10.1016/j.ab.2008.03.036
   Ding SF, 2007, ELECTROCHEM COMMUN, V9, P216, DOI 10.1016/j.elecom.2006.09.007
   Du P, 2007, ELECTROCHIM ACTA, V52, P6534, DOI 10.1016/j.electacta.2007.04.092
   Eggins B.R., 2002, CHEM SENSORS BIOSENS
   Elkaoutit M, 2008, ELECTROCHIM ACTA, V53, P7131, DOI 10.1016/j.electacta.2008.04.086
   Faridbod F., 2011, APPLICATION OF ROOM, P644
   Freemantle M, 2001, CHEM ENG NEWS, V79, P21, DOI 10.1021/cen-v079n001.p021
   Galinski M, 2006, ELECTROCHIM ACTA, V51, P5567, DOI 10.1016/j.electacta.2006.03.016
   Gao RF, 2009, ELECTROCHEM COMMUN, V11, P1527, DOI 10.1016/j.elecom.2009.05.046
   Gao RF, 2009, ELECTROCHEM COMMUN, V11, P608, DOI 10.1016/j.elecom.2008.12.060
   Gu BX, 2009, J PHYS CHEM B, V113, P6553, DOI 10.1021/jp900048m
   Gurban AM, 2011, TALANTA, V85, P2007, DOI 10.1016/j.talanta.2011.07.045
   Harsanyi G., 2000, SENSORS IN BIOMEDICA
   Hasanzadeh M, 2012, TRAC-TREND ANAL CHEM, V33, P117, DOI 10.1016/j.trac.2011.10.011
   He PL, 2004, LANGMUIR, V20, P722, DOI 10.1021/la035006r
   He XY, 2006, ELECTROCHEM COMMUN, V8, P615, DOI 10.1016/j.elecom.2006.02.005
   Heller A, 2008, CHEM REV, V108, P2482, DOI 10.1021/cr068069y
   Hierlemann A, 2003, P IEEE, V91, P839, DOI 10.1109/JPROC.2003.813583
   Hirao M, 2000, J ELECTROCHEM SOC, V147, P4168, DOI 10.1149/1.1394036
   Hong J, 2007, ELECTROCHIM ACTA, V52, P6261, DOI 10.1016/j.electacta.2007.04.024
   Hong S, 2006, J POROUS MAT, V13, P393, DOI 10.1007/s10934-006-8036-z
   Huang KJ, 2010, COLLOID SURFACE B, V78, P69, DOI 10.1016/j.colsurfb.2010.02.014
   Jia F, 2008, BIOSENS BIOELECTRON, V24, P945, DOI 10.1016/j.bios.2008.07.057
   Kafi AKM, 2008, BIOSENS BIOELECTRON, V24, P566, DOI 10.1016/j.bios.2008.06.004
   Kang XH, 2007, ANAL BIOCHEM, V369, P71, DOI 10.1016/j.ab.2007.07.005
   Kang XH, 2009, TALANTA, V78, P120, DOI 10.1016/j.talanta.2008.10.063
   Kenausis G, 1997, ANAL CHEM, V69, P1054, DOI 10.1021/ac961083y
   Kitazume T, 1997, TOP CURR CHEM, V193, P91
   Klotzbach T, 2006, J MEMBRANE SCI, V282, P276, DOI 10.1016/j.memsci.2006.05.029
   Konash A, 2006, BIOSENS BIOELECTRON, V22, P116, DOI 10.1016/j.bios.2005.12.010
   Kong YT, 2003, BIOSENS BIOELECTRON, V19, P227, DOI 10.1016/S0956-5663(03)00216-1
   Laszlo JA, 2002, J MOL CATAL B-ENZYM, V18, P109, DOI 10.1016/S1381-1177(02)00074-7
   Lau RM, 2004, GREEN CHEM, V6, P483, DOI 10.1039/b405693k
   Lee YG, 2004, BIOSENS BIOELECTRON, V20, P33, DOI 10.1016/j.bios.2004.01.026
   Li F, 2009, TALANTA, V77, P1304, DOI 10.1016/j.talanta.2008.09.004
   Li JW, 2008, J ELECTROANAL CHEM, V613, P51, DOI 10.1016/j.jelechem.2007.10.008
   Li L, 2008, BIOELECTROCHEMISTRY, V74, P170, DOI 10.1016/j.bioelechem.2008.07.006
   Li XQ, 2010, ELECTROCHIM ACTA, V55, P2173, DOI 10.1016/j.electacta.2009.11.052
   Liang CD, 2002, ANAL CHEM, V74, P2172, DOI 10.1021/ac011007h
   LIU C, 1985, MATER RES BULL, V20, P525, DOI 10.1016/0025-5408(85)90107-2
   Liu HH, 2004, BIOSENS BIOELECTRON, V20, P294, DOI 10.1016/j.bios.2004.01.015
   Liu JF, 2005, TRAC-TREND ANAL CHEM, V24, P20, DOI 10.1016/j.trac.2004.09.005
   Liu KP, 2010, ELECTROCHEM COMMUN, V12, P402, DOI 10.1016/j.elecom.2010.01.004
   Liu XQ, 2012, BIOSENS BIOELECTRON, V32, P188, DOI 10.1016/j.bios.2011.12.002
   Liu XQ, 2012, BIOSENS BIOELECTRON, V31, P101, DOI 10.1016/j.bios.2011.09.045
   Liu XY, 2010, BIOSENS BIOELECTRON, V25, P2675, DOI 10.1016/j.bios.2010.04.045
   Liu Y, 2005, BIOSENS BIOELECTRON, V21, P984, DOI 10.1016/j.bios.2005.03.003
   Liu Y, 2005, GREEN CHEM, V7, P655, DOI 10.1039/b504689k
   Liu Y, 2005, CHEM COMMUN, P1778, DOI 10.1039/b417680d
   Liu Y, 2006, ELECTROCHEM COMMUN, V8, P1429, DOI 10.1016/j.elecom.2006.06.024
   Lopez MSP, 2006, BIOSENS BIOELECTRON, V21, P2320, DOI 10.1016/j.bios.2006.02.019
   Lozano P, 2003, BIOTECHNOL PROGR, V19, P380, DOI 10.1021/bp025759o
   Lozano P, 2001, BIOTECHNOL BIOENG, V75, P563, DOI 10.1002/bit.10089
   Lu Q, 2007, BIOSENS BIOELECTRON, V22, P899, DOI 10.1016/j.bios.2006.03.015
   Lu XB, 2006, BIOMACROMOLECULES, V7, P975, DOI 10.1021/bm050933t
   Lu XB, 2007, J MATER CHEM, V17, P1427, DOI 10.1039/b615467k
   Lu XB, 2006, BIOMATERIALS, V27, P5740, DOI 10.1016/j.biomaterials.2006.07.026
   Lu XB, 2006, ELECTROCHEM COMMUN, V8, P874, DOI 10.1016/j.elecom.2006.03.026
   Machado MF, 2005, BIOTECHNOL LETT, V27, P1233, DOI 10.1007/s10529-005-0023-y
   Maleki N, 2006, ANAL CHEM, V78, P3820, DOI 10.1021/ac060070+
   Malzahn K, 2011, ANALYST, V136, P2912, DOI 10.1039/c1an15193b
   Musameh MM, 2008, BIOSENS BIOELECTRON, V24, P87, DOI 10.1016/j.bios.2008.03.015
   Ohno H, 2002, SOLID STATE IONICS, V154, P303, DOI 10.1016/S0167-2738(02)00526-X
   Ohno H, 2005, ELECTROCHEMICAL ASPECTS OF IONIC LIQUIDS, P1, DOI 10.1002/0471762512
   Ohno H., 2003, IONIC LIQUIDS THE FR
   Pandey P, 2008, ANAL LETT, V41, P159, DOI 10.1080/00032710701792620
   Park S, 2003, CURR OPIN BIOTECH, V14, P432, DOI 10.1016/S0958-1669(03)00100-9
   Persson M, 2003, J MOL CATAL B-ENZYM, V22, P21, DOI 10.1016/S1381-1177(02)00294-1
   Pumera M, 2010, TRAC-TREND ANAL CHEM, V29, P954, DOI 10.1016/j.trac.2010.05.011
   Qian L, 2006, TALANTA, V68, P721, DOI 10.1016/j.talanta.2005.05.030
   Ran Q, 2011, ANAL CHIM ACTA, V697, P27, DOI 10.1016/j.aca.2011.04.035
   Rappathy D, 2009, ELECTROCHEM COMMUN, V11, P397, DOI 10.1016/j.elecom.2008.11.048
   Ratinac KR, 2011, ELECTROANAL, V23, P803, DOI 10.1002/elan.201000545
   Ren MY, 2008, J AGR FOOD CHEM, V56, P2388, DOI 10.1021/jf073067f
   Rogers D., 2003, GREEN INDUSTRIAL APP
   Ruan CM, 1998, J ELECTROANAL CHEM, V455, P121, DOI 10.1016/S0022-0728(98)00153-3
   Ruzgas T, 1996, ANAL CHIM ACTA, V330, P123, DOI 10.1016/0003-2670(96)00169-9
   Safavi A, 2008, ELECTROCHEM COMMUN, V10, P420, DOI 10.1016/j.elecom.2007.12.026
   Safavi A, 2010, ANAL BIOCHEM, V402, P20, DOI 10.1016/j.ab.2010.03.013
   Schmid A, 2001, NATURE, V409, P258, DOI 10.1038/35051736
   Schofer SH, 2001, CHEM COMMUN, P425, DOI 10.1039/b009389k
   Seddon K. R., 1987, MOLTEN SALT CHEMISTR
   Serda RE, 2011, BBA-GEN SUBJECTS, V1810, P317, DOI 10.1016/j.bbagen.2010.05.004
   Shan CS, 2009, ANAL CHEM, V81, P2378, DOI 10.1021/ac802193c
   Shan D, 2010, BIOSENS BIOELECTRON, V26, P536, DOI 10.1016/j.bios.2010.07.051
   Shangguan X, 2008, ELECTROCHEM COMMUN, V10, P1140, DOI 10.1016/j.elecom.2008.05.033
   Shangguan XD, 2009, ELECTROANAL, V21, P881, DOI 10.1002/elan.200804491
   Sheldon RA, 2002, GREEN CHEM, V4, P147, DOI 10.1039/b110008b
   Shiddiky MJA, 2011, BIOSENS BIOELECTRON, V26, P1775, DOI 10.1016/j.bios.2010.08.064
   Shirsat MD, 2008, ELECTROANAL, V20, P150, DOI 10.1002/elan.200704028
   Shuang H., 2006, BIOELECTROCHEMISTRY, V69, P158
   Singh V. P., 2012, INT J SCI SPIRITUALI, V1, P1
   Sivaraman A, 1999, J PHYS CHEM B, V103, P4159, DOI 10.1021/jp9841440
   Sue W., 2009, ELECTROCHIM ACTA, V54, P4141
   Sun W, 2008, ELECTROANAL, V20, P1048, DOI 10.1002/elan.200704131
   Sun W, 2007, ELECTROCHEM COMMUN, V9, P1159, DOI 10.1016/j.elecom.2007.01.003
   Sun W, 2007, J PHYS CHEM B, V111, P4560, DOI 10.1021/jp067933n
   Sun W, 2011, TALANTA, V87, P106, DOI 10.1016/j.talanta.2011.09.047
   Sun W, 2009, ELECTROCHEM COMMUN, V11, P2105, DOI 10.1016/j.elecom.2009.09.005
   Sun W, 2009, J PHYS CHEM C, V113, P11294, DOI 10.1021/jp8114594
   Sun W, 2009, MICROCHIM ACTA, V165, P313, DOI 10.1007/s00604-009-0135-5
   Sun W, 2009, BIOELECTROCHEMISTRY, V75, P170, DOI 10.1016/j.bioelechem.2009.03.012
   Sun W, 2009, BIOELECTROCHEMISTRY, V74, P295, DOI 10.1016/j.bioelechem.2008.11.001
   Sun XW, 2008, J MATER SCI TECHNOL, V24, P649
   Sun XM, 2010, ELECTROCHIM ACTA, V56, P700, DOI 10.1016/j.electacta.2010.09.095
   Sun YX, 2007, SENSOR ACTUAT B-CHEM, V124, P494, DOI 10.1016/j.snb.2007.01.012
   Teng YJ, 2009, BIOSENS BIOELECTRON, V24, P1353, DOI 10.1016/j.bios.2008.07.062
   Turner APF, 2000, SCIENCE, V290, P1315, DOI 10.1126/science.290.5495.1315
   Vasilyeva E, 2011, ANGEW CHEM INT EDIT, V50, P4137, DOI 10.1002/anie.201006793
   Visser AE, 2001, CHEM COMMUN, P135, DOI 10.1039/b008041l
   Wan J, 2009, ANAL BIOCHEM, V386, P256, DOI 10.1016/j.ab.2008.12.028
   Wang L, 2010, BIOSENS BIOELECTRON, V26, P991, DOI 10.1016/j.bios.2010.08.027
   Wang R, 2004, ELECTROANAL, V16, P66, DOI 10.1002/elan.200302919
   Wang R, 2004, CHEM LETT, V33, P6, DOI 10.1246/cl.2004.6
   Wang SF, 2007, ELECTROCHEM COMMUN, V9, P807, DOI 10.1016/j.elecom.2006.11.010
   Wang SF, 2007, ELECTROCHEM COMMUN, V9, P1709, DOI 10.1016/j.elecom.2007.03.018
   Wang SF, 2007, ELECTROCHEM COMMUN, V9, P1337, DOI 10.1016/j.elecom.2007.01.042
   Wang S, 2011, BIOELECTROCHEMISTRY, V82, P55, DOI 10.1016/j.bioelechem.2011.05.003
   Wang Z, 2008, ELECTROCHEM COMMUN, V10, P306, DOI 10.1016/j.elecom.2007.12.011
   Wasserscheid P, 2000, ANGEW CHEM INT EDIT, V39, P3772, DOI 10.1002/1521-3773(20001103)39:21<3772::AID-ANIE3772>3.0.CO;2-5
   WASSERSCHEID P, 2003, IONIC LIQUIDS SYNTHE
   Wei D, 2008, ANAL CHIM ACTA, V607, P126, DOI 10.1016/j.aca.2007.12.011
   Welton T, 1999, CHEM REV, V99, P2071, DOI 10.1021/cr980032t
   WILKES JS, 1982, INORG CHEM, V21, P1263, DOI 10.1021/ic00133a078
   WILKES JS, 1992, J CHEM SOC CHEM COMM, P965, DOI 10.1039/c39920000965
   Wu FH, 2008, BIOSENS BIOELECTRON, V24, P198, DOI 10.1016/j.bios.2008.03.031
   Xi FN, 2008, BIOSENS BIOELECTRON, V24, P29, DOI 10.1016/j.bios.2008.03.023
   Xian YZ, 2007, ELECTROCHEM COMMUN, V9, P142, DOI 10.1016/j.elecom.2006.08.049
   Xiang C, 2009, SENSOR ACTUAT B-CHEM, V136, P158, DOI 10.1016/j.snb.2008.10.058
   Xu JJ, 2010, TALANTA, V82, P1511, DOI 10.1016/j.talanta.2010.07.033
   Xu JJ, 2005, CHINESE CHEM LETT, V16, P523
   Xu J, 2010, BIOSENS BIOELECTRON, V25, P1313, DOI 10.1016/j.bios.2009.10.018
   Xu SY, 2007, BIOSENS BIOELECTRON, V22, P1807, DOI 10.1016/j.bios.2006.07.008
   Xu W, 2003, SCIENCE, V302, P422, DOI 10.1126/science.1090287
   Yan R, 2007, ELECTROCHIM ACTA, V52, P7425, DOI 10.1016/j.electacta.2007.06.039
   Yang YL, 2010, ANALYST, V135, P1230, DOI 10.1039/b926339j
   Yin HS, 2009, SENSOR ACTUAT B-CHEM, V137, P747, DOI 10.1016/j.snb.2008.12.046
   Yoshizawa M, 2001, ELECTROCHEM SOLID ST, V4, pE25, DOI 10.1149/1.1369218
   Yoshizawa M., 2003, ABSTRACTS PAPERS AM, V226
   Yu JJ, 2008, ELECTROCHIM ACTA, V53, P5760, DOI 10.1016/j.electacta.2008.03.059
   Yu S, 2012, MICROCHEM J, V103, P125, DOI 10.1016/j.microc.2012.02.002
   Zhan TR, 2010, J COLLOID INTERF SCI, V346, P188, DOI 10.1016/j.jcis.2010.02.007
   Zhang J, 2005, ANALYST, V130, P1132, DOI 10.1039/b504721h
   Zhang Q, 2011, BIOSENS BIOELECTRON, V26, P2632, DOI 10.1016/j.bios.2010.11.024
   Zhang X, 2005, J MOL CATAL B-ENZYM, V33, P43, DOI 10.1016/j.molcatb.2005.02.001
   Zhang Y, 2008, ELECTROCHEM COMMUN, V10, P1400, DOI 10.1016/j.elecom.2008.07.022
   Zhang YF, 2009, COLLOID SURFACE B, V71, P288, DOI 10.1016/j.colsurfb.2009.03.001
   Zhang Y, 2007, BIOSENS BIOELECTRON, V23, P438, DOI 10.1016/j.bios.2007.06.010
   Zhao LY, 2006, ANAL BIOANAL CHEM, V384, P414, DOI 10.1007/s00216-005-0204-5
   Zhou KF, 2010, ELECTROCHIM ACTA, V55, P3055, DOI 10.1016/j.electacta.2010.01.035
   Zhu WL, 2009, TALANTA, V80, P224, DOI 10.1016/j.talanta.2009.06.056
   Zhu ZH, 2010, ANAL CHIM ACTA, V670, P51, DOI 10.1016/j.aca.2010.04.061
   Zou YJ, 2008, BIOSENS BIOELECTRON, V23, P1010, DOI 10.1016/j.bios.2007.10.009
NR 173
TC 39
Z9 44
U1 2
U2 132
PU ELSEVIER SCI LTD
PI OXFORD
PA THE BOULEVARD, LANGFORD LANE, KIDLINGTON, OXFORD OX5 1GB, OXON, ENGLAND
SN 0165-9936
EI 1879-3142
J9 TRAC-TREND ANAL CHEM
JI Trac-Trends Anal. Chem.
PD DEC
PY 2012
VL 41
BP 58
EP 74
DI 10.1016/j.trac.2012.09.005
PG 17
WC Chemistry, Analytical
WE Science Citation Index Expanded (SCI-EXPANDED)
SC Chemistry
GA 049LU
UT WOS:000311985300012
DA 2023-06-30
ER

PT J
AU Cui, FY
   Zhou, ZR
   Zhou, HS
AF Cui, Feiyun
   Zhou, Zhiru
   Zhou, H. Susan
TI Review-Measurement and Analysis of Cancer Biomarkers Based on
   Electrochemical Biosensors
SO JOURNAL OF THE ELECTROCHEMICAL SOCIETY
LA English
DT Review
ID ROLLING CIRCLE AMPLIFICATION; CIRCULATING METHYLATED DNA; PEPTIDE
   NUCLEIC-ACIDS; LABEL-FREE; ULTRASENSITIVE DETECTION; SENSITIVE
   DETECTION; GRAPHENE OXIDE; LUNG-CANCER; IMPEDIMETRIC IMMUNOSENSOR;
   MATRIX METALLOPROTEINASES
AB Cancer is a dreadful disease with a high mortality rate, and it has become more and more prevalent worldwide. Early diagnosis, prognosis and treatment monitoring with robust and non-invasive tools will potentially be the future focus. Electrochemical biosensor can be a strong candidate for cancer theranostics owing to their advantage of ultra-sensitivity, high selectivity, low cost, quick readout, and simplicity. Furthermore, electrochemical biosensors are easier to be miniaturized and mass fabricated, which grant them a better fit for point-of-care applications. In this review, various electrochemical measurement methods, bioreceptor surface, signal generation and amplification, integration of electrochemical sensors in microfluidic chips were summarized. Especially, multiplexed and ratiometric electrochemical biosensor were emphasized in cancer biomarkers detection. Then, measurement and analysis of cancers based on electrochemical biosensors in molecular level (DNA, RNA, and protein), organelle level (exosomes), cell level (cell counting, phenotypic and metabolism analysis, drug sensitivity monitoring) were comprehensively discussed. As a new research trend, the integration of electrochemical biosensors in cancer-on-a-chip has been highlighted. In brief, we present an overall review of current advances in cancers measurement and analysis using electrochemical biosensors. Finally, the current challenges and future directions were discussed. (C) The Author(s) 2019. Published by ECS.
C1 [Cui, Feiyun; Zhou, Zhiru; Zhou, H. Susan] Worcester Polytech Inst, Dept Chem Engn, Worcester, MA 01609 USA.
C3 Worcester Polytechnic Institute
RP Zhou, HS (通讯作者)，Worcester Polytech Inst, Dept Chem Engn, Worcester, MA 01609 USA.
EM szhou@wpi.edu
RI Zhou, Hong Susan/AAP-6521-2020; Cui, Feiyun/ABE-7502-2020
OI Zhou, Hong Susan/0000-0002-6659-6965; 
FU National Science Foundation [CBET-1805514]
FX This work was supported by National Science Foundation (CBET-1805514) to
   HSZ.
CR Sanchez JLA, 2017, ANAL CHEM, V89, P3378, DOI 10.1021/acs.analchem.6b03973
   Adriano DFR., 2019, INT J BIOSENS BIOELE, V5, P29, DOI [10.15406/ijbsbe.2019.05.00148, DOI 10.15406/IJBSBE.2019.05.00148]
   Altintas Z, 2013, SENSOR ACTUAT B-CHEM, V188, P988, DOI 10.1016/j.snb.2013.07.078
   An L, 2018, LAB CHIP, V18, P335, DOI 10.1039/c7lc01117b
   Mendez-Garcia LA, 2019, J INTERF CYTOK RES, V39, P39, DOI 10.1089/jir.2018.0024
   Aoki-Kinoshita KF, 2008, PLOS COMPUT BIOL, V4, DOI 10.1371/journal.pcbi.1000075
   Arroyo-Curras N, 2017, P NATL ACAD SCI USA, V114, P645, DOI 10.1073/pnas.1613458114
   Arya SK, 2018, SENSORS-BASEL, V18, DOI 10.3390/s18072010
   Arya SK, 2018, BIOSENS BIOELECTRON, V102, P106, DOI 10.1016/j.bios.2017.11.013
   Arya SK, 2011, CHEM REV, V111, P6783, DOI 10.1021/cr100420s
   Asav E, 2014, INT J BIOL MACROMOL, V66, P273, DOI 10.1016/j.ijbiomac.2014.02.032
   Asphahani F, 2007, ANALYST, V132, P835, DOI 10.1039/b704513a
   Azimzadeh M, 2016, BIOSENS BIOELECTRON, V77, P99, DOI 10.1016/j.bios.2015.09.020
   Bahadir EB, 2016, ARTIF CELL NANOMED B, V44, P248, DOI 10.3109/21691401.2014.942456
   Balaji A, 2017, CANCER NANOTECHNOL, V8, DOI 10.1186/s12645-017-0035-z
   Barhoumi L, 2019, SENSORS-BASEL, V19, DOI 10.3390/s19030692
   Barsan MM, 2015, ANAL CHIM ACTA, V881, P1, DOI 10.1016/j.aca.2015.02.059
   Bartolazzi A, 2010, SENSOR ACTUAT B-CHEM, V146, P483, DOI 10.1016/j.snb.2009.11.046
   Belicky S, 2017, BIOELECTROCHEMISTRY, V117, P89, DOI 10.1016/j.bioelechem.2017.06.005
   Benvidi A, 2015, J ELECTROANAL CHEM, V750, P57, DOI 10.1016/j.jelechem.2015.05.002
   Bertoli G, 2015, THERANOSTICS, V5, P1122, DOI 10.7150/thno.11543
   Bhardwaj SK, 2017, SENSOR ACTUAT B-CHEM, V240, P10, DOI 10.1016/j.snb.2016.08.138
   BHOWAL S, 2017, NEXT GENERATION POIN, P133
   Bohunicky B, 2011, NANOTECHNOL SCI APPL, V4, P1, DOI 10.2147/NSA.S13465
   CAMPUZANO S, 2017, SENSORS BASEL, V17
   Campuzano S, 2017, TRAC-TREND ANAL CHEM, V86, P14, DOI 10.1016/j.trac.2016.10.002
   Canbaz MC, 2014, ANAL CHIM ACTA, V814, P31, DOI 10.1016/j.aca.2014.01.041
   Cao JT, 2012, ANAL CHEM, V84, P6775, DOI 10.1021/ac3013048
   Cardoso AR, 2016, BIOSENS BIOELECTRON, V80, P621, DOI 10.1016/j.bios.2016.02.035
   Chambers JP, 2008, CURR ISSUES MOL BIOL, V10, P1
   CHANDRA P, NANOBIOSENSORS PERSO
   Chandra P, 2015, BIOSENS BIOELECTRON, V70, P418, DOI 10.1016/j.bios.2015.03.069
   Chen F, 2017, ANAL CHEM, V89, P10468, DOI 10.1021/acs.analchem.7b02572
   Chen X, 2007, CANCER-AM CANCER SOC, V110, P835, DOI 10.1002/cncr.22844
   Cheng N, 2019, TRENDS BIOTECHNOL, V37, P1236, DOI 10.1016/j.tibtech.2019.04.008
   Chikkaveeraiah BV, 2012, ACS NANO, V6, P6546, DOI 10.1021/nn3023969
   Costa C, 2014, SENSORS-BASEL, V14, P4856, DOI 10.3390/s140304856
   Cui M, 2017, SENSOR ACTUAT B-CHEM, V244, P742, DOI 10.1016/j.snb.2017.01.060
   Das J, 2015, NAT CHEM, V7, P569, DOI [10.1038/nchem.2270, 10.1038/NCHEM.2270]
   de la Escosura-Muniz A, 2009, ANAL CHEM, V81, P10268, DOI 10.1021/ac902087k
   de Planell-Saguer M, 2013, CLIN BIOCHEM, V46, P869, DOI 10.1016/j.clinbiochem.2013.02.017
   Deng CY, 2009, ANAL CHEM, V81, P739, DOI 10.1021/ac800958a
   Dervisevic M, 2017, BIOSENS BIOELECTRON, V90, P6, DOI 10.1016/j.bios.2016.10.100
   DHANJAI SA, 2019, ADV BIOSENSORS HLTH
   Diaconu I, 2013, CLIN CHIM ACTA, V425, P128, DOI 10.1016/j.cca.2013.07.017
   Diculescu VC, 2016, TRAC-TREND ANAL CHEM, V79, P23, DOI 10.1016/j.trac.2016.01.019
   Dou BT, 2019, ANAL CHEM, V91, P10792, DOI 10.1021/acs.analchem.9b02403
   Dowling CM, 2014, BIOSCIENCE REP, V34, P415, DOI 10.1042/BSR20140031
   Dranoff G, 2004, NAT REV CANCER, V4, P11, DOI 10.1038/nrc1252
   Ebbesen P, 2009, J ENZYM INHIB MED CH, V24, P1, DOI 10.1080/14756360902784425
   Eichbaum C, 2011, ANTICANCER RES, V31, P3219
   Elshafey R, 2013, BIOSENS BIOELECTRON, V39, P220, DOI 10.1016/j.bios.2012.07.049
   Erdossy J, 2016, TRAC-TREND ANAL CHEM, V79, P179, DOI 10.1016/j.trac.2015.12.018
   Farzin L, 2018, J PHARMACEUT BIOMED, V147, P185, DOI 10.1016/j.jpba.2017.07.042
   Fierro S, 2012, SCI REP-UK, V2, DOI 10.1038/srep00901
   Filella X, 2018, PHARMACOGEN PERS MED, V11, P83, DOI 10.2147/PGPM.S136026
   Filik H, 2019, TALANTA, V205, DOI 10.1016/j.talanta.2019.120153
   Fojta M, 2011, CURR ORG CHEM, V15, P2936, DOI 10.2174/138527211798357173
   Freitas M, 2018, ELECTROANAL, V30, P1576, DOI 10.1002/elan.201800193
   Gambari R, 2014, EXPERT OPIN THER PAT, V24, P267, DOI 10.1517/13543776.2014.863874
   Ghafouri-Fard S, 2014, ASIAN PAC J CANCER P, V15, P2395, DOI 10.7314/APJCP.2014.15.6.2395
   Gharooni M, 2017, J PHARMACEUT BIOMED, V142, P315, DOI 10.1016/j.jpba.2017.05.024
   Goda T, 2012, CHEM COMMUN, V48, P11942, DOI 10.1039/c2cc36111f
   GOMEZ LV, 2015, BIOL MED
   Gorgannezhad L, 2018, LAB CHIP, V18, P1174, DOI [10.1039/c8lc00100f, 10.1039/C8LC00100F]
   Grieshaber D, 2008, SENSORS-BASEL, V8, P1400, DOI 10.3390/s8031400
   Griveau S, 2007, ANAL CHEM, V79, P1030, DOI 10.1021/ac061634c
   Gu LD, 2018, PHARMACEUTICALS-BASE, V11, DOI 10.3390/ph11020035
   Gu XF, 2018, BIOSENS BIOELECTRON, V102, P610, DOI 10.1016/j.bios.2017.12.014
   Gu YJ, 2015, BIOSENS BIOELECTRON, V66, P24, DOI 10.1016/j.bios.2014.10.070
   Gugoasa LA, 2017, J ELECTROCHEM SOC, V164, pB443, DOI 10.1149/2.1191709jes
   Hanko M, 2019, ANAL CHIM ACTA, V1062, P1, DOI 10.1016/j.aca.2019.02.052
   Hasan A, 2014, BIOMED RES INT, V2014, DOI 10.1155/2014/307519
   Hasan S, 2019, ONCOL REV, V13, P69, DOI 10.4081/oncol.2019.410
   Hasanzadeh M, 2017, TRAC-TREND ANAL CHEM, V91, P67, DOI 10.1016/j.trac.2017.04.006
   Hashkavayi AB, 2017, BIOSENS BIOELECTRON, V92, P630, DOI 10.1016/j.bios.2016.10.042
   He Y, 2015, ACS APPL MATER INTER, V7, P13360, DOI 10.1021/acsami.5b01827
   Hiramoto K, 2019, FRONT CHEM, V7, DOI 10.3389/fchem.2019.00396
   Hong SA, 2018, BIOSENS BIOELECTRON, V107, P103, DOI 10.1016/j.bios.2018.01.067
   Hori S, 2018, CANCERS, V10, DOI 10.3390/cancers10010009
   Hu YR, 2018, J ELECTROCHEM SOC, V165, pB289, DOI 10.1149/2.0851807jes
   Ibau C, 2019, BIOSENS BIOELECTRON, V136, P118, DOI 10.1016/j.bios.2019.04.048
   Iorio MV, 2012, EMBO MOL MED, V4, P143, DOI 10.1002/emmm.201100209
   Iqbal SS, 2000, BIOSENS BIOELECTRON, V15, P549, DOI 10.1016/S0956-5663(00)00108-1
   Jaboska-Trypu A, 2016, J ENZYME INHIB ME S1, V31, P177, DOI DOI 10.3109/14756366.2016.1161620
   Jayanthi VSPKSA, 2019, RSC ADV, V9, P16738, DOI 10.1039/c8ra10245g
   Jeong S, 2016, ACS NANO, V10, P1802, DOI 10.1021/acsnano.5b07584
   Jeong S, 2019, J ELECTROCHEM SOC, V166, pB920, DOI 10.1149/2.0361912jes
   Jeun M, 2019, ADV SCI, V6, DOI 10.1002/advs.201802115
   Jia YF, 2007, BIOSENS BIOELECTRON, V22, P3261, DOI 10.1016/j.bios.2007.01.018
   Jin F, 2013, ANAL CHIM ACTA, V799, P44, DOI 10.1016/j.aca.2013.08.012
   Johnston H, 2019, P NATL ACAD SCI USA, V116, P19753, DOI 10.1073/pnas.1909455116
   Jolly P, 2016, SCI REP-UK, V6, DOI 10.1038/srep36719
   Kaplan M, 2017, BIOSENS BIOELECTRON, V92, P770, DOI 10.1016/j.bios.2016.09.050
   Khanmohammadi A, 2020, TALANTA, V206, DOI 10.1016/j.talanta.2019.120251
   Kieninger J, 2018, BIOSENSORS-BASEL, V8, DOI 10.3390/bios8020044
   Kim DM, 2009, BIOSENS BIOELECTRON, V25, P456, DOI 10.1016/j.bios.2009.08.007
   Labib M, 2013, J AM CHEM SOC, V135, P3027, DOI 10.1021/ja308216z
   Lai RY, 2017, METHOD ENZYMOL, V589, P221, DOI 10.1016/bs.mie.2017.02.001
   Laocharoensuk R, 2016, ELECTROANAL, V28, P1716, DOI 10.1002/elan.201600248
   Lee Sylvia, 2011, Cancers (Basel), V3, P3856, DOI 10.3390/cancers3043856
   Lei Z, 2017, ANAL CHEM, V89, P6749, DOI 10.1021/acs.analchem.7b01037
   Levenson VV, 2007, BBA-GEN SUBJECTS, V1770, P847, DOI 10.1016/j.bbagen.2007.01.017
   Li JH, 2009, BMC CANCER, V9, DOI 10.1186/1471-2407-9-244
   Li JL, 2016, BIOSENS BIOELECTRON, V86, P75, DOI 10.1016/j.bios.2016.06.031
   Li M, 2019, ANAL CHIM ACTA, V1086, P103, DOI 10.1016/j.aca.2019.08.017
   Li Q, 2017, ANAL CHEM, V89, P3184, DOI 10.1021/acs.analchem.6b05037
   Li RY, 2016, BIOSENS BIOELECTRON, V79, P457, DOI 10.1016/j.bios.2015.12.092
   Li T, 2010, BIOSENS BIOELECTRON, V25, P2686, DOI 10.1016/j.bios.2010.05.004
   Li XY, 2019, BIOSENS BIOELECTRON, V126, P596, DOI 10.1016/j.bios.2018.11.037
   Li ZG, 2018, J ELECTROCHEM SOC, V165, pH932, DOI 10.1149/2.0801814jes
   Liang JM, 2019, ANALYST, V144, P265, DOI 10.1039/c8an01791c
   Liao ZR, 2018, BIOSENS BIOELECTRON, V121, P272, DOI 10.1016/j.bios.2018.08.061
   Lin YH, 2017, MICROCHIM ACTA, V184, P2419, DOI 10.1007/s00604-017-2288-y
   Liu C, 2018, AAPS J, V20, DOI 10.1208/s12248-018-0201-1
   Liu HM, 2018, BIOSENS BIOELECTRON, V121, P47, DOI 10.1016/j.bios.2018.07.055
   Liu XP, 2017, CHEM COMMUN, V53, P6215, DOI 10.1039/c7cc03239k
   Liu Y, 2015, BIOSENS BIOELECTRON, V64, P43, DOI 10.1016/j.bios.2014.08.034
   Lou Jiatao, 2017, Biomark Cancer, V9, P1, DOI 10.1177/1179299X16684640
   Lu HS, 2013, EXP THER MED, V5, P890, DOI 10.3892/etm.2012.859
   Lu WB, 2014, BIOSENS BIOELECTRON, V57, P219, DOI 10.1016/j.bios.2014.02.027
   Luukkaa H, 2010, ACTA ONCOL, V49, P85, DOI 10.3109/02841860903287197
   Mahato K, 2018, BIOSENS BIOELECTRON, V100, P411, DOI 10.1016/j.bios.2017.09.003
   Mathur A, 2013, PLOS ONE, V8, DOI 10.1371/journal.pone.0057681
   Matsuoka T, 2018, WORLD J GASTROENTERO, V24, P2818, DOI 10.3748/wjg.v24.i26.2818
   Mishra Alok, 2010, Cancers (Basel), V2, P190, DOI 10.3390/cancers2010190
   Mittal S, 2017, BIOSENS BIOELECTRON, V88, P217, DOI 10.1016/j.bios.2016.08.028
   Monosik R, 2012, ACTA CHIM SLOVACA, V5, P109, DOI 10.2478/v10188-012-0017-z
   Moscovici M, 2013, LAB CHIP, V13, P940, DOI 10.1039/c2lc41049d
   Munge BS, 2010, ANALYST, V135, P1345, DOI 10.1039/c0an00028k
   Munge BS, 2009, ELECTROCHEM COMMUN, V11, P1009, DOI 10.1016/j.elecom.2009.02.044
   Nesakumar N, 2019, J ANAL TEST, V3, P3, DOI 10.1007/s41664-019-0083-y
   Nesakumar N, 2018, SENSOR ACTUAT B-CHEM, V264, P448, DOI 10.1016/j.snb.2018.01.224
   Nicolini A, 2018, SEMIN CANCER BIOL, V52, P56, DOI 10.1016/j.semcancer.2017.08.010
   Nielsen P E, 1999, Curr Issues Mol Biol, V1, P89
   Noctor G, 2016, PLANT PHYSIOL, V171, P1581, DOI 10.1104/pp.16.00346
   Ortega MA, 2019, LAB CHIP, V19, P2568, DOI 10.1039/c9lc00285e
   Pacheco JG, 2018, SENSOR ACTUAT B-CHEM, V273, P1008, DOI 10.1016/j.snb.2018.06.113
   Pacheco JG, 2018, SENSOR ACTUAT B-CHEM, V256, P905, DOI 10.1016/j.snb.2017.10.027
   Pan YX, 2019, BIOSENS BIOELECTRON, V130, P344, DOI 10.1016/j.bios.2018.09.046
   Parekh A, 2018, SCI REP-UK, V8, DOI 10.1038/s41598-017-18965-9
   Park I, 2018, J ELECTROCHEM SOC, V165, pB55, DOI 10.1149/2.1201802jes
   Park YM, 2013, SENSOR ACTUAT B-CHEM, V186, P571, DOI 10.1016/j.snb.2013.06.060
   Pettersen EO, 2015, J ENZYM INHIB MED CH, V30, P689, DOI 10.3109/14756366.2014.966704
   Pihikova D, 2015, OPEN CHEM, V13, P636, DOI 10.1515/chem-2015-0082
   Prabhakar B, 2018, BIOMED PHARMACOTHER, V106, P1586, DOI 10.1016/j.biopha.2018.07.145
   Prabhulkar S, 2009, BIOSENS BIOELECTRON, V24, P3524, DOI 10.1016/j.bios.2009.05.002
   Raji MA, 2015, SENSORS-BASEL, V15, P22291, DOI 10.3390/s150922291
   Raju D, 2018, J ELECTROCHEM SOC, V166, pB3001, DOI 10.1149/2.0011909jes
   Ranjan R, 2017, BIOSENS BIOELECTRON, V87, P918, DOI 10.1016/j.bios.2016.09.061
   Ren W, 2015, BIOSENS BIOELECTRON, V63, P153, DOI 10.1016/j.bios.2014.07.028
   Riahi R, 2016, SCI REP-UK, V6, DOI 10.1038/srep24598
   Ribeiro JA, 2018, BIOSENS BIOELECTRON, V109, P246, DOI 10.1016/j.bios.2018.03.011
   Riedel F, 2005, ANTICANCER RES, V25, P2761
   Roointan A, 2019, J PHARMACEUT BIOMED, V164, P93, DOI 10.1016/j.jpba.2018.10.017
   Ciancio DR, 2018, PHARMACEUTICALS-BASE, V11, DOI 10.3390/ph11030086
   Rusling JF, 2009, BIOELECTROCHEMISTRY, V76, P189, DOI 10.1016/j.bioelechem.2009.03.011
   Saadati A, 2019, TRAC-TREND ANAL CHEM, V114, P56, DOI 10.1016/j.trac.2019.02.030
   Safaei TS, 2015, ACS APPL MATER INTER, V7, P14165, DOI 10.1021/acsami.5b02404
   Said AH, 2014, CANCERS, V6, P366, DOI 10.3390/cancers6010366
   Saucedo NM, 2019, J ANAL TEST, V3, P117, DOI 10.1007/s41664-019-00091-2
   Schuster B, 2018, BIOSENSORS-BASEL, V8, DOI 10.3390/bios8020040
   Seenivasan R, 2018, ELECTROCHIM ACTA, V286, P205, DOI 10.1016/j.electacta.2018.08.005
   Shaibani PM, 2017, ACS SENSORS, V2, P151, DOI 10.1021/acssensors.6b00632
   Sharifi M, 2019, BIOSENS BIOELECTRON, V126, P773, DOI 10.1016/j.bios.2018.11.026
   Sharifuzzaman M, 2019, J ELECTROCHEM SOC, V166, pB983, DOI 10.1149/2.0821912jes
   Shen CC, 2019, ANAL CHEM, V91, P11614, DOI 10.1021/acs.analchem.9b01897
   Shin SR, 2016, ANAL CHEM, V88, P10019, DOI 10.1021/acs.analchem.6b02028
   Siegel R, 2014, CA-CANCER J CLIN, V64, P9, DOI [10.3322/caac.21208, 10.3322/caac.21551]
   Singh M, 2017, SENSORS-BASEL, V17, DOI 10.3390/s17020428
   Sohrabi N, 2016, ARTIF CELL NANOMED B, V44, P654, DOI 10.3109/21691401.2014.976707
   Stefan-van Staden RI, 2017, J ELECTROCHEM SOC, V164, pB267, DOI 10.1149/2.1621706jes
   Su S, 2017, BIOSENS BIOELECTRON, V94, P552, DOI 10.1016/j.bios.2017.03.040
   Su WT, 2019, TRAC-TREND ANAL CHEM, V118, P686, DOI 10.1016/j.trac.2019.06.037
   Sun DP, 2018, SENSOR ACTUAT B-CHEM, V268, P359, DOI 10.1016/j.snb.2018.04.142
   Syu YC, 2018, ECS J SOLID STATE SC, V7, pQ3196, DOI 10.1149/2.0291807jss
   Tabasi A, 2017, BIOSENS BIOELECTRON, V95, P117, DOI 10.1016/j.bios.2017.04.020
   Tang CK, 2016, ACS SENSORS, V1, P1036, DOI 10.1021/acssensors.6b00256
   Tang H, 2007, BIOSENS BIOELECTRON, V22, P1061, DOI 10.1016/j.bios.2006.04.027
   Tang J, 2016, BIOSENS BIOELECTRON, V86, P386, DOI 10.1016/j.bios.2016.06.080
   Tang YH, 2018, BIOSENS BIOELECTRON, V116, P100, DOI 10.1016/j.bios.2018.05.002
   Tian T, 2015, ORG BIOMOL CHEM, V13, P2226, DOI 10.1039/c4ob02104e
   Torrente-Rodriguez RM, 2016, ACS SENSORS, V1, P896, DOI 10.1021/acssensors.6b00266
   Tran HV, 2013, BIOSENS BIOELECTRON, V49, P164, DOI 10.1016/j.bios.2013.05.007
   Tran TB, 2016, BIOCHIP J, V10, P318, DOI 10.1007/s13206-016-0408-0
   Traverso N, 2013, OXID MED CELL LONGEV, V2013, DOI 10.1155/2013/972913
   Tsai HY, 2013, ELECTROANAL, V25, P1005, DOI 10.1002/elan.201200397
   Uhlmann Eugen, 1998, Angew Chem Int Ed Engl, V37, P2796, DOI 10.1002/(SICI)1521-3773(19981102)37:20<2796::AID-ANIE2796>3.0.CO;2-K
   Uliana CV, 2018, BIOSENS BIOELECTRON, V99, P156, DOI 10.1016/j.bios.2017.07.043
   Wang BZ, 2017, MOLECULES, V22, DOI 10.3390/molecules22071048
   Wang H, 2017, BIOSENS BIOELECTRON, V87, P745, DOI 10.1016/j.bios.2016.09.014
   Wang HQ, 2017, BIOELECTROCHEMISTRY, V114, P48, DOI 10.1016/j.bioelechem.2016.12.006
   Wang K, 2017, TALANTA, V166, P87, DOI 10.1016/j.talanta.2017.01.052
   Wang L, 2017, BIOSENS BIOELECTRON, V89, P136, DOI 10.1016/j.bios.2016.06.011
   WANG LY, 2015, SCI REP UK, V5
   Wang S, 2017, ACS NANO, V11, P3943, DOI 10.1021/acsnano.7b00373
   Wang TS, 2015, ANAL CHIM ACTA, V882, P32, DOI 10.1016/j.aca.2015.05.008
   Wang XH, 2018, BIOSENS BIOELECTRON, V105, P22, DOI 10.1016/j.bios.2018.01.012
   Wang XY, 2017, CHEM SCI, V8, P4764, DOI 10.1039/c7sc01035d
   Wang Y, 2019, BIOSENS BIOELECTRON, V136, P84, DOI 10.1016/j.bios.2019.04.032
   Wang YT, 2010, SENSOR ACTUAT B-CHEM, V146, P381, DOI 10.1016/j.snb.2010.02.032
   Wang YG, 2018, SENSOR ACTUAT B-CHEM, V266, P561, DOI 10.1016/j.snb.2018.03.178
   Wang ZX, 2017, SENSOR ACTUAT B-CHEM, V238, P325, DOI 10.1016/j.snb.2016.07.078
   Wei Z, 2018, NANOSCALE RES LETT, V13, DOI 10.1186/s11671-018-2793-x
   Weltin A, 2014, LAB CHIP, V14, P138, DOI 10.1039/c3lc50759a
   Wu D, 2015, TALANTA, V134, P305, DOI 10.1016/j.talanta.2014.11.025
   Wu L, 2015, CHEM SOC REV, V44, P2963, DOI 10.1039/c4cs00370e
   Wu XY, 2013, ANALYST, V138, P1060, DOI 10.1039/c2an36506e
   Wu X, 2015, THERANOSTICS, V5, P322, DOI 10.7150/thno.10257
   Xie Y, 2015, NANOSCALE RES LETT, V10, DOI 10.1186/s11671-015-1153-3
   Xie Y, 2010, LUNG CANCER, V67, P170, DOI 10.1016/j.lungcan.2009.04.004
   Xue YD, 2010, BIOSENS BIOELECTRON, V26, P169, DOI 10.1016/j.bios.2010.06.010
   Yang F, 2015, BIOSENS BIOELECTRON, V66, P356, DOI 10.1016/j.bios.2014.10.066
   Yang HP, 2018, J ELECTROCHEM SOC, V165, pH247, DOI 10.1149/2.1231805jes
   Yang H, 2016, BIOSENS BIOELECTRON, V80, P450, DOI 10.1016/j.bios.2016.02.011
   Yiu AJ, 2016, ANTICANCER RES, V36, P1093
   Zaidi SA, 2016, ANAL METHODS-UK, V8, P1745, DOI 10.1039/c5ay03140k
   Zandi A, 2019, BIOSENS BIOELECTRON, V142, DOI 10.1016/j.bios.2019.111566
   Zhang C, 2019, BIOSENS BIOELECTRON, V137, P1, DOI 10.1016/j.bios.2019.04.049
   Zhang LM, 2014, MICROCHIM ACTA, V181, P1471, DOI 10.1007/s00604-014-1203-z
   Zhang X, 2014, CHEM COMMUN, V50, P12375, DOI 10.1039/c4cc05541a
   Zhang XB, 2018, J ELECTROCHEM SOC, V165, pB931, DOI 10.1149/2.1181816jes
   Zhang Y, 2017, BRAZ J MED BIOL RES, V50, DOI [10.1590/1414-431X20176586, 10.1590/1414-431x20176586]
   Zhang YX, 2014, THERANOSTICS, V4, P154, DOI 10.7150/thno.7560
   Zhang YS, 2017, P NATL ACAD SCI USA, V114, pE2293, DOI 10.1073/pnas.1612906114
   Zhao J, 2018, ELECTROCHIM ACTA, V283, P1072, DOI 10.1016/j.electacta.2018.07.002
   Zhao LH, 2019, ACS SENSORS, V4, P450, DOI 10.1021/acssensors.8b01465
   Zheng DY, 2013, TALANTA, V105, P187, DOI 10.1016/j.talanta.2012.11.060
   Zheng Y, 2018, BIOSENS BIOELECTRON, V108, P46, DOI 10.1016/j.bios.2018.02.045
   Zheng ZY, 2013, INT J MED SCI, V10, P653, DOI 10.7150/ijms.6050
   Zhu XL, 2013, ANAL CHIM ACTA, V764, P59, DOI 10.1016/j.aca.2012.12.024
   Zhu Y, 2016, ACS APPL MATER INTER, V8, P2573, DOI 10.1021/acsami.5b10285
NR 232
TC 101
Z9 101
U1 6
U2 98
PU ELECTROCHEMICAL SOC INC
PI PENNINGTON
PA 65 SOUTH MAIN STREET, PENNINGTON, NJ 08534 USA
SN 0013-4651
EI 1945-7111
J9 J ELECTROCHEM SOC
JI J. Electrochem. Soc.
PD DEC 19
PY 2019
VL 167
IS 3
AR 037525
DI 10.1149/2.0252003JES
PG 17
WC Electrochemistry; Materials Science, Coatings & Films
WE Science Citation Index Expanded (SCI-EXPANDED)
SC Electrochemistry; Materials Science
GA KA6PR
UT WOS:000505919200004
OA hybrid
DA 2023-06-30
ER

PT J
AU Geng, WC
   Yang, RY
AF Geng, Wenchao
   Yang, Ruiying
TI A triple-helix molecular switch photoelectrochemical biosensor for
   ultrasensitive microRNA detection based on position-controllable
   CdS//CdTe signal enhancement and switching
SO CHEMICAL COMMUNICATIONS
LA English
DT Article
ID HYBRIDIZATION CHAIN-REACTION; ELECTROCHEMICAL APTASENSOR; QUANTUM DOTS;
   LABEL-FREE; ASSAY; AMPLIFICATION; STRATEGY; PROBES
AB Herein, a triple-helix molecular switch photoelectrochemical (PEC) biosensor is developed for ultrasensitive and selective detection of microRNA based on position-controllable CdS//CdTe signal enhancement and switching accompanying the signal amplification of a three-dimensional DNA walking machine. The developed PEC biosensor exhibits excellent analytical performance for microRNA-141 detection with a wide linear range from 5 aM to 100 fM, a low detection limit of 1.3 aM and outstanding selectivity.
C1 [Geng, Wenchao; Yang, Ruiying] Hunan Univ, Coll Chem & Chem Engn, State Key Lab Chemo Biosensing & Chemometr, Changsha 410082, Hunan, Peoples R China.
   [Yang, Ruiying] Zhengzhou Univ, Coll Publ Hlth, Zhengzhou 450001, Peoples R China.
C3 Hunan University; Zhengzhou University
RP Yang, RY (通讯作者)，Hunan Univ, Coll Chem & Chem Engn, State Key Lab Chemo Biosensing & Chemometr, Changsha 410082, Hunan, Peoples R China.; Yang, RY (通讯作者)，Zhengzhou Univ, Coll Publ Hlth, Zhengzhou 450001, Peoples R China.
EM yangruiying@zzu.edu.cn
CR Chang JF, 2019, ANAL CHEM, V91, P3604, DOI 10.1021/acs.analchem.8b05599
   Dai WH, 2015, SMALL, V11, P4158, DOI 10.1002/smll.201500208
   Gao H, 2019, ANAL CHEM, V91, P12038, DOI 10.1021/acs.analchem.9b03071
   Grossmann TN, 2007, ANGEW CHEM INT EDIT, V46, P5223, DOI 10.1002/anie.200700289
   Gu Y, 2017, ANAL CHEM, V89, P10585, DOI 10.1021/acs.analchem.7b02920
   Hou T, 2015, ANAL CHEM, V87, P11368, DOI 10.1021/acs.analchem.5b02790
   Huang XL, 2017, ACS NANO, V11, P5238, DOI 10.1021/acsnano.7b02618
   Iwamoto T, 2014, J PHYS CHEM C, V118, P16581, DOI 10.1021/jp412463v
   Li CL, 2019, CHEM COMMUN, V55, P3919, DOI 10.1039/c9cc00565j
   Li MJ, 2018, ANAL CHEM, V90, P8211, DOI 10.1021/acs.analchem.8b01641
   Li MJ, 2016, CHEM COMMUN, V52, P8138, DOI 10.1039/c6cc02791a
   Li XM, 2016, BIOSENS BIOELECTRON, V80, P98, DOI 10.1016/j.bios.2016.01.048
   Lu J, 2018, BIOSENS BIOELECTRON, V109, P13, DOI 10.1016/j.bios.2018.02.062
   Luo ZB, 2018, ANAL CHEM, V90, P9568, DOI 10.1021/acs.analchem.8b02421
   Meng LX, 2019, CHEM COMMUN, V55, P2182, DOI 10.1039/c8cc09411j
   Pang XH, 2019, ACS NANO, V13, P1817, DOI 10.1021/acsnano.8b07944
   Song YC, 2018, NANOSCALE, V10, P20990, DOI 10.1039/c8nr07348a
   Su J, 2017, ANAL CHEM, V89, P2531, DOI 10.1021/acs.analchem.6b04729
   Tran HV, 2013, ANAL CHEM, V85, P8469, DOI 10.1021/ac402154z
   Wang HH, 2019, ACS APPL MATER INTER, V11, P23765, DOI 10.1021/acsami.9b05923
   Wang HH, 2018, BIOSENS BIOELECTRON, V120, P71, DOI 10.1016/j.bios.2018.08.035
   Wang Q, 2018, ANAL CHEM, V90, P3759, DOI 10.1021/acs.analchem.7b03852
   Wang SP, 2019, BIOSENS BIOELECTRON, V139, DOI 10.1016/j.bios.2019.111325
   Wang XZ, 2014, ANALYST, V139, P6272, DOI 10.1039/c4an01320d
   Wang YZ, 2018, ANAL CHEM, V90, P3570, DOI 10.1021/acs.analchem.8b00014
   Wu L, 2013, ANAL CHEM, V85, P8397, DOI 10.1021/ac401810t
   Xu TL, 2018, ACS SENSORS, V3, P72, DOI 10.1021/acssensors.7b00868
   Xu ZH, 2019, ANAL CHEM, V91, P12000, DOI 10.1021/acs.analchem.9b02914
   Yan XX, 2018, SENSOR ACTUAT B-CHEM, V255, P2187, DOI 10.1016/j.snb.2017.09.030
   Yang RY, 2019, CHEM COMMUN, V55, P8939, DOI 10.1039/c9cc03973b
   Yang RY, 2018, ANAL CHEM, V90, P9480, DOI 10.1021/acs.analchem.8b02134
   Yang RY, 2018, CHEM COMMUN, V54, P4830, DOI 10.1039/c8cc02226g
   Yang RY, 2017, ACS APPL MATER INTER, V9, P42482, DOI 10.1021/acsami.7b10856
   Ye C, 2017, ANAL CHEM, V89, P11697, DOI 10.1021/acs.analchem.7b03150
   Ye C, 2016, ANAL CHEM, V88, P11444, DOI 10.1021/acs.analchem.6b02481
   Yin BC, 2012, J AM CHEM SOC, V134, P5064, DOI 10.1021/ja300721s
   Yu ZG, 2012, CHEM COMMUN, V48, P10523, DOI 10.1039/c2cc35985e
   Zang Y, 2014, ANAL CHEM, V86, P12362, DOI 10.1021/ac503741x
   Zhang N, 2018, ANAL CHEM, V90, P11892, DOI 10.1021/acs.analchem.8b01966
   Zheng YN, 2017, ANAL CHEM, V89, P9445, DOI 10.1021/acs.analchem.7b02270
   Zou Z, 2019, CHEM COMMUN, V55, P6433, DOI 10.1039/c9cc02065a
NR 41
TC 13
Z9 13
U1 6
U2 155
PU ROYAL SOC CHEMISTRY
PI CAMBRIDGE
PA THOMAS GRAHAM HOUSE, SCIENCE PARK, MILTON RD, CAMBRIDGE CB4 0WF, CAMBS,
   ENGLAND
SN 1359-7345
EI 1364-548X
J9 CHEM COMMUN
JI Chem. Commun.
PD MAR 7
PY 2020
VL 56
IS 19
BP 2909
EP 2912
DI 10.1039/c9cc09877a
PG 4
WC Chemistry, Multidisciplinary
WE Science Citation Index Expanded (SCI-EXPANDED)
SC Chemistry
GA KT7TR
UT WOS:000519216400017
PM 32037421
DA 2023-06-30
ER

PT J
AU Lau, HY
   Wu, HQ
   Wee, EJH
   Trau, M
   Wang, YL
   Botella, JR
AF Lau, Han Yih
   Wu, Haoqi
   Wee, Eugene J. H.
   Trau, Matt
   Wang, Yuling
   Botella, Jose R.
TI Specific and Sensitive Isothermal Electrochemical Biosensor for Plant
   Pathogen DNA Detection with Colloidal Gold Nanoparticles as Probess
SO SCIENTIFIC REPORTS
LA English
DT Article
ID RECOMBINASE POLYMERASE AMPLIFICATION; GRAPHENE; SENSORS
AB Developing quick and sensitive molecular diagnostics for plant pathogen detection is challenging. Herein, a nanoparticle based electrochemical biosensor was developed for rapid and sensitive detection of plant pathogen DNA on disposable screen-printed carbon electrodes. This 60 min assay relied on the rapid isothermal amplification of target pathogen DNA sequences by recombinase polymerase amplification (RPA) followed by gold nanoparticle-based electrochemical assessment with differential pulse voltammetry (DPV). Our method was 10,000 times more sensitive than conventional polymerase chain reaction (PCR)/gel electrophoresis and could readily identify P. syringae infected plant samples even before the disease symptoms were visible. On the basis of the speed, sensitivity, simplicity and portability of the approach, we believe the method has potential as a rapid disease management solution for applications in agriculture diagnostics.
C1 [Lau, Han Yih; Wu, Haoqi; Wee, Eugene J. H.; Trau, Matt; Wang, Yuling] Univ Queensland, Australian Inst Bioengn & Nanotechnol, Ctr Personalized Nanomed, Brisbane, Qld, Australia.
   [Lau, Han Yih; Botella, Jose R.] Univ Queensland, Sch Agr & Food Sci, Plant Genet Engn Lab, Brisbane, Qld, Australia.
   [Wu, Haoqi] Fudan Univ, Dept Macromol Sci, Natl Key Lab polymer Engn, Shanghai 200433, Peoples R China.
   [Trau, Matt] Univ Queensland, Sch Chem & Mol Biosci, Brisbane, Qld 4072, Australia.
C3 University of Queensland; University of Queensland; Fudan University;
   University of Queensland
RP Wang, YL (通讯作者)，Univ Queensland, Australian Inst Bioengn & Nanotechnol, Ctr Personalized Nanomed, Brisbane, Qld, Australia.; Botella, JR (通讯作者)，Univ Queensland, Sch Agr & Food Sci, Plant Genet Engn Lab, Brisbane, Qld, Australia.
EM y.wang27@uq.edu.au; j.botella@uq.edu.au
RI Botella, Jose R/D-9766-2011; LAU, HAN YIH/HGE-7086-2022; Wang,
   Yuling/K-5828-2019; Trau, Matt/E-3944-2015; Wang, Yuling/D-4222-2012
OI Botella, Jose R/0000-0002-4446-3432; Wang, Yuling/0000-0003-3627-7397;
   Trau, Matt/0000-0001-5516-1280; Wang, Yuling/0000-0003-3627-7397
FU Malaysian Agricultural Research and Development Institute (MARDI);
   UQ-ECR grants [2014002940]; National Breast Cancer Foundation of
   Australia [CG-12-07]; UQ; Fudan University
FX Special thanks to Malaysian Agricultural Research and Development
   Institute (MARDI) for providing the PhD scholarship of HYL. We would
   like to acknowledge financial support from UQ-ECR grants (2014002940) to
   Y.W. and the National Breast Cancer Foundation of Australia to M.T.
   (CG-12-07). HW would like to thank the financial support from UQ and
   Fudan University for his internship study in AIBN.
CR Abd El Wahed A, 2015, PLOS ONE, V10, DOI 10.1371/journal.pone.0129682
   Agrios N. G., 2005, PLANT PATHOL, V5th ed.
   Drummond TG, 2003, NAT BIOTECHNOL, V21, P1192, DOI 10.1038/nbt873
   FRANKEN AAJM, 1992, NETH J PLANT PATHOL, V98, P81, DOI 10.1007/BF01996321
   FRENS G, 1973, NATURE-PHYS SCI, V241, P20, DOI 10.1038/physci241020a0
   HAWKINS TL, 1994, NUCLEIC ACIDS RES, V22, P4543, DOI 10.1093/nar/22.21.4543
   Horsfall J.G., 1977, PLANT DIS ADV TREATI
   Iacobellis NS, 2003, PSEUDOMONAS SYRINGAE
   Janeway C, 2012, JANEWAYS IMMUNOBIOLO
   Katagiri Fumiaki, 2002, Arabidopsis Book, V1, pe0039, DOI 10.1199/tab.0039
   Kleijn SEF, 2014, ANGEW CHEM INT EDIT, V53, P3558, DOI 10.1002/anie.201306828
   Liljander A, 2015, J CLIN MICROBIOL, V53, P2810, DOI 10.1128/JCM.00623-15
   Lin CS, 2014, ELECTROCHIM ACTA, V147, P785, DOI 10.1016/j.electacta.2014.10.092
   Lin L, 2011, ANALYST, V136, P4732, DOI 10.1039/c1an15610a
   Liu GD, 2009, ANAL CHEM, V81, P10013, DOI 10.1021/ac901889s
   Londono MA, 2016, VIROL J, V13, DOI 10.1186/s12985-016-0504-8
   Luo XL, 2006, ELECTROANAL, V18, P319, DOI 10.1002/elan.200503415
   Ng BYC, 2015, ANAL CHEM, V87, P10613, DOI 10.1021/acs.analchem.5b03121
   Ng BYC, 2015, SCI REP-UK, V5, DOI 10.1038/srep15027
   Piepenburg O, 2006, PLOS BIOL, V4, P1115, DOI 10.1371/journal.pbio.0040204
   Riley DJ, 2002, CURR OPIN COLLOID IN, V7, P186, DOI 10.1016/S1359-0294(02)00047-X
   Trusov Y, 2006, PLANT PHYSIOL, V140, P210, DOI 10.1104/pp.105.069625
   Vetrone SA, 2012, SENSORS-BASEL, V12, P10487, DOI 10.3390/s120810487
   Vincelli P, 2008, PLANT DIS, V92, P660, DOI 10.1094/PDIS-92-5-0660
   Wang WT, 2015, BIOSENS BIOELECTRON, V71, P51, DOI 10.1016/j.bios.2015.04.018
   Wang Z, 2010, TALANTA, V80, P1277, DOI 10.1016/j.talanta.2009.09.023
   Ward E, 2004, ANN APPL BIOL, V145, P1, DOI 10.1111/j.1744-7348.2004.tb00354.x
   Wee EJH, 2015, CHEM COMMUN, V51, P5828, DOI 10.1039/c4cc10068a
   Wee EJH, 2015, CLIN EPIGENETICS, V7, DOI 10.1186/s13148-015-0100-6
   Yola ML, 2014, ELECTROCHIM ACTA, V125, P38, DOI 10.1016/j.electacta.2014.01.074
NR 30
TC 78
Z9 82
U1 4
U2 78
PU NATURE PUBLISHING GROUP
PI LONDON
PA MACMILLAN BUILDING, 4 CRINAN ST, LONDON N1 9XW, ENGLAND
SN 2045-2322
J9 SCI REP-UK
JI Sci Rep
PD JAN 17
PY 2017
VL 7
AR 38896
DI 10.1038/srep38896
PG 7
WC Multidisciplinary Sciences
WE Science Citation Index Expanded (SCI-EXPANDED)
SC Science & Technology - Other Topics
GA EH7DJ
UT WOS:000391932800001
PM 28094255
OA gold, Green Published
DA 2023-06-30
ER

PT J
AU Upasham, S
   Pali, M
   Jagannath, B
   Lin, KC
   Prasad, S
AF Upasham, Sayali
   Pali, Madhavi
   Jagannath, Badrinath
   Lin, Kai-Chun
   Prasad, Shalini
TI Electrochemical Aptasensing for Lifestyle and Chronic Disease Management
SO CURRENT MEDICINAL CHEMISTRY
LA English
DT Review
DE Electrochemical; aptasensor; biofluid; biosensor; biomarker; chronic
   diseases
ID APTAMER-BASED THERAPEUTICS; LABEL-FREE DETECTION; CARDIAC TROPONIN-I;
   SMALL MOLECULES; CELL-SELEX; BIOSENSOR; THROMBIN; SERUM; VOLTAMMETRY;
   PROTEINS
AB Over the past decade, researchers have investigated electrochemical sensing for the purpose of fabricating wearable point-of-use platforms. These wearable platforms have the ability to non-invasively track biomarkers that are clinically relevant and provide a comprehensive evaluation of the user's health. Due to many significant operational advantages, aptamer-based sensing is gaining traction.Aptamer-based sensors have properties like long-term stability, resistance to denaturation, and high sensitivity. Using electrochemical sensing with aptamer-based biorecognition is advantageous because it provides significant benefits like lower detection limits, a wider range of operations, and, most importantly, the ability to detect using a label-free approach. This paper provides an outlook into the current state of electrochemical aptasensing. This review looks into the significance of the detection of biomarkers like glucose, cortisol etc., for the purpose of lifestyle and chronic disease monitoring. Moreover, this review will also provide a comprehensive evaluation of the current challenges and prospects in this field.
C1 [Upasham, Sayali; Pali, Madhavi; Jagannath, Badrinath; Lin, Kai-Chun; Prasad, Shalini] Univ Texas Dallas, Dept Bioengn, Richardson, TX 75080 USA.
C3 University of Texas System; University of Texas Dallas
RP Prasad, S (通讯作者)，Univ Texas Dallas, Dept Bioengn, Richardson, TX 75080 USA.
EM shalini.prasad@utdallas.edu
OI Upasham, Sayali/0000-0002-3043-2010; Pali, Madhavi/0000-0002-2894-4543
CR Ali MH, 2019, INT J MOL SCI, V20, DOI 10.3390/ijms20102511
   Alkhamis O, 2019, TRAC-TREND ANAL CHEM, V121, DOI 10.1016/j.trac.2019.115699
   Arroyo-Curras N, 2018, ACS SENSORS, V3, P360, DOI 10.1021/acssensors.7b00787
   Bahadir EB, 2016, ARTIF CELL NANOMED B, V44, P248, DOI 10.3109/21691401.2014.942456
   Bandodkar AJ, 2019, ANNU REV ANAL CHEM, V12, P1, DOI 10.1146/annurev-anchem-061318-114910
   Bang GS, 2005, BIOSENS BIOELECTRON, V21, P863, DOI 10.1016/j.bios.2005.02.002
   Bard J., 2001, ELECTROCHEMICAL METH, P96
   Bernard ED, 2015, ANAL BIOCHEM, V472, P67, DOI 10.1016/j.ab.2014.11.017
   Biyani M, 2016, BIOSENS BIOELECTRON, V84, P120, DOI 10.1016/j.bios.2015.12.078
   Bruno JG, 2015, MOLECULES, V20, P6866, DOI 10.3390/molecules20046866
   Castle Jessica R, 2010, J Diabetes Sci Technol, V4, P221
   Centi S, 2009, ELECTROANAL, V21, P1309, DOI 10.1002/elan.200804560
   Cerchia L, 2005, PLOS BIOL, V3, P697, DOI 10.1371/journal.pbio.0030123
   Chang AL, 2014, ANAL CHEM, V86, P3273, DOI 10.1021/ac5001527
   Chekin F, 2018, SENSOR ACTUAT B-CHEM, V262, P180, DOI 10.1016/j.snb.2018.01.215
   Chen AC, 2013, CHEM SOC REV, V42, P5425, DOI 10.1039/c3cs35518g
   Chen AL, 2015, BIOSENS BIOELECTRON, V71, P230, DOI 10.1016/j.bios.2015.04.041
   Chen CK, 2007, COMPUT BIOL MED, V37, P750, DOI 10.1016/j.compbiomed.2006.06.015
   Darfeuille F, 2006, BIOCHEMISTRY-US, V45, P12076, DOI 10.1021/bi0606344
   Deng B, 2014, ANAL CHIM ACTA, V837, P1, DOI 10.1016/j.aca.2014.04.055
   Ding CF, 2010, BIOSENS BIOELECTRON, V25, P1290, DOI 10.1016/j.bios.2009.10.017
   Du Y, 2009, BIOSENS BIOELECTRON, V24, P1979, DOI 10.1016/j.bios.2008.10.019
   Elgrishi N, 2018, J CHEM EDUC, V95, P197, DOI 10.1021/acs.jchemed.7b00361
   Esposito V, 2014, ORG BIOMOL CHEM, V12, P8840, DOI 10.1039/c4ob01475h
   Feng LY, 2011, BIOMATERIALS, V32, P2930, DOI 10.1016/j.biomaterials.2011.01.002
   Freeman R, 2009, ANALYST, V134, P653, DOI 10.1039/b822836c
   Ganguly A, 2021, ACS SENSORS, V6, P63, DOI 10.1021/acssensors.0c01754
   Garrote BL, 2019, ACS SENSORS, V4, P2216, DOI 10.1021/acssensors.9b01177
   Guo KT, 2008, INT J MOL SCI, V9, P668, DOI 10.3390/ijms9040668
   Guy O.J., 2016, SILICON CARBIDE BIOT, Vsecond, P85, DOI [10.1016/B978-0-12-802993-0.00004-6, 10.1016/B978-0-12-802993-0/00004-6, DOI 10.1016/B978-0-12-802993-0.00004-6]
   Hashkavayi AB, 2017, BIOSENS BIOELECTRON, V92, P630, DOI 10.1016/j.bios.2016.10.042
   Jarczewska M, 2016, ANAL METHODS-UK, V8, P3861, DOI 10.1039/c6ay00499g
   Jiang BY, 2015, ANAL CHEM, V87, P3094, DOI 10.1021/acs.analchem.5b00041
   Jo H, 2017, TALANTA, V165, P442, DOI 10.1016/j.talanta.2016.12.091
   Kanwar JR, 2014, DRUG DISCOV TODAY, V19, P1309, DOI 10.1016/j.drudis.2014.02.009
   Kaur H, 2018, THERANOSTICS, V8, P4016, DOI 10.7150/thno.25958
   Kim SH, 2019, BIOSENS BIOELECTRON, V123, P160, DOI 10.1016/j.bios.2018.08.021
   Kim YJ, 2010, BIOPROC BIOSYST ENG, V33, P31, DOI 10.1007/s00449-009-0371-4
   Kulabhusan PK, 2020, PHARMACEUTICS, V12, DOI 10.3390/pharmaceutics12070646
   Lai RY, 2007, ANAL CHEM, V79, P229, DOI 10.1021/ac061592s
   Lakhin AV, 2013, ACTA NATURAE, V5, P34, DOI 10.32607/20758251-2013-5-4-34-43
   LANE RF, 1976, ANAL CHEM, V48, P1287, DOI 10.1021/ac50003a009
   Lee JF, 2006, CURR OPIN CHEM BIOL, V10, P282, DOI 10.1016/j.cbpa.2006.03.015
   Leung KH, 2015, ACS APPL MATER INTER, V7, P24046, DOI 10.1021/acsami.5b08314
   Li J, 2012, ANAL CHEM, V84, P5309, DOI 10.1021/ac3006186
   Li LD, 2011, BIOSENS BIOELECTRON, V30, P261, DOI 10.1016/j.bios.2011.09.022
   Li XM, 2010, CHEM COMMUN, V46, P595, DOI 10.1039/b916304b
   Liao W, 2008, ANAL BIOANAL CHEM, V392, P861, DOI 10.1007/s00216-008-2354-8
   Lin KC, 2017, ANALYST, V142, P2770, DOI 10.1039/c7an00548b
   Liu NZ, 2019, ANAL CHEM, V91, P8334, DOI 10.1021/acs.analchem.9b01129
   Liu Q, 2021, TALANTA, V232, DOI 10.1016/j.talanta.2021.122451
   Mairal T, 2008, ANAL BIOANAL CHEM, V390, P989, DOI 10.1007/s00216-007-1346-4
   Mayer G, 2010, NAT PROTOC, V5, P1993, DOI 10.1038/nprot.2010.163
   Morales MA, 2018, BIOCONJUGATE CHEM, V29, P3231, DOI 10.1021/acs.bioconjchem.8b00592
   NAHIR TM, 1994, ANAL CHEM, V66, P2595, DOI 10.1021/ac00087a027
   Ng EWM, 2006, NAT REV DRUG DISCOV, V5, P123, DOI 10.1038/nrd1955
   Noh S, 2021, BIOMEDICINES, V9, DOI 10.3390/biomedicines9060692
   Ogawa N, 2012, METHODS MOL BIOL, V786, P51, DOI 10.1007/978-1-61779-292-2_3
   Ohuchi SP, 2006, BIOCHIMIE, V88, P897, DOI 10.1016/j.biochi.2006.02.004
   Olowu RA, 2010, SENSORS-BASEL, V10, P9872, DOI 10.3390/s101109872
   Pali M, 2021, ELECTROCHIM ACTA, V390, DOI 10.1016/j.electacta.2021.138834
   Pan CF, 2009, ELECTROANAL, V21, P1321, DOI 10.1002/elan.200804563
   Parashar A, 2016, J CLIN DIAGN RES, V10, pBE1, DOI 10.7860/JCDR/2016/18712.7922
   Parkhey P, 2019, BIOMASS BIOF BIOCHEM, P977, DOI 10.1016/B978-0-444-64052-9.00040-6
   Pellitero MA, 2021, ACS SENSORS, V6, P1199, DOI 10.1021/acssensors.0c02455
   Phopin K, 2020, SENSORS-BASEL, V20, DOI 10.3390/s20236809
   Rauf S, 2021, BIOSENS BIOELECTRON, V180, DOI 10.1016/j.bios.2021.113116
   Ronkainen NJ, 2010, CHEM SOC REV, V39, P1747, DOI 10.1039/b714449k
   Salek-Maghsoudi A, 2018, BIOSENS BIOELECTRON, V99, P122, DOI 10.1016/j.bios.2017.07.047
   Scott K., 2016, MICROBIAL ELECTROCHE, P29, DOI [10.1016/B978-1-78242-375-1.00002-2, DOI 10.1016/B978-1-78242-375-1.00002-2]
   Settu K, 2017, ANAL BIOCHEM, V534, P99, DOI 10.1016/j.ab.2017.07.012
   Shadman SM, 2019, ELECTROCHEMICAL BIOSENSORS, P213, DOI 10.1016/B978-0-12-816491-4.00008-5
   Shen ZP, 2021, SENSOR ACTUAT B-CHEM, V336, DOI 10.1016/j.snb.2021.129747
   Shum KT, 2013, PHARMACEUTICALS, V6, P1507, DOI 10.3390/ph6121507
   Sun DP, 2019, BIOSENS BIOELECTRON, V142, DOI 10.1016/j.bios.2019.111578
   Tabrizi MA, 2015, BIOSENS BIOELECTRON, V74, P764, DOI 10.1016/j.bios.2015.07.032
   Tertis M, 2017, ELECTROCHIM ACTA, V258, P1208, DOI 10.1016/j.electacta.2017.11.176
   TUERK C, 1990, SCIENCE, V249, P505, DOI 10.1126/science.2200121
   Upasham S., 2018, ADV HEAL CARE TECHNO, V4, P1
   Wang JL, 2010, TALANTA, V81, P63, DOI 10.1016/j.talanta.2009.11.035
   Wang T, 2019, BIOTECHNOL ADV, V37, P28, DOI 10.1016/j.biotechadv.2018.11.001
   Wu Y, 2017, ANAL CHEM, V89, P9984, DOI 10.1021/acs.analchem.7b02353
   Xiao Y, 2005, ANGEW CHEM INT EDIT, V44, P5456, DOI 10.1002/anie.200500989
   Yoo H, 2020, MATER ADV, V1, P2663, DOI 10.1039/d0ma00639d
   Yu ZG, 2018, SENSOR ACTUAT B-CHEM, V258, P722, DOI 10.1016/j.snb.2017.11.193
   Zhao K, 2016, SMALL, V12, P245, DOI 10.1002/smll.201502042
   Zhou WZ, 2014, ANALYST, V139, P2627, DOI 10.1039/c4an00132j
NR 87
TC 1
Z9 1
U1 9
U2 14
PU BENTHAM SCIENCE PUBL LTD
PI SHARJAH
PA EXECUTIVE STE Y-2, PO BOX 7917, SAIF ZONE, 1200 BR SHARJAH, U ARAB
   EMIRATES
SN 0929-8673
EI 1875-533X
J9 CURR MED CHEM
JI Curr. Med. Chem.
PY 2023
VL 30
IS 8
BP 895
EP 909
DI 10.2174/0929867329666220520111715
PG 15
WC Biochemistry & Molecular Biology; Chemistry, Medicinal; Pharmacology &
   Pharmacy
WE Science Citation Index Expanded (SCI-EXPANDED)
SC Biochemistry & Molecular Biology; Pharmacology & Pharmacy
GA 9E7OX
UT WOS:000936971700002
PM 35619314
DA 2023-06-30
ER

PT J
AU Avelino, KYPD
   Frias, IAM
   Lucena-Silva, N
   de Andrade, CAS
   de Oliveira, MDL
AF Pereira dos Santos Avelino, Karen Yasmim
   Morales Frias, Isaac Aaron
   Lucena-Silva, Norma
   Souza de Andrade, Cesar Augusto
   Lima de Oliveira, Maria Danielly
TI Impedimetric gene assay for BCR/ABL transcripts in plasmids of patients
   with chronic myeloid leukemia
SO MICROCHIMICA ACTA
LA English
DT Article
DE Biosensor; Carbon nanotubes; Cyclic voltammetry; Electrochemistry;
   Impedance spectroscopy; Major molecular remission; Zinc oxide
ID LOCKED NUCLEIC-ACIDS; ELECTROCHEMICAL BIOSENSOR; GOLD NANOPARTICLES;
   ZNO; POLYMER; FILMS; OXIDE
AB A label-free impedimetric biosensor was developed for determination of BCR/ABL transcripts. Specific DNA primers were covalently immobilized on a gold electrode modified with carboxylated multiwalled carbon nanotubes (cMWCNTs) and zinc oxide nanoparticles (ZnO-NPs). Aggregation of the ZnO-NPs is prevented by the introduction of an amino-modified silica coating, which also allows a subsequent covalent linkage to cMWCNTs. The impedimetric biosensor was typically operated at a working voltage of +10 mV vs. Ag/AgCl, in a frequency range from 100 mHz to 100 kHz. Studies on the surface morphology and electrochemical properties of the electrode demonstrated improved bioactivity. Amperometric currents and impedimetric parameters, such as charge transfer resistance, varied significantly throughout the construction of the biosensor. The hybridization process was also evidenced by changes in the topography of the surface after exposure to samples containing BCR/ABL. The gene sensor has a linear concentration range for the target gene of 6.94 aM to 694 fM with a limit of detection as low as 0.039 aM. Also, the biosensor is selective and reproducible with a standard deviation of 4.1%. Three replicates for each experimental condition were used. Hence, it is perceived to be a viable tool for early-stage diagnosis of the BCR/ABL fusion gene and monitoring of major molecular remission in clinical samples.
C1 [Pereira dos Santos Avelino, Karen Yasmim; Souza de Andrade, Cesar Augusto; Lima de Oliveira, Maria Danielly] Univ Fed Pernambuco, Programa Posgrad Bioquim & Fisiol, BR-50670901 Recife, PE, Brazil.
   [Morales Frias, Isaac Aaron; Souza de Andrade, Cesar Augusto; Lima de Oliveira, Maria Danielly] Univ Fed Pernambuco, Programa Posgrad Inovacao Terapeut, BR-50670901 Recife, PE, Brazil.
   [Lucena-Silva, Norma] Fundacao Oswaldo Cruz Fiocruz, Inst Aggeu Magalhaes, BR-50670420 Recife, PE, Brazil.
   [Lucena-Silva, Norma] Inst Med Integral Prof Fernando Figueira IMIP, Dept Oncol Pediat, Lab Biol Mol, BR-50070550 Recife, PE, Brazil.
   [Lima de Oliveira, Maria Danielly] Univ Fed Pernambuco, Dept Bioquim, BR-50670901 Recife, PE, Brazil.
C3 Universidade Federal de Pernambuco; Universidade Federal de Pernambuco;
   Fundacao Oswaldo Cruz; Instituto de Medicina Integral Professor Fernando
   Figueira (IMIP); Universidade Federal de Pernambuco
RP de Oliveira, MDL (通讯作者)，Univ Fed Pernambuco, Programa Posgrad Bioquim & Fisiol, BR-50670901 Recife, PE, Brazil.; de Oliveira, MDL (通讯作者)，Univ Fed Pernambuco, Programa Posgrad Inovacao Terapeut, BR-50670901 Recife, PE, Brazil.; de Oliveira, MDL (通讯作者)，Univ Fed Pernambuco, Dept Bioquim, BR-50670901 Recife, PE, Brazil.
EM m_danielly@yahoo.com.br
RI Lucena-Silva, Norma/AAH-9437-2019; Morales, Isaac/AAV-7865-2021;
   Oliveira, Maria/AAM-4055-2020
OI Morales, Isaac/0000-0001-6509-0682; 
FU Brazilian National Council for Scientific and Technological
   Development/CNPq [302885/2015-3, 310364/2015-9, 302930/2015-9];
   Brazilian Health Ministry Project DECIT-FINEP-CNPq [1299/2013,
   401700/2015-1]; FACEPE-PPSUS-APQ [0040-4.00/13]; CAPES; FACEPE; CNPq
FX This work was supported by the Brazilian National Council for Scientific
   and Technological Development/CNPq [grant numbers 302885/2015-3,
   310364/2015-9 and 302930/2015-9]; the Brazilian Health Ministry Project
   DECIT-FINEP-CNPq [grant numbers 1299/2013 and 401700/2015-1]; and the
   FACEPE-PPSUS-APQ [grant number 0040-4.00/13]. Isaac A. M. Frias would
   like to thank CAPES and FACEPE for a postdoctoral fellowship and Karen
   Y. P. S. Avelino would like to thank CNPq for the master scholarship.
CR Arrigoni E, 2018, STEM CELL TRANSL MED, V7, P305, DOI 10.1002/sctm.17-0175
   Arya SK, 2012, ANAL CHIM ACTA, V737, P1, DOI 10.1016/j.aca.2012.05.048
   Avelino KYPS, 2016, COLLOID SURFACE B, V148, P576, DOI 10.1016/j.colsurfb.2016.09.029
   Bala R, 2016, BIOSENS BIOELECTRON, V85, P445, DOI 10.1016/j.bios.2016.05.042
   Chen JH, 2008, ANAL CHEM, V80, P8028, DOI 10.1021/ac801040e
   Costa MP, 2017, MICROCHIM ACTA, V184, P3205, DOI 10.1007/s00604-017-2308-y
   Das M, 2010, THIN SOLID FILMS, V519, P1196, DOI 10.1016/j.tsf.2010.08.069
   Ferapontova EE, 2017, ELECTROANAL, V29, P6, DOI 10.1002/elan.201600593
   Frias IAM, 2015, J SENSORS, V2015, DOI 10.1155/2015/913640
   Grasset F, 2003, J ALLOY COMPD, V360, P298, DOI 10.1016/S0925-8388(03)00371-2
   Hu LH, 2013, ELECTROCHEM COMMUN, V35, P104, DOI 10.1016/j.elecom.2013.08.004
   Jyotsana N, 2018, LEUKEMIA, V32, P224, DOI 10.1038/leu.2017.269
   Kumar R, 2017, CERAM INT, V43, P3940, DOI 10.1016/j.ceramint.2016.12.062
   Li SF, 2013, COLLOID SURFACE B, V112, P344, DOI 10.1016/j.colsurfb.2013.07.027
   Marques EALV, 2011, J PEDIAT HEMATOL ONC, V33, P470, DOI 10.1097/MPH.0b013e3181fb8f61
   Lin LQ, 2010, TALANTA, V80, P2113, DOI 10.1016/j.talanta.2009.11.017
   Luna DMN, 2015, SENSOR ACTUAT B-CHEM, V220, P565, DOI 10.1016/j.snb.2015.05.067
   Rabin Nurun N, 2016, INT J CHEM REACT ENG, V14, DOI [10.1515/ijcre-2015-0141, DOI 10.1515/IJCRE-2015-0141]
   Sharma A, 2012, ANAL CHEM, V84, P3082, DOI 10.1021/ac202265a
   Sung PJ, 2017, CURR TREAT OPTION ON, V18, DOI 10.1007/s11864-017-0447-3
   Hang TTX, 2015, PROG ORG COAT, V79, P68, DOI 10.1016/j.porgcoat.2014.11.008
   Vinhas R, 2017, LEUKEMIA LYMPHOMA, V58, P1791, DOI 10.1080/10428194.2016.1265116
   Wang K, 2009, ELECTROANAL, V21, P1159, DOI 10.1002/elan.200804507
   Weeks ML, 2008, SENSOR ACTUAT B-CHEM, V133, P53, DOI 10.1016/j.snb.2008.01.060
   Yang JC, 2014, J SOLID STATE ELECTR, V18, P2863, DOI 10.1007/s10008-014-2551-7
   Ye YK, 2017, MICROCHIM ACTA, V184, P245, DOI 10.1007/s00604-016-1999-9
   Zanghelini F, 2017, BIOSENS BIOELECTRON, V92, P313, DOI 10.1016/j.bios.2016.11.006
NR 27
TC 4
Z9 4
U1 2
U2 12
PU SPRINGER WIEN
PI WIEN
PA SACHSENPLATZ 4-6, PO BOX 89, A-1201 WIEN, AUSTRIA
SN 0026-3672
EI 1436-5073
J9 MICROCHIM ACTA
JI Microchim. Acta
PD SEP
PY 2018
VL 185
IS 9
AR 415
DI 10.1007/s00604-018-2958-4
PG 9
WC Chemistry, Analytical
WE Science Citation Index Expanded (SCI-EXPANDED)
SC Chemistry
GA GQ8WV
UT WOS:000442043500001
PM 30116897
DA 2023-06-30
ER

PT J
AU Al-Sagur, H
   Komathi, S
   Khan, MA
   Gurek, AG
   Hassan, A
AF Al-Sagur, H.
   Komathi, S.
   Khan, M. A.
   Gurek, A. G.
   Hassan, A.
TI A novel glucose sensor using lutetium phthalocyanine as redox mediator
   in reduced graphene oxide conducting polymer multifunctional hydrogel
SO BIOSENSORS & BIOELECTRONICS
LA English
DT Article
DE Polyacrylic acid; Reduced graphene oxide; Polyaniline; Lutetium
   phthalocyanine; Glucose biosensor; Multifunctional hydrogel
ID INTERFERENCE-FREE GLUCOSE; GLASSY-CARBON ELECTRODE; COBALT
   PHTHALOCYANINE; DIRECT ELECTROCHEMISTRY; ENZYME-IMMOBILIZATION;
   POLYANILINE HYDROGEL; SPECTRAL PROPERTIES; COMPOSITE FILM; BIOSENSOR;
   GOLD
AB Herein, we report a scalable synthesis of multifunctional conducting polyacrylic acid (PAA) hydrogel (MFH) integrated with reduced grapheme oxide (rGO), vinyl substituted polyaniline (VS-PANI) and lutetium Phthalocyanine (LuPc2) as three dimensional robust matrix for glucose oxidase (GOx) immobilization (PAA-rGO/VS-PANI/LuPc2/GOx-MFH). We have integrated the multicomponents such as PAA with rGO, and VS-PANI through free radical polymerization using methylene bis-acrylamide, and ammonium persulphate as the cross linker and initiator. The LuPc2 was then doped to form multifunctional hydrogel (PAA-rGO/VS-PANI/LuPc2-MFH). Finally, biosensor was fabricated by immobilizing GOx into PAA-rGO/VS-PANI/LuPc2-MFH and subsequently used for electrochemical detection of glucose. The PAA-rGO/VS-PANI/LuPc2/GOx-MFH biosensor exhibited high sensitivity (15.31 mu A mM(-1) cm(-2)) for the detection of glucose over a concentration range of 2-12 mM with a low detection limit of 25 mu m. The PAA-rGO/VS-PANI/LuPc2-MFH biosensor showed a fast response time (1 s) to the addition of glucose with high storage stability of 3 months. The real sample analysis reveals that PAA-rGO/VS-PANI/LuPc2/GOx-MFH could be effectively used as an electrochemical biosensor in industrial as well clinical diagnosis.
C1 [Al-Sagur, H.; Komathi, S.; Hassan, A.] Sheffield Hallam Univ, Mat & Engn Res Inst, Sheffield, S Yorkshire, England.
   [Khan, M. A.] Sheffield Hallam Univ, Biomed Res Inst, Sheffield, S Yorkshire, England.
   [Gurek, A. G.] Gebze Tech Univ, Dept Chem, TR-41400 Gebze, Turkey.
C3 Sheffield Hallam University; Sheffield Hallam University; Gebze
   Technical University
RP Hassan, A (通讯作者)，Sheffield Hallam Univ, Mat & Engn Res Inst, Sheffield, S Yorkshire, England.
EM aseel50.hassan@gmail.com
RI Gurek, Ayse Gul/AAG-5919-2019; Al-Sagur, Hadi/AAH-4706-2020
OI Gurek, Ayse Gul/0000-0002-8565-2424; Al-Sagur, Hadi/0000-0003-1263-1005
FU Ministry of Higher Education and Scientific Research (MOHESR); College
   of Medicine/Thi Qar University in Iraq
FX Hadi Al-Sagur acknowledges the financial support provided for his PhD
   study from the Ministry of Higher Education and Scientific Research
   (MOHESR) and the College of Medicine/Thi Qar University in Iraq.
CR Arunbabu D, 2013, J PHYS CHEM B, V117, P441, DOI 10.1021/jp3101688
   Asberg P, 2003, BIOSENS BIOELECTRON, V19, P199, DOI 10.1016/S0956-5663(03)00220-3
   Bai H, 2010, CHEM COMMUN, V46, P2376, DOI 10.1039/c000051e
   Barakat MA, 2008, J ENVIRON MANAGE, V88, P955, DOI 10.1016/j.jenvman.2007.05.003
   Barrera C, 2006, J ELECTROANAL CHEM, V589, P212, DOI 10.1016/j.jelechem.2006.02.009
   Basova T, 2008, J R SOC INTERFACE, V5, P801, DOI 10.1098/rsif.2007.1241
   Basova T, 2008, SURF SCI, V602, P2368, DOI 10.1016/j.susc.2008.04.044
   Bhattacharjee P, 2013, SCI REP-UK, V3, DOI 10.1038/srep02704
   CDA, 2008, CAN J DIABETES S1, V32, pS1, DOI [10.1016/S1499-2671(08)24300-5, DOI 10.1503/CMAJ.080554]
   Chen C, 2006, BIOSENS BIOELECTRON, V22, P639, DOI 10.1016/j.bios.2006.01.023
   Claussen JC, 2012, ADV FUNCT MATER, V22, P3399, DOI 10.1002/adfm.201200551
   Crouch E, 2005, ANAL BIOCHEM, V347, P17, DOI 10.1016/j.ab.2005.08.011
   Deng HM, 2014, SENSOR ACTUAT B-CHEM, V191, P522, DOI 10.1016/j.snb.2013.10.059
   Deng HM, 2013, CHEMPHYSCHEM, V14, P2343, DOI 10.1002/cphc.201200961
   Dervisevic M, 2015, ENZYME MICROB TECH, V68, P69, DOI 10.1016/j.enzmictec.2014.09.007
   Dhodapkar R, 2009, GLOBAL NEST J, V11, P223
   Ding HJ, 2014, ACS NANO, V8, P4348, DOI 10.1021/nn406019m
   Ding SJ, 2005, ANAL CHIM ACTA, V554, P43, DOI 10.1016/j.aca.2005.08.046
   Dou P, 2016, J MATER SCI, V51, P4274, DOI 10.1007/s10853-016-9727-8
   Fukuda T, 2012, J AM CHEM SOC, V134, P14698, DOI 10.1021/ja3064606
   Gaharwar AK, 2014, BIOTECHNOL BIOENG, V111, P441, DOI 10.1002/bit.25160
   Galanin NE, 2012, RUSS J GEN CHEM+, V82, P1734, DOI 10.1134/S1070363212100179
   Galanin NE, 2012, RUSS J ORG CHEM+, V48, P851, DOI 10.1134/S1070428012060176
   Garjonyte R, 1999, SENSOR ACTUAT B-CHEM, V56, P85, DOI 10.1016/S0925-4005(99)00163-X
   Ghica ME, 2005, ANAL CHIM ACTA, V532, P145, DOI 10.1016/j.aca.2004.10.058
   Guo HT, 2015, CARBON, V92, P133, DOI 10.1016/j.carbon.2015.03.062
   Gurek AG, 2001, INORG CHEM, V40, P4793, DOI 10.1021/ic010240v
   Hart JP, 1997, TRAC-TREND ANAL CHEM, V16, P89, DOI 10.1016/S0165-9936(96)00097-0
   Heller A, 2006, CURR OPIN CHEM BIOL, V10, P664, DOI 10.1016/j.cbpa.2006.09.018
   Horng YY, 2009, ELECTROCHEM COMMUN, V11, P850, DOI 10.1016/j.elecom.2009.02.010
   Hou SF, 1998, TALANTA, V47, P561, DOI 10.1016/S0039-9140(98)00081-2
   Hua L, 2012, ANALYST, V137, P5716, DOI 10.1039/c2an35612k
   Hussain S, 2015, NEW J CHEM, V39, P7481, DOI 10.1039/c5nj01512j
   Ipek Y, 2014, SENSOR ACTUAT B-CHEM, V193, P830, DOI 10.1016/j.snb.2013.12.031
   Iwuoha I.E., 1997, BIOSENS BIOELECTRON, V12, P53
   Iza M, 2000, POLYMER, V41, P5885, DOI 10.1016/S0032-3861(99)00776-4
   Kadish KM, 2001, J PHYS CHEM B, V105, P9817, DOI 10.1021/jp012636y
   Katz E, 2003, ELECTROANAL, V15, P913, DOI 10.1002/elan.200390114
   Koide S, 1999, J ELECTROANAL CHEM, V468, P193, DOI 10.1016/S0022-0728(99)00174-6
   Komathi S, 2009, BIOSENS BIOELECTRON, V24, P3131, DOI 10.1016/j.bios.2009.03.013
   Layek RK, 2013, POLYMER, V54, P5087, DOI 10.1016/j.polymer.2013.06.027
   Lee KP, 2010, MICROCHEM J, V95, P74, DOI 10.1016/j.microc.2009.10.008
   Lei L, 2016, PROG ORG COAT, V97, P19, DOI 10.1016/j.porgcoat.2016.03.011
   Li W, 2002, REACT FUNCT POLYM, V52, P31, DOI 10.1016/S1381-5148(02)00055-X
   Liu JH, 2011, MACROMOLECULES, V44, P7682, DOI 10.1021/ma201620w
   LUMLEYWOODYEAR T, 1995, ANAL CHEM, V67, P1332
   Manesh KM, 2010, BIOSENS BIOELECTRON, V25, P1579, DOI 10.1016/j.bios.2009.11.015
   Mani V, 2015, RENEW ENERG, V74, P867, DOI 10.1016/j.renene.2014.09.003
   Mashazi PN, 2006, ELECTROCHIM ACTA, V52, P177, DOI 10.1016/j.electacta.2006.04.056
   Mawad D, 2016, CONDUCTIVE POLYM HYD
   Nabid MR, 2007, APPL CATAL A-GEN, V328, P52, DOI 10.1016/j.apcata.2007.05.017
   Nath BC, 2014, ELECTROCHIM ACTA, V146, P106, DOI 10.1016/j.electacta.2014.08.134
   Nekelson F, 2007, J MATER CHEM, V17, P2607, DOI 10.1039/b616848p
   OHARA TJ, 1994, ANAL CHEM, V66, P2451, DOI 10.1021/ac00087a008
   Ozoemena KI, 2006, ELECTROCHIM ACTA, V51, P5131, DOI 10.1016/j.electacta.2006.03.055
   Ozoemena KI, 2005, ELECTROCHEM COMMUN, V7, P679, DOI 10.1016/j.elecom.2005.04.019
   Pal C., 2011, J R SOC INTERFACE, V74, P2848
   Pan LJ, 2012, P NATL ACAD SCI USA, V109, P9287, DOI 10.1073/pnas.1202636109
   Pei RJ, 2001, BIOSENS BIOELECTRON, V16, P355, DOI 10.1016/S0956-5663(01)00150-6
   Pushkarev VE, 2012, CHEM-EUR J, V18, P9046, DOI 10.1002/chem.201200361
   Rahman MM, 2010, SENSORS-BASEL, V10, P4855, DOI 10.3390/s100504855
   Ren QX, 2016, MAT SCI ENG C-MATER, V68, P308, DOI 10.1016/j.msec.2016.05.124
   Ren XL, 2009, COLLOID SURFACE B, V72, P188, DOI 10.1016/j.colsurfb.2009.04.003
   RISHPON J, 1991, J ELECTROANAL CHEM, V307, P293, DOI 10.1016/0022-0728(91)85558-7
   Saravanan S, 2006, MAT SCI ENG B-SOLID, V135, P113, DOI 10.1016/j.mseb.2006.08.048
   Schuit FC, 2001, DIABETES, V50, P1, DOI 10.2337/diabetes.50.1.1
   Sezgin N., 2015, WATER TREAT, V3994, P1
   Siswana MP, 2006, ELECTROCHIM ACTA, V52, P114, DOI 10.1016/j.electacta.2006.03.090
   Soomro RA, 2015, SENSOR ACTUAT B-CHEM, V209, P966, DOI 10.1016/j.snb.2014.12.050
   Thirumalraj B, 2015, RSC ADV, V5, P77651, DOI 10.1039/c5ra12018g
   Toghill KE, 2010, INT J ELECTROCHEM SC, V5, P1246
   Unnikrishnan B, 2013, BIOSENS BIOELECTRON, V39, P70, DOI 10.1016/j.bios.2012.06.045
   Wang HC, 2015, J FOOD DRUG ANAL, V23, P191, DOI 10.1016/j.jfda.2014.12.001
   Wang J, 2001, ELECTROANAL, V13, P983, DOI 10.1002/1521-4109(200108)13:12<983::AID-ELAN983>3.0.CO;2-#
   Wang K, 2005, BIOSENS BIOELECTRON, V20, P1388, DOI 10.1016/j.bios.2004.06.006
   Wang K, 2014, J MATER CHEM A, V2, P19726, DOI 10.1039/c4ta04924a
   Wang ZY, 2009, ANAL CHEM, V81, P1638, DOI 10.1021/ac802421h
   Wild S, 2004, DIABETES CARE, V27, P1047, DOI 10.2337/diacare.27.5.1047
   Worsley MA, 2012, CHEM COMMUN, V48, P8428, DOI 10.1039/c2cc33979j
   Wu BY, 2007, BIOSENS BIOELECTRON, V22, P838, DOI 10.1016/j.bios.2006.03.009
   Wu C, 2015, BIOSENS BIOELECTRON, V66, P350, DOI 10.1016/j.bios.2014.11.037
   Ye JS, 2005, ELECTROANAL, V17, P89, DOI 10.1002/elan.200403124
   Zhai DY, 2013, ACS NANO, V7, P3540, DOI 10.1021/nn400482d
   Zhang L., 2015, AS COMM PHOT C 2015, DOI DOI 10.1007/S00044-014-1249-9
   Zhao Y, 2013, ENERG ENVIRON SCI, V6, P2856, DOI 10.1039/c3ee40997j
   Zheng H, 2002, BIOSENS BIOELECTRON, V17, P541, DOI 10.1016/S0956-5663(02)00010-6
   Zheng W, 2015, J MATER CHEM C, V3, P3072, DOI 10.1039/c5tc00020c
   Zhou M, 2008, BIOSENS BIOELECTRON, V24, P442, DOI 10.1016/j.bios.2008.04.025
   Zhu ZG, 2012, SENSORS-BASEL, V12, P5996, DOI 10.3390/s120505996
NR 89
TC 83
Z9 84
U1 10
U2 557
PU ELSEVIER ADVANCED TECHNOLOGY
PI OXFORD
PA OXFORD FULFILLMENT CENTRE THE BOULEVARD, LANGFORD LANE, KIDLINGTON,
   OXFORD OX5 1GB, OXON, ENGLAND
SN 0956-5663
EI 1873-4235
J9 BIOSENS BIOELECTRON
JI Biosens. Bioelectron.
PD JUN 15
PY 2017
VL 92
BP 638
EP 645
DI 10.1016/j.bios.2016.10.038
PG 8
WC Biophysics; Biotechnology & Applied Microbiology; Chemistry, Analytical;
   Electrochemistry; Nanoscience & Nanotechnology
WE Science Citation Index Expanded (SCI-EXPANDED)
SC Biophysics; Biotechnology & Applied Microbiology; Chemistry;
   Electrochemistry; Science & Technology - Other Topics
GA EO8NR
UT WOS:000396946600088
PM 27836595
OA Green Accepted
DA 2023-06-30
ER

PT J
AU Zhou, YL
   Li, BC
   Wang, M
   Yang, ZQ
   Yin, HS
   Ai, SY
AF Zhou, Yunlei
   Li, Bingchen
   Wang, Mo
   Yang, Zhiqing
   Yin, Huanshun
   Ai, Shiyun
TI Enzyme-based electrochemical biosensor for sensitive detection of DNA
   demethylation and the activity of DNA demethylase
SO ANALYTICA CHIMICA ACTA
LA English
DT Article
DE DNA demethylation; DNA demethylase activity; Electrochemical biosensor;
   Alkaline phosphatase
ID METHYLATION; ASSAY
AB A novel electrochemical method is developed for detection of DNA demethylation and assay of DNA demethylase activity. This method is constructed by hybridizing the probe with biotin tagged hemi-methylated complementary DNA and further capturing streptavidin tagged alkaline phosphatase (SA-ALP) to catalyze the hydrolysis reaction of p-nitrophenyl phosphate. The hydrolysate of p-nitrophenol (PNP) is then used as electrochemical probe for detecting DNA demethylation and assaying the activity of DNA demethylase. Demethylation of target DNA initiates a degradation reaction of the double-stranded DNA (dsDNA) by restriction endonuclease of BstUI. It makes the failed immobilization of ALP, resulting in a decreased electrochemical oxidation signal of PNP. Through the change of this electrochemical signal, the DNA demethylation is identified and the activity of DNA demethylase is analyzed with low detection limit of 1.3 ng mL(-1). This method shows the advantages of simple operation, cheap and miniaturized instrument, high selectivity. Thus, it provides a useful platform for detecting DNA demethylation, analyzing demethylase activity and screening inhibited drug. (C) 2014 Elsevier B.V. All rights reserved.
C1 [Zhou, Yunlei; Li, Bingchen; Wang, Mo; Yang, Zhiqing; Yin, Huanshun; Ai, Shiyun] Shandong Agr Univ, Coll Chem & Mat Sci, Tai An 271018, Shandong, Peoples R China.
C3 Shandong Agricultural University
RP Yin, HS (通讯作者)，Shandong Agr Univ, Coll Chem & Mat Sci, Tai An 271018, Shandong, Peoples R China.
EM yinhs@sdau.edu.cn; ashy@sdau.edu.cn
FU National Natural Science Foundation of China [21105056, 21375079];
   Project of Development of Science and Technology of Shandong Province,
   China [2013GZX20109]
FX All the authors thank Prof. A. Bird (University of Edinburgh) for
   providing the MBD1 and MeCP2 plasmids. This work was supported by the
   National Natural Science Foundation of China (Nos. 21105056, 21375079)
   and the Project of Development of Science and Technology of Shandong
   Province, China (No. 2013GZX20109).
CR Bhattacharya SK, 1999, NATURE, V397, P579, DOI 10.1038/17533
   Dai Z, 2012, CHEM COMMUN, V48, P1769, DOI 10.1039/c2cc15398j
   Esteller M, 2008, NEW ENGL J MED, V358, P1148, DOI 10.1056/NEJMra072067
   Ge CC, 2012, ANALYST, V137, P2032, DOI 10.1039/c2an35043b
   He XX, 2011, BIOSENS BIOELECTRON, V28, P298, DOI 10.1016/j.bios.2011.07.035
   Herman JG, 1996, P NATL ACAD SCI USA, V93, P9821, DOI 10.1073/pnas.93.18.9821
   Kato D, 2008, J AM CHEM SOC, V130, P3716, DOI 10.1021/ja710536p
   Kurita R, 2012, ANAL CHEM, V84, P1799, DOI 10.1021/ac202692f
   Li W, 2012, ANAL CHEM, V84, P7583, DOI 10.1021/ac301990f
   Torres AL, 2011, ANAL CHEM, V83, P7999, DOI 10.1021/ac2020799
   Martinez-Paredes G, 2010, SENSOR ACTUAT B-CHEM, V149, P329, DOI 10.1016/j.snb.2010.06.064
   Metivier R, 2008, NATURE, V452, P45, DOI 10.1038/nature06544
   Ooi SKT, 2008, CELL, V133, P1145, DOI 10.1016/j.cell.2008.06.009
   Oswald J, 2000, CURR BIOL, V10, P475, DOI 10.1016/S0960-9822(00)00448-6
   Reik W, 2007, NATURE, V447, P425, DOI 10.1038/nature05918
   Sato S, 2006, ANAL CHIM ACTA, V578, P82, DOI 10.1016/j.aca.2006.04.056
   Su J, 2012, BIOSENS BIOELECTRON, V36, P123, DOI 10.1016/j.bios.2012.04.012
   Wang YH, 2013, BIOSENS BIOELECTRON, V41, P238, DOI 10.1016/j.bios.2012.08.034
   Wang Y, 2012, ANAL CHEM, V84, P8602, DOI 10.1021/ac3016196
   Wolffe AP, 1999, P NATL ACAD SCI USA, V96, P5894, DOI 10.1073/pnas.96.11.5894
   Wu HW, 2012, CHEM COMMUN, V48, P6280, DOI 10.1039/c2cc32397d
   Zhao YX, 2013, BIOSENS BIOELECTRON, V42, P56, DOI 10.1016/j.bios.2012.10.022
NR 22
TC 20
Z9 21
U1 0
U2 72
PU ELSEVIER
PI AMSTERDAM
PA RADARWEG 29, 1043 NX AMSTERDAM, NETHERLANDS
SN 0003-2670
EI 1873-4324
J9 ANAL CHIM ACTA
JI Anal. Chim. Acta
PD AUG 20
PY 2014
VL 840
BP 28
EP 32
DI 10.1016/j.aca.2014.06.020
PG 5
WC Chemistry, Analytical
WE Science Citation Index Expanded (SCI-EXPANDED)
SC Chemistry
GA AM6RO
UT WOS:000339992500004
PM 25086890
DA 2023-06-30
ER

PT J
AU Jalalvand, AR
   Gholivand, MB
   Goicoechea, HC
   Skov, T
   Mansouri, K
AF Jalalvand, Ali R.
   Gholivand, Mohammad-Bagher
   Goicoechea, Hector C.
   Skov, Thomas
   Mansouri, Kamran
TI Mimicking enzymatic effects of cytochrome P450 by an efficient biosensor
   for in vitro detection of DNA damage
SO INTERNATIONAL JOURNAL OF BIOLOGICAL MACROMOLECULES
LA English
DT Article
DE Biosensor; Benzo(a)pyrene; DNA damage
ID POLYCYCLIC AROMATIC-HYDROCARBONS; ELECTROCHEMICAL DETECTION; STRIPPING
   VOLTAMMETRY; GRAPHITE ELECTRODE; MASS-SPECTROMETRY; EPOXIDATION;
   CARCINOGENESIS; BENZO(A)PYRENE; CHROMATOGRAPHY; BUPRENORPHINE
AB A novel biosensor for detecting DNA damage induced by benzo(a)pyrene (BP) and its metabolite was presented in this work. The nafion-solubilized single wall carbon nanotubes-ionic liquid (SWCNTs-NAIL) composite film was prepared and then horseradish peroxidase (HRP) and double-stranded DNA were alternately assembled on the composite film by the layer-by-layer method. The biosensor was characterized by cyclic voltammetry (CV), electrochemical impedance spectroscopy (EIS), differential pulse voltammetry (DPV), scanning electron microscopy (SEM) and computational methods. UV-vis spectrophotometry was also used to investigate DNA damage induced by BP and its metabolites in solution. The DNA biosensor was treated separately in BP, hydrogen peroxide (H2O2) and in their mixture, respectively. The EIS analysis showed a decrease in the charge transfer resistance at the DNA/HRP/SWCNTs-NA-IL/GCE incubated in a mixture of HRP and H2O2, because HRP in the presence of H2O2 could mimic enzymatic effects of cytochrome P450 (CYP450) to metabolize BP which could cause significant DNA damage and the exposed DNA bases reduced the electrostatic repulsion of the negatively charged redox probe and leads to Faradaic impedance changes. Finally, a novel biosensor for BP determination was developed and this method provided an indirect, and quantitative estimation of DNA damage in vitro. (C) 2015 Elsevier B.V. All rights reserved.
C1 [Jalalvand, Ali R.; Gholivand, Mohammad-Bagher] Razi Univ, Dept Analyt Chem, Fac Chem, Kermanshah 671496734, Iran.
   [Jalalvand, Ali R.; Goicoechea, Hector C.] Univ Nacl Litoral, Catedra Quim Analit 1, Lab Desarrollo Analit & Quimiometria LADAQ, Pellegrini, Santa Fe, Argentina.
   [Skov, Thomas] Univ Copenhagen, Dept Food Sci, Qual & Technol, Fac Sci, Copenhagen, Denmark.
   [Jalalvand, Ali R.; Mansouri, Kamran] Kermanshah Univ Med Sci, Med Biol Res Ctr, Kermanshah, Iran.
C3 Razi University; National University of the Littoral; University of
   Copenhagen; Kermanshah University of Medical Sciences
RP Gholivand, MB (通讯作者)，Razi Univ, Dept Analyt Chem, Fac Chem, Kermanshah 671496734, Iran.
EM mbgholivand2013@gmail.com
RI Skov, Thomas H/B-8733-2014; Mansouri, Kamran/R-8866-2017; Gholivand,
   Mohammad Bagher/E-1117-2018; Gholivand, Mohammad bagher/AAT-2549-2021
OI Skov, Thomas H/0000-0002-5993-3062; Gholivand, Mohammad
   bagher/0000-0003-4415-9999; Mansouri, Kamran/0000-0002-0314-8735
FU Razi University Research Council
FX The authors gratefully acknowledge the financial support of this study
   by the Razi University Research Council.
CR de Visser SP, 2007, J PHYS CHEM B, V111, P12299, DOI 10.1021/jp075818m
   de Visser SP, 2003, J AM CHEM SOC, V125, P15779, DOI 10.1021/ja0380906
   DEBRABANDERE L, 1993, ANAL CHIM ACTA, V275, P295, DOI 10.1016/0003-2670(93)80305-5
   EATON DL, 1994, ANNU REV PHARMACOL, V34, P135, DOI 10.1146/annurev.pa.34.040194.001031
   Gao ML, 2011, MUTAT RES-GEN TOX EN, V719, P52, DOI 10.1016/j.mrgentox.2010.11.008
   Garcia-Fernandez MA, 2000, ELECTROANAL, V12, P483, DOI 10.1002/(SICI)1521-4109(200005)12:7<483::AID-ELAN483>3.3.CO;2-H
   Hao J., 2007, CHEM RES TOXICOL, V20, P1331
   Keskin E, 2010, ELECTROANAL, V22, P1191, DOI 10.1002/elan.200900527
   Liang JR, 2012, TOXICOLOGY, V302, P285, DOI 10.1016/j.tox.2012.08.010
   Masala S, 2012, SCI TOTAL ENVIRON, V432, P97, DOI 10.1016/j.scitotenv.2012.05.081
   NELSON A, 1988, ANAL CHIM ACTA, V207, P47, DOI 10.1016/S0003-2670(00)80781-3
   Ni YN, 2014, ANAL CHIM ACTA, V821, P34, DOI 10.1016/j.aca.2014.03.006
   Ohnishi S, 2002, BIOCHEM BIOPH RES CO, V290, P778, DOI 10.1006/bbrc.2001.6249
   Padros J, 2000, MAR ENVIRON RES, V50, P347, DOI 10.1016/S0141-1136(00)00064-7
   Qiu YY, 2011, J HAZARD MATER, V190, P480, DOI 10.1016/j.jhazmat.2011.03.071
   Sapozhnikova Y, 2013, ANAL CHIM ACTA, V758, P80, DOI 10.1016/j.aca.2012.10.034
   Scharer OD, 2003, ANGEW CHEM INT EDIT, V42, P2946, DOI 10.1002/anie.200200523
   Segawa Y, 2012, CHEM COMMUN, V48, P11963, DOI 10.1039/c2cc37190a
   Shou M, 1996, BIOCHEMISTRY-US, V35, P15807, DOI 10.1021/bi962042z
   Song YH, 2006, SENSOR ACTUAT B-CHEM, V114, P1001, DOI 10.1016/j.snb.2005.07.061
   Tafazoli S, 2005, DRUG DISCOV TODAY, V10, P617, DOI 10.1016/S1359-6446(05)03394-5
   Turesky RJ, 2002, DRUG METAB REV, V34, P625, DOI 10.1081/DMR-120005665
   Vaz ADN, 1998, P NATL ACAD SCI USA, V95, P3555, DOI 10.1073/pnas.95.7.3555
   Vijayaraman KP, 2012, ECOTOX ENVIRON SAFE, V86, P79, DOI 10.1016/j.ecoenv.2012.08.031
   Volk DE, 2003, BIOCHEMISTRY-US, V42, P1410, DOI 10.1021/bi026745u
   Wester PW, 2012, FOOD CHEM TOXICOL, V50, P927, DOI 10.1016/j.fct.2011.12.003
   Wu YH, 2011, BIOSENS BIOELECTRON, V26, P2177, DOI 10.1016/j.bios.2010.09.027
   Xia ZH, 2013, ENVIRON POLLUT, V173, P150, DOI 10.1016/j.envpol.2012.10.009
   Yardim Y, 2011, TALANTA, V85, P441, DOI 10.1016/j.talanta.2011.04.005
   Zhang LH, 2006, J ENVIRON SCI-CHINA, V18, P1226, DOI 10.1016/S1001-0742(06)60067-3
   Ziyatdinova G, 2011, ANAL METHODS-UK, V3, P2777, DOI 10.1039/c1ay05403a
NR 31
TC 17
Z9 17
U1 0
U2 34
PU ELSEVIER SCIENCE BV
PI AMSTERDAM
PA PO BOX 211, 1000 AE AMSTERDAM, NETHERLANDS
SN 0141-8130
EI 1879-0003
J9 INT J BIOL MACROMOL
JI Int. J. Biol. Macromol.
PD AUG
PY 2015
VL 79
BP 1004
EP 1010
DI 10.1016/j.ijbiomac.2015.05.047
PG 7
WC Biochemistry & Molecular Biology; Chemistry, Applied; Polymer Science
WE Science Citation Index Expanded (SCI-EXPANDED)
SC Biochemistry & Molecular Biology; Chemistry; Polymer Science
GA CO4YH
UT WOS:000359166300122
PM 26038105
DA 2023-06-30
ER

PT J
AU Zambry, NS
   Obande, GA
   Khalid, MF
   Bustami, Y
   Hamzah, HH
   Awang, MS
   Aziah, I
   Abd Manaf, A
AF Zambry, Nor Syafirah
   Obande, Godwin Attah
   Khalid, Muhammad Fazli
   Bustami, Yazmin
   Hamzah, Hairul Hisham
   Awang, Mohd Syafiq
   Aziah, Ismail
   Abd Manaf, Asrulnizam
TI Utilizing Electrochemical-Based Sensing Approaches for the Detection of
   SARS-CoV-2 in Clinical Samples: A Review
SO BIOSENSORS-BASEL
LA English
DT Review
DE COVID-19; SARS-CoV-2; diagnostic methods; electrochemical biosensor;
   point of care (POC); miniaturised electrochemical sensor; microfluidic
   electrochemical devices
ID POINT-OF-CARE; DNA BIOSENSOR; LABEL-FREE; COVID-19; DIAGNOSIS;
   MICROFLUIDICS; ANTIBODY; TECHNOLOGIES; CHALLENGES; FRAGMENTS
AB The development of precise and efficient diagnostic tools enables early treatment and proper isolation of infected individuals, hence limiting the spread of coronavirus disease 2019 (COVID-19). The standard diagnostic tests used by healthcare workers to diagnose severe acute respiratory syndrome coronavirus-2 (SARS-CoV-2) infection have some limitations, including longer detection time, the need for qualified individuals, and the use of sophisticated bench-top equipment, which limit their use for rapid SARS-CoV-2 assessment. Advances in sensor technology have renewed the interest in electrochemical biosensors miniaturization, which provide improved diagnostic qualities such as rapid response, simplicity of operation, portability, and readiness for on-site screening of infection. This review gives a condensed overview of the current electrochemical sensing platform strategies for SARS-CoV-2 detection in clinical samples. The fundamentals of fabricating electrochemical biosensors, such as the chosen electrode materials, electrochemical transducing techniques, and sensitive biorecognition molecules, are thoroughly discussed in this paper. Furthermore, we summarised electrochemical biosensors detection strategies and their analytical performance on diverse clinical samples, including saliva, blood, and nasopharyngeal swab. Finally, we address the employment of miniaturized electrochemical biosensors integrated with microfluidic technology in viral electrochemical biosensors, emphasizing its potential for on-site diagnostics applications.
C1 [Zambry, Nor Syafirah; Khalid, Muhammad Fazli; Aziah, Ismail] Univ Sains Malaysia, Inst Res Mol Med INFORMM, Hlth Campus, Kubang Kerian 16150, Kelantan, Malaysia.
   [Obande, Godwin Attah] Univ Sains Malaysia, Dept Med Microbiol & Parasitol, Kubang Kerian 16150, Kelantan, Malaysia.
   [Obande, Godwin Attah] Fed Univ Lafia, Fac Sci, Dept Microbiol, PMB 146, Lafia, Nasarawa State, Nigeria.
   [Bustami, Yazmin] Univ Sains Malaysia, Sch Biol Sci, Gelugor 11800, Pulau Pinang, Malaysia.
   [Hamzah, Hairul Hisham] Univ Sains Malaysia, Sch Chem Sci, Gelugor 11800, Pulau Pinang, Malaysia.
   [Awang, Mohd Syafiq; Abd Manaf, Asrulnizam] Univ Sains Malaysia, Collaborat Microelect Design Excellence Ctr CEDEC, Sains USM, Bayan Lepas 11900, Pulau Pinang, Malaysia.
C3 Universiti Sains Malaysia; Universiti Sains Malaysia; Universiti Sains
   Malaysia; Universiti Sains Malaysia; Universiti Sains Malaysia
RP Aziah, I (通讯作者)，Univ Sains Malaysia, Inst Res Mol Med INFORMM, Hlth Campus, Kubang Kerian 16150, Kelantan, Malaysia.; Abd Manaf, A (通讯作者)，Univ Sains Malaysia, Collaborat Microelect Design Excellence Ctr CEDEC, Sains USM, Bayan Lepas 11900, Pulau Pinang, Malaysia.
EM norsyafirah@usm.my; obandega@student.usm.my; fazlikhalid@usm.my;
   ybustami@usm.my; hishamhamzah@usm.my; mohdsyafiqawang92@student.usm.my;
   aziahismail@usm.my; eeasrulnizam@usm.my
RI Hamzah, Hairul Hisham/X-6907-2019; Aziah, Ismail/ADT-1315-2022; Khalid,
   Muhammad Fazli/V-6400-2019; Manaf, Asrulnizam Abd/D-5018-2011; Ismail,
   Aziah/E-8460-2010
OI Hamzah, Hairul Hisham/0000-0002-8296-1360; Khalid, Muhammad
   Fazli/0000-0003-2053-0546; Manaf, Asrulnizam Abd/0000-0002-6198-263X;
   BUSTAMI, YAZMIN/0000-0001-6556-0082; Ismail, Aziah/0000-0001-7850-6405;
   Obande, Godwin Attah/0000-0002-3974-9196; Awang, Mohd
   Syafiq/0000-0001-7998-8354; Zambry, Nor/0000-0002-1637-2285
FU Higher Institution Centre of Excellence (HICoE) Grant from the Ministry
   of Higher Education, Malaysia [311/CIPPM/4401005]; Top-Down Research
   University Grant, Universiti Sains Malaysia [1001/PCEDEC/870050];
   Research University (RUI) COVID-19 Grant, Universiti Sains Malaysia
   [1001/CIPPM/8012383]
FX This research was funded by the Higher Institution Centre of Excellence
   (HICoE) Grant from the Ministry of Higher Education, Malaysia
   (311/CIPPM/4401005), Top-Down Research University Grant, Universiti
   Sains Malaysia (1001/PCEDEC/870050), and Research University (RUI)
   COVID-19 Grant, Universiti Sains Malaysia (1001/CIPPM/8012383).
CR Abad-Valle P, 2005, BIOSENS BIOELECTRON, V20, P2251, DOI 10.1016/j.bios.2004.10.019
   Abrego-Martinez JC, 2022, BIOSENS BIOELECTRON, V195, DOI 10.1016/j.bios.2021.113595
   Ahn KH, 2011, SAF HEALTH WORK, V2, P65, DOI 10.5491/SHAW.2011.2.1.65
   Alafeef M, 2020, ACS NANO, V14, P17028, DOI 10.1021/acsnano.0c06392
   Alhajj M., 2022, STATPEARLS INTERNET
   Ali MA, 2021, ADV MATER, V33, DOI 10.1002/adma.202006647
   Amiri M, 2018, ACS SENSORS, V3, P1069, DOI 10.1021/acssensors.8b00239
   Andryukov BG, 2020, BIOSENSORS-BASEL, V10, DOI 10.3390/bios10020011
   [Anonymous], RAPID DIAGNOSTICS AB
   Antiochia R, 2021, BIOSENS BIOELECTRON, V173, DOI 10.1016/j.bios.2020.112777
   Anusha JR, 2019, BIOSENS BIOELECTRON, V142, DOI 10.1016/j.bios.2019.111511
   Aqmar NZN, 2018, IOP CONF SER-MAT SCI, V340, DOI 10.1088/1757-899X/340/1/012016
   Arshavsky-Graham S, 2020, ANALYST, V145, P4991, DOI 10.1039/d0an00178c
   Ashraf Ghazala, 2021, Curr Res Chem Biol, V1, P100001, DOI 10.1016/j.crchbi.2021.100001
   Astill J, 2018, FRONT VET SCI, V5, DOI 10.3389/fvets.2018.00263
   Avelino KYPS, 2021, J PHARMACEUT BIOMED, V206, DOI 10.1016/j.jpba.2021.114392
   Aziz A, 2021, CURR OPIN COLLOID IN, V52, DOI 10.1016/j.cocis.2021.101418
   Babu RG, 2022, INT J PERVASIVE COMP, V18, P563, DOI 10.1108/IJPCC-10-2020-0169
   Bahadir EB, 2015, TALANTA, V132, P162, DOI 10.1016/j.talanta.2014.08.063
   Basu A, 2020, J CLIN MICROBIOL, V58, DOI 10.1128/JCM.01136-20
   Bedford J, 2020, LANCET, V395, P1015, DOI 10.1016/S0140-6736(20)30673-5
   Beduk T, 2021, ANAL CHEM, V93, P8585, DOI 10.1021/acs.analchem.1c01444
   Benvidi A, 2015, J ELECTROANAL CHEM, V750, P57, DOI 10.1016/j.jelechem.2015.05.002
   Bhalla N, 2016, ESSAYS BIOCHEM, V60, P1, DOI 10.1042/EBC20150001
   Bhardwaj J, 2019, ANAL CHIM ACTA, V1064, P94, DOI 10.1016/j.aca.2019.03.005
   Blair EO, 2019, BIOSENS BIOELECTRON, V134, P57, DOI 10.1016/j.bios.2019.03.055
   Boraschi P, 2020, ACAD RADIOL, V27, P900, DOI 10.1016/j.acra.2020.04.010
   Bramhachari PV, 2020, DYNAMICS OF IMMUNE ACTIVATION IN VIRAL DISEASES, P261, DOI 10.1007/978-981-15-1045-8_17
   Braun V, 2020, BRAIN STIMUL, V13, P1527, DOI 10.1016/j.brs.2020.08.014
   Bukkitgar SD, 2021, CHEM ENG J, V420, DOI 10.1016/j.cej.2020.127575
   Bukkitgar SD, 2020, FLATCHEM, V23, DOI 10.1016/j.flatc.2020.100183
   Bukkitgar SD, 2016, MAT SCI ENG C-MATER, V65, P262, DOI 10.1016/j.msec.2016.04.045
   Carter LJ, 2020, ACS CENTRAL SCI, V6, P591, DOI 10.1021/acscentsci.0c00501
   Cesewski E, 2020, BIOSENS BIOELECTRON, V159, DOI 10.1016/j.bios.2020.112214
   Chaibun T, 2021, NAT COMMUN, V12, DOI 10.1038/s41467-021-21121-7
   Chandra Pranjal, 2020, Sens Int, V1, P100019, DOI 10.1016/j.sintl.2020.100019
   Chathappady House Nihala Naseefa, 2021, Microbiol Insights, V14, p11786361211002481, DOI 10.1177/11786361211002481
   Chaubey A, 2002, BIOSENS BIOELECTRON, V17, P441, DOI 10.1016/S0956-5663(01)00313-X
   Chen AC, 2013, ANAL METHODS-UK, V5, P2158, DOI 10.1039/c3ay40155c
   Chen LC, 2020, BIOSENS BIOELECTRON, V155, DOI 10.1016/j.bios.2020.112111
   Chen NS, 2020, LANCET, V395, P507, DOI 10.1016/S0140-6736(20)30211-7
   Chen WZ, 2020, J CONTROL RELEASE, V328, P395, DOI 10.1016/j.jconrel.2020.08.021
   Choi JR, 2020, FRONT CHEM, V8, DOI 10.3389/fchem.2020.00517
   Cobb SJ, 2019, ANAL CHEM, V91, P7935, DOI 10.1021/acs.analchem.9b01857
   Corman VM, 2020, EUROSURVEILLANCE, V25, P23, DOI 10.2807/1560-7917.ES.2020.25.3.2000045
   Dai L, 2020, SENSOR ACTUAT A-PHYS, V309, DOI 10.1016/j.sna.2020.111910
   de Eguilaz MR, 2020, ELECTROCHEM COMMUN, V116, DOI 10.1016/j.elecom.2020.106762
   de Lima LF, 2021, P NATL ACAD SCI USA, V118, DOI 10.1073/pnas.2106724118
   Dutse SW, 2011, SENSORS-BASEL, V11, P5754, DOI 10.3390/s110605754
   Ehsan MA, 2021, DIAGNOSTICS, V11, DOI 10.3390/diagnostics11061030
   Eissa S, 2021, ANAL CHEM, V93, P1826, DOI 10.1021/acs.analchem.0c04719
   Eivazzadeh-Keihan R, 2018, TRAC-TREND ANAL CHEM, V100, P103, DOI 10.1016/j.trac.2017.12.019
   Elgrishi N, 2018, J CHEM EDUC, V95, P197, DOI 10.1021/acs.jchemed.7b00361
   Fabiani L, 2021, BIOSENS BIOELECTRON, V171, DOI 10.1016/j.bios.2020.112686
   Fan YQ, 2018, CHINESE J ANAL CHEM, V46, P1863, DOI 10.1016/S1872-2040(18)61126-0
   Fu XY, 2020, TOPICS CURR CHEM, V378, DOI 10.1007/s41061-020-0283-y
   Garg M, 2021, BIOSENS BIOELECTRON, V171, DOI 10.1016/j.bios.2020.112703
   Ghaffari A, 2020, DIAGNOSTICS, V10, DOI 10.3390/diagnostics10070453
   Ghodake GS, 2021, BIOSENS BIOELECTRON, V177, DOI 10.1016/j.bios.2021.112969
   Goud KY, 2021, BIOSENS BIOELECTRON, V180, DOI 10.1016/j.bios.2021.113112
   Gowri A, 2021, TRAC-TREND ANAL CHEM, V137, DOI 10.1016/j.trac.2021.116205
   Guo K., 2020, MEDRXIV
   Haji-Hashemi H, 2017, SENSOR ACTUAT B-CHEM, V244, P211, DOI 10.1016/j.snb.2016.12.135
   Halldorsson S, 2015, BIOSENS BIOELECTRON, V63, P218, DOI 10.1016/j.bios.2014.07.029
   Hasanzadeh M, 2018, INT J BIOL MACROMOL, V116, P735, DOI 10.1016/j.ijbiomac.2018.05.028
   Hashemi SA, 2021, BIOSENS BIOELECTRON, V171, DOI 10.1016/j.bios.2020.112731
   Huang CL, 2020, LANCET, V395, P497, DOI [10.1016/S0140-6736(20)30183-5, 10.1016/S0140-6736(20)30252-X]
   Huang JC, 2009, BIOSENS BIOELECTRON, V25, P320, DOI 10.1016/j.bios.2009.07.012
   Huang Y, 2017, SENSORS-BASEL, V17, DOI 10.3390/s17102375
   Idili A, 2021, ACS SENSORS, V6, P3093, DOI 10.1021/acssensors.1c01222
   Imran S, 2021, MICROMACHINES-BASEL, V12, DOI 10.3390/mi12020174
   Infantino M, 2020, ISR MED ASSOC J, V22, P203
   Ishikawa FN, 2009, ACS NANO, V3, P1219, DOI 10.1021/nn900086c
   Jalali Nadoushan Mohammadreza, 2020, Iran J Pathol, V15, P154, DOI 10.30699/IJP.2020.39841
   Jeevanandam J, 2018, BEILSTEIN J NANOTECH, V9, P1050, DOI 10.3762/bjnano.9.98
   Kaushik A, 2021, EXPERT OPIN DRUG DEL, V18, P531, DOI 10.1080/17425247.2021.1860938
   Kaushik A, 2017, TRENDS BIOTECHNOL, V35, P308, DOI 10.1016/j.tibtech.2016.10.001
   Kaushik A, 2014, BIOSENS BIOELECTRON, V53, P499, DOI 10.1016/j.bios.2013.09.060
   Kaushik AK, 2020, ACS APPL BIO MATER, V3, P7306, DOI 10.1021/acsabm.0c01004
   Kaya HO, 2021, J ELECTROANAL CHEM, V882, DOI 10.1016/j.jelechem.2021.114989
   Kecili S, 2020, BIOMICROFLUIDICS, V14, DOI 10.1063/5.0003302
   Kelly-Cirino CD, 2019, BMJ GLOB HEALTH, V4, DOI 10.1136/bmjgh-2018-001179
   Khan MZH, 2020, BIOSENS BIOELECTRON, V166, DOI 10.1016/j.bios.2020.112431
   Khristunova E, 2020, SENSORS-BASEL, V20, DOI 10.3390/s20164600
   Khristunova E, 2020, BIOELECTROCHEMISTRY, V135, DOI 10.1016/j.bioelechem.2020.107576
   Kosack CS, 2017, B WORLD HEALTH ORGAN, V95, P639, DOI 10.2471/BLT.16.187468
   Kotru S, 2021, TRAC-TREND ANAL CHEM, V136, DOI 10.1016/j.trac.2021.116198
   Koyappayil A, 2021, SENSORS-BASEL, V21, DOI 10.3390/s21010089
   Kudr J, 2021, TRAC-TREND ANAL CHEM, V136, DOI 10.1016/j.trac.2021.116192
   Kumar MS, 2021, SENSOR ACTUAT B-CHEM, V343, DOI 10.1016/j.snb.2021.130169
   Kwee TC, 2020, RADIOGRAPHICS, V40, P1848, DOI 10.1148/rg.2020200159
   Lan L, 2020, JAMA-J AM MED ASSOC, V323, P1502, DOI 10.1001/jama.2020.2783
   Leva-Bueno J, 2020, MED MICROBIOL IMMUN, V209, P343, DOI 10.1007/s00430-020-00668-0
   Li X, 2021, BIOSENS BIOELECTRON, V177, DOI 10.1016/j.bios.2020.112672
   Li ZM, 2017, ANAL METHODS-UK, V9, P5238, DOI 10.1039/c7ay01585b
   Liao ZR, 2018, BIOSENS BIOELECTRON, V121, P272, DOI 10.1016/j.bios.2018.08.061
   Lin AV, 2015, METHODS MOL BIOL, V1318, P61, DOI 10.1007/978-1-4939-2742-5_6
   Liv L, 2021, MICROCHEM J, V168, DOI 10.1016/j.microc.2021.106445
   Long QX, 2020, NAT MED, V26, P1200, DOI 10.1038/s41591-020-0965-6
   Lu RJ, 2020, LANCET, V395, P565, DOI 10.1016/S0140-6736(20)30251-8
   Mahari S., 2020, ECOVSENS ULTRASENSIT
   Mahshid SS, 2021, BIOSENS BIOELECTRON, V176, DOI 10.1016/j.bios.2020.112905
   McEachern F, 2020, BIOTECHNOL J, V15, DOI 10.1002/biot.202000140
   Miripour ZS, 2020, BIOSENS BIOELECTRON, V165, DOI 10.1016/j.bios.2020.112435
   Mobed A, 2021, MICROCHEM J, V164, DOI 10.1016/j.microc.2021.106094
   Mojsoska B, 2021, SENSORS-BASEL, V21, DOI 10.3390/s21020390
   Mokhtarzadeh A, 2017, TRAC-TREND ANAL CHEM, V97, P445, DOI 10.1016/j.trac.2017.10.005
   Mortari A, 2014, BIOSENS BIOELECTRON, V60, P8, DOI 10.1016/j.bios.2014.03.063
   Mujawar MA, 2020, MATER TODAY CHEM, V17, DOI 10.1016/j.mtchem.2020.100306
   Naserghandi A, 2020, NEW MICROB NEW INFEC, V35, DOI 10.1016/j.nmni.2020.100678
   Nicola M, 2020, INT J SURG, V78, P185, DOI 10.1016/j.ijsu.2020.04.018
   Orooji Y, 2021, NANO-MICRO LETT, V13, DOI 10.1007/s40820-020-00533-y
   Ozer T, 2019, J ELECTROCHEM SOC, V167, DOI 10.1149/2.0232003JES
   Pachetti M, 2020, J TRANSL MED, V18, DOI 10.1186/s12967-020-02344-6
   Parekh M, 2020, RADIOLOGY, V297, pE289, DOI 10.1148/radiol.2020202504
   Parihar A, 2020, ACS APPL BIO MATER, V3, P7326, DOI 10.1021/acsabm.0c01083
   Peng Y, 2021, BIOSENS BIOELECTRON, V186, DOI 10.1016/j.bios.2021.113309
   Perkins MD, 2017, LANCET, V390, P2111, DOI 10.1016/S0140-6736(17)31224-2
   Radi A, 2021, DIAGNOSTICS, V11, DOI 10.3390/diagnostics11010104
   Radi AE, 2011, INT J ELECTROCHEM, V2011, DOI 10.4061/2011/863196
   Rahman MM, 2015, SENSORS-BASEL, V15, P3801, DOI 10.3390/s150203801
   Rahmati Z, 2021, MICROCHIM ACTA, V188, DOI 10.1007/s00604-021-04762-9
   Rashed MZ, 2021, BIOSENS BIOELECTRON, V171, DOI 10.1016/j.bios.2020.112709
   Rashid J.I.A., 2017, SENS BIOSENSING RES, V16, P19, DOI [10.1016/j.sbsr.2017.09.001, DOI 10.1016/J.SBSR.2017.09.001]
   Rasmi Y, 2021, ANAL BIOANAL CHEM, V413, P4137, DOI 10.1007/s00216-021-03377-6
   Rasouli E, 2018, ANAL BIOCHEM, V556, P136, DOI 10.1016/j.ab.2018.07.002
   Reddy KK, 2020, ADV SCI, V7, DOI 10.1002/advs.201902980
   Ricci F, 2012, ELECTROCHIM ACTA, V84, P74, DOI 10.1016/j.electacta.2012.06.033
   Sachdeva S, 2021, FRONT BIOENG BIOTECH, V8, DOI 10.3389/fbioe.2020.602659
   Saylan Y, 2019, BIOSENSORS-BASEL, V9, DOI 10.3390/bios9020065
   Sengupta J., 2021, CARBON TRENDS, V2, DOI [10.1016/j.cartre.2020.100011, DOI 10.1016/J.CARTRE.2020.100011]
   Seo G, 2020, ACS NANO, V14, P12257, DOI [10.1021/acsnano.0c06726, 10.1021/acsnano.0c02823]
   Sheikhzadeh E, 2020, TALANTA, V220, DOI 10.1016/j.talanta.2020.121392
   Shen Y, 2021, SENSOR ACTUATOR REP, V3, DOI 10.1016/j.snr.2021.100025
   Shetti Nagaraj P., 2019, Materials Science for Energy Technologies, V2, P396, DOI 10.1016/j.mset.2019.03.005
   Sidiq Zeeshan, 2020, Indian J Tuberc, V67, pS163, DOI 10.1016/j.ijtb.2020.07.034
   Signorelli Carlo, 2020, Acta Biomed, V91, P175, DOI 10.23750/abm.v91i3-S.9511
   Silva MMS, 2014, TALANTA, V128, P505, DOI 10.1016/j.talanta.2014.06.009
   Silva NFD, 2018, BIOSENS BIOELECTRON, V99, P667, DOI 10.1016/j.bios.2017.08.019
   Simpson C, 2018, CURR CLIN MICROBIOL, V5, P245, DOI 10.1007/s40588-018-0105-y
   Singh T, 2017, FRONT MICROBIOL, V8, DOI 10.3389/fmicb.2017.01501
   Singhal T, 2020, INDIAN J PEDIATR, V87, P281, DOI 10.1007/s12098-020-03263-6
   Soler M, 2019, EXPERT REV MOL DIAGN, V19, P71, DOI 10.1080/14737159.2019.1554435
   Song Q, 2021, LAB CHIP, V21, P1634, DOI [10.1039/d0lc01156hrsc.li/loc, 10.1039/d0lc01156h]
   Aguadero IS, 2021, RADIOLOGIA-MADRID, V63, P218, DOI 10.1016/j.rx.2021.02.004
   Sun W, 2010, BIOSENS BIOELECTRON, V25, P1264, DOI 10.1016/j.bios.2009.10.011
   Taha BA, 2020, SENSORS-BASEL, V20, DOI 10.3390/s20236764
   Tang JW, 2020, J INFECTION, V80, P350, DOI 10.1016/j.jinf.2020.01.014
   Tao XQ, 2020, BIOSENS BIOELECTRON, V168, DOI 10.1016/j.bios.2020.112537
   Tian FY, 2020, FOOD CHEM, V320, DOI 10.1016/j.foodchem.2020.126607
   Topkaya SN, 2016, IET HEALTH TECH SER, V1, P73, DOI 10.1049/PBHE001E_ch5
   Torrente-Rodriguez RM, 2020, MATTER-US, V3, DOI 10.1016/j.matt.2020.09.027
   Torres MDT, 2021, MATTER-US, V4, P2403, DOI 10.1016/j.matt.2021.05.003
   Tripathy S., 2020, T INDIAN NATL ACAD E, V5, P205, DOI [10.1007/s41403-020-00103-z, 10.1007/s41403-020-00103-z.]
   Tripathy S, 2018, ELECTROANAL, V30, P2110, DOI 10.1002/elan.201800220
   Tripathy S, 2017, BIOSENS BIOELECTRON, V90, P378, DOI 10.1016/j.bios.2016.12.008
   Tsumoto K, 1998, J IMMUNOL METHODS, V219, P119, DOI 10.1016/S0022-1759(98)00127-6
   Turner APF, 2013, CHEM SOC REV, V42, P3184, DOI 10.1039/c3cs35528d
   Tzouvadaki I, 2019, SENSOR ACTUAT B-CHEM, V286, P346, DOI 10.1016/j.snb.2019.02.001
   Udugama B, 2020, ACS NANO, V14, P3822, DOI 10.1021/acsnano.0c02624
   Ulianas A, 2012, SENSORS-BASEL, V12, P5445, DOI 10.3390/s120505445
   Vadlamani BS, 2020, SENSORS-BASEL, V20, DOI 10.3390/s20205871
   Wadhwa S, 2020, APPL SURF SCI, V521, DOI 10.1016/j.apsusc.2020.146427
   Wadman M, 2020, SCIENCE, V368, P356, DOI 10.1126/science.368.6489.356
   Wang J, 2014, MICROCHIM ACTA, V181, P935, DOI 10.1007/s00604-014-1182-0
   Wang K, 2015, BIOSENS BIOELECTRON, V71, P463, DOI 10.1016/j.bios.2015.04.071
   Wang LY, 2020, BIOSENS BIOELECTRON, V147, DOI 10.1016/j.bios.2019.111777
   Wu ZN, 2019, CHINESE CHEM LETT, V30, P95, DOI 10.1016/j.cclet.2018.01.048
   Xiao Y, 2005, ANGEW CHEM INT EDIT, V44, P5456, DOI 10.1002/anie.200500989
   Xie ST, 2020, NAT COMMUN, V11, DOI 10.1038/s41467-020-15113-2
   Xie XZ, 2020, RADIOLOGY, V296, pE41, DOI 10.1148/radiol.2020200343
   Xu BY, 2015, BIOSENS BIOELECTRON, V72, P175, DOI 10.1016/j.bios.2015.05.015
   Xu LZ, 2020, BIOSENS BIOELECTRON, V161, DOI 10.1016/j.bios.2020.112222
   Yakoh A, 2021, BIOSENS BIOELECTRON, V176, DOI 10.1016/j.bios.2020.112912
   Younes N, 2020, VIRUSES-BASEL, V12, DOI 10.3390/v12060582
   Yousefi H, 2021, J AM CHEM SOC, V143, P1722, DOI 10.1021/jacs.0c10810
   Yu MH, 2020, RADIOL-CARDIOTHORAC, V2, DOI 10.1148/ryct.2020200126
   Zaccari I, 2014, CAIRO INT BIOM ENG, P15, DOI 10.1109/CIBEC.2014.7020946
   Zaccariotto GC, 2021, MATERIALS, V14, DOI 10.3390/ma14154230
   Zeng L, 2020, MATER CHEM FRONT, V4, P2000, DOI 10.1039/d0qm00294a
   Zhang W, 2020, CHINESE CHEM LETT, V31, P589, DOI 10.1016/j.cclet.2019.09.022
   Zhang Y., 2020, IMPACT SOCIAL DISTAN, P1, DOI https://doi.org/10.1101/2020.03.04.20031187
   Zhao H, 2021, SENSOR ACTUAT B-CHEM, V327, DOI 10.1016/j.snb.2020.128899
   Zhao Wei, 2020, AJR Am J Roentgenol, V214, P1072, DOI 10.2214/AJR.20.22976
   Zhao Z, 2021, TRAC-TREND ANAL CHEM, V139, DOI 10.1016/j.trac.2021.116253
   Zhen W, 2020, J CLIN MICROBIOL, V58, DOI 10.1128/JCM.00783-20
   Zheng J, 2020, ANAL CHEM, V92, P2194, DOI 10.1021/acs.analchem.9b04877
   Zhou B SJ, 2020, RES SQUARE, DOI [10.21203/ rs.3.rs-18079/v1, DOI 10.21203/RS.3.RS-18079/V1]
NR 188
TC 8
Z9 9
U1 13
U2 24
PU MDPI
PI BASEL
PA ST ALBAN-ANLAGE 66, CH-4052 BASEL, SWITZERLAND
EI 2079-6374
J9 BIOSENSORS-BASEL
JI Biosensors-Basel
PD JUL
PY 2022
VL 12
IS 7
AR 473
DI 10.3390/bios12070473
PG 32
WC Chemistry, Analytical; Nanoscience & Nanotechnology; Instruments &
   Instrumentation
WE Science Citation Index Expanded (SCI-EXPANDED)
SC Chemistry; Science & Technology - Other Topics; Instruments &
   Instrumentation
GA 3H5ZT
UT WOS:000832115000001
PM 35884276
OA gold, Green Published
DA 2023-06-30
ER

PT J
AU Sadik, OA
   Mwilu, SK
   Aluoch, A
AF Sadik, Omowunmi A.
   Mwilu, Samuel K.
   Aluoch, Austin
TI Smart electrochemical biosensors: From advanced materials to
   ultrasensitive devices
SO ELECTROCHIMICA ACTA
LA English
DT Article; Proceedings Paper
CT 1st International Symposium on Electrochemistry
CY JUL 09-11, 2008
CL Bellville, SOUTH AFRICA
DE Metal-enhanced detection; MED; Nanostructured materials;
   Electrochemistry; Sensors
ID ENZYME-MODULATED CLEAVAGE; POLYMERASE-CHAIN-REACTION; LINEAR SWEEP
   VOLTAMMETRY; CARBON NANOTUBES; ELECTROLESS GOLD; BIOMOLECULAR
   INTERACTIONS; MICRODISK ELECTRODES; PATTERN-RECOGNITION; MISMATCH
   DETECTION; ORAL BIOSENSOR
AB The specificity, simplicity, and inherent miniaturization afforded by advances in modern electronics have allowed electrochemical sensors to rival the most advanced optical protocols. One major obstacle in implementing electrochemistry for studying biomolecular reaction is its inadequate sensitivity. Recent reports however showed unprecedented sensitivities for biomolecular recognition using enhanced electronic amplification provided by new classes of electrode materials (e.g. carbon nanotubes, metal nanoparticles, and quantum dots). Biosensor technology is one area where recent advances in nanomaterials are pushing the technological limits of electrochemical sensitivities, thus allowing for the development of new sensor chemistries and devices. This work focuses on our recent work, based on metal-enhanced electrochemical detection, and those of others in combining advanced nanomaterials with electrochemistry for the development of smart sensors for proteins, nucleic acids, drugs and cancer cells. (C) 2009 Elsevier Ltd. All rights reserved.
C1 [Sadik, Omowunmi A.; Mwilu, Samuel K.; Aluoch, Austin] SUNY Binghamton, Dept Chem, Ctr Adv Sensors & Environm Monitoring CASE, Binghamton, NY 13902 USA.
C3 State University of New York (SUNY) System; State University of New York
   (SUNY) Binghamton
RP Sadik, OA (通讯作者)，SUNY Binghamton, Dept Chem, Ctr Adv Sensors & Environm Monitoring CASE, POB 6000, Binghamton, NY 13902 USA.
EM osadik@binghamton.edu
RI Aluoch, Austin/O-5113-2016
OI Aluoch, Austin/0000-0001-5356-1571
FU US Environmental Protection Agency [RD-83090601, R825323]; DTRA
   [W911SR-05-C-0014]; US Army Research Office for DURIP
   [W911NF-07-1-0295]; Daikin Corporation (Japan); NSF [CHE-0513470]
FX The author acknowledges the US Environmental Protection Agency through
   the STAR program (RD-83090601 and R825323), DTRA (W911SR-05-C-0014), US
   Army Research Office for DURIP (W911NF-07-1-0295), Daikin Corporation
   (Japan), and the NSF (CHE-0513470) for funding. Also acknowledged are
   the contributions of members of the author's research group (past and
   present) at SUNY-Binghamton including Adam Wanekaya, Isaac K'Owino,
   Arabia Mollette, Samuel Kikandi, Jason Karasinski, Sharin Benda, Syeda
   Begum, Miriam Masila, Fei Yan, Marc Breimer, Hongwu Xu, Rula Abudalo,
   Silvana Andreescu, Daniel Andreescu, Sydney Sheldon Eugen Yevgheny and
   Sean Falvey.
CR Agui L, 2008, ANAL CHIM ACTA, V622, P11, DOI 10.1016/j.aca.2008.05.070
   Akamatsu K, 2000, J PHYS CHEM B, V104, P10168, DOI 10.1021/jp0016028
   Alfonta L, 2001, ANAL CHEM, V73, P91, DOI 10.1021/ac000819v
   Aluoch AO, 2005, SENSOR LETT, V3, P161, DOI 10.1166/sl.2005.024
   Aluoch AO, 2005, ANAL BIOCHEM, V340, P136, DOI 10.1016/j.ab.2005.02.003
   Andreescu D, 2005, J ELECTROCHEM SOC, V152, pE299, DOI 10.1149/1.2001427
   Andreescu D, 2005, LANGMUIR, V21, P6891, DOI 10.1021/la050141k
   Andreescu D, 2005, COMP ANAL C, V44, P285, DOI 10.1016/S0166-526X(05)44007-6
   Bakker E, 2006, ANAL CHEM, V78, P3965, DOI 10.1021/ac060637m
   Beecroft LL, 1997, CHEM MATER, V9, P1302, DOI 10.1021/cm960441a
   Boon EM, 1999, CLIN CHEM, V45, P2048
   Bradley J.S., 1994, CLUSTERS COLLOIDS TH
   Breimer MA, 2003, BIOSENS BIOELECTRON, V18, P1135, DOI 10.1016/S0956-5663(02)00248-8
   Breimer MA, 2001, NANO LETT, V1, P305, DOI 10.1021/nl015528w
   BRONSTEIN L, 1998, NANOPARTICLES NANOST
   Castagnola M, 2001, J CHROMATOGR B, V751, P153, DOI 10.1016/S0378-4347(00)00466-7
   Chicharro JL, 1998, SPORTS MED, V26, P17, DOI 10.2165/00007256-199826010-00002
   Cole DH, 1999, MACROMOLECULES, V32, P771, DOI 10.1021/ma981252b
   COLVIN VL, 1994, NATURE, V370, P354, DOI 10.1038/370354a0
   Crowley EL, 1999, ANALYST, V124, P295, DOI 10.1039/a806875e
   DABBOUSI BO, 1995, APPL PHYS LETT, V66, P1316, DOI 10.1063/1.113227
   Davies TJ, 2005, J ELECTROANAL CHEM, V585, P63, DOI 10.1016/j.jelechem.2005.07.022
   Davies TJ, 2005, J ELECTROANAL CHEM, V585, P51, DOI 10.1016/j.jelechem.2005.07.021
   de Lumley-Woodyear T, 1999, ANAL CHEM, V71, P394, DOI 10.1021/ac980758p
   de-Los-Santos-Alvarez P, 2002, ANAL CHEM, V74, P3342, DOI 10.1021/ac015749m
   Dequaire M, 2000, ANAL CHEM, V72, P5521, DOI 10.1021/ac000781m
   Dominguez E, 2004, ANAL CHEM, V76, P3132, DOI 10.1021/ac0499672
   FERGUSON DB, 1987, J DENT RES, V66, P420, DOI 10.1177/00220345870660020601
   Ghindilis AL, 1998, BIOSENS BIOELECTRON, V13, P113, DOI 10.1016/S0956-5663(97)00031-6
   Gooding JJ, 2005, ELECTROCHIM ACTA, V50, P3049, DOI 10.1016/j.electacta.2004.08.052
   HASHIMOTO K, 1994, ANAL CHIM ACTA, V286, P219, DOI 10.1016/0003-2670(94)80163-0
   He PA, 2006, MICROCHIM ACTA, V152, P175, DOI 10.1007/s00604-005-0445-1
   Herrero E, 2001, CHEM REV, V101, P1897, DOI 10.1021/cr9600363
   Hirai H., 1986, CATALYSIS METAL COMP
   IRWIN D, 1990, J ORAL PATHOL MED, V19, P119
   IRWIN D, 1993, ANN NY ACAD SCI, V694, P1
   K'Owino IO, 2007, ANAL BIOCHEM, V369, P8, DOI 10.1016/j.ab.2007.06.046
   K'Owino IO, 2003, LANGMUIR, V19, P4344, DOI 10.1021/la0265272
   Karasinski J, 2005, ANAL CHEM, V77, P7941, DOI 10.1021/ac0512150
   Karasinski J, 2007, BIOSENS BIOELECTRON, V22, P2643, DOI 10.1016/j.bios.2006.10.037
   Katz E, 2004, ELECTROANAL, V16, P19, DOI 10.1002/elan.200302930
   Kerman K, 2002, ANAL CHIM ACTA, V462, P39, DOI 10.1016/S0003-2670(02)00308-2
   Komarova E, 2005, BIOSENS BIOELECTRON, V21, P182, DOI 10.1016/j.bios.2004.07.025
   Kreibig U., 2013, OPTICAL PROPERTIES M, DOI DOI 10.1007/978-3-662-09109-8
   KUMAR A, 2005, IVD TECHNOLOGY
   Kumar SA, 2008, ANAL LETT, V41, P141, DOI 10.1080/00032710701792612
   Kuznetsov BA, 2001, BIOSENS BIOELECTRON, V16, P425, DOI 10.1016/S0956-5663(01)00253-6
   LAMBER R, 1995, J PHYS CHEM-US, V99, P13834, DOI 10.1021/j100038a014
   Liu GD, 2001, ANAL CHEM, V73, P3219, DOI 10.1021/ac0101048
   Lucarelli F, 2002, ANAL CHIM ACTA, V469, P93, DOI 10.1016/S0003-2670(02)00605-0
   Luo XL, 2006, ELECTROANAL, V18, P319, DOI 10.1002/elan.200503415
   Maciejewska D, 2006, BIOELECTROCHEMISTRY, V69, P1, DOI 10.1016/j.bioelechem.2005.09.003
   MANDEL ID, 1980, CRC CR REV CL LAB SC, V12, P321, DOI 10.3109/10408368009108733
   MANDEL ID, 1993, CRIT REV ORAL BIOL M, V4, P599, DOI 10.1177/10454411930040034701
   MARTIN CJ, 1971, PFLUG ARCH EUR J PHY, V324, P344, DOI 10.1007/BF00592462
   Merkoci A, 2005, TRAC-TREND ANAL CHEM, V24, P826, DOI 10.1016/j.trac.2005.03.019
   Merkoci A, 2005, TRAC-TREND ANAL CHEM, V24, P341, DOI 10.1016/j.trac.2004.11.007
   Morgan CL, 1996, CLIN CHEM, V42, P193
   Musameh M, 2002, ELECTROCHEM COMMUN, V4, P743, DOI 10.1016/S1388-2481(02)00451-4
   Ozkan D, 2002, ANAL CHEM, V74, P5931, DOI 10.1021/ac0257905
   Palecek E, 2002, TALANTA, V56, P809, DOI 10.1016/S0039-9140(01)00649-X
   Pandey P, 2008, ANAL LETT, V41, P159, DOI 10.1080/00032710701792620
   Patolsky F, 2001, NAT BIOTECHNOL, V19, P253, DOI 10.1038/85704
   Pingarron JM, 2008, ELECTROCHIM ACTA, V53, P5848, DOI 10.1016/j.electacta.2008.03.005
   Pividori MI, 2001, ANALYST, V126, P1551, DOI 10.1039/b101477n
   POMOGAILO AD, 1994, PLATIN MET REV, V38, P60
   Pumera M, 2007, SENSOR ACTUAT B-CHEM, V123, P1195, DOI 10.1016/j.snb.2006.11.016
   Rehak NN, 2000, CLIN CHEM LAB MED, V38, P335, DOI 10.1515/CCLM.2000.049
   Ricci F, 2007, ANAL CHIM ACTA, V605, P111, DOI 10.1016/j.aca.2007.10.046
   Sadik OA, 2003, MICROCHIM ACTA, V143, P187, DOI 10.1007/s00604-003-0057-6
   Sadik OA, 2004, J ENVIRON MONITOR, V6, P513, DOI 10.1039/b401794n
   Sargent A, 2001, J ELECTROCHEM SOC, V148, pC257, DOI 10.1149/1.1353572
   Sargent A, 2001, J ELECTROCHEM SOC, V148, pC413, DOI 10.1149/1.1370963
   Sargent A, 2001, LANGMUIR, V17, P2760, DOI 10.1021/la001267e
   SCHNEYER CA, 1960, AM J PHYSIOL, V199, P55, DOI 10.1152/ajplegacy.1960.199.1.55
   SCHNEYER CA, 1962, AM J PHYSIOL, V203, P232, DOI 10.1152/ajplegacy.1962.203.2.232
   SHULL KR, 1995, J POLYM SCI POL PHYS, V33, P1417, DOI 10.1002/polb.1995.090330911
   Sirivisoot S, 2008, NANOTECHNOLOGY, V19, DOI 10.1088/0957-4484/19/29/295101
   Slavkin HC, 1998, J AM DENT ASSOC, V129, P1138, DOI 10.14219/jada.archive.1998.0390
   Takenaka S, 2000, ANAL CHEM, V72, P1334, DOI 10.1021/ac991031j
   Thorp HH, 1998, TRENDS BIOTECHNOL, V16, P117, DOI 10.1016/S0167-7799(97)01162-1
   Wanekaya A, 2002, J ELECTROANAL CHEM, V537, P135, DOI 10.1016/S0022-0728(02)01261-5
   Wang J, 2005, ELECTROANAL, V17, P7, DOI 10.1002/elan.200403113
   Wang J, 2005, SMALL, V1, P1036, DOI 10.1002/smll.200500214
   Wang TC, 2002, LANGMUIR, V18, P3370, DOI 10.1021/la015725a
   Wildgoose GG, 2006, MICROCHIM ACTA, V152, P187, DOI 10.1007/s00604-005-0449-x
   Xiao YH, 2008, ELECTROANAL, V20, P648, DOI 10.1002/elan.200704125
   Yan F, 2001, ANAL CHEM, V73, P5272, DOI 10.1021/ac015516v
   Yan F, 2001, J AM CHEM SOC, V123, P11335, DOI 10.1021/ja005719l
   Yogeswaran U, 2008, ANAL LETT, V41, P210, DOI 10.1080/00032710701792638
   Yogeswaran U, 2008, SENSORS-BASEL, V8, P290, DOI 10.3390/s8010290
NR 91
TC 39
Z9 39
U1 0
U2 38
PU PERGAMON-ELSEVIER SCIENCE LTD
PI OXFORD
PA THE BOULEVARD, LANGFORD LANE, KIDLINGTON, OXFORD OX5 1GB, ENGLAND
SN 0013-4686
EI 1873-3859
J9 ELECTROCHIM ACTA
JI Electrochim. Acta
PD MAY 30
PY 2010
VL 55
IS 14
SI SI
BP 4287
EP 4295
DI 10.1016/j.electacta.2009.03.008
PG 9
WC Electrochemistry
WE Science Citation Index Expanded (SCI-EXPANDED); Conference Proceedings Citation Index - Science (CPCI-S)
SC Electrochemistry
GA 598XF
UT WOS:000277872500012
DA 2023-06-30
ER

PT J
AU Yadav, HM
   Park, JD
   Kang, HC
   Lee, JJ
AF Yadav, Hemraj Mahipati
   Park, Jong-Deok
   Kang, Hyeong-Cheol
   Lee, Jae-Joon
TI Recent Development in Nanomaterial-Based Electrochemical Sensors for
   Cholesterol Detection
SO CHEMOSENSORS
LA English
DT Review
DE nanomaterials; cholesterol; biosensor; electrochemical
ID BIOSENSOR; ELECTRODE; GRAPHENE; OXIDE; NANOPARTICLES; FABRICATION;
   GLUCOSE; GOLD; PLATINUM; POLYMER
AB Functional nanomaterials have attracted significant attention in a variety of research fields (in particular, in the healthcare system) because of the easily controllable morphology, their high chemical and environmental stability, biocompatibility, and unique optoelectronic and sensing properties. The sensing properties of nanomaterials can be used to detect biomolecules such as cholesterol. Over the past few decades, remarkable progress has been made in the production of cholesterol biosensors that contain nanomaterials as the key component. In this article, various nanomaterials for the electrochemical sensing of cholesterol were reviewed. Cholesterol biosensors are recognized tools in the clinical diagnosis of cardiovascular diseases (CVDs). The function of nanomaterials in cholesterol biosensors were thoroughly discussed. In this study, different pathways for the sensing of cholesterol with functional nanomaterials were investigated.
C1 [Yadav, Hemraj Mahipati; Park, Jong-Deok; Kang, Hyeong-Cheol; Lee, Jae-Joon] Dongguk Univ, Dept Energy & Mat Engn, Res Ctr Photoenergy Harvesting & Convers Technol, Seoul 04620, South Korea.
C3 Dongguk University
RP Lee, JJ (通讯作者)，Dongguk Univ, Dept Energy & Mat Engn, Res Ctr Photoenergy Harvesting & Convers Technol, Seoul 04620, South Korea.
EM hemrajy@dongguk.edu; whdejr213@dongguk.edu; knpitw1@dongguk.edu;
   jjlee@dongguk.edu
OI Kang, Hyeong Cheol/0000-0002-3906-0727
FU Technology Development Program to Solve Climate Changes of the National
   Research Foundation - Ministry of Science, ICT & Future Planning
   [NRF-2016M1A2A2940912, NRF-2015M1A2A2054996]
FX This research was supported by the Technology Development Program to
   Solve Climate Changes of the National Research Foundation, funded by the
   Ministry of Science, ICT & Future Planning (grant NRF-2016M1A2A2940912
   and NRF-2015M1A2A2054996).
CR Ahmadraji T, 2016, ANAL METHODS-UK, V8, P2743, DOI [10.1039/c6ay00468g, 10.1039/C6AY00468G]
   Alexander S, 2017, EUR POLYM J, V86, P106, DOI 10.1016/j.eurpolymj.2016.11.024
   Amiri M, 2020, ELECTROANAL, V32, P1391, DOI 10.1002/elan.201900669
   [Anonymous], CARDIOVASC DIS
   Arya SK, 2008, BIOSENS BIOELECTRON, V23, P1083, DOI 10.1016/j.bios.2007.10.018
   Bhavya G, 2021, CHEMOSPHERE, V275, DOI 10.1016/j.chemosphere.2021.129975
   Chiang HC, 2019, BIOSENSORS-BASEL, V9, DOI 10.3390/bios9020050
   Chunta S, 2021, TALANTA, V221, DOI 10.1016/j.talanta.2020.121549
   Cinti S, 2015, SENSOR ACTUAT B-CHEM, V221, P187, DOI 10.1016/j.snb.2015.06.054
   Dervisevic M, 2016, J ELECTROANAL CHEM, V776, P18, DOI 10.1016/j.jelechem.2016.06.033
   Eom KS, 2020, ANALYST, V145, P908, DOI 10.1039/c9an01679a
   Gahlaut A, 2018, ARTIF CELL NANOMED B, V46, P472, DOI 10.1080/21691401.2017.1337028
   Ganganboina AB, 2018, MICROCHIM ACTA, V185, DOI 10.1007/s00604-018-3063-4
   Gao J, 2019, SENSOR ACTUAT B-CHEM, V287, P102, DOI 10.1016/j.snb.2019.02.020
   Gautam V, 2018, ANAL BIOANAL CHEM, V410, P2173, DOI 10.1007/s00216-018-0880-6
   GOFMAN JW, 1950, SCIENCE, V111, P166, DOI 10.1126/science.111.2877.166
   Grieshaber D, 2008, SENSORS-BASEL, V8, P1400, DOI 10.3390/s8031400
   HAECKEL R, 1979, J CLIN CHEM CLIN BIO, V17, P553
   Hossain MM, 2020, J MATER SCI-MATER EL, V31, P404, DOI 10.1007/s10854-019-02542-z
   Huang S, 2021, ANALYST, V146, P2807, DOI 10.1039/d1an00077b
   Huang Y, 2018, BIOSENS BIOELECTRON, V102, P560, DOI 10.1016/j.bios.2017.11.037
   Huang Y, 2017, MAT SCI ENG C-MATER, V77, P1, DOI 10.1016/j.msec.2017.03.253
   Justino CIL, 2017, TRAC-TREND ANAL CHEM, V91, P53, DOI 10.1016/j.trac.2017.04.003
   Kaur G, 2018, SENSOR ACTUAT B-CHEM, V261, P460, DOI 10.1016/j.snb.2018.01.144
   Khaliq N, 2020, SENSOR ACTUAT B-CHEM, V302, DOI 10.1016/j.snb.2019.127200
   Lee WC, 2019, BIOSENS BIOELECTRON, V130, P48, DOI 10.1016/j.bios.2019.01.028
   Lee YJ, 2010, BIOSENS BIOELECTRON, V26, P1353, DOI 10.1016/j.bios.2010.07.048
   Li YF, 2010, BIOSENS BIOELECTRON, V25, P2356, DOI 10.1016/j.bios.2010.03.036
   Li YH, 2019, TALANTA, V201, P82, DOI 10.1016/j.talanta.2019.03.110
   Lin XY, 2016, SENSOR ACTUAT B-CHEM, V233, P100, DOI 10.1016/j.snb.2016.04.019
   Manley C., 2012, CLIN VET ADVISOR BIR, P613
   MOTONAKA J, 1993, ANAL CHEM, V65, P3258, DOI 10.1021/ac00070a015
   Mulik BB, 2021, J IND ENG CHEM, V93, P259, DOI 10.1016/j.jiec.2020.10.002
   Nantaphol S, 2015, ANAL CHIM ACTA, V891, P136, DOI 10.1016/j.aca.2015.08.007
   Nantaphol S, 2015, SENSOR ACTUAT B-CHEM, V207, P193, DOI 10.1016/j.snb.2014.10.041
   Narwal V, 2019, STEROIDS, V143, P6, DOI 10.1016/j.steroids.2018.12.003
   Nawaz MAH, 2018, J PHARMACEUT BIOMED, V159, P398, DOI 10.1016/j.jpba.2018.07.005
   Phetsang S, 2019, BIOELECTROCHEMISTRY, V127, P125, DOI 10.1016/j.bioelechem.2019.01.008
   Rahim MZA, 2018, TALANTA, V189, P418, DOI 10.1016/j.talanta.2018.06.041
   Rahman MM, 2014, SENSOR ACTUAT B-CHEM, V202, P536, DOI 10.1016/j.snb.2014.05.114
   Rengaraj A, 2015, J MATER CHEM B, V3, P6301, DOI 10.1039/c5tb00908a
   Ruecha N, 2014, BIOSENS BIOELECTRON, V52, P13, DOI 10.1016/j.bios.2013.08.018
   Saha M, 2014, J NANOSTRUCTURE CHEM, V4, DOI 10.1007/s40097-014-0094-1
   Saxena U, 2016, BIOSENS BIOELECTRON, V75, P196, DOI 10.1016/j.bios.2015.08.042
   Saxena U, 2011, BIOSENS BIOELECTRON, V26, P3037, DOI 10.1016/j.bios.2010.12.009
   Sekretaryova AN, 2014, ANAL CHEM, V86, P9540, DOI 10.1021/ac501699p
   Shen J, 2007, SENSOR ACTUAT B-CHEM, V120, P417, DOI 10.1016/j.snb.2006.02.035
   Shrestha BK, 2017, BIOSENS BIOELECTRON, V94, P686, DOI 10.1016/j.bios.2017.03.072
   Soylemez S, 2015, SENSOR ACTUAT B-CHEM, V212, P425, DOI 10.1016/j.snb.2015.02.045
   Stone NJ, 2014, J AM COLL CARDIOL, V63, P2889, DOI 10.1016/j.jacc.2013.11.002
   Anh TTN, 2018, J ELECTRON MATER, V47, P6701, DOI 10.1007/s11664-018-6568-z
   Umar A, 2016, J ALLOY COMPD, V683, P433, DOI 10.1016/j.jallcom.2016.05.063
   Vasilescu A, 2018, ELECTROANAL, V30, P2, DOI 10.1002/elan.201700578
   Wu Q, 2016, ANAL METHODS-UK, V8, P1806, DOI 10.1039/c6ay00158k
   Xu L, 2015, ANAL METHODS-UK, V7, P5649, DOI 10.1039/c5ay01164g
   Yang L, 2015, RSC ADV, V5, P64146, DOI 10.1039/c5ra11420a
   Zhu JM, 2019, INT J NANOMED, V14, P835, DOI 10.2147/IJN.S184013
NR 57
TC 14
Z9 14
U1 11
U2 80
PU MDPI
PI BASEL
PA ST ALBAN-ANLAGE 66, CH-4052 BASEL, SWITZERLAND
EI 2227-9040
J9 CHEMOSENSORS
JI Chemosensors
PD MAY
PY 2021
VL 9
IS 5
AR 98
DI 10.3390/chemosensors9050098
PG 19
WC Chemistry, Analytical; Electrochemistry; Instruments & Instrumentation
WE Science Citation Index Expanded (SCI-EXPANDED)
SC Chemistry; Electrochemistry; Instruments & Instrumentation
GA SG8QM
UT WOS:000653705800001
OA gold
DA 2023-06-30
ER

PT J
AU Siriviriyanun, A
   Imae, T
   Nagatani, N
AF Siriviriyanun, Ampornphan
   Imae, Toyoko
   Nagatani, Naoki
TI Electrochemical biosensors for biocontaminant detection consisting of
   carbon nanotubes, platinum nanoparticles, dendrimers, and enzymes
SO ANALYTICAL BIOCHEMISTRY
LA English
DT Article
DE Poly(amido amine) dendrimer; Platinum nanoparticle; Multiwalled carbon
   nanotube; Enzyme reaction; Electrochemical biosensor; Inhibition
   reaction
ID ACETYLCHOLINE; PESTICIDES; ADVANTAGES
AB The presented approach provides the advanced development of effective, rapid, and versatile electrochemical sensors for a small amount of analytes on potential, cheap, and disposable printed chips. The electrocatalytic activity of this biosensor revealed the feasible detection of hydrogen peroxide at low potential (similar to 0.09 V) and the detection of a biocontaminant inhibitor (organophosphorus pesticide) in a wide range of concentrations. This efficiency comes from the chemical immobilization of catalysts (Pt nanoparticles) and electron transfer-enlarging materials (carbon nanotubes) on an electrode. Especially, dendrimers raise the stable conjugation of enzymes (acetylcholinesterase/choline oxidase/peroxidase) as well as nanoparticles and carbon nanotubes on an electrode. (C) 2013 Elsevier Inc. All rights reserved.
C1 [Siriviriyanun, Ampornphan; Imae, Toyoko] Natl Taiwan Univ Sci & Technol, Grad Inst Appl Sci & Technol, Taipei 10607, Taiwan.
   [Imae, Toyoko] Natl Taiwan Univ Sci & Technol, Dept Chem Engn, Taipei 10607, Taiwan.
   [Nagatani, Naoki] Okayama Univ Sci, Fac Engn, Dept Biotechnol & Appl Chem, Okayama 7000005, Japan.
C3 National Taiwan University of Science & Technology; National Taiwan
   University of Science & Technology; Okayama University of Science
RP Imae, T (通讯作者)，Natl Taiwan Univ Sci & Technol, Grad Inst Appl Sci & Technol, Taipei 10607, Taiwan.
EM imae@mail.ntust.edu.tw
FU National Taiwan University of Science and Technology, Taiwan
   [100H451201]; National Taiwan University of Science and Technology,
   Taiwan
FX This work was financially supported by the National Taiwan University of
   Science and Technology, Taiwan, under Grant 100H451201. A.S. gratefully
   acknowledges the National Taiwan University of Science and Technology,
   Taiwan, for financial support through a postdoctoral fellowship.
CR Ahmed MU, 2008, ELECTROANAL, V20, P616, DOI 10.1002/elan.200704121
   CAGNINI A, 1995, SENSOR ACTUAT B-CHEM, V24, P85, DOI 10.1016/0925-4005(95)85018-X
   Dey RS, 2010, J PHYS CHEM C, V114, P21427, DOI 10.1021/jp105895a
   Dounin V, 2010, ANAL CHIM ACTA, V669, P63, DOI 10.1016/j.aca.2010.04.037
   DZYDEVICH SV, 1994, ELECTROANAL, V6, P752, DOI 10.1002/elan.1140060907
   Gu YJ, 2006, LANGMUIR, V22, P11447, DOI 10.1021/la062053l
   Guerrieri A, 2001, ANAL CHEM, V73, P2875, DOI 10.1021/ac000852h
   Lin YH, 2004, ELECTROANAL, V16, P145, DOI 10.1002/elan.200302933
   Liu GD, 2005, ELECTROCHEM COMMUN, V7, P1163, DOI 10.1016/j.elecom.2005.08.025
   Nagatani N, 2007, FOOD CONTROL, V18, P914, DOI 10.1016/j.foodcont.2006.05.011
   PALLESCHI G, 1992, SENSOR ACTUAT B-CHEM, V7, P513, DOI 10.1016/0925-4005(92)80355-2
   Siriviriyanun A, 2013, PHYS CHEM CHEM PHYS, V15, P4921, DOI 10.1039/c3cp43636e
   Siriviriyanun A, 2012, PHYS CHEM CHEM PHYS, V14, P10622, DOI [10.1039/c2cp413648, 10.1039/c2cp41364g]
   Snejdarkova M, 2003, ELECTROANAL, V15, P1185, DOI 10.1002/elan.200390145
   Yang HP, 2007, BIOSENS BIOELECTRON, V22, P2989, DOI 10.1016/j.bios.2006.12.019
   Yang MH, 2006, BIOSENS BIOELECTRON, V21, P1125, DOI 10.1016/j.bios.2005.04.009
   You TY, 2003, ANAL CHEM, V75, P2080, DOI 10.1021/ac026337w
NR 17
TC 27
Z9 27
U1 0
U2 83
PU ACADEMIC PRESS INC ELSEVIER SCIENCE
PI SAN DIEGO
PA 525 B ST, STE 1900, SAN DIEGO, CA 92101-4495 USA
SN 0003-2697
EI 1096-0309
J9 ANAL BIOCHEM
JI Anal. Biochem.
PD DEC 15
PY 2013
VL 443
IS 2
BP 169
EP 171
DI 10.1016/j.ab.2013.09.004
PG 3
WC Biochemical Research Methods; Biochemistry & Molecular Biology;
   Chemistry, Analytical
WE Science Citation Index Expanded (SCI-EXPANDED)
SC Biochemistry & Molecular Biology; Chemistry
GA 255ZQ
UT WOS:000327279700009
PM 24036436
DA 2023-06-30
ER

PT J
AU Shi, Y
   Liu, ZL
   Zhao, B
   Sun, YJ
   Xu, FG
   Zhang, Y
   Wen, ZW
   Yang, HB
   Li, Z
AF Shi, Yan
   Liu, Zhelin
   Zhao, Bo
   Sun, Yujing
   Xu, Fugang
   Zhang, Yue
   Wen, Zhiwei
   Yang, Haibin
   Li, Zhuang
TI Carbon nanotube decorated with silver nanoparticles via noncovalent
   interaction for a novel nonenzymatic sensor towards hydrogen peroxide
   reduction
SO JOURNAL OF ELECTROANALYTICAL CHEMISTRY
LA English
DT Article
DE Carbon nanotube; Silver nanoparticle; Electrochemical sensor; Hydrogen
   peroxide; Nonenzymatic
ID AMPEROMETRIC DETERMINATION; PRUSSIAN BLUE; BIOSENSOR; IMMUNOSENSOR;
   DEPOSITION
AB A novel electrochemical sensor based on the silver decorated carbon nanotube is reported here for the accurate and rapid determination of hydrogen peroxide. The hybrid nanostructure was synthesized separately and characterized by scanning electron microscopy (SEM), energy-dispersive X-ray spectroscopy (EDX) and X-ray photoelectron spectroscopy (XPS). The high focus on the silver-based hydrogen peroxide sensor spurred us to investigate the determination of the electrocatalytic activity towards hydrogen peroxide. The as-prepared electrochemical senor exhibited well-defined response to the reduction of hydrogen peroxide. The detection limit of hydrogen peroxide was found to be 1.6 mu M, which was lower than the certain enzyme-based biosensor. (C) 2011 Elsevier B.V. All rights reserved.
C1 [Shi, Yan; Liu, Zhelin; Sun, Yujing; Xu, Fugang; Zhang, Yue; Wen, Zhiwei; Li, Zhuang] Chinese Acad Sci, Changchun Inst Appl Chem, State Key Lab Electroanalyt Chem, Changchun 130022, Jilin, Peoples R China.
   [Zhao, Bo; Yang, Haibin] Jilin Univ, State Key Lab Superhard Mat, Changchun 130012, Jilin, Peoples R China.
   [Shi, Yan; Liu, Zhelin; Sun, Yujing; Xu, Fugang; Zhang, Yue; Wen, Zhiwei; Li, Zhuang] Chinese Acad Sci, Grad Sch, Beijing 100039, Peoples R China.
C3 Chinese Academy of Sciences; Changchun Institute of Applied Chemistry,
   CAS; Jilin University; Chinese Academy of Sciences; University of
   Chinese Academy of Sciences, CAS
RP Li, Z (通讯作者)，Chinese Acad Sci, Changchun Inst Appl Chem, State Key Lab Electroanalyt Chem, Changchun 130022, Jilin, Peoples R China.
EM zli@ciacji.cn
RI Wen, Zhiwei/S-9645-2019; LIU, zhe/HGD-6875-2022
FU National Natural Science Foundation of China [20775077]; National Basic
   Research Program of China (973 Program) [2020CB933600]; Chinese Academy
   of Sciences [KJCX2-YW-H11]
FX Financial support by the National Natural Science Foundation of China
   (20775077), the National Basic Research Program of China (973 Program,
   No. 2020CB933600), and the Chinese Academy of Sciences (KJCX2-YW-H11) is
   gratefully acknowledged.
CR BANERJEE S, 2002, NANO LETT, V2, P95
   Bui MPN, 2010, SENSOR ACTUAT B-CHEM, V150, P436, DOI 10.1016/j.snb.2010.06.019
   Che X, 2010, J COLLOID INTERF SCI, V345, P174, DOI 10.1016/j.jcis.2010.01.033
   Ding YF, 2007, CHINESE J CHEM, V25, P1094, DOI 10.1002/cjoc.200790204
   Du P, 2008, J ELECTROANAL CHEM, V614, P149, DOI 10.1016/j.jelechem.2007.11.036
   Georgakilas V, 2005, CHEM MATER, V17, P1613, DOI 10.1021/cm0483590
   GOU SJ, 2009, TRENDS ANAL CHEM, V28, P96
   Guo CL, 2007, ANAL BIOANAL CHEM, V389, P527, DOI 10.1007/s00216-007-1478-6
   Guo SJ, 2008, J PHYS CHEM C, V112, P2389, DOI 10.1021/jp0772629
   Guo SJ, 2009, SMALL, V5, P1869, DOI 10.1002/smll.200900190
   Guo SJ, 2009, TALANTA, V77, P1510, DOI 10.1016/j.talanta.2008.09.042
   Guo YJ, 2010, ELECTROCHIM ACTA, V55, P3927, DOI 10.1016/j.electacta.2010.02.024
   Hong CL, 2008, ELECTROANAL, V20, P2185, DOI 10.1002/elan.200804308
   Kim Y, 2010, J NANOSCI NANOTECHNO, V10, P3571, DOI 10.1166/jnn.2010.2232
   Li ZF, 2007, J ELECTROANAL CHEM, V603, P59, DOI 10.1016/j.jelechem.2007.01.021
   Lin JH, 2009, SENSOR ACTUAT B-CHEM, V137, P768, DOI 10.1016/j.snb.2009.01.033
   Liu ZL, 2010, TALANTA, V81, P1650, DOI 10.1016/j.talanta.2010.03.019
   Pol VG, 2002, LANGMUIR, V18, P3352, DOI 10.1021/la0155552
   Takagi D, 2006, NANO LETT, V6, P2642, DOI 10.1021/nl061797g
   Wang Q, 2010, MICROCHIM ACTA, V169, P361, DOI 10.1007/s00604-010-0356-7
   Wu ZY, 2001, BIOSENS BIOELECTRON, V16, P47, DOI 10.1016/S0956-5663(00)00132-9
   Yang J, 2005, J PHYS CHEM B, V109, P5468, DOI 10.1021/jp045994k
   Yang PH, 2008, MICROCHIM ACTA, V162, P51, DOI 10.1007/s00604-007-0858-0
   Zanella R, 2005, J PHYS CHEM B, V109, P16290, DOI 10.1021/jp0521454
   ZHANG Y, 2010, CHEM-EUR J, V30, P8946
   Zhao B, 2009, ELECTROCHEM COMMUN, V11, P1707, DOI 10.1016/j.elecom.2009.06.035
   Zhao W, 2009, TALANTA, V80, P1029, DOI 10.1016/j.talanta.2009.07.055
NR 27
TC 101
Z9 103
U1 2
U2 88
PU ELSEVIER SCIENCE SA
PI LAUSANNE
PA PO BOX 564, 1001 LAUSANNE, SWITZERLAND
SN 1572-6657
EI 1873-2569
J9 J ELECTROANAL CHEM
JI J. Electroanal. Chem.
PD JUN 15
PY 2011
VL 656
IS 1-2
SI SI
BP 29
EP 33
DI 10.1016/j.jelechem.2011.01.036
PG 5
WC Chemistry, Analytical; Electrochemistry
WE Science Citation Index Expanded (SCI-EXPANDED)
SC Chemistry; Electrochemistry
GA 779HI
UT WOS:000291768300005
DA 2023-06-30
ER

PT J
AU Preethichandra, DMG
   Sonar, P
AF Preethichandra, D. M. G.
   Sonar, Prashant
TI Electrochemical Impedance Spectroscopy and its Applications in Sensor
   Development and Measuring Battery Performance
SO IEEE SENSORS JOURNAL
LA English
DT Article
DE Electrodes; Electric potential; Sensors; Biosensors; Tutorials;
   Batteries; Ions; Battery performance; biosensors; charge transfer;
   electrochemical impedance spectroscopy; EIS; molecular recognition;
   sensor design
ID WARBURGS IMPEDANCE; CIRCUIT; CHARGE; CELLS; MODEL; LAYER; DNA
AB Electrochemical Impedance Spectroscopy (EIS) is an analytical technique widely used in electrochemistry. EIS is being commonly used by researchers in biosensor development, corrosion study, battery, solar cell and fuel cell performance measurement etc. Due to the availability of high precision analog-to-digital and digital-to-analog converters available on microcontroller chips at low costs, EIS based purpose-built consumer electronic devices becoming more commonplace now. This tutorial paper presents the essential theoretical knowledge to understand the EIS and how the practical parameters are selected for an EIS measurement for a novice. The theoretical explanation of EIS is followed by a section with examples of the use of EIS in electrochemical biosensor development and performance measurement of batteries. This paper finally concludes on the advantages of the use of EIS as an analytical technique.
C1 [Preethichandra, D. M. G.] Cent Queensland Univ, Sch Engn & Technol, Discipline Mechatron Engn, Rockhampton, Qld 4701, Australia.
   [Sonar, Prashant] Queensland Univ Technol, Fac Sci, Sch Chem & Phys, Brisbane, Qld 4000, Australia.
C3 Central Queensland University; Queensland University of Technology (QUT)
RP Preethichandra, DMG (通讯作者)，Cent Queensland Univ, Sch Engn & Technol, Discipline Mechatron Engn, Rockhampton, Qld 4701, Australia.
EM preethi@ieee.org; sonar.prashant@qut.edu.au
RI Sonar, Prashant M/E-8827-2011
OI Daluwathu Mulla Gamage, Preethichandra/0000-0001-6802-2212; Sonar,
   Prashant/0000-0002-1119-4897
CR Babaeiyazdi I, 2021, ENERGY, V223, DOI 10.1016/j.energy.2021.120116
   Bahner N, 2018, ANAL BIOANAL CHEM, V410, P1453, DOI 10.1007/s00216-017-0786-8
   Barbero G, 2017, PHYS CHEM CHEM PHYS, V19, P32575, DOI 10.1039/c7cp07101a
   Barbero G, 2017, PHYS CHEM CHEM PHYS, V19, P24934, DOI 10.1039/c7cp04032f
   Bard A. J., 2000, ELECTROCHEMICAL METH
   Barsoukov E, 2005, IMPEDANCE SPECTROSCOPY: THEORY, EXPERIMENT, AND APPLICATIONS, 2ND EDITION, P1, DOI 10.1002/0471716243
   Boumya W, 2020, J SCI-ADV MATER DEV, V5, P218, DOI 10.1016/j.jsamd.2020.04.003
   Cruz-Manzo S, 2013, J ELECTROANAL CHEM, V694, P45, DOI 10.1016/j.jelechem.2013.01.037
   Neves MMPD, 2018, CURR OPIN ELECTROCHE, V10, P107, DOI 10.1016/j.coelec.2018.05.002
   Elgrishi N, 2018, J CHEM EDUC, V95, P197, DOI 10.1021/acs.jchemed.7b00361
   Fasmin F, 2017, J ELECTROCHEM SOC, V164, pH443, DOI 10.1149/2.0391707jes
   Grossi M, 2017, J SENS SENS SYST, V6, P303, DOI 10.5194/jsss-6-303-2017
   Harrington DA, 2015, J ELECTROANAL CHEM, V737, P30, DOI 10.1016/j.jelechem.2014.06.003
   Hassi S, 2020, CONSTR BUILD MATER, V262, DOI 10.1016/j.conbuildmat.2020.120925
   Klotz D, 2019, RSC ADV, V9, P33436, DOI 10.1039/c9ra07048f
   Krivik P, 2019, J ENERGY STORAGE, V21, P581, DOI 10.1016/j.est.2018.12.020
   Kuipers M, 2020, J ENERGY STORAGE, V30, DOI 10.1016/j.est.2020.101517
   Lasia A, 1999, MOD ASPECT ELECTROC, P143
   Lee SK, 1999, J AM CHEM SOC, V121, P3513, DOI 10.1021/ja984188m
   Liu GC, 2018, ELECTROCHIM ACTA, V267, P34, DOI 10.1016/j.electacta.2018.02.075
   Liu QR, 2019, ELECTROANAL, V31, P160, DOI 10.1002/elan.201800611
   Ma F, 2019, TALANTA, V205, DOI 10.1016/j.talanta.2019.120142
   Meddings N, 2020, J POWER SOURCES, V480, DOI 10.1016/j.jpowsour.2020.228742
   Olayiwola OI, 2018, IEEE T IND APPL, V54, P6309, DOI 10.1109/TIA.2018.2850025
   Oldham KB, 2008, J ELECTROANAL CHEM, V613, P131, DOI 10.1016/j.jelechem.2007.10.017
   Orazem ME, 2020, CHEMTEXTS, V6, DOI 10.1007/s40828-020-0110-7
   Raistrick ID, 2005, IMPEDANCE SPECTROSCOPY: THEORY, EXPERIMENT, AND APPLICATIONS, 2ND EDITION, P27, DOI 10.1002/0471716243.ch2
   Randviir EP, 2018, ELECTROCHIM ACTA, V286, P179, DOI 10.1016/j.electacta.2018.08.021
   Randviir EP, 2013, ANAL METHODS-UK, V5, P1098, DOI 10.1039/c3ay26476a
   Sacco A, 2017, RENEW SUST ENERG REV, V79, P814, DOI 10.1016/j.rser.2017.05.159
   Schwarzburg K, 2003, J PHYS CHEM B, V107, P3552, DOI 10.1021/jp022395+
   Stupin DD, 2021, ACS BIOMATER SCI ENG, V7, P1962, DOI 10.1021/acsbiomaterials.0c01570
   Nguyen TQ, 2018, J ELECTROCHEM SOC, V165, pE826, DOI 10.1149/2.1151814jes
   Valieniene A, 2020, J ELECTROANAL CHEM, V864, DOI 10.1016/j.jelechem.2020.114067
   van den Beld WTE, 2017, SCI REP-UK, V7, DOI 10.1038/srep45080
   Vidakovic-Koch T, 2013, ELECTROCHIM ACTA, V110, P94, DOI 10.1016/j.electacta.2013.03.026
   Vyroubal P, 2018, J ENERGY STORAGE, V15, P23, DOI 10.1016/j.est.2017.10.019
   Wang SS, 2021, NAT REV METHOD PRIME, V1, DOI 10.1038/s43586-021-00039-w
   Zhu QH, 2015, SENSOR ACTUAT B-CHEM, V207, P819, DOI 10.1016/j.snb.2014.10.120
NR 39
TC 3
Z9 3
U1 19
U2 38
PU IEEE-INST ELECTRICAL ELECTRONICS ENGINEERS INC
PI PISCATAWAY
PA 445 HOES LANE, PISCATAWAY, NJ 08855-4141 USA
SN 1530-437X
EI 1558-1748
J9 IEEE SENS J
JI IEEE Sens. J.
PD JUN 1
PY 2022
VL 22
IS 11
BP 10152
EP 10162
DI 10.1109/JSEN.2021.3119650
PG 11
WC Engineering, Electrical & Electronic; Instruments & Instrumentation;
   Physics, Applied
WE Science Citation Index Expanded (SCI-EXPANDED)
SC Engineering; Instruments & Instrumentation; Physics
GA 1T5TE
UT WOS:000804789800013
DA 2023-06-30
ER

PT J
AU Cui, M
   Sun, XF
   Liu, R
   Du, MG
   Song, XM
   Wang, S
   Hu, W
   Luo, XL
AF Cui, Min
   Sun, Xiaofeng
   Liu, Rui
   Du, Meigui
   Song, Xiaoming
   Wang, Shuai
   Hu, Wei
   Luo, Xiliang
TI A dual-responsive electrochemical biosensor based on artificial protein
   imprinted polymers and natural hyaluronic acid for sensitive recognition
   towards biomarker CD44
SO SENSORS AND ACTUATORS B-CHEMICAL
LA English
DT Article
DE Dual -responsive electrode; Protein imprinted polymers; Hyaluronic acid;
   Biomarker CD44; Electrochemical biosensor
ID STRATEGIES; COMPLEX
AB Two main challenges for biosensors facing may be analytical sensitivity and selectivity. Ultra-highly specific protein molecularly imprinted polymers (MIPs) with characteristics of easy preparation, chemical stability, convenient assembly with transducer, offer unprecedented opportunities for high-performance recognition to-wards targets. A dual-responsive electrochemical biosensor was demonstrated, where integrated both artificial protein MIPs and natural hyaluronic acid (HA) probes into one flexible electrode to detect biomarker CD44. Their efficacy towards target of two types of probes were elucidated and contrasted. Dual-channel screen-printed electrodes (SPEs) were designed innovatively. As one responsive channel, protein MIPs were synthesized through a polymerization procedure between functional monomer of alginate gel, a biocompatible antifouling chemical, and template protein CD44. Natural HA probes were immobilized to produce the other responsive channel. Such binary channels realized highly sensitive and selective target quantifying with lower limit of detections (LODs) of 1.41 x 10-5 ng/mL for MIPs-based and 1.51 x 10-5 ng/mL for HA-based channels, attributing to superior specificity, antifouling property and biocompatibility of MIPs and HA, satisfying stability of SPEs, high sensitivity of electrochemical techniques. The dual-responsive strategy can be extended to other batched integration of functionalized materials and active biomolecules into electrochemical and electro-catalytic biosensors towards multiple components to monitor physical signs and diagnose human diseases.
C1 [Cui, Min; Sun, Xiaofeng; Wang, Shuai; Hu, Wei] Qilu Univ Technol, Shandong Acad Sci, Sch Chem & Chem Engn, Shandong Prov Key Lab Mol Engn, Jinan 250353, Peoples R China.
   [Liu, Rui] Qingdao Univ, Med Coll, Affiliated Hosp 2, Affiliated Qingdao Cent Hosp, Qingdao 266042, Peoples R China.
   [Du, Meigui] Wego Terumo Weihai Med Prod Co Ltd, Weihai 264200, Peoples R China.
   [Song, Xiaoming] Qilu Univ Technol, Shandong Acad Sci, State Key Lab Biobased Mat & Green Papermaking, Jinan 250353, Peoples R China.
   [Song, Xiaoming] Qingdao Univ Sci & Technol, Qingdao 266042, Peoples R China.
   [Luo, Xiliang] Qingdao Univ Sci & Technol, Coll Chem & Mol Engn, Key Lab Opt Elect Sensing & Analyt Chem Life Sci, MOE,Shandong Key Lab Biochem Anal, Qingdao 266042, Peoples R China.
C3 Qilu University of Technology; Qingdao University; Qilu University of
   Technology; Qingdao University of Science & Technology; Qingdao
   University of Science & Technology
RP Wang, S; Hu, W (通讯作者)，Qilu Univ Technol, Shandong Acad Sci, Sch Chem & Chem Engn, Shandong Prov Key Lab Mol Engn, Jinan 250353, Peoples R China.; Luo, XL (通讯作者)，Qingdao Univ Sci & Technol, Coll Chem & Mol Engn, Key Lab Opt Elect Sensing & Analyt Chem Life Sci, MOE,Shandong Key Lab Biochem Anal, Qingdao 266042, Peoples R China.
EM qkwangshuai@163.com; weihu@qlu.edu.cn; xiliangluo@qust.edu.cn
RI Luo, Xiliang/B-4764-2008; cui, min/HGD-8340-2022
OI Luo, Xiliang/0000-0001-6075-7089; 
FU National Natural Science Foundation of China [21804051]; Natural Science
   Foundation of Shandong Province of China [ZR2019BB042, ZR2019BB077];
   Program for Scientific Research Innovation Team in Colleges and
   Universities of Shandong Province of Qilu University of Technology
   (Shandong Academy of Sciences); Foundation of State Key Laboratory of
   Biobased Material and Green Papermaking, Qilu University of Technology
   (Shandong Academy of Sciences) [XWZR201901]
FX This work was supported by the National Natural Science Foundation of
   China (21804051), the Natural Science Foundation of Shandong Province of
   China (ZR2019BB042, ZR2019BB077), the Program for Scientific Research
   Innovation Team in Colleges and Universities of Shandong Province of
   Qilu University of Technology (Shandong Academy of Sciences), the
   Foundation (XWZR201901) of State Key Laboratory of Biobased Material and
   Green Papermaking, Qilu University of Technology (Shandong Academy of
   Sciences).
CR Amorim S, 2020, J MATER CHEM B, V8, P3880, DOI 10.1039/d0tb00407c
   Ansari S, 2019, TRAC-TREND ANAL CHEM, V114, P29, DOI 10.1016/j.trac.2019.02.008
   Balciunas D, 2022, TALANTA, V241, DOI 10.1016/j.talanta.2022.123252
   Bekmurzayeva A, 2022, BIOSENS BIOELECTRON, V208, DOI 10.1016/j.bios.2022.114217
   Bhattacharya DS, 2017, J MATER CHEM B, V5, P8183, DOI [10.1039/c7tb01895a, 10.1039/C7TB01895A]
   Carvalho AM, 2022, ADV HEALTHC MATER, V11, DOI 10.1002/adhm.202101309
   Chen LJ, 2022, ANAL CHEM, V94, P7319, DOI 10.1021/acs.analchem.2c00684
   Cui M, 2022, CHEM ENG J, V431, DOI 10.1016/j.cej.2021.133455
   Cui M, 2021, SENSOR ACTUAT B-CHEM, V337, DOI 10.1016/j.snb.2021.129820
   Cui M, 2020, TRAC-TREND ANAL CHEM, V127, DOI 10.1016/j.trac.2020.115903
   Dabrowski M, 2018, BIOSENS BIOELECTRON, V102, P17, DOI 10.1016/j.bios.2017.10.045
   Diebolder P, 2021, J NUCL MED, V62, P137, DOI 10.2967/jnumed.120.249557
   Ding CF, 2019, ANAL CHEM, V91, P15846, DOI 10.1021/acs.analchem.9b04206
   Ding CF, 2019, ANAL CHEM, V91, P983, DOI 10.1021/acs.analchem.8b04116
   Fan BB, 2019, ACS APPL MATER INTER, V11, P24764, DOI 10.1021/acsami.9b06937
   Han WY, 2020, CHEM ENG J, V385, DOI 10.1016/j.cej.2019.123463
   Hao QX, 2021, ANAL CHEM, V93, P10679, DOI 10.1021/acs.analchem.1c02186
   Huang YQ, 2014, ACS APPL MATER INTER, V6, P19144, DOI 10.1021/am505113p
   Hui N, 2022, BIOSENS BIOELECTRON, V200, DOI 10.1016/j.bios.2021.113921
   Jiang C, 2020, CHEM REV, V120, P3852, DOI 10.1021/acs.chemrev.9b00739
   Kazemi Y, 2022, LIFE SCI, V300, DOI 10.1016/j.lfs.2022.120593
   Kudarha RR, 2021, DRUG DELIV TRANSL RE, V11, P1994, DOI 10.1007/s13346-020-00861-x
   Li S, 2022, SENSOR ACTUAT B-CHEM, V357, DOI 10.1016/j.snb.2022.131413
   Li YX, 2019, BIOSENS BIOELECTRON, V142, DOI 10.1016/j.bios.2019.111553
   Liu NZ, 2019, ANAL CHEM, V91, P8334, DOI 10.1021/acs.analchem.9b01129
   Liu NZ, 2019, ANAL METHODS-UK, V11, P702, DOI 10.1039/c8ay02674b
   Liu X, 2020, CHEM ENG J, V387, DOI 10.1016/j.cej.2020.124074
   Pan NC, 2017, APPL BIOCHEM BIOTECH, V182, P276, DOI 10.1007/s12010-016-2326-y
   Ramanavicius A, 2010, BIOELECTROCHEMISTRY, V79, P11, DOI 10.1016/j.bioelechem.2009.09.013
   Ramanavicius S, 2022, ADV COLLOID INTERFAC, V305, DOI 10.1016/j.cis.2022.102693
   Ramanavicius S, 2021, POLYMERS-BASEL, V13, DOI 10.3390/polym13060974
   Ranjan P, 2022, ACS APPL MATER INTER, V14, P20802, DOI 10.1021/acsami.2c03905
   Ratautaite V, 2022, J ELECTROANAL CHEM, V917, DOI 10.1016/j.jelechem.2022.116389
   Ratautaite V, 2022, ELECTROCHIM ACTA, V403, DOI 10.1016/j.electacta.2021.139581
   Ratautaite V, 2013, ELECTROANAL, V25, P1169, DOI 10.1002/elan.201300063
   Rejeeth C, 2018, NANO RES, V11, P68, DOI 10.1007/s12274-017-1591-6
   Shirehjini L.M., 2022, J DRUG DELIV SCI TEC, V74
   Sottnik JL, 2021, CANCER RES, V81, P2833, DOI 10.1158/0008-5472.CAN-20-3095
   Su Y, 2022, CELL DISCOV, V8, DOI 10.1038/s41421-022-00387-1
   Sun JF, 2022, BIOELECTROCHEMISTRY, V145, DOI 10.1016/j.bioelechem.2022.108073
   Wang S, 2021, CHEM ENG J, V421, DOI 10.1016/j.cej.2021.129752
   Wei YB, 2020, ACS APPL MATER INTER, V12, P24363, DOI 10.1021/acsami.0c05561
   Wei YB, 2019, BIOSENS BIOELECTRON, V131, P156, DOI 10.1016/j.bios.2019.02.015
   Wei YB, 2017, ACS APPL MATER INTER, V9, P44114, DOI 10.1021/acsami.7b14772
   Wei YB, 2018, BIOSENS BIOELECTRON, V99, P136, DOI 10.1016/j.bios.2017.07.049
   Weng X, 2022, TRENDS ENDOCRIN MET, V33, P318, DOI 10.1016/j.tem.2022.02.002
   Xia YQ, 2019, LANGMUIR, V35, P15535, DOI 10.1021/acs.langmuir.9b01876
   Xu Y, 2021, ACS APPL MATER INTER, V13, P20388, DOI 10.1021/acsami.1c04933
   Xu ZY, 2021, SENSOR ACTUAT B-CHEM, V348, DOI 10.1016/j.snb.2021.130674
   Yang ZT, 2019, CHEM ENG J, V373, P923, DOI 10.1016/j.cej.2019.05.129
   Zhao J, 2018, ELECTROCHIM ACTA, V283, P1072, DOI 10.1016/j.electacta.2018.07.002
   Zhou JJ, 2020, CHEM ENG J, V399, DOI 10.1016/j.cej.2020.125767
NR 52
TC 1
Z9 1
U1 16
U2 40
PU ELSEVIER SCIENCE SA
PI LAUSANNE
PA PO BOX 564, 1001 LAUSANNE, SWITZERLAND
EI 0925-4005
J9 SENSOR ACTUAT B-CHEM
JI Sens. Actuator B-Chem.
PD NOV 15
PY 2022
VL 371
AR 132554
DI 10.1016/j.snb.2022.132554
EA AUG 2022
PG 10
WC Chemistry, Analytical; Electrochemistry; Instruments & Instrumentation
WE Science Citation Index Expanded (SCI-EXPANDED)
SC Chemistry; Electrochemistry; Instruments & Instrumentation
GA 4Z4IZ
UT WOS:000862175900006
DA 2023-06-30
ER

PT J
AU Machini, WBS
   Oliveira-Brett, AM
AF Machini, W. B. S.
   Oliveira-Brett, A. M.
TI In situ electrochemical investigation of the interaction between
   bacteria Xylella fastidiosa DNA and copper(II) using DNA-electrochemical
   biosensors
SO ELECTROCHEMISTRY COMMUNICATIONS
LA English
DT Article
DE Bacterial DNA; DNA-electrochemical biosensor; Pesticide-DNA interaction;
   Xylella fastidiosa
ID PATHOGEN; RESISTANCE
AB New emerging bacterial plant diseases are spreading fast in different geographical regions, and effective safety measures have not been found. Xylella fastidiosa (Xf) is a Gram-negative bacterial plant pathogen classified as a priority quarantine pest, which affects economically important agricultural crops. Although there is no treatment for diseases caused by Xf, copper-based compounds are widely applied to its hosts. A Xf-DNA-electrochemical biosensor based on bacterial DNA from Xf, is reported here for the first time, and the Cu(II)-Xf-dsDNA interaction was investigated in situ. The Cu(II)-DNA interaction was also evaluated using ctdsDNA-, poly[G]- and poly[A]-electrochemical biosensors. The Cu(II)-Xf-dsDNA interaction occurs by Cu(II) binding at different sites, independent of the bacterial DNA sequence, leading to the condensation/aggregation of Xf-DNA strands due to the formation of a rigid Cu(II)-Xf-dsDNA complex structure. Cu(II) did not cause oxidative DNA damage. Resistance of the bacterial Xf-dsDNA to Cu(II) was observed.
C1 [Machini, W. B. S.; Oliveira-Brett, A. M.] Univ Coimbra, Ctr Mech Engn Mat & Proc CEMMPRE, Dept Chem, P-3004535 Coimbra, Portugal.
C3 Universidade de Coimbra
RP Oliveira-Brett, AM (通讯作者)，Univ Coimbra, Ctr Mech Engn Mat & Proc CEMMPRE, Dept Chem, P-3004535 Coimbra, Portugal.
EM brett@ci.uc.pt
RI Machini, Wesley B. S./HCG-8590-2022; Oliveira-Brett, Ana
   Maria/C-8936-2014
OI Machini, Wesley B. S./0000-0003-1521-6480; Oliveira-Brett, Ana
   Maria/0000-0002-6244-0891
FU FEDER funds through the program COMPETE-Programa Operacional Factores de
   Competitividade; FCT-Fundacao para a Ciencia e a Tecnologia
   [UID/EMS/00285/2020, UIDB/00285/2020]; CNPq/Brazil [232296/2014-6]
FX This research was sponsored by FEDER funds through the program
   COMPETE-Programa Operacional Factores de Competitividade, and by
   national funds through FCT-Fundacao para a Ciencia e a Tecnologia, under
   the projects UID/EMS/00285/2020, UIDB/00285/2020, and PhD Grant
   232296/2014-6 (W.B.S. Machini) from CNPq/Brazil.
CR Behlau F, 2013, PHYTOPATHOLOGY, V103, P409, DOI 10.1094/PHYTO-06-12-0134-R
   Chiorcea-Paquim AM, 2013, ELECTROCHIM ACTA, V110, P599, DOI 10.1016/j.electacta.2013.03.103
   Cobine PA, 2013, PLOS ONE, V8, DOI 10.1371/journal.pone.0054936
   Denance N, 2017, PLANT PATHOL, V66, P1054, DOI 10.1111/ppa.12695
   Diculescu VC, 2016, TRAC-TREND ANAL CHEM, V79, P23, DOI 10.1016/j.trac.2016.01.019
   European and Mediterranean Plant Protection Organization, 2019, EPPO B, V49, P175
   FRITZSCH.H, 1968, EUR J BIOCHEM, V5, P42, DOI 10.1111/j.1432-1033.1968.tb00334.x
   Frohme M, 2000, NUCLEIC ACIDS RES, V28, P3100, DOI 10.1093/nar/28.16.3100
   Ge Q, 2020, PLANT DIS, V104, P724, DOI 10.1094/PDIS-08-19-1748-RE
   HOPKINS DL, 1989, ANNU REV PHYTOPATHOL, V27, P271, DOI 10.1146/annurev.py.27.090189.001415
   LOPES Adilia, 2020, DIAS DIAS
   Machini WBS, 2018, ELECTROANAL, V30, P48, DOI 10.1002/elan.201700581
   Machini WBS, 2019, CHEMELECTROCHEM, V6, P4608, DOI 10.1002/celc.201901005
   Macomber L, 2009, P NATL ACAD SCI USA, V106, P8344, DOI 10.1073/pnas.0812808106
   Muranaka LS, 2012, J BACTERIOL, V194, P4561, DOI 10.1128/JB.00436-12
   Olmo D, 2017, PLANT DIS, V101, P1820, DOI [10.1094/pdis-04-17-0590-pdn, 10.1094/PDI5-04-17-0590-PDN]
   Perrin D.D., 1974, BUFFERS PH METAL ION
   Rodrigues CM, 2008, APPL MICROBIOL BIOT, V77, P1145, DOI 10.1007/s00253-007-1232-1
   SAGRIPANTI JL, 1991, TOXICOL APPL PHARM, V110, P477, DOI 10.1016/0041-008X(91)90048-J
   Saponari M, 2013, J PLANT PATHOL, V95, P668
   Simpson AJG, 2000, NATURE, V406, P151, DOI 10.1038/35018003
   Solioz M, 2010, J BIOL INORG CHEM, V15, P3, DOI 10.1007/s00775-009-0588-3
   Sundin GW, 2016, MOL PLANT PATHOL, V17, P1506, DOI 10.1111/mpp.12436
NR 23
TC 1
Z9 1
U1 2
U2 8
PU ELSEVIER SCIENCE INC
PI NEW YORK
PA STE 800, 230 PARK AVE, NEW YORK, NY 10169 USA
SN 1388-2481
EI 1873-1902
J9 ELECTROCHEM COMMUN
JI Electrochem. Commun.
PD APR
PY 2021
VL 125
AR 106975
DI 10.1016/j.elecom.2021.106975
EA MAR 2021
PG 5
WC Electrochemistry
WE Science Citation Index Expanded (SCI-EXPANDED)
SC Electrochemistry
GA RP0GH
UT WOS:000641414900013
OA gold, Green Published
DA 2023-06-30
ER

PT J
AU Zheng, JP
   Xu, XL
   Zhu, HN
   Pan, ZP
   Li, XH
   Luo, F
   Lin, ZY
AF Zheng, Jianping
   Xu, Xiaolin
   Zhu, Hanning
   Pan, Zhipeng
   Li, Xianghui
   Luo, Fang
   Lin, Zhenyu
TI Label-Free and Homogeneous Electrochemical Biosensor for Flap
   Endonuclease 1 Based on the Target-Triggered Difference in Electrostatic
   Interaction between Molecular Indicators and Electrode Surface
SO BIOSENSORS-BASEL
LA English
DT Article
DE homogeneous; electrochemical biosensor; label-free; hyperbranched
   rolling circle amplification; flap endonuclease 1
ID ROLLING CIRCLE AMPLIFICATION; BIOMARKER; CANCER; FEN1; BREAST
AB Target-induced differences in the electrostatic interactions between methylene blue (MB) and indium tin oxide (ITO) electrode surface was firstly employed to develop a homogeneous electrochemical biosensor for flap endonuclease 1 (FEN1) detection. In the absence of FEN1, the positively charged methylene blue (MB) is free in the solution and can diffuse onto the negatively charged ITO electrode surface easily, resulting in an obvious electrochemical signal. Conversely, with the presence of FEN1, a 5 '-flap is cleaved from the well-designed flapped dumbbell DNA probe (FDP). The remained DNA fragment forms a closed dumbbell DNA probe to trigger hyperbranched rolling circle amplification (HRCA) reaction, generating plentiful dsDNA sequences. A large amount of MB could be inserted into the produced dsDNA sequences to form MB-dsDNA complexes, which contain a large number of negative charges. Due to the strong electrostatic repulsion between MB-dsDNA complexes and the ITO electrode surface, a significant signal drop occurs. The signal change (Delta Current) shows a linear relationship with the logarithm of FEN1 concentration from 0.04 to 80.0 U/L with a low detection limit of 0.003 U/L (S/N = 3). This study provides a label-free and homogeneous electrochemical platform for evaluating FEN1 activity.
C1 [Zheng, Jianping] Fujian Med Univ, Fujian Prov Hosp, Shengli Clin Med Coll, Dept Oncol, Fuzhou 350001, Peoples R China.
   [Xu, Xiaolin; Zhu, Hanning; Pan, Zhipeng; Li, Xianghui] Fujian Med Univ, Sch Med Technol & Engn, Dept Clin Lab, Fuzhou 350004, Peoples R China.
   [Luo, Fang; Lin, Zhenyu] Fuzhou Univ, Coll Chem, Fujian Prov Key Lab Anal & Detect Food Safety, Minist Educ,Key Lab Anal Sci Food Safety & Biol, Fuzhou 350116, Peoples R China.
C3 Fujian Medical University; Fujian Provincial Hospital; Fujian Medical
   University; Fuzhou University
RP Li, XH (通讯作者)，Fujian Med Univ, Sch Med Technol & Engn, Dept Clin Lab, Fuzhou 350004, Peoples R China.; Lin, ZY (通讯作者)，Fuzhou Univ, Coll Chem, Fujian Prov Key Lab Anal & Detect Food Safety, Minist Educ,Key Lab Anal Sci Food Safety & Biol, Fuzhou 350116, Peoples R China.
EM fjslzjp@sina.com; 1696219821@fjmu.edu.cn; zhuhanning95@163.com;
   panzp0109@163.com; lixianghui1987@126.com; luofang@fzu.edu.cn;
   zylin@fzu.edu.cn
RI li, xiang/GWM-6319-2022; , Lin/C-8577-2012
OI , Lin/0000-0001-7890-6812
FU National Natural Science Foundation of China [22174018]; Natural Science
   Foundation of Fujian Province [2020J01650]
FX This research was funded by National Natural Science Foundation of China
   (22174018) and the Natural Science Foundation of Fujian Province
   (2020J01650).
CR Abdel-Fatah TMA, 2014, MOL ONCOL, V8, P1326, DOI 10.1016/j.molonc.2014.04.009
   Al-Kawaz A, 2021, BREAST CANCER RES TR, V188, P53, DOI 10.1007/s10549-021-06271-y
   Chang JF, 2019, ANAL CHEM, V91, P3604, DOI 10.1021/acs.analchem.8b05599
   Gill R, 2005, ANGEW CHEM INT EDIT, V44, P4554, DOI 10.1002/anie.200500830
   He LF, 2016, EBIOMEDICINE, V14, P32, DOI 10.1016/j.ebiom.2016.11.012
   Hou T, 2018, ANAL CHEM, V90, P9591, DOI 10.1021/acs.analchem.8b02523
   Hou T, 2015, ANAL CHEM, V87, P11368, DOI 10.1021/acs.analchem.5b02790
   Kimmel DW, 2012, ANAL CHEM, V84, P685, DOI 10.1021/ac202878q
   Li BZ, 2021, ANAL CHEM, V93, P3287, DOI 10.1021/acs.analchem.0c05275
   Li BZ, 2021, ANAL CHIM ACTA, V1148, DOI 10.1016/j.aca.2020.12.069
   Li S, 2021, ANAL CHEM, V93, P11275, DOI 10.1021/acs.analchem.1c02264
   Li XH, 2022, BIOELECTROCHEMISTRY, V147, DOI 10.1016/j.bioelechem.2022.108189
   Ma L, 2019, J AGR FOOD CHEM, V67, P1656, DOI 10.1021/acs.jafc.8b05447
   Maduraiveeran G, 2018, BIOSENS BIOELECTRON, V103, P113, DOI 10.1016/j.bios.2017.12.031
   Mohsen MG, 2016, ACCOUNTS CHEM RES, V49, P2540, DOI 10.1021/acs.accounts.6b00417
   Tang YF, 2021, ANAL CHEM, V93, P4960, DOI 10.1021/acs.analchem.0c05473
   Thomas DC, 1999, ARCH PATHOL LAB MED, V123, P1170
   Wang CC, 2020, ACS APPL BIO MATER, V3, P4573, DOI 10.1021/acsabm.0c00494
   Wang KJ, 2014, INT J MOL MED, V33, P1268, DOI 10.3892/ijmm.2014.1682
   Wu HX, 2022, J OVARIAN RES, V15, DOI 10.1186/s13048-022-00959-5
   Xu L, 2021, ANN TRANSL MED, V9, DOI 10.21037/atm-20-3068
   Xuan F, 2015, ACS NANO, V9, P5027, DOI 10.1021/nn507282f
   Yang HT, 2021, ANAL CHEM, V93, P6567, DOI 10.1021/acs.analchem.1c00829
   Zhang H, 2018, NANO LETT, V18, P7383, DOI 10.1021/acs.nanolett.8b03724
   Zhou B, 2021, SENSOR ACTUAT B-CHEM, V346, DOI 10.1016/j.snb.2021.130457
NR 25
TC 1
Z9 1
U1 15
U2 32
PU MDPI
PI BASEL
PA ST ALBAN-ANLAGE 66, CH-4052 BASEL, SWITZERLAND
EI 2079-6374
J9 BIOSENSORS-BASEL
JI Biosensors-Basel
PD JUL
PY 2022
VL 12
IS 7
AR 528
DI 10.3390/bios12070528
PG 9
WC Chemistry, Analytical; Nanoscience & Nanotechnology; Instruments &
   Instrumentation
WE Science Citation Index Expanded (SCI-EXPANDED)
SC Chemistry; Science & Technology - Other Topics; Instruments &
   Instrumentation
GA 3J4JL
UT WOS:000833362800001
PM 35884331
OA Green Published, gold
DA 2023-06-30
ER

PT J
AU Rabai, S
   Teniou, A
   Catanante, G
   Benounis, M
   Marty, JL
   Rhouati, A
AF Rabai, Selma
   Teniou, Ahlem
   Catanante, Gaelle
   Benounis, Messaoud
   Marty, Jean-Louis
   Rhouati, Amina
TI Fabrication of AuNPs/MWCNTS/Chitosan Nanocomposite for the
   Electrochemical Aptasensing of Cadmium in Water
SO SENSORS
LA English
DT Article
DE cadmium; aptasensor; electrochemical; environment; pollutant
ID GLASSY-CARBON ELECTRODE; GOLD NANOPARTICLES; IMPEDIMETRIC APTASENSOR;
   SELECTIVE DETECTION; LABEL-FREE; NANOTUBES; BIOSENSOR; IMMOBILIZATION;
   SENSOR; MERCURY(II)
AB Cadmium (Cd2+) is one of the most toxic heavy metals causing serious health problems; thus, designing accurate analytical methods for monitoring such pollutants is highly urgent. Herein, we report a label-free electrochemical aptasensor for cadmium detection in water. For this, a nanocomposite combining the advantages of gold nanoparticles (AuNPs), carbon nanotubes (CNTs) and chitosan (Cs) was constructed and used as immobilization support for the cadmium aptamer. First, the surface of a glassy carbon electrode (GCE) was modified with CNTs-CS. Then, AuNPs were deposited on CNTs-CS/GCE using chrono-amperometry. Finally, the immobilization of the amino-modified Cd-aptamer was achieved via glutaraldehyde cross-linking. The different synthesis steps of the AuNPs/CNTs/CS nano assembly were characterized by cyclic voltammetry (CV). Electrochemical impedance spectroscopy (EIS) was employed for cadmium determination. The proposed biosensor exhibited excellent performances for cadmium detection at a low applied potential (-0.5 V) with a high sensitivity (1.2 K omega center dot M-1), a detection limit of 0.02 pM and a wide linear range (10(-13)-10(-4) M). Moreover, the aptasensor showed a good selectivity against the interfering ions: Pb2+; Hg2+ and Zn2+. Our electrochemical biosensor provides a simple and sensitive approach for Cd2+ detection in aqueous solutions, with promising applications in the monitoring of trace amounts of heavy metals in real samples.
C1 [Rabai, Selma; Catanante, Gaelle] Univ Khenchela, Lab Sensors Instrumentat & Proc LCIP, Khenchela 40000, Algeria.
   [Teniou, Ahlem; Marty, Jean-Louis; Rhouati, Amina] Higher Natl Sch Biotechnol, Bioengn Lab, Constantine 25100, Algeria.
   [Catanante, Gaelle] Univ Perpignan, Lab Biocapteurs Anal & Environm BAE, Via Domitia, F-66860 Perpignan, France.
C3 Universite Abbes Laghrour Khenchela; Universite Perpignan Via Domitia
RP Rhouati, A (通讯作者)，Higher Natl Sch Biotechnol, Bioengn Lab, Constantine 25100, Algeria.
EM gp.selma@yahoo.fr; teniouahlem97@gmail.com;
   gaelle.catanante@univ-perp.fr; benounis@yahoo.fr; jlmarty@univ-perp.fr;
   amina.rhouati@gmail.com
OI catanante, gaelle/0000-0001-7987-7945; Ahlem, TENIOU/0000-0003-1336-3057
CR Alim S, 2018, BIOSENS BIOELECTRON, V121, P125, DOI 10.1016/j.bios.2018.08.051
   Altintas Z., 2017, BIOSENSORS NANOTECHN
   Anupriya J, 2021, INT J ELECTROCHEM SC, V16, DOI 10.20964/2021.07.72
   Araar H, 2019, MONATSH CHEM, V150, P1737, DOI 10.1007/s00706-019-02483-7
   Azadbakht A, 2016, ANAL BIOCHEM, V512, P58, DOI 10.1016/j.ab.2016.08.006
   Bagheryan Z, 2016, BIOSENS BIOELECTRON, V80, P566, DOI 10.1016/j.bios.2016.02.024
   Bognar Z, 2020, INT J MOL SCI, V21, DOI 10.3390/ijms21165748
   Cai XJ, 2013, SENSOR ACTUAT B-CHEM, V181, P575, DOI 10.1016/j.snb.2013.02.050
   Chiang CK, 2008, ANAL CHEM, V80, P3716, DOI 10.1021/ac800142k
   Elgrishi N, 2018, J CHEM EDUC, V95, P197, DOI 10.1021/acs.jchemed.7b00361
   Feng YP, 2020, FRONT CHEM, V8, DOI 10.3389/fchem.2020.00444
   Gao C, 2014, CHEM COMMUN, V50, P9397, DOI 10.1039/c4cc03275f
   Guinovart T, 2013, ANALYST, V138, P5208, DOI 10.1039/c3an00710c
   Hamdy ME, 2018, J NANOBIOTECHNOL, V16, DOI 10.1186/s12951-018-0374-x
   Hashkavayi AB, 2016, ANAL BIOANAL CHEM, V408, P2557, DOI 10.1007/s00216-016-9358-6
   He BS, 2018, ANAL METHODS-UK, V10, P783, DOI 10.1039/c7ay02728a
   He BS, 2019, FOOD CHEM, V300, DOI 10.1016/j.foodchem.2019.125179
   Jiang PF, 2018, NANOMATERIALS-BASEL, V8, DOI 10.3390/nano8120977
   Kang XH, 2007, ANAL BIOCHEM, V369, P71, DOI 10.1016/j.ab.2007.07.005
   Ku TH, 2015, SENSORS-BASEL, V15, P16281, DOI 10.3390/s150716281
   Kulabhusan PK, 2020, PHARMACEUTICS, V12, DOI 10.3390/pharmaceutics12070646
   Lei JP, 2012, CHEM SOC REV, V41, P2122, DOI 10.1039/c1cs15274b
   Li HY, 2016, ELECTROCHEM COMMUN, V68, P104, DOI 10.1016/j.elecom.2016.05.010
   Liu M, 2019, ANGEW CHEM INT EDIT, V58, P8013, DOI 10.1002/anie.201901192
   Luan YX, 2016, APPL SCI-BASEL, V6, DOI 10.3390/app6120432
   Molaei R, 2014, MICRO NANO LETT, V9, P100, DOI 10.1049/mnl.2013.0664
   Muhammad A, 2016, SENSORS-BASEL, V16, DOI 10.3390/s16010056
   Nasrollahzadeh M, 2019, INTERFACE SCI TECHNO, P113, DOI DOI 10.1016/B978-0-12-813586-0.00004-3
   Power AC, 2018, NANOTECHNOL REV, V7, P19, DOI 10.1515/ntrev-2017-0160
   Putzbach W, 2013, SENSORS-BASEL, V13, P4811, DOI 10.3390/s130404811
   Rabai S, 2021, ANAL BIOCHEM, V612, DOI 10.1016/j.ab.2020.113956
   Riley C. M., 1996, DEV VALIDATION ANAL
   Saeedfar K, 2017, BIOELECTROCHEMISTRY, V118, P106, DOI 10.1016/j.bioelechem.2017.07.012
   Salinas-Torres D, 2011, ELECTROCHIM ACTA, V56, P2464, DOI 10.1016/j.electacta.2010.11.023
   Soldano C, 2015, PROG MATER SCI, V69, P183, DOI 10.1016/j.pmatsci.2014.11.001
   Sun X, 2014, ANALYST, V139, P299, DOI 10.1039/c3an01840g
   Tang CX, 2010, CHEM COMMUN, V46, P9022, DOI 10.1039/c0cc03495a
   Tlili A, 2004, SENSORS-BASEL, V4, P105, DOI 10.3390/s40670105
   Tsai YC, 2007, SENSOR ACTUAT B-CHEM, V125, P474, DOI 10.1016/j.snb.2007.02.052
   Turner A, 2019, SCI TOTAL ENVIRON, V657, P1409, DOI 10.1016/j.scitotenv.2018.12.096
   Urmann K., 2017, BIONANOMATERIALS, V18, DOI [10.1515/bnm-2016-0012, DOI 10.1515/BNM-2016-0012]
   Wang YB, 2005, CARBON, V43, P1015, DOI 10.1016/j.carbon.2004.11.036
   Wehbe M, 2015, BIOSENS BIOELECTRON, V67, P280, DOI 10.1016/j.bios.2014.08.033
   Wei XB, 2017, PROG NAT SCI-MATER, V27, P374, DOI 10.1016/j.pnsc.2017.05.001
   WHO, 2011, WHO CHRON, V1, P183, DOI [10.1016/S1462-0758(00)00006-6, DOI 10.1016/S1462-0758(00)00006-6]
   Wu YG, 2014, ANALYST, V139, P1550, DOI 10.1039/c3an02117c
   Yuan DH, 2014, SENSOR ACTUAT B-CHEM, V191, P415, DOI 10.1016/j.snb.2013.10.013
   Zhang HC, 2012, SENSOR ACTUAT B-CHEM, V168, P103, DOI 10.1016/j.snb.2012.03.032
   Zhang XJ, 2011, BIOSENS BIOELECTRON, V26, P3142, DOI 10.1016/j.bios.2010.12.012
NR 49
TC 9
Z9 9
U1 22
U2 76
PU MDPI
PI BASEL
PA ST ALBAN-ANLAGE 66, CH-4052 BASEL, SWITZERLAND
EI 1424-8220
J9 SENSORS-BASEL
JI Sensors
PD JAN
PY 2022
VL 22
IS 1
AR 105
DI 10.3390/s22010105
PG 12
WC Chemistry, Analytical; Engineering, Electrical & Electronic; Instruments
   & Instrumentation
WE Science Citation Index Expanded (SCI-EXPANDED)
SC Chemistry; Engineering; Instruments & Instrumentation
GA YT0EX
UT WOS:000751043900001
PM 35009645
OA gold, Green Published
DA 2023-06-30
ER

PT J
AU Yang, YQ
   Kang, MM
   Fang, SM
   Wang, MH
   He, LH
   Feng, XZ
   Zhao, JH
   Zhang, ZH
   Zhang, HZ
AF Yang, Yanqin
   Kang, Mengmeng
   Fang, Shaoming
   Wang, Minghua
   He, Linghao
   Feng, Xiaozhong
   Zhao, Jihong
   Zhang, Zhihong
   Zhang, Hongzhong
TI A feasible C-rich DNA electrochemical biosensor based on Fe3O4@3D-GO for
   sensitive and selective detection of Ag+
SO JOURNAL OF ALLOYS AND COMPOUNDS
LA English
DT Article
DE Electrochemical biosensor; C-rich DNA; Detection of sliver ion;
   Graphene; Fe3O4
ID REDUCED GRAPHENE OXIDE; GLASSY-CARBON ELECTRODE; SILVER ION; NEUTRAL
   CARRIER; NANOCOMPOSITES; HYBRIDIZATION; NANOPARTICLES; SPECTROMETRY;
   OXIDATION; SAMPLES
AB It is highly desirable and a popular topic in scientific research to develop a highly sensitive and selective detection and quantitative analysis method of determining trace silver ions (Ag+) in aqueous media since Ag+ ions are recognized as one of the most hazardous metal pollutants. Three-dimensional graphene oxide (3D-GO) was decorated with Fe3O4 to form nanocomposites of Fe3O4@3D-GO, which were further used as electrode materials in an electrochemical DNA sensor for detecting Ag+. Because of the chemical functionality and porous structure of the developed nanocomposites, single-stranded and cytosine-rich oligonucleotides could be anchored onto their surfaces or interior, followed by selective detection of Ag+ through formation of C-Ag+-C complex forms. The results of electrochemical measurement showed that the Fe3O4@3D-GO nanocomposites exhibits high sensitivity for detecting Ag+ with a detection limit of 2.0 pM within the range of 0.01 - 100 nM Ag+ (S/N = 3). The developed electrochemical biosensor based on Fe3O4@3D-GO exhibits highly selectivity, good repeatability, and stability for detecting Ag+ ions. The results of this work demonstrate that Fe3O4@3D-GO nanocomposites could be used as a promising tool to detect heavy metal ions in water or the environment. (C) 2015 Elsevier B.V. All rights reserved.
C1 [Yang, Yanqin; Fang, Shaoming; Feng, Xiaozhong; Zhao, Jihong; Zhang, Zhihong; Zhang, Hongzhong] Zhengzhou Univ Light Ind, Henan Collaborat Innovat Ctr Environm Pollut Cont, Zhengzhou 450001, Peoples R China.
   [Yang, Yanqin; Kang, Mengmeng; Fang, Shaoming; Wang, Minghua; He, Linghao; Zhao, Jihong; Zhang, Zhihong; Zhang, Hongzhong] Zhengzhou Univ Light Ind, Henan Prov Key Lab Surface & Interface Sci, Zhengzhou 450001, Peoples R China.
C3 Zhengzhou University of Light Industry; Zhengzhou University of Light
   Industry
RP Zhang, ZH (通讯作者)，Zhengzhou Univ Light Ind, Henan Collaborat Innovat Ctr Environm Pollut Cont, 166 Sci Ave, Zhengzhou 450001, Peoples R China.
EM mainzhh@163.com
OI Kang, Mengmeng/0000-0002-4934-1071
FU National Natural Science Foundation of China (NSFC) [51173172]; Science
   and Technology Opening Cooperation Project of Henan Province
   [132106000076]
FX This work is supported by the National Natural Science Foundation of
   China (NSFC: Account No. 51173172) and Science and Technology Opening
   Cooperation Project of Henan Province (Account No. 132106000076).
CR Atar N, 2015, RSC ADV, V5, P26402, DOI 10.1039/c5ra03735b
   Benvidi A, 2015, TALANTA, V137, P80, DOI 10.1016/j.talanta.2015.01.035
   Chakrapani G, 2001, TALANTA, V53, P1139, DOI 10.1016/S0039-9140(00)00601-9
   Chen DY, 2011, ACS APPL MATER INTER, V3, P3078, DOI 10.1021/am200592r
   Chen JF, 2014, ANAL CHIM ACTA, V810, P10, DOI 10.1016/j.aca.2013.12.010
   Chopra I, 2007, J ANTIMICROB CHEMOTH, V59, P587, DOI 10.1093/jac/dkm006
   Dadfarnia S, 2004, TALANTA, V64, P682, DOI 10.1016/j.talanta.2004.03.039
   Dong XC, 2012, ACS NANO, V6, P3206, DOI 10.1021/nn300097q
   Dong XC, 2012, ACS APPL MATER INTER, V4, P3129, DOI 10.1021/am300459m
   Dong YL, 2012, NANOSCALE, V4, P3969, DOI 10.1039/c2nr12109c
   Du XS, 2005, CARBON, V43, P195, DOI 10.1016/j.carbon.2004.06.036
   Du XS, 2008, CHEM MATER, V20, P2066, DOI 10.1021/cm703285s
   *EPA, 1989, 744074227444 EPA CAS
   Fernandes DM, 2015, CHEMELECTROCHEM, V2, P269, DOI 10.1002/celc.201402271
   Gong H, 2011, ANALYST, V136, P2242, DOI 10.1039/c1an15159b
   Gumpu MB, 2015, SENSOR ACTUAT B-CHEM, V213, P515, DOI 10.1016/j.snb.2015.02.122
   Hadrup N, 2014, REGUL TOXICOL PHARM, V68, P1, DOI 10.1016/j.yrtph.2013.11.002
   Han WS, 2001, ELECTROANAL, V13, P955, DOI 10.1002/1521-4109(200107)13:11<955::AID-ELAN955>3.0.CO;2-5
   Hu YW, 2012, ANAL CHIM ACTA, V753, P82, DOI 10.1016/j.aca.2012.09.038
   Jitaru P, 2003, ATOM SPECTROSC, V24, P1
   Krachler M, 2002, SPECTROCHIM ACTA B, V57, P1277, DOI 10.1016/S0584-8547(02)00068-X
   Lai CZ, 2010, ANAL CHEM, V82, P7634, DOI 10.1021/ac1013767
   Langell MA, 2009, SURF INTERFACE ANAL, V41, P941, DOI 10.1002/sia.3122
   Li AX, 2007, BIOSENS BIOELECTRON, V22, P1716, DOI 10.1016/j.bios.2006.07.033
   Lin ZZ, 2011, ANAL CHEM, V83, P6896, DOI 10.1021/ac2014096
   Liu GP, 2014, ELECTROANAL, V26, P2732, DOI 10.1002/elan.201400439
   Liu SL, 2015, ELECTROCHIM ACTA, V160, P64, DOI 10.1016/j.electacta.2015.02.030
   Ma Y., 2014, NATL SCI REV
   March G, 2015, BIOSENSORS-BASEL, V5, P241, DOI 10.3390/bios5020241
   Matsuda K, 2001, CLIN CHEM, V47, P763
   Naumann R.L., FUNCT POLYM FILMS, V2, P791
   Niu XH, 2011, SENSOR ACTUAT B-CHEM, V158, P383, DOI 10.1016/j.snb.2011.06.040
   Noorbakhsh A, 2011, BIOSENS BIOELECTRON, V30, P188, DOI 10.1016/j.bios.2011.09.010
   Ono A, 2008, CHEM COMMUN, P4825, DOI 10.1039/b808686a
   Ratte HT, 1999, ENVIRON TOXICOL CHEM, V18, P89, DOI [10.1002/etc.5620180112, 10.1897/1551-5028(1999)018&lt;0089:BATOSC&gt;2.3.CO;2]
   Roy PK, 2015, BIOSENS BIOELECTRON, V70, P137, DOI 10.1016/j.bios.2015.03.027
   Si P, 2013, J MATER CHEM B, V1, P110, DOI 10.1039/c2tb00073c
   Stoller MD, 2008, NANO LETT, V8, P3498, DOI 10.1021/nl802558y
   Sun HM, 2011, NANO RES, V4, P550, DOI 10.1007/s12274-011-0111-3
   Sun YF, 2014, J ELECTROANAL CHEM, V714, P97, DOI 10.1016/j.jelechem.2013.12.030
   Tang CX, 2011, CHEM COMMUN, V47, P12304, DOI 10.1039/c1cc15323d
   Vinothkannan M, 2015, SPECTROCHIM ACTA A, V136, P256, DOI 10.1016/j.saa.2014.09.031
   Wang J., 2006, ANAL ELECTROCHEM
   Wang TB, 2003, J PHARMACEUT BIOMED, V33, P639, DOI 10.1016/S0731-7085(03)00357-1
   Wygladacz K, 2005, ANAL CHEM, V77, P4706, DOI 10.1021/ac050856s
   Xu G, 2014, BIOSENS BIOELECTRON, V59, P269, DOI 10.1016/j.bios.2014.03.017
   Xu YH, 2014, COLLOID SURFACE A, V459, P240, DOI 10.1016/j.colsurfa.2014.07.011
   Yan GP, 2012, TALANTA, V94, P178, DOI 10.1016/j.talanta.2012.03.014
   Yang HC, 2013, TALANTA, V116, P548, DOI 10.1016/j.talanta.2013.07.041
   Yang XJ, 2002, ANALYST, V127, P315, DOI 10.1039/b109959k
   Yang Y, 2012, ANAL BIOCHEM, V430, P48, DOI 10.1016/j.ab.2012.07.024
   Yong YC, 2012, ACS NANO, V6, P2394, DOI 10.1021/nn204656d
   Yu B, 2014, SENSOR ACTUAT B-CHEM, V205, P120, DOI 10.1016/j.snb.2014.08.038
   Zanganeh AR, 2007, ELECTROCHIM ACTA, V52, P3822, DOI 10.1016/j.electacta.2006.10.055
   Zhang H, 2012, BIOSENS BIOELECTRON, V34, P137, DOI 10.1016/j.bios.2012.01.032
   Zhang WX, 2015, ANAL CHIM ACTA, V853, P285, DOI 10.1016/j.aca.2014.10.032
   Zhang XB, 2006, ANAL CHIM ACTA, V562, P210, DOI 10.1016/j.aca.2006.01.056
   Zhang ZX, 2011, J COLLOID INTERF SCI, V360, P189, DOI 10.1016/j.jcis.2011.04.045
   Zhu XL, 2014, ACS APPL MATER INTER, V6, P11665, DOI 10.1021/am5024258
NR 59
TC 19
Z9 22
U1 4
U2 264
PU ELSEVIER SCIENCE SA
PI LAUSANNE
PA PO BOX 564, 1001 LAUSANNE, SWITZERLAND
SN 0925-8388
EI 1873-4669
J9 J ALLOY COMPD
JI J. Alloy. Compd.
PD DEC 15
PY 2015
VL 652
BP 225
EP 233
DI 10.1016/j.jallcom.2015.08.229
PG 9
WC Chemistry, Physical; Materials Science, Multidisciplinary; Metallurgy &
   Metallurgical Engineering
WE Science Citation Index Expanded (SCI-EXPANDED)
SC Chemistry; Materials Science; Metallurgy & Metallurgical Engineering
GA CS6JG
UT WOS:000362184100032
DA 2023-06-30
ER

PT J
AU Kuo, PY
   Dong, ZX
   Chen, YY
AF Kuo, Po-Yu
   Dong, Zhe-Xin
   Chen, Yung-Yu
TI The Hysteresis Reduction Approach for Urea Biosensor Modified by Silver
   Nanoparticles
SO IEEE TRANSACTIONS ON NANOTECHNOLOGY
LA English
DT Article
DE Ruthenium dioxide (RuO2); urea biosensor; silver nanoparticles; analog
   back-end circuit; hysteresis effect
ID ELECTROCHEMICAL IMPEDANCE SPECTROSCOPY; DNA BIOSENSOR; POTENTIOMETRIC
   BIOSENSOR; MAGNETIC NANOPARTICLES; RUTHENIUM DIOXIDE; AG NANOPARTICLES;
   PH SENSOR; FILM; IMMOBILIZATION; PERFORMANCE
AB The goal of this research is to reduce the hysteresis effect of the urea biosensor modified by urease-silver nanoparticles (Ag NPs)/ruthenium dioxide (RuO2) thin film. A new analog back-end circuit with a voltage regulation approach was proposed for hysteresis reduction. A urea biosensor based on urease-Ag NPs/RuO2 sensing film was fabricated. The sensing characteristics of the urea biosensor such as average sensitivity, response time, and interference effect, were measured by the voltage-time (V-T) measurement system. The experiment results showed that the average sensitivity and linearity of the urea biosensor in a wide range of urea solution (0.833 mu M-8.33 mM) were 48.73 mV/decade and 0.996, respectively. The response time was 22 seconds and the limit of detection was 0.37 mu M. Moreover, the electrochemical impedance analysis (EIS) was used to analyze the charge transfer ability of urease-Ag NPs/RuO2 thin film. By applying the voltage regulation approach, the proposed analog back-end circuit can hold the response voltage of the biosensor at a stable level. Therefore, the hysteresis voltage was reduced. With the proposed backed-end circuit in urea solution cycle of 30mg/dL -> 10 mg/dL -> 30 mg/dL -> 50mg/dL -> 30 mg/dL, the hysteresis voltage was reduced from 4.57 mV to 3.35 mV (26% reduction) comparing with V-T measurement system. The hysteresis voltage in the opposite urea solution cycle of 30 mg/dL -> 50 mg/dL -> 30 mg/dL -> 10 mg/dL -> 30 mg/dL was reduced from 3.71 mV to 2.62 (29% reduction) mV comparing with V-T measurement system.
C1 [Kuo, Po-Yu; Dong, Zhe-Xin; Chen, Yung-Yu] Natl Yunlin Univ Sci & Technol, Grad Sch Elect Engn, Touliu 46002, Taiwan.
C3 National Yunlin University Science & Technology
RP Kuo, PY (通讯作者)，Natl Yunlin Univ Sci & Technol, Grad Sch Elect Engn, Touliu 46002, Taiwan.
EM kuopy@yuntech.edu.tw; m10713240@gemail.yuntech.edu.tw;
   m10813013@yuntech.edu.tw
OI Chen, Yung-Yu/0000-0002-0720-9742; guo, bai you/0000-0003-2791-9642
FU Ministry of Science and Technology, Taiwan [MOST 109-2221-E-224-013,
   MOST 108-2221-E-224-020, MOST 108-2221-E-224-040]
FX This work was supported by the Ministry of Science and Technology,
   Taiwan, under the Grant MOST 109-2221-E-224-013, MOST
   108-2221-E-224-020, MOST 108-2221-E-224-040.
CR Akbarian Y, 2018, SENSOR ACTUAT B-CHEM, V273, P228, DOI 10.1016/j.snb.2018.06.049
   Ali A, 2015, INDIAN J PHYS, V89, P331, DOI 10.1007/s12648-014-0594-3
   Armbruster David A, 2008, Clin Biochem Rev, V29 Suppl 1, pS49
   Atif M, 2019, SILICON-NETH, V11, P1371, DOI 10.1007/s12633-018-9935-8
   Bertok T, 2013, TALANTA, V108, P11, DOI 10.1016/j.talanta.2013.02.052
   Bhatraju PK, 2020, NEW ENGL J MED, V382, P2012, DOI 10.1056/NEJMoa2004500
   Bollella P, 2018, CURR OPIN ELECTROCHE, V10, P157, DOI 10.1016/j.coelec.2018.06.003
   Bonini A, 2020, IEEE SENS J, V20, P4571, DOI 10.1109/JSEN.2020.2966456
   BOUSSE L, 1990, SENSOR ACTUAT B-CHEM, V2, P103, DOI 10.1016/0925-4005(90)80018-U
   Chen M, 2018, SENSOR ACTUAT B-CHEM, V255, P2910, DOI 10.1016/j.snb.2017.09.111
   Chou JA, 2019, FRONT CHEM, V7, DOI 10.3389/fchem.2019.00281
   Chou JC, 2019, IEEE J ELECTRON DEVI, V7, P1151, DOI 10.1109/JEDS.2019.2953093
   Chou JC, 2019, IEEE ACCESS, V7, P45872, DOI 10.1109/ACCESS.2019.2907964
   Chou JC, 2019, IEEE T NANOTECHNOL, V18, P336, DOI 10.1109/TNANO.2019.2907225
   Chou JC, 2018, IEEE SENS J, V18, P605, DOI 10.1109/JSEN.2017.2773143
   Cui K, 2008, ELECTROCHEM COMMUN, V10, P663, DOI 10.1016/j.elecom.2008.02.016
   D'Souza SF, 2013, MAT SCI ENG C-MATER, V33, P850, DOI 10.1016/j.msec.2012.11.010
   Ding JW, 2020, TRAC-TREND ANAL CHEM, V124, DOI 10.1016/j.trac.2019.115803
   Hsu CH, 2016, Z NATURFORSCH B, V71, P277, DOI 10.1515/znb-2015-0166
   Huang KJ, 2014, ELECTROCHIM ACTA, V118, P130, DOI 10.1016/j.electacta.2013.12.019
   Huynh TP, 2015, PROG POLYM SCI, V47, P1, DOI 10.1016/j.progpolymsci.2015.04.009
   Jakhar S, 2018, BIOSENS BIOELECTRON, V100, P242, DOI 10.1016/j.bios.2017.09.005
   Jiao M, 2017, ANAL CHIM ACTA, V983, P166, DOI 10.1016/j.aca.2017.06.022
   Kara P, 2010, BIOSENS BIOELECTRON, V26, P1715, DOI 10.1016/j.bios.2010.07.090
   Karunakaran C., 2015, BIOSENS BIOELECTRON, P1, DOI DOI 10.1016/B978-0-12-803100-1.00001-3
   Kim SJ, 2014, SENSOR ACTUAT B-CHEM, V191, P298, DOI 10.1016/j.snb.2013.09.103
   Lee CT, 2016, IEEE SENS J, V16, P1518, DOI 10.1109/JSEN.2015.2506986
   Li GG, 2018, SENSOR ACTUAT B-CHEM, V277, P591, DOI 10.1016/j.snb.2018.09.059
   Li HH, 2013, THIN SOLID FILMS, V529, P173, DOI 10.1016/j.tsf.2012.05.045
   Li JL, 2017, BIOSENS BIOELECTRON, V87, P352, DOI 10.1016/j.bios.2016.08.071
   Li LD, 2011, SENSOR ACTUAT B-CHEM, V157, P189, DOI 10.1016/j.snb.2011.03.048
   Li Q, 2018, CHEM ENG J, V333, P505, DOI 10.1016/j.cej.2017.09.170
   Liao YH, 2008, SENSORS-BASEL, V8, P5386, DOI 10.3390/s8095386
   Liu YJ, 2014, MAT SCI ENG C-MATER, V35, P253, DOI 10.1016/j.msec.2013.10.036
   Lonsdale W, 2017, SENSOR ACTUAT B-CHEM, V242, P1305, DOI 10.1016/j.snb.2016.06.024
   Lonsdale W., 2017, SENSORS, V17, P1
   Manjakkal L, 2016, TALANTA, V147, P233, DOI 10.1016/j.talanta.2015.09.069
   Mousli F, 2019, CATALYSTS, V9, DOI 10.3390/catal9070578
   Nowicka AM, 2014, ELECTROCHIM ACTA, V140, P65, DOI 10.1016/j.electacta.2014.03.187
   Over H, 2012, CHEM REV, V112, P3356, DOI 10.1021/cr200247n
   Pan TM, 2010, ANAL CHIM ACTA, V669, P68, DOI 10.1016/j.aca.2010.04.045
   Parsaee Z, 2018, ULTRASON SONOCHEM, V44, P120, DOI 10.1016/j.ultsonch.2018.02.021
   Rajakovic LV, 2012, TALANTA, V102, P79, DOI 10.1016/j.talanta.2012.08.016
   Ramesh R, 2015, MAT SCI ENG C-MATER, V49, P786, DOI 10.1016/j.msec.2015.01.048
   Randviir EP, 2013, ANAL METHODS-UK, V5, P1098, DOI 10.1039/c3ay26476a
   Ruckenstein E, 2014, COLLOID SURFACE A, V459, P151, DOI 10.1016/j.colsurfa.2014.07.003
   Saeedfar K, 2013, SENSORS-BASEL, V13, P16851, DOI 10.3390/s131216851
   Salahandish R, 2019, SCI REP-UK, V9, DOI 10.1038/s41598-018-37573-9
   Sang SB, 2018, NANOTECHNOLOGY, V29, DOI 10.1088/1361-6528/aabbba
   Sardarinejad A, 2015, SENSOR ACTUAT A-PHYS, V233, P414, DOI 10.1016/j.sna.2015.07.027
   Sardarinejad A, 2015, MATERIALS, V8, P3352, DOI 10.3390/ma8063352
   Shabani-Nooshabadi M, 2019, J ELECTROCHEM SOC, V166, pH218, DOI 10.1149/2.1261906jes
   Shalini J, 2014, BIOSENS BIOELECTRON, V56, P64, DOI 10.1016/j.bios.2013.11.071
   Sheikhshoaie M, 2017, J MOL LIQ, V229, P489, DOI 10.1016/j.molliq.2016.12.088
   Sheikhzadeh E, 2016, BIOSENS BIOELECTRON, V80, P194, DOI 10.1016/j.bios.2016.01.057
   Sihombing K, 2018, INDIAN J CHEM A, V57, P175
   Tahernejad-Javazmi F, 2019, COMPOS PART B-ENG, V172, P666, DOI 10.1016/j.compositesb.2019.05.065
   Tseng SC, 2016, IEEE SENS J, V16, P4683, DOI 10.1109/JSEN.2016.2550100
   Velychko TP, 2016, NANOSCALE RES LETT, V11, DOI 10.1186/s11671-016-1310-3
   Walcerz I, 1998, ANAL CHIM ACTA, V369, P129, DOI 10.1016/S0003-2670(98)00222-0
   Weng YC, 2002, SENSOR ACTUAT B-CHEM, V85, P246, DOI 10.1016/S0925-4005(02)00125-9
   Yoon JH, 2017, J COLLOID INTERF SCI, V490, P53, DOI 10.1016/j.jcis.2016.11.033
   Zheng BZ, 2014, SENSOR ACTUAT B-CHEM, V195, P431, DOI 10.1016/j.snb.2014.01.046
NR 63
TC 2
Z9 2
U1 1
U2 9
PU IEEE-INST ELECTRICAL ELECTRONICS ENGINEERS INC
PI PISCATAWAY
PA 445 HOES LANE, PISCATAWAY, NJ 08855-4141 USA
SN 1536-125X
EI 1941-0085
J9 IEEE T NANOTECHNOL
JI IEEE Trans. Nanotechnol.
PY 2021
VL 20
BP 311
EP 320
DI 10.1109/TNANO.2021.3070443
PG 10
WC Engineering, Electrical & Electronic; Nanoscience & Nanotechnology;
   Materials Science, Multidisciplinary; Physics, Applied
WE Science Citation Index Expanded (SCI-EXPANDED)
SC Engineering; Science & Technology - Other Topics; Materials Science;
   Physics
GA RP8FH
UT WOS:000641958500006
DA 2023-06-30
ER

PT J
AU Kitajima, M
   Wang, N
   Tay, MQX
   Miao, JM
   Whittle, AJ
AF Kitajima, Masaaki
   Wang, Nan
   Tay, Martin Q. X.
   Miao, Jianmin
   Whittle, Andrew J.
TI Development of a MEMS-based electrochemical aptasensor for norovirus
   detection
SO MICRO & NANO LETTERS
LA English
DT Article
DE microsensors; electrochemical sensors; biosensors; DNA; voltammetry
   (chemical analysis); microorganisms; MEMS-based electrochemical
   aptasensor; norovirus detection; biosensor; miniaturised
   microelectromechanical systems; recognition element; environmental
   pathogen monitoring; thiolated DNA aptamer; on-chip gold working
   electrode; cyclic voltammetry; fluorescent-labelled aptamer
ID SYSTEM
AB Noroviruses (NoVs) are a major cause of acute gastroenteritis worldwide and spread through person-to-person transmission and contaminated food or water. A miniaturised microelectromechanical systems (MEMS)-based electrochemical aptasensor, a biosensor using aptamer as the recognition element for simple, sensitive and rapid detection of NoV has been developed. The novelty of this work is integration of MEMS technology with aptamer to develop a miniaturised and portable electrochemical sensor for environmental pathogen monitoring. An MEMS electrochemical aptasensor device was prepared by immobilising a thiolated DNA aptamer on an on-chip gold (Au) working electrode through the affinity between thiol and Au, and formation of a DNA aptamer monolayer was confirmed by means of cyclic voltammetry as well as visual observation of a fluorescent-labelled aptamer. The MEMS electrochemical aptasensor exhibited rapid and clear square wave voltammetry response against different titres of murine norovirus, an experimental model of human NoV. The possibility of developing a handheld aptasensor platform using a portable electrochemical measurement device is also demonstrated. This research forms initial basis for the development of an electrochemical MEMS-aptasensor platform and its application for virus detection.
C1 [Kitajima, Masaaki; Wang, Nan; Tay, Martin Q. X.; Miao, Jianmin; Whittle, Andrew J.] Singapore MIT Alliance Res & Technol, Ctr Environm Sensing & Modeling, 1 CREATE Way, Singapore 138602, Singapore.
   [Kitajima, Masaaki] Hokkaido Univ, Div Environm Engn, Fac Engn, Kita Ku, North 13 West 8, Sapporo, Hokkaido 0608628, Japan.
   [Wang, Nan; Miao, Jianmin] Nanyang Technol Univ, Sch Mech & Aerosp Engn, Coll Engn, 50 Nanyang Ave, Singapore 639798, Singapore.
   [Whittle, Andrew J.] MIT, Dept Civil & Environm Engn, 77 Massachusetts Ave, Cambridge, MA 02139 USA.
C3 Singapore-MIT Alliance for Research & Technology Centre (SMART);
   Hokkaido University; Nanyang Technological University & National
   Institute of Education (NIE) Singapore; Nanyang Technological
   University; Massachusetts Institute of Technology (MIT)
RP Kitajima, M (通讯作者)，Singapore MIT Alliance Res & Technol, Ctr Environm Sensing & Modeling, 1 CREATE Way, Singapore 138602, Singapore.; Kitajima, M (通讯作者)，Hokkaido Univ, Div Environm Engn, Fac Engn, Kita Ku, North 13 West 8, Sapporo, Hokkaido 0608628, Japan.
EM mkitajima@eng.hokudai.ac.jp
RI Wang, Nan/AAL-5379-2020; Whittle, Andrew/AAE-1377-2022
OI Wang, Nan/0000-0001-5165-0861; 
FU Singapore Ministry of Education; Singapore National Research Foundation
   through the Singapore MIT Alliance for Research and Technology's Center
   for Environmental Sensing and Modeling (CENSAM) interdisciplinary
   research programme; CENSAM Research Initiative programme
FX The authors thank Karina Y.-H. Gin at the National University of
   Singapore (NUS) for providing cell/virus culture facilities and
   Kalaivani Mani at NUS for her technical assistance. This research was
   supported by the Singapore Ministry of Education and the Singapore
   National Research Foundation through the Singapore MIT Alliance for
   Research and Technology's Center for Environmental Sensing and Modeling
   (CENSAM) interdisciplinary research programme. The authors acknowledge
   the CENSAM Research Initiative programme for providing the funding and
   opportunity to carry out this research.
CR Giamberardino A, 2013, PLOS ONE, V8, DOI 10.1371/journal.pone.0079087
   Hwang S, 2009, CURR PROTOCOLS MICRO, V33, P1
   Kim BJ, 2013, MATER CHEM PHYS, V138, P366, DOI 10.1016/j.matchemphys.2012.12.002
   Kirby AE, 2015, J INFECT DIS, V211, P166, DOI 10.1093/infdis/jiu385
   Lapierre MA, 2003, ANAL CHEM, V75, P6327, DOI 10.1021/ac0349429
   Robilotti E, 2015, CLIN MICROBIOL REV, V28, P134, DOI 10.1128/CMR.00075-14
   Wobus CE, 2006, J VIROL, V80, P5104, DOI 10.1128/JVI.02346-05
NR 7
TC 20
Z9 20
U1 1
U2 72
PU INST ENGINEERING TECHNOLOGY-IET
PI HERTFORD
PA MICHAEL FARADAY HOUSE SIX HILLS WAY STEVENAGE, HERTFORD SG1 2AY, ENGLAND
SN 1750-0443
J9 MICRO NANO LETT
JI Micro Nano Lett.
PD OCT
PY 2016
VL 11
IS 10
BP 582
EP 585
DI 10.1049/mnl.2016.0295
PG 4
WC Nanoscience & Nanotechnology; Materials Science, Multidisciplinary
WE Science Citation Index Expanded (SCI-EXPANDED)
SC Science & Technology - Other Topics; Materials Science
GA EA9PD
UT WOS:000386975400007
DA 2023-06-30
ER

PT J
AU Fogel, R
   Limson, JL
AF Fogel, Ronen
   Limson, Janice L.
TI Electrochemically Predicting Phenolic Substrates' Suitability for
   Detection by Amperometric Laccase Biosensors
SO ELECTROANALYSIS
LA English
DT Article
DE Laccase; Biosensor; Cyclic voltammetry; Phenolics; Enzyme kinetics
ID COVALENT IMMOBILIZATION; CATALYZED OXIDATION; GRAPHITE ELECTRODE;
   TRANSFORMATION; INHIBITION; POLLUTANTS; PARAMETERS; TYROSINASE;
   CHEMISTRY; TOXICITY
AB In this article, a rapid, simple method of electrochemically predicting a given phenolic substrate's ability to be detected via amperometric laccase biosensors is proposed. Ten selected substrates were analysed by cyclic voltammetry and the relevant electrochemical parameters compared to biosensor kinetic parameters produced through amperometric detection of these substrates. The two major findings of this study were that biosensor detection sensitivities were found to correlate to: (1) peak oxidation potential of a substrate at unmodified electrodes and (2) the apparent MichaelisMenten constant, Km, of the biosensor-substrate system, once corrections accounting for the relative differences in electroreducible product yield are made.
C1 [Fogel, Ronen; Limson, Janice L.] Rhodes Univ, Dept Biochem Microbiol & Biotechnol, ZA-6140 Grahamstown, Eastern Cape Pr, South Africa.
C3 Rhodes University
RP Limson, JL (通讯作者)，Rhodes Univ, Dept Biochem Microbiol & Biotechnol, POB 94, ZA-6140 Grahamstown, Eastern Cape Pr, South Africa.
EM j.limson@ru.ac.za
RI Limson, Janice/AAJ-6724-2020; Limson, Janice/AAH-1941-2021
OI Limson, Janice/0000-0001-9955-3518
FU DST/Mintek Nanotechnology Innovation Centre (NIC) of South Africa
FX The authors would like to gratefully acknowledge the DST/Mintek
   Nanotechnology Innovation Centre (NIC) of South Africa for funding
   assistance, as well as the National Research Foundation (NRF) of South
   Africa.
CR Bard A. J., 2012, ELECTROCHEMICAL METH
   Berrios C, 2009, ELECTROCHIM ACTA, V54, P6417, DOI 10.1016/j.electacta.2009.06.017
   BUCKMAN NG, 1984, J CHROMATOGR, V284, P441, DOI 10.1016/S0021-9673(01)87845-6
   Call HP, 1997, J BIOTECHNOL, V53, P163, DOI 10.1016/S0168-1656(97)01683-0
   Canfora L, 2008, J AGR FOOD CHEM, V56, P1398, DOI 10.1021/jf0728350
   Claus H, 2004, MICRON, V35, P93, DOI 10.1016/j.micron.2003.10.029
   Couto SR, 2006, BIOTECHNOL ADV, V24, P500, DOI 10.1016/j.biotechadv.2006.04.003
   de Pascual-Teresa S, 2010, INT J MOL SCI, V11, P1679, DOI 10.3390/ijms11041679
   Dec J, 2003, CHEMOSPHERE, V52, P549, DOI 10.1016/S0045-6535(03)00236-4
   Fernandez-Sanchez C, 2002, BIOELECTROCHEMISTRY, V58, P149, DOI 10.1016/S1567-5394(02)00119-6
   Ferreira M, 2006, ELECTROCHIM ACTA, V52, P434, DOI 10.1016/j.electacta.2006.05.025
   Fogel R, 2011, ENZYME MICROB TECH, V49, P153, DOI 10.1016/j.enzmictec.2011.05.004
   Goncalves D, 2000, J ELECTROANAL CHEM, V487, P90, DOI 10.1016/S0022-0728(00)00151-0
   Gooding JJ, 2000, BIOSENS BIOELECTRON, V15, P229, DOI 10.1016/S0956-5663(00)00080-4
   Heim KE, 2002, J NUTR BIOCHEM, V13, P572, DOI 10.1016/S0955-2863(02)00208-5
   Hwang S, 2008, J IND ENG CHEM, V14, P487, DOI 10.1016/j.jiec.2008.02.008
   Jarosz-Wilkolazka A, 2005, TALANTA, V66, P1219, DOI 10.1016/j.talanta.2005.01.026
   Jarosz-Wilkolazka A, 2004, ENZYME MICROB TECH, V35, P238, DOI 10.1016/j.enzmictec.2004.04.016
   Kiema GK, 2003, J ELECTROANAL CHEM, V540, P7, DOI 10.1016/S0022-0728(02)01264-0
   Kulys J, 2003, BIOSENS BIOELECTRON, V18, P319, DOI 10.1016/S0956-5663(02)00172-0
   Kulys J, 2002, J MOL CATAL B-ENZYM, V18, P99, DOI 10.1016/S1381-1177(02)00073-5
   Kumar AS, 2010, J ELECTROANAL CHEM, V641, P131, DOI 10.1016/j.jelechem.2009.12.016
   Li JM, 2009, BIORESOURCE TECHNOL, V100, P1168, DOI 10.1016/j.biortech.2008.09.015
   Liu SQ, 2003, J ELECTROANAL CHEM, V540, P61, DOI 10.1016/S0022-0728(02)01276-7
   Malaveille C, 1998, MUTAT RES-FUND MOL M, V402, P219, DOI 10.1016/S0027-5107(97)00300-X
   Navarra C, 2010, J MOL CATAL B-ENZYM, V65, P52, DOI 10.1016/j.molcatb.2009.12.016
   Nematollahi D, 2001, J ELECTROANAL CHEM, V510, P108, DOI 10.1016/S0022-0728(01)00553-8
   Pauliukaite R, 2006, ANAL BIOANAL CHEM, V386, P220, DOI 10.1007/s00216-006-0656-2
   Polak J, 2012, BIOTECHNOL PROGR, V28, P93, DOI 10.1002/btpr.713
   Robbins RJ, 2003, J AGR FOOD CHEM, V51, P2866, DOI 10.1021/jf026182t
   Roy JJ, 2005, BIOSENS BIOELECTRON, V21, P206, DOI 10.1016/j.bios.2004.08.024
   Roy JJ, 2004, CHEM REV, V104, P3705, DOI 10.1021/cr0204707
   Roza L, 2003, FOOD CHEM TOXICOL, V41, P1299, DOI 10.1016/S0278-6915(03)00118-2
   Shleev S, 2006, ENZYME MICROB TECH, V39, P835, DOI 10.1016/j.enzmictec.2006.01.009
   Shleev SV, 2004, BIOCHIMIE, V86, P693, DOI 10.1016/j.biochi.2004.08.005
   SHUTTLEWORTH KL, 1986, ENZYME MICROB TECH, V8, P171, DOI 10.1016/0141-0229(86)90108-0
   Soares A, 2008, ENVIRON INT, V34, P1033, DOI 10.1016/j.envint.2008.01.004
   Ureta-Zanartu MS, 2001, ELECTROCHIM ACTA, V46, P2545, DOI 10.1016/S0013-4686(01)00448-0
   Walsh R, 2007, BBA-GEN SUBJECTS, V1770, P733, DOI 10.1016/j.bbagen.2007.01.001
   Wang J, 1998, J ELECTROANAL CHEM, V444, P127, DOI 10.1016/S0022-0728(97)00583-4
   WANG J, 1991, J ELECTROANAL CHEM, V313, P129, DOI 10.1016/0022-0728(91)85176-P
   Wang YJ, 2001, TOXICOL LETT, V122, P157, DOI 10.1016/S0378-4274(01)00361-7
   Wilson K., 2005, PRINCIPLES TECHNIQUE, P680
   Xu CM, 2010, FOOD CHEM, V119, P1557, DOI 10.1016/j.foodchem.2009.09.042
   Xu F, 1996, BIOCHEMISTRY-US, V35, P7608, DOI 10.1021/bi952971a
   Xu F, 1997, J BIOL CHEM, V272, P924, DOI 10.1074/jbc.272.2.924
   Xu F, 2000, APPL ENVIRON MICROB, V66, P2052, DOI 10.1128/AEM.66.5.2052-2056.2000
   YAROPOLOV AI, 1995, ANAL CHIM ACTA, V308, P137, DOI 10.1016/0003-2670(94)00404-A
   Zhi JF, 2003, J PHYS CHEM B, V107, P13389, DOI 10.1021/jp030279g
   Zhou YL, 2006, ELECTROCHEM COMMUN, V8, P1811, DOI 10.1016/j.elecom.2006.08.022
NR 50
TC 8
Z9 8
U1 0
U2 32
PU WILEY-V C H VERLAG GMBH
PI WEINHEIM
PA POSTFACH 101161, 69451 WEINHEIM, GERMANY
SN 1040-0397
EI 1521-4109
J9 ELECTROANAL
JI Electroanalysis
PD MAY
PY 2013
VL 25
IS 5
BP 1237
EP 1246
DI 10.1002/elan.201200642
PG 10
WC Chemistry, Analytical; Electrochemistry
WE Science Citation Index Expanded (SCI-EXPANDED)
SC Chemistry; Electrochemistry
GA 142LD
UT WOS:000318798000020
DA 2023-06-30
ER

PT J
AU Cesarino, I
   Galesco, HV
   Moraes, FC
   Lanza, MRV
   Machado, SAS
AF Cesarino, Ivana
   Galesco, Heloisa V.
   Moraes, Fernando C.
   Lanza, Marcos R. V.
   Machado, Sergio A. S.
TI Biosensor Based on Electrocodeposition of Carbon
   Nanotubes/Polypyrrole/Laccase for Neurotransmitter Detection
SO ELECTROANALYSIS
LA English
DT Article
DE Biosensors; Nanocomposite; Electrocodeposition; Dopamine
ID ELECTROCHEMICAL DETERMINATION; CONDUCTING POLYMERS; SELECTIVE DETECTION;
   CORE-SHELL; DOPAMINE; NANOTUBES; ELECTRODES; MORPHOLOGY; COMPOSITE;
   OXIDATION
AB A new biosensor has been developed by a simple electrocodeposition of multiwalled carbon nanotubes (MWCNT), polypyrrole (PPy) and laccase (Lac) on the platinum (Pt) electrode surface. The neurotransmitter biosensor was applied to the detection of dopamine in urine samples using differential pulse voltammetry (DPV). The Pt/MWCNT/PPy/Lac biosensor exhibited a detection limit of 0.14 mu M, which is an adequate level for monitoring dopamine in urine. Reproducibility and repeatability values of 2.9% and 1.7%, respectively, were obtained compared to the conventional procedure. The proposed biosensor was successfully applied in the determination of dopamine in urine, and the obtained results were in full agreement with those from the HPLC procedure.
C1 [Cesarino, Ivana; Galesco, Heloisa V.; Moraes, Fernando C.; Lanza, Marcos R. V.; Machado, Sergio A. S.] Univ Sao Paulo, Inst Quim Sao Carlos, BR-13560970 Sao Carlos, SP, Brazil.
C3 Universidade de Sao Paulo
RP Cesarino, I (通讯作者)，Univ Sao Paulo, Inst Quim Sao Carlos, CP 780, BR-13560970 Sao Carlos, SP, Brazil.
EM ivana@iqsc.usp.br
RI Moraes, Fernando C/C-7126-2013; Cesarino, Ivana/H-5772-2012; Cesarino,
   Ivana/X-8651-2019; Lanza, Marcos R. V./C-3527-2012
OI Cesarino, Ivana/0000-0002-2296-3671; Lanza, Marcos R.
   V./0000-0002-8285-7838
FU Fapesp [2010/11567-3, 2010/11049-2]; CNPq
FX Financial support from Fapesp (Grant 2010/11567-3 and 2010/11049-2) and
   CNPq is hereby gratefully acknowledged.
CR Agui L, 2007, ELECTROCHIM ACTA, V52, P7946, DOI 10.1016/j.electacta.2007.06.051
   [Anonymous], 1987, ANALYST, V112, P199
   Baranowska I, 2008, J LIQ CHROMATOGR R T, V31, P2974, DOI 10.1080/10826070802424576
   Barton SC, 2004, CHEM REV, V104, P4867, DOI 10.1021/cr020719k
   BRAVO EL, 1984, NEW ENGL J MED, V311, P1298, DOI 10.1056/NEJM198411153112007
   Cesarino I, 2012, FOOD CHEM, V135, P873, DOI 10.1016/j.foodchem.2012.04.147
   Cesarino I, 2011, ELECTROANAL, V23, P2586, DOI 10.1002/elan.201100161
   Guschin DA, 2009, ANAL BIOANAL CHEM, V395, P1693, DOI 10.1007/s00216-009-3052-x
   Harley CC, 2010, SENSOR ACTUAT B-CHEM, V150, P498, DOI 10.1016/j.snb.2010.09.012
   Idris IR, 2003, ANN CLIN BIOCHEM, V40, P283, DOI 10.1258/000456303321610628
   Iijima S, 2002, PHYSICA B, V323, P1, DOI 10.1016/S0921-4526(02)00869-4
   Ikeda T, 2001, J BIOSCI BIOENG, V92, P9, DOI 10.1263/jbb.92.9
   Izaoumen N, 2009, TALANTA, V78, P370, DOI 10.1016/j.talanta.2008.11.027
   Jia D, 2011, TALANTA, V85, P2344, DOI 10.1016/j.talanta.2011.07.067
   Lahiff E, 2010, ANAL BIOANAL CHEM, V398, P1575, DOI 10.1007/s00216-010-4054-4
   Laube N, 2001, J CRYST GROWTH, V233, P367, DOI 10.1016/S0022-0248(01)01547-0
   Lee YK, 2010, SYNTHETIC MET, V160, P814, DOI 10.1016/j.synthmet.2010.01.028
   Li CY, 2005, ANAL BIOANAL CHEM, V381, P1049, DOI 10.1007/s00216-004-2978-2
   Lu XQ, 2011, ELECTROCHIM ACTA, V56, P7261, DOI 10.1016/j.electacta.2011.06.056
   Mo JW, 2001, ANAL CHEM, V73, P1196, DOI 10.1021/ac0010882
   Moraes FC, 2011, SURF SCI, V605, P435, DOI 10.1016/j.susc.2010.11.014
   Ozoner SK, 2010, CURR APPL PHYS, V10, P323, DOI 10.1016/j.cap.2009.06.017
   Peng H, 2009, BIOMATERIALS, V30, P2132, DOI 10.1016/j.biomaterials.2008.12.065
   Qu FL, 2006, ANAL BIOANAL CHEM, V386, P228, DOI 10.1007/s00216-006-0642-8
   Ramirez P, 2008, BBA-BIOENERGETICS, V1777, P1364, DOI 10.1016/j.bbabio.2008.06.010
   Shahrokhian S, 2011, ELECTROCHIM ACTA, V57, P132, DOI 10.1016/j.electacta.2011.04.029
   Shirsat MD, 2008, ELECTROANAL, V20, P150, DOI 10.1002/elan.200704028
   Sima VH, 2011, TALANTA, V83, P980, DOI 10.1016/j.talanta.2010.11.005
   Sun W, 2007, ANAL BIOANAL CHEM, V389, P1283, DOI 10.1007/s00216-007-1518-2
   Takahashi H, 2000, CHEM MATER, V12, P3301, DOI 10.1021/cm000487a
   Vidal JC, 2003, MICROCHIM ACTA, V143, P93, DOI 10.1007/s00604-003-0067-4
   WIGHTMAN RM, 1988, NEUROSCIENCE, V25, P513, DOI 10.1016/0306-4522(88)90255-2
   Xiang L, 2007, ELECTROCHIM ACTA, V52, P4144, DOI 10.1016/j.electacta.2006.11.040
   Xu P, 2009, POLYMER, V50, P2624, DOI 10.1016/j.polymer.2009.03.005
   Yang LM, 2012, TALANTA, V89, P136, DOI 10.1016/j.talanta.2011.12.002
   Zou H, 2006, POLYMER, V47, P7821, DOI 10.1016/j.polymer.2006.09.008
NR 36
TC 32
Z9 32
U1 1
U2 78
PU WILEY-V C H VERLAG GMBH
PI WEINHEIM
PA POSTFACH 101161, 69451 WEINHEIM, GERMANY
SN 1040-0397
EI 1521-4109
J9 ELECTROANAL
JI Electroanalysis
PD FEB
PY 2013
VL 25
IS 2
BP 394
EP 400
DI 10.1002/elan.201200542
PG 7
WC Chemistry, Analytical; Electrochemistry
WE Science Citation Index Expanded (SCI-EXPANDED)
SC Chemistry; Electrochemistry
GA 089ON
UT WOS:000314920000009
DA 2023-06-30
ER

PT J
AU Salimi, A
   Zand-Karimi, R
   Noorbakhash, A
   Soltanian, S
AF Salimi, Abdollah
   Zand-Karimi, Roaya
   Noorbakhash, Abdollah
   Soltanian, Saied
TI Glucose Biosensor Based on Silicon Nitride Nanoparticles
SO ELECTROANALYSIS
LA English
DT Article
DE Glucose oxidase; Silicon nitride; Nanoparticles; Direct voltammetry;
   Biosensors
ID GLASSY-CARBON ELECTRODES; DIRECT ELECTROCHEMISTRY;
   DIELECTRIC-PROPERTIES; COMPOSITE FILM; OXIDASE; CONSTRUCTION;
   IMMOBILIZATION; ASSEMBLIES
AB For the first time silicon nitride (Si3N4) nanoparticles was used for preparation electrochemical biosensor. GOx immobilized on the Si3N4 nanoparticles exhibits facile and direct electrochemistry. The surface coverage and heterogeneous electron transfer rate constant (k(s)) of immobilized GOx were 6.3 x 10(-13) molcm(-2) and 47.4 +/- 0.3 s(-1). The sensitivity, linear concentration range and detection limit of the biosensor for glucose detection were 38.57 mu A mM(-1) cm(-2), 25 mu M to 8 mM and 6.5 mu M, respectively. This biosensor also exhibits good stability, reproducibility and long life time. These indicate Si3N4 nanoparticles is good candidate material for construction of third generation biosensor and bioelectronics devices.
C1 [Salimi, Abdollah; Zand-Karimi, Roaya; Noorbakhash, Abdollah] Univ Kurdistan, Dept Chem, Sanandaj, Iran.
   [Salimi, Abdollah; Soltanian, Saied] Univ Kurdistan, Res Ctr Nanotechnol, Sanandaj, Iran.
C3 University of Kurdistan; University of Kurdistan
RP Salimi, A (通讯作者)，Univ Kurdistan, Dept Chem, POB 416, Sanandaj, Iran.
EM absalimi@uok.ac.ir
RI salimi, abdollah/AAG-9763-2021; Soltanian, Saeid/F-6932-2015
OI salimi, abdollah/0000-0003-1137-1854; Soltanian,
   Saeid/0000-0002-3015-6781
CR Anicet N, 1998, J PHYS CHEM B, V102, P9844, DOI 10.1021/jp982352m
   Bao SJ, 2008, ADV FUNCT MATER, V18, P591, DOI 10.1002/adfm.200700728
   Bard A., 2001, ELECTROCHEMICAL METH, P589
   BOURDILLON C, 1993, J AM CHEM SOC, V115, P12264, DOI 10.1021/ja00079a005
   Choi CK, 2007, BIOSENS BIOELECTRON, V22, P2585, DOI 10.1016/j.bios.2006.10.006
   Deng SY, 2009, BIOSENS BIOELECTRON, V25, P373, DOI 10.1016/j.bios.2009.07.016
   Diao JP, 2005, ANAL BIOCHEM, V343, P322, DOI 10.1016/j.ab.2005.05.010
   Ferreyra N, 2004, ELECTROCHIM ACTA, V49, P477, DOI 10.1016/j.electacta.2003.09.004
   Fu CL, 2009, ELECTROCHEM COMMUN, V11, P997, DOI 10.1016/j.elecom.2009.02.042
   Gao RF, 2009, ELECTROCHEM COMMUN, V11, P608, DOI 10.1016/j.elecom.2008.12.060
   Gould RD, 2003, THIN SOLID FILMS, V433, P309, DOI 10.1016/S0040-6090(03)00302-X
   KAPOOR V, 1993, J VAC SCI TECHNOL A, V1, P600
   Katz E, 2001, J AM CHEM SOC, V123, P10752, DOI 10.1021/ja0167102
   Kaushika A, 2008, BIOSENS BIOELECTRON, V24, P676, DOI 10.1016/j.bios.2008.06.032
   Lasia A., 1999, MODERN ASPECTS ELECT, V32
   LAVIRON E, 1979, J ELECTROANAL CHEM, V101, P19, DOI 10.1016/S0022-0728(79)80075-3
   Li J, 1996, ANAL CHIM ACTA, V335, P137, DOI 10.1016/S0003-2670(96)00337-6
   Liu HY, 2007, ELECTROANAL, V19, P884, DOI 10.1002/elan.200603792
   Liu Q, 2007, BIOSENS BIOELECTRON, V22, P3203, DOI 10.1016/j.bios.2007.02.013
   Liu Y, 2005, BIOSENS BIOELECTRON, V21, P984, DOI 10.1016/j.bios.2005.03.003
   Liu Y, 2007, ELECTROANAL, V19, P55, DOI 10.1002/elan.200603692
   Patolsky F, 2004, ANGEW CHEM INT EDIT, V43, P2113, DOI 10.1002/anie.200353275
   Salimi A, 2007, BIOSENS BIOELECTRON, V22, P3146, DOI 10.1016/j.bios.2007.02.002
   Sheng QL, 2009, BIOELECTROCHEMISTRY, V74, P246, DOI 10.1016/j.bioelechem.2008.08.007
   Sun YY, 2006, BIOMATERIALS, V27, P4042, DOI 10.1016/j.biomaterials.2006.03.014
   Tlili A, 2005, MAT SCI ENG C-BIO S, V25, P490, DOI 10.1016/j.msec.2005.02.001
   VILLARREAL LT, 2007, THIN SOLID FILMS, V515, P7376
   Wang G, 2007, BIOSENS BIOELECTRON, V22, P2158, DOI 10.1016/j.bios.2006.10.015
   Yang J, 2008, ELECTROCHEM COMMUN, V10, P1889, DOI 10.1016/j.elecom.2008.10.007
   Yao YL, 2008, ELECTROANAL, V20, P1542, DOI 10.1002/elan.200804209
   Ye C, 1997, APPL PHYS LETT, V71, P336, DOI 10.1063/1.119531
   Zhang JT, 2007, ELECTROCHEM COMMUN, V9, P1298, DOI 10.1016/j.elecom.2007.01.038
   Zhang SX, 2005, SENSOR ACTUAT B-CHEM, V109, P367, DOI 10.1016/j.snb.2005.01.003
   Zhao S, 2006, BIOELECTROCHEMISTRY, V69, P158, DOI 10.1016/j.bioelechem.2006.01.001
NR 34
TC 4
Z9 4
U1 6
U2 21
PU WILEY-V C H VERLAG GMBH
PI WEINHEIM
PA POSTFACH 101161, 69451 WEINHEIM, GERMANY
SN 1040-0397
EI 1521-4109
J9 ELECTROANAL
JI Electroanalysis
PD OCT
PY 2010
VL 22
IS 20
BP 2434
EP 2442
DI 10.1002/elan.201000131
PG 9
WC Chemistry, Analytical; Electrochemistry
WE Science Citation Index Expanded (SCI-EXPANDED)
SC Chemistry; Electrochemistry
GA 675IG
UT WOS:000283821400017
DA 2023-06-30
ER

PT J
AU Mathew, M
   Rout, CS
AF Mathew, Minu
   Rout, Chandra Sekhar
TI Electrochemical biosensors based on Ti3C2Tx MXene: future perspectives
   for on-site analysis
SO CURRENT OPINION IN ELECTROCHEMISTRY
LA English
DT Review
DE Biosensor; MXene; 2D materials; Electrochemical; Microfluidics
ID SENSORS; TECHNOLOGY; CHALLENGES
AB MXenes are recently developed two-dimensional layered materials composed of early transition metal carbides and/ or nitrides that provide unique characteristics for biosensor applications. This review presents the recent progress made on the usage and applications of MXenes in the field of electrochemical biosensors, including microfluidic biosensors and wearable microfluidic bio-sensors, and highlights the challenges with possible so-lutions and future needs. The multilayered configuration and high conductivity make these materials as an immo-bilizati on matrix for the biomolecule immobilization with activity retention and to be explored in the fabrication of electrochemical sensors, respectively. First, how the MXene nanocomposite as an electrode modifier affects the sensing performance of the electrochemical bio-sensors based on enzymes, aptamer/ DNA, and immuno-assays is well described. Second, recent developments in MXene nanocomposites as wearable biosensing platforms for the biomolecule detection are highlighted. This review pointed out the future concerns and directions for the use of MXene nanocomposites to fabricate advanced electro-chemical biosensors with high sensitivity and selectivity. Specifically, possibilities for developing microfluidic elec-trochemical sensors and wearable electrochemical micro-fluidic sensors with integrated biomolecule detection are emphasized.
C1 [Mathew, Minu; Rout, Chandra Sekhar] Jain Univ, Ctr Nano & Mat Sci, Jain Global Campus, Bangalore 562112, Karnataka, India.
C3 Jain University
RP Rout, CS (通讯作者)，Jain Univ, Ctr Nano & Mat Sci, Jain Global Campus, Bangalore 562112, Karnataka, India.
EM r.chandrasekhar@jainuniversity.ac.in
RI Rout, Chandra Sekhar/P-9472-2016
OI Rout, Chandra Sekhar/0000-0003-4380-5549
CR Ai F, 2009, ANAL CHEM, V81, P8453, DOI 10.1021/ac901300b
   [Anonymous], [No title captured]
   Bandodkar AJ, 2016, ACS SENSORS, V1, P464, DOI 10.1021/acssensors.6b00250
   Bandodkar AJ, 2014, TRENDS BIOTECHNOL, V32, P363, DOI 10.1016/j.tibtech.2014.04.005
   Chaudhari NK, 2017, J MATER CHEM A, V5, P24564, DOI 10.1039/c7ta09094c
   Chen WB, 2014, J MED CHEM, V57, P4498, DOI 10.1021/jm401349g
   Cheng N, 2019, ANAL CHEM, V91, P13986, DOI 10.1021/acs.analchem.9b03562
   Chia HL, 2020, ANAL CHEM, V92, P2452, DOI 10.1021/acs.analchem.9b03634
   Cho IH, 2020, BIOMATER RES, V24, DOI 10.1186/s40824-019-0181-y
   Das P, 2020, J PHYS-ENERGY, V2, DOI 10.1088/2515-7655/ab9b1d
   Fan Y, 2019, BIOSENS BIOELECTRON, V135, P1, DOI 10.1016/j.bios.2019.03.063
   Fang L, 2020, BIOSENS BIOELECTRON, V164, DOI 10.1016/j.bios.2020.112255
   Gu H, 2019, ACS APPL NANO MATER, V2, P6537, DOI 10.1021/acsanm.9b01465
   Hammock ML, 2013, ADV MATER, V25, P5997, DOI 10.1002/adma.201302240
   Heikenfeld J, 2018, LAB CHIP, V18, P217, DOI 10.1039/c7lc00914c
   Hussein MA, 2020, NANO CONVERG, V7, DOI 10.1186/s40580-020-00225-8
   Kalambate PK, 2019, TRAC-TREND ANAL CHEM, V120, DOI 10.1016/j.trac.2019.115643
   Kang XH, 2009, BIOSENS BIOELECTRON, V25, P901, DOI 10.1016/j.bios.2009.09.004
   Khan R, 2020, SENSORS-BASEL, V20, DOI 10.3390/s20185434
   Khan R, 2019, MOLECULES, V24, DOI 10.3390/molecules24061017
   Kim DH, 2012, NPG ASIA MATER, V4, DOI 10.1038/am.2012.27
   Kirsch J, 2013, CHEM SOC REV, V42, P8733, DOI 10.1039/c3cs60141b
   Koyappayil A, 2020, MICROCHIM ACTA, V187, DOI 10.1007/s00604-020-04258-y
   Lei YJ, 2019, SMALL, V15, DOI 10.1002/smll.201901190
   Liu J, 2019, ADV FUNCT MATER, V29, DOI 10.1002/adfm.201807326
   Liu KK, 2010, SENSORS-BASEL, V10, P6623, DOI 10.3390/s100706623
   Liu Y, 2010, LANGMUIR, V26, P6158, DOI 10.1021/la100886x
   Medetalibeyoglu H, 2020, SENSOR ACTUAT B-CHEM, V319, DOI 10.1016/j.snb.2020.128195
   Morales-Garcia A, 2020, ACS CATAL, V10, P13487, DOI 10.1021/acscatal.0c03106
   Morales-Narvaez E, 2020, BIOSENS BIOELECTRON, V163, DOI 10.1016/j.bios.2020.112274
   Nah JS, 2021, SENSOR ACTUAT B-CHEM, V329, DOI 10.1016/j.snb.2020.129206
   Neampet S, 2019, MICROCHIM ACTA, V186, DOI 10.1007/s00604-019-3845-3
   Park YM, 2020, NANO CONVERG, V7, DOI 10.1186/s40580-020-00239-2
   Rackus DG, 2015, CHEM SOC REV, V44, P5320, DOI 10.1039/c4cs00369a
   Reid KR, 2009, ANAL CHEM, V81, P6837, DOI 10.1021/ac901114k
   Ronkainen NJ, 2010, CHEM SOC REV, V39, P1747, DOI 10.1039/b714449k
   Roointan A, 2019, J PHARMACEUT BIOMED, V164, P93, DOI 10.1016/j.jpba.2018.10.017
   Sinshaw W, 2019, BMC INFECT DIS, V19, DOI 10.1186/s12879-019-4241-7
   Trefz P, 2013, ANAL CHEM, V85, P10321, DOI 10.1021/ac402298v
   Tseng WC, 2005, ANAL CHIM ACTA, V543, P38, DOI 10.1016/j.aca.2005.04.048
   Turner A, 2013, TRENDS BIOTECHNOL, V31, P119, DOI 10.1016/j.tibtech.2012.10.002
   Udugama B, 2020, ACS NANO, V14, P3822, DOI 10.1021/acsnano.0c02624
   Wang HY, 2020, ANAL CHIM ACTA, V1094, P18, DOI 10.1016/j.aca.2019.10.003
   Wang J., 2020, ADV MICROFLUIDIC TEC, DOI [10.5772/intechopen.91929, DOI 10.5772/INTECHOPEN.91929]
   Wang J, 2008, CHEM REV, V108, P814, DOI 10.1021/cr068123a
   Wee Y, 2019, BIOSENS BIOELECTRON, V132, P279, DOI 10.1016/j.bios.2019.03.008
   Windmiller JR, 2013, ELECTROANAL, V25, P29, DOI 10.1002/elan.201200349
   Yager P, 2006, NATURE, V442, P412, DOI 10.1038/nature05064
   Yoon J, 2020, BIOSENSORS-BASEL, V10, DOI 10.3390/bios10110185
   Zhang JL, 2020, ANAL CHIM ACTA, V1123, P9, DOI 10.1016/j.aca.2020.05.013
   Zhao FN, 2020, J HAZARD MATER, V384, DOI 10.1016/j.jhazmat.2019.121358
   Zhou LY, 2017, BIOCHEM ENG J, V128, P243, DOI 10.1016/j.bej.2017.10.008
NR 52
TC 32
Z9 32
U1 31
U2 108
PU ELSEVIER
PI AMSTERDAM
PA RADARWEG 29, 1043 NX AMSTERDAM, NETHERLANDS
SN 2451-9103
J9 CURR OPIN ELECTROCHE
JI Curr. Opin. Electrochem.
PD DEC
PY 2021
VL 30
AR 100782
DI 10.1016/j.coelec.2021.100782
EA JUL 2021
PG 11
WC Chemistry, Physical; Electrochemistry; Materials Science,
   Multidisciplinary
WE Science Citation Index Expanded (SCI-EXPANDED)
SC Chemistry; Electrochemistry; Materials Science
GA WC6GE
UT WOS:000704353800014
DA 2023-06-30
ER

PT J
AU Khan, MZH
   Hasan, MR
   Hossain, SI
   Ahommed, MS
   Daizy, M
AF Khan, M. Z. H.
   Hasan, M. R.
   Hossain, S., I
   Ahommed, M. S.
   Daizy, M.
TI Ultrasensitive detection of pathogenic viruses with electrochemical
   biosensor: State of the art
SO BIOSENSORS & BIOELECTRONICS
LA English
DT Article
DE Electrochemical biosensor; DNA sensor; Immunosensor; Medical
   applications; Virus detection; COVID-19
ID FIELD-EFFECT TRANSISTOR; LABEL-FREE DETECTION; HEPATITIS-B-VIRUS; DNA
   BIOSENSOR; DENGUE VIRUS; IMPEDANCE SPECTROSCOPY; IMPEDIMETRIC
   IMMUNOSENSOR; CARBON NANOTUBES; RAPID DETECTION; GOLD ELECTRODE
AB Last few decades, viruses are a real menace to human safety. Therefore, the rapid identification of viruses should be one of the best ways to prevent an outbreak and important implications for medical healthcare. The recent outbreak of coronavirus disease (COVID-19) is an infectious disease caused by a newly discovered coronavirus which belongs to the single-stranded, positive-strand RNA viruses. The pandemic dimension spread of COVID-19 poses a severe threat to the health and lives of seven billion people worldwide. There is a growing urgency worldwide to establish a point-of-care device for the rapid detection of COVID-19 to prevent subsequent secondary spread. Therefore, the need for sensitive, selective, and rapid diagnostic devices plays a vital role in selecting appropriate treatments and to prevent the epidemics. During the last decade, electrochemical biosensors have emerged as reliable analytical devices and represent a new promising tool for the detection of different pathogenic viruses. This review summarizes the state of the art of different virus detection with currently available electrochemical detection methods. Moreover, this review discusses different fabrication techniques, detection principles, and applications of various virus biosensors. Future research also looks at the use of electrochemical biosensors regarding a potential detection kit for the rapid identification of the COVID-19.
C1 [Khan, M. Z. H.; Hasan, M. R.; Daizy, M.] Jashore Univ Sci & Technol, Dept Chem Engn, Jashore 7408, Bangladesh.
   [Khan, M. Z. H.; Daizy, M.] Jashore Univ Sci & Technol, Lab Nanobio & Adv Mat Engn NAME, Jashore 7408, Bangladesh.
   [Hasan, M. R.] Univ Zaragoza, Inst Nanosci Aragon, Dept Chem Engn & Environm Technol, Aragon, Spain.
   [Hossain, S., I] Univ Bari Aldo Moro, Chem Dept, Viaand E Orabona 4, I-70126 Bari, Italy.
   [Ahommed, M. S.] Tohoku Univ, Grad Sch Sci, Dept Chem, Aoba Ku, Sendai, Miyagi 9808578, Japan.
C3 University of Zaragoza; Universita degli Studi di Bari Aldo Moro; Tohoku
   University
RP Khan, MZH (通讯作者)，Jashore Univ Sci & Technol, Dept Chem Engn, Jashore 7408, Bangladesh.
EM zaved.khan@just.edu.bd
RI Ahommed, Md Sohel/AHE-6107-2022
OI Ahommed, Md Sohel/0000-0002-6320-062X; Hasan, Md
   Rafiul/0000-0001-9717-790X; Hossain, Syed Imdadul/0000-0001-5502-3806
CR Abu Odeh A, 2017, MICROCHIM ACTA, V184, P2211, DOI 10.1007/s00604-017-2249-5
   Adam V, 2010, MICROFLUID NANOFLUID, V8, P329, DOI 10.1007/s10404-009-0464-z
   Adnane A., 2011, BIOSENS HEAL ENV BIO, DOI [10.5772/17620, DOI 10.5772/17620]
   Ahangar LE, 2017, BIOELECTROCHEMISTRY, V117, P83, DOI 10.1016/j.bioelechem.2017.06.006
   An J., 2020, CLIN CHARACTERISTICS, V3
   Baek SH, 2019, BIOSENS BIOELECTRON, V123, P223, DOI 10.1016/j.bios.2018.08.064
   Bai Y, 2020, JAMA-J AM MED ASSOC, V323, P1406, DOI 10.1001/jama.2020.2565
   Beattie WG, 1995, MOL BIOTECHNOL, V4, P213, DOI 10.1007/BF02779015
   Binh TTN, 2012, BIOELECTROCHEMISTRY, V88, P15, DOI 10.1016/j.bioelechem.2012.04.006
   Bogomolova A, 2009, ANAL CHEM, V81, P3944, DOI 10.1021/ac9002358
   Cai H, 2001, J ELECTROANAL CHEM, V510, P78, DOI 10.1016/S0022-0728(01)00548-4
   Campbell CE, 2007, BIOSENS BIOELECTRON, V23, P536, DOI 10.1016/j.bios.2007.06.015
   Cao XT, 2016, ACS NANO, V10, P8038, DOI 10.1021/acsnano.6b04121
   Chen YC, 2017, SCI REP-UK, V7, DOI 10.1038/srep42690
   Cheng MS, 2012, ANAL CHIM ACTA, V725, P74, DOI 10.1016/j.aca.2012.03.017
   Chin S.F., 2019, NANOBIOMED ENG, V11, P333
   Chinnadayyala SR, 2019, BIOSENS BIOELECTRON, V143, DOI 10.1016/j.bios.2019.111642
   Christodouleas DC, 2018, ACS CENTRAL SCI, V4, P1600, DOI 10.1021/acscentsci.8b00625
   Chu DKW, 2020, CLIN CHEM, V66, P549, DOI 10.1093/clinchem/hvaa029
   Darwish NT, 2016, J ELECTROCHEM SOC, V163, pB19, DOI 10.1149/2.0471603jes
   Diouani MF, 2008, MAT SCI ENG C-BIO S, V28, P580, DOI 10.1016/j.msec.2007.10.043
   Dong SB, 2015, ACS APPL MATER INTER, V7, P8834, DOI 10.1021/acsami.5b01438
   George A, 2019, J ELECTROCHEM SOC, V166, pB1356, DOI 10.1149/2.1081914jes
   Glynou K, 2003, ANAL CHEM, V75, P4155, DOI 10.1021/ac034256+
   Gomez P, 2010, FOOD SCI TECHNOL INT, V16, P409, DOI 10.1177/1082013210366882
   Hafaiedh I, 2013, TALANTA, V116, P84, DOI 10.1016/j.talanta.2013.04.059
   Haji-Hashemi H, 2019, ANAL BIOCHEM, V566, P102, DOI 10.1016/j.ab.2018.11.017
   Haji-Hashemi H, 2017, SENSOR ACTUAT B-CHEM, V244, P211, DOI 10.1016/j.snb.2016.12.135
   Hajian R, 2019, NAT BIOMED ENG, V3, P427, DOI 10.1038/s41551-019-0371-x
   Hassen WM, 2008, SENSOR ACTUAT B-CHEM, V134, P755, DOI 10.1016/j.snb.2008.06.020
   Heo NS, 2012, SENSORS-BASEL, V12, P10097, DOI 10.3390/s120810097
   Hleli S, 2006, SENSOR ACTUAT B-CHEM, V113, P711, DOI 10.1016/j.snb.2005.07.023
   Hou YH, 2018, BIOSENS BIOELECTRON, V99, P186, DOI 10.1016/j.bios.2017.07.035
   Huang JY, 2020, BIOSENS BIOELECTRON, V164, DOI 10.1016/j.bios.2020.112310
   Ilkhani H, 2018, ANAL BIOCHEM, V557, P151, DOI 10.1016/j.ab.2018.06.010
   Jarocka U, 2014, BIOSENS BIOELECTRON, V55, P301, DOI 10.1016/j.bios.2013.12.030
   Jarocka U, 2013, ELECTROANAL, V25, P433, DOI 10.1002/elan.201200470
   Jarocka U, 2011, ELECTROANAL, V23, P2197, DOI 10.1002/elan.201100152
   Jin SA, 2016, ELECTROCHIM ACTA, V194, P422, DOI 10.1016/j.electacta.2016.02.116
   JOHNSON ES, 1994, CANCER DETECT PREV, V18, P9
   Kamikawa TL, 2010, BIOSENS BIOELECTRON, V26, P1346, DOI 10.1016/j.bios.2010.07.047
   Kaushik AC, 2018, SCI REP-UK, V8, DOI 10.1038/s41598-018-27580-1
   Khater M, 2017, BIOSENS BIOELECTRON, V93, P72, DOI 10.1016/j.bios.2016.09.091
   Kokkinos C, 2015, ELECTROCHEM COMMUN, V60, P47, DOI 10.1016/j.elecom.2015.08.006
   Krejcova L., 2013, INT J ELECTROCHEM SC, V8, P14
   Kumar N, 2020, ANAL CHIM ACTA, V1093, P123, DOI 10.1016/j.aca.2019.09.060
   Kwon PS, 2020, NAT CHEM, V12, P26, DOI 10.1038/s41557-019-0369-8
   Lai C, 2018, ACS SENSORS, V3, P2566, DOI 10.1021/acssensors.8b00926
   Lai HC, 2017, J NANOMATER, V2017, DOI 10.1155/2017/3615707
   Layqah LA, 2019, MICROCHIM ACTA, V186, DOI 10.1007/s00604-019-3345-5
   Lee J, 2018, BIOSENS BIOELECTRON, V102, P425, DOI 10.1016/j.bios.2017.11.052
   Li F, 2010, BIOSENS BIOELECTRON, V25, P2084, DOI 10.1016/j.bios.2010.02.004
   Li ZT, 2020, J MED VIROL, V92, P1518, DOI [10.1002/jmv.25727, 10.12052/gdutxb.200076]
   Liu F, 2013, SENSOR ACTUAT B-CHEM, V186, P252, DOI 10.1016/j.snb.2013.05.097
   Liu YT, 2011, ELECTROCHIM ACTA, V56, P4595, DOI 10.1016/j.electacta.2011.02.088
   Lu MJ, 2020, NAT MICROBIOL, V5, P584, DOI 10.1038/s41564-019-0653-9
   Lu RJ, 2020, LANCET, V395, P565, DOI 10.1016/S0140-6736(20)30251-8
   Luo XT, 2008, ANAL CHEM, V80, P7341, DOI 10.1021/ac8010236
   Luppa PB, 2001, CLIN CHIM ACTA, V314, P1, DOI 10.1016/S0009-8981(01)00629-5
   Tran LT, 2019, J NANOMATER, V2019, DOI 10.1155/2019/3835609
   Mazloum-Ardakani M, 2015, J ELECTROANAL CHEM, V757, P58, DOI 10.1016/j.jelechem.2015.09.006
   McArdle H, 2017, ELECTROCHEM COMMUN, V79, P23, DOI 10.1016/j.elecom.2017.04.010
   McCoy MH, 2005, J VIROL METHODS, V130, P157, DOI 10.1016/j.jviromet.2005.06.023
   Mejri M.B., 2009, ELECTROCHEMICAL IMPE, DOI [10.1166/sl. 2009.1168, DOI 10.1166/SL.2009.1168]
   Faria HAM, 2019, BIOSENS BIOELECTRON, V131, P149, DOI 10.1016/j.bios.2019.02.018
   Meric B, 2002, TALANTA, V56, P837, DOI 10.1016/S0039-9140(01)00650-6
   Minunni M, 2005, TALANTA, V65, P578, DOI 10.1016/j.talanta.2004.07.020
   Mishra NN, 2005, BIOSENS BIOELECTRON, V21, P696, DOI 10.1016/j.bios.2005.01.011
   Muharemagic D, 2012, J AM CHEM SOC, V134, P17168, DOI 10.1021/ja306856y
   Mukama O, 2020, SENSOR ACTUAT B-CHEM, V316, DOI 10.1016/j.snb.2020.128119
   Nasrin F, 2020, ANAL CHIM ACTA, V1109, P148, DOI 10.1016/j.aca.2020.02.039
   Ning SX, 2019, ANAL CHIM ACTA, V1062, P87, DOI 10.1016/j.aca.2019.02.041
   Nuzaihan MNM, 2016, BIOSENS BIOELECTRON, V83, P106, DOI 10.1016/j.bios.2016.04.033
   Oliveira N, 2015, SENSORS-BASEL, V15, P15562, DOI 10.3390/s150715562
   Oswald B, 2000, ANAL BIOCHEM, V280, P272, DOI 10.1006/abio.2000.4553
   Patris S, 2016, TRAC-TREND ANAL CHEM, V79, P239, DOI 10.1016/j.trac.2015.12.005
   Pollap A, 2019, BIOSENSORS-BASEL, V9, DOI 10.3390/bios9020061
   Qiu GG, 2020, ACS NANO, V14, P5268, DOI 10.1021/acsnano.0c02439
   Radhakrishnan R, 2016, J ELECTROCHEM SOC, V163, pB125, DOI 10.1149/2.0301605jes
   Rai V, 2012, PLOS ONE, V7, DOI 10.1371/journal.pone.0042346
   Santos A, 2018, BIOSENS BIOELECTRON, V100, P519, DOI 10.1016/j.bios.2017.09.014
   Seo G, 2020, ACS NANO, V14, P12257, DOI [10.1021/acsnano.0c06726, 10.1021/acsnano.0c02823]
   Shakoori Z, 2015, ANAL BIOANAL CHEM, V407, P455, DOI 10.1007/s00216-014-8303-9
   Shen GY, 2015, J ELECTROANAL CHEM, V759, P67, DOI 10.1016/j.jelechem.2015.06.023
   Sheridan C, 2020, NAT BIOTECHNOL, V38, P515, DOI 10.1038/d41587-020-00010-2
   Silva MMS, 2014, TALANTA, V128, P505, DOI 10.1016/j.talanta.2014.06.009
   Silvestrini M, 2015, J NANOSCI NANOTECHNO, V15, P3437, DOI 10.1166/jnn.2015.10214
   Simao EP, 2020, TALANTA, V208, DOI 10.1016/j.talanta.2019.120338
   Sinawang PD, 2016, BIOSENS BIOELECTRON, V77, P400, DOI 10.1016/j.bios.2015.09.048
   Siuzdak K, 2019, SENSOR ACTUAT B-CHEM, V280, P263, DOI 10.1016/j.snb.2018.10.005
   Steinmetz M, 2019, BIOSENS BIOELECTRON, V141, DOI 10.1016/j.bios.2019.111351
   Stoughton RB, 2005, ANNU REV BIOCHEM, V74, P53, DOI 10.1146/annurev.biochem.74.082803.133212
   Subak H, 2018, SENSOR ACTUAT B-CHEM, V263, P196, DOI 10.1016/j.snb.2018.02.089
   Sun W, 2008, ANAL BIOCHEM, V377, P115, DOI 10.1016/j.ab.2008.03.027
   Sun XY, 1998, TALANTA, V47, P487, DOI 10.1016/S0039-9140(98)00108-8
   Tam PD, 2009, J IMMUNOL METHODS, V350, P118, DOI 10.1016/j.jim.2009.08.002
   Teengam P, 2017, ANAL CHIM ACTA, V952, P32, DOI 10.1016/j.aca.2016.11.071
   Tlili A, 2006, MAT SCI ENG C-BIO S, V26, P546, DOI 10.1016/j.msec.2005.10.007
   Toldra A, 2020, TALANTA, V207, DOI 10.1016/j.talanta.2019.120308
   Huy TQ, 2011, TALANTA, V86, P271, DOI 10.1016/j.talanta.2011.09.012
   Tripathy S., 2020, T INDIAN NATL ACAD E, V5, P205, DOI [10.1007/s41403-020-00103-z, 10.1007/s41403-020-00103-z.]
   Tsang MK, 2016, ACS NANO, V10, P598, DOI 10.1021/acsnano.5b05622
   Tung YT, 2014, NANOMED-NANOTECHNOL, V10, P1335, DOI 10.1016/j.nano.2014.03.009
   Uliana CV, 2011, ELECTROANAL, V23, P2607, DOI 10.1002/elan.201100269
   Wang CS, 2011, ANGEW CHEM INT EDIT, V50, P11644, DOI 10.1002/anie.201105573
   Wang J, 1996, ANAL CHEM, V68, P2629, DOI 10.1021/ac9602433
   Wang RH, 2004, BIOSENS BIOELECTRON, V20, P967, DOI 10.1016/j.bios.2004.06.013
   Wang S, 2013, BIOSENS BIOELECTRON, V41, P205, DOI 10.1016/j.bios.2012.08.021
   Wang XD, 2013, BIOSENS BIOELECTRON, V47, P171, DOI 10.1016/j.bios.2013.03.021
   Wu T, 2020, TALANTA, V209, DOI 10.1016/j.talanta.2019.120550
   Xiang J., 2020, EVALUATION ENZYME LI, DOI [10.1101/2020.02.27.20028787, DOI 10.1101/2020.02.27.20028787]
   Xue D, 2007, J AM CHEM SOC, V129, P1854, DOI 10.1021/ja067339r
   Yadav N, 2019, WOODHEAD PUBL FOOD S, P793, DOI 10.1016/B978-0-12-814217-2.00031-7
   Yang X-L., 2020, NATURE, V579, P270, DOI [10.1038/s41586-020-2012-7, DOI 10.1038/s41586-020-2012-7]
   Zhang D, 2004, ANAL BIOANAL CHEM, V379, P1025, DOI 10.1007/s00216-004-2653-7
   Zhang DD, 2010, BIOSENS BIOELECTRON, V25, P1088, DOI 10.1016/j.bios.2009.09.032
   Zhang X, 2016, MICROCHIM ACTA, V183, P2055, DOI 10.1007/s00604-016-1848-x
   Zhao JF, 2019, ELECTRON J DIFFER EQ
   Zheng L, 2012, MOLECULES, V17, P5988, DOI 10.3390/molecules17055988
   Zhu XB, 2009, ELECTROCHEM COMMUN, V11, P1543, DOI 10.1016/j.elecom.2009.05.055
NR 120
TC 103
Z9 104
U1 30
U2 234
PU ELSEVIER ADVANCED TECHNOLOGY
PI OXFORD
PA OXFORD FULFILLMENT CENTRE THE BOULEVARD, LANGFORD LANE, KIDLINGTON,
   OXFORD OX5 1GB, OXON, ENGLAND
SN 0956-5663
EI 1873-4235
J9 BIOSENS BIOELECTRON
JI Biosens. Bioelectron.
PD OCT 15
PY 2020
VL 166
AR 112431
DI 10.1016/j.bios.2020.112431
PG 13
WC Biophysics; Biotechnology & Applied Microbiology; Chemistry, Analytical;
   Electrochemistry; Nanoscience & Nanotechnology
WE Science Citation Index Expanded (SCI-EXPANDED)
SC Biophysics; Biotechnology & Applied Microbiology; Chemistry;
   Electrochemistry; Science & Technology - Other Topics
GA NK0RF
UT WOS:000566448100001
PM 32862842
OA Green Published, Bronze
DA 2023-06-30
ER

PT J
AU Nguyen, TT
   Huy, BT
   Hwang, SY
   Vuong, NM
   Pham, QT
   Nghia, NN
   Kirtland, A
   Lee, YI
AF Thu-Thuy Nguyen
   Bui The Huy
   Hwang, Seo-Young
   Nguyen Minh Vuong
   Quoc-Thai Pham
   Nguyen Ngoc Nghia
   Kirtland, Aaron
   Lee, Yong-Ill
TI Preparing cuprous oxide nanomaterials by electrochemical method for
   non-enzymatic glucose biosensor
SO NANOTECHNOLOGY
LA English
DT Article
DE nanostructure; electrochemical; non-enzyme; glucose; Cu2O
ID HYDROGEN-PEROXIDE; CONTROLLABLE SYNTHESIS; CU2O; EVOLUTION; SENSORS;
   SIZE; NANOCOMPOSITES; ELECTRODE
AB Cuprous oxide (Cu2O) nanostructure has been synthesized using an electrochemical method with a two-electrode system. Cu foils were used as electrodes and NH2(OH) was utilized as the reducing agent. The effects of pH and applied voltages on the morphology of the product were investigated. The morphology and optical properties of Cu2O particles were characterized using scanning electron microscopy, x-ray diffraction, and diffuse reflectance spectra. The synthesized Cu2O nanostructures that formed in the vicinity of the anode at 2 V and pH = 11 showed high uniform distribution, small size, and good electrochemical sensing. These Cu2O nanoparticles were coated on an Indium tin oxide substrate and applied to detect non-enzyme glucose as excellent biosensors. The non-enzyme glucose biosensors exhibited good performance with high response, good selectivity, wide linear detection range, and a low detection limit at 0.4 mu M. Synthesized Cu2O nanostructures are potential materials for a non-enzyme glucose biosensor.
C1 [Thu-Thuy Nguyen; Bui The Huy; Hwang, Seo-Young; Nguyen Minh Vuong; Quoc-Thai Pham; Nguyen Ngoc Nghia; Kirtland, Aaron; Lee, Yong-Ill] Changwon Natl Univ, Dept Chem, Chang Won 51140, South Korea.
   [Bui The Huy] Duy Tan Univ, Inst Res & Dev, 03 Quang Trung, Da Nang, Vietnam.
   [Kirtland, Aaron] Western Kentucky Univ, Dept Chem, 1906 Coll Hts Blvd, Bowling Green, KY 42101 USA.
   [Nguyen Minh Vuong] Quy Nhon Univ, Dept Phys, 170 An Duong Vuong, Quy Nhon, Binh Dinh, Vietnam.
C3 Changwon National University; Duy Tan University; Western Kentucky
   University; Quy Nhon University
RP Lee, YI (通讯作者)，Changwon Natl Univ, Dept Chem, Chang Won 51140, South Korea.
EM yilee@changwon.ac.kr
RI HUY, B/HOH-4575-2023; Pham, Quoc-Thai/HPF-9565-2023; , Bui The
   Huy/AAL-6970-2020; Pham, Quoc-Thai/AGA-4482-2022
OI Pham, Quoc-Thai/0000-0001-8506-9397; , Bui The Huy/0000-0002-1218-3073;
   Lee, Yong-Ill/0000-0001-5383-9801; NGHIA, NGUYEN
   NGOC/0000-0002-9843-6886; Vuong, Nguyen Minh/0000-0002-3282-8238
FU Creative Fusion R&D for Regional Industry Program [2016-0225]; National
   Research Foundation of Korea [NRF-2017R1D1A3B03035530]; National
   Research Foundation of Korea [2017R1A2B4006388, 2017R1D1A3B03035530,
   22A20130012617] Funding Source: Korea Institute of Science & Technology
   Information (KISTI), National Science & Technology Information Service
   (NTIS)
FX This work was supported by the Creative Fusion R&D for Regional Industry
   Program operated by the Ministry of Trade, Industry and Energy (No.
   2016-0225), and the National Research Foundation of Korea
   (NRF-2017R1D1A3B03035530).
CR Alexander S, 2017, MAT SCI ENG C-MATER, V78, P124, DOI 10.1016/j.msec.2017.04.045
   Bai XF, 2017, APPL SURF SCI, V420, P927, DOI 10.1016/j.apsusc.2017.05.174
   Barreca D, 2009, CHEMSUSCHEM, V2, P230, DOI 10.1002/cssc.200900032
   Cloud JE, 2014, RSC ADV, V4, P24551, DOI 10.1039/c4ra02882a
   Cui HF, 2006, NANOTECHNOLOGY, V17, P2334, DOI 10.1088/0957-4484/17/9/043
   Gao ZY, 2012, CRYSTENGCOMM, V14, P6639, DOI 10.1039/c2ce25498k
   GHIJSEN J, 1988, PHYS REV B, V38, P11322, DOI 10.1103/PhysRevB.38.11322
   Gong CC, 2016, ANAL METHODS-UK, V8, P1513, DOI 10.1039/c5ay02762d
   Ho JY, 2009, J PHYS CHEM C, V113, P14159, DOI 10.1021/jp903928p
   Huang JF, 2015, NANOSCALE, V7, P559, DOI 10.1039/c4nr05620e
   Huang WC, 2012, J AM CHEM SOC, V134, P1261, DOI 10.1021/ja209662v
   Klonoff David C, 2012, J Diabetes Sci Technol, V6, P1242
   Kuila T, 2011, BIOSENS BIOELECTRON, V26, P4637, DOI 10.1016/j.bios.2011.05.039
   Li S, 2011, TALANTA, V85, P1260, DOI 10.1016/j.talanta.2011.05.033
   Li YC, 2015, SENSOR ACTUAT B-CHEM, V206, P735, DOI 10.1016/j.snb.2014.09.016
   Liu MM, 2013, BIOSENS BIOELECTRON, V45, P206, DOI 10.1016/j.bios.2013.02.010
   Lopes JH, 2017, MAT SCI ENG C-MATER, V76, P991, DOI 10.1016/j.msec.2017.03.113
   Lu N, 2014, RSC ADV, V4, P31056, DOI 10.1039/c4ra03258f
   Morales I, 2007, REV MEX FIS, V53, P28
   Murali DS, 2015, AIP ADV, V5, DOI 10.1063/1.4919323
   Musa AO, 1998, SOL ENERG MAT SOL C, V51, P305, DOI 10.1016/S0927-0248(97)00233-X
   Nguyen MA, 2015, ACS APPL MATER INTER, V7, P13238, DOI 10.1021/acsami.5b04282
   Ni PJ, 2014, RSC ADV, V4, P28842, DOI 10.1039/c4ra03437f
   Nian JN, 2008, INT J HYDROGEN ENERG, V33, P2897, DOI 10.1016/j.ijhydene.2008.03.052
   Pham QT, 2015, J MATER CHEM C, V3, P7720, DOI 10.1039/c5tc01274k
   Reitz E, 2008, ELECTROANAL, V20, P2482, DOI 10.1002/elan.200804327
   Smith RA, 1978, SEMICONDUCTORS SEMIC
   Song Y, 2015, RSC ADV, V5, P82617, DOI 10.1039/c5ra16953d
   Stephenson-Brown A, 2013, ANALYST, V138, P7140, DOI 10.1039/c3an01233f
   Tee SY, 2017, MAT SCI ENG C-MATER, V70, P1018, DOI 10.1016/j.msec.2016.04.009
   Wang HC, 2015, J FOOD DRUG ANAL, V23, P191, DOI 10.1016/j.jfda.2014.12.001
   Wang YX, 2014, NANOSCALE RES LETT, V9, DOI 10.1186/1556-276X-9-624
   Wei WF, 2011, J MATER CHEM, V21, P432, DOI 10.1039/c0jm02214d
   Xu HL, 2006, J PHYS CHEM B, V110, P13829, DOI 10.1021/jp061934y
   Xue ZH, 2016, RSC ADV, V6, P12829, DOI 10.1039/c5ra22297d
   Yang JP, 2017, SENSOR ACTUAT B-CHEM, V253, P1087, DOI 10.1016/j.snb.2017.07.008
   Yu XF, 2016, CHEM-EUR J, V22, P4960, DOI 10.1002/chem.201600079
   Zhang L, 2010, MICROCHIM ACTA, V171, P103, DOI 10.1007/s00604-010-0415-0
   Zhang L, 2009, ELECTROCHEM COMMUN, V11, P812, DOI 10.1016/j.elecom.2009.01.041
   Zhang XJ, 2009, BIOSENS BIOELECTRON, V24, P3395, DOI 10.1016/j.bios.2009.04.031
   Zhao WY, 2010, APPL SURF SCI, V256, P2269, DOI 10.1016/j.apsusc.2009.10.051
NR 41
TC 20
Z9 20
U1 1
U2 110
PU IOP PUBLISHING LTD
PI BRISTOL
PA TEMPLE CIRCUS, TEMPLE WAY, BRISTOL BS1 6BE, ENGLAND
SN 0957-4484
EI 1361-6528
J9 NANOTECHNOLOGY
JI Nanotechnology
PD MAY 18
PY 2018
VL 29
IS 20
AR 205501
DI 10.1088/1361-6528/aab229
PG 8
WC Nanoscience & Nanotechnology; Materials Science, Multidisciplinary;
   Physics, Applied
WE Science Citation Index Expanded (SCI-EXPANDED)
SC Science & Technology - Other Topics; Materials Science; Physics
GA GA0AQ
UT WOS:000427974800001
PM 29480163
DA 2023-06-30
ER

PT J
AU Baek, S
   Ahn, JK
   Won, BY
   Park, KS
   Park, HG
AF Baek, Songyi
   Ahn, Jun Ki
   Won, Byoung Yeon
   Park, Ki Soo
   Park, Hyun Gyu
TI A one-step and label-free, electrochemical DNA detection using metal
   ion-mediated molecular beacon probe
SO ELECTROCHEMISTRY COMMUNICATIONS
LA English
DT Article
DE Molecular beacon; G-quadruplex; Lead ion; Electrochemistry; Biosensor
ID REDUCED GRAPHENE OXIDE; SIGNAL AMPLIFICATION; ELECTRONIC DETECTION;
   STRAND-DISPLACEMENT; BIOSENSOR; EXONUCLEASE
AB We developed a one-step and label-free, electrochemical DNA detection method using metal ion-mediated molecular beacon (MB) probe specially designed to have target-specific sequence in its loop and Pb2+ -binding aptamer in its stem. In the absence of target DNA, MB probe, after the interaction with Pb2+, forms the intramolecular stem-loop hairpin structure, which limits Pb2+ to freely diffuse onto the electrode surface, leading to the low electrochemical signal. In contrast, the presence of target DNA that forms the hybridization complex with MB probe, breaks down the intramolecular stem-loop structure of MB probe, and releases Pb2+ that is freely diffused onto the electrode surface to generate the high electrochemical signal. By employing this method, the target DNA from Chlamydia trachomatis, one of the major pathogens causing sexually transmitted disease was successfully detected with the high selectivity.
C1 [Baek, Songyi; Ahn, Jun Ki; Won, Byoung Yeon; Park, Hyun Gyu] Korea Adv Inst Sci & Technol, Dept Chem & Biomol Engn, BK21 Program, 291 Daehak Ro, Daejeon 305701, South Korea.
   [Park, Ki Soo] Konkuk Univ, Coll Engn, Dept Biol Engn, Seoul 05029, South Korea.
C3 Korea Advanced Institute of Science & Technology (KAIST); Konkuk
   University
RP Park, HG (通讯作者)，Korea Adv Inst Sci & Technol, Dept Chem & Biomol Engn, BK21 Program, 291 Daehak Ro, Daejeon 305701, South Korea.; Park, KS (通讯作者)，Konkuk Univ, Coll Engn, Dept Biol Engn, Seoul 05029, South Korea.
EM kskonkuk@gmail.com; hgpark@kaist.ac.kr
RI Park, Ki Soo/AAR-2461-2021
OI Park, Ki Soo/0000-0002-0545-0970; Park, Hyun Gyu/0000-0001-9978-3890
FU Center for BioNano Health-Guard - Ministry of Science and ICT (MSIT) of
   Korea as Global Frontier Project [H-GUARD_2013M3A6B2078964]; Basic
   Science Research Program through the National Research Foundation (NRF)
   - Ministry of Education [2015R1A2A1A01005393]
FX Financial support was provided by Center for BioNano Health-Guard funded
   by the Ministry of Science and ICT (MSIT) of Korea as Global Frontier
   Project (Grant H-GUARD_2013M3A6B2078964) and Basic Science Research
   Program through the National Research Foundation (NRF) funded by the
   Ministry of Education (No. 2015R1A2A1A01005393).
CR Baek S, 2013, BIOSENS BIOELECTRON, V49, P542, DOI 10.1016/j.bios.2013.04.036
   Cao LL, 2017, SENSOR ACTUAT B-CHEM, V252, P44, DOI 10.1016/j.snb.2017.05.148
   Chen ZQ, 2018, BIOSENS BIOELECTRON, V113, P1, DOI 10.1016/j.bios.2018.04.046
   Cui M, 2017, SENSOR ACTUAT B-CHEM, V244, P742, DOI 10.1016/j.snb.2017.01.060
   Fan CH, 2003, P NATL ACAD SCI USA, V100, P9134, DOI 10.1073/pnas.1633515100
   Fritz J, 2002, P NATL ACAD SCI USA, V99, P14142, DOI 10.1073/pnas.232276699
   Heli H, 2009, BIOSENS BIOELECTRON, V24, P2328, DOI 10.1016/j.bios.2008.10.036
   Hsieh K, 2010, LANGMUIR, V26, P10392, DOI 10.1021/la100227s
   Hwang S. M., 2018, ARTIF CELL NANOMED B, V1804936, P1
   Kuhr WG, 2000, NAT BIOTECHNOL, V18, P1042, DOI 10.1038/80229
   Lee WG, 2010, ADV DRUG DELIVER REV, V62, P449, DOI 10.1016/j.addr.2009.11.016
   Liu C, 2014, ANALYST, V139, P5460, DOI 10.1039/c4an00976b
   Qian Y, 2017, SENSOR ACTUAT B-CHEM, V248, P187, DOI 10.1016/j.snb.2017.03.152
   Ricci F, 2010, CHEM COMMUN, V46, P1742, DOI 10.1039/b922595a
   Sadeghi R, 2013, PHYS CHEM LIQ, V51, P704, DOI 10.1080/00319104.2013.782547
   Wang C, 2013, BIOSENS BIOELECTRON, V47, P324, DOI 10.1016/j.bios.2013.03.020
   Wang H, 2017, BIOSENS BIOELECTRON, V87, P745, DOI 10.1016/j.bios.2016.09.014
   Wang J, 2003, J AM CHEM SOC, V125, P3214, DOI 10.1021/ja029668z
   Wang W, 2017, BIOSENS BIOELECTRON, V91, P183, DOI 10.1016/j.bios.2016.12.017
   Wang YQ, 2017, SENSOR ACTUAT B-CHEM, V251, P40, DOI 10.1016/j.snb.2017.04.128
   Willner I, 2002, SCIENCE, V298, P2407, DOI 10.1126/science.298.5602.2407
   Won B.Y., 2012, ANGEW CHEM, V124, P772
   Won BY, 2011, BIOSENS BIOELECTRON, V30, P73, DOI 10.1016/j.bios.2011.08.029
   Wu JK, 2009, ELECTROCHEM COMMUN, V11, P177, DOI 10.1016/j.elecom.2008.10.053
   Xiao Y, 2006, P NATL ACAD SCI USA, V103, P16677, DOI 10.1073/pnas.0607693103
   Xu SC, 2017, INT J ELECTROCHEM SC, V12, P3443, DOI 10.20964/2017.04.16
   Xuan F, 2012, ANAL CHEM, V84, P5216, DOI 10.1021/ac301033w
   Zhou FY, 2017, ANAL CHIM ACTA, V969, P8, DOI 10.1016/j.aca.2017.03.038
NR 28
TC 13
Z9 13
U1 3
U2 38
PU ELSEVIER SCIENCE INC
PI NEW YORK
PA STE 800, 230 PARK AVE, NEW YORK, NY 10169 USA
SN 1388-2481
EI 1873-1902
J9 ELECTROCHEM COMMUN
JI Electrochem. Commun.
PD MAR
PY 2019
VL 100
BP 64
EP 69
DI 10.1016/j.elecom.2019.01.023
PG 6
WC Electrochemistry
WE Science Citation Index Expanded (SCI-EXPANDED)
SC Electrochemistry
GA HR7OO
UT WOS:000463344400014
OA gold
DA 2023-06-30
ER

PT J
AU Xia, N
   Gao, YP
AF Xia, Ning
   Gao, Yanping
TI Carbon Nanostructures for Development of Acetylcholinesterase
   Electrochemical Biosensors for Determination of Pesticides
SO INTERNATIONAL JOURNAL OF ELECTROCHEMICAL SCIENCE
LA English
DT Review
DE Acetylcholinesterase; Pesticides; Electrochemistry; Biosensors; Carbon
   nanotubes; Graphene
ID REDUCED GRAPHENE OXIDE; CHITOSAN-GOLD NANOPARTICLES; GEL IMMOBILIZED
   BIOSENSOR; NAFION-MODIFIED ELECTRODE; SCREEN-PRINTED BIOSENSOR;
   AMPEROMETRIC DETECTION; ORGANOPHOSPHORUS PESTICIDES; CARBOXYLIC
   GRAPHENE; PLATINUM NANOPARTICLES; METHYL PARATHION
AB The large amount of pesticide residues in the environment is a threat to global health by inhibition of acetylcholinesterase (AChE). Electrochemical biosensors based on inhibition of AChE are attractive for the detection of pesticides. To improve the performance characteristics of the biosensors for pesticides detection, carbon nanostructures such as carbon nanotubes (CNTs) and graphene allow for large quantities of enzyme to be immobilized, provide a favorable microenvironment to maintain the enzyme activity, and facilitate the oxidation of the enzymatic products. Recently, research on carbon nanostructures-based electrochemical biosensors began very recently and rapidly gained attention due to the outstanding properties of carbon nanostructures. The aim of this review is to provide insight into the carbon nanostructures-based electrochemical biosensors by inhibition of AChE and to show their benefits for determination of pesticides.
C1 [Xia, Ning; Gao, Yanping] Anyang Normal Univ, Coll Chem & Chem Engn, Anyang 455000, Henan, Peoples R China.
C3 Anyang Normal University
RP Xia, N (通讯作者)，Anyang Normal Univ, Coll Chem & Chem Engn, Anyang 455000, Henan, Peoples R China.
EM xianing82414@163.com
FU National Natural Science Foundation of China [21305004, U1304205];
   National Natural Science Foundation of Henan Province [U1304205]
FX Partial support of this work by the National Natural Science Foundation
   of China (No. 21305004) and the Joint Fund for Fostering Talents of
   National Natural Science Foundation of China and Henan Province
   (U1304205) is gratefully acknowledged.
CR Ambrosi A, 2014, CHEM REV, V114, P7150, DOI 10.1021/cr500023c
   Anitha K, 2004, BIOSENS BIOELECTRON, V20, P848, DOI 10.1016/j.bios.2004.03.024
   Asturias-Arribas L, 2013, TALANTA, V111, P8, DOI 10.1016/j.talanta.2013.03.042
   Ben Oujji N, 2013, FOOD CONTROL, V30, P657, DOI 10.1016/j.foodcont.2012.09.005
   Bonnet C, 2003, ANAL CHIM ACTA, V481, P209, DOI 10.1016/S0003-2670(03)00122-3
   Bucur B, 2006, ANAL CHIM ACTA, V562, P115, DOI 10.1016/j.aca.2005.12.060
   Cesarino I, 2012, FOOD CHEM, V135, P873, DOI 10.1016/j.foodchem.2012.04.147
   Cesarino I, 2011, ELECTROANAL, V23, P2586, DOI 10.1002/elan.201100161
   Cevik S, 2013, ELECTROANAL, V25, P2377
   Chauhan N, 2012, ELECTROCHIM ACTA, V67, P79, DOI 10.1016/j.electacta.2012.02.012
   Chauhan N, 2011, ANAL CHIM ACTA, V701, P66, DOI 10.1016/j.aca.2011.06.014
   Chen HD, 2008, ANALYST, V133, P1182, DOI 10.1039/b805334k
   Ding JW, 2014, SENSOR ACTUAT B-CHEM, V199, P284, DOI 10.1016/j.snb.2014.04.012
   Dong J, 2013, ANAL CHIM ACTA, V761, P78, DOI 10.1016/j.aca.2012.11.042
   Du D, 2008, ANALYST, V133, P1790, DOI 10.1039/b803851a
   Du D, 2007, SENSOR ACTUAT B-CHEM, V127, P531, DOI 10.1016/j.snb.2007.05.006
   Du D, 2007, BIOSENS BIOELECTRON, V23, P130, DOI 10.1016/j.bios.2007.03.008
   Du D, 2007, J ELECTROANAL CHEM, V605, P53, DOI 10.1016/j.jelechem.2007.03.013
   Du D, 2007, ANAL BIOANAL CHEM, V387, P1059, DOI 10.1007/s00216-006-0972-6
   Du D, 2010, BIOSENS BIOELECTRON, V25, P2503, DOI 10.1016/j.bios.2010.04.018
   Dutta RR, 2014, BIOSENS BIOELECTRON, V52, P166, DOI 10.1016/j.bios.2013.08.050
   Gong JM, 2009, BIOSENS BIOELECTRON, V24, P2285, DOI 10.1016/j.bios.2008.11.012
   Hou SH, 2012, BIOSENS BIOELECTRON, V33, P44, DOI 10.1016/j.bios.2011.12.014
   Hu LB, 2010, CHEM REV, V110, P5790, DOI 10.1021/cr9002962
   Huo DQ, 2014, SENSOR ACTUAT B-CHEM, V199, P410, DOI 10.1016/j.snb.2014.04.016
   Istamboulie G, 2010, TALANTA, V82, P957, DOI 10.1016/j.talanta.2010.05.070
   Ivanov AN, 2011, TALANTA, V85, P216, DOI 10.1016/j.talanta.2011.03.045
   Joshi KA, 2005, ELECTROANAL, V17, P54, DOI 10.1002/elan.200403118
   Kralj MB, 2007, TRAC-TREND ANAL CHEM, V26, P1020, DOI 10.1016/j.trac.2007.09.006
   Law KA, 2005, BIOSENS BIOELECTRON, V20, P1914, DOI 10.1016/j.bios.2004.08.048
   Li YP, 2013, SENSOR ACTUAT B-CHEM, V185, P706, DOI 10.1016/j.snb.2013.05.061
   Lin YH, 2004, ELECTROANAL, V16, P145, DOI 10.1002/elan.200302933
   Liu GD, 2006, ANAL CHEM, V78, P835, DOI 10.1021/ac051559q
   Liu L, 2014, ELECTROCHIM ACTA, V139, P323, DOI 10.1016/j.electacta.2014.07.043
   Liu L, 2014, INT J NANOMED, V9, P2619, DOI 10.2147/IJN.S62343
   Liu T, 2011, SENSOR ACTUAT B-CHEM, V160, P1255, DOI 10.1016/j.snb.2011.09.059
   Liu Y, 2014, FOOD CONTROL, V36, P49, DOI 10.1016/j.foodcont.2013.08.005
   Mishra RK, 2012, BIOSENS BIOELECTRON, V32, P56, DOI 10.1016/j.bios.2011.11.028
   Moraes FC, 2009, TALANTA, V79, P1406, DOI 10.1016/j.talanta.2009.06.013
   Mukherjee J, 2009, ANAL CHEM, V81, P6996, DOI 10.1021/ac9010843
   Nayak P, 2013, J PHYS CHEM C, V117, P13202, DOI 10.1021/jp312824b
   Norouzi P, 2010, INT J ELECTROCHEM SC, V5, P1434
   Pohanka M, 2013, INT J ELECTROCHEM SC, V8, P71
   Pundir S, 2012, ANAL BIOCHEM, V427, P26, DOI 10.1016/j.ab.2012.04.027
   Qu YH, 2010, BIOELECTROCHEMISTRY, V77, P139, DOI 10.1016/j.bioelechem.2009.08.001
   Raghu P, 2014, FOOD CHEM, V142, P188, DOI 10.1016/j.foodchem.2013.07.047
   Raghu P, 2012, J ELECTROANAL CHEM, V665, P76, DOI 10.1016/j.jelechem.2011.11.020
   Raghu P, 2012, BIOELECTROCHEMISTRY, V83, P19, DOI 10.1016/j.bioelechem.2011.08.002
   Rotariu L, 2012, ANAL CHIM ACTA, V748, P81, DOI 10.1016/j.aca.2012.08.045
   Sharma SP, 2012, SENSOR ACTUAT B-CHEM, V166, P616, DOI 10.1016/j.snb.2012.03.022
   Shen JW, 2014, CHEM REV, V114, P7631, DOI 10.1021/cr300248x
   Shulga O, 2007, ELECTROCHEM COMMUN, V9, P935, DOI 10.1016/j.elecom.2006.11.021
   Sinha R, 2010, ANAL CHIM ACTA, V661, P195, DOI 10.1016/j.aca.2009.12.020
   Siriviriyanun A, 2013, ANAL BIOCHEM, V443, P169, DOI 10.1016/j.ab.2013.09.004
   Song YH, 2011, ELECTROCHIM ACTA, V56, P7267, DOI 10.1016/j.electacta.2011.06.054
   Sun X, 2010, BIOSENS BIOELECTRON, V25, P2611, DOI 10.1016/j.bios.2010.04.028
   Suprun E, 2005, ANAL BIOANAL CHEM, V383, P597, DOI 10.1007/s00216-005-0002-0
   Viswanathan S, 2009, BIOSENS BIOELECTRON, V24, P2772, DOI 10.1016/j.bios.2009.01.044
   Wang GC, 2014, SENSOR ACTUAT B-CHEM, V190, P730, DOI 10.1016/j.snb.2013.09.042
   Wang K, 2011, ANALYST, V136, P3349, DOI 10.1039/c1an15227k
   Wang Y, 2011, J MATER CHEM, V21, P5319, DOI 10.1039/c0jm03441j
   Wu S, 2013, SENSOR ACTUAT B-CHEM, V177, P724, DOI 10.1016/j.snb.2012.11.069
   Xia N, 2014, J ELECTROANAL CHEM, V731, P78, DOI 10.1016/j.jelechem.2014.08.021
   Xing Y, 2014, MATERIALS, V7, P5554, DOI 10.3390/ma7085554
   Yang L, 2013, ANAL BIOCHEM, V437, P144, DOI 10.1016/j.ab.2013.03.004
   Yang YQ, 2014, ANALYST, V139, P3055, DOI 10.1039/c4an00068d
   Yin HS, 2009, J ELECTROANAL CHEM, V637, P21, DOI 10.1016/j.jelechem.2009.09.025
   Zamfir LG, 2013, BIOSENS BIOELECTRON, V46, P61, DOI 10.1016/j.bios.2013.02.018
   Zamfir LG, 2011, BIOSENS BIOELECTRON, V26, P3692, DOI 10.1016/j.bios.2011.02.001
   Zejli H, 2008, TALANTA, V77, P217, DOI 10.1016/j.talanta.2008.06.010
   Zhai C, 2013, BIOSENS BIOELECTRON, V42, P124, DOI 10.1016/j.bios.2012.10.058
   Zhang HY, 2014, ANAL CHIM ACTA, V827, P86, DOI 10.1016/j.aca.2014.04.014
   Zhang LT, 2014, SENSOR ACTUAT B-CHEM, V193, P904, DOI 10.1016/j.snb.2013.11.092
   Zhang L, 2012, ELECTROANAL, V24, P1745, DOI 10.1002/elan.201200265
   Zhang WY, 2014, TRAC-TREND ANAL CHEM, V54, P1, DOI 10.1016/j.trac.2013.10.007
   Zhou Q, 2013, BIOSENS BIOELECTRON, V49, P25, DOI 10.1016/j.bios.2013.04.037
NR 76
TC 25
Z9 25
U1 1
U2 96
PU ESG
PI BELGRADE
PA BORIVOJA STEVANOVICA 25-7, BELGRADE, 11000, SERBIA
SN 1452-3981
J9 INT J ELECTROCHEM SC
JI Int. J. Electrochem. Sci.
PD JAN
PY 2015
VL 10
IS 1
BP 713
EP 724
PG 12
WC Electrochemistry
WE Science Citation Index Expanded (SCI-EXPANDED)
SC Electrochemistry
GA CD4UM
UT WOS:000351080000041
DA 2023-06-30
ER

PT J
AU Srivastava, S
   Ali, MA
   Umrao, S
   Parashar, UK
   Srivastava, A
   Sumana, G
   Malhotra, BD
   Pandey, SS
   Hayase, S
AF Srivastava, Saurabh
   Ali, Md Azahar
   Umrao, Sima
   Parashar, Upendra Kumar
   Srivastava, Anchal
   Sumana, Gajjala
   Malhotra, B. D.
   Pandey, Shyam Sudhir
   Hayase, Shuji
TI Graphene Oxide-Based Biosensor for Food Toxin Detection
SO APPLIED BIOCHEMISTRY AND BIOTECHNOLOGY
LA English
DT Article
DE Graphene oxide; Aflatoxin B-1; Immunosensor; Electrochemical impedance
   spectroscopy
ID ELECTROCHEMICAL PROPERTIES; QUANTUM DOTS; IMMUNOSENSOR; IMMUNOASSAY;
   NANOPARTICLES; NANOSHEETS; PLATFORM
AB We report results of the studies relating to the fabrication of a highly sensitive label free biosensor based on graphene oxide (GO) platform for the detection of aflatoxin B1 (AFB(1)) which is most toxic and predominant food toxin, using electrochemical impedance spectroscopy. The structural and optical characterization of GO/Au and anti-AFB(1)/GO/Au has been done by electron microscopy, Raman, X-ray diffraction (XRD), UV-vis and electrochemical impedance spectroscopy (EIS). The impedimetric sensing response of immunoelectrode as a function of AFB(1) concentration reveals wider linear detection range (0.5-5 ng/ml), high sensitivity (639 a"broken vertical bar ng(-1) ml), improved detection limit (0.23 ng ml(-1)) and good stability (5 weeks) for the label-free detection. Association constant (k (a)) for antigen-antibody interaction obtained as 0.46 ng ml(-1) indicates high affinity.
C1 [Srivastava, Saurabh; Ali, Md Azahar; Sumana, Gajjala; Malhotra, B. D.] CSIR Natl Phys Lab, Biomed Instrumentat Sect, Dept Sci & Technol, Ctr Biomol Elect, New Delhi 110012, India.
   [Srivastava, Saurabh; Umrao, Sima; Srivastava, Anchal] Banaras Hindu Univ, Dept Phys, Varanasi 221005, Uttar Pradesh, India.
   [Parashar, Upendra Kumar] Indian Inst Technol, Dept Phys, Kanpur 208016, Uttar Pradesh, India.
   [Malhotra, B. D.] Delhi Technol Univ, Dept Biotechnol, Delhi 110042, India.
   [Pandey, Shyam Sudhir; Hayase, Shuji] Kyushu Inst Technol, Dept Biol Funct & Syst, Grad Sch Life Sci & Syst Engn, Kitakyushu, Fukuoka 804, Japan.
C3 Council of Scientific & Industrial Research (CSIR) - India; CSIR -
   National Physical Laboratory (NPL); Department of Science & Technology
   (India); Banaras Hindu University (BHU); Indian Institute of Technology
   System (IIT System); Indian Institute of Technology (IIT) - Kanpur;
   Delhi Technological University; Kyushu Institute of Technology
RP Malhotra, BD (通讯作者)，Delhi Technol Univ, Dept Biotechnol, Delhi 110042, India.
EM bansi.malhotra@gmail.com
RI umrao, sima/V-2053-2018; Pandey, Shyam/ABB-2388-2020; Ha, Dat
   Thinh/D-4995-2015; Ali, Azahar/B-5573-2017
OI umrao, sima/0000-0001-8438-0626; Ha, Dat Thinh/0000-0003-4260-4876; Ali,
   Md Azahar/0000-0002-4583-2818
FU CSIR, New Delhi, India [SRF: 31/001(0302)/2008-EMRI]; Department of
   Science and Technology, India [DST/TSG/ME/2008/18]; Indian Council of
   Medical Research, India [ICMR/5/3/8/91/GM/2010-RHN]
FX We thank the Director, CSIR-National Physical Laboratory, New Delhi,
   India, for providing the facilities. S. S. acknowledges the financial
   support from CSIR (SRF: 31/001(0302)/2008-EMRI), New Delhi, India. We
   thank Dr. V. Reddy and Prof. CheolGi Kim for the XPS measurements. The
   financial support received from Department of Science and Technology,
   India (Grant No. DST/TSG/ME/2008/18) and Indian Council of Medical
   Research, India (Grant No. ICMR/5/3/8/91/GM/2010-RHN) is gratefully
   acknowledged.
CR Alwarappan S, 2009, J PHYS CHEM C, V113, P8853, DOI 10.1021/jp9010313
   Balandin AA, 2011, NAT MATER, V10, P569, DOI [10.1038/NMAT3064, 10.1038/nmat3064]
   Bart M, 2005, BIOSENS BIOELECTRON, V21, P49, DOI 10.1016/j.bios.2004.10.009
   Castro Neto AH, 2009, REV MOD PHYS, V81, P109, DOI 10.1103/RevModPhys.81.109
   Chen CB, 2013, NEW J CHEM, V37, P2778, DOI 10.1039/c3nj00304c
   Daly SJ, 2000, J AGR FOOD CHEM, V48, P5097, DOI 10.1021/jf9911693
   Dikin DA, 2007, NATURE, V448, P457, DOI 10.1038/nature06016
   Dong HF, 2010, ANAL CHEM, V82, P5511, DOI 10.1021/ac100852z
   Dreyer DR, 2010, CHEM SOC REV, V39, P228, DOI 10.1039/b917103g
   Eda G, 2008, NAT NANOTECHNOL, V3, P270, DOI 10.1038/nnano.2008.83
   Kalita P, 2012, APPL PHYS LETT, V100, DOI 10.1063/1.3690044
   Liu Y, 2006, BIOCHEM ENG J, V32, P211, DOI 10.1016/j.bej.2006.10.003
   Liu Y, 2010, LANGMUIR, V26, P6158, DOI 10.1021/la100886x
   Orazem M. E., 2011, ELECTROCHEMICAL IMPE
   Owino JHO, 2007, ANAL BIOANAL CHEM, V388, P1069, DOI 10.1007/s00216-007-1333-9
   Owino JHO, 2008, SENSORS-BASEL, V8, P8262, DOI 10.3390/s8128262
   Piermarini S, 2007, BIOSENS BIOELECTRON, V22, P1434, DOI 10.1016/j.bios.2006.06.029
   Ruan CM, 2002, ANAL CHEM, V74, P4814, DOI 10.1021/ac025647b
   Sakintuna B, 2004, ENERG FUEL, V18, P883, DOI 10.1021/ef0301809
   Singh C, 2013, SENSOR ACTUAT B-CHEM, V185, P258, DOI 10.1016/j.snb.2013.04.040
   Singh MK, 2012, CHEM PHYS LETT, V536, P87, DOI 10.1016/j.cplett.2012.03.084
   Srivastava RK, 2012, ACS NANO, V6, P168, DOI 10.1021/nn203210s
   Srivastava S, 2013, NANOSCALE, V5, P3043, DOI 10.1039/c3nr32242d
   Srivastava S, 2011, NANOSCALE, V3, P2971, DOI 10.1039/c1nr10240k
   Stankovich S, 2007, CARBON, V45, P1558, DOI 10.1016/j.carbon.2007.02.034
   SUN AL, 2008, SENSING INSTRUMENTAT, V2, P43, DOI DOI 10.1007/S11694-008-9040-6
   Sun XM, 2008, NANO RES, V1, P203, DOI 10.1007/s12274-008-8021-8
   Sun XL, 2005, INT J FOOD MICROBIOL, V99, P185, DOI 10.1016/j.ijfoodmicro.2004.07.021
   Tang DP, 2009, ANALYST, V134, P1554, DOI 10.1039/b902401h
   Tang H, 2007, BIOSENS BIOELECTRON, V22, P1061, DOI 10.1016/j.bios.2006.04.027
   Wang CY, 2009, CHEM MATER, V21, P2604, DOI 10.1021/cm900764n
   Wang L, 2009, BIOPROC BIOSYST ENG, V32, P109, DOI 10.1007/s00449-008-0228-2
   Wang Y, 2011, TRENDS BIOTECHNOL, V29, P205, DOI 10.1016/j.tibtech.2011.01.008
   Yang LJ, 2004, ANAL CHEM, V76, P1107, DOI 10.1021/ac0352575
   Zekavati R, 2013, MICROCHIM ACTA, V180, P1217, DOI 10.1007/s00604-013-1047-y
   Zhou M, 2009, ANAL CHEM, V81, P5603, DOI 10.1021/ac900136z
NR 36
TC 49
Z9 51
U1 3
U2 125
PU SPRINGER
PI NEW YORK
PA 233 SPRING ST, NEW YORK, NY 10013 USA
SN 0273-2289
EI 1559-0291
J9 APPL BIOCHEM BIOTECH
JI Appl. Biochem. Biotechnol.
PD OCT
PY 2014
VL 174
IS 3
SI SI
BP 960
EP 970
DI 10.1007/s12010-014-0965-4
PG 11
WC Biochemistry & Molecular Biology; Biotechnology & Applied Microbiology
WE Science Citation Index Expanded (SCI-EXPANDED)
SC Biochemistry & Molecular Biology; Biotechnology & Applied Microbiology
GA AQ0SW
UT WOS:000342494000009
PM 24916804
DA 2023-06-30
ER

PT J
AU Congur, G
AF Congur, Gulsah
TI Electrochemical Biosensors for Monitoring of Drug-DNA Interactions
SO CURRENT TOPICS IN MEDICINAL CHEMISTRY
LA English
DT Review
DE DNA-drug interaction; Electrochemical biosensors; Carbon electrodes;
   Metal electrodes; Voltammetry; Electrochemical impedance spectroscopy
ID IN-SITU EVALUATION; ANTICANCER DRUG; CARBON NANOTUBES; ANTITUMOR DRUG;
   MITOMYCIN-C; VOLTAMMETRIC DETERMINATION; IMPEDIMETRIC DETECTION;
   MOLECULAR DOCKING; NUCLEIC-ACIDS; SENSOR
AB The binding of the therapeutic agents to the nucleic acids is one of the paramount issues in the drug development area that is studied by various techniques. Electrochemical studies have a big portion in this area due to the fact that they allow designing of novel monitoring systems that have superior properties such as being feasible and sustainable. These electrochemical monitoring tools analyze these interactions in in vitro conditions and give the results precisely and rapidly. In the scope of this manuscript, the electrochemical monitoring platforms developed for the determination of DNA-drug interactions were under the spotlight. The electrode types mostly used for the electrochemical monitoring of drug-DNA interactions were described. The binding mechanisms of the drugs to the DNA structure were explained, and the evaluation strategies of the interactions using electrochemical techniques were stated. Most of the reports of the last 25 years were given, and some of the electrochemical biosensor applications including both voltammetric and impedimetric studies were explained in detail. Furthermore, it is possible to reach nanomaterials/biomaterials-based biosensor platforms for the monitoring of DNA-drug interactions, and these applications were in the scope of this manuscript. The future aspects of these areas were also stated.
C1 [Congur, Gulsah] Bilecik Seyh Edebali Univ, Vocat Sch Hlth Serv, Pharm Dept, TR-11210 Bilecik, Turkiye.
C3 Bilecik Seyh Edebali University
RP Congur, G (通讯作者)，Bilecik Seyh Edebali Univ, Vocat Sch Hlth Serv, Pharm Dept, TR-11210 Bilecik, Turkiye.
EM gulsah.congur@bilecik.edu.tr
OI CONGUR, GULSAH/0000-0002-0599-0993
CR Altay C, 2015, TALANTA, V144, P809, DOI 10.1016/j.talanta.2015.07.017
   [Anonymous], 2015, SPECTROCHIM ACTA A, V135, P887
   Anzengruber M, 2023, EUR J PHARM SCI, V180, DOI 10.1016/j.ejps.2022.106330
   Arshad N, 2018, APPL BIOCHEM BIOTECH, V186, P1090, DOI 10.1007/s12010-018-2818-z
   Asghary M, 2015, INT J BIOL MACROMOL, V80, P512, DOI 10.1016/j.ijbiomac.2015.07.019
   Bao CH, 2022, ANAL CHIM ACTA, V1202, DOI 10.1016/j.aca.2022.339664
   Beitollahi H, 2017, J ELECTROCHEM SOC, V164, pII812, DOI 10.1149/2.0511712jes
   Bilge S, 2022, MICROCHEM J, V180, DOI 10.1016/j.microc.2022.107622
   Bonanni A, 2012, TRAC-TREND ANAL CHEM, V37, P12, DOI 10.1016/j.trac.2012.02.011
   Boumya W, 2021, J PHARM ANAL, V11, P138, DOI 10.1016/j.jpha.2020.11.003
   Brett CMA, 2018, CURR OPIN ELECTROCHE, V12, P21, DOI 10.1016/j.coelec.2018.11.004
   Brunner M, 2004, ANTIMICROB AGENTS CH, V48, P3850, DOI 10.1128/AAC.48.10.3850-3857.2004
   Bruzaca EES, 2017, MICROCHEM J, V133, P81, DOI 10.1016/j.microc.2017.03.030
   Buoro RM, 2014, BIOELECTROCHEMISTRY, V99, P40, DOI 10.1016/j.bioelechem.2014.05.005
   Burger JA, 2013, LEUKEMIA LYMPHOMA, V54, P2385, DOI 10.3109/10428194.2013.777837
   Burger RM, 1998, CHEM REV, V98, P1153, DOI 10.1021/cr960438a
   Carmichael J, 1997, EUR J CANCER, V33, pS27, DOI 10.1016/S0959-8049(96)00392-9
   Chadha U, 2022, J IND ENG CHEM, V109, P21, DOI 10.1016/j.jiec.2022.02.010
   Chen JY, 2005, NAT REV CANCER, V5, P102, DOI 10.1038/nrc1547
   Chen QH, 2011, J PHARMACEUT BIOMED, V55, P161, DOI 10.1016/j.jpba.2011.01.004
   Chupradit S, 2022, ANAL BIOCHEM, V654, DOI 10.1016/j.ab.2022.114736
   Congur G, 2021, SENSOR ACTUAT B-CHEM, V326, DOI 10.1016/j.snb.2020.128818
   Congur G, 2019, SENS BIO-SENS RES, V22, DOI 10.1016/j.sbsr.2018.100255
   Congur G, 2015, BIOELECTROCHEMISTRY, V102, P21, DOI 10.1016/j.bioelechem.2014.11.003
   Couto RAS, 2016, TALANTA, V146, P801, DOI 10.1016/j.talanta.2015.06.011
   de Carvalho PAV, 2019, J PHARMACEUT BIOMED, V176, DOI 10.1016/j.jpba.2019.112786
   Morales KD, 2019, ELECTROANAL, V31, P1845, DOI 10.1002/elan.201900286
   de Vasconcellos MC, 2016, J ELECTROANAL CHEM, V765, P168, DOI 10.1016/j.jelechem.2015.09.040
   Dhondt J, 2022, INT J PHARMACEUT, V621, DOI 10.1016/j.ijpharm.2022.121801
   Diculescu VC, 2016, BIOELECTROCHEMISTRY, V107, P50, DOI 10.1016/j.bioelechem.2015.10.004
   Dogan-Topal B, 2009, BIOSENS BIOELECTRON, V24, P2358, DOI 10.1016/j.bios.2008.12.005
   Eker Y, 2020, J MOL STRUCT, V1209, DOI 10.1016/j.molstruc.2020.127971
   Eksin E, 2020, J ELECTROANAL CHEM, V862, DOI 10.1016/j.jelechem.2020.114011
   Eksin E, 2019, ELECTROANAL, V31, P2012, DOI 10.1002/elan.201900284
   Eksin E, 2014, J ELECTROANAL CHEM, V733, P33, DOI 10.1016/j.jelechem.2014.08.012
   Ensafi AA, 2015, J TAIWAN INST CHEM E, V54, P165, DOI 10.1016/j.jtice.2015.03.024
   Ensafi AA, 2014, BIOSENS BIOELECTRON, V59, P282, DOI 10.1016/j.bios.2014.03.041
   Erdem A, 2008, NANO, V3, P229, DOI 10.1142/S1793292008001064
   Erdem A, 2013, INT J BIOL MACROMOL, V61, P295, DOI 10.1016/j.ijbiomac.2013.07.012
   Erdem A, 2012, ANALYST, V137, P2129, DOI 10.1039/c2an16011k
   Erdem A, 2011, ANALYST, V136, P1041, DOI 10.1039/c0an00357c
   Ferguson LR, 2007, MUTAT RES-FUND MOL M, V623, P14, DOI 10.1016/j.mrfmmm.2007.03.014
   Garcia-Melo LF, 2019, J ELECTROANAL CHEM, V840, P93, DOI 10.1016/j.jelechem.2019.03.048
   Findik M, 2021, SENSOR ACTUAT B-CHEM, V329, DOI 10.1016/j.snb.2020.129120
   Findik M, 2021, TALANTA, V222, DOI 10.1016/j.talanta.2020.121647
   Fojta M, 1997, ANAL CHIM ACTA, V342, P1, DOI 10.1016/S0003-2670(96)00551-X
   Foroughi MM, 2022, MICROCHEM J, V179, DOI 10.1016/j.microc.2022.107546
   Gajdosova VP, 2021, CURR OPIN ELECTROCHE, V28, DOI 10.1016/j.coelec.2021.100717
   Ganellin, 2006, ANALOGUE BASED DRUG, DOI DOI 10.1002/3527608001
   Gong ZL, 2014, APPL SURF SCI, V316, P194, DOI 10.1016/j.apsusc.2014.08.003
   Hajian R, 2015, MAT SCI ENG C-MATER, V49, P769, DOI 10.1016/j.msec.2015.01.072
   Hasanzadeh M, 2016, MAT SCI ENG C-MATER, V61, P1002, DOI 10.1016/j.msec.2015.12.020
   He YP, 2019, COORDIN CHEM REV, V387, P235, DOI 10.1016/j.ccr.2019.02.020
   Heydari-Bafrooei E, 2017, J ELECTROANAL CHEM, V803, P104, DOI 10.1016/j.jelechem.2017.09.031
   Hu JB, 2002, CHINESE J CHEM, V20, P267
   Hu XP, 2020, FRONT BIOENG BIOTECH, V8, DOI 10.3389/fbioe.2020.00990
   Huang JM, 2020, SENSOR ACTUAT A-PHYS, V311, DOI 10.1016/j.sna.2020.112103
   Ibrahim MS, 2001, ANAL CHIM ACTA, V443, P63, DOI 10.1016/S0003-2670(01)01184-9
   Ilkhani H, 2016, BIOSENS BIOELECTRON, V80, P257, DOI 10.1016/j.bios.2016.01.068
   Ipte PR, 2021, J ELECTROANAL CHEM, V885, DOI 10.1016/j.jelechem.2021.115098
   Islam M, 2007, BIOPHYS CHEM, V125, P508, DOI 10.1016/j.bpc.2006.11.001
   IYER VN, 1963, P NATL ACAD SCI USA, V50, P355, DOI 10.1073/pnas.50.2.355
   IYER VN, 1964, SCIENCE, V145, P55, DOI 10.1126/science.145.3627.55
   Jacobs MR, 2004, CURR PHARM DESIGN, V10, P3213, DOI 10.2174/1381612043383296
   Jahandari S, 2019, J ELECTROANAL CHEM, V840, P313, DOI 10.1016/j.jelechem.2019.03.049
   Jalali F, 2015, INT J BIOL MACROMOL, V81, P427, DOI 10.1016/j.ijbiomac.2015.08.025
   Jalali F, 2012, J PHARMACEUT BIOMED, V70, P598, DOI 10.1016/j.jpba.2012.06.005
   Joe-Laidler K, 2008, ADDICT RES THEORY, V16, P259, DOI 10.1080/16066350801983673
   Kalanur SS, 2009, J ELECTROANAL CHEM, V636, P93, DOI 10.1016/j.jelechem.2009.09.018
   Kalu NN, 2018, CANCER LETT, V431, P64, DOI 10.1016/j.canlet.2018.05.029
   Kara HES, 2014, BIOELECTROCHEMISTRY, V99, P17, DOI 10.1016/j.bioelechem.2014.06.002
   Karimi-Maleh H, 2022, CHEMOSPHERE, V291, DOI 10.1016/j.chemosphere.2021.132928
   Khan GS, 2012, J PHOTOCH PHOTOBIO B, V115, P105, DOI 10.1016/j.jphotobiol.2012.07.003
   Khan MA, 2021, MICROCHEM J, V171, DOI 10.1016/j.microc.2021.106840
   Kopka ML, 1997, STRUCTURE, V5, P1033, DOI 10.1016/S0969-2126(97)00255-4
   Kruger A D, 1998, Anaesthesiol Reanim, V23, P64
   Lai YR, 2022, ACTA PHARM SIN B, V12, P2751, DOI 10.1016/j.apsb.2022.03.009
   Lewandowicz GM, 2000, EUR J CANCER, V36, P1955, DOI 10.1016/S0959-8049(00)00245-8
   Lin T, 2022, ANAL CHIM ACTA, V1207, DOI 10.1016/j.aca.2022.339461
   Lombardi G, 2011, CANCER-AM CANCER SOC, V117, P125, DOI 10.1002/cncr.25578
   Luong JHT, 2009, ANALYST, V134, P1965, DOI 10.1039/b910206j
   Maduraiveeran G, 2018, BIOSENS BIOELECTRON, V103, P113, DOI 10.1016/j.bios.2017.12.031
   Mahmoudi-Moghaddam H, 2019, MICROCHEM J, V150, DOI 10.1016/j.microc.2019.104085
   Maraveyas A, 2012, EUR J CANCER, V48, P1283, DOI 10.1016/j.ejca.2011.10.017
   Marin D, 1998, BIOPHYS CHEM, V75, P87, DOI 10.1016/S0301-4622(98)00190-2
   Marques ED, 2015, TOXICOL REP, V2, P268, DOI 10.1016/j.toxrep.2015.01.005
   Meulenbeld HJ, 2012, EXPERT OPIN INV DRUG, V21, P383, DOI 10.1517/13543784.2012.652303
   Mirmomtaz E, 2009, ELECTROCHIM ACTA, V54, P4353, DOI 10.1016/j.electacta.2009.03.004
   Mohan JM, 2022, CURR OPIN ELECTROCHE, V33, DOI 10.1016/j.coelec.2021.100930
   Mollarasouli F, 2020, J PHARM ANAL, V10, P473, DOI 10.1016/j.jpha.2020.08.004
   Morawska K, 2018, BIOELECTROCHEMISTRY, V123, P227, DOI 10.1016/j.bioelechem.2018.06.002
   Nemiwal M, 2022, ENZYME MICROB TECH, V156, DOI 10.1016/j.enzmictec.2022.110006
   Paimard G, 2016, MEASUREMENT, V77, P269, DOI 10.1016/j.measurement.2015.09.019
   Palecek E, 2012, CHEM REV, V112, P3427, DOI 10.1021/cr200303p
   Palecek E, 2005, PERSP BIOANAL, V1, P73, DOI 10.1016/S1871-0069(05)01003-7
   Pearson ADJ, 2022, EUR J CANCER, V166, P145, DOI 10.1016/j.ejca.2022.01.033
   Perveen F, 2011, J MOL STRUCT, V1004, P67, DOI 10.1016/j.molstruc.2011.07.027
   Radi AE, 2014, ELECTROCHIM ACTA, V129, P259, DOI 10.1016/j.electacta.2014.02.092
   Radi AE, 2014, J ELECTROANAL CHEM, V717, P24, DOI 10.1016/j.jelechem.2014.01.007
   Rafique B, 2013, BIOSENS BIOELECTRON, V44, P21, DOI 10.1016/j.bios.2012.12.028
   Rajendiran N., 2018, International Letters of Chemistry, Physics and Astronomy, V78, P1, DOI 10.18052/www.scipress.com/ILCPA.78.1
   Raman N, 2014, INORG CHEM COMMUN, V46, P263, DOI 10.1016/j.inoche.2014.06.011
   Rathinavel S, 2021, MATER SCI ENG B-ADV, V268, DOI 10.1016/j.mseb.2021.115095
   Rauf S, 2005, J PHARMACEUT BIOMED, V37, P205, DOI 10.1016/j.jpba.2004.10.037
   Rauf S, 2007, BIOSENS BIOELECTRON, V22, P2471, DOI 10.1016/j.bios.2006.09.023
   Reddy YVM, 2022, ADV COLLOID INTERFAC, V304, DOI 10.1016/j.cis.2022.102664
   Rescifina A, 2014, EUR J MED CHEM, V74, P95, DOI 10.1016/j.ejmech.2013.11.029
   Rezaei B, 2011, TALANTA, V83, P765, DOI 10.1016/j.talanta.2010.10.041
   Ruiz FX, 2022, DRUG DISCOV TODAY, V27, P1832, DOI 10.1016/j.drudis.2022.02.016
   Saljooqi A, 2017, BIOELECTROCHEMISTRY, V118, P161, DOI 10.1016/j.bioelechem.2017.08.003
   Schmidt-Speicher LM, 2021, CURR OPIN ELECTROCHE, V29, DOI 10.1016/j.coelec.2021.100755
   Schoffski P, 2015, ANN ONCOL, V26, P598, DOI 10.1093/annonc/mdu566
   Senel P, 2022, J MOL STRUCT, V1262, DOI 10.1016/j.molstruc.2022.133029
   Sengiz C, 2015, ELECTROANAL, V27, P1855, DOI 10.1002/elan.201500107
   Shaghaghi M, 2014, SPECTROCHIM ACTA A, V120, P467, DOI 10.1016/j.saa.2013.09.073
   Shahabadi N, 2012, SPECTROCHIM ACTA A, V99, P18, DOI 10.1016/j.saa.2012.09.022
   Shamagsumova R, 2015, SENSOR ACTUAT B-CHEM, V220, P573, DOI 10.1016/j.snb.2015.05.076
   Shelley MD, 2011, BJU INT, V108, P168, DOI 10.1111/j.1464-410X.2011.10341.x
   Shende P, 2018, ARTIF CELL NANOMED B, V46, pS413, DOI 10.1080/21691401.2018.1428812
   Sirajuddin M, 2013, J PHOTOCH PHOTOBIO B, V124, P1, DOI 10.1016/j.jphotobiol.2013.03.013
   Song M, 2006, MATER LETT, V60, P2143, DOI 10.1016/j.matlet.2005.12.100
   Stefano JS, 2022, CURR OPIN ELECTROCHE, V32, DOI 10.1016/j.coelec.2021.100893
   Stubbe J, 1996, ACCOUNTS CHEM RES, V29, P322, DOI 10.1021/ar9501333
   Svitkova V, 2018, J ELECTROANAL CHEM, V821, P87, DOI 10.1016/j.jelechem.2017.11.028
   Tadini-Buoninsegni F, 2020, SENSORS-BASEL, V20, DOI 10.3390/s20071812
   Temerk Y, 2016, J ELECTROANAL CHEM, V769, P62, DOI 10.1016/j.jelechem.2016.03.020
   Temerk Y, 2015, J ELECTROANAL CHEM, V736, P1, DOI 10.1016/j.jelechem.2014.10.019
   Temerk Y, 2014, J PHARMACEUT BIOMED, V95, P26, DOI 10.1016/j.jpba.2014.02.010
   The Pharmacopoeia Committee of China, 2015, CHINESE PHARMACOPOEI
   Tian X, 2008, J ELECTROANAL CHEM, V621, P1, DOI 10.1016/j.jelechem.2008.02.022
   Tian X, 2008, BIOELECTROCHEMISTRY, V73, P18, DOI 10.1016/j.bioelechem.2008.02.005
   Tiana XL, 2019, EUR J PHARMACOL, V857, DOI 10.1016/j.ejphar.2019.172453
   Tomczyk MD, 2018, EUR J MED CHEM, V159, P393, DOI 10.1016/j.ejmech.2018.09.055
   Top M, 2016, TALANTA, V160, P157, DOI 10.1016/j.talanta.2016.06.058
   Tsai TH, 2001, J CHROMATOGR B, V764, P27, DOI 10.1016/S0378-4347(01)00277-8
   Vermeulen I, 2022, DRUG DISCOV TODAY, V27, P2086, DOI 10.1016/j.drudis.2022.04.009
   Walcarius A, 2012, TRAC-TREND ANAL CHEM, V38, P79, DOI 10.1016/j.trac.2012.05.003
   Wang J, 1998, BIOELECTROCH BIOENER, V45, P33, DOI 10.1016/S0302-4598(98)00075-0
   Wang LP, 2006, J PHARMACEUT BIOMED, V42, P625, DOI 10.1016/j.jpba.2006.05.017
   Wang L, 2017, BIOSENS BIOELECTRON, V89, P136, DOI 10.1016/j.bios.2016.06.011
   Wang W, 2006, SENSOR ACTUAT B-CHEM, V120, P238, DOI 10.1016/j.snb.2006.02.012
   Weber G.F., 2014, MOL THER CAN, P9, DOI [DOI 10.1007/978-3-319-13278-5_2, 10.1007/978-3-319-13278-5_2]
   Weller M, 2020, CANCER TREAT REV, V87, DOI 10.1016/j.ctrv.2020.102029
   Zabost E, 2016, BIOELECTROCHEMISTRY, V109, P1, DOI 10.1016/j.bioelechem.2015.12.001
   Zhao MM, 2016, J CHROMATOGR B, V1025, P25, DOI 10.1016/j.jchromb.2016.04.042
NR 145
TC 1
Z9 1
U1 3
U2 3
PU BENTHAM SCIENCE PUBL LTD
PI SHARJAH
PA EXECUTIVE STE Y-2, PO BOX 7917, SAIF ZONE, 1200 BR SHARJAH, U ARAB
   EMIRATES
SN 1568-0266
EI 1873-4294
J9 CURR TOP MED CHEM
JI Curr. Top. Med. Chem.
PY 2023
VL 23
IS 4
BP 316
EP 330
DI 10.2174/1568026623666230120113550
PG 15
WC Chemistry, Medicinal
WE Science Citation Index Expanded (SCI-EXPANDED)
SC Pharmacology & Pharmacy
GA E3EN9
UT WOS:000974411000007
PM 36683316
DA 2023-06-30
ER

PT J
AU Chen, YS
   Wu, CC
   Tsai, JJ
   Wang, GJ
AF Chen, Yu-Shan
   Wu, Chia-Che
   Tsai, Jaw-Ji
   Wang, Gou-Jen
TI Electrochemical impedimetric biosensor based on a nanostructured
   polycarbonate substrate
SO INTERNATIONAL JOURNAL OF NANOMEDICINE
LA English
DT Article
DE nanoelectroforming; nanostructure polycarbonate substrate; gold
   nanoparticles; silver nanoparticles; electrochemical impedance
   spectroscopy
ID ON-A-CHIP; PAPER; PLATFORMS; ALLERGEN; DEVICES
AB This study integrates the techniques of nanoelectroforming, hot-embossing, and electrochemical deposition to develop a disposable, low-cost, and high sensitivity nanostructure biosensor. A modified anodic aluminum oxide barrier-layer surface was used as the template for thin nickel film deposition. After etching the anodic aluminum oxide template off, a three-dimensional mold of the concave nanostructure array was created. The fabricated three-dimensional nickel mold was further used for replica molding of a nanostructure polycarbonate substrate by hot-embossing. A thin gold film was then sputtered onto the polycarbonate substrate to form the electrode, followed by deposition of an orderly and uniform gold nanoparticle layer on the three-dimensional gold electrode using electrochemical deposition. Finally, silver nanoparticles were deposited on the uniformly deposited gold nanoparticles to enhance the conductivity of the sensor. Electrochemical impedance spectroscopy analysis was then used to detect the concentration of the target element. The sensitivity of the proposed scheme on the detection of the dust mite antigen, Der p2, reached 0.1 pg/mL.
C1 [Wang, Gou-Jen] Natl Chung Hsing Univ, Grad Inst Biomed Engn, Taichung 40227, Taiwan.
   [Chen, Yu-Shan; Wu, Chia-Che; Wang, Gou-Jen] Natl Chung Hsing Univ, Dept Mech Engn, Taichung 40227, Taiwan.
   [Tsai, Jaw-Ji] Taichung Vet Gen Hosp, Dept Med Educ & Res, Taichung, Taiwan.
C3 National Chung Hsing University; National Chung Hsing University;
   Taichung Veterans General Hospital
RP Wang, GJ (通讯作者)，Natl Chung Hsing Univ, Grad Inst Biomed Engn, Taichung 40227, Taiwan.
EM gjwang@dragon.nchu.edu.tw
RI Wu, Chia-Che/AAZ-7079-2021; Wang, Gou-Jen/K-1265-2017; Wu,
   Joseph/AAF-1675-2020
OI Wu, Chia-Che/0000-0002-7735-4953; Wang, Gou-Jen/0000-0002-2405-5474; 
FU Department of Health and the National Science Council of Taiwan
   [DOH100-TD-N-111-006, NSC99-2622-E-005-007-CC3]
FX The authors would like to thank the Department of Health and the
   National Science Council of Taiwan for their financial support of this
   research under grant numbers DOH100-TD-N-111-006 and
   NSC99-2622-E-005-007-CC3.
CR Abe K, 2008, ANAL CHEM, V80, P6928, DOI 10.1021/ac800604v
   Bruzewicz DA, 2008, ANAL CHEM, V80, P3387, DOI 10.1021/ac702605a
   Carrilho E, 2009, ANAL CHEM, V81, P5990, DOI 10.1021/ac900847g
   Carrilho E, 2009, ANAL CHEM, V81, P7091, DOI 10.1021/ac901071p
   Chin CD, 2007, LAB CHIP, V7, P41, DOI 10.1039/b611455e
   Crevillen AG, 2009, LAB CHIP, V9, P346, DOI 10.1039/b809963d
   Delaney JL, 2011, ANAL CHEM, V83, P1300, DOI 10.1021/ac102392t
   Drummond TG, 2003, NAT BIOTECHNOL, V21, P1192, DOI 10.1038/nbt873
   Dungchai W, 2009, ANAL CHEM, V81, P5821, DOI 10.1021/ac9007573
   Ensafi AA, 2011, ELECTROCHIM ACTA, V56, P8176, DOI 10.1016/j.electacta.2011.05.124
   Haeberle S, 2007, LAB CHIP, V7, P1094, DOI 10.1039/b706364b
   Hrapovic S, 2004, ANAL CHEM, V76, P1083, DOI 10.1021/ac035143t
   Huang J., 2009, BIOSENS BIOELECTRON, V40, P893
   Kafka J, 2008, ELECTROCHIM ACTA, V53, P7467, DOI 10.1016/j.electacta.2008.01.031
   LEE PC, 1982, J PHYS CHEM-US, V86, P3391, DOI 10.1021/j100214a025
   Lee YF, 2009, BIOSENS BIOELECTRON, V25, P745, DOI 10.1016/j.bios.2009.08.020
   Li X, 2010, COLLOID SURFACE B, V76, P564, DOI 10.1016/j.colsurfb.2009.12.023
   Lim YC, 2010, MICROSYST TECHNOL, V16, P1995, DOI 10.1007/s00542-010-1141-6
   Lu Y, 2010, ANAL CHEM, V82, P329, DOI 10.1021/ac9020193
   Martinez AW, 2008, ANAL CHEM, V80, P3699, DOI 10.1021/ac800112r
   Martinez AW, 2007, ANGEW CHEM INT EDIT, V46, P1318, DOI 10.1002/anie.200603817
   Martinez AW, 2010, ANAL CHEM, V82, P3, DOI 10.1021/ac9013989
   Martinez AW, 2008, LAB CHIP, V8, P2146, DOI 10.1039/b811135a
   Nie ZH, 2010, LAB CHIP, V10, P3163, DOI [10.1039/c0lc00237b, 10.1039/c01c00237b]
   Nie ZH, 2010, LAB CHIP, V10, P477, DOI 10.1039/b917150a
   Osterlund C, 2009, CLIN EXP ALLERGY, V39, P1199, DOI 10.1111/j.1365-2222.2009.03284.x
   Sia SK, 2008, LAB CHIP, V8, P1982, DOI 10.1039/b817915h
   Tsai JJ, 2011, INT J NANOMED, V6, P1201, DOI 10.2147/IJN.S20757
   Tsai JJ, 2000, INT ARCH ALLERGY IMM, V121, P205, DOI 10.1159/000024318
   Wang Y, 2008, ANAL CHEM, V80, P2255, DOI 10.1021/ac7024688
   Yager P, 2006, NATURE, V442, P412, DOI 10.1038/nature05064
NR 31
TC 13
Z9 13
U1 1
U2 43
PU DOVE MEDICAL PRESS LTD
PI ALBANY
PA PO BOX 300-008, ALBANY, AUCKLAND 0752, NEW ZEALAND
SN 1178-2013
J9 INT J NANOMED
JI Int. J. Nanomed.
PY 2012
VL 7
BP 133
EP 140
DI 10.2147/IJN.S27225
PG 8
WC Nanoscience & Nanotechnology; Pharmacology & Pharmacy
WE Science Citation Index Expanded (SCI-EXPANDED)
SC Science & Technology - Other Topics; Pharmacology & Pharmacy
GA 924OE
UT WOS:000302700400001
PM 22275829
OA Green Published, gold
DA 2023-06-30
ER

PT J
AU De Benedetto, GE
   Di Masi, S
   Pennetta, A
   Malitesta, C
AF De Benedetto, Giuseppe Egidio
   Di Masi, Sabrina
   Pennetta, Antonio
   Malitesta, Cosimino
TI Response Surface Methodology for the Optimisation of Electrochemical
   Biosensors for Heavy Metals Detection
SO BIOSENSORS-BASEL
LA English
DT Article
DE biosensors; enzyme inhibition; metal ions; central composite design;
   response surface methodology
ID INHIBITION-BASED BIOSENSORS; FACTORIAL DESIGN; ENZYME BIOSENSORS;
   GLUCOSE; IONS; TECHNOLOGIES; WATER
AB Herein, we report the application of a chemometric tool for the optimisation of electrochemical biosensor performances. The experimental design was performed based on the responses of an amperometric biosensor developed for metal ions detection using the flow injection analysis. The electrode preparation and the working conditions were selected as experimental parameters, and thus, were modelled by a response surface methodology (RSM). In particular, enzyme concentration, flow rates, and number of cycles were reported as continuous factors, while the sensitivities of the biosensor (S, mu A center dot mM(-1)) towards metals, such as Bi3+ and Al3+ were collected as responses and optimised by a central composite design (CCD). Bi3+ and Al3+ inhibition on the Pt/PPD/GOx biosensor response is for the first time reported. The optimal enzyme concentration, scan cycles and flow rate were found to be 50 U center dot mL(-1), 30 and, 0.3 mL center dot min(-1), respectively. Descriptive/predictive performances are discussed: the sensitivities of the optimised biosensor agreed with the experimental design prediction. The responses under the optimised conditions were also tested towards Ni2+ and Ag+ ions. The multivariate approach used in this work allowed us to obtain a wide working range for the biosensor, coupled with a high reproducibility of the response (RSD = 0.72%).
C1 [De Benedetto, Giuseppe Egidio; Pennetta, Antonio] Univ Salento, Dipartimento Beni Culturali, Via D Birago 64, I-73100 Lecce, Italy.
   [Di Masi, Sabrina; Malitesta, Cosimino] Dipartimento Sci & Tecnol Biol & Ambientali, Via Monteroni 1, I-73100 Lecce, Italy.
C3 University of Salento; University of Salento
RP Di Masi, S (通讯作者)，Dipartimento Sci & Tecnol Biol & Ambientali, Via Monteroni 1, I-73100 Lecce, Italy.
EM giuseppe.debenedetto@unisalento.it; sabrina.dimasi@unisalento.it;
   antonio.pennetta@unisalento.it; cosimino.malitesta@unisalento.it
RI Malitesta, Cosimino/A-4065-2011; De Benedetto, Giuseppe
   Egidio/G-9470-2012
OI Malitesta, Cosimino/0000-0002-3547-210X; De Benedetto, Giuseppe
   Egidio/0000-0002-0832-5470; Pennetta, Antonio/0000-0002-6760-9393; Di
   Masi, Sabrina/0000-0001-5206-1997
FU Ministero dell'Istruzione, Universita e Ricerca (MIUR) through the
   project PON Dottorati innovativi con caratterizzazione industriale
   [DOT1412034]
FX This research was funded by Ministero dell'Istruzione, Universita e
   Ricerca (MIUR) through the project PON Dottorati innovativi con
   caratterizzazione industriale, grant number DOT1412034.
CR Amine A, 2006, BIOSENS BIOELECTRON, V21, P1405, DOI 10.1016/j.bios.2005.07.012
   Amine A, 2016, BIOSENS BIOELECTRON, V76, P180, DOI 10.1016/j.bios.2015.07.010
   Ayenimo JG, 2015, TALANTA, V137, P62, DOI 10.1016/j.talanta.2015.01.006
   Bansod B, 2017, BIOSENS BIOELECTRON, V94, P443, DOI 10.1016/j.bios.2017.03.031
   Bezerra MA, 2008, TALANTA, V76, P965, DOI 10.1016/j.talanta.2008.05.019
   Bollella P, 2018, CURR OPIN ELECTROCHE, V10, P157, DOI 10.1016/j.coelec.2018.06.003
   de Castro MDL, 2003, BIOSENS BIOELECTRON, V18, P279, DOI 10.1016/S0956-5663(02)00175-6
   Ebrahimi B, 2010, PROCESS BIOCHEM, V45, P81, DOI 10.1016/j.procbio.2009.08.007
   Ghica ME, 2013, SENSOR ACTUAT B-CHEM, V178, P270, DOI 10.1016/j.snb.2012.12.113
   Ghica ME, 2008, MICROCHIM ACTA, V163, P185, DOI 10.1007/s00604-008-0018-1
   Guascito MR, 2008, SENSOR ACTUAT B-CHEM, V131, P394, DOI 10.1016/j.snb.2007.11.049
   Guascito MR, 2009, SENSOR LETT, V7, P153, DOI 10.1166/sl.2009.1026
   Horry H, 2007, SENSOR ACTUAT B-CHEM, V127, P649, DOI 10.1016/j.snb.2007.05.034
   Linscheid MW, 2019, MASS SPECTROM REV, V38, P169, DOI 10.1002/mas.21567
   MALITESTA C, 1990, ANAL CHEM, V62, P2735, DOI 10.1021/ac00223a016
   Malitesta C, 2005, BIOSENS BIOELECTRON, V20, P1643, DOI 10.1016/j.bios.2004.08.003
   Mehta J, 2016, BIOTECHNOL ADV, V34, P47, DOI 10.1016/j.biotechadv.2015.12.001
   Mignani A, 2007, ANAL CHIM ACTA, V599, P36, DOI 10.1016/j.aca.2007.08.002
   Monaci L, 2007, EUR FOOD RES TECHNOL, V225, P585, DOI 10.1007/s00217-006-0428-4
   NRIAGU JO, 1988, NATURE, V333, P134, DOI 10.1038/333134a0
   Ouyang W, 2018, SCI TOTAL ENVIRON, V637, P208, DOI 10.1016/j.scitotenv.2018.04.434
   Prakash O, 2008, BIORESOURCE TECHNOL, V99, P7565, DOI 10.1016/j.biortech.2008.02.008
   Reyes-De-Corcuera JI, 2018, ANNU REV FOOD SCI T, V9, P293, DOI 10.1146/annurev-food-030216-025713
   Rodriguez-Mozaz S, 2005, TALANTA, V65, P291, DOI 10.1016/j.talanta.2004.07.006
   Rust IM, 2015, ANAL CHEM, V87, P7250, DOI 10.1021/acs.analchem.5b01224
   Sherazi S.T.H., 2016, SENS LETT, V14, P1178, DOI 10.1166/sl.2016.3752
   Tarley CRT, 2009, MICROCHEM J, V92, P58, DOI 10.1016/j.microc.2009.02.002
   Uliana CV, 2011, ELECTROANAL, V23, P2607, DOI 10.1002/elan.201100269
   Upadhyay LSB, 2013, ANAL LETT, V46, P225, DOI 10.1080/00032719.2012.713069
   VERACANDIOTI L, 2014, TALANTA, V124, P123, DOI DOI 10.1016/J.TALANTA.2014.01.034
   Wang X, 2014, TRENDS ENVIRON ANAL, V2, P25, DOI 10.1016/j.teac.2014.04.001
   Yang Q, 2010, MICROCHIM ACTA, V168, P197, DOI 10.1007/s00604-009-0272-x
   Zulkifli SN, 2018, SENSOR ACTUAT B-CHEM, V255, P2657, DOI 10.1016/j.snb.2017.09.078
NR 34
TC 22
Z9 22
U1 2
U2 15
PU MDPI
PI BASEL
PA ST ALBAN-ANLAGE 66, CH-4052 BASEL, SWITZERLAND
EI 2079-6374
J9 BIOSENSORS-BASEL
JI Biosensors-Basel
PD FEB 13
PY 2019
VL 9
IS 1
AR 26
DI 10.3390/bios9010026
PG 11
WC Chemistry, Analytical; Nanoscience & Nanotechnology; Instruments &
   Instrumentation
WE Science Citation Index Expanded (SCI-EXPANDED)
SC Chemistry; Science & Technology - Other Topics; Instruments &
   Instrumentation
GA HT2TF
UT WOS:000464415300001
PM 30781820
OA Green Published, Green Submitted, gold
DA 2023-06-30
ER

PT J
AU Jannath, KA
   Karim, MM
   Saputra, HA
   Seo, KD
   Kim, KB
   Shim, YB
AF Jannath, Khatun A. A.
   Karim, Md Mobarok
   Saputra, Heru Agung
   Seo, Kyeong-Deok
   Kim, Kwang Bok
   Shim, Yoon-Bo
TI A review on the recent advancements in nanomaterials for nonenzymatic
   lactate sensing
SO BULLETIN OF THE KOREAN CHEMICAL SOCIETY
LA English
DT Review
DE electrochemical biosensor; lactate; nanomaterial; nonenzymatic; wearable
   device
ID LACTIC-ACID; BLOOD LACTATE; ELECTROCHEMICAL SENSORS; BIOSENSOR;
   PERFORMANCE; OXIDATION; POLYMER; SYSTEM; NIO; ELECTROCATALYST
AB Lactate is one of the major biomarkers to assess the physical fitness of human in clinical or sports medicine. The proper and well-timed lactate determination can avoid some exigent conditions including hemorrhage, respiratory distress, sepsis, and hypoxia. Therefore, rapid, facile, selective, and reliable detection of lactate have gained appreciation lately. Among the various lactate detection methods, electrochemical method is the most rapid, convenient, and sensitive technique. Specifically, nanomaterial-based nonenzymatic electrochemical lactate sensors are much desirable to solve the demerits and stability issues of enzymatic lactate sensors. Numerous materials including metal and metal oxide nanoparticles, metal-organic frameworks, molecularly imprinted polymers, and carbons were used as electrocatalysts to achieve highly sensitive lactate sensors. This present review mainly focuses on the recent developments of these materials for enzyme-free lactate oxidation and the future prospective of electrode modification catalysts for lactate sensors.
C1 [Jannath, Khatun A. A.; Karim, Md Mobarok; Saputra, Heru Agung; Seo, Kyeong-Deok; Shim, Yoon-Bo] Pusan Natl Univ, Dept Chem, Pusan, South Korea.
   [Kim, Kwang Bok] Korea Inst Ind Technol KITECH, Digital Hlth Care R&D Dept, Cheonan, South Korea.
   [Shim, Yoon-Bo] Pusan Natl Univ, Dept Chem, Pusan 46241, South Korea.
   [Kim, Kwang Bok] Korea Inst Ind Technol KITECH, Digital Hlth Care R&D Dept, Cheonan 31056, South Korea.
C3 Pusan National University; Korea Institute of Industrial Technology
   (KITECH); Pusan National University; Korea Institute of Industrial
   Technology (KITECH)
RP Shim, YB (通讯作者)，Pusan Natl Univ, Dept Chem, Pusan 46241, South Korea.; Kim, KB (通讯作者)，Korea Inst Ind Technol KITECH, Digital Hlth Care R&D Dept, Cheonan 31056, South Korea.
EM kb815kim@kitech.re.kr; ybshim@pusan.ac.kr
RI Saputra, Heru Agung/HZH-3627-2023
OI Shim, Yoon-Bo/0000-0002-6295-1480; Kim, Kwang Bok/0000-0002-3672-5615;
   Seo, Kyeong-Deok/0000-0002-5393-3432; Karim, Md
   Mobarok/0000-0002-1001-0136; Jannath, Khatun A./0000-0003-2988-3081;
   Saputra, Heru Agung/0000-0003-4003-2077
FU National Research Foundation of Korea (NRF) - Korean government (MSIP)
   [2022R1A2C1009379]
FX ACKNOWLEDGMENTS This study was financially supported by the National
   Research Foundation of Korea (NRF) grant funded by the Korean government
   (MSIP) (No. 2022R1A2C1009379).
CR ADUEN J, 1994, JAMA-J AM MED ASSOC, V272, P1678, DOI 10.1001/jama.272.21.1678
   Alam F, 2018, BIOSENS BIOELECTRON, V117, P818, DOI 10.1016/j.bios.2018.06.054
   Alizadeh T, 2019, TALANTA, V192, P103, DOI 10.1016/j.talanta.2018.08.027
   Amin S, 2019, ANAL METHODS-UK, V11, P3578, DOI [10.1039/C9AY00516A, 10.1039/c9ay00516a]
   Arivazhagan M, 2022, BIOMATER SCI-UK, V10, P4538, DOI 10.1039/d2bm00527a
   Arivazhagan M, 2020, J ELECTROANAL CHEM, V874, DOI 10.1016/j.jelechem.2020.114465
   Arivazhagan M, 2020, MICROCHIM ACTA, V187, DOI 10.1007/s00604-020-04431-3
   Ates HC, 2022, NAT REV MATER, V7, P887, DOI 10.1038/s41578-022-00460-x
   Bahadir EB, 2016, ARTIF CELL NANOMED B, V44, P248, DOI 10.3109/21691401.2014.942456
   Ballesta-Claver J, 2008, ANAL CHIM ACTA, V629, P136, DOI 10.1016/j.aca.2008.09.028
   Banfi G, 2012, ADV CLIN CHEM, V56, P1, DOI 10.1016/B978-0-12-394317-0.00015-7
   Biagi S, 2012, BIOMED CHROMATOGR, V26, P1408, DOI 10.1002/bmc.2713
   Bott-Neto JL, 2021, SENSOR ACTUAT B-CHEM, V345, DOI 10.1016/j.snb.2021.130390
   Cairns SP, 2006, SPORTS MED, V36, P279, DOI 10.2165/00007256-200636040-00001
   Cao LL, 2020, MICROCHIM ACTA, V187, DOI 10.1007/s00604-020-04559-2
   Centner C, 2019, EUR J APPL PHYSIOL, V119, P1439, DOI 10.1007/s00421-019-04134-5
   Chandra P., 2020, NANOBIOMATERIAL ENG, DOI [DOI 10.1007/978-981-32-9840-8, 10.1007/978-981-32-9840-8]
   Chang AS, 2019, ELECTROANAL, V31, P1296, DOI 10.1002/elan.201800865
   Chen C, 2017, IND ENG CHEM RES, V56, P3560, DOI 10.1021/acs.iecr.6b05073
   Cho IH, 2020, BIOMATER RES, V24, DOI 10.1186/s40824-019-0181-y
   Choi YM, 2020, BIOSENSORS-BASEL, V10, DOI 10.3390/bios10090111
   Dahiya Y, 2022, COORDIN CHEM REV, V451, DOI 10.1016/j.ccr.2021.214265
   Daniel M, 2022, COORDIN CHEM REV, V468, DOI 10.1016/j.ccr.2022.214627
   Dias ACB, 2010, MICROCHEM J, V96, P151, DOI 10.1016/j.microc.2010.02.016
   Ding JW, 2020, TRAC-TREND ANAL CHEM, V124, DOI 10.1016/j.trac.2019.115803
   Djebbi MA, 2021, J ELECTROCHEM SOC, V168, DOI 10.1149/1945-7111/ac0226
   Durand F, 2021, FRONT SPORTS ACT LIV, V3, DOI 10.3389/fspor.2021.663674
   Elakkiya R, 2019, NEW J CHEM, V43, P14756, DOI 10.1039/c9nj01291e
   Elgrishi N, 2018, J CHEM EDUC, V95, P197, DOI 10.1021/acs.jchemed.7b00361
   FIGENSCHOU DL, 1991, ANAL BIOCHEM, V195, P308, DOI 10.1016/0003-2697(91)90335-Q
   Gawande MB, 2016, CHEM REV, V116, P3722, DOI 10.1021/acs.chemrev.5b00482
   Ghosh A, 2022, J ELECTROCHEM SOC, V169, DOI 10.1149/1945-7111/ac7084
   Guan JG, 2004, J BIOSCI BIOENG, V97, P219, DOI 10.1016/s1389-1723(04)70195-4
   Heo SG, 2021, APPL SURF SCI, V555, DOI 10.1016/j.apsusc.2021.149638
   Hu TT, 2022, CHEM SOC REV, V51, P6126, DOI 10.1039/d2cs00236a
   Huang X, 2012, ADV MATER, V24, P5979, DOI 10.1002/adma.201201587
   Huang YS, 2020, IEEE ELECTR DEVICE L, V41, P597, DOI 10.1109/LED.2020.2973343
   Hussain KK, 2020, BIOSENS BIOELECTRON, V155, DOI 10.1016/j.bios.2020.112094
   Hussain MM, 2020, NEW J CHEM, V44, P9775, DOI 10.1039/d0nj01715a
   Hwang DW, 2018, ANAL CHIM ACTA, V1033, P1, DOI 10.1016/j.aca.2018.05.051
   Ikhsan N. I., 2021, METAL OXIDES NANOCOM, P51
   Jannath KA, 2022, CARBON, V187, P1, DOI 10.1016/j.carbon.2021.10.074
   Kanokpaka P, 2022, NANO ENERGY, V100, DOI 10.1016/j.nanoen.2022.107464
   Khan MRR, 2020, SENSOR ACTUAT B-CHEM, V309, DOI 10.1016/j.snb.2020.127783
   Kim S, 2019, CERAM INT, V45, P23370, DOI 10.1016/j.ceramint.2019.08.037
   Kim S, 2018, ELECTROCHIM ACTA, V276, P240, DOI 10.1016/j.electacta.2018.04.172
   Kour R, 2020, J ELECTROCHEM SOC, V167, DOI 10.1149/1945-7111/ab6bc4
   Kucherenko IS, 2019, TRAC-TREND ANAL CHEM, V110, P160, DOI 10.1016/j.trac.2018.11.004
   Lei Y, 2012, NANOSCALE, V4, P3438, DOI 10.1039/c2nr30334e
   Li H, 2019, ENERGYCHEM, V1, DOI 10.1016/j.enchem.2019.100006
   Li M, 2021, BIOSENS BIOELECTRON, V174, DOI 10.1016/j.bios.2020.112828
   Li QL, 2021, BIOSENS BIOELECTRON, V191, DOI 10.1016/j.bios.2021.113474
   Li XL, 2022, SIGNAL TRANSDUCT TAR, V7, DOI 10.1038/s41392-022-01206-5
   Lin S. H., 2022, I CHEM ENG, V137
   Lin SY, 2020, ACS SENSORS, V5, P93, DOI 10.1021/acssensors.9b01727
   Liu CS, 2020, COORDIN CHEM REV, V410, DOI 10.1016/j.ccr.2020.213222
   Maduraiveeran G, 2021, MATER SCI ENG B-ADV, V272, DOI 10.1016/j.mseb.2021.115341
   Maduraiveeran G, 2021, ELECTROCHIM ACTA, V368, DOI 10.1016/j.electacta.2020.137612
   Maduraiveeran G, 2017, TRENDS ENVIRON ANAL, V13, P10, DOI 10.1016/j.teac.2017.02.001
   Mallakpour S, 2022, COORDIN CHEM REV, V451, DOI 10.1016/j.ccr.2021.214262
   Manivel P, 2018, NEW J CHEM, V42, P11839, DOI 10.1039/c8nj02118j
   Shakhih MFM, 2021, J ELECTROCHEM SOC, V168, DOI 10.1149/1945-7111/ac0360
   Mengarda P, 2019, SENSOR ACTUAT B-CHEM, V296, DOI 10.1016/j.snb.2019.126663
   Milagres MP, 2012, FOOD CHEM, V135, P1078, DOI 10.1016/j.foodchem.2012.05.047
   Moon JM, 2018, BIOSENS BIOELECTRON, V102, P540, DOI 10.1016/j.bios.2017.11.069
   Moussa F. B., 2022, MATER CHEM PHYS, V289
   Mugo SM, 2020, IEEE SENS J, V20, P5741, DOI 10.1109/JSEN.2020.2974851
   Nagamine K, 2019, SCI REP-UK, V9, DOI 10.1038/s41598-019-46611-z
   Nakamura H, 2001, ANAL CHEM, V73, P373, DOI 10.1021/ac000855u
   Nath M, 2022, CURR OPIN ELECTROCHE, V34, DOI 10.1016/j.coelec.2022.100993
   Naveen MH, 2017, APPL MATER TODAY, V9, P419, DOI 10.1016/j.apmt.2017.09.001
   Nien YH, 2021, POLYMERS-BASEL, V13, DOI 10.3390/polym13132062
   Nikolova MP, 2020, BIOMIMETICS-BASEL, V5, DOI 10.3390/biomimetics5020027
   Onor M, 2017, ANAL CHIM ACTA, V989, P80, DOI 10.1016/j.aca.2017.07.050
   Palacios G, 2015, NUTR HOSP, V31, P237, DOI 10.3305/nh.2015.31.sup3.8771
   Payne ME, 2019, SCI REP-UK, V9, DOI 10.1038/s41598-019-49689-7
   Pereira SAP, 2020, NEW J CHEM, V44, P543, DOI 10.1039/c9nj04831f
   Pereira TC, 2019, MICROCHIM ACTA, V186, DOI 10.1007/s00604-019-3898-3
   Pourfathi M, 2020, NMR BIOMED, V33, DOI 10.1002/nbm.4380
   Pronovost PJ, 2004, J CRIT CARE, V19, P158, DOI 10.1016/j.jcrc.2004.07.003
   Pundir C. S., 2017, J INTESIVE CRIT CARE, V3, P1
   Purohit B, 2020, CURR OPIN BIOMED ENG, V13, P42, DOI 10.1016/j.cobme.2019.08.015
   Qiu YZ, 2021, NEW J CHEM, V45, P20987, DOI 10.1039/d1nj04045f
   Rahman MM, 2009, ANAL BIOCHEM, V384, P159, DOI 10.1016/j.ab.2008.09.030
   Rahman MA, 2008, SENSORS-BASEL, V8, P118, DOI 10.3390/s8010118
   Rasheed T, 2022, BIOSENS BIOELECTRON, V199, DOI 10.1016/j.bios.2021.113867
   Rathee Kavita, 2016, Biochem Biophys Rep, V5, P35, DOI 10.1016/j.bbrep.2015.11.010
   Rattu G, 2021, INT J FOOD SCI TECH, V56, P4328, DOI 10.1111/ijfs.15077
   Romero MR, 2010, ANAL CHEM, V82, P5568, DOI 10.1021/ac1004426
   Riley PR, 2021, CURR OPIN BIOMED ENG, V17, DOI 10.1016/j.cobme.2021.100262
   Rimachi R, 2012, ANAESTH INTENS CARE, V40, P427, DOI 10.1177/0310057X1204000307
   Rodrigues TB, 2007, ANAL BIOCHEM, V370, P246, DOI 10.1016/j.ab.2007.08.015
   Sardesai NP, 2015, ANAL CHEM, V87, P2996, DOI 10.1021/ac5047455
   Schaffer NK, 1941, P SOC EXP BIOL MED, V48, P237, DOI 10.3181/00379727-48-13283
   Sedenho GC, 2017, ENERG FUEL, V31, P2865, DOI 10.1021/acs.energyfuels.6b02783
   Sedenho GC, 2015, J PHYS CHEM C, V119, P6896, DOI 10.1021/acs.jpcc.5b00335
   Shao WQ, 2022, CHEMOSENSORS, V10, DOI 10.3390/chemosensors10020083
   Shen X, 2012, ORG LETT, V14, P1744, DOI 10.1021/ol300344q
   Shram NF, 1998, ANAL CHEM, V70, P2618, DOI 10.1021/ac971299f
   Singh A, 2021, BIOSENSORS-BASEL, V11, DOI 10.3390/bios11090336
   Tajik S, 2022, BIOSENS BIOELECTRON, V216, DOI 10.1016/j.bios.2022.114674
   Tang Z., 2020, ADV NANOMATERIALS EL, P355, DOI DOI 10.1016/B978-0-12-814558-6.00011-3
   TEAFORD ME, 1967, CLIN CHIM ACTA, V15, P133, DOI 10.1016/0009-8981(67)90336-1
   Nguyen-Boisse TT, 2013, SENSOR ACTUAT B-CHEM, V179, P232, DOI 10.1016/j.snb.2012.10.021
   Thevenot DR, 2001, BIOSENS BIOELECTRON, V16, P121, DOI [10.1016/S0956-5663(01)00115-4, 10.1081/AL-100103209]
   Tsou KL, 2022, TALANTA, V249, DOI 10.1016/j.talanta.2022.123598
   Uribarri J, 1998, MEDICINE, V77, P73, DOI 10.1097/00005792-199803000-00001
   Vankatova P, 2019, J SUPERCRIT FLUID, V146, P217, DOI 10.1016/j.supflu.2019.02.002
   Varsha MV, 2022, J ELECTROCHEM SOC, V169, DOI 10.1149/1945-7111/ac5547
   Vashist SK, 2011, BIOTECHNOL ADV, V29, P169, DOI 10.1016/j.biotechadv.2010.10.002
   Wacharasint P, 2012, SHOCK, V38, P4, DOI 10.1097/SHK.0b013e318254d41a
   Wang CY, 2019, ADV MATER, V31, DOI 10.1002/adma.201801072
   Wang GX, 2018, J MATER CHEM B, V6, P4173, DOI 10.1039/c8tb00817e
   Wang JF, 2017, ADV MATER, V29, DOI 10.1002/adma.201703044
   Wang LD, 2021, ADV FUNCT MATER, V31, DOI 10.1002/adfm.202004408
   Wang YX, 2022, CHEM ENG J, V427, DOI 10.1016/j.cej.2021.131687
   Wang ZY, 2019, ACS APPL MATER INTER, V11, P32310, DOI 10.1021/acsami.9b11726
   Wang ZY, 2018, SMALL, V14, DOI 10.1002/smll.201802670
   Wang ZY, 2018, ACS APPL MATER INTER, V10, P27936, DOI 10.1021/acsami.8b07868
   Wang ZY, 2018, NANOSCALE, V10, P6629, DOI 10.1039/c8nr00798e
   Wang ZY, 2018, ANAL BIOCHEM, V543, P82, DOI 10.1016/j.ab.2017.12.010
   Wu FQ, 2005, BIOSENS BIOELECTRON, V21, P518, DOI 10.1016/j.bios.2004.10.029
   Wu SX, 2013, SMALL, V9, P1160, DOI 10.1002/smll.201202896
   Wu YT, 2021, SENSOR ACTUAT B-CHEM, V346, DOI 10.1016/j.snb.2021.130505
   Xiao HL, 2021, J ELECTROANAL CHEM, V903, DOI 10.1016/j.jelechem.2021.115806
   Xuan X, 2021, ACS SENSORS, V6, P2763, DOI 10.1021/acssensors.1c01009
   Yang AN, 2021, ACS APPL ELECTRON MA, V3, P53, DOI 10.1021/acsaelm.0c00534
   Zaryanov NV, 2017, ANAL CHEM, V89, P11198, DOI 10.1021/acs.analchem.7b03662
   Zhang CC, 2020, FRONT CHEM, V8, DOI 10.3389/fchem.2020.00651
   Zhang HY, 2018, J CHROMATOGR B, V1090, P1, DOI 10.1016/j.jchromb.2018.05.015
   Zhang L., 2022, J RARE EARTH, DOI [10.1016/J.JRE.2022.07.014, DOI 10.1016/J.JRE.2022.07.014]
   Zhang QW, 2020, SENSOR ACTUAT B-CHEM, V320, DOI 10.1016/j.snb.2020.128325
   Zhang W, 2022, ADV MATER INTERFACES, V9, DOI 10.1002/admi.202101528
   Zhang XT, 2022, ELECTROANAL, V34, P1411, DOI 10.1002/elan.202100674
   Zhang ZL, 2017, ACS APPL MATER INTER, V9, P38153, DOI 10.1021/acsami.7b10178
   Zhao YG, 2014, J NANOPART RES, V16, DOI 10.1007/s11051-014-2398-y
   Zhao Z, 2021, CHEM ENG J, V417, DOI 10.1016/j.cej.2021.129285
   Zhou DD, 2019, MICROCHIM ACTA, V186, DOI 10.1007/s00604-018-3214-7
NR 138
TC 0
Z9 0
U1 34
U2 34
PU WILEY-V C H VERLAG GMBH
PI WEINHEIM
PA POSTFACH 101161, 69451 WEINHEIM, GERMANY
SN 0253-2964
EI 1229-5949
J9 B KOREAN CHEM SOC
JI Bull. Korean Chem. Soc.
PD MAY
PY 2023
VL 44
IS 5
BP 407
EP 419
DI 10.1002/bkcs.12678
EA JAN 2023
PG 13
WC Chemistry, Multidisciplinary
WE Science Citation Index Expanded (SCI-EXPANDED)
SC Chemistry
GA G6DI1
UT WOS:000919037000001
DA 2023-06-30
ER

PT J
AU Formisano, N
   Bhalla, N
   Wong, LCC
   Di Lorenzo, M
   Pula, G
   Estrela, P
AF Formisano, Nello
   Bhalla, Nikhil
   Wong, L. C. Caleb
   Di Lorenzo, Mirella
   Pula, Giordano
   Estrela, Pedro
TI Multimodal electrochemical and nanoplasmonic biosensors using
   ferrocene-crowned nanoparticles for kinase drug discovery applications
SO ELECTROCHEMISTRY COMMUNICATIONS
LA English
DT Article
DE Multimodal biosensor; Open circuit potential; Electrochemical impedance;
   Amperometric sensing; Localised surface plasmon resonance; Protein
   phosphorylation
ID FIELD
AB The use of on-chip multimodal sensing approaches is very promising towards integrated biosensing systems, which measure different parameters involved in biomolecular interactions and provide automated validation of true positives. In this report, we investigate a proof of concept that enables multiple detection technologies for screening inhibitors of kinase activity, which is a crucial process in drug discovery applications. We demonstrate the integration of electrochemical techniques on the same chip, namely, differential pulse voltammetry, impedance spectroscopy, and direct open circuit potential measurements. Gold nanoparticles that attach to the thio-phosphorylated proteins facilitate localised surface plasmon resonance detection. The addition of thiolated ferrocene, which attaches to the nanoparticles like a crown, enables sensitive electrochemical amperometric detection of kinase activity. This novel multimodal biosensor provides a more rigorous measurement of biomolecules, with wide significance in biomedical, environmental, and pharmaceutical applications. (C) 2015 Elsevier B.V. All rights reserved.
C1 [Formisano, Nello; Bhalla, Nikhil; Wong, L. C. Caleb; Estrela, Pedro] Univ Bath, Dept Elect & Elect Engn, Bath BA2 7AY, Avon, England.
   [Di Lorenzo, Mirella] Univ Bath, Dept Chem Engn, Bath BA2 7AY, Avon, England.
   [Pula, Giordano] Univ Bath, Dept Pharm & Pharmacol, Bath BA2 7AY, Avon, England.
C3 University of Bath; University of Bath; University of Bath
RP Estrela, P (通讯作者)，Univ Bath, Dept Elect & Elect Engn, Claverton Down, Bath BA2 7AY, Avon, England.
EM N.Formisano@bath.ac.uk; N.Bhalla@bath.ac.uk; L.C.C.Wong@bath.ac.uk;
   M.Di.Lorenzo@bath.ac.uk; G.Pula@bath.ac.uk; P.Estrela@bath.ac.uk
RI Estrela, Pedro/B-5411-2008; Pula, Giordano/ABE-8596-2020; Bhalla,
   Nikhil/AAE-1406-2022; Bhalla, Nikhil/V-5299-2017
OI Estrela, Pedro/0000-0001-6956-1146; Di Lorenzo,
   Mirella/0000-0002-1332-6347; Bhalla, Nikhil/0000-0002-4720-3679
CR Bhalla N, 2015, BIOSENS BIOELECTRON, V71, P121, DOI 10.1016/j.bios.2015.04.020
   Bhalla N, 2015, SCI REP-UK, V5, DOI 10.1038/srep08687
   Cohen P, 2002, NAT REV DRUG DISCOV, V1, P309, DOI 10.1038/nrd773
   Cohen P, 2013, ACS CHEM BIOL, V8, P96, DOI 10.1021/cb300610s
   Estrela P, 2008, ELECTROCHIM ACTA, V53, P6489, DOI 10.1016/j.electacta.2008.04.036
   Laufer S, 2005, ANAL BIOCHEM, V344, P135, DOI 10.1016/j.ab.2005.06.015
   Parang K., 2010, PHARM SCI ENCY, P1, DOI [10.1002/9780470571224.pse027, DOI 10.1002/9780470571224.PSE027]
   Roskosld Jr R., 2015, USFDA APPROVED PROT
   She Z, 2015, ANAL CHEM, V87, P4218, DOI 10.1021/ac5042439
   ter Haar E, 2004, MINI-REV MED CHEM, V4, P235
   Weinmann H, 2005, CHEMBIOCHEM, V6, P455, DOI 10.1002/cbic.200500034
NR 11
TC 18
Z9 18
U1 0
U2 31
PU ELSEVIER SCIENCE INC
PI NEW YORK
PA 360 PARK AVE SOUTH, NEW YORK, NY 10010-1710 USA
SN 1388-2481
EI 1873-1902
J9 ELECTROCHEM COMMUN
JI Electrochem. Commun.
PD AUG
PY 2015
VL 57
BP 70
EP 73
DI 10.1016/j.elecom.2015.05.014
PG 4
WC Electrochemistry
WE Science Citation Index Expanded (SCI-EXPANDED)
SC Electrochemistry
GA CN0IS
UT WOS:000358097900017
OA Green Submitted, Green Accepted
DA 2023-06-30
ER

PT J
AU Yin, HS
   Wang, XX
   Guo, YL
   Zhou, YL
   Ai, SY
AF Yin, Huanshun
   Wang, Xinxu
   Guo, Yunlong
   Zhou, Yunlei
   Ai, Shiyun
TI Electrochemical detection of protein kinase activity based on
   carboxypeptidase Y digestion triggered signal amplification
SO BIOSENSORS & BIOELECTRONICS
LA English
DT Article
DE Protein kinase; Carboxypeptidase Y; Phosphorylation; Electrochemical
   biosensor
ID SENSITIVE DETECTION; ASSAY; INHIBITION; STRATEGY; PROBE
AB An effective assay method for monitoring protein kinase activity and screening inhibitors is greatly beneficial to kinase-related drug discovery, early diagnosis of diseases, and therapeutic effect evaluation. Herein, we develop a simple electrochemical method for detecting the activity of casein kinase II (CK2) based on phosphorylation against carboxypeptidase Y (CPY) digestion triggered signal amplification, where CK2 catalyzed phosphorylation event protects the substrate peptide from the digestion of CPY, maintains the repulsive force of the substrate peptide towards the redox probe, and results in a weak electrochemical signal. Whereas, without phosphorylation, the substrate peptide is digested by CPY and a strong electrochemical signal is obtained. The detection feasibility is demonstrated for the assay of CK2 activity with low detection limit of 0.047 unit/mL. Moreover, the biosensor was used for the analysis of kinase inhibition. Based on the electrochemical signal dependent inhibitor concentration, the IC50 value of ellagic acid was estimated to be 39.77 nM. The proposed method is also successfully applied to analyze CK2 activity in cell lysates, proving the applicability in complex biological samples. (C) 2014 Elsevier B.V. All rights reserved.
C1 [Yin, Huanshun; Wang, Xinxu; Guo, Yunlong; Zhou, Yunlei; Ai, Shiyun] Shandong Agr Univ, Coll Chem & Mat Sci, Tai An 271018, Shandong, Peoples R China.
C3 Shandong Agricultural University
RP Zhou, YL (通讯作者)，Shandong Agr Univ, Coll Chem & Mat Sci, Tai An 271018, Shandong, Peoples R China.
EM zhyl@sdau.edu.cn; ashy@sdau.edu.cn
FU National Natural Science Foundation of China [21105056, 21375079]; China
   Postdoctoral Science Foundation [2014M550369]; Project of Development of
   Science and Technology of Shandong Province, China [2013GZX20109]
FX This work was supported by the National Natural Science Foundation of
   China (Nos. 21105056, 21375079), China Postdoctoral Science Foundation
   (2014M550369) and the Project of Development of Science and Technology
   of Shandong Province, China (No. 2013GZX20109).
CR Bai J, 2013, ANAL CHEM, V85, P4813, DOI 10.1021/ac400799w
   Chen Z., 2010, ANAL CHEM, V85, P4431
   Chen ZF, 2013, BIOSENS BIOELECTRON, V41, P519, DOI 10.1016/j.bios.2012.09.018
   Flajolet M, 2007, P NATL ACAD SCI USA, V104, P4159, DOI 10.1073/pnas.0611236104
   Griner EM, 2007, NAT REV CANCER, V7, P281, DOI 10.1038/nrc2110
   Ji J, 2009, CHEM COMMUN, P1508, DOI 10.1039/b820738k
   Kai-Yuan L., 2010, ANN SURG ONCOL, V17, P1695
   Kerman K, 2007, CHEM COMMUN, P5019, DOI 10.1039/b713048a
   Kerman K, 2007, ANAL CHIM ACTA, V588, P26, DOI 10.1016/j.aca.2007.02.001
   Kerman K, 2008, ANAL CHEM, V80, P9395, DOI 10.1021/ac801208e
   Kim YP, 2008, BIOSENS BIOELECTRON, V23, P980, DOI 10.1016/j.bios.2007.10.001
   Lehel C, 1997, ANAL BIOCHEM, V244, P340, DOI 10.1006/abio.1996.9894
   Li BY, 2013, ANALYST, V138, P7212, DOI 10.1039/c3an01483e
   Li T, 2013, ANAL CHEM, V85, P7033, DOI 10.1021/ac4010502
   Li T, 2009, BIOSENS BIOELECTRON, V24, P3335, DOI 10.1016/j.bios.2009.04.033
   Liu HX, 2004, J CHEM INF COMP SCI, V44, P161, DOI 10.1021/ci034173u
   Manning G, 2002, SCIENCE, V298, P1912, DOI 10.1126/science.1075762
   Miao P, 2012, BIOCONJUGATE CHEM, V23, P141, DOI 10.1021/bc200523p
   Song HF, 2008, CHEM COMMUN, P502, DOI 10.1039/b714383d
   Tan PL, 2013, ANAL CHIM ACTA, V780, P89, DOI 10.1016/j.aca.2013.03.070
   TILL JH, 1994, J BIOL CHEM, V269, P7423
   Wang J, 2010, BIOSENS BIOELECTRON, V26, P638, DOI 10.1016/j.bios.2010.07.006
   Wang Y, 2013, ANAL CHEM, V85, P9148, DOI 10.1021/ac401807b
   Wei LY, 2010, CURR MED CHEM, V17, P234, DOI 10.2174/092986710790149747
   Xu XH, 2012, ANAL CHEM, V84, P4746, DOI 10.1021/ac3001918
   Xu XH, 2011, ANAL CHEM, V83, P52, DOI 10.1021/ac102786c
   Xu XH, 2009, CHEM COMMUN, P6946, DOI 10.1039/b913943e
   Yang Y, 2011, BIOSENS BIOELECTRON, V28, P284, DOI 10.1016/j.bios.2011.07.033
   Zhou J, 2014, BIOSENS BIOELECTRON, V53, P295, DOI 10.1016/j.bios.2013.09.070
   Zhou J, 2013, ANAL CHEM, V85, P5746, DOI 10.1021/ac400336u
NR 30
TC 27
Z9 27
U1 2
U2 84
PU ELSEVIER ADVANCED TECHNOLOGY
PI OXFORD
PA OXFORD FULFILLMENT CENTRE THE BOULEVARD, LANGFORD LANE, KIDLINGTON,
   OXFORD OX5 1GB, OXON, ENGLAND
SN 0956-5663
EI 1873-4235
J9 BIOSENS BIOELECTRON
JI Biosens. Bioelectron.
PD APR 15
PY 2015
VL 66
BP 77
EP 83
DI 10.1016/j.bios.2014.11.014
PG 7
WC Biophysics; Biotechnology & Applied Microbiology; Chemistry, Analytical;
   Electrochemistry; Nanoscience & Nanotechnology
WE Science Citation Index Expanded (SCI-EXPANDED)
SC Biophysics; Biotechnology & Applied Microbiology; Chemistry;
   Electrochemistry; Science & Technology - Other Topics
GA CA0PR
UT WOS:000348619800012
PM 25460885
DA 2023-06-30
ER

PT J
AU Sun, W
   Lu, YX
   Wu, YJ
   Zhang, YY
   Wang, P
   Chen, Y
   Li, GJ
AF Sun, Wei
   Lu, Yongxi
   Wu, Yajun
   Zhang, Yuanyuan
   Wang, Ping
   Chen, Ying
   Li, Guangjiu
TI Electrochemical sensor for transgenic maize MON810 sequence with
   electrostatic adsorption DNA on electrochemical reduced graphene
   modified electrode
SO SENSORS AND ACTUATORS B-CHEMICAL
LA English
DT Article
DE Carbon ionic liquid electrode; Electrochemical reduced graphene;
   Electrostatic adsorption; Electrochemical DNA biosensor
ID IONIC LIQUID ELECTRODE; METHYLENE-BLUE; NANOPARTICLES; IMMOBILIZATION;
   HYBRIDIZATION; SURFACE; FILM
AB An electrochemical DNA biosensor for the detection of ssDNA sequence related to transgenic maize MON810 was fabricated with an electrochemical reduced graphene (ERG) modified carbon ionic liquid electrode (CILE) as the working electrode and methylene blue (MB) as the hybridization indicator. The probe ssDNA sequence was immobilized on the surface of ERG/CILE through electrostatic adsorption and the presence of ERG increased the adsorption amounts of probe ssDNA sequence on the electrode, which resulted in the corresponding increase of the reduction peak current of MB. Under the optimal conditions differential pulse voltammetric responses of MB were proportional to the concentration of target ssDNA sequences in the range from 1.0 x 10(-11) to 1.0 x 10(-6) mol/L with the detection limit as 4.52 x 10(-12) mol/L (3 sigma). The sensor was further used for the detection of PCR products of transgenic maize samples with satisfactory results, which exhibited the advantages including simple and rapid procedure with the practical application. (C) 2014 Elsevier B.V. All rights reserved.
C1 [Sun, Wei] Hainan Normal Univ, Coll Chem & Chem Engn, Haikou 571158, Peoples R China.
   [Lu, Yongxi; Zhang, Yuanyuan; Li, Guangjiu] Qingdao Univ Sci & Technol, Coll Chem & Mol Engn, Qingdao 266042, Peoples R China.
   [Wu, Yajun; Wang, Ping; Chen, Ying] Chinese Acad Inspect & Quarantine, Agr Prod Safety Res Ctr, Beijing 100123, Peoples R China.
C3 Hainan Normal University; Qingdao University of Science & Technology;
   Chinese Academy of Inspection & Quarantine
RP Sun, W (通讯作者)，Hainan Normal Univ, Coll Chem & Chem Engn, Haikou 571158, Peoples R China.
EM swyy26@hotmail.com
RI Chen, Ying/E-9891-2015; sun, wei/GYU-5320-2022; ZHOU, yf/IAO-5497-2023;
   Zhou, Yujie/HZI-3990-2023; Zhou, Yu/HHN-3071-2022
OI Sun, Wei/0000-0002-9923-7328
FU National Natural Science Foundation of China [21365010]; Natural Science
   Foundation of Shandong Province [ZR2013BM014]; National Department
   Public Benefit Research Foundation [201110015]; Special Fund for
   Agro-scientific Research in the Public Interest [201003008-08]
FX We acknowledge the financial support of the National Natural Science
   Foundation of China (No. 21365010), the Natural Science Foundation of
   Shandong Province (ZR2013BM014), the National Department Public Benefit
   Research Foundation (201110015), and Special Fund for Agro-scientific
   Research in the Public Interest (201003008-08).
CR Chen D, 2010, CHEM SOC REV, V39, P3157, DOI 10.1039/b923596e
   Chen LY, 2011, ELECTROCHEM COMMUN, V13, P133, DOI 10.1016/j.elecom.2010.11.033
   Enescu M, 2000, J PHYS CHEM B, V104, P1073, DOI 10.1021/jp992486f
   Gao F, 2012, THIN SOLID FILMS, V520, P5064, DOI 10.1016/j.tsf.2012.03.002
   Gao HW, 2011, ANAL CHIM ACTA, V704, P133, DOI 10.1016/j.aca.2011.07.044
   Guo HL, 2009, ACS NANO, V3, P2653, DOI 10.1021/nn900227d
   HUMMERS WS, 1958, J AM CHEM SOC, V80, P1339, DOI 10.1021/ja01539a017
   Hvastkovs EG, 2009, LANGMUIR, V25, P3839, DOI 10.1021/la803284r
   Li D, 2008, NAT NANOTECHNOL, V3, P101, DOI 10.1038/nnano.2007.451
   Li GJ, 2012, ELECTROCHIM ACTA, V63, P312, DOI 10.1016/j.electacta.2011.12.107
   Lin L, 2011, ANALYST, V136, P4732, DOI 10.1039/c1an15610a
   Liu N, 2008, ADV FUNCT MATER, V18, P1518, DOI 10.1002/adfm.200700797
   Ma HY, 2008, ELECTROANAL, V20, P1220, DOI 10.1002/elan.200704169
   Mao X, 2008, J BIOMED NANOTECHNOL, V4, P419, DOI 10.1166/jbn.2008.005
   Noorbakhsh A, 2011, BIOSENS BIOELECTRON, V30, P188, DOI 10.1016/j.bios.2011.09.010
   Opallo M, 2011, J ELECTROANAL CHEM, V656, P2, DOI 10.1016/j.jelechem.2011.01.008
   Pan D, 2007, SENSORS-BASEL, V7, P2671, DOI 10.3390/s7112671
   Park JW, 2004, J BIOSCI BIOENG, V97, P29, DOI 10.1016/S1389-1723(04)70161-9
   Pividori MI, 2000, BIOSENS BIOELECTRON, V15, P291, DOI 10.1016/S0956-5663(00)00071-3
   Shao YY, 2010, J MATER CHEM, V20, P743, DOI 10.1039/b917975e
   Shiddiky MJA, 2011, BIOSENS BIOELECTRON, V26, P1775, DOI 10.1016/j.bios.2010.08.064
   Sun W, 2013, ELECTROCHIM ACTA, V87, P317, DOI 10.1016/j.electacta.2012.09.050
   Sun W, 2013, BIOSENS BIOELECTRON, V42, P207, DOI 10.1016/j.bios.2012.10.034
   Sun W, 2011, TALANTA, V87, P106, DOI 10.1016/j.talanta.2011.09.047
   Wang J, 2003, ANAL CHIM ACTA, V500, P247, DOI 10.1016/S0003-2670(03)00725-6
   Wang J, 1996, ANAL CHEM, V68, P4365, DOI 10.1021/ac960650e
   Weber JE, 2011, MAT SCI ENG C-MATER, V31, P821, DOI 10.1016/j.msec.2010.12.009
   Yang WR, 2002, ELECTROANAL, V14, P1299, DOI 10.1002/1521-4109(200210)14:18<1299::AID-ELAN1299>3.0.CO;2-Y
   Zhang W, 2008, APPL SURF SCI, V254, P4750, DOI 10.1016/j.apsusc.2008.01.102
   Zhang YZ, 2012, MICROCHIM ACTA, V176, P463, DOI 10.1007/s00604-011-0742-9
   Zhao J, 2011, ELECTROCHEM COMMUN, V13, P31, DOI 10.1016/j.elecom.2010.11.005
   Zhou M, 2009, CHEM-EUR J, V15, P6116, DOI 10.1002/chem.200900596
NR 32
TC 28
Z9 30
U1 2
U2 92
PU ELSEVIER SCIENCE SA
PI LAUSANNE
PA PO BOX 564, 1001 LAUSANNE, SWITZERLAND
EI 0925-4005
J9 SENSOR ACTUAT B-CHEM
JI Sens. Actuator B-Chem.
PD OCT
PY 2014
VL 202
BP 160
EP 166
DI 10.1016/j.snb.2014.05.072
PG 7
WC Chemistry, Analytical; Electrochemistry; Instruments & Instrumentation
WE Science Citation Index Expanded (SCI-EXPANDED)
SC Chemistry; Electrochemistry; Instruments & Instrumentation
GA AM6SK
UT WOS:000339994900022
DA 2023-06-30
ER

PT J
AU Eksin, E
   Bikkarolla, SK
   Erdem, A
   Papakonstantinou, P
AF Eksin, Ece
   Bikkarolla, Santosh Kumar
   Erdem, Arzum
   Papakonstantinou, Pagona
TI Chitosan/Nitrogen Doped Reduced Graphene Oxide Modified Biosensor for
   Impedimetric Detection of microRNA
SO ELECTROANALYSIS
LA English
DT Article
DE Nitrogen doped reduced graphene oxide; chitosan; microRNA;
   electrochemical impedance spectroscopy; pencil graphite electrode
ID SCREEN-PRINTED ARRAY; BREAST-CANCER CELLS; ELECTROCHEMICAL BIOSENSOR;
   VOLTAMMETRIC DETECTION; ELECTRONIC DETECTION; CARBON NANOTUBES;
   ATTOMOLAR LEVEL; GRAPHITE OXIDE; LUNG-CANCER; CHITOSAN
AB The development of a low-cost and disposable biosensor platform for the sensitive and rapid detection of microRNAs (miRNAs) is of great interest for healthcare, pharmaceuticals, and medical science. We designed an impedimetric biosensing platform using Chitosan (CHIT)/nitrogen doped reduced graphene oxide (NRGO) conductive composite to modify the surface of pencil graphite electrodes (PGE) for the sensitive detection of miRNAs. An initial optimisation protocol involved investigation of the effect of NRGO concentration and miR 660DNA probe concentration on the response of the modified electrode. After the optimization protocol, the sequence-selective hybridization between miR 660 DNA probe and its RNA target was evaluated by measuring changes on charge transfer resistance, R-ct values. Moreover, the selectivity of impedimetric biosensor was tested in the presence of non-complementary miRNA (NC) sequences, such as miR 34a and miR16. The hybridization process was examined both in phosphate buffer (PBS) and in PBS diluted fetal bovine serum (FBS:PBS) solutions. The biosensor demonstrated a detection limit of 1.72g/mL in PBS and 1.65g/mL in FBS:PBS diluted solution. Given the easy, quick and disposable attributes, the proposed conductive nanocomposite biosensor platform shows great promise as a low-cost sensor kit for healthcare monitoring, clinical diagnostics, and biomedical devices.
C1 [Eksin, Ece; Erdem, Arzum] Ege Univ, Dept Analyt Chem, Fac Pharm, TR-35100 Izmir, Turkey.
   [Eksin, Ece; Erdem, Arzum] Ege Univ, Inst Nat & Appl Sci, Dept Biotechnol, TR-35100 Izmir, Turkey.
   [Bikkarolla, Santosh Kumar; Papakonstantinou, Pagona] Ulster Univ, Sch Engn, Nanotechnol & Integrated Bioengn Ctr, NIBEC, Jordanstown Campus, Newtownabbey BT37 OQB, Antrim, North Ireland.
C3 Ege University; Ege University; Ulster University
RP Erdem, A (通讯作者)，Ege Univ, Dept Analyt Chem, Fac Pharm, TR-35100 Izmir, Turkey.; Erdem, A (通讯作者)，Ege Univ, Inst Nat & Appl Sci, Dept Biotechnol, TR-35100 Izmir, Turkey.; Papakonstantinou, P (通讯作者)，Ulster Univ, Sch Engn, Nanotechnol & Integrated Bioengn Ctr, NIBEC, Jordanstown Campus, Newtownabbey BT37 OQB, Antrim, North Ireland.
EM arzum.erdem@ege.edu.tr; p.papakonstantinou@ulster.ac.uk
RI Eksin, Ece/AAC-2141-2019; Erdem, Arzum/X-1925-2019
OI Erdem, Arzum/0000-0002-4375-8386; Papakonstantinou,
   Pagona/0000-0003-0019-3247; Eksin, Ece/0000-0001-7175-2857
FU Ulster University; British Council [216182787]; The British Council
   [216182787] Funding Source: researchfish
FX A. E. would like to express her gratitude to the Turkish Academy of
   Sciences (TUBA) as a Principal member for its partial support. S.K.B.
   acknowledges Vice Chancelor PhD studentship from the Ulster University.
   P.P. acknowledges a financial support from British Council (Newtown
   fund, Ref: 216182787).
CR Alwarappan S, 2009, J PHYS CHEM C, V113, P8853, DOI 10.1021/jp9010313
   Bikkarolla SK, 2014, J MATER CHEM A, V2, P14493, DOI 10.1039/c4ta02279c
   Boeri M, 2011, P NATL ACAD SCI USA, V108, P3713, DOI 10.1073/pnas.1100048108
   Bonanni A, 2012, CHEM-EUR J, V18, P1668, DOI 10.1002/chem.201102850
   Carthew RW, 2009, CELL, V136, P642, DOI 10.1016/j.cell.2009.01.035
   Chen CM, 2012, CARBON, V50, P3572, DOI 10.1016/j.carbon.2012.03.029
   Choi EY, 2010, J MATER CHEM, V20, P1907, DOI 10.1039/b919074k
   Cissell KA, 2008, ANAL CHEM, V80, P2319, DOI 10.1021/ac702577a
   Congur G, 2015, ELECTROCHIM ACTA, V172, P20, DOI 10.1016/j.electacta.2015.03.210
   Dong HF, 2013, CHEM REV, V113, P6207, DOI 10.1021/cr300362f
   Dong HF, 2012, ANAL CHEM, V84, P4587, DOI 10.1021/ac300721u
   Erdem A, 2014, TALANTA, V118, P7, DOI 10.1016/j.talanta.2013.09.041
   Erdem A, 2013, SENSOR ACTUAT B-CHEM, V188, P1089, DOI 10.1016/j.snb.2013.07.114
   Erdem A, 2013, INT J BIOL MACROMOL, V61, P295, DOI 10.1016/j.ijbiomac.2013.07.012
   Erdem A, 2012, ANALYST, V137, P2129, DOI 10.1039/c2an16011k
   Erdem A, 2014, COLLOID SURFACE B, V115, P205, DOI 10.1016/j.colsurfb.2013.11.037
   Fang M, 2010, LANGMUIR, V26, P16771, DOI 10.1021/la102703b
   Ferrer G, 2013, LEUKEMIA LYMPHOMA, V54, P2016, DOI 10.3109/10428194.2012.763123
   Fortunato O, 2014, CELL DEATH DIS, V5, DOI 10.1038/cddis.2014.507
   Ganguly A, 2011, J PHYS CHEM C, V115, P17009, DOI 10.1021/jp203741y
   Georgakilas V, 2012, CHEM REV, V112, P6156, DOI 10.1021/cr3000412
   Guo HL, 2009, ACS NANO, V3, P2653, DOI 10.1021/nn900227d
   Guo S, 2014, ANAL METHODS-UK, V6, P3598, DOI 10.1039/c4ay00345d
   Hizir MS, 2014, ACS APPL MATER INTER, V6, P14772, DOI 10.1021/am504190a
   Hsieh K, 2015, ACCOUNTS CHEM RES, V48, P911, DOI 10.1021/ar500456w
   Hunt EA, 2009, ANAL BIOCHEM, V387, P1, DOI 10.1016/j.ab.2009.01.011
   Inui M, 2010, NAT REV MOL CELL BIO, V11, P252, DOI 10.1038/nrm2868
   Islam MN, 2018, BIOSENS BIOELECTRON, V101, P275, DOI 10.1016/j.bios.2017.09.027
   Janek RP, 1998, LANGMUIR, V14, P3011, DOI 10.1021/la970980+
   Johnson BN, 2012, ANAL CHEM, V84, P10426, DOI 10.1021/ac303055c
   Kilic T, 2015, ELECTROANAL, V27, P317, DOI 10.1002/elan.201400518
   Kilic T, 2012, BIOSENS BIOELECTRON, V38, P195, DOI 10.1016/j.bios.2012.05.031
   Lee DW, 2013, LANGMUIR, V29, P14222, DOI 10.1021/la403124u
   Lei ZB, 2012, ENERG ENVIRON SCI, V5, P6391, DOI 10.1039/c1ee02478g
   Lewis SM, 2005, NUCLEIC ACIDS RES, V33, DOI 10.1093/nar/gni189
   Li W, 2009, ANAL BIOANAL CHEM, V394, P1117, DOI 10.1007/s00216-008-2570-2
   Li Y, 2012, ANAL BIOCHEM, V431, P69, DOI 10.1016/j.ab.2012.09.007
   Liu LZ, 2015, MICROCHIM ACTA, V182, P77, DOI 10.1007/s00604-014-1273-y
   Long DH, 2010, LANGMUIR, V26, P16096, DOI 10.1021/la102425a
   Mati-Baouche N, 2014, EUR POLYM J, V60, P198, DOI 10.1016/j.eurpolymj.2014.09.008
   Miller J. N., 2005, STAT CHEMOMETRICS AN, P213
   Mohammadi H, 2018, ANAL LETT, V51, P411, DOI 10.1080/00032719.2017.1302460
   Muzzarelli RAA, 1973, NATURAL CHELATING PO
   Niyogi S, 2011, J PHYS CHEM LETT, V2, P2487, DOI 10.1021/jz200426d
   Peng XY, 2011, CARBON, V49, P3488, DOI 10.1016/j.carbon.2011.04.047
   Poehlmann C, 2010, ANAL CHEM, V82, P4434, DOI 10.1021/ac100186p
   Ramnani P, 2013, ANAL CHEM, V85, P8061, DOI 10.1021/ac4018346
   Stankovich S, 2007, CARBON, V45, P1558, DOI 10.1016/j.carbon.2007.02.034
   Suginta W, 2013, CHEM REV, V113, P5458, DOI 10.1021/cr300325r
   Sun AL, 2012, ELECTROCHIM ACTA, V65, P64, DOI 10.1016/j.electacta.2012.01.007
   Tran HV, 2014, BIOSENS BIOELECTRON, V62, P25, DOI 10.1016/j.bios.2014.06.014
   Tran HV, 2013, ANAL CHEM, V85, P8469, DOI 10.1021/ac402154z
   Wan Y, 2003, MACROMOL CHEM PHYSIC, V204, P850, DOI 10.1002/macp.200390056
   Wang Y, 2011, NAT NANOTECHNOL, V6, P668, DOI [10.1038/nnano.2011.147, 10.1038/NNANO.2011.147]
   Wanunu M, 2010, NAT NANOTECHNOL, V5, P807, DOI [10.1038/NNANO.2010.202, 10.1038/nnano.2010.202]
   Wen YL, 2012, SCI REP-UK, V2, DOI 10.1038/srep00867
   Wu XY, 2015, ACS APPL MATER INTER, V7, P713, DOI 10.1021/am507059n
   Zhang H, 2014, CARBON, V69, P66, DOI 10.1016/j.carbon.2013.11.059
   Zhang YL, 2009, CHEM COMMUN, P3172, DOI 10.1039/b904579a
   Zhu NN, 2010, BIOSENS BIOELECTRON, V25, P1498, DOI 10.1016/j.bios.2009.11.006
   Zhu XL, 2015, CHEM COMMUN, V51, P10002, DOI 10.1039/c5cc02039e
   Zhu YW, 2011, SCIENCE, V332, P1537, DOI 10.1126/science.1200770
   Zhu YW, 2010, ACS NANO, V4, P1227, DOI 10.1021/nn901689k
NR 63
TC 17
Z9 17
U1 0
U2 60
PU WILEY-V C H VERLAG GMBH
PI WEINHEIM
PA POSTFACH 101161, 69451 WEINHEIM, GERMANY
SN 1040-0397
EI 1521-4109
J9 ELECTROANAL
JI Electroanalysis
PD MAR
PY 2018
VL 30
IS 3
BP 551
EP 560
DI 10.1002/elan.201700663
PG 10
WC Chemistry, Analytical; Electrochemistry
WE Science Citation Index Expanded (SCI-EXPANDED)
SC Chemistry; Electrochemistry
GA FZ0GR
UT WOS:000427246500019
DA 2023-06-30
ER

PT J
AU Huang, JW
   Dong, ZP
   Li, YD
   Li, J
   Wang, J
   Yang, HD
   Li, SW
   Guo, SJ
   Jin, J
   Li, R
AF Huang, Jingwei
   Dong, Zhengping
   Li, Yingdong
   Li, Jing
   Wang, Jia
   Yang, Haidong
   Li, Shuwen
   Guo, Shujing
   Jin, Jun
   Li, Rong
TI High performance non-enzymatic glucose biosensor based on copper
   nanowires-carbon nanotubes hybrid for intracellular glucose study
SO SENSORS AND ACTUATORS B-CHEMICAL
LA English
DT Article
DE Copper nanowire; Multi-walled carbon nanotube; Intracellular; Glucose;
   Non-enzymatic; Electrochemical biosensor
ID ELECTROCHEMICAL DETECTION; POROUS GOLD; NANOPARTICLES; PLATINUM; SENSOR;
   OXIDATION; ELECTRODE; ALKALINE; WELL; NANOSTRUCTURES
AB In order to detect low concentration of glucose in cell sample conveniently, a glucose biosensor with high sensitivity and low detection limit was fabricated by modifying one-dimensional ultra-long Cu nanowires (Cu NWs) and multi-walled carbon nanotubes (MWCNTs) hybrid on the surface of glassy carbon electrode (GCE). Cu NWs with uniform diameter were synthesized by a facile approach in large scale and characterized by scanning electron microscopy (SEM), X-ray diffraction (XRD). The electrocatalytic activity of the as-prepared biosensor towards glucose oxidation was investigated by cyclic voltammetry and amperometric measurement in alkaline media. The results showed that the biosensor exhibited a rapid response time of less than 1 s and high sensitivity of 1995 mu Am M-1 cm(-2) with a wide linear range (up to 3 mM) and low detection limit (0.26 mu M at signal/noise ratio (S/N)= 3). For practical application, the biosensor was successfully applied to detect glucose in serum and study the relationship between the glucose concentrations in cultivated cells and the glucose concentrations in culture mediums, in which the cells were cultivated. All the experiment results showed that the Cu NWs-MWCNTs hybrid had great potential applications in the development of biosensors for enzyme-free detection of low concentration glucose. (C) 2013 Elsevier B.V. All rights reserved.
C1 [Huang, Jingwei; Dong, Zhengping; Li, Jing; Wang, Jia; Yang, Haidong; Li, Shuwen; Guo, Shujing; Jin, Jun; Li, Rong] Lanzhou Univ, Gansu Prov Engn Lab Chem Catalysis, Coll Chem & Chem Engn, Lanzhou 730000, Peoples R China.
   [Li, Yingdong] Gansu Univ Tradit Chinese Med, Inst Integrated Tradit & Western Med, Lanzhou 730000, Peoples R China.
C3 Lanzhou University; Gansu University of Chinese Medicine
RP Jin, J (通讯作者)，Lanzhou Univ, Gansu Prov Engn Lab Chem Catalysis, Coll Chem & Chem Engn, Lanzhou 730000, Peoples R China.
EM jinjun@lzu.edu.cn; liyirong@lzu.edu.cn
OI Huang, Jingwei/0000-0002-0753-4051
FU Fundamental Research Funds for the Central Universities
   [lzujbky-2013-67, lzujbky-2012-68]
FX This research is supported by the Fundamental Research Funds for the
   Central Universities (lzujbky-2013-67, lzujbky-2012-68).
CR Ahmad R, 2012, SENSOR ACTUAT B-CHEM, V174, P195, DOI 10.1016/j.snb.2012.08.011
   Babu TGS, 2010, MICROCHIM ACTA, V169, P49, DOI 10.1007/s00604-010-0306-4
   Carmeliet P, 1998, NATURE, V394, P485, DOI 10.1038/28867
   Cho S, 2007, ELECTROANAL, V19, P2315, DOI 10.1002/elan.200703982
   CLARK LC, 1962, ANN NY ACAD SCI, V102, P29, DOI 10.1111/j.1749-6632.1962.tb13623.x
   Farrell ST, 2004, ELECTROCHIM ACTA, V49, P4497, DOI 10.1016/j.electacta.2004.05.007
   Guascito MR, 2012, ELECTROCHEM COMMUN, V22, P45, DOI 10.1016/j.elecom.2012.05.024
   Jiang F, 2011, ELECTROCHEM COMMUN, V13, P363, DOI 10.1016/j.elecom.2011.01.026
   Jiang LC, 2010, BIOSENS BIOELECTRON, V25, P1402, DOI 10.1016/j.bios.2009.10.038
   Kang XH, 2007, ANAL BIOCHEM, V363, P143, DOI 10.1016/j.ab.2007.01.003
   Li Y, 2007, ELECTROCHEM COMMUN, V9, P981, DOI 10.1016/j.elecom.2006.11.035
   Lu LM, 2012, ANAL CHIM ACTA, V715, P99, DOI 10.1016/j.aca.2011.12.011
   Luo J, 2012, MICROCHIM ACTA, V177, P485, DOI 10.1007/s00604-012-0795-4
   Luo J, 2012, ANAL CHIM ACTA, V709, P47, DOI 10.1016/j.aca.2011.10.025
   Meng L, 2009, ANAL CHEM, V81, P7271, DOI 10.1021/ac901005p
   Mohl M, 2010, LANGMUIR, V26, P16496, DOI 10.1021/la101385e
   Nie HG, 2011, BIOSENS BIOELECTRON, V30, P28, DOI 10.1016/j.bios.2011.08.022
   Park S, 2003, ANAL CHEM, V75, P3046, DOI 10.1021/ac0263465
   Ren J, 2012, SENSOR ACTUAT B-CHEM, V163, P115, DOI 10.1016/j.snb.2012.01.017
   Sun F, 2011, ELECTROANAL, V23, P395, DOI 10.1002/elan.201000391
   Tominaga M, 2005, ELECTROCHEM COMMUN, V7, P189, DOI 10.1016/j.elecom.2004.12.006
   Torto N, 1999, J ELECTROANAL CHEM, V464, P252, DOI 10.1016/S0022-0728(99)00041-8
   Umar A, 2009, ELECTROCHEM COMMUN, V11, P278, DOI 10.1016/j.elecom.2008.11.027
   Wang J, 2008, CHEM REV, V108, P814, DOI 10.1021/cr068123a
   WILSON R, 1992, BIOSENS BIOELECTRON, V7, P165, DOI 10.1016/0956-5663(92)87013-F
   Wu HX, 2010, ELECTROCHIM ACTA, V55, P3734, DOI 10.1016/j.electacta.2010.02.017
   Xia Y, 2011, BIOSENS BIOELECTRON, V26, P3555, DOI 10.1016/j.bios.2011.01.044
   Xiao XY, 2011, BIOSENS BIOELECTRON, V26, P3641, DOI 10.1016/j.bios.2011.02.020
   Xu Q, 2012, SENSOR ACTUAT B-CHEM, V173, P716, DOI 10.1016/j.snb.2012.07.071
   Yang JA, 2010, BIOSENS BIOELECTRON, V26, P279, DOI 10.1016/j.bios.2010.06.014
   Yang MH, 2006, BIOSENS BIOELECTRON, V21, P1125, DOI 10.1016/j.bios.2005.04.009
   Yang ZY, 2012, ANAL METHODS-UK, V4, P1924, DOI 10.1039/c2ay25283j
   Zhang XJ, 2008, J PHYS CHEM C, V112, P8856, DOI 10.1021/jp800694x
   Zhang YC, 2012, BIOSENS BIOELECTRON, V31, P426, DOI 10.1016/j.bios.2011.11.006
   Zhao YX, 2013, ANALYST, V138, P559, DOI 10.1039/c2an36446h
   Zhou XM, 2012, SENSOR ACTUAT B-CHEM, V168, P1, DOI 10.1016/j.snb.2011.12.012
   Zhu JH, 2011, RSC ADV, V1, P1020, DOI 10.1039/c1ra00280e
NR 37
TC 85
Z9 86
U1 4
U2 160
PU ELSEVIER SCIENCE SA
PI LAUSANNE
PA PO BOX 564, 1001 LAUSANNE, SWITZERLAND
SN 0925-4005
J9 SENSOR ACTUAT B-CHEM
JI Sens. Actuator B-Chem.
PD JUN
PY 2013
VL 182
BP 618
EP 624
DI 10.1016/j.snb.2013.03.065
PG 7
WC Chemistry, Analytical; Electrochemistry; Instruments & Instrumentation
WE Science Citation Index Expanded (SCI-EXPANDED)
SC Chemistry; Electrochemistry; Instruments & Instrumentation
GA 151VP
UT WOS:000319488800084
DA 2023-06-30
ER

PT J
AU Foroughi, MM
   Jahani, S
AF Foroughi, Mohammad Mehdi
   Jahani, Shohreh
TI (???????)???????Investigation of a high-sensitive electrochemical DNA
   biosensor for determination of Idarubicin and studies of DNA-binding
   properties
SO MICROCHEMICAL JOURNAL
LA English
DT Article
DE Idarubicin; Biosensor; Multi-spectroscopic analysis
ID ANTICANCER DRUG IDARUBICIN; MODIFIED GLASSY-CARBON; PARTICLE MESH EWALD;
   CLOVER-LIKE FACES; MOLECULAR-DYNAMICS; SENSOR; PERFORMANCE; ELECTRODE;
   LA2O3; NANOSTRUCTURES
AB Serious efforts have always been made to detect DNA molecules by fast, cost-effective, and susceptible instruments and clarify changes in DNA structure exposed to chemotherapy medicines. Accordingly, the present study endeavored to introduce a novel DNA biosensor fabricated by surface modification of pencil graphite electrodes using polypyrrole/La(2)O(3 )nanoparticles@snowflake-like Cu2S nanostructure composite, or PP/La2O3NP@SF-L Cu2S NS composites, to detect ds-DNA molecules and Idarubicin (IDA). To prepare the proposed DNA biosensor, the ds-DNA was immobilized on the PP/La2O3 NP@SF-L Cu2S NS/PGE surface. IDA was detected electrochemically using differential pulse voltammetry (DPV). Subsequently, ultra-high sensitivity was reported for the biosensor of ds-DNA/PP/La2O3 NP@SF-L Cu2S NS/PGE towards the IDA so that the obtained limit of detection (LOD) was 1.3 nM with the linear range between 0.01 and 500.0 mu M. The active reaction sites and admirable electrochemical activity associated with the nanocomposites were probably responsible for the excellent efficiency of the proposed biosensor, which accelerates electron transfer on the electrode surface and intensifies ds-DNA immobilization. The binding properties of IDA and DNA were investigated by molecular dynamic simulation (MDS), molecular docking (MD), and multi-spectroscopic analysis.
C1 [Foroughi, Mohammad Mehdi] Islamic Azad Univ, Dept Chem, Kerman Branch, Kerman, Iran.
   [Jahani, Shohreh] Bam Univ Med Sci, Noncommunicable Dis Res Ctr, Bam, Iran.
C3 Islamic Azad University
RP Foroughi, MM (通讯作者)，Islamic Azad Univ, Dept Chem, Kerman Branch, Kerman, Iran.
EM foroughi@iauk.ac.ir
RI Foroughi, Mohammad Mehi/AAY-4244-2021; Foroughi,
   Mohammadmehdi/AAE-5000-2022
OI Foroughi, Mohammad Mehi/0000-0001-9658-0764; Foroughi,
   Mohammadmehdi/0000-0001-9658-0764
CR Arkan E, 2017, J ELECTROANAL CHEM, V801, P480, DOI 10.1016/j.jelechem.2017.08.034
   BEIJER L, 1993, J GEN MICROBIOL, V139, P349, DOI 10.1099/00221287-139-2-349
   Bolat G, 2020, MICROCHEM J, V159, DOI 10.1016/j.microc.2020.105426
   Chen G, 2012, MICROELECTRON RELIAB, V52, P1660, DOI 10.1016/j.microrel.2012.03.022
   Chen X, 2019, ACS APPL MATER INTER, V11, P33188, DOI 10.1021/acsami.9b07891
   Chen YB, 2008, CHEM-EUR J, V14, P11069, DOI 10.1002/chem.200801447
   DARDEN T, 1993, J CHEM PHYS, V98, P10089, DOI 10.1063/1.464397
   Dehdashtian S, 2019, IEEE SENS J, V19, P11739, DOI 10.1109/JSEN.2019.2937400
   Deng YH, 2020, RSC ADV, V10, P22891, DOI 10.1039/d0ra03436c
   Dogan-Topal B, 2011, ELECTROCHIM ACTA, V56, P4433, DOI 10.1016/j.electacta.2011.01.066
   Dogan-Topal B, 2011, TALANTA, V83, P780, DOI 10.1016/j.talanta.2010.10.049
   Duan YJ, 2022, COMPOS COMMUN, V31, DOI 10.1016/j.coco.2022.101106
   Erdem A, 2018, ELECTROANAL, V30, P67, DOI 10.1002/elan.201700462
   Ertas N, 2015, BIOSENS BIOELECTRON, V70, P345, DOI 10.1016/j.bios.2015.03.055
   ESSMANN U, 1995, J CHEM PHYS, V103, P8577, DOI 10.1063/1.470117
   Fathabadi MV, 2020, J ELECTROCHEM SOC, V167, DOI 10.1149/1945-7111/ab6446
   Fathi Z, 2020, ANAL BIOANAL CHEM, V412, P1011, DOI 10.1007/s00216-019-02326-8
   Foroughi MM, 2021, CERAM INT, V47, P19727, DOI 10.1016/j.ceramint.2021.03.311
   Foroughi MM, 2021, RSC ADV, V11, P17514, DOI 10.1039/d1ra01372f
   Foroughi MM, 2017, J MATER SCI-MATER EL, V28, P1359, DOI 10.1007/s10854-016-5668-x
   Hasanzadeh M, 2016, MAT SCI ENG C-MATER, V61, P1002, DOI 10.1016/j.msec.2015.12.020
   Hatamluyi B, 2018, ELECTROANAL, V30, P1651, DOI 10.1002/elan.201800014
   Hess B, 1997, J COMPUT CHEM, V18, P1463, DOI 10.1002/(SICI)1096-987X(199709)18:12<1463::AID-JCC4>3.0.CO;2-H
   Hess B, 2008, J CHEM THEORY COMPUT, V4, P435, DOI 10.1021/ct700301q
   HOOVER WG, 1985, PHYS REV A, V31, P1695, DOI 10.1103/PhysRevA.31.1695
   Hu Q, 2003, J PHARMACEUT BIOMED, V31, P679, DOI 10.1016/S0731-7085(02)00681-7
   Hu XF, 2021, BIOSENS BIOELECTRON, V182, DOI 10.1016/j.bios.2021.113188
   Jahani S, 2018, ANAL BIOANAL ELECTRO, V10, P739
   Kabir H, 2018, APPL PHYS A-MATER, V124, DOI 10.1007/s00339-018-2246-5
   Kaewjaeng S, 2019, RADIAT PHYS CHEM, V160, P41, DOI 10.1016/j.radphyschem.2019.03.018
   Kara HES, 2014, BIOELECTROCHEMISTRY, V99, P17, DOI 10.1016/j.bioelechem.2014.06.002
   Karimi-Maleh H, 2022, CHEMOSPHERE, V291, DOI 10.1016/j.chemosphere.2021.132928
   Kaya SI, 2020, SCI REP-UK, V10, DOI 10.1038/s41598-020-68055-6
   Khan MM, 2014, J MATER CHEM A, V2, P637, DOI 10.1039/c3ta14052k
   Khodadadi A, 2019, SENSOR ACTUAT B-CHEM, V284, P568, DOI 10.1016/j.snb.2018.12.164
   Khoder R, 2020, MAT SCI ENG C-MATER, V108, DOI 10.1016/j.msec.2019.110371
   Kurbanoglu S, 2013, ELECTROANAL, V25, P1473, DOI 10.1002/elan.201300048
   Lee JW, 2015, ECS SOLID STATE LETT, V4, pR13, DOI 10.1149/2.0021503ssl
   Li HL, 2018, APPL PHYS LETT, V113, DOI 10.1063/1.5053844
   Li Y, 2017, ELECTROCHIM ACTA, V241, P395, DOI 10.1016/j.electacta.2017.04.175
   Li Z, 2012, J NAT GAS CHEM, V21, P360, DOI 10.1016/S1003-9953(11)60377-0
   Liu W, 2021, ADV MATER INTERFACES, V8, DOI 10.1002/admi.202001978
   Maaref H, 2018, ANAL BIOANAL ELECTRO, V10, P1080
   Maudens KE, 2009, J CHROMATOGR B, V877, P3907, DOI 10.1016/j.jchromb.2009.09.044
   Nia NA, 2021, TALANTA, V222, DOI 10.1016/j.talanta.2020.121563
   Niroomand S, 2017, J MOL STRUCT, V1130, P940, DOI 10.1016/j.molstruc.2016.10.076
   NOSE S, 1984, MOL PHYS, V52, P255, DOI 10.1080/00268978400101201
   NOSE S, 1983, MOL PHYS, V50, P1055, DOI 10.1080/00268978300102851
   PARRINELLO M, 1981, J APPL PHYS, V52, P7182, DOI 10.1063/1.328693
   Qi HC, 2022, ANAL CHEM, V94, P2812, DOI 10.1021/acs.analchem.1c04296
   Sajan CP, 2016, NANO RES, V9, P3, DOI 10.1007/s12274-015-0919-3
   Salinas D, 2018, J ENERGY CHEM, V27, P565, DOI 10.1016/j.jechem.2017.11.003
   Setoudeh N, 2020, J ELECTROANAL CHEM, V863, DOI 10.1016/j.jelechem.2020.114045
   Sheng XL, 2022, ELECTROCHIM ACTA, V407, DOI 10.1016/j.electacta.2022.139892
   Soleimani S, 2020, SENS BIO-SENS RES, V29, DOI 10.1016/j.sbsr.2020.100366
   Sottani C, 2004, RAPID COMMUN MASS SP, V18, P2426, DOI 10.1002/rcm.1642
   Steffen C., 2010, J COMPUT CHEM, V31, P2967
   Sun JZ, 2022, NANO RES, V15, P3653, DOI 10.1007/s12274-021-3967-x
   Tig GA, 2016, TALANTA, V154, P312, DOI 10.1016/j.talanta.2016.03.049
   Van der Spoel D, 2005, J COMPUT CHEM, V26, P1701, DOI 10.1002/jcc.20291
   Wang JM, 2006, J MOL GRAPH MODEL, V25, P247, DOI 10.1016/j.jmgm.2005.12.005
   Yadav AA, 2017, J ALLOY COMPD, V723, P880, DOI 10.1016/j.jallcom.2017.06.223
   Ye MD, 2014, ADV ENERGY MATER, V4, DOI 10.1002/aenm.201301564
   Zhan FP, 2021, MICROCHEM J, V164, DOI 10.1016/j.microc.2021.106079
   Zhang QY, 2014, CRYSTENGCOMM, V16, P8334, DOI 10.1039/c4ce00852a
NR 65
TC 28
Z9 28
U1 4
U2 15
PU ELSEVIER
PI AMSTERDAM
PA RADARWEG 29, 1043 NX AMSTERDAM, NETHERLANDS
SN 0026-265X
EI 1095-9149
J9 MICROCHEM J
JI Microchem J.
PD AUG
PY 2022
VL 179
AR 107546
DI 10.1016/j.microc.2022.107546
EA MAY 2022
PG 10
WC Chemistry, Analytical
WE Science Citation Index Expanded (SCI-EXPANDED)
SC Chemistry
GA 1R7OD
UT WOS:000803554300007
DA 2023-06-30
ER

PT J
AU Tokel, O
   Inci, F
   Demirci, U
AF Tokel, Onur
   Inci, Fatih
   Demirci, Utkan
TI Advances in Plasmonic Technologies for Point of Care Applications
SO CHEMICAL REVIEWS
LA English
DT Review
ID LABEL-FREE DETECTION; RESONANCE IMAGING MEASUREMENTS; SELF-ASSEMBLED
   MONOLAYERS; PROSTATE-SPECIFIC ANTIGEN; ON-A-CHIP; REFLECTOMETRIC
   INTERFERENCE SPECTROSCOPY; ELECTROCHEMICAL IMPEDANCE SPECTROSCOPY;
   PHOTONIC CRYSTAL BIOSENSOR; SINGLE-MOLECULE DETECTION; RNA APTAMER
   MICROARRAYS
C1 [Tokel, Onur; Inci, Fatih; Demirci, Utkan] Harvard Univ, Sch Med, Brigham & Womens Hosp, Demirci Bioacoust MEMS Med BAMM Lab,Dept Med, Cambridge, MA 02139 USA.
   [Demirci, Utkan] Harvard Univ, Sch Med, Brigham & Womens Hosp, Div Infect Dis, Boston, MA 02115 USA.
   [Demirci, Utkan] Harvard MIT Hlth Sci & Technol, Cambridge, MA 02139 USA.
   [Inci, Fatih; Demirci, Utkan] Stanford Univ, Sch Med, Canary Ctr Stanford Canc Early Detect, Demirci Bioacoust MEMS Med BAMM Lab, Palo Alto, CA 94304 USA.
   [Tokel, Onur] Bilkent Univ, Ultrafast Opt & Lasers Grp, Dept Phys, TR-06800 Ankara, Turkey.
C3 Harvard University; Brigham & Women's Hospital; Harvard University;
   Brigham & Women's Hospital; Harvard Medical School; Harvard University;
   Stanford University; Ihsan Dogramaci Bilkent University
RP Demirci, U (通讯作者)，Harvard Univ, Sch Med, Brigham & Womens Hosp, Demirci Bioacoust MEMS Med BAMM Lab,Dept Med, Cambridge, MA 02139 USA.
EM utkan@stanford.edu
RI Tokel, Onur/R-3604-2019; Inci, Fatih/AAD-4934-2021
OI Tokel, Onur/0000-0003-1586-4349; Inci, Fatih/0000-0002-9918-5038
FU NIH [RO1 AI093282, RO1 AI081534, U54EB15408, R21 AI087107]; Brigham and
   Women's Hospital (BWH) Biomedical Research Institute Translatable
   Technologies & Care Innovation Award
FX We would like to acknowledge NIH RO1 AI093282, NIH RO1 AI081534, NIH
   U54EB15408, and NIH R21 AI087107. We also thank Brigham and Women's
   Hospital (BWH) Biomedical Research Institute Translatable Technologies &
   Care Innovation Award. We would also like to thank the illustrators,
   Yusuf Yesil for table of content figure and Simin Ecem Yildiz for Figure
   4.
CR Abbas A, 2011, BIOSENS BIOELECTRON, V26, P1815, DOI 10.1016/j.bios.2010.09.030
   Abdulhalim I, 2008, ELECTROMAGNETICS, V28, DOI 10.1080/02726340801921650
   Ahn CH, 2004, P IEEE, V92, P154, DOI 10.1109/JPROC.2003.820548
   Aksu S, 2010, NANO LETT, V10, P2511, DOI 10.1021/nl101042a
   Alyassin MA, 2009, LAB CHIP, V9, P3364, DOI 10.1039/b911882a
   *AM CANC SOC, GLOB CANC FACTS FIG
   Arlett JL, 2011, NAT NANOTECHNOL, V6, P203, DOI 10.1038/nnano.2011.44
   Armani AM, 2007, SCIENCE, V317, P783, DOI 10.1126/science.1145002
   Baciu CL, 2008, NANO LETT, V8, P1724, DOI 10.1021/nl080805l
   BAIN CD, 1989, J AM CHEM SOC, V111, P321, DOI 10.1021/ja00183a049
   Bantz KC, 2011, PHYS CHEM CHEM PHYS, V13, P11551, DOI 10.1039/c0cp01841d
   Barhoumi A, 2008, J AM CHEM SOC, V130, P5523, DOI 10.1021/ja800023j
   Barnes WL, 2003, NATURE, V424, P824, DOI 10.1038/nature01937
   Baute J, 2008, CRIT REV BIOCHEM MOL, V43, P239, DOI [10.1080/10409230802309905, 10.1080/10409230802309905 ]
   Beeram SR, 2009, J AM CHEM SOC, V131, P11689, DOI 10.1021/ja904387j
   Berggren C, 2001, ELECTROANAL, V13, P173, DOI 10.1002/1521-4109(200103)13:3<173::AID-ELAN173>3.0.CO;2-B
   Bhushan B, 2003, J VAC SCI TECHNOL B, V21, P2262, DOI 10.1116/1.1627336
   BINNIG G, 1986, PHYS REV LETT, V56, P930, DOI 10.1103/PhysRevLett.56.930
   Black MH, 2000, CLIN CANCER RES, V6, P467
   BRAWER MK, 1989, WORLD J UROL, V7, P7, DOI 10.1007/BF01576837
   Brockman JM, 1999, J AM CHEM SOC, V121, P8044, DOI 10.1021/ja991608e
   Brockman JM, 2000, ANNU REV PHYS CHEM, V51, P41, DOI 10.1146/annurev.physchem.51.1.41
   Brolo AG, 2012, NAT PHOTONICS, V6, P709, DOI 10.1038/nphoton.2012.266
   Burg TP, 2007, NATURE, V446, P1066, DOI 10.1038/nature05741
   Byun KM, 2007, APPL OPTICS, V46, P5703, DOI 10.1364/AO.46.005703
   Caldwell JD, 2011, ACS NANO, V5, P4046, DOI 10.1021/nn200636t
   Campbell CT, 2007, BIOMATERIALS, V28, P2380, DOI 10.1016/j.biomaterials.2007.01.047
   Chackerian B, 2004, J VIROL, V78, P4037, DOI 10.1128/JVI.78.8.4037-4047.2004
   Chaki NK, 2001, P INDIAN AS-CHEM SCI, V113, P659
   Chan LL, 2007, APOPTOSIS, V12, P1061, DOI 10.1007/s10495-006-0031-y
   Chang B. Y., 2010, ANN REV ANAL CHEM, V3
   Cheng XH, 2007, JAIDS-J ACQ IMM DEF, V45, P257
   Cheng XH, 2007, LAB CHIP, V7, P170, DOI 10.1039/b612966h
   Cheng X, 2007, LAB CHIP, V7, P746, DOI 10.1039/b705082h
   Chevaliez S, 2008, J CLIN MICROBIOL, V46, P1716, DOI 10.1128/JCM.01248-07
   Chien FC, 2004, BIOSENS BIOELECTRON, V20, P633, DOI 10.1016/j.bios.2004.03.014
   Chin CD, 2007, LAB CHIP, V7, P41, DOI 10.1039/b611455e
   Chinowsky TM, 2007, BIOSENS BIOELECTRON, V22, P2268, DOI 10.1016/j.bios.2006.11.026
   Chivers CE, 2010, NAT METHODS, V7, P391, DOI [10.1038/NMETH.1450, 10.1038/nmeth.1450]
   Cho JW, 2008, COLLOID SURFACE A, V313, P655, DOI 10.1016/j.colsurfa.2007.05.057
   Choi HW, 2011, ANAL METHODS-UK, V3, P1366, DOI 10.1039/c0ay00762e
   Chung PY, 2010, APPL PHYS LETT, V96, DOI 10.1063/1.3460273
   Cooper MA, 2004, J MOL RECOGNIT, V17, P286, DOI 10.1002/jmr.675
   Corne C, 2008, ANALYST, V133, P1036, DOI 10.1039/b801086b
   Ctyroky J, 1999, SENSOR ACTUAT B-CHEM, V54, P66, DOI 10.1016/S0925-4005(98)00328-1
   Cuiffi J., 2010, 26 SO BIOM ENG C SBE, V32
   Cunningham BT, 2010, JALA-J LAB AUTOM, V15, P120, DOI 10.1016/j.jala.2009.10.009
   D'Agata R, 2008, CHEMBIOCHEM, V9, P2067, DOI 10.1002/cbic.200800310
   Daar AS, 2002, NAT GENET, V32, P229, DOI 10.1038/ng1002-229
   Dahlin AB, 2008, ADV MATER, V20, P1436, DOI 10.1002/adma.200701697
   Dahlin AB, 2013, NANOPHOTONICS-BERLIN, V2, P83, DOI 10.1515/nanoph-2012-0026
   Dharuman V, 2005, BIOSENS BIOELECTRON, V21, P645, DOI 10.1016/j.bios.2004.12.020
   Diamandis EP, 1998, TRENDS ENDOCRIN MET, V9, P310, DOI 10.1016/S1043-2760(98)00082-4
   Diamond J., 2005, GUNS GERMS STEEL FAT
   Diaz-Mochon JJ, 2007, CHEM SOC REV, V36, P449, DOI 10.1039/b511848b
   Dittrich PS, 2006, NAT REV DRUG DISCOV, V5, P210, DOI 10.1038/nrd1985
   Dostalek J, 2001, SENSOR ACTUAT B-CHEM, V76, P8, DOI 10.1016/S0925-4005(01)00559-7
   Duan RQ, 2012, NEOPLASMA, V59, P348, DOI 10.4149/neo_2012_045
   Dugas V., 2010, SURFACE SENSITIZATIO
   Durmus NG, 2012, INT J NANOMED, V7, P537, DOI 10.2147/IJN.S27957
   Eftekhari F, 2009, ANAL CHEM, V81, P4308, DOI 10.1021/ac900221y
   El-Sayed IH, 2005, NANO LETT, V5, P829, DOI 10.1021/nl050074e
   Elghanian R, 1997, SCIENCE, V277, P1078, DOI 10.1126/science.277.5329.1078
   Endo T, 2005, ANAL CHEM, V77, P6976, DOI 10.1021/ac0513459
   Endo T, 2006, ANAL CHEM, V78, P6465, DOI 10.1021/ac0608321
   Englebienne P, 1998, ANALYST, V123, P1599, DOI 10.1039/a804010i
   Escobedo C, 2013, LAB CHIP, V13, P2445, DOI 10.1039/c3lc50107h
   Escobedo C, 2012, NANO LETT, V12, P1592, DOI 10.1021/nl204504s
   Eustis S, 2006, CHEM SOC REV, V35, P209, DOI 10.1039/b514191e
   Fan MK, 2012, LAB CHIP, V12, P1554, DOI 10.1039/c2lc20648j
   Fan XD, 2008, ANAL CHIM ACTA, V620, P8, DOI 10.1016/j.aca.2008.05.022
   Fang S, 2005, ANAL CHEM, V77, P6528, DOI 10.1021/ac051283m
   Fang SP, 2006, J AM CHEM SOC, V128, P14044, DOI 10.1021/ja065223p
   Fechner P, 2011, ANAL BIOANAL CHEM, V400, P729, DOI 10.1007/s00216-011-4720-1
   Feltis BN, 2008, BIOSENS BIOELECTRON, V23, P1131, DOI 10.1016/j.bios.2007.11.005
   Fernandez F, 2010, BIOSENS BIOELECTRON, V26, P1231, DOI 10.1016/j.bios.2010.06.012
   Feuz L, 2010, ACS NANO, V4, P2167, DOI 10.1021/nn901457f
   Fischer M. J. E., 2010, AMINE COUPLING EDC N
   Fritz J, 2000, SCIENCE, V288, P316, DOI 10.1126/science.288.5464.316
   Fu E, 2004, REV SCI INSTRUM, V75, P2300, DOI 10.1063/1.1764608
   Fu E, 2003, REV SCI INSTRUM, V74, P3182, DOI 10.1063/1.1574603
   Gallegos D, 2013, LAB CHIP, V13, P2124, DOI 10.1039/c3lc40991k
   Gan W, 2011, ANGEW CHEM INT EDIT, V50, P6622, DOI 10.1002/anie.201101430
   Gao HW, 2006, NANO LETT, V6, P2104, DOI 10.1021/nl061670r
   Gao YK, 2011, ACS NANO, V5, P9836, DOI 10.1021/nn2034204
   Gauvreau B, 2007, OPT EXPRESS, V15, P11413, DOI 10.1364/OE.15.011413
   Gervais L, 2011, ADV MATER, V23, pH151, DOI 10.1002/adma.201100464
   Goodrich TT, 2004, ANAL CHEM, V76, P6173, DOI 10.1021/ac0490898
   Goodrich TT, 2004, J AM CHEM SOC, V126, P4086, DOI 10.1021/ja039823p
   Gordon R, 2008, ACCOUNTS CHEM RES, V41, P1049, DOI 10.1021/ar800074d
   Guo YB, 2012, ACS NANO, V6, P381, DOI 10.1021/nn203733t
   Gurkan UA, 2012, ADV HEALTHC MATER, V1, P661, DOI 10.1002/adhm.201200009
   Gurkan UA, 2011, LAB CHIP, V11, P3979, DOI 10.1039/c1lc20487d
   Haes AJ, 2004, EXPERT REV MOL DIAGN, V4, P527, DOI 10.1586/14737159.4.4.527
   Haes AJ, 2005, J AM CHEM SOC, V127, P2264, DOI 10.1021/ja044087q
   Hall WP, 2008, J AM CHEM SOC, V130, P5836, DOI 10.1021/ja7109037
   Han XX, 2009, ANAL BIOANAL CHEM, V394, P1719, DOI 10.1007/s00216-009-2702-3
   Hanel C, 2002, ANAL BIOANAL CHEM, V372, P91, DOI 10.1007/s00216-001-1197-3
   Hassani A, 2006, OPT EXPRESS, V14, P11616, DOI 10.1364/OE.14.011616
   Haynes CL, 2001, J PHYS CHEM B, V105, P5599, DOI 10.1021/jp010657m
   Herzog G, 2007, ANALYST, V132, P615, DOI 10.1039/b701472d
   Hoa XD, 2007, BIOSENS BIOELECTRON, V23, P151, DOI 10.1016/j.bios.2007.07.001
   Homola J, 1999, SENSOR ACTUAT B-CHEM, V54, P3, DOI 10.1016/S0925-4005(98)00321-9
   Homola J, 1999, SENSOR ACTUAT B-CHEM, V54, P16, DOI 10.1016/S0925-4005(98)00322-0
   Homola J, 2005, METHODS, V37, P26, DOI 10.1016/j.ymeth.2005.05.003
   Homola J, 2006, SPRINGER SER CHEM SE, V4, P45, DOI 10.1007/5346_014
   Homola J, 2008, CHEM REV, V108, P462, DOI 10.1021/cr068107d
   Hong JW, 2004, NAT BIOTECHNOL, V22, P435, DOI 10.1038/nbt951
   Hostetler MJ, 1999, LANGMUIR, V15, P3782, DOI 10.1021/la981598f
   Howarter JA, 2006, LANGMUIR, V22, P11142, DOI 10.1021/la061240g
   Huang CJ, 2009, BIOMED MICRODEVICES, V11, P893, DOI 10.1007/s10544-009-9306-8
   Hutter E, 2003, J PHYS CHEM B, V107, P6497, DOI 10.1021/jp0342834
   Hutter E, 2004, ADV MATER, V16, P1685, DOI 10.1002/adma.200400271
   Im H, 2012, ANAL CHEM, V84, P1941, DOI 10.1021/ac300070t
   Im H, 2009, ANAL CHEM, V81, P2854, DOI 10.1021/ac802276x
   Inci F, 2013, ACS NANO, V7, P4733, DOI 10.1021/nn3036232
   Inoshima Y, 1999, CLIN DIAGN LAB IMMUN, V6, P388, DOI 10.1128/CDLI.6.3.388-391.1999
   Ivnitski D, 1999, BIOSENS BIOELECTRON, V14, P599, DOI 10.1016/S0956-5663(99)00039-1
   Jensen TR, 2000, J PHYS CHEM B, V104, P10549, DOI 10.1021/jp002435e
   Jeong HJ, 2009, MACROMOL RAPID COMM, V30, P1109, DOI 10.1002/marc.200900205
   Jin RC, 2003, NATURE, V425, P487, DOI 10.1038/nature02020
   Joannopoulos JD, 2008, PHOTONIC CRYSTALS: MOLDING THE FLOW OF LIGHT, 2ND EDITION, P1
   Jonsson MP, 2007, NANO LETT, V7, P3462, DOI 10.1021/nl072006t
   Jordan CE, 1997, ANAL CHEM, V69, P1449, DOI 10.1021/ac961012z
   Jordan CE, 1997, ANAL CHEM, V69, P4939, DOI 10.1021/ac9709763
   Jung LS, 2000, LANGMUIR, V16, P9421, DOI 10.1021/la000144r
   Jung LS, 1998, LANGMUIR, V14, P5636, DOI 10.1021/la971228b
   Kafka J, 2008, ELECTROCHIM ACTA, V53, P7467, DOI 10.1016/j.electacta.2008.01.031
   Kanda V, 2004, ANAL CHEM, V76, P7257, DOI 10.1021/ac049318q
   Kelly KL, 2003, J PHYS CHEM B, V107, P668, DOI 10.1021/jp026731y
   Kim DK, 2008, ANAL BIOCHEM, V379, P1, DOI 10.1016/j.ab.2008.04.029
   Kim DK, 2007, ANAL CHEM, V79, P1855, DOI 10.1021/ac061909o
   Kim YG, 2009, BIOSENS BIOELECTRON, V25, P253, DOI 10.1016/j.bios.2009.06.023
   Kneipp K, 1997, PHYS REV LETT, V78, P1667, DOI 10.1103/PhysRevLett.78.1667
   KRETSCHM.E, 1968, Z NATURFORSCH PT A, VA 23, P2135, DOI 10.1515/zna-1968-1247
   Kurita R, 2006, ANAL CHEM, V78, P5525, DOI 10.1021/ac060480y
   Kurneria T, 2012, BIOSENS BIOELECTRON, V35, P167, DOI 10.1016/j.bios.2012.02.038
   KUROSAWA K, 1986, PHYS REV B, V33, P789, DOI 10.1103/PhysRevB.33.789
   Kyo M, 2005, ANAL CHEM, V77, P7115, DOI 10.1021/ac050884a
   Lakshmipriya T, 2013, ANALYST, V138, P2863, DOI 10.1039/c3an00298e
   Lambert AG, 2000, LANGMUIR, V16, P8377, DOI 10.1021/la0004202
   Leach J, 2006, LAB CHIP, V6, P735, DOI 10.1039/b601886f
   LEE GU, 1994, LANGMUIR, V10, P354, DOI 10.1021/la00014a003
   Lee HJ, 2005, ANAL CHEM, V77, P7832, DOI 10.1021/ac0516180
   Lee HJ, 2005, ANAL CHEM, V77, P5096, DOI 10.1021/ac050815w
   Lee HJ, 2001, ANAL CHEM, V73, P5525, DOI 10.1021/ac010762s
   Lee HJ, 2006, ANAL CHEM, V78, P6504, DOI 10.1021/ac060881d
   Lee HJ, 2006, LANGMUIR, V22, P5241, DOI 10.1021/la060223o
   Lee KH, 2007, BIOSENS BIOELECTRON, V23, P466, DOI 10.1016/j.bios.2007.05.007
   Lee MH, 2007, SMALL, V3, P2029, DOI 10.1002/smll.200700499
   Lee M, 2007, OPT EXPRESS, V15, P4530, DOI 10.1364/OE.15.004530
   Lee M, 2013, LANGMUIR, V29, P9967, DOI 10.1021/la401611v
   Lee SW, 2011, ACS NANO, V5, P897, DOI 10.1021/nn102041m
   Lee SH, 2012, LAB CHIP, V12, P3882, DOI 10.1039/c2lc40455a
   Lee Won Gu, 2010, Adv Drug Deliv Rev, V62, P449, DOI 10.1016/j.addr.2009.11.016
   Lee YK, 2013, NPG ASIA MATER, V5, DOI 10.1038/am.2013.13
   Lee Y, 2012, APPL PHYS LETT, V101, DOI 10.1063/1.4738890
   Lesuffleur A, 2007, APPL PHYS LETT, V90, DOI 10.1063/1.2747668
   Li Y., 2013, ANAL CHEM, V85, P4129, DOI [DOI: 10.1021/ac4002657., DOI 10.1021/AC4002657]
   Li Y, 2007, ANAL CHEM, V79, P1082, DOI 10.1021/ac061849m
   Li Y, 2006, NUCLEIC ACIDS RES, V34, P6416, DOI 10.1093/nar/gkl738
   Lin VSY, 1997, SCIENCE, V278, P840, DOI 10.1126/science.278.5339.840
   Lindquist NC, 2009, LAB CHIP, V9, P382, DOI 10.1039/b816735d
   Lisdat F, 2008, ANAL BIOANAL CHEM, V391, P1555, DOI 10.1007/s00216-008-1970-7
   Liu GL, 2005, OPT EXPRESS, V13, P8520, DOI 10.1364/OPEX.13.008520
   Liu YL, 2009, LAB CHIP, V9, P1033, DOI 10.1039/b820985e
   London G, 2013, ORG BIOMOL CHEM, V11, P3477, DOI 10.1039/c3ob40276b
   Lopez CA, 2011, BIOSENS BIOELECTRON, V26, P3432, DOI 10.1016/j.bios.2011.01.019
   Love JC, 2005, CHEM REV, V105, P1103, DOI 10.1021/cr0300789
   Luo YQ, 2008, LAB CHIP, V8, P694, DOI 10.1039/b800606g
   Maalouf R, 2007, ANAL CHEM, V79, P4879, DOI 10.1021/ac070085n
   Mabey D, 2004, NAT REV MICROBIOL, V2, P231, DOI 10.1038/nrmicro841
   MacDonald MP, 2004, J BIOL REG HOMEOS AG, V18, P200
   Maerkl SJ, 2009, P NATL ACAD SCI USA, V106, P18650, DOI 10.1073/pnas.0907688106
   Maria J, 2009, J PHYS CHEM C, V113, P10493, DOI 10.1021/jp9024552
   Marinakos SM, 2007, ANAL CHEM, V79, P5278, DOI 10.1021/ac0706527
   Mayer KM, 2011, CHEM REV, V111, P3828, DOI 10.1021/cr100313v
   McFarland AD, 2003, NANO LETT, V3, P1057, DOI 10.1021/nl034372s
   McPhillips J, 2010, ACS NANO, V4, P2210, DOI 10.1021/nn9015828
   Mock JJ, 2003, NANO LETT, V3, P485, DOI 10.1021/nl0340475
   Monat C, 2007, NAT PHOTONICS, V1, P106, DOI 10.1038/nphoton.2006.96
   Moon S, 2011, PLOS ONE, V6, DOI 10.1371/journal.pone.0021409
   Moon S, 2009, BIOSENS BIOELECTRON, V24, P3208, DOI 10.1016/j.bios.2009.03.037
   MOY VT, 1994, SCIENCE, V266, P257, DOI 10.1126/science.7939660
   Muller DJ, 2008, NAT NANOTECHNOL, V3, P261, DOI 10.1038/nnano.2008.100
   Mukhopadhyay R, 2005, NANO LETT, V5, P2385, DOI 10.1021/nl051449z
   Myers FB, 2008, LAB CHIP, V8, P2015, DOI 10.1039/b812343h
   Nagasaki Y, 2011, POLYM J, V43, P949, DOI 10.1038/pj.2011.93
   Nathan C. L., 2012, REP PROG PHYS, V75
   Nelson BP, 1999, ANAL CHEM, V71, P3928, DOI 10.1021/ac990517x
   Nelson BP, 2001, ANAL CHEM, V73, P1, DOI 10.1021/ac0010431
   Nelson KE, 2001, LANGMUIR, V17, P2807, DOI 10.1021/la001111e
   Neumann O, 2009, ANAL CHEM, V81, P10002, DOI 10.1021/ac901849k
   Nie SM, 1997, SCIENCE, V275, P1102, DOI 10.1126/science.275.5303.1102
   Nieba L, 1997, ANAL BIOCHEM, V252, P217, DOI 10.1006/abio.1997.2326
   Nogues C, 2012, PLOS ONE, V7, DOI 10.1371/journal.pone.0044287
   Nugaeva N, 2005, BIOSENS BIOELECTRON, V21, P849, DOI 10.1016/j.bios.2005.02.004
   Nusz GJ, 2008, ANAL CHEM, V80, P984, DOI 10.1021/ac7017348
   Ozkumur E, 2008, P NATL ACAD SCI USA, V105, P7988, DOI 10.1073/pnas.0711421105
   Onen O, 2012, SENSORS-BASEL, V12, P12317, DOI 10.3390/s120912317
   OTTO A, 1968, Z PHYS, V216, P398, DOI 10.1007/BF01391532
   Ouellet E, 2010, LAB CHIP, V10, P581, DOI 10.1039/b920589f
   Ozbay E, 2006, SCIENCE, V311, P189, DOI 10.1126/science.1114849
   Ozcan A, 2008, LAB CHIP, V8, P98, DOI 10.1039/b713695a
   Peeling RW, 2006, NAT REV MICROBIOL, V4, P909, DOI 10.1038/nrmicro1555
   Pera I, 2007, LANGMUIR, V23, P1543, DOI 10.1021/la0624337
   Truong PL, 2012, LAB CHIP, V12, P1102, DOI 10.1039/c2lc20588b
   Piliarik M, 2005, BIOSENS BIOELECTRON, V20, P2104, DOI 10.1016/j.bios.2004.09.025
   Piliarik M, 2007, SENSOR ACTUAT B-CHEM, V121, P187, DOI 10.1016/j.snb.2006.09.009
   Piliarik M, 2009, OPT EXPRESS, V17, P16505, DOI 10.1364/OE.17.016505
   Pineda MF, 2009, IEEE SENS J, V9, P470, DOI 10.1109/JSEN.2009.2014427
   PISCEVIC D, 1995, APPL SURF SCI, V90, P425, DOI 10.1016/0169-4332(95)00171-9
   Premasiri WR, 2013, SPECTROSCOPY-US, V28, P52
   Premasiri WR, 2005, J PHYS CHEM B, V109, P312, DOI 10.1021/jp040442n
   Proll F, 2005, ANAL BIOANAL CHEM, V382, P1889, DOI 10.1007/s00216-005-3301-6
   Qavi AJ, 2009, ANAL BIOANAL CHEM, V394, P121, DOI 10.1007/s00216-009-2637-8
   Qian W., 2006, J AM CHEM SOC, V128, P2115
   Reinhard BM, 2005, NANO LETT, V5, P2246, DOI 10.1021/nl051592s
   Rizvi I, 2013, P NATL ACAD SCI USA, V110, pE1974, DOI 10.1073/pnas.1216989110
   Ross B. M., 2009, P SOC PHOTO-OPT INS
   ROTHENHAUSLER B, 1988, NATURE, V332, P615, DOI 10.1038/332615a0
   Russell P, 2003, SCIENCE, V299, P358, DOI 10.1126/science.1079280
   Sachs J, 2002, NATURE, V415, P680, DOI 10.1038/415680a
   Saha K, 2012, CHEM REV, V112, P2739, DOI 10.1021/cr2001178
   Sannomiya T, 2011, SMALL, V7, P1653, DOI 10.1002/smll.201002228
   Santiago-Cordoba MA, 2011, APPL PHYS LETT, V99, DOI 10.1063/1.3599706
   Santos D. P. d., 2009, J PHYS CHEM C, V113, P17737, DOI DOI 10.1021/JP907389V
   Sarid D, 2010, MODERN INTRO SURFACE
   Savage N, 2009, NAT PHOTONICS, V3, P601, DOI 10.1038/nphoton.2009.185
   Schasfoort R, 2008, HANDBOOK OF SURFACE PLASMON RESONANCE, pX, DOI 10.1039/9781847558220-FP010
   Schultz S, 2000, P NATL ACAD SCI USA, V97, P996, DOI 10.1073/pnas.97.3.996
   Seed B., 2001, CURRENT PROTOCOLS CE
   Sevimli S, 2012, BIOMACROMOLECULES, V13, P3064, DOI 10.1021/bm300846e
   Shafiee H, 2014, SCI REP-UK, V4, DOI 10.1038/srep04116
   Shafiee H, 2013, SMALL, V9, P2553, DOI 10.1002/smll.201202195
   Shanmukh S, 2006, NANO LETT, V6, P2630, DOI 10.1021/nl061666f
   Sharma AK, 2007, IEEE SENS J, V7, P1118, DOI 10.1109/JSEN.2007.897946
   Sherry LJ, 2005, NANO LETT, V5, P2034, DOI 10.1021/nl0515753
   Shuford KL, 2006, APPL PHYS B-LASERS O, V84, P11, DOI 10.1007/s00340-006-2218-x
   Shumaker-Parry JS, 2004, ANAL CHEM, V76, P2071, DOI 10.1021/ac035159j
   Shumaker-Parry JS, 2004, ANAL CHEM, V76, P907, DOI 10.1021/ac034962a
   Siegel R.L., 2022, CA-CANCER J CLIN, V72, P7, DOI [10.3322/caac.21590, DOI 10.3322/CAAC.20107]
   Singh AK, 2009, ACS NANO, V3, P1906, DOI 10.1021/nn9005494
   Singh BK, 2006, ANAL CHEM, V78, P2009, DOI 10.1021/ac0519209
   Slavik R, 2007, SENSOR ACTUAT B-CHEM, V123, P10, DOI 10.1016/j.snb.2006.08.020
   Smith EA, 2003, J AM CHEM SOC, V125, P6140, DOI 10.1021/ja034165u
   Smith EA, 2003, APPL SPECTROSC, V57, p320A, DOI 10.1366/000370203322554446
   Sonnichsen C, 2005, NAT BIOTECHNOL, V23, P741, DOI 10.1038/nbt1100
   Sota H, 1998, ANAL CHEM, V70, P2019, DOI 10.1021/ac9713666
   Sridharan D, 2011, OPT EXPRESS, V19, P5551, DOI 10.1364/OE.19.005551
   St John MAR, 2004, ARCH OTOLARYNGOL, V130, P929, DOI 10.1001/archotol.130.8.929
   Steel AB, 2000, BIOPHYS J, V79, P975, DOI 10.1016/S0006-3495(00)76351-X
   Steiner G, 2004, ANAL BIOANAL CHEM, V379, P328, DOI 10.1007/s00216-004-2636-8
   Stewart ME, 2008, CHEM REV, V108, P494, DOI 10.1021/cr068126n
   Stewart ME, 2006, P NATL ACAD SCI USA, V103, P17143, DOI 10.1073/pnas.0606216103
   Stiles PL, 2008, ANNU REV ANAL CHEM, V1, P601, DOI 10.1146/annurev.anchem.1.031207.112814
   Storhoff JJ, 1998, J AM CHEM SOC, V120, P1959, DOI 10.1021/ja972332i
   Sun B, 2011, OPT EXPRESS, V19, P4091, DOI 10.1364/OE.19.004091
   Sun S, 2010, LAB CHIP, V10, P2093, DOI 10.1039/c003994b
   Suzuki A, 2005, SENSOR ACTUAT B-CHEM, V106, P383, DOI 10.1016/j.snb.2004.08.021
   Tao NJ, 1999, REV SCI INSTRUM, V70, P4656, DOI 10.1063/1.1150128
   Tasoglu S, 2013, CHEM SOC REV, V42, P5788, DOI 10.1039/c3cs60042d
   Taton TA, 2000, SCIENCE, V289, P1757, DOI 10.1126/science.289.5485.1757
   Terray A, 2002, SCIENCE, V296, P1841, DOI 10.1126/science.1072133
   Tetz KA, 2006, OPT LETT, V31, P1528, DOI 10.1364/OL.31.001528
   Thiel AJ, 1997, ANAL CHEM, V69, P4948, DOI 10.1021/ac9708001
   Thipmanee O, 2012, BIOSENS BIOELECTRON, V38, P430, DOI 10.1016/j.bios.2012.06.021
   Toma M, 2013, J PHYS CHEM C, V117, P11705, DOI 10.1021/jp400255u
   Toner M, 2005, ANNU REV BIOMED ENG, V7, P77, DOI 10.1146/annurev.bioeng.7.011205.135108
   Toyama S, 2000, SENSOR ACTUAT B-CHEM, V65, P32, DOI 10.1016/S0925-4005(99)00427-X
   Truong TT, 2009, NANOTECHNOLOGY, V20, DOI 10.1088/0957-4484/20/43/434011
   Tsougeni K, 2012, ANAL BIOANAL CHEM, V403, P2757, DOI 10.1007/s00216-012-6058-8
   Uchida K, 2005, ANAL CHEM, V77, P1075, DOI 10.1021/ac0486140
   Uludag Y, 2012, ANAL CHEM, V84, P5898, DOI 10.1021/ac300278p
   Usui-Aoki K, 2005, PROTEOMICS, V5, P2396, DOI 10.1002/pmic.200401171
   van Beijnum F, 2012, NATURE, V492, P411, DOI 10.1038/nature11669
   Varshney M, 2007, BIOSENS BIOELECTRON, V22, P2408, DOI 10.1016/j.bios.2006.08.030
   VOGT RF, 1987, J IMMUNOL METHODS, V101, P43, DOI 10.1016/0022-1759(87)90214-6
   Vollmer F, 2008, NAT METHODS, V5, P591, DOI 10.1038/nmeth.1221
   Wan Y, 2011, J PHYS CHEM B, V115, P13891, DOI 10.1021/jp205511m
   Wang K, 2009, OPT EXPRESS, V17, P4468, DOI 10.1364/OE.17.004468
   Wang LX, 2013, NANO TODAY, V8, P374, DOI 10.1016/j.nantod.2013.07.001
   Wang SP, 2010, P NATL ACAD SCI USA, V107, P16028, DOI 10.1073/pnas.1005264107
   Wang SQ, 2014, SCI REP-UK, V4, DOI 10.1038/srep03796
   Wang SQ, 2013, BIOTECHNOL ADV, V31, P438, DOI 10.1016/j.biotechadv.2013.01.006
   Wang SQ, 2012, INT J NANOMED, V7, P5019, DOI 10.2147/IJN.S32579
   Wang SQ, 2012, INT J NANOMED, V7, P2591, DOI 10.2147/IJN.S29629
   Wang SQ, 2012, LAB CHIP, V12, P1508, DOI 10.1039/c2lc20706k
   Wang SQ, 2011, LAB CHIP, V11, P3411, DOI 10.1039/c1lc20479c
   Wang SQ, 2010, BIOTECHNOL ADV, V28, P770, DOI 10.1016/j.biotechadv.2010.06.004
   Wang ZZ, 2007, ANAL BIOANAL CHEM, V389, P819, DOI 10.1007/s00216-007-1510-x
   Wark AW, 2005, ANAL CHEM, V77, P3904, DOI 10.1021/ac050402v
   Watanabe H, 2002, ORAL ONCOL, V38, P670, DOI 10.1016/S1368-8375(02)00006-4
   WEETALL HH, 1993, APPL BIOCHEM BIOTECH, V41, P157, DOI 10.1007/BF02916421
   Wegner GJ, 2004, ANAL CHEM, V76, P5677, DOI 10.1021/ac0494275
   Wegner GJ, 2003, ANAL CHEM, V75, P4740, DOI 10.1021/ac0344438
   Wegner GJ, 2002, ANAL CHEM, V74, P5161, DOI 10.1021/ac025922u
   Weigl B, 2008, LAB CHIP, V8, P1999, DOI 10.1039/b811314a
   Whitesides GM, 2006, NATURE, V442, P368, DOI 10.1038/nature05058
   Willets KA, 2007, ANNU REV PHYS CHEM, V58, P267, DOI 10.1146/annurev.physchem.58.032806.104607
   World Cancer Research Fund International, 2013, CANC STAT DAT COMP M
   Wu HK, 2005, LAB CHIP, V5, P1393, DOI 10.1039/b510494g
   Wu HJ, 2012, NAT METHODS, V9, P1189, DOI [10.1038/NMETH.2211, 10.1038/nmeth.2211]
   Xiang GS, 2010, NANOSCALE RES LETT, V5, P818, DOI 10.1007/s11671-010-9566-5
   Xie KP, 2001, CYTOKINE GROWTH F R, V12, P375, DOI 10.1016/S1359-6101(01)00016-8
   Yager P, 2008, ANNU REV BIOMED ENG, V10, P107, DOI 10.1146/annurev.bioeng.10.061807.160524
   Yager P, 2006, NATURE, V442, P412, DOI 10.1038/nature05064
   Yang CY, 2005, LAB CHIP, V5, P1017, DOI 10.1039/b504737d
   Yang JC, 2008, NANO LETT, V8, P2718, DOI 10.1021/nl801043t
   Yang JC, 2010, NANO LETT, V10, P3173, DOI 10.1021/nl102078j
   Yang YH, 2009, ANAL CHEM, V81, P2564, DOI 10.1021/ac802477h
   Yanik AA, 2010, NANO LETT, V10, P4962, DOI 10.1021/nl103025u
   Yao JM, 2010, ADV MATER, V22, P1102, DOI 10.1002/adma.200904097
   Yourdshahyan Y, 2001, PHYS REV B, V63, DOI 10.1103/PhysRevB.63.081405
   Yuan J, 2007, BIOSENS BIOELECTRON, V23, P144, DOI 10.1016/j.bios.2007.03.025
   Yusko EC, 2011, NAT NANOTECHNOL, V6, P253, DOI 10.1038/nnano.2011.12
   Zhang J, 2006, NAT NANOTECHNOL, V1, P214, DOI 10.1038/nnano.2006.134
   Zhou W, 2011, INT J NANOMED, V6, P381, DOI 10.2147/IJN.S13249
NR 318
TC 287
Z9 298
U1 12
U2 289
PU AMER CHEMICAL SOC
PI WASHINGTON
PA 1155 16TH ST, NW, WASHINGTON, DC 20036 USA
SN 0009-2665
EI 1520-6890
J9 CHEM REV
JI Chem. Rev.
PD JUN 11
PY 2014
VL 114
IS 11
BP 5728
EP 5752
DI 10.1021/cr4000623
PG 25
WC Chemistry, Multidisciplinary
WE Science Citation Index Expanded (SCI-EXPANDED)
SC Chemistry
GA AJ0JJ
UT WOS:000337336500004
PM 24745365
OA Green Accepted, Green Published, hybrid
HC Y
HP N
DA 2023-06-30
ER

PT J
AU Cao, RG
   Zhu, B
   Liu, W
   Li, JJ
   Xu, DS
AF Cao Rui-Guo
   Zhu Bin
   Liu Wei
   Li Jing-Jian
   Xu Dong-Sheng
TI Electrochemical DNA Biosensor with a Polyamide Probe
SO ACTA PHYSICO-CHIMICA SINICA
LA Chinese
DT Article
DE Biosensor; Electrochemistry; Polyamide; DNA; Mismatch
ID PHOTOINDUCED ELECTRON-TRANSFER; SEQUENCE-SPECIFIC RECOGNITION;
   LONG-RANGE; MINOR-GROOVE; CHARGE-TRANSPORT; MECHANISM; DAMAGE; GOLD
AB The base pair stack within a DNA duplex can transport charge over long distances The pi-stacked base pairs provide an effective medium for long distance charge transport in DNA molecules The DNA-mediated charge transport is extremely sensitive to the DNA sequence This sensitivity can be used to fabricate electrochemical DNA biosensors for single base mismatch sensing. Polyamides are DNA recognition molecules which can bind to the minor groove in DNA to form a DNA/polyamide complex with high affinity and specificity Polyamide molecules with the nitro group are used as an electrochemically active probe for DNA biosensors The electrochemical properties of the nitro-polyamide was investigated on a DNA self-assembly electrode The results indicated that the electrochemical response was enhanced intensitively. and the polyamide can be used as a probe to detect a single base pair mismatch in DNA
C1 [Cao Rui-Guo; Zhu Bin; Liu Wei; Li Jing-Jian; Xu Dong-Sheng] Peking Univ, Coll Chem & Mol Engn, State Key Lab Struct Chem Unstable & Stable Speci, Beijing Natl Lab Mol Sci, Beijing 100871, Peoples R China.
C3 Chinese Academy of Sciences; Peking University
RP Li, JJ (通讯作者)，Peking Univ, Coll Chem & Mol Engn, State Key Lab Struct Chem Unstable & Stable Speci, Beijing Natl Lab Mol Sci, Beijing 100871, Peoples R China.
RI Cao, Ruiguo/O-7354-2016
FU National Natural Science Foundation of China [20573008]
FX The project was supported by the National Natural Science Foundation of
   China (20573008)
CR Boon EM, 2000, NAT BIOTECHNOL, V18, P1096, DOI 10.1038/80301
   Boussicault F, 2008, CHEM REV, V108, P2622, DOI 10.1021/cr0680787
   DERVAN PB, 1978, J AM CHEM SOC, V100, P1968, DOI 10.1021/ja00474a075
   ELEY DD, 1962, T FARADAY SOC, V58, P411, DOI 10.1039/tf9625800411
   Hall DB, 1996, NATURE, V382, P731, DOI 10.1038/382731a0
   Hall DB, 1998, BIOCHEMISTRY-US, V37, P15933, DOI 10.1021/bi981750c
   Herne TM, 1997, J AM CHEM SOC, V119, P8916, DOI 10.1021/ja9719586
   Ji ZH, 2005, J PHYS CHEM B, V109, P17162, DOI 10.1021/jp045277q
   Ji ZH, 2004, J ELECTROANAL CHEM, V570, P265, DOI 10.1016/j.jelechem.2004.04.005
   Ji ZH, 2007, ELECTROCHEM COMMUN, V9, P1667, DOI 10.1016/j.elecom.2007.03.020
   Kelley SO, 1997, BIOCONJUGATE CHEM, V8, P31, DOI 10.1021/bc960070o
   Kelley SO, 1997, J AM CHEM SOC, V119, P9861, DOI 10.1021/ja9714651
   Kelley SO, 1999, ANGEW CHEM INT EDIT, V38, P941, DOI 10.1002/(SICI)1521-3773(19990401)38:7<941::AID-ANIE941>3.0.CO;2-7
   KOPKA ML, 1985, P NATL ACAD SCI USA, V82, P1376, DOI 10.1073/pnas.82.5.1376
   Liu T, 2005, J AM CHEM SOC, V127, P10160, DOI 10.1021/ja053025c
   Ly D, 1999, J AM CHEM SOC, V121, P9400, DOI 10.1021/ja991753s
   MEADE TJ, 1995, ANGEW CHEM INT EDIT, V34, P352, DOI 10.1002/anie.199503521
   MRKSICH M, 1993, J AM CHEM SOC, V115, P9892, DOI 10.1021/ja00075a004
   MRKSICH M, 1992, P NATL ACAD SCI USA, V89, P7586, DOI 10.1073/pnas.89.16.7586
   MURPHY CJ, 1993, SCIENCE, V262, P1025, DOI 10.1126/science.7802858
   Napper AM, 2001, J PHYS CHEM B, V105, P7699, DOI 10.1021/jp0105140
   Steel AB, 1998, ANAL CHEM, V70, P4670, DOI 10.1021/ac980037q
   WATSON JD, 1953, NATURE, V171, P737, DOI 10.1038/171737a0
   White S, 1998, NATURE, V391, P468, DOI 10.1038/35106
   Xiao JH, 2000, J ORG CHEM, V65, P5506, DOI 10.1021/jo000135n
NR 25
TC 2
Z9 2
U1 1
U2 14
PU PEKING UNIV PRESS
PI BEIJING
PA PEKING UNIV, CHEMISTRY BUILDING, BEIJING 100871, PEOPLES R CHINA
SN 1000-6818
J9 ACTA PHYS-CHIM SIN
JI Acta Phys.-Chim. Sin.
PD APR
PY 2010
VL 26
IS 4
BP 1119
EP 1123
DI 10.3866/PKU.WHXB20100427
PG 5
WC Chemistry, Physical
WE Science Citation Index Expanded (SCI-EXPANDED)
SC Chemistry
GA 587AK
UT WOS:000276958400042
DA 2023-06-30
ER

PT J
AU Guo, KL
AF Guo, Kelei
TI Advances in the detection of rheumatoid arthritis related biomarker by
   highly sensitive electrochemical sensors
SO INTERNATIONAL JOURNAL OF ELECTROCHEMICAL SCIENCE
LA English
DT Article
DE Rheumatoid arthritis; Electrochemical sensor; Immunosensor; Cytokine;
   Interleukin
ID TUMOR-NECROSIS-FACTOR; JUVENILE IDIOPATHIC ARTHRITIS; FACTOR-ALPHA;
   TNF-ALPHA; TISSUE INHIBITOR; SERUM LEVELS; IMMUNOSENSOR; LABEL;
   BIOSENSOR; MATRIX
AB Rheumatoid arthritis is a serious autoimmune condition that causes the body's immune system to attack the joints, resulting in inflammation, damage to cartilage and synovial joints. An electrochemical immunosensor is a biosensor that operates on the principle of affinity and is designed to recognize the interactions between a particular antigen and an antigen that is affixed to a transducer surface. Through their specificity in binding antigens and antibodies, immunosensors are able to demonstrate high sensitivity and selectivity, making them an ideal platform for a range of uses, notably in the medical and bioanalysis fields. This article explores the feasibility of utilizing immunosensors for the detection of biomarkers relevant to rheumatoid arthritis. In this mini-review, we summarize the electrochemical immunosensors have been used in recent times to detect rheumatoid factor, tumor necrosis factor-alpha protein, interleukin, and other biomarkers.
C1 [Guo, Kelei] Nanyang Inst Technol, Zhang Zhongjing Coll Chinese Med, Nanyang 473004, Peoples R China.
   [Guo, Kelei] Inst Technol, Henan Key Lab Zhang Zhongjing Formulae & Herbs Imm, Nanyang 473004, Peoples R China.
C3 Nanyang Institute of Technology
RP Guo, KL (通讯作者)，Nanyang Inst Technol, Zhang Zhongjing Coll Chinese Med, Nanyang 473004, Peoples R China.
EM keleiguo123@163.com
CR Aletaha D, 2018, JAMA-J AM MED ASSOC, V320, P1360, DOI 10.1001/jama.2018.13103
   Araujo GR, 2016, IMMUNOBIOLOGY, V221, P634, DOI 10.1016/j.imbio.2016.01.006
   Arya SK, 2017, METHODS, V116, P125, DOI 10.1016/j.ymeth.2016.12.001
   Aydin EB, 2018, SENSOR ACTUAT B-CHEM, V270, P18, DOI 10.1016/j.snb.2018.05.014
   Aydin M., 2019, BIOSENS BIOELECTRON, V47, P305
   Barhoumi L, 2018, SENSOR ACTUAT B-CHEM, V266, P477, DOI 10.1016/j.snb.2018.03.135
   Baydemir G, 2016, TALANTA, V151, P141, DOI 10.1016/j.talanta.2016.01.021
   Burmester GR, 2017, LANCET, V389, P2338, DOI 10.1016/S0140-6736(17)31491-5
   Chen H, 2016, MATER DESIGN, V90, P852, DOI 10.1016/j.matdes.2015.11.029
   Chen MY, 2019, IMMUNOL INVEST, V48, P490, DOI 10.1080/08820139.2019.1567531
   Chinnadayyala SR, 2021, SENSORS-BASEL, V21, DOI 10.3390/s21010124
   Chinnadayyala SR, 2019, BIOSENS BIOELECTRON, V143, DOI 10.1016/j.bios.2019.111642
   Choi DY, 2022, BIOSENS BIOELECTRON, V204, DOI 10.1016/j.bios.2022.114073
   Villa MD, 2011, BIOSENS BIOELECTRON, V27, P113, DOI 10.1016/j.bios.2011.06.026
   Eletxigerra U, 2015, SENSOR ACTUAT B-CHEM, V221, P1406, DOI 10.1016/j.snb.2015.08.026
   Firestein GS, 2003, NATURE, V423, P356, DOI 10.1038/nature01661
   Gamal RM, 2018, IMMUNOL INVEST, V47, P241, DOI 10.1080/08820139.2017.1423499
   Ghalehno MH, 2019, J IRAN CHEM SOC, V16, P1783, DOI 10.1007/s13738-019-01650-1
   Guerrero S, 2021, TALANTA, V234, DOI 10.1016/j.talanta.2021.122705
   Guerrero S, 2020, BIOELECTROCHEMISTRY, V133, DOI 10.1016/j.bioelechem.2020.107484
   Guerrero S, 2020, ANALYST, V145, P4680, DOI 10.1039/d0an00481b
   Hou Y, 2013, SENSOR ACTUAT B-CHEM, V182, P605, DOI 10.1016/j.snb.2013.03.067
   Ikeda T, 2001, ENDOCRINOLOGY, V142, P1419, DOI 10.1210/en.142.4.1419
   Jiang C, 2016, ACS SENSORS, V1, P1432, DOI 10.1021/acssensors.6b00532
   Karimi-Maleh H, 2023, ENVIRON RES, V222, DOI 10.1016/j.envres.2023.115338
   Karimi-Maleh H, 2022, FOOD CHEM TOXICOL, V164, DOI 10.1016/j.fct.2022.112961
   Khan MA, 2020, SENSORS-BASEL, V20, DOI 10.3390/s20030646
   Kongsuphol P, 2014, BIOSENS BIOELECTRON, V61, P274, DOI 10.1016/j.bios.2014.05.017
   Kurko J, 2013, CLIN REV ALLERG IMMU, V45, P170, DOI 10.1007/s12016-012-8346-7
   La Belle JT, 2011, ANALYST, V136, P1496, DOI 10.1039/c0an00923g
   Li SH, 2008, INT IMMUNOPHARMACOL, V8, P859, DOI 10.1016/j.intimp.2008.01.032
   Lin CY, 2022, TALANTA, V236, DOI 10.1016/j.talanta.2021.122886
   Liu Y, 2015, BIOSENS BIOELECTRON, V64, P43, DOI 10.1016/j.bios.2014.08.034
   Ma J, 2022, ELECTROANAL, V34, P761, DOI 10.1002/elan.202100045
   MANICOURT DH, 1995, ARTHRITIS RHEUM, V38, P1031, DOI 10.1002/art.1780380803
   Martinez-Perdiguero J, 2014, TALANTA, V119, P492, DOI 10.1016/j.talanta.2013.11.063
   Mazloum-Ardakani M, 2015, ELECTROANAL, V27, P2518, DOI 10.1002/elan.201500104
   Mazloum-Ardakani M, 2015, J ELECTROANAL CHEM, V757, P58, DOI 10.1016/j.jelechem.2015.09.006
   Mazloum-Ardakani M, 2014, MICROCHIM ACTA, V181, P917, DOI 10.1007/s00604-014-1186-9
   McCrae L.E., 2022, BIOSENS BIOELECTRON, VX
   McInnes IB, 2011, NEW ENGL J MED, V365, P2205, DOI 10.1056/NEJMra1004965
   McInnes IB, 2010, ANN RHEUM DIS, V69, P1898, DOI 10.1136/ard.2010.134684
   Munge BS, 2009, ELECTROCHEM COMMUN, V11, P1009, DOI 10.1016/j.elecom.2009.02.044
   Peng J, 2011, SMALL, V7, P2921, DOI 10.1002/smll.201101210
   Pohanka M, 2018, TALANTA, V178, P970, DOI 10.1016/j.talanta.2017.10.031
   Pui TS, 2013, SENSOR ACTUAT B-CHEM, V181, P494, DOI 10.1016/j.snb.2013.02.019
   Ribbens C, 2002, ANN RHEUM DIS, V61, P161, DOI 10.1136/ard.61.2.161
   Rodovalho VR, 2018, BIOSENS BIOELECTRON, V100, P577, DOI 10.1016/j.bios.2017.10.012
   Russell C, 2019, BIOSENS BIOELECTRON, V126, P806, DOI 10.1016/j.bios.2018.11.053
   SASAKI S, 1994, CLIN RHEUMATOL, V13, P228
   Selvam SP, 2021, SENSOR ACTUAT B-CHEM, V333, DOI 10.1016/j.snb.2021.129570
   Sharma R, 2016, BIOSENS BIOELECTRON, V80, P607, DOI 10.1016/j.bios.2016.02.028
   Smolen JS, 2007, LANCET, V370, P1861, DOI 10.1016/S0140-6736(07)60784-3
   Szekanecz Z, 2003, SEMIN IMMUNOL, V15, P15, DOI 10.1016/S1044-5323(02)00124-0
   Tertis M, 2017, ELECTROCHIM ACTA, V258, P1208, DOI 10.1016/j.electacta.2017.11.176
   Valverde A, 2020, CHEMELECTROCHEM, V7, DOI 10.1002/celc.201902025
   Wang J, 2006, ANAL CHEM, V78, P6974, DOI 10.1021/ac060809f
   Wang Q., 2021, INT J ELECTROCHEM SC, V16
   Weng SH, 2013, SENSOR ACTUAT B-CHEM, V184, P1, DOI 10.1016/j.snb.2013.03.141
   Yagati AK, 2018, BIOELECTROCHEMISTRY, V122, P93, DOI 10.1016/j.bioelechem.2018.03.007
   Yagati AK, 2016, J NANOSCI NANOTECHNO, V16, P11921, DOI 10.1166/jnn.2016.13618
   Ye WT, 2021, INT J ELECTROCHEM SC, V16, DOI 10.20964/2021.10.56
   Yin ZZ, 2011, BIOSENS BIOELECTRON, V26, P1890, DOI 10.1016/j.bios.2010.03.025
   YOSHIHARA Y, 1995, ARTHRITIS RHEUM, V38, P969, DOI 10.1002/art.1780380713
   Yuan L, 2012, BIOSENS BIOELECTRON, V38, P79, DOI 10.1016/j.bios.2012.05.007
NR 65
TC 0
Z9 0
U1 5
U2 5
PU ELSEVIER
PI AMSTERDAM
PA RADARWEG 29, 1043 NX AMSTERDAM, NETHERLANDS
SN 1452-3981
J9 INT J ELECTROCHEM SC
JI Int. J. Electrochem. Sci.
PD MAR
PY 2023
VL 18
IS 3
AR 100060
DI 10.1016/j.ijoes.2023.100060
EA FEB 2023
PG 7
WC Electrochemistry
WE Science Citation Index Expanded (SCI-EXPANDED)
SC Electrochemistry
GA 9U0HU
UT WOS:000947403800001
OA hybrid
DA 2023-06-30
ER

PT J
AU Liu, X
   Bu, SJ
   Feng, JQ
   Wei, HG
   Wang, Z
   Li, X
   Zhou, HY
   He, XX
   Wan, JY
AF Liu, Xiu
   Bu, Shengjun
   Feng, Jingqi
   Wei, Hongguo
   Wang, Ze
   Li, Xue
   Zhou, Hongyu
   He, Xiuxia
   Wan, Jiayu
TI Electrochemical biosensor for detecting pathogenic bacteria based on a
   hybridization chain reaction and CRISPR-Cas12a
SO ANALYTICAL AND BIOANALYTICAL CHEMISTRY
LA English
DT Article
DE Detect; DNA hairpin; Hybridization chain reaction; Lba Cas12a; S;
   typhimurium
ID SALMONELLA; ASSAY
AB In this study, Lba Cas12a (Cpf1) as one of the CRISPR systems from Lachnospiraceae bacterium was coupled with a hybridization chain reaction (HCR) to develop an electrochemical biosensor for detecting the pathogenic bacterium, Salmonella typhimurium. Autonomous cross-opening of functional DNA hairpin structures of HCR yielded polymer double-stranded DNA wires consisting of numerous single-stranded DNAs, which initiated the trans-cleavage activity of CRISPR-Cas12a to indiscriminately cleave random single-stranded DNA labeling electrochemical tags on the surface of the electrode. It led to a variation in the electron transfer of electrochemical tags. The polymer double-stranded DNA of HCR was immobilized on dynabeads (DBs) via the S. typhimurium aptamer and released from DBs. The established method could selectively and sensitively quantify S. typhimurium in samples with detection limits of 20 CFU/mL. Our study provides a novel insight for exploring universal analytical methods for pathogenic bacteria based on CRISPR-Cas12a coupled with HCR.
C1 [Liu, Xiu; Feng, Jingqi; Wei, Hongguo; He, Xiuxia] Changchun Univ Sci & Technol, Sch Life Sci & Technol, Changchun 130022, Jilin, Peoples R China.
   [Liu, Xiu; Bu, Shengjun; Wei, Hongguo; Wang, Ze; Li, Xue; Zhou, Hongyu; Wan, Jiayu] Chinese Acad Agr Sci, Changchun Vet Res Inst, Changchun 130122, Jilin, Peoples R China.
C3 Changchun University of Science & Technology; Chinese Academy of
   Agricultural Sciences
RP He, XX (通讯作者)，Changchun Univ Sci & Technol, Sch Life Sci & Technol, Changchun 130022, Jilin, Peoples R China.; Wan, JY (通讯作者)，Chinese Acad Agr Sci, Changchun Vet Res Inst, Changchun 130122, Jilin, Peoples R China.
EM hexx@cust.edu.cn; wanjiayu@hotmail.com
RI OZSOZ, Mehmet/AAE-4145-2020
FU Science and Technology Development Project of Jilin Province
   [20150101105JC]
FX This work was financially supported by the Science and Technology
   Development Project of Jilin Province (20150101105JC).
CR Ansari N, 2017, ANAL BIOCHEM, V533, P18, DOI 10.1016/j.ab.2017.06.008
   Bi S, 2017, CHEM SOC REV, V46, P4281, DOI 10.1039/c7cs00055c
   Cai QQ, 2021, ANALYST, V146, P5271, DOI [10.1039/d1an00717c, 10.1039/D1AN00717C]
   Dai YF, 2019, ANGEW CHEM INT EDIT, V58, P17399, DOI 10.1002/anie.201910772
   Eriksson E., 2007, BMC VET RES, V3, P21, DOI DOI 10.1186/1746-6148-3-21
   Feng Y, 2020, BIOSENS BIOELECTRON, V168, DOI 10.1016/j.bios.2020.112527
   Jiang YZ, 2021, ACS SENSORS, V6, P1086, DOI 10.1021/acssensors.0c02365
   Kachwala MJ, 2021, ANAL CHEM, V93, P1934, DOI 10.1021/acs.analchem.0c04949
   Kim JS, 2007, J FOOD PROTECT, V70, P1656, DOI 10.4315/0362-028X-70.7.1656
   Li F, 2021, BIOSENS BIOELECTRON, V179, DOI 10.1016/j.bios.2021.113073
   Li Y, 2019, TRENDS BIOTECHNOL, V37, P730, DOI 10.1016/j.tibtech.2018.12.005
   Lu SH, 2020, CELL DISCOV, V6, DOI 10.1038/s41421-020-0151-5
   Ma L, 2021, ACS SENSORS, V6, P2920, DOI 10.1021/acssensors.1c00686
   Nemr CR, 2019, ANAL CHEM, V91, P2847, DOI 10.1021/acs.analchem.8b04792
   Pang B, 2020, ANAL CHEM, V92, P16204, DOI 10.1021/acs.analchem.0c04047
   Park BJ, 2021, BIOSENSORS-BASEL, V11, DOI 10.3390/bios11030088
   Park JS, 2021, ADV SCI, V8, DOI 10.1002/advs.202003564
   Peng S, 2020, CHEM SCI, V11, P7362, DOI 10.1039/d0sc03084h
   Shen JJ, 2020, NAT COMMUN, V11, DOI 10.1038/s41467-019-14135-9
   Sheng AZ, 2021, ANAL CHEM, V93, P4676, DOI 10.1021/acs.analchem.1c00371
   Sun JH, 2019, ANAL CHEM, V91, P7524, DOI 10.1021/acs.analchem.8b04997
   Tian B, 2020, NUCLEIC ACIDS RES, V48, DOI 10.1093/nar/gkaa017
   Wang YQ, 2020, ACS SENSORS, V5, P1427, DOI 10.1021/acssensors.0c00320
   Wei HG, 2021, ANALYST, V146, P4841, DOI [10.1039/D1AN00982F, 10.1039/d1an00982f]
   Wu H, 2021, BIOSENS BIOELECTRON, V178, DOI 10.1016/j.bios.2021.113001
   Xing S, 2020, THERANOSTICS, V10, P10262, DOI 10.7150/thno.49047
   Zhan LZ, 2019, CAN J MICROBIOL, V65, P913, DOI 10.1139/cjm-2019-0114
   Zhang WG, 2020, ANAL BIOANAL CHEM, V412, P7955, DOI 10.1007/s00216-020-02928-7
   Zhang YX, 2021, TRAC-TREND ANAL CHEM, V137, DOI 10.1016/j.trac.2021.116210
NR 29
TC 20
Z9 20
U1 46
U2 196
PU SPRINGER HEIDELBERG
PI HEIDELBERG
PA TIERGARTENSTRASSE 17, D-69121 HEIDELBERG, GERMANY
SN 1618-2642
EI 1618-2650
J9 ANAL BIOANAL CHEM
JI Anal. Bioanal. Chem.
PD JAN
PY 2022
VL 414
IS 2
SI SI
BP 1073
EP 1080
DI 10.1007/s00216-021-03733-6
EA OCT 2021
PG 8
WC Biochemical Research Methods; Chemistry, Analytical
WE Science Citation Index Expanded (SCI-EXPANDED)
SC Biochemistry & Molecular Biology; Chemistry
GA YA1AQ
UT WOS:000710326500001
PM 34693471
OA Green Published, Bronze
DA 2023-06-30
ER

PT J
AU Rasouli, E
   Shahnavaz, Z
   Basirun, WJ
   Rezayi, M
   Avan, A
   Ghayour-Mobarhan, M
   Khandanlou, R
   Johan, MR
AF Rasouli, Elisa
   Shahnavaz, Zohreh
   Basirun, Wan Jefrey
   Rezayi, Majid
   Avan, Amir
   Ghayour-Mobarhan, Majid
   Khandanlou, Roshanak
   Johan, Mohd Rafie
TI Advancements in electrochemical DNA sensor for detection of human
   papilloma virus - A review
SO ANALYTICAL BIOCHEMISTRY
LA English
DT Review
DE Human papilloma virus; Cervical cancer; DNA electrochemical biosensor;
   Single strand DNA
ID ROLLING CIRCLE AMPLIFICATION; CARBON NANOTUBES; DIAGNOSTIC-TOOL; VACCINE
   TRIALS; HPV INFECTION; BIOSENSOR; HYBRIDIZATION; CANCER; EXPRESSION;
   OXIDATION
AB Human papillomavirus (HPV) is one of the most common sexually transmitted disease, transmitted through intimate skin contact or mucosal membrane. The HPV virus consists of a double-stranded circular DNA and the role of HPV virus in cervical cancer has been studied extensively. Thus it is critical to develop rapid identification method for early detection of the virus. A portable biosensing device could give rapid and reliable results for the identification and quantitative determination of the virus. The fabrication of electrochemical biosensors is one of the current techniques utilized to achieve this aim. In such electrochemical biosensors, a single-strand DNA is immobilized onto an electrically conducting surface and the changes in electrical parameters due to the hybridization on the electrode surface are measured. This review covers the recent developments in electrochemical DNA biosensors for the detection of HPV virus. Due to the several advantages of electrochemical DNA biosensors, their applications have witnessed an increased interest and research focus nowadays.
C1 [Rasouli, Elisa; Shahnavaz, Zohreh; Basirun, Wan Jefrey; Johan, Mohd Rafie] Univ Malaya, Inst Postgrad Studies, Nanotechnol & Catalysis Res Ctr, Kuala Lumpur 50603, Malaysia.
   [Rasouli, Elisa; Basirun, Wan Jefrey] Univ Malaya, Fac Sci, Dept Chem, Kuala Lumpur 50603, Malaysia.
   [Rezayi, Majid; Avan, Amir; Ghayour-Mobarhan, Majid] Mashhad Univ Med Sci, Sch Med, Dept Modern Sci & Technol, Mashhad, Iran.
   [Khandanlou, Roshanak] Federat Univ, Fac Sci & Technol, Sch Appl & Biomed Sci, Ballarat, Vic 3350, Australia.
C3 Universiti Malaya; Universiti Malaya; Mashhad University Medical
   Science; Federation University Australia
RP Shahnavaz, Z; Basirun, WJ (通讯作者)，Univ Malaya, Inst Postgrad Studies, Nanotechnol & Catalysis Res Ctr, Kuala Lumpur 50603, Malaysia.; Basirun, WJ (通讯作者)，Univ Malaya, Fac Sci, Dept Chem, Kuala Lumpur 50603, Malaysia.
EM elisa.rasouli@gmail.com; zohreh.shahnavaz@um.edu.my; jeff@um.edu.my;
   chem_rezayi@yahoo.com; avana@mums.ac.ir; ghayourm@mums.ac.ir;
   roshanak_bch@yahoo.com; mrafiej@um.edu.my
RI Shahnavaz, Zohreh/T-1016-2016; JOHAN, MOHD RAFIE/B-9106-2010; Basirun,
   Wan J./B-8008-2010; shahidsales, soudabe/AAY-2920-2020;
   Ghayour-Mobarhan, Majid/AAY-5963-2020; rezayi, majid/AAA-8972-2020;
   Shahnavaz, Zohreh/AGG-3607-2022; Avan, Amir/G-3852-2013
OI Shahnavaz, Zohreh/0000-0003-1470-5338; JOHAN, MOHD
   RAFIE/0000-0003-1133-9977; Basirun, Wan J./0000-0001-8050-6113;
   Shahnavaz, Zohreh/0000-0003-1470-5338; Avan, Amir/0000-0002-4968-0962;
   naseri, shahrokh/0000-0001-8974-2120
FU University of Malaya; Ministry of Higher Education [PG126-2015B,
   GC001D-14AET, FP039-2016, RU004-2017]
FX The authors are grateful for the financial support provided by
   University of Malaya and Ministry of Higher Education through the
   PG126-2015B, GC001D-14AET, FP039-2016 and RU004-2017 research grants.
CR Abi A, 2012, J AM CHEM SOC, V134, P14499, DOI 10.1021/ja304864w
   Abreu ALP, 2012, VIROL J, V9, DOI 10.1186/1743-422X-9-262
   Armistead PM, 2002, BIOCONJUGATE CHEM, V13, P172, DOI 10.1021/bc000129y
   Bartholomew DA, 2011, J CLIN VIROL, V51, P38, DOI 10.1016/j.jcv.2011.01.016
   Bartolome JP, 2015, ANAL CHEM, V87, P6744, DOI 10.1021/acs.analchem.5b00924
   Bartosik M, 2016, BIOSENS BIOELECTRON, V83, P300, DOI 10.1016/j.bios.2016.04.035
   Baydar D. E., 2013, J UROLOGY, V81, P9
   Beattie WG, 1995, MOL BIOTECHNOL, V4, P213, DOI 10.1007/BF02779015
   Beerens E, 2005, CYTOPATHOLOGY, V16, P199, DOI 10.1111/j.1365-2303.2005.00266.x
   Cagnin S, 2009, SENSORS-BASEL, V9, P3122, DOI 10.3390/s90403122
   Campos-Ferreira DS, 2016, ARAB J CHEM, V9, P443, DOI 10.1016/j.arabjc.2014.05.023
   Campos-Ferreira DS, 2013, ANAL CHIM ACTA, V804, P258, DOI 10.1016/j.aca.2013.10.038
   Chen X, 2012, ANAL CHEM, V84, P8277, DOI 10.1021/ac3017828
   Cheng YQ, 2009, ANGEW CHEM INT EDIT, V48, P3268, DOI 10.1002/anie.200805665
   Christian AT, 2001, P NATL ACAD SCI USA, V98, P14238, DOI 10.1073/pnas.251383598
   Civit L, 2010, BIOSENS BIOELECTRON, V26, P1684, DOI 10.1016/j.bios.2010.06.072
   Civit L, 2012, ANAL CHIM ACTA, V715, P93, DOI 10.1016/j.aca.2011.12.009
   CLARK LC, 1968, ANN NY ACAD SCI, V148, P133, DOI 10.1111/j.1749-6632.1968.tb20346.x
   Cobos C, 2014, INT REV IMMUNOL, V33, P383, DOI 10.3109/08830185.2014.911857
[truncated: 3,045,672 more chars]
