# Supplementary material for: Hotspots and trends of electrochemical biosensor technology: a bibliometric analysis from 2003 to 2023
Source: RSC Adv. 2023 Oct 19;13(44):30704–17. doi: 10.1039/d3ra05889a (PMC10585615; doi:10.1039/d3ra05889a)
Supplement: RA-013-D3RA05889A-s001 [file RA-013-D3RA05889A-s001.zip › data-8.xlsx]

FN Clarivate Analytics Web of Science
VR 1.0
PT J
AU Hong, B
   Sun, A
   Pang, L
   Venkatesh, AG
   Hall, D
   Fainman, Y
AF Hong, Brandon
   Sun, Alexander
   Pang, Lin
   Venkatesh, A. G.
   Hall, Drew
   Fainman, Yeshaiahu
TI Integration of Faradaic electrochemical impedance spectroscopy into a
   scalable surface plasmon biosensor for in tandem detection
SO OPTICS EXPRESS
LA English
DT Article
ID BIOMOLECULAR INTERACTIONS; BINDING; DIFFRACTION; NEUTRAVIDIN; SENSOR
AB We present an integrated label-free biosensor based on surface plasmon resonance (SPR) and Faradaic electrochemical impedance spectroscopy (f-EIS) sensing modalities, for the simultaneous detection of biological analytes. Analyte detection is based on the angular spectroscopy of surface plasmon resonance and the extraction of charge transfer resistance values from reduction-oxidation reactions at the gold surface, as responses to functionalized surface binding events. To collocate the measurement areas and fully integrate the modalities, holographically exposed thin-film gold SPR-transducer gratings are patterned into coplanar electrodes for tandem impedance sensing. Mutual non-interference between plasmonic and electrochemical measurement processes is shown, and using our scalable and compact detection system, we experimentally demonstrate biotinylated surface capture of neutravidin concentrations as low as 10 nM detection, with a 5.5 nM limit of detection. (C) 2015 Optical Society of America
C1 [Hong, Brandon; Pang, Lin; Fainman, Yeshaiahu] Univ Calif San Diego, Dept Elect Engn, Ultrafast & Nanoscale Opt, San Diego, CA 92103 USA.
   [Sun, Alexander; Venkatesh, A. G.; Hall, Drew] Univ Calif San Diego, Dept Elect Engn, Biosensors & Bioelect Grp, San Diego, CA 92103 USA.
C3 University of California System; University of California San Diego;
   University of California System; University of California San Diego
RP Hong, B (通讯作者)，Univ Calif San Diego, Dept Elect Engn, Ultrafast & Nanoscale Opt, San Diego, CA 92103 USA.
EM bjhong@ucsd.edu
RI Hall, Drew A/C-6068-2012
OI Hall, Drew A/0000-0003-0674-074X
FU National Science Foundation (NSF); NSF Center for Integrated Access
   Networks; Office of Naval Research Multi-Disciplinary Research
   Initiative; Defense Advanced Research Projects Agency (DARPA); Google
   ARA; Cymer Corporation; Directorate For Engineering; Div Of Electrical,
   Commun & Cyber Sys [1405234] Funding Source: National Science
   Foundation; Div Of Chem, Bioeng, Env, & Transp Sys; Directorate For
   Engineering [1445158] Funding Source: National Science Foundation; Div
   Of Electrical, Commun & Cyber Sys; Directorate For Engineering [1507146]
   Funding Source: National Science Foundation
FX This work was supported by the National Science Foundation (NSF), the
   NSF Center for Integrated Access Networks, the Office of Naval Research
   Multi-Disciplinary Research Initiative, the Defense Advanced Research
   Projects Agency (DARPA), Google ARA and the Cymer Corporation.
CR Andre D, 2011, J POWER SOURCES, V196, P5334, DOI 10.1016/j.jpowsour.2010.12.102
   Arlett JL, 2011, NAT NANOTECHNOL, V6, P203, DOI 10.1038/nnano.2011.44
   Breuil P., 2013, CHEM SENSORS BIOSENS, P211
   Bryan T, 2013, BIOSENS BIOELECTRON, V39, P94, DOI 10.1016/j.bios.2012.06.051
   Daniels JS, 2007, ELECTROANAL, V19, P1239, DOI 10.1002/elan.200603855
   Dostalek J, 2008, SENSOR ACTUAT B-CHEM, V129, P303, DOI 10.1016/j.snb.2007.08.012
   Foley KJ, 2008, ANAL CHEM, V80, P5146, DOI 10.1021/ac800361p
   Homola J, 2003, ANAL BIOANAL CHEM, V377, P528, DOI 10.1007/s00216-003-2101-0
   Hwang E, 2010, NANO LETT, V10, P813, DOI 10.1021/nl9031692
   Hwang GM, 2008, IEEE SENS J, V8, P2074, DOI 10.1109/JSEN.2008.2007663
   Katz E, 2003, ELECTROANAL, V15, P913, DOI 10.1002/elan.200390114
   Kosaka PM, 2014, NAT NANOTECHNOL, V9, P1047, DOI [10.1038/nnano.2014.250, 10.1038/NNANO.2014.250]
   Lee CS, 2009, SENSORS-BASEL, V9, P7111, DOI 10.3390/s90907111
   Levy U, 2006, APPL PHYS LETT, V88, DOI 10.1063/1.2182111
   Liu L, 2015, PLASMONICS, V10, P729, DOI 10.1007/s11468-014-9859-0
   Lu J, 2012, ANAL CHEM, V84, P327, DOI 10.1021/ac202634h
   Nguyen TT, 2012, ANAL CHEM, V84, P201, DOI 10.1021/ac202375n
   Ohno R, 2013, BIOSENS BIOELECTRON, V40, P422, DOI 10.1016/j.bios.2012.07.052
   Polonschii C, 2014, ANAL CHEM, V86, P8553, DOI 10.1021/ac501348n
   Qi HL, 2010, MICROCHIM ACTA, V170, P33, DOI 10.1007/s00604-010-0382-5
   RAETHER H, 1998, SURFACE PLASMONS ROU
   RITCHIE RH, 1968, PHYS REV LETT, V21, P1530, DOI 10.1103/PhysRevLett.21.1530
   Skivesen N, 2007, OPT EXPRESS, V15, P3169, DOI 10.1364/OE.15.003169
   Springer T, 2013, ANAL CHEM, V85, P5637, DOI 10.1021/ac401062m
   Wen HW, 2006, TALANTA, V68, P1264, DOI 10.1016/j.talanta.2005.07.032
NR 25
TC 11
Z9 11
U1 1
U2 18
PU OPTICAL SOC AMER
PI WASHINGTON
PA 2010 MASSACHUSETTS AVE NW, WASHINGTON, DC 20036 USA
SN 1094-4087
J9 OPT EXPRESS
JI Opt. Express
PD NOV 16
PY 2015
VL 23
IS 23
BP 30237
EP 30249
DI 10.1364/OE.23.030237
PG 13
WC Optics
WE Science Citation Index Expanded (SCI-EXPANDED)
SC Optics
GA CY7TH
UT WOS:000366611500090
PM 26698504
OA Green Submitted, gold
DA 2023-06-30
ER

PT J
AU Li, YW
   Chen, Y
   Ma, YH
   Shi, JG
   Wang, YX
   Qi, CH
   Li, QS
AF Li Yi-Wei
   Chen Yan
   Ma Yao-Hong
   Shi Jian-Guo
   Wang Yuan-Xiu
   Qi Cui-Hua
   Li Qiu-Shun
TI Recent Advances in the Dehydrogenase Biosensors Based on Carbon Nanotube
   Modified Electrodes
SO CHINESE JOURNAL OF ANALYTICAL CHEMISTRY
LA English
DT Review
DE Carbon nanotube; Nicotinamide adenine dinucleotide; Electrochemical
   detection; Dehydrogenase biosensor; Review
ID NICOTINAMIDE ADENINE-DINUCLEOTIDE; LOW-POTENTIAL DETECTION; AMPEROMETRIC
   BIOSENSOR; ELECTROCHEMICAL BIOSENSORS; ELECTROCATALYTIC OXIDATION;
   LACTATE-DEHYDROGENASE; NADH OXIDATION; ETHANOL; PLATINUM; GLUCOSE
AB Nicotinamide adenine dinucleotide ( NADH) is involved as a cofactor in over 300 enzymatic reaction of NAD(+)/NADH dependent dehydrogenases. The application of amperometric NADH sensors has evolved to provide a promising measurement technique for detection of substrate or enzymatic activity. However, the direct oxidation of NADH at ordinary electrodes often requires high overpotential and suffers from low sensitivity and the fouling of the electrode surface by its oxidation products. In recent years, carbon nanotubes (CNT) are attracting growing attention in decreasing the high overpotential for NADH oxidation and minimizing the surface fouling. This paper introduces the research progress of the NADH electrochemical sensors based on CNT-modified electrodes, and foretells its application prospect.
C1 [Li Yi-Wei; Wang Yuan-Xiu; Qi Cui-Hua] Univ Jinan, Sch Chem & Chem Engn, Jinan, Peoples R China.
   [Li Yi-Wei; Chen Yan; Ma Yao-Hong; Shi Jian-Guo; Li Qiu-Shun] Shandong Acad Sci, Inst Biol, Key Lab Biosensors Shandong Prov, Jinan 250014, Peoples R China.
C3 University of Jinan; Qilu University of Technology
RP Wang, YX (通讯作者)，Univ Jinan, Sch Chem & Chem Engn, Jinan, Peoples R China.
EM chm_wangyx@ujn.edu.cn
FU National High Technology Research and Development Program of China (863
   Program) [2012AA063302]; National Natural Science Foundation of China
   [61340032]
FX This work was supported by the National High Technology Research and
   Development Program of China (863 Program, No. 2012AA063302), and the
   National Natural Science Foundation of China (No. 61340032).
CR Agui L, 2008, ANAL CHIM ACTA, V622, P11, DOI 10.1016/j.aca.2008.05.070
   Akhgar MR, 2011, J SOLID STATE ELECTR, V15, P845, DOI 10.1007/s10008-010-1158-x
   Antiochia R, 2007, BIOSENS BIOELECTRON, V22, P2611, DOI 10.1016/j.bios.2006.10.023
   Bai HY, 2008, ACTA CHIM SINICA, V66, P1786
   Bai L, 2012, TALANTA, V91, P110, DOI 10.1016/j.talanta.2012.01.027
   Banks CE, 2004, CHEM COMMUN, P1804, DOI 10.1039/b406174h
   Correa CC, 2013, ELECTROCHIM ACTA, V90, P309, DOI 10.1016/j.electacta.2012.12.046
   Deng L, 2008, BIOSENS BIOELECTRON, V24, P951, DOI 10.1016/j.bios.2008.07.066
   Ensafi AA, 2013, COLLOID SURFACE B, V104, P186, DOI 10.1016/j.colsurfb.2012.12.011
   Filip J, 2011, TALANTA, V84, P355, DOI 10.1016/j.talanta.2011.01.004
   Fu C, 2013, CHINESE J ANAL CHEM, V41, P1762, DOI 10.1016/S1872-2040(13)60692-1
   Gamella M, 2010, TALANTA, V81, P925, DOI 10.1016/j.talanta.2010.01.038
   Gligor D, 2010, CHEM BIOCHEM ENG Q, V24, P159
   Guo K, 2011, TALANTA, V85, P1174, DOI 10.1016/j.talanta.2011.05.038
   Guo ML, 2005, ANAL CHIM ACTA, V532, P71, DOI 10.1016/j.aca.2004.10.045
   Hikosaka K, 2008, COLLOID SURFACE B, V66, P195, DOI 10.1016/j.colsurfb.2008.06.008
   Hoshino T, 2012, BIOELECTROCHEMISTRY, V84, P1, DOI 10.1016/j.bioelechem.2011.09.001
   KADISH KM, 1983, J AM CHEM SOC, V105, P177, DOI 10.1021/ja00340a005
   Kumar SA, 2008, SENSORS-BASEL, V8, P739, DOI 10.3390/s8020739
   Li Z, 2013, SENSOR ACTUAT B-CHEM, V181, P280, DOI 10.1016/j.snb.2013.01.072
   Liu JY, 2005, LANGMUIR, V21, P5596, DOI 10.1021/la0501233
   Liu SQ, 2012, J CHIN CHEM SOC-TAIP, V59, P1409, DOI 10.1002/jccs.201200049
   Luo XL, 2005, CHEM COMMUN, P2169, DOI 10.1039/b419197h
   Manso J, 2008, ELECTROCHIM ACTA, V53, P4007, DOI 10.1016/j.electacta.2007.10.003
   Mazurenko I, 2013, CARBON, V53, P302, DOI 10.1016/j.carbon.2012.11.011
   Mundaca RA, 2012, TALANTA, V99, P697, DOI 10.1016/j.talanta.2012.07.008
   Musameh M, 2002, ELECTROCHEM COMMUN, V4, P743, DOI 10.1016/S1388-2481(02)00451-4
   Nelson D L, 2004, LEHNINGER PRINCIPLES, P704
   Pereira AC, 2007, SENSOR ACTUAT B-CHEM, V124, P269, DOI 10.1016/j.snb.2006.12.042
   Radoi A, 2009, BIOELECTROCHEMISTRY, V76, P126, DOI 10.1016/j.bioelechem.2009.06.008
   Rahman MM, 2009, ANAL BIOCHEM, V384, P159, DOI 10.1016/j.ab.2008.09.030
   Ramesh P, 2002, J ELECTROANAL CHEM, V528, P82, DOI 10.1016/S0022-0728(02)00888-4
   Rotariu L, 2014, SENSOR ACTUAT B-CHEM, V191, P491, DOI 10.1016/j.snb.2013.09.077
   Sloan J, 1998, CHEM COMMUN, P347, DOI 10.1039/a707632k
   Song HK, 2008, ANGEW CHEM INT EDIT, V47, P1749, DOI 10.1002/anie.200703632
   Teymourian H, 2012, BIOSENS BIOELECTRON, V33, P60, DOI 10.1016/j.bios.2011.12.031
   Tominaga M, 2009, BIOSENS BIOELECTRON, V24, P1184, DOI 10.1016/j.bios.2008.07.002
   Tsai YC, 2008, ELECTROCHEM COMMUN, V10, P749, DOI 10.1016/j.elecom.2008.02.030
   Tsai YC, 2007, SENSOR ACTUAT B-CHEM, V125, P474, DOI 10.1016/j.snb.2007.02.052
   Tunckol M, 2012, CARBON, V50, P4303, DOI 10.1016/j.carbon.2012.05.017
   Urbanova V, 2013, J ELECTROANAL CHEM, V707, P129, DOI 10.1016/j.jelechem.2013.08.029
   Venarusso LB, 2011, ELECTROCHIM ACTA, V56, P8926, DOI 10.1016/j.electacta.2011.07.126
   Wang Q, 2007, ELECTROCHIM ACTA, V52, P6630, DOI 10.1016/j.electacta.2007.04.057
   Wang SM, 2012, ELECTROCHIM ACTA, V77, P330, DOI 10.1016/j.electacta.2012.06.008
   Wei Y, 2012, ANAL CHIM ACTA, V755, P54, DOI 10.1016/j.aca.2012.10.021
   Yamada K, 2006, ANAL BIOCHEM, V352, P282, DOI 10.1016/j.ab.2006.02.017
   Yanez-Sedeno P, 2010, TRAC-TREND ANAL CHEM, V29, P939, DOI 10.1016/j.trac.2010.06.006
   [杨怀成 YANG Huaicheng], 2008, [分析测试学报, Journal of Instrumental Analysis], V27, P135
   Yao YuXin, 2008, Acta Horticulturae Sinica, V35, P181
   Yogeswaran U, 2007, ANAL BIOCHEM, V365, P122, DOI 10.1016/j.ab.2007.02.034
   Yuan JH, 2011, J ELECTROANAL CHEM, V656, P120, DOI 10.1016/j.jelechem.2010.12.018
   Zeng JX, 2006, J ELECTROANAL CHEM, V595, P152, DOI 10.1016/j.jelechem.2006.07.014
   Zhai XR, 2006, MICROCHIM ACTA, V154, P315, DOI 10.1007/s00604-006-0486-0
   Zhang BT, 2013, ANAL CHIM ACTA, V784, P1, DOI 10.1016/j.aca.2013.03.054
   Zhang MG, 2011, ELECTROANAL, V23, P1856, DOI 10.1002/elan.201100078
   Zhang RY, 2012, CHINESE J ANAL CHEM, V40, P909, DOI 10.3724/SP.J.1096.2012.11171
   Zheng H, 2010, CHINA BIOTECHNOLOGY, V30, P118
   Zhou HJ, 2010, LANGMUIR, V26, P6028, DOI 10.1021/la903799n
   Zhou JL, 2009, CHINESE J ANAL CHEM, V37, P617, DOI 10.1016/S1872-2040(08)60098-5
   Zhu LD, 2007, BIOSENS BIOELECTRON, V22, P2768, DOI 10.1016/j.bios.2006.12.027
NR 60
TC 10
Z9 12
U1 3
U2 93
PU SCIENCE PRESS
PI BEIJING
PA 16 DONGHUANGCHENGGEN NORTH ST, BEIJING, 100717, PEOPLES R CHINA
SN 0253-3820
EI 1872-2040
J9 CHINESE J ANAL CHEM
JI Chin. J. Anal. Chem.
PD MAY
PY 2014
VL 42
IS 5
BP 759
EP 765
DI 10.1016/S1872-2040(13)60733-1
PG 7
WC Chemistry, Analytical
WE Science Citation Index Expanded (SCI-EXPANDED)
SC Chemistry
GA AH9EL
UT WOS:000336444100007
DA 2023-06-30
ER

PT J
AU Wang, QX
   Gao, F
   Jiao, K
AF Wang, Qing Xiang
   Gao, Feng
   Jiao, Kui
TI Voltammetric Studies on the Recognition of a Copper Complex to Single-
   and Double-Stranded DNA and Its Application in Gene Biosensor
SO ELECTROANALYSIS
LA English
DT Article
DE DNA; Electrochemical biosensor; Recognition property; Hybridization
   indicator
ID ELECTROCHEMICAL DNA; ELECTRODES; COBALT(III); INDICATOR; DESIGN; CARBON
AB A mixed-ligands copper complex [Cu(phendione)(DAP)]SO4 (phendione=1,10-phenanthroline-5,6-dione, DAP= 2,3-diaminophenazine) was synthesized. Cyclic voltarnmetry showed that the complex underwent an obvious decrease of redox peak currents and positive shift of formal potential after interaction with double-stranded DNA (dsDNA), suggesting that the copper complex behaved as a typical metallointercalator for dsDNA, The recognition properties of the copper complex to single-stranded DNA (ssDNA) and dsDNA were assessed using surface-based electrochemical methods and the results suggested that the complex had obviously different redox signals at ssDNA and dsDNA modified electrodes. The copper complex was further used as an electroactive indicator for the detection of cauliflower mosaic virus (CaMV) 35S promoter gene.
C1 [Wang, Qing Xiang; Gao, Feng] Zhangzhou Normal Univ, Dept Chem & Environm Sci, Zhangzhou 363000, Peoples R China.
   [Gao, Feng; Jiao, Kui] Qingdao Univ Sci & Technol, Coll Chem & Mol Engn, Qingdao 266042, Peoples R China.
C3 MinNan Normal University; Qingdao University of Science & Technology
RP Wang, QX (通讯作者)，Zhangzhou Normal Univ, Dept Chem & Environm Sci, Zhangzhou 363000, Peoples R China.
EM axiang236@126.com; Kjiao@qust.edu.cn
RI Wang, Qingxiang/ABI-8009-2020
OI Wang, Qingxiang/0000-0002-8952-9925
FU National Natural Science Foundation of China [20635020]; Youth
   Innovation Foundation of Fujian [2007F3106]
FX The work supported by the National Natural Science Foundation of China
   (Grant No. 20635020) and Youth Innovation Foundation of Fujian (Grant
   No. 2007F3106).
CR BARD AJ, 1980, ELECTROCHEMICAL METH
   Cai XH, 1996, ELECTROANAL, V8, P753, DOI 10.1002/elan.1140080809
   CARTER MT, 1989, J AM CHEM SOC, V111, P8901, DOI 10.1021/ja00206a020
   Doyle RP, 2001, ACTA CRYSTALLOGR C, V57, P104, DOI 10.1107/S0108270100014712
   Drummond TG, 2003, NAT BIOTECHNOL, V21, P1192, DOI 10.1038/nbt873
   Jelen F, 2002, ANAL CHEM, V74, P4788, DOI 10.1021/ac0200771
   Kelley SO, 1999, ANGEW CHEM INT EDIT, V38, P941, DOI 10.1002/(SICI)1521-3773(19990401)38:7<941::AID-ANIE941>3.0.CO;2-7
   KYLIE DB, 2001, INORG CHIM ACTA, V322, P74
   LAVIRON E, 1979, J ELECTROANAL CHEM, V101, P19, DOI 10.1016/S0022-0728(79)80075-3
   Liu AH, 2004, ANAL CHEM, V76, P2975, DOI 10.1021/ac0303970
   Liu T, 2005, J AM CHEM SOC, V127, P10160, DOI 10.1021/ja053025c
   Liu XW, 2005, INORG CHIM ACTA, V358, P3311, DOI 10.1016/j.ica.2005.05.006
   Maruyama K, 2002, ANAL CHEM, V74, P3698, DOI 10.1021/ac011148j
   Mihailovic A, 2006, LANGMUIR, V22, P4699, DOI 10.1021/la053242r
   Navarro M, 2003, J BIOL INORG CHEM, V8, P401, DOI 10.1007/s00775-002-0427-2
   Niu SY, 2004, B KOREAN CHEM SOC, V25, P829
   Ossipov D, 2001, J AM CHEM SOC, V123, P3551, DOI 10.1021/ja003985t
   Palecek E, 1996, ELECTROANAL, V8, P7, DOI 10.1002/elan.1140080103
   PALECEK E, 1992, METHOD ENZYMOL, V212, P305
   Palecek E, 2007, TALANTA, V74, P276, DOI 10.1016/j.talanta.2007.08.020
   Pang DW, 1996, J ELECTROANAL CHEM, V403, P183, DOI 10.1016/0022-0728(95)04383-7
   Pang DW, 1998, ANAL CHEM, V70, P3162, DOI 10.1021/ac980211a
   Park N, 2004, ANAL CHEM, V76, P900, DOI 10.1021/ac026368r
   REICHMANN ME, 1954, J AM CHEM SOC, V76, P3047, DOI 10.1021/ja01640a067
   Takenaka S, 2000, ANAL CHEM, V72, P1334, DOI 10.1021/ac991031j
   Tansil NC, 2005, ANAL CHEM, V77, P126, DOI 10.1021/ac0493469
   Trefulka M, 2007, ELECTROANAL, V19, P1281, DOI 10.1002/elan.200703848
   Wang J, 2005, PERSP BIOANAL, V1, P175, DOI 10.1016/S1871-0069(05)01004-9
   Wong ELS, 2006, ANAL CHEM, V78, P2138, DOI 10.1021/ac0509096
   Wong ELS, 2005, LANGMUIR, V21, P6957, DOI 10.1021/la050725m
   YAMADA M, 1992, B CHEM SOC JPN, V65, P1006, DOI 10.1246/bcsj.65.1006
   Zhang QL, 2003, J INORG BIOCHEM, V95, P194, DOI 10.1016/S0162-0134(03)00122-3
   Zhang SS, 2007, SENSOR ACTUAT B-CHEM, V124, P290, DOI 10.1016/j.snb.2006.12.040
NR 33
TC 24
Z9 26
U1 2
U2 9
PU WILEY-V C H VERLAG GMBH
PI WEINHEIM
PA POSTFACH 101161, 69451 WEINHEIM, GERMANY
SN 1040-0397
EI 1521-4109
J9 ELECTROANAL
JI Electroanalysis
PD SEP
PY 2008
VL 20
IS 19
BP 2096
EP 2101
DI 10.1002/elan.200804291
PG 6
WC Chemistry, Analytical; Electrochemistry
WE Science Citation Index Expanded (SCI-EXPANDED)
SC Chemistry; Electrochemistry
GA 359ET
UT WOS:000259969900006
DA 2023-06-30
ER

PT J
AU Goyal, A
   Bairagi, PK
   Verma, N
AF Goyal, Arpit
   Bairagi, Pallab Kumar
   Verma, Nishith
TI Mathematical Modelling of a Non-enzymatic Amperometric Electrochemical
   Biosensor for Cholesterol
SO ELECTROANALYSIS
LA English
DT Article
DE mathematical modeling; non-enzymatic biosensor; chronoamperometry;
   recognition element; model parametric study
ID POLYMER NANOCOMPOSITE; RECOGNITION ELEMENT; GLUCOSE; SENSOR;
   OPTIMIZATION; POLYPYRROLE; NANOFILM
AB Thickness of the electro-polymerized layer grown on a substrate and used as the recognition element for the analyte is critical to measuring the response of a biosensor, with high sensitivity and accuracy. However, it is difficult to control the thickness during synthesis. A mathematical model is developed in this study that considers thickness of the electro-polymerized layer in simulating the electrochemical response of a non-enzymatic biosensor for cholesterol in blood. The model includes transient kinetics and one-dimensional diffusion of the analyte in the poly-methyl orange (PMO) recognition layer electrochemically grown on the electrode. The governing partial differential equations resulting from the species conservation balances in the PMO layer are numerically solved. Time and spatial concentration profiles of the analyte in the PMO layer are determined. Model predictions are calibrated with the experimental data for different PMO thicknesses. Interestingly, model predictions show a linear response over the calibrated concentration range of cholesterol for all PMO layer thicknesses. Based on the chronoamperometry measurements, the model predictions for the cholesterol concentrations measured in the laboratory samples were also found to be remarkably accurate. This is the first mathematical model developed to understand the transport and kinetics of an analyte in the electro-polymerized layer used as the recognition element of a non-enzymatic biosensor.
C1 [Goyal, Arpit; Bairagi, Pallab Kumar; Verma, Nishith] Indian Inst Technol Kanpur, Dept Chem Engn, Kanpur 208016, Uttar Pradesh, India.
   [Verma, Nishith] Indian Inst Technol Kanpur, Ctr Environm Sci & Engn, Kanpur 208016, Uttar Pradesh, India.
C3 Indian Institute of Technology System (IIT System); Indian Institute of
   Technology (IIT) - Kanpur; Indian Institute of Technology System (IIT
   System); Indian Institute of Technology (IIT) - Kanpur
RP Verma, N (通讯作者)，Indian Inst Technol Kanpur, Dept Chem Engn, Kanpur 208016, Uttar Pradesh, India.; Verma, N (通讯作者)，Indian Inst Technol Kanpur, Ctr Environm Sci & Engn, Kanpur 208016, Uttar Pradesh, India.
EM vermanishith@gmail.com
RI Bairagi, Pallab Kumar/AAA-9336-2021
OI Goyal, Arpit/0000-0002-9900-644X; Verma, Nishith/0000-0002-4599-6468
FU Department of Biotechnology (Government of India)
   [BT/PR14152/NNT/28/856/2015]
FX The authors wish to acknowledge the Department of Biotechnology
   (Government of India) for the project grant (BT/PR14152/NNT/28/856/2015)
   received to perform the present study.
CR Abbaspour A, 2011, BIOSENS BIOELECTRON, V26, P4674, DOI 10.1016/j.bios.2011.04.061
   Aseris V, 2016, COMPUT APPL MATH, V35, P405, DOI 10.1007/s40314-014-0197-9
   Ashfaq M, 2016, MAT SCI ENG C-MATER, V59, P938, DOI 10.1016/j.msec.2015.10.079
   Bairagi PK, 2019, ELECTROANAL, V31, P535, DOI 10.1002/elan.201800585
   Bairagi PK, 2019, SENSOR ACTUAT B-CHEM, V289, P216, DOI 10.1016/j.snb.2019.03.057
   Bairagi PK, 2018, J ELECTROANAL CHEM, V814, P134, DOI 10.1016/j.jelechem.2018.02.011
   Bard A. J., 2001, ELECTROCHEMICAL METH
   Baronas R, 2003, SENSORS, V3, P248, DOI 10.3390/s30700248
   Baronas R, 2017, ELECTROCHIM ACTA, V240, P399, DOI 10.1016/j.electacta.2017.04.075
   Baronas R, 2016, ELECTROCHIM ACTA, V211, P586, DOI 10.1016/j.electacta.2016.06.101
   Bender E.A., 1978, INTRO MATH MODELING
   Cambiaso A, 1996, SENSOR ACTUAT B-CHEM, V33, P203, DOI 10.1016/0925-4005(96)80099-2
   Chen AC, 2013, CHEM SOC REV, V42, P5425, DOI 10.1039/c3cs35518g
   Chen SH, 2013, MICROCHIM ACTA, V180, P15, DOI 10.1007/s00604-012-0904-4
   Clay M, 2018, ACS CHEM NEUROSCI, V9, P241, DOI 10.1021/acschemneuro.7b00262
   Crank J., 1975, MATH DIFFUSION, V2nd
   Hall EAH, 1995, MIKROCHIM ACTA, V121, P119, DOI 10.1007/BF01248246
   Harley CC, 2010, SENSOR ACTUAT B-CHEM, V150, P498, DOI 10.1016/j.snb.2010.09.012
   Kanagasabapathy M, 2012, PORT ELECTROCHIM ACT, V30, P295, DOI 10.4152/pea.201204295
   KANAMURA K, 1994, J PHYS CHEM-US, V98, P2174, DOI 10.1021/j100059a034
   Karyakin A., 2010, ELECTROPOLYMERIZATIO
   Kirthiga OM, 2015, J ELECTROANAL CHEM, V751, P119, DOI 10.1016/j.jelechem.2015.05.036
   Koizumi Y, 2016, NAT COMMUN, V7, DOI 10.1038/ncomms10404
   Loghambal S, 2011, J MEMBRANE SCI, V373, P20, DOI 10.1016/j.memsci.2011.02.033
   Manimozhi P, 2010, SENSOR ACTUAT B-CHEM, V147, P290, DOI 10.1016/j.snb.2010.03.008
   Meena A, 2010, J ELECTROANAL CHEM, V644, P50, DOI 10.1016/j.jelechem.2010.03.027
   Modi A, 2016, ELECTROCHIM ACTA, V190, P620, DOI 10.1016/j.electacta.2015.12.191
   Morf WE, 2011, J ELECTROANAL CHEM, V657, P13, DOI 10.1016/j.jelechem.2011.02.006
   Pandey I, 2018, SENSOR ACTUAT B-CHEM, V277, P562, DOI 10.1016/j.snb.2018.09.036
   Ray PC, 2009, J ENVIRON SCI HEAL C, V27, P1, DOI 10.1080/10590500802708267
   Romero MR, 2012, SENSOR ACTUAT B-CHEM, V162, P284, DOI 10.1016/j.snb.2011.12.079
   Sander R, 2015, ATMOS CHEM PHYS, V15, P4399, DOI 10.5194/acp-15-4399-2015
   Schiesser W.E., 1991, NUMERICAL METHOD LIN
   Sejin P., 2006, ANAL CHIM ACTA, V55, P46
   Shen L, 2007, CHEM ENG SCI, V62, P3748, DOI 10.1016/j.ces.2007.03.041
   Simelevicius D, 2012, SENSORS-BASEL, V12, P4897, DOI 10.3390/s120404897
   Skalova S, 2018, ELECTROANAL, V30, P207, DOI 10.1002/elan.201700649
   VANSTROEBIEZEN SAM, 1993, ANAL CHIM ACTA, V273, P553, DOI 10.1016/0003-2670(93)80202-V
   Wang GF, 2013, MICROCHIM ACTA, V180, P161, DOI 10.1007/s00604-012-0923-1
   Zhou M, 1999, ELECTROCHIM ACTA, V44, P1733, DOI 10.1016/S0013-4686(98)00293-X
NR 40
TC 1
Z9 1
U1 0
U2 11
PU WILEY-V C H VERLAG GMBH
PI WEINHEIM
PA POSTFACH 101161, 69451 WEINHEIM, GERMANY
SN 1040-0397
EI 1521-4109
J9 ELECTROANAL
JI Electroanalysis
PD JUN
PY 2020
VL 32
IS 6
BP 1251
EP 1262
DI 10.1002/elan.201900354
EA FEB 2020
PG 12
WC Chemistry, Analytical; Electrochemistry
WE Science Citation Index Expanded (SCI-EXPANDED)
SC Chemistry; Electrochemistry
GA LU2RY
UT WOS:000512442300001
DA 2023-06-30
ER

PT J
AU Hamidi-Asl, E
   Raoof, JB
   Naghizadeh, N
   Akhavan-Niaki, H
   Ojani, R
   Banihashemi, A
AF Hamidi-Asl, Ezat
   Raoof, Jahan Bakhsh
   Naghizadeh, Nahid
   Akhavan-Niaki, Haleh
   Ojani, Reza
   Banihashemi, Ali
TI A bimetallic nanocomposite modified genosensor for recognition and
   determination of thalassemia gene
SO INTERNATIONAL JOURNAL OF BIOLOGICAL MACROMOLECULES
LA English
DT Article
DE Biosensor; Bimetallic nanoparticles; Methylene blue; beta-Thalassemia;
   Polymerase chain reaction
ID CARBON-PASTE ELECTRODE; METHYLENE-BLUE; ELECTROCHEMICAL DETECTION;
   ELECTROACTIVE INDICATOR; BETA-THALASSEMIA; PNA BIOSENSOR; DNA;
   OLIGONUCLEOTIDE; STACKING; KETAMINE
AB The main roles of DNA in the cells are to maintain and properly express genetic information. It is important to have analytical methods capable of fast and sensitive detection of DNA damage. DNA hybridization sensors are well suited for diagnostics and other purposes, including determination of bacteria and viruses. Beta thalassemias (beta th) are due to mutations in the beta-globin gene. In this study, an electrochemical biosensor which detects the sequences related to the beta-globin gene issued from real samples amplified by polymerase chain reaction (PCR) is described for the first time. The biosensor relies on the immobilization of 20-mer single stranded oligonucleotide (probe) related to beta th sequence on the carbon paste electrode (CPE) modified by 15% silver (Ag) and platinum (Pt) nanoparticles to prepare the bimetallic nanocomposite electrode and hybridization of this oligonucleotide with its complementary sequence (target). The extent of hybridization between the probe and target sequences was shown by using linear sweep voltammetry (LSV) with methylene blue (MB) as hybridization indicator. The selectivity of sensor was investigated using PCR samples containing non-complementary oligonucleotides. The detection limit of biosensor was calculated about 470.0 pg/mu L. (C) 2016 Elsevier B.V. All rights reserved.
C1 [Hamidi-Asl, Ezat; Raoof, Jahan Bakhsh; Naghizadeh, Nahid; Ojani, Reza] Univ Mazandaran, Fac Chem, Dept Analyt Chem, Eletroanalyt Chem Res Lab, Babol Sar, Iran.
   [Akhavan-Niaki, Haleh] Babol Univ Med Sci, Cellular & Mol Biol Res Ctr, Babol Sar, Iran.
   [Akhavan-Niaki, Haleh; Banihashemi, Ali] Babol Univ Med Sci, Amirkola Children Hosp, Genet Lab, Babol Sar, Iran.
C3 University of Mazandaran; Babol University of Medical Sciences; Babol
   University of Medical Sciences
RP Raoof, JB (通讯作者)，Univ Mazandaran, Fac Chem, Dept Analyt Chem, Eletroanalyt Chem Res Lab, Babol Sar, Iran.
EM j.raoof@umz.ac.ir
RI Akhavan-Niaki, Haleh/L-9581-2017; Raoof, Jahan Bakhsh/W-9335-2018; ,
   rezaojani/AAN-8558-2021
OI Raoof, Jahan Bakhsh/0000-0002-1044-054X; 
CR Akhavan-Niaki H, 2012, HEMOGLOBIN, V36, P124, DOI 10.3109/03630269.2012.657728
   Akhavan-Niaki H, 2011, BLOOD CELL MOL DIS, V47, P29, DOI 10.1016/j.bcmd.2011.03.005
   Asghary M, 2015, INT J BIOL MACROMOL, V80, P512, DOI 10.1016/j.ijbiomac.2015.07.019
   Asghary M, 2015, J NANOSCI NANOTECHNO, V15, P3394, DOI 10.1166/jnn.2015.10211
   Azizi SN, 2013, SENSOR ACTUAT B-CHEM, V181, P319, DOI 10.1016/j.snb.2013.02.026
   Bagheryan Z, 2013, ELECTROANAL, V25, P2659, DOI 10.1002/elan.201300418
   Bettazzi F, 2013, ANAL BIOANAL CHEM, V405, P1025, DOI 10.1007/s00216-012-6476-7
   Bonello-Palot N., 2010, MED GENET HUM, V1, P1
   Boon EM, 2003, BIOCONJUGATE CHEM, V14, P1140, DOI 10.1021/bc034139l
   Boon EM, 2003, J PHYS CHEM B, V107, P11805, DOI 10.1021/jp030753i
   Chen H, 2009, BIOSENS BIOELECTRON, V24, P1955, DOI 10.1016/j.bios.2008.09.029
   Erdem A, 2000, ANAL CHIM ACTA, V422, P139, DOI 10.1016/S0003-2670(00)01058-8
   Erdem A, 2001, ELECTROANAL, V13, P219, DOI 10.1002/1521-4109(200103)13:3<219::AID-ELAN219>3.0.CO;2-7
   Hamidi-Asl E., 2015, SCI CHINA CHEM, V58, P1
   Hamidi-Asl E., 2012, SENS MICROSYST, V109, P37, DOI DOI 10.1007/978-1-4614-0935-9_7
   Hamidi-Asl E, 2015, J CHEM SCI, V127, P1607, DOI 10.1007/s12039-015-0917-8
   Hamidi-Asl E, 2015, ELECTROANAL, V27, P1378, DOI 10.1002/elan.201400660
   Hamidi-Asl E, 2014, ANAL CHEM, V86, P12243, DOI 10.1021/ac503385x
   Hamidi-Asl E, 2013, ELECTROANAL, V25, P2075, DOI 10.1002/elan.201300155
   Hamidi-Asl E, 2013, J IRAN CHEM SOC, V10, P1075, DOI 10.1007/s13738-013-0254-0
   Hamidi-Asl E, 2013, TALANTA, V115, P74, DOI 10.1016/j.talanta.2013.03.061
   Harteveld CL, 2008, BLOOD CELL MOL DIS, V40, P312, DOI 10.1016/j.bcmd.2007.11.006
   Hashkavayi AB, 2015, ELECTROANAL, V27, P1449, DOI 10.1002/elan.201400718
   Hejazi MS, 2007, TALANTA, V71, P1734, DOI 10.1016/j.talanta.2006.08.010
   Hejazi MS, 2015, J NANOSCI NANOTECHNO, V15, P3405, DOI 10.1166/jnn.2015.10215
   Hejazi MS, 2010, BIOELECTROCHEMISTRY, V78, P141, DOI 10.1016/j.bioelechem.2009.09.004
   Hernandez-Santos D, 2002, ELECTROANAL, V14, P1225, DOI 10.1002/1521-4109(200210)14:18<1225::AID-ELAN1225>3.0.CO;2-Z
   Kara P, 2002, ELECTROCHEM COMMUN, V4, P705, DOI 10.1016/S1388-2481(02)00428-9
   Kelley SO, 1997, BIOCONJUGATE CHEM, V8, P31, DOI 10.1021/bc960070o
   Mejri A, 2012, GENE, V506, P166, DOI 10.1016/j.gene.2012.06.078
   Meric B, 2002, TALANTA, V56, P837, DOI 10.1016/S0039-9140(01)00650-6
   Mousavi-Sani SZ, 2013, J CHIN CHEM SOC-TAIP, V60, P650, DOI 10.1002/jccs.201200642
   Ojani R, 2011, INT J HYDROGEN ENERG, V36, P13288, DOI 10.1016/j.ijhydene.2010.08.087
   Ozkan D, 2002, ELECTROCHEM COMMUN, V4, P796, DOI 10.1016/S1388-2481(02)00448-4
   Poumaghi-Azar MH, 2006, ANAL CHIM ACTA, V570, P144, DOI 10.1016/j.aca.2006.04.067
   Raoof JB, 2013, ANAL BIOANAL ELECTRO, V5, P395
   Raoof JB, 2011, CHINESE J CHEM, V29, P2541, DOI 10.1002/cjoc.201180427
   Raoof JB, 2011, SENSOR ACTUAT B-CHEM, V157, P195, DOI 10.1016/j.snb.2011.03.049
   Raoof JB, 2009, INT J ELECTROCHEM SC, V4, P1436
   Sondi I, 2003, J COLLOID INTERF SCI, V260, P75, DOI 10.1016/S0021-9797(02)00205-9
   Xiao XY, 2007, J AM CHEM SOC, V129, P9610, DOI 10.1021/ja072344w
   Yang WR, 2002, ELECTROANAL, V14, P1299, DOI 10.1002/1521-4109(200210)14:18<1299::AID-ELAN1299>3.0.CO;2-Y
NR 42
TC 9
Z9 9
U1 1
U2 28
PU ELSEVIER
PI AMSTERDAM
PA RADARWEG 29, 1043 NX AMSTERDAM, NETHERLANDS
SN 0141-8130
EI 1879-0003
J9 INT J BIOL MACROMOL
JI Int. J. Biol. Macromol.
PD OCT
PY 2016
VL 91
BP 400
EP 408
DI 10.1016/j.ijbiomac.2016.05.087
PG 9
WC Biochemistry & Molecular Biology; Chemistry, Applied; Polymer Science
WE Science Citation Index Expanded (SCI-EXPANDED)
SC Biochemistry & Molecular Biology; Chemistry; Polymer Science
GA DU6QH
UT WOS:000382339200045
PM 27235732
DA 2023-06-30
ER

PT J
AU Arslan, H
   Arslan, F
AF Arslan, Halit
   Arslan, Fatma
TI Preparation of a Polypyrrole-Polyvinylsulphonate Composite Film
   Biosensor for Determination of Phenol Based on Entrapment of Polyphenol
   Oxidase
SO ARTIFICIAL CELLS BLOOD SUBSTITUTES AND BIOTECHNOLOGY
LA English
DT Article
DE biosensor; amperometry; polypyrrole (PPy); polyvinylsulphonate (PVS);
   entrapment; interference effect
ID AMPEROMETRIC BIOSENSOR; ENZYME ELECTRODE; IMMOBILIZATION
AB In this paper, a novel amperometric phenol biosensor with immobilization of polyphenol oxidase (tyrosinase) on electrochemically polymerized polypyrrole-polyvinylsulphonate (PPy-PVS) film has been accomplished via the entrapment technique on the surface of a platinum electrode. The amperometric determination is based on the electrochemical reduction of quinon generated in the enzymatic reaction of phenol. The effects of pH and temperature were investigated and optimum parameters were found to be 8.0 and 30 degrees C, respectively. The linear working range of the electrode was 1.0 X 10(-7) - 5.0 X 10(-6) M. The storage stability and operation stability of the enzyme electrode were also studied.
C1 [Arslan, Halit; Arslan, Fatma] Gazi Univ, Dept Chem, Fac Sci, Ankara, Turkey.
C3 Gazi University
RP Arslan, H (通讯作者)，Gazi Univ, Dept Chem, Fac Sci, Ankara, Turkey.
EM halit@gazi.edu.tr
RI ARSLAN, Halit/A-4121-2016; ARSLAN, Fatma/B-7452-2016
OI ARSLAN, Halit/0000-0002-8275-0002
FU Gazi University [FEF 05/2008-01]
FX We acknowledge the support of this project by the Gazi University
   Research Fund (FEF 05/2008-01).
CR ATLOW SC, 1984, BIOTECHNOL BIOENG, V26, P599, DOI 10.1002/bit.260260607
   Chaubey A, 2000, ELECTROCHIM ACTA, V46, P723
   CHRISWELL CD, 1975, ANAL CHEM, V47, P1325, DOI 10.1021/ac60358a005
   Cochet M, 2001, CHEM COMMUN, P1450, DOI 10.1039/b104009j
   Gutes A, 2005, BIOSENS BIOELECTRON, V20, P1668, DOI 10.1016/j.bios.2004.07.026
   HALL GF, 1988, ANAL CHIM ACTA, V213, P113, DOI 10.1016/S0003-2670(00)81345-8
   Imabayashi S, 2001, ELECTROANAL, V13, P408, DOI 10.1002/1521-4109(200104)13:5<408::AID-ELAN408>3.0.CO;2-2
   Kiralp S, 2003, INT J BIOL MACROMOL, V33, P37, DOI 10.1016/S0141-8130(03)00062-X
   Mailley P, 2004, BIOELECTROCHEMISTRY, V63, P291, DOI 10.1016/j.bioelechem.2003.11.008
   Poerschmann J, 1997, ANAL CHEM, V69, P597, DOI 10.1021/ac9609788
   Rajesh, 2004, REACT FUNCT POLYM, V59, P163, DOI 10.1016/j.reactfunctpolym.2004.01.006
   Rodriguez MC, 2002, ANAL CHIM ACTA, V459, P43, DOI 10.1016/S0003-2670(02)00088-0
   Sanz VC, 2005, ANAL CHIM ACTA, V528, P1, DOI 10.1016/j.aca.2004.10.007
   Stanca SE, 2004, BIOELECTROCHEMISTRY, V64, P47, DOI 10.1016/j.bioelechem.2004.02.004
   Tembe S, 2007, J BIOTECHNOL, V128, P80, DOI 10.1016/j.jbiotec.2006.09.020
   TILLYER CR, 1991, BIOSENS BIOELECTRON, V6, P569, DOI 10.1016/0956-5663(91)80021-O
   Wang J, 2010, ANAL BIOANAL CHEM, V396, P1513, DOI 10.1007/s00216-009-3331-6
   Wang P, 2009, SENSOR ACTUAT B-CHEM, V140, P577, DOI 10.1016/j.snb.2009.05.005
   Xue HG, 2002, TALANTA, V57, P289, DOI 10.1016/S0039-9140(02)00028-0
NR 19
TC 9
Z9 9
U1 0
U2 27
PU INFORMA HEALTHCARE
PI LONDON
PA TELEPHONE HOUSE, 69-77 PAUL STREET, LONDON EC2A 4LQ, ENGLAND
SN 1073-1199
EI 1532-4184
J9 ARTIF CELL BLOOD SUB
JI Artif. Cells Blood Substit. Biotechnol.
PD OCT
PY 2011
VL 39
IS 5
BP 341
EP 345
DI 10.3109/10731199.2011.585616
PG 5
WC Biotechnology & Applied Microbiology; Engineering, Biomedical; Materials
   Science, Biomaterials
WE Science Citation Index Expanded (SCI-EXPANDED)
SC Biotechnology & Applied Microbiology; Engineering; Materials Science
GA 818GR
UT WOS:000294740300013
PM 21899484
DA 2023-06-30
ER

PT J
AU Zhang, LQ
   Wang, JJ
   Liu, F
   Xiong, Y
   Liu, ZY
   Jiang, DN
   Li, Y
   Tu, DJ
   Wang, YX
   Pu, XY
AF Zhang, Liqun
   Wang, Jingjing
   Liu, Fei
   Xiong, Yu
   Liu, Zhiyong
   Jiang, Dongneng
   Li, Yi
   Tu, Dianji
   Wang, Yunxia
   Pu, Xiaoyun
TI Rapid detection of blaNDM-1 in multidrug-resistant organisms using a
   novel electrochemical biosensor
SO RSC ADVANCES
LA English
DT Article
ID LOCKED NUCLEIC-ACID; ENTEROBACTERIACEAE; NDM-1; DNA; LNA; RECOGNITION;
   SPREAD; INDIA
AB Traditional detection methods of multidrug-resistant organisms (MDROs) include phenotype-based screening for carbapenem-hydrolyzing enzymes, such as the paper disk diffusion assay, the broth trace dilution assay, a modified Hodge assay, and sequencing analysis. In the present study, a novel electrochemical biosensor was successfully constructed, and highly specific locked nucleic acid (LNA) probes were used for the marker-free, direct, and rapid detection of the drug-resistance gene blaNDM-1 in MDROs in complex clinical specimens. The highly specific LNA probes were designed for the direct and fast detection of blaNDM-1 DNA in clinical bacterial specimens without requiring culturing or amplification. The linearity range was 10 pg L-1 to 100 mg L-1, and the limit of detection was as low as 1 pg L-1. The mean coefficient of variation values of intra-day and inter-day reproducibility were 3.93% and 5.96%, respectively. The time for biosensor incubation and scanning detection was as short as 30 min. In addition, the immunity of the electrochemical biosensor against interference was excellent. In the present study, highly specific LNA probes, fast detection, and the simultaneous acquisition and analysis of data were combined to create a novel marker-free direct detector of bacterial drug-resistance genes, which is crucial for the fast diagnosis of multidrug-resistant organisms and holds promise for the fast accurate detection of other drug-resistant bacteria.
C1 [Zhang, Liqun; Wang, Jingjing; Liu, Fei; Jiang, Dongneng; Li, Yi; Tu, Dianji; Pu, Xiaoyun] Third Mil Med Univ, Xinqiao Hosp, Dept Clin Lab, Chongqing 400037, Peoples R China.
   [Xiong, Yu; Liu, Zhiyong; Wang, Yunxia] Third Mil Med Univ, Southwest Hosp, Dept Lab Med, Chongqing 400038, Peoples R China.
C3 Army Medical University; Army Medical University
RP Pu, XY (通讯作者)，Third Mil Med Univ, Xinqiao Hosp, Dept Clin Lab, Chongqing 400037, Peoples R China.; Wang, YX (通讯作者)，Third Mil Med Univ, Southwest Hosp, Dept Lab Med, Chongqing 400038, Peoples R China.
EM wyxtmmu@foxmail.com; xiaoyunpu@yahoo.com
RI WANG, JINGYI/GSJ-1241-2022; Zhang, Li/GWM-7501-2022; wang,
   jing/GRS-7509-2022
FU National Natural Science Foundation of China [81370049]; Application
   Development Projects of Chong Qing CSTC [cstc 2014yykf B10004];
   Transformation of Scientific and Technological Achievements of the Third
   Military Medical University [2014 XZH 05, 2015 XZH 10]; Science and
   Technology Development Fund of China Academy of Engineering Physics
   [wss-2014-03]
FX The authors thank Professor Yun Zhang (English Department, Third
   Military Medical University, PR China) for critically reading the
   manuscript and kindly giving precious advice. This study was supported
   financially by the National Natural Science Foundation of China
   (81370049), the Application Development Projects of Chong Qing CSTC
   (cstc 2014yykf B10004), the Transformation of Scientific and
   Technological Achievements of the Third Military Medical University
   (2014 XZH 05, 2015 XZH 10), and the Science and Technology Development
   Fund of China Academy of Engineering Physics (wss-2014-03).
CR Braasch DA, 2001, CHEM BIOL, V8, P1, DOI 10.1016/S1074-5521(00)00058-2
   Briones C, 2012, ANAL BIOANAL CHEM, V402, P3071, DOI 10.1007/s00216-012-5742-z
   Chen DY, 2012, THER APHER DIAL, V16, P173, DOI 10.1111/j.1744-9987.2011.01044.x
   Chen S, 2014, ANN CLIN MICROB ANTI, V13, DOI 10.1186/s12941-014-0042-4
   Cornaglia G, 2011, LANCET INFECT DIS, V11, P381, DOI 10.1016/S1473-3099(11)70056-1
   Deshpande Payal, 2010, J Assoc Physicians India, V58, P147
   Diekema DJ, 2013, CLIN INFECT DIS, V56, P1614, DOI 10.1093/cid/cit038
   Dortet L, 2014, BIOMED RES INT, V2014, DOI 10.1155/2014/249856
   Guh AY, 2014, EXPERT REV ANTI-INFE, V12, P565, DOI 10.1586/14787210.2014.902306
   Huo TI, 2010, J CHIN MED ASSOC, V73, P557, DOI 10.1016/S1726-4901(10)70121-0
   Jena J, 2015, BURNS, V41, P1758, DOI 10.1016/j.burns.2015.06.004
   Khan AU, 2012, SCAND J INFECT DIS, V44, P531, DOI 10.3109/00365548.2012.669046
   Kruttgen A, 2011, MED MICROBIOL IMMUN, V200, P137, DOI 10.1007/s00430-011-0189-y
   Kulkarni MV, 2014, J CLIN MICROBIOL, V52, P2500, DOI 10.1128/JCM.00547-14
   Kumarasamy KK, 2010, LANCET INFECT DIS, V10, P597, DOI 10.1016/S1473-3099(10)70143-2
   Li BB, 2011, INT J PHARMACEUT, V408, P91, DOI 10.1016/j.ijpharm.2011.01.055
   Liu W, 2012, J CLIN MICROBIOL, V50, P1580, DOI 10.1128/JCM.06647-11
   Mir M, 2011, ELECTROPHORESIS, V32, P811, DOI 10.1002/elps.201000487
   Mishra S, 2014, LANGMUIR, V30, P10389, DOI 10.1021/la502860g
   Naas T, 2011, ANTIMICROB AGENTS CH, V55, P4038, DOI 10.1128/AAC.01734-10
   Nordmann P, 2011, TRENDS MICROBIOL, V19, P588, DOI 10.1016/j.tim.2011.09.005
   Nordmann P, 2011, J CLIN MICROBIOL, V49, P718, DOI 10.1128/JCM.01773-10
   Pires L, 2013, BIOSENS BIOELECTRON, V47, P157, DOI 10.1016/j.bios.2013.03.015
   Rai S, 2011, INDIAN J MED MICROBI, V29, P275, DOI 10.4103/0255-0857.83912
   Thomas PW, 2011, BIOCHEMISTRY-US, V50, P10102, DOI 10.1021/bi201449r
   Veedu RN, 2009, MOL BIOSYST, V5, P787, DOI 10.1039/b905513b
   Vester B, 2004, BIOCHEMISTRY-US, V43, P13233, DOI 10.1021/bi0485732
   Wen M, 2008, MOL VIS, V14, P114
   Xu QH, 2012, BIOSENS BIOELECTRON, V33, P274, DOI 10.1016/j.bios.2011.12.036
   Yang Z, 2014, FRONT MICROBIOL, V5, DOI 10.3389/fmicb.2014.00692
   Yong D, 2009, ANTIMICROB AGENTS CH, V53, P5046, DOI 10.1128/AAC.00774-09
   Zhang DM, 2016, BIOSENS BIOELECTRON, V75, P273, DOI 10.1016/j.bios.2015.08.037
   Zhu XQ, 2015, BIOSENS BIOELECTRON, V74, P113, DOI 10.1016/j.bios.2015.04.069
NR 33
TC 6
Z9 6
U1 3
U2 17
PU ROYAL SOC CHEMISTRY
PI CAMBRIDGE
PA THOMAS GRAHAM HOUSE, SCIENCE PARK, MILTON RD, CAMBRIDGE CB4 0WF, CAMBS,
   ENGLAND
EI 2046-2069
J9 RSC ADV
JI RSC Adv.
PY 2017
VL 7
IS 21
BP 12576
EP 12585
DI 10.1039/c6ra27916c
PG 10
WC Chemistry, Multidisciplinary
WE Science Citation Index Expanded (SCI-EXPANDED)
SC Chemistry
GA EN3UX
UT WOS:000395934500018
OA gold
DA 2023-06-30
ER

PT J
AU Fang, X
   Jiang, W
   Han, XW
   Zhang, YZ
AF Fang, Xian
   Jiang, Wei
   Han, Xiaowei
   Zhang, Yuzhong
TI Molecular beacon based biosensor for the sequence-specific detection of
   DNA using DNA-capped gold nanoparticles-streptavidin conjugates for
   signal amplification
SO MICROCHIMICA ACTA
LA English
DT Article
DE Molecular beacon; Gold nanoparticles; Conjugates; Signal amplification;
   Electrochemical impedance spectra
ID ELECTROCHEMICAL BIOSENSOR; FEMTOMOLAR DNA; HAIRPIN-DNA; HYBRIDIZATION;
   RECOGNITION; FABRICATION; SENSOR
AB We describe a highly sensitive and selective molecular beacon-based electrochemical impedance biosensor for the sequence-specific detection of DNA. DNA-capped conjugates between gold nanoparticles (Au-NPs) and streptavidin are used for signal amplification. The molecular beacon was labeled with a thiol at its 5' end and with biotin at its 3' end, and then immobilized on the surface of a bare gold electrode through the formation of Au-S bonds. Initially, the molecular beacon is present in the "closed" state, and this shields the biotin from being approached by streptavidin due to steric hindrance. In the presence of the target DNA, the target DNA molecules hybridize with the loop and cause a conformational change that moves the biotin away from the surface of the electrode. The biotin thereby becomes accessible for the reporter (the DNA-streptavidin capped Au-NPs), and this results in a distinct increase in electron transfer resistance. Under optimal conditions, the increase in resistance is linearly related to the logarithm of the concentration of complementary target DNA in the range from 1.0 fM to 0.1 mu M, with a detection limit of 0.35 fM (at an S/N of 3). This biosensor exhibits good selectivity, and acceptable stability and reproducibility.
C1 [Fang, Xian; Jiang, Wei; Han, Xiaowei; Zhang, Yuzhong] Anhui Normal Univ, Coll Chem & Mat Sci, Anhui Key Lab Chemobiosensing, Wuhu 241000, Peoples R China.
C3 Anhui Normal University
RP Zhang, YZ (通讯作者)，Anhui Normal Univ, Coll Chem & Mat Sci, Anhui Key Lab Chemobiosensing, Wuhu 241000, Peoples R China.
EM zhyz65@mail.ahnu.edu.cn
FU National Natural Science Foundation of China [20675002]
FX This work was financially supported by the National Natural Science
   Foundation of China (No. 20675002).
CR Bonanni A, 2008, ELECTROCHIM ACTA, V53, P4022, DOI 10.1016/j.electacta.2007.11.030
   Bonnet G, 1999, P NATL ACAD SCI USA, V96, P6171, DOI 10.1073/pnas.96.11.6171
   Chen X, 2012, ANAL CHEM, V84, P8277, DOI 10.1021/ac3017828
   Dollefeld H, 2001, NANO LETT, V1, P267, DOI 10.1021/n1015524r
   Dong X, 2013, MICROCHIM ACTA, V180, P101, DOI 10.1007/s00604-012-0900-8
   Dong XY, 2011, TALANTA, V84, P531, DOI 10.1016/j.talanta.2011.01.060
   Dubertret B, 2001, NAT BIOTECHNOL, V19, P365, DOI 10.1038/86762
   Fan CH, 2003, P NATL ACAD SCI USA, V100, P9134, DOI 10.1073/pnas.1633515100
   Fan H, 2011, ANAL BIOCHEM, V419, P168, DOI 10.1016/j.ab.2011.08.005
   Farjami E, 2011, ANAL CHEM, V83, P1594, DOI 10.1021/ac1032929
   Hwang S, 2005, ANAL CHEM, V77, P579, DOI 10.1021/ac048778g
   Li F, 2010, NANOSCALE, V2, P1021, DOI 10.1039/b9nr00401g
   Li HX, 2004, P NATL ACAD SCI USA, V101, P14036, DOI 10.1073/pnas.0406115101
   Li XM, 2010, ANAL CHIM ACTA, V673, P133, DOI 10.1016/j.aca.2010.05.034
   Lin LG, 2011, BIOSENS BIOELECTRON, V28, P277, DOI 10.1016/j.bios.2011.07.032
   Liu G, 2008, J AM CHEM SOC, V130, P6820, DOI 10.1021/ja800554t
   Liu ZY, 2011, BIOSENS BIOELECTRON, V29, P215, DOI 10.1016/j.bios.2011.07.076
   Mao X, 2008, BIOSENS BIOELECTRON, V23, P1555, DOI 10.1016/j.bios.2008.01.019
   Meng XM, 2012, ELECTROCHIM ACTA, V71, P233, DOI 10.1016/j.electacta.2012.03.143
   Patolsky F, 2000, CHEM COMMUN, P1025, DOI 10.1039/b002221g
   Storhoff JJ, 1998, J AM CHEM SOC, V120, P1959, DOI 10.1021/ja972332i
   Thobhani S, 2010, J IMMUNOL METHODS, V356, P60, DOI 10.1016/j.jim.2010.02.007
   Tsourkas A, 2003, NUCLEIC ACIDS RES, V31, P1319, DOI 10.1093/nar/gkg212
   Tyagi S, 1996, NAT BIOTECHNOL, V14, P303, DOI 10.1038/nbt0396-303
   Wang J, 2004, J AM CHEM SOC, V126, P3010, DOI 10.1021/ja031723w
   Wang J, 2003, ANAL CHEM, V75, P3941, DOI 10.1021/ac0344079
   Wang Y, 2008, ANAL CHEM, V80, P2255, DOI 10.1021/ac7024688
   Xiao Y, 2007, J AM CHEM SOC, V129, P11896, DOI 10.1021/ja074218y
   Zhang J, 2006, J AM CHEM SOC, V128, P8575, DOI 10.1021/ja061521a
   Zhang L, 2008, RUSS J ELECTROCHEM+, V44, P1271, DOI 10.1134/S1023193508110128
   Zhang YZ, 2012, MICROCHIM ACTA, V176, P463, DOI 10.1007/s00604-011-0742-9
NR 31
TC 19
Z9 19
U1 0
U2 87
PU SPRINGER WIEN
PI WIEN
PA SACHSENPLATZ 4-6, PO BOX 89, A-1201 WIEN, AUSTRIA
SN 0026-3672
EI 1436-5073
J9 MICROCHIM ACTA
JI Microchim. Acta
PD OCT
PY 2013
VL 180
IS 13-14
BP 1271
EP 1277
DI 10.1007/s00604-013-1044-1
PG 7
WC Chemistry, Analytical
WE Science Citation Index Expanded (SCI-EXPANDED)
SC Chemistry
GA 217BE
UT WOS:000324330700011
DA 2023-06-30
ER

PT J
AU Tsekeli, TR
   Sebokolodi, TI
   Sipuka, DS
   Olorundare, FOG
   Akanji, SP
   Nkosi, D
   Arotiba, OA
AF Tsekeli, Tebogo R.
   Sebokolodi, Tsholofelo I.
   Sipuka, Dimpo S.
   Olorundare, Foluke O. G.
   Akanji, Seyi P.
   Nkosi, Duduzile
   Arotiba, Omotayo A.
TI A poly (propylene imine) dendrimer-Carbon nanofiber based aptasensor for
   bisphenol A in water
SO JOURNAL OF ELECTROANALYTICAL CHEMISTRY
LA English
DT Article
DE Bisphenol A; Poly (propylene imine) dendrimer; Carbon nanofiber;
   Aptamer; Aptasensor
ID LABEL-FREE DETECTION; ELECTROCHEMICAL APTASENSOR; NANOCOMPOSITE; MILK;
   BIOSENSOR; GOLD; CHROMATOGRAPHY; FABRICATION; EXTRACTION; ELECTRODE
AB We report a poly (propylene imine) dendrimer-carbon nanofiber nanocomposite (CNFs-PPI) immobilisation platform based aptasensor for bisphenol A (BPA). Amino modified aptamers were immobilised on the CNFsPPI platform on a glassy carbon electrode (GCE) by covalent bonding using glutaraldehyde as a cross-linker. The interfacial changes on the surface of the electrode during the biosensor fabrication and operation were investigated using electrochemical impedance spectroscopy (EIS), differential pulse voltammetry (DPV) and cyclic voltammetry (CV). The proposed aptasensor (GCE/CNFs-PPI/NH-Apt) was able to detect BPA in the range of 1-10 nM, with limits of detection of 0.03 and 0.06 nM obtained from DPV and EIS respectively. The biosensor stability was investigated. Furthermore, the biosensor had good selectivity towards the BPA molecule in the presence of interfering species and exhibited repeatability with a relative standard deviation of 3.8% with good stability. Real sample application of the proposed aptasensor in water samples was investigated and recoveries between 91.8% and 100.3% were obtained.
C1 [Tsekeli, Tebogo R.; Sebokolodi, Tsholofelo I.; Sipuka, Dimpo S.; Olorundare, Foluke O. G.; Akanji, Seyi P.; Nkosi, Duduzile; Arotiba, Omotayo A.] Univ Johannesburg, Dept Chem Sci, ZA-2028 Doornfontein, South Africa.
   [Arotiba, Omotayo A.] Univ Johannesburg, Ctr Nanomat Sci Res, Johannesburg, South Africa.
C3 University of Johannesburg; University of Johannesburg
RP Arotiba, OA (通讯作者)，Univ Johannesburg, Dept Chem Sci, ZA-2028 Doornfontein, South Africa.
EM oarotiba@uj.ac.za
OI Tsekeli, Tebogo/0000-0003-0309-4324; Sebokolodi,
   Tsholofelo/0000-0001-8144-4399
CR Al Mamun Khandaker A., 2014, International Journal of High Speed Electronics and Systems, V23, DOI 10.1142/S0129156414500062
   Arotiba O, 2008, SENSORS-BASEL, V8, P6791, DOI 10.3390/s8116791
   Arotiba OA, 2011, INT J ELECTROCHEM SC, V6, P673
   Arvinte A, 2007, ELECTROANAL, V19, P1455, DOI 10.1002/elan.200703879
   Azzouz A, 2016, J PHARMACEUT BIOMED, V119, P16, DOI 10.1016/j.jpba.2015.11.024
   Baghayeri M, 2021, MATER CHEM PHYS, V261, DOI 10.1016/j.matchemphys.2021.124247
   Baghayeri M, 2020, ANAL CHIM ACTA, V1099, P60, DOI 10.1016/j.aca.2019.11.045
   Baghayeri M, 2018, ELECTROANAL, V30, P2160, DOI 10.1002/elan.201800158
   Baghayeri M, 2018, MICROCHIM ACTA, V185, DOI 10.1007/s00604-018-2838-y
   Bilibana MP, 2016, SENSORS-BASEL, V16, DOI 10.3390/s16111901
   Chen ZB, 2011, TALANTA, V83, P1501, DOI 10.1016/j.talanta.2010.11.042
   Deiminiat B, 2017, SENSOR ACTUAT B-CHEM, V242, P158, DOI 10.1016/j.snb.2016.11.041
   Derikvandi Z, 2016, ANAL BIOCHEM, V512, P47, DOI 10.1016/j.ab.2016.06.007
   Fakude CT, 2020, ELECTROANAL, V32, P2650, DOI 10.1002/elan.202060070
   Filippou O, 2017, J CHROMATOGR A, V1479, P20, DOI 10.1016/j.chroma.2016.12.002
   Hsine Z, 2018, SYNTHETIC MET, V244, P27, DOI 10.1016/j.synthmet.2018.06.014
   Huang L, 2021, CHINESE J ANAL CHEM, V49, P172, DOI 10.19756/j.issn.0253-3820.201450
   Idris AO, 2019, BIOSENSORS-BASEL, V9, DOI 10.3390/bios9010039
   Idris AO, 2018, ANAL METHODS-UK, V10, P5649, DOI 10.1039/c8ay02360c
   Idris AO, 2018, ELECTROANAL, V30, P31, DOI 10.1002/elan.201700491
   Inoue K, 2000, J CHROMATOGR B, V749, P17, DOI 10.1016/S0378-4347(00)00351-0
   Jia M, 2020, FOOD CHEM, V317, DOI 10.1016/j.foodchem.2020.126459
   Jo M, 2011, OLIGONUCLEOTIDES, V21, P85, DOI 10.1089/oli.2010.0267
   Kanagavalli P, 2018, ELECTROANAL, V30, P445, DOI 10.1002/elan.201700596
   Karimi-Maleh H, 2021, IND ENG CHEM RES, V60, P816, DOI 10.1021/acs.iecr.0c04698
   Karimi-Maleh H, 2021, J COLLOID INTERF SCI, V592, P174, DOI 10.1016/j.jcis.2021.02.066
   Kashefi-Kheyrabadi L, 2018, BIOSENS BIOELECTRON, V117, P457, DOI 10.1016/j.bios.2018.06.036
   Loaiza OA, 2015, BIOELECTROCHEMISTRY, V101, P58, DOI 10.1016/j.bioelechem.2014.07.005
   Miao WB, 2014, NEW J CHEM, V38, P669, DOI 10.1039/c3nj01094e
   Mokwebo KV, 2018, SENSORS-BASEL, V18, DOI 10.3390/s18103368
   Moreno MJ, 2011, J ENVIRON SCI HEAL B, V46, P509, DOI 10.1080/03601234.2011.583871
   Nazari M, 2019, J BIOSCIENCES, V44, DOI 10.1007/s12038-019-9921-3
   Ndangili PM, 2011, J ELECTROANAL CHEM, V653, P67, DOI 10.1016/j.jelechem.2010.12.029
   Ndlovu T, 2012, SENSORS-BASEL, V12, P11601, DOI 10.3390/s120911601
   Nodehi M, 2021, MICROCHEM J, V162, DOI 10.1016/j.microc.2020.105825
   Ntsendwana B, 2012, INT J ELECTROCHEM SC, V7, P3501
   Ponnaiah SK, 2019, ULTRASON SONOCHEM, V58, DOI 10.1016/j.ultsonch.2019.104629
   Rand E, 2013, BIOSENS BIOELECTRON, V42, P434, DOI 10.1016/j.bios.2012.10.080
   Razavipanah I, 2019, MICROCHEM J, V146, P1054, DOI 10.1016/j.microc.2019.02.018
   Rodriguez MC, 2005, CHEM COMMUN, P4267, DOI 10.1039/b506571b
   Satija J, 2011, J MATER CHEM, V21, P14367, DOI 10.1039/c1jm10527b
   Shukla SK, 2014, ENZYME MICROB TECH, V66, P48, DOI 10.1016/j.enzmictec.2014.08.003
   Shukla SK, 2013, INT J ELECTROCHEM SC, V8, P11711
   Song YP, 2020, SENSOR ACTUAT B-CHEM, V321, DOI 10.1016/j.snb.2020.128527
   Suazo-Davila D, 2016, APPL SURF SCI, V384, P251, DOI 10.1016/j.apsusc.2016.05.027
   Tsekeli TR, 2021, ACS OMEGA, V6, P9401, DOI 10.1021/acsomega.0c05836
   Tshwenya L, 2020, ELECTROCHIM ACTA, V354, DOI 10.1016/j.electacta.2020.136750
   Vamvakaki V, 2006, ANAL CHEM, V78, P5538, DOI 10.1021/ac060551t
   Wang Q, 2017, CHEMOSPHERE, V169, P709, DOI 10.1016/j.chemosphere.2016.11.095
   Xu L, 2020, J HAZARD MATER, V400, DOI 10.1016/j.jhazmat.2020.123162
   Yin HS, 2011, FOOD CHEM, V125, P1097, DOI 10.1016/j.foodchem.2010.09.098
   Yin HS, 2011, J SOLID STATE ELECTR, V15, P167, DOI 10.1007/s10008-010-1089-6
   Yuce M, 2015, ANALYST, V140, P5379, DOI 10.1039/c5an00954e
   Zaid MHM, 2020, NANOMATERIALS-BASEL, V10, DOI 10.3390/nano10071346
   Zhou L, 2014, FOOD CHEM, V162, P34, DOI 10.1016/j.foodchem.2014.04.058
NR 55
TC 5
Z9 5
U1 7
U2 41
PU ELSEVIER SCIENCE SA
PI LAUSANNE
PA PO BOX 564, 1001 LAUSANNE, SWITZERLAND
SN 1572-6657
EI 1873-2569
J9 J ELECTROANAL CHEM
JI J. Electroanal. Chem.
PD NOV 15
PY 2021
VL 901
AR 115783
DI 10.1016/j.jelechem.2021.115783
EA OCT 2021
PG 9
WC Chemistry, Analytical; Electrochemistry
WE Science Citation Index Expanded (SCI-EXPANDED)
SC Chemistry; Electrochemistry
GA WQ9OB
UT WOS:000714137900013
DA 2023-06-30
ER

PT J
AU Li, Y
   Deng, J
   Fang, LC
   Yu, KK
   Huang, H
   Jiang, LL
   Liang, WB
   Zheng, JS
AF Li, Yan
   Deng, Jun
   Fang, Lichao
   Yu, Kangkang
   Huang, Hui
   Jiang, Lili
   Liang, Wenbin
   Zheng, Junsong
TI A novel electrochemical DNA biosensor based on HRP-mimicking
   hemin/G-quadruplex wrapped GOx nanocomposites as tag for detection of
   Escherichia coli O157:H7
SO BIOSENSORS & BIOELECTRONICS
LA English
DT Article
DE Graphene oxide; G-quadruplex; DNAzyme; DNA biosensor; Escherichia coli
   O157:H7
ID CARBON NANOTUBES; MULTIPLEX PCR; LABEL-FREE; O157-H7; NANOPARTICLES;
   IMMUNOASSAY; AMPLIFICATION; IMMUNOSENSOR; COMPLEX
AB A novel sensitive electrochemical DNA biosensor was developed for amperometric detection of Escherichia coli O157:H7 (E. coli O157:H7). The graphene oxide (GOx) was utilized as nanocarrier to immobilize thionine (Thi) and the Au nanoparticles coated SiO2 nanocomposites (Au-SiO2) by electrostatic adsorption and the adsorption among nanomaterials. Then a large amounts of signal DNA (S2) and G-quadruplex were immobilized on the GOx-Thi-Au@SiO2 nanocomposites. Finally, hemin was intercalated into the G-quadruplex to obtain the hemin/G-quadruplex structure as HRP-mimicking DNAzyme. On the basis of the signal amplification strategy of GOx-Thi-Au@SiO2 nanocomposites and DNAzyme, the developed DNA biosensor could respond to 0.01 nM (S/N=3) with a linear calibration range from 0.02 to 50.0 nM E. coli O157:H7, which could be well accepted for early clinical detection. The studied system provides new opportunities, and might speed up disease diagnosis, treatment and prevention with pathogen. (C) 2014 Elsevier B.V. All rights reserved.
C1 [Li, Yan; Deng, Jun; Fang, Lichao; Yu, Kangkang; Huang, Hui; Jiang, Lili; Liang, Wenbin; Zheng, Junsong] Third Mil Med Univ, Southwest Hosp, Coll Med Lab, Dept Clin Lab Sci, Chongqing 400038, Peoples R China.
C3 Army Medical University
RP Liang, WB (通讯作者)，Third Mil Med Univ, Southwest Hosp, Coll Med Lab, Dept Clin Lab Sci, 30 Gaotanyan St, Chongqing 400038, Peoples R China.
EM wenbinliangasu@gmail.com; zhengalpha@yahoo.com
RI Liang, Wenbin/L-6240-2016
OI Liang, Wenbin/0000-0002-9086-4974
FU National Natural Science Foundation of China [81301518, 31371016]; Third
   Military Medical University Young Creative Talent Fund [2009XQN18];
   Third Military Medical University Medical Research Foundation of China
   [SWH2013JS10]
FX Financial support for this work was provided by the National Natural
   Science Foundation of China (No. 81301518 and No. 31371016), the Third
   Military Medical University Young Creative Talent Fund (2009XQN18) and
   the Third Military Medical University Medical Research Foundation of
   China (SWH2013JS10).
CR Bai LJ, 2012, BIOMATERIALS, V33, P1090, DOI 10.1016/j.biomaterials.2011.10.012
   Bhagwat AA, 2003, INT J FOOD MICROBIOL, V84, P217, DOI 10.1016/S0168-1605(02)00481-6
   Bikram M, 2007, J CONTROL RELEASE, V123, P219, DOI 10.1016/j.jconrel.2007.08.013
   Deng MY, 1996, J FOOD PROTECT, V59, P570, DOI 10.4315/0362-028X-59.6.570
   Gehring AG, 1998, ANAL BIOCHEM, V258, P293, DOI 10.1006/abio.1998.2597
   Gehring AG, 2004, J IMMUNOL METHODS, V293, P97, DOI 10.1016/j.jim.2004.07.004
   Golub E, 2013, ANAL CHEM, V85, P12126, DOI 10.1021/ac403305k
   Han J, 2013, ANAL CHIM ACTA, V790, P24, DOI 10.1016/j.aca.2013.06.025
   Holland JL, 2000, J CLIN MICROBIOL, V38, P4108, DOI 10.1128/JCM.38.11.4108-4113.2000
   Kaper JB, 2004, NAT REV MICROBIOL, V2, P123, DOI 10.1038/nrmicro818
   Kim GY, 2010, ANAL CHIM ACTA, V677, P90, DOI 10.1016/j.aca.2010.07.046
   Li Y, 2013, BIOSENS BIOELECTRON, V49, P485, DOI 10.1016/j.bios.2013.06.008
   Li Y, 2012, ANAL BIOCHEM, V421, P227, DOI 10.1016/j.ab.2011.10.049
   Loh KP, 2010, J MATER CHEM, V20, P2277, DOI 10.1039/b920539j
   Stoller MD, 2008, NANO LETT, V8, P3498, DOI 10.1021/nl802558y
   Tak M, 2014, BIOSENS BIOELECTRON, V59, P200, DOI 10.1016/j.bios.2014.03.036
   Tang JA, 2011, BIOCHEM ENG J, V53, P223, DOI 10.1016/j.bej.2010.11.001
   Travascio P, 1998, CHEM BIOL, V5, P505, DOI 10.1016/S1074-5521(98)90006-0
   Tryland I, 1998, APPL ENVIRON MICROB, V64, P1018
   Varshney M, 2007, SENSOR ACTUAT B-CHEM, V128, P99, DOI 10.1016/j.snb.2007.03.045
   Wang F, 2014, ANAL CHEM, V86, P1614, DOI 10.1021/ac4033033
   Wang GH, 2002, J CLIN MICROBIOL, V40, P3613, DOI 10.1128/JCM.40.10.3613-3619.2002
   Wang LJ, 2009, TALANTA, V78, P647, DOI 10.1016/j.talanta.2008.12.001
   Witting PK, 2001, INORG CHEM, V40, P5017, DOI 10.1021/ic010025e
   Yang HC, 2011, COLLOID SURFACE B, V82, P463, DOI 10.1016/j.colsurfb.2010.10.003
   Yi X, 2004, CHEMBIOCHEM, V5, P374, DOI 10.1002/cbic.200300794
   YU J, 1992, MOL MICROBIOL, V6, P411, DOI 10.1111/j.1365-2958.1992.tb01484.x
   Yuan YL, 2013, BIOSENS BIOELECTRON, V42, P474, DOI 10.1016/j.bios.2012.11.003
   Zhou WJ, 2014, ANAL CHEM, V86, P953, DOI 10.1021/ac403682c
   Zhuo Y, 2009, BIOMATERIALS, V30, P2284, DOI 10.1016/j.biomaterials.2009.01.002
   Zong C, 2013, BIOSENS BIOELECTRON, V43, P372, DOI 10.1016/j.bios.2012.12.051
NR 31
TC 62
Z9 65
U1 11
U2 522
PU ELSEVIER ADVANCED TECHNOLOGY
PI OXFORD
PA OXFORD FULFILLMENT CENTRE THE BOULEVARD, LANGFORD LANE, KIDLINGTON,
   OXFORD OX5 1GB, OXON, ENGLAND
SN 0956-5663
EI 1873-4235
J9 BIOSENS BIOELECTRON
JI Biosens. Bioelectron.
PD JAN 15
PY 2015
VL 63
BP 1
EP 6
DI 10.1016/j.bios.2014.07.012
PG 6
WC Biophysics; Biotechnology & Applied Microbiology; Chemistry, Analytical;
   Electrochemistry; Nanoscience & Nanotechnology
WE Science Citation Index Expanded (SCI-EXPANDED)
SC Biophysics; Biotechnology & Applied Microbiology; Chemistry;
   Electrochemistry; Science & Technology - Other Topics
GA AR1HT
UT WOS:000343337000001
PM 25048446
DA 2023-06-30
ER

PT J
AU Wen, YP
   Li, D
   Xu, JK
   Wang, XQ
   He, HH
AF Wen, Yangping
   Li, Dong
   Xu, Jingkun
   Wang, Xiaoqiang
   He, Haohua
TI Electrosynthesis of Poly(thiophene-3-acetic Acid) Film in Ionic Liquids
   for Covalent Immobilization of Biologically Active Species
SO INTERNATIONAL JOURNAL OF POLYMERIC MATERIALS AND POLYMERIC BIOMATERIALS
LA English
DT Article
DE Biosensor; conducting polymers; covalent immobilization;
   electrosynthesis; ionic liquids
ID ELECTROCHEMICAL POLYMERIZATION; CONDUCTING POLYMER; GLUCOSE-OXIDASE;
   POLYTHIOPHENE; SOLVENTS; 3,4-ETHYLENEDIOXYTHIOPHENE; ELECTRODES;
   BIOSENSOR
AB Poly(thiophene-3-acetic acid) (PTAA) film with good biocompatibility, low toxicity, and high conductivity was electrosynthesized in an ionic liquid 1-butyl-3-methylimidazolium tetrafluoroborate. Glutamate oxidase (GO), one of biologically active species, was covalently immobilized on the surface of PTAA film for the design and fabrication of the electrochemical biosensor. The impedance spectroscopy, infrared spectra, and scanning electron microscopy indicated that GO molecules were successfully immobilized on the surface of PTAA film. The oxidation current increased linearly with the concentration of L-glutamic acid in the range from 6x107 to 3x103M with a regression coefficient of 0.998. The limit of detection was found to be 0. 23 mu M, this method also provided a sensitivity of 87.1mAM1cm2, and a response time of less than 5s. Moreover, the bioaffinity and operational and storage stability of the biosensor were also evaluated. Satisfactory results indicated that the resulting PTAA film is a promising candidate for the covalent immobilization of biologically active species.
C1 [Wen, Yangping; Li, Dong; Xu, Jingkun; Wang, Xiaoqiang] Jiangxi Agr Univ, Key Lab Crop Physiol Ecol & Genet Breeding, Key Lab Physiol Ecol & Cultivat Double Cropping R, Minist Educ,Minist Agr, Nanchang, Peoples R China.
   [Wen, Yangping; Li, Dong; Wang, Xiaoqiang; He, Haohua] Jiangxi Sci & Technol Normal Univ, Jiangxi Key Lab Organ Chem, Nanchang 330013, Peoples R China.
C3 Jiangxi Agricultural University; Ministry of Agriculture & Rural
   Affairs; Jiangxi Science & Technology Normal University
RP Xu, JK (通讯作者)，Jiangxi Sci & Technol Normal Univ, Jiangxi Key Lab Organ Chem, Nanchang 330013, Peoples R China.
EM xujingkun@tsinghua.org.cn
RI xu, jing/GRR-8698-2022; wen, yangping/L-2705-2014; Wang,
   Xiaoqiang/IQS-3727-2023; xu, jingcheng/HJZ-3124-2023
OI wen, yangping/0000-0001-7047-4533; 
FU NSFC [50963002, 51073074]; Key Projects in the National Science &
   Technology Pillar Program [2006BAD02A04, 2006BAD01A01]; Jiangxi
   Provincial Department of Science and Technology [2006BAD01A01-2-5];
   Jiangxi Provincial Department of Education [GJJ11590, GJJ10678]; Natural
   Science Foundation of Jiangxi Province [2010GZH0041]
FX NSFC (50963002, 51073074), Key Projects in the National Science &
   Technology Pillar Program in the Eleventh Five-year Plan Period
   (2006BAD02A04, 2006BAD01A01), Jiangxi Provincial Department of Science
   and Technology (2006BAD01A01-2-5), Jiangxi Provincial Department of
   Education (GJJ11590, GJJ10678), and Natural Science Foundation of
   Jiangxi Province (2010GZH0041) are acknowledged for their financial
   support.
CR ALBERY WJ, 1991, J ELECTROANAL CHEM, V310, P239, DOI 10.1016/0022-0728(91)85264-P
   Arenas E, 2012, DES MONOMERS POLYM, V15, P369, DOI 10.1080/1385772X.2012.686685
   ASAKURA T, 1989, POLYM-PLAST TECHNOL, V28, P453, DOI 10.1080/03602558908048608
   Ates M, 2011, POLYM-PLAST TECHNOL, V50, P1130, DOI 10.1080/03602559.2011.566300
   Borole DD, 2006, DES MONOMERS POLYM, V9, P1, DOI 10.1163/156855506775526205
   CHAN HSO, 1995, J MATER CHEM, V5, P631, DOI 10.1039/jm9950500631
   Dong B, 2009, PROG CHEM, V21, P1792
   DOWNARD AJ, 1986, J ELECTROANAL CHEM, V206, P147, DOI 10.1016/0022-0728(86)90264-0
   Earle MJ, 2000, PURE APPL CHEM, V72, P1391, DOI 10.1351/pac200072071391
   Groenendaal L, 2003, ADV MATER, V15, P855, DOI 10.1002/adma.200300376
   Hosseinzadeh F, 2012, DES MONOMERS POLYM, V15, P379, DOI 10.1080/1385772X.2012.686689
   Hwang RY, 2011, J ELECTROANAL CHEM, V656, P258, DOI 10.1016/j.jelechem.2010.10.022
   Kim BS, 1999, MACROMOLECULES, V32, P3964
   Kubisa P, 2004, PROG POLYM SCI, V29, P3, DOI 10.1016/j.progpolymsci.2003.10.002
   Kuwahara T, 2009, SYNTHETIC MET, V159, P1859, DOI 10.1016/j.synthmet.2009.06.007
   Kuwahara T, 2008, BIOELECTROCHEMISTRY, V74, P66, DOI 10.1016/j.bioelechem.2008.07.002
   Lee JW, 2006, BIOMACROMOLECULES, V7, P1692, DOI 10.1021/bm060220q
   Liu CJ, 2007, EUR POLYM J, V43, P3264, DOI 10.1016/j.eurpolymj.2007.06.005
   Lu JM, 2009, PROG POLYM SCI, V34, P431, DOI 10.1016/j.progpolymsci.2008.12.001
   Lu W, 2002, SCIENCE, V297, P983, DOI 10.1126/science.1072651
   Mallakpour S, 2010, DES MONOMERS POLYM, V13, P377, DOI 10.1163/138577210X509606
   Nien PC, 2009, SENSORS-BASEL, V9, P1794, DOI 10.3390/s90301794
   OTERO TF, 1988, POLYMER, V29, P1522, DOI 10.1016/0032-3861(88)90320-5
   Rogers RD, 2003, SCIENCE, V302, P792, DOI 10.1126/science.1090313
   SABATANI E, 1993, LANGMUIR, V9, P2974, DOI 10.1021/la00035a040
   Shan D, 2007, BIOSENS BIOELECTRON, V22, P1612, DOI 10.1016/j.bios.2006.07.019
   Shiddiky MJA, 2010, ELECTROCHEMICAL PROP
   Su CM, 1999, ENVIRON SCI TECHNOL, V33, P163, DOI 10.1021/es980481a
   Toth PS, 2011, ELECTROCHIM ACTA, V56, P3447, DOI 10.1016/j.electacta.2010.09.030
   Vaddiraju S, 2008, ADV FUNCT MATER, V18, P1929, DOI 10.1002/adfm.200800196
   Wen YP, 2009, J ELECTROANAL CHEM, V634, P49, DOI 10.1016/j.jelechem.2009.07.012
   Xu Y, 2004, ANAL CHIM ACTA, V516, P19, DOI 10.1016/j.aca.2004.04.013
   Zhang FX, 2008, MATER CHEM PHYS, V112, P223, DOI 10.1016/j.matchemphys.2008.05.044
   Zhang SS, 2006, EUR POLYM J, V42, P149, DOI 10.1016/j.eurpolymj.2005.06.023
   Zhen Y., 2005, ENZYME MICROB TECHNO, V37, P19
   Zhou WQ, 2010, MATER CHEM PHYS, V123, P390, DOI 10.1016/j.matchemphys.2010.04.027
NR 36
TC 10
Z9 10
U1 1
U2 45
PU TAYLOR & FRANCIS AS
PI OSLO
PA KARL JOHANS GATE 5, NO-0154 OSLO, NORWAY
SN 0091-4037
EI 1563-535X
J9 INT J POLYM MATER PO
JI Int. J. Polym. Mater. Polym. Biomat.
PD MAR 22
PY 2013
VL 62
IS 8
BP 437
EP 443
DI 10.1080/00914037.2012.719137
PG 7
WC Materials Science, Biomaterials; Polymer Science
WE Science Citation Index Expanded (SCI-EXPANDED)
SC Materials Science; Polymer Science
GA 101RF
UT WOS:000315791400004
DA 2023-06-30
ER

PT J
AU de Castro, ACH
   Kochi, LT
   Moco, ACR
   Coimbra, RS
   Oliveira, GC
   Cuadros-Orellana, S
   Madurro, JM
   Brito-Madurro, AG
AF Honorato de Castro, Ana Cristina
   Kochi, Leandro Toshio
   Rios Moco, Anna Clara
   Coimbra, Roney S.
   Oliveira, Guilherme C.
   Cuadros-Orellana, Sara
   Madurro, Joao Marcos
   Brito-Madurro, Ana Graci
TI A new genosensor for meningococcal meningitis diagnosis using biological
   samples
SO JOURNAL OF SOLID STATE ELECTROCHEMISTRY
LA English
DT Article
DE Biosensor; Meningitidis; Modified electrode; Poly(4-aminophenol)
ID ELECTROCHEMICAL DNA BIOSENSOR; NEISSERIA-MENINGITIDIS;
   BACTERIAL-MENINGITIS; SEROGROUP-B; DISEASE; VACCINE; SENSOR; PCR;
   ELECTRODES; ASSAY
AB In this work, a new electrochemical biosensor for DNA detection of bacterial meningitis is proposed. The system is based on specific DNA fragments from the Neisseria meningitidis genome as a probe incorporated on graphite electrodes modified with poly(4-aminophenol). Detection of a complementary oligonucleotide sequence, a specific 710-base pair amplicon, and the genomic DNA of bacteria was carried out by differential pulse voltammetry, using ethidium bromide as an electroactive indicator of hybridization. The complementary oligonucleotide and the genomic DNA of Neisseria meningitidis were quantified by the genosensor, showing detection limits of 0.6 ng mu L-1 and about 6 ng mu L-1, respectively. Morphological differences were observed between hybridized and unhybridized surfaces by atomic force microscopy. The biosensor showed high selectivity, discriminating non-specific targets, and high stability retaining over 98% of its original activity after 120 days of storage. The bioelectrode was effective in discriminating the genomic DNA in samples with human serum without significant interference, proving to be an interesting platform for meningococcal meningitis diagnosis.
C1 [Honorato de Castro, Ana Cristina; Kochi, Leandro Toshio; Rios Moco, Anna Clara; Brito-Madurro, Ana Graci] Univ Fed Uberlandia, Inst Biotechnol, Uberlandia, MG, Brazil.
   [Coimbra, Roney S.] FIOCRUZ Minas, Ctr Excellence Bioinformat, Belo Horizonte, MG, Brazil.
   [Oliveira, Guilherme C.] Vale Inst Technol, Belem, Para, Brazil.
   [Cuadros-Orellana, Sara] Univ Catolica Maule, Dept Forestry Sci, Talca, Chile.
   [Madurro, Joao Marcos] Univ Fed Uberlandia, Inst Chem, Uberlandia, MG, Brazil.
C3 Universidade Federal de Uberlandia; Fundacao Oswaldo Cruz; Instituto
   Tecnologico Vale Desenvolvimento Sustentavel; Universidad Catolica del
   Maule; Universidade Federal de Uberlandia
RP Brito-Madurro, AG (通讯作者)，Univ Fed Uberlandia, Inst Biotechnol, Uberlandia, MG, Brazil.
EM agbrito@ufu.br
RI Madurro, João M/G-4080-2012; Cuadros-Orellana, Sara/I-7331-2012;
   Coimbra, Roney S/B-3102-2013; Honorato, Ana Cristina/O-6709-2019;
   Madurro, Ana/AAH-4588-2019; Kochi, Leandro/GQZ-3638-2022; Coimbra,
   Roney/ABA-0586-2022
OI Madurro, João M/0000-0002-2304-4482; Cuadros-Orellana,
   Sara/0000-0002-0602-7867; Coimbra, Roney S/0000-0002-9204-0573; Honorato
   de Castro, Ana Cristina/0000-0003-0930-2112; Kochi, Leandro
   Toshio/0000-0002-1522-1506
FU Conselho Nacional de Desenvolvimento Cientifico e Tecnologico (CNPq);
   Fundacao de Amparo a Pesquisa do Estado de Minas Gerais (FAPEMIG);
   Coordenacao de Aperfeicoamento de Pessoal de Nivel Superior (CAPES)
FX The authors are grateful for the financial support from Conselho
   Nacional de Desenvolvimento Cientifico e Tecnologico (CNPq), Fundacao de
   Amparo a Pesquisa do Estado de Minas Gerais (FAPEMIG), and Coordenacao
   de Aperfeicoamento de Pessoal de Nivel Superior (CAPES).
CR Afonso AS, 2010, J APPL POLYM SCI, V118, P2921, DOI 10.1002/app.32595
   Almeida-Gonzalez L, 2004, SALUD PUBLICA MEXICO, V46, P438
   Alves-Balvedi RP, 2016, BIOSENS BIOELECTRON, V85, P226, DOI 10.1016/j.bios.2016.05.016
   Amiri AR, 2011, BIOPHYS CHEM, V156, P88, DOI 10.1016/j.bpc.2011.02.001
   Balvedi RPA, 2014, INT J MOL SCI, V15, P9051, DOI 10.3390/ijms15059051
   Batista RS, 2017, ASIAN PAC J TROP MED, V10, P1019, DOI 10.1016/j.apjtm.2017.10.004
   Caesar NM, 2013, MICROB PATHOGENESIS, V57, P33, DOI 10.1016/j.micpath.2013.02.003
   Cavallaro KF, 2015, VACCINE, V33, P1168, DOI 10.1016/j.vaccine.2015.01.004
   Cheng MS, 2015, BIOSENS BIOELECTRON, V70, P74, DOI 10.1016/j.bios.2015.03.018
   Dash SK, 2014, J SOLID STATE ELECTR, V18, P2647, DOI 10.1007/s10008-014-2525-9
   Dash SK, 2013, APPL BIOCHEM BIOTECH, V171, P198, DOI 10.1007/s12010-013-0339-3
   Dash SK, 2013, BIOTECHNOL LETT, V35, P929, DOI 10.1007/s10529-013-1161-2
   Diawara I, 2016, J INFECT DEV COUNTR, V10, P53, DOI 10.3855/jidc.5647
   Drakopoulou Z, 2008, FEMS IMMUNOL MED MIC, V53, P178, DOI 10.1111/j.1574-695X.2008.00406.x
   Franco DL, 2008, POLYM ENG SCI, V48, P2043, DOI 10.1002/pen.21044
   Castro ACH, 2014, APPL SURF SCI, V314, P273, DOI 10.1016/j.apsusc.2014.06.084
   Huang HY, 2015, BIOSENS BIOELECTRON, V68, P442, DOI 10.1016/j.bios.2015.01.039
   Modi S, 2013, J CLIN DIAGN RES, V7, P2704, DOI 10.7860/JCDR/2013/6081.3737
   Pace D, 2012, VACCINE, V30, pB3, DOI 10.1016/j.vaccine.2011.12.062
   Paquim AMC, 2004, BIOSENS BIOELECTRON, V20, P933, DOI 10.1016/j.bios.2004.06.018
   Paraiso LF, 2014, INT J ELECTROCHEM SC, V9, P1286
   Patel MK, 2010, BIOSENS BIOELECTRON, V25, P2586, DOI 10.1016/j.bios.2010.04.025
   Patel MK, 2009, ELECTROCHEM COMMUN, V11, P969, DOI 10.1016/j.elecom.2009.02.037
   Richardson DC, 2003, J CLIN MICROBIOL, V41, P3851, DOI 10.1128/JCM.41.8.3851-3853.2003
   Serruto D, 2012, VACCINE, V30, pB87, DOI 10.1016/j.vaccine.2012.01.033
   Shi AQ, 2014, SENSOR ACTUAT B-CHEM, V200, P206, DOI 10.1016/j.snb.2014.04.024
   Tak M, 2017, J ELECTROANAL CHEM, V792, P8, DOI 10.1016/j.jelechem.2017.03.032
   Tak M, 2014, BIOSENS BIOELECTRON, V59, P200, DOI 10.1016/j.bios.2014.03.036
   Vieira SN, 2006, MACROMOL SYMP, V245, P236, DOI 10.1002/masy.200651333
   Wang QX, 2013, ANAL CHIM ACTA, V788, P158, DOI 10.1016/j.aca.2013.06.018
   Waring J. M., 1974, BIOCHEM J, V143, P483
   WATKINS TI, 1952, NATURE, V169, P506, DOI 10.1038/169506a0
   Wu NY, 2013, BIOSENS BIOELECTRON, V39, P210, DOI 10.1016/j.bios.2012.07.038
   Yuann JMP, 2012, BBA-PROTEINS PROTEOM, V1824, P1009, DOI 10.1016/j.bbapap.2012.05.011
   Zhang B, 2015, NANOMED-NANOTECHNOL, V11, P1745, DOI 10.1016/j.nano.2015.05.009
   Zhang CY, 2013, SEP PURIF TECHNOL, V107, P91, DOI 10.1016/j.seppur.2013.01.033
NR 36
TC 10
Z9 10
U1 1
U2 12
PU SPRINGER
PI NEW YORK
PA 233 SPRING ST, NEW YORK, NY 10013 USA
SN 1432-8488
EI 1433-0768
J9 J SOLID STATE ELECTR
JI J. Solid State Electrochem.
PD AUG
PY 2018
VL 22
IS 8
BP 2339
EP 2346
DI 10.1007/s10008-018-3940-0
PG 8
WC Electrochemistry
WE Science Citation Index Expanded (SCI-EXPANDED)
SC Electrochemistry
GA GM1NF
UT WOS:000437834600006
DA 2023-06-30
ER

PT J
AU Maleki, A
   Daraei, H
   Amini, N
AF Maleki, Afshin
   Daraei, Hiva
   Amini, Nader
TI Electrocatalytic activity of manganese oxide nanosphere immobilized onto
   deoxyribonucleic acid modified electrode: Application to determine
   environmental pollutant thiourea at natural pH
SO JOURNAL OF COLLOID AND INTERFACE SCIENCE
LA English
DT Article
DE DNA; Manganese oxide nanosphere; Thiourea; Biosensor; Amperometry
ID VOLTAMMETRIC DETERMINATION; METHYL-DERIVATIVES; SULFUR-DIOXIDE; DNA;
   NANOPARTICLES; NANOWIRES; NANOCOMPOSITE; FABRICATION; OXIDATION;
   CYSTEINE
AB Based on immobilizing manganese oxide nanospheres (MnOxNsph)/deoxyribonucleic (DNA) on glassy carbon electrode (MnOxNsph/DNA/GCE), a new electrochemical biosensor for the detection of thiourea (TU) was fabricated. In order to prepare DNA template, cyclic voltammetry (CV) method was used. Scanning electron microscopy (SEM) was used for characterization of MnOx/DNA. Electrochemical impedance spectroscopy was utilized to confirm the successful stepwise assembly procedure of the biosensor. The electrocatalytical behaviors of the biosensor were also investigated by cyclic voltammetry and differential pulse voltammetry (DPV). The results showed that MnOxNsph/DNA exhibited a remarkable electrocatalytic activity for the oxidation of TU under optimal conditions. The linear range, detection of limit and sensitivity were calculated for oxidation peaks (OX1 and OX2). This electrode demonstrated many advantages such as high sensitivity, low detection of limit, excellent catalytic activity at natural pH values, remarkable antifouling property toward TU and its oxidation product for the two oxidation peaks. (C) 2017 Elsevier Inc. All rights reserved.
C1 [Maleki, Afshin; Daraei, Hiva; Amini, Nader] Kurdistan Univ Med Sci, Environm Hlth Res Ctr, Sanandaj, Iran.
C3 Kurdistan University of Medical Sciences
RP Amini, N (通讯作者)，Kurdistan Univ Med Sci, Environm Hlth Res Ctr, Sanandaj, Iran.
EM naderamini95@yahoo.com
RI Maleki, Afshin/L-8127-2015
OI Morabi Heravi, Helen/0000-0001-8908-8202; Maleki,
   Afshin/0000-0001-8261-8717
FU Kurdistan University of Medical Sciences [IR.MUK.REC.1395/234]
FX This reasearch was financially supported by Vice-Chancellor in Research
   Affairs of Kurdistan University of Medical Sciences, and registerated by
   IR.MUK.REC.1395/234 serial number. The authors gratefully acknowledge
   the support of the Environmental Health Research Center, Kurdistan
   University of Medical Sciences, for laboratory support, and material
   preparation.
CR Atta NF, 2012, ELECTROANAL, V24, P1431, DOI 10.1002/elan.201200169
   BOWLEY HJ, 1986, ANALYST, V111, P539, DOI 10.1039/an9861100539
   Calza P, 2007, J PHOTOCH PHOTOBIO A, V189, P380, DOI 10.1016/j.jphotochem.2007.02.030
   Chao MH, 2003, ANGEW CHEM INT EDIT, V42, P2982, DOI 10.1002/anie.200350891
   Corb I, 2007, SENSORS-BASEL, V7, P2626, DOI 10.3390/s7112626
   Ding KQ, 2009, J CHIN CHEM SOC-TAIP, V56, P175, DOI 10.1002/jccs.200900025
   Ede SR, 2014, PHYS CHEM CHEM PHYS, V16, P21846, DOI 10.1039/c4cp02884h
   Eramo J. L. D., 1998, BIOMED SCI APPL, V720, P205
   Fatibello O, 2007, ANAL LETT, V40, P1825, DOI 10.1080/00032710701487122
   Fornazari ALDT, 2005, ACTA CHIM SLOV, V52, P164
   He ZK, 1999, ANAL SCI, V15, P381, DOI 10.2116/analsci.15.381
   Hirzel S., 1995, THIOHARNSTOFF BUA ST, V179
   IWAMOTO M, 1984, J ELECTROANAL CHEM, V169, P181, DOI 10.1016/0022-0728(84)80082-0
   Jones MR, 2010, NAT MATER, V9, P913, DOI [10.1038/NMAT2870, 10.1038/nmat2870]
   Kargosha K, 2001, ANAL CHIM ACTA, V437, P139, DOI 10.1016/S0003-2670(01)00943-6
   Koch KR, 2001, COORDIN CHEM REV, V216, P473, DOI 10.1016/S0010-8545(01)00337-X
   Kudu S., 2013, RSC ADV, V3, P16489
   Kundu S, 2009, LANGMUIR, V25, P10146, DOI 10.1021/la900939c
   Kundu S, 2009, INORG CHEM, V48, P121, DOI 10.1021/ic801791u
   Kurzawa J, 2005, ANAL BIOANAL CHEM, V382, P1584, DOI 10.1007/s00216-005-3372-4
   Lakowicz JR, 2000, ANAL BIOCHEM, V280, P128, DOI 10.1006/abio.2000.4495
   Lee SW, 2002, SCIENCE, V296, P892, DOI 10.1126/science.1068054
   Levent A, 2011, REV ANAL CHEM, V30, P45, DOI 10.1515/REVAC.2011.005
   Mahmoudian MR, 2014, SENSOR ACTUAT B-CHEM, V201, P526, DOI 10.1016/j.snb.2014.05.030
   Majumdar D, 2013, ACS APPL MATER INTER, V5, P7798, DOI 10.1021/am402448j
   Manea F, 2006, J APPL ELECTROCHEM, V36, P1075, DOI 10.1007/s10800-006-9152-9
   Mani V, 2012, INT J ELECTROCHEM SC, V7, P12774
   MansouriMajd S, 2013, ELECTROCHIM ACTA, V108, P707, DOI 10.1016/j.electacta.2013.07.029
   Matte HSSR, 2010, ANGEW CHEM INT EDIT, V49, P4059, DOI 10.1002/anie.201000009
   Milosavljevic MM, 2016, J SERB CHEM SOC, V81, P219, DOI 10.2298/JSC150831087M
   Modi A., 2012, INT J EMERG TECHNOL, V2, P599
   Monson CF, 2003, NANO LETT, V3, P359, DOI 10.1021/nl034016+
   Nematollahi D, 2003, SENSORS, V3, P534, DOI 10.3390/s31100534
   Pinheiro AV, 2011, NAT NANOTECHNOL, V6, P763, DOI [10.1038/NNANO.2011.187, 10.1038/nnano.2011.187]
   RABENSTEIN DL, 1989, ANAL BIOCHEM, V180, P259, DOI 10.1016/0003-2697(89)90427-2
   Raffaelli A, 1997, RAPID COMMUN MASS SP, V11, P259, DOI 10.1002/(SICI)1097-0231(19970215)11:3<259::AID-RCM826>3.0.CO;2-#
   Rethmeier J, 2001, J CHROMATOGR A, V934, P129, DOI 10.1016/S0021-9673(01)01289-4
   Riquelme MA, 2012, INT J ELECTROCHEM SC, V7, P9738
   Rosie N.T., 2010, BULLET CATAL SOC IND, V9, P68
   Safavi A, 2015, SENSOR ACTUAT B-CHEM, V207, P668, DOI 10.1016/j.snb.2014.10.057
   Sarkar D, 2012, J PHYS CHEM C, V116, P3227, DOI 10.1021/jp208020z
   Scheibel T, 2003, P NATL ACAD SCI USA, V100, P4527, DOI 10.1073/pnas.0431081100
   Sharifi E, 2014, BIOSENS BIOELECTRON, V56, P313, DOI 10.1016/j.bios.2014.01.010
   SNELL FD, 1978, PHOTOMETRIC FLUORI 2
   Snell FD, 1978, PHOTOMETRIC FLUORIME
   Sohan Singh, 1991, Journal of Plant Science Research, V7, P40
   Spataru N, 2005, ELECTROANAL, V17, P800, DOI 10.1002/elan.200403139
   Tu MC, 2015, ANAL CHIM ACTA, V853, P228, DOI 10.1016/j.aca.2014.09.050
   VANDEBERG PJ, 1993, ANAL CHEM, V65, P2713, DOI 10.1021/ac00068a002
   WHO Geneva, 2003, THIOUR
   Yunchun C., 2007, MATER DESIGN, V28, P722
   Zheng M, 2003, NAT MATER, V2, P338, DOI 10.1038/nmat877
NR 52
TC 6
Z9 6
U1 1
U2 39
PU ACADEMIC PRESS INC ELSEVIER SCIENCE
PI SAN DIEGO
PA 525 B ST, STE 1900, SAN DIEGO, CA 92101-4495 USA
SN 0021-9797
EI 1095-7103
J9 J COLLOID INTERF SCI
JI J. Colloid Interface Sci.
PD OCT 15
PY 2017
VL 504
BP 579
EP 585
DI 10.1016/j.jcis.2017.06.016
PG 7
WC Chemistry, Physical
WE Science Citation Index Expanded (SCI-EXPANDED)
SC Chemistry
GA FA7SC
UT WOS:000405646200062
PM 28609741
DA 2023-06-30
ER

PT J
AU Zanganeh, S
   Khosravi, S
   Namdar, N
   Amiri, MH
   Gharooni, M
   Abdolahad, M
AF Zanganeh, Somayeh
   Khosravi, Safoora
   Namdar, Naser
   Amiri, Morteza Hassanpour
   Gharooni, Milad
   Abdolahad, Mohammad
TI Electrochemical approach for monitoring the effect of anti tubulin drugs
   on breast cancer cells based on silicon nanograss electrodes
SO ANALYTICA CHIMICA ACTA
LA English
DT Article
DE Cancer cell; Electrochemical response; Silicon nanograss; Mebendazole
   and paclitaxel drug; Cyclic voltammetry; Biosensor
ID BIOSENSOR; APOPTOSIS; MOBILITY
AB One of the most interested molecular research in the field of cancer detection is the mechanism of drug effect on cancer cells. Translating molecular evidence into electrochemical profiles would open new opportunities in cancer research. In this manner, applying nanostructures with anomalous physical and chemical properties as well as bioconipatibility would be a suitable choice for the cell based electrochemical sensing. Silicon based nanostructure are the most interested nanomaterials used in electrochemical biosensors because of their compatibility with electronic fabrication process and well engineering in size and electrical properties. Here we apply silicon nanograss (SiNG) probing electrodes produced by reactive ion etching (RIE) on silicon wafer to electrochemically diagnose the effect of anticancer drugs on breast tumor cells. Paclitaxel (PTX) and mebendazole (MBZ) drugs have been used as polymerizing and depolymerizing agents of microtubules. PTX would perturb the anodic/cathodic responses of the cell-covered biosensor by binding phosphate groups to deformed proteins due to extracellular signal-regulated kinase (ERK1/2) pathway. MBZ induces accumulation of Cytochrome C in cytoplasm. Reduction of the mentioned agents in cytosol would change the ionic state of the cells monitored by silicon nanograss working electrodes (SiNGWEs). By extending the contacts with cancer cells, SiNGWEs can detect minor signal transduction and bio recognition events, resulting in precise biosensing. Effects of MBZ and PTX drugs, (with the concentrations of 2 nM and 0.1 nM, respectively) on electrochemical activity of MCF-7 cells are successfully recorded which are corroborated by confocal and flow cytometry assays. (C) 2016 Elsevier B.V. All rights reserved.
C1 [Zanganeh, Somayeh; Khosravi, Safoora; Namdar, Naser; Amiri, Morteza Hassanpour; Gharooni, Milad; Abdolahad, Mohammad] Univ Tehran, Sch Elect & Comp Engn, Nano Bio Elect Devices Lab, Nano Elect Ctr Excellence, POB 14395-515, Tehran, Iran.
   [Zanganeh, Somayeh; Khosravi, Safoora; Namdar, Naser; Amiri, Morteza Hassanpour; Gharooni, Milad; Abdolahad, Mohammad] Univ Tehran, Sch Elect & Comp Engn, Thin Film & Nanoelect Lab, Nano Elect Ctr Excellence, POB 14395-515, Tehran, Iran.
C3 University of Tehran; University of Tehran
RP Abdolahad, M (通讯作者)，Univ Tehran, Sch Elect & Comp Engn, Nano Bio Elect Devices Lab, Nano Elect Ctr Excellence, POB 14395-515, Tehran, Iran.
EM m.abdolahad@ut.ac.ir
OI Zanganeh, Somayeh/0000-0001-6743-7408
CR Abdolahad M, 2014, RSC ADV, V4, P7425, DOI 10.1039/c3ra46272b
   Abdolahad M, 2014, BIOSENS BIOELECTRON, V59, P151, DOI 10.1016/j.bios.2014.02.079
   Abiri H, 2015, BIOSENS BIOELECTRON, V68, P577, DOI 10.1016/j.bios.2015.01.057
   ASZALOS A, 1986, BIOCHEMISTRY-US, V25, P5804, DOI 10.1021/bi00367a069
   Bauer J, 2007, APPL PHYS LETT, V90, DOI 10.1063/1.2428402
   Chen KI, 2011, NANO TODAY, V6, P131, DOI 10.1016/j.nantod.2011.02.001
   Gascoigne KE, 2009, J CELL SCI, V122, P2579, DOI 10.1242/jcs.039719
   Gupta R, 2007, BIOSENS BIOELECTRON, V22, P2387, DOI 10.1016/j.bios.2006.12.025
   Gupta S, 2015, INT J ELECTROCHEM SC, V10, P10272
   Hepel M., 2012, FUNCTIONAL NANOPARTI, V1
   Herold KE, 2012, SER SENSORS, P1, DOI 10.1201/b12138
   Jacobs CB, 2010, ANAL CHIM ACTA, V662, P105, DOI 10.1016/j.aca.2010.01.009
   Li FY, 2014, BIOSENS BIOELECTRON, V54, P158, DOI 10.1016/j.bios.2013.10.061
   Mehran M, 2011, MAT SCI SEMICON PROC, V14, P199, DOI 10.1016/j.mssp.2011.02.014
   Mukhopadhyay T, 2002, CLIN CANCER RES, V8, P2963
   Ofir R, 2002, CELL DEATH DIFFER, V9, P636, DOI 10.1038/sj.cdd.4401012
   Ona T, 2010, ANAL BIOANAL CHEM, V398, P2505, DOI 10.1007/s00216-010-4223-5
   Orth JD, 2012, MOL BIOL CELL, V23, P567, DOI 10.1091/mbc.E11-09-0781
   Pan Z, 2014, INT J MOL SCI, V15, P2672, DOI 10.3390/ijms15022672
   Pantziarka P, 2014, ECANCERMEDICALSCIENC, V8, DOI 10.3332/ecancer.2014.443
   Qing Q, 2014, NAT NANOTECHNOL, V9, P142, DOI [10.1038/nnano.2013.273, 10.1038/NNANO.2013.273]
   Qu YQ, 2009, NANO LETT, V9, P4539, DOI 10.1021/nl903030h
   Rao PN, 2002, CHEM PHYS, V284, P129, DOI 10.1016/S0301-0104(02)00544-X
   Ripple MO, 2010, APOPTOSIS, V15, P563, DOI 10.1007/s10495-010-0455-2
   Schindler F, 2012, SOL ENERG MAT SOL C, V106, P31, DOI 10.1016/j.solmat.2012.06.018
   Tanida Isei, 2008, V445, P77, DOI 10.1007/978-1-59745-157-4_4
   TURNER M, 1987, EUR J IMMUNOL, V17, P1807, DOI 10.1002/eji.1830171220
   Wang Z, 2010, TRANSL ONCOL, V3, P1, DOI 10.1593/tlo.09250
   Yacoub A, 2006, CANCER BIOL THER, V5, P1332, DOI 10.4161/cbt.5.10.3215
   Zhu CZ, 2015, ANAL CHEM, V87, P230, DOI 10.1021/ac5039863
NR 30
TC 11
Z9 11
U1 1
U2 31
PU ELSEVIER
PI AMSTERDAM
PA RADARWEG 29, 1043 NX AMSTERDAM, NETHERLANDS
SN 0003-2670
EI 1873-4324
J9 ANAL CHIM ACTA
JI Anal. Chim. Acta
PD SEP 28
PY 2016
VL 938
BP 72
EP 81
DI 10.1016/j.aca.2016.07.042
PG 10
WC Chemistry, Analytical
WE Science Citation Index Expanded (SCI-EXPANDED)
SC Chemistry
GA DW8TZ
UT WOS:000383929700008
PM 27619088
DA 2023-06-30
ER

PT J
AU Ran, B
   Chen, CZ
   Liu, B
   Lan, MB
   Chen, HY
   Zhu, YG
AF Ran, Bin
   Chen, Chaozhan
   Liu, Bo
   Lan, Minbo
   Chen, Huaying
   Zhu, Yonggang
TI A Ti3C2TX/Pt-Pd based amperometric biosensor for sensitive cancer
   biomarker detection
SO ELECTROPHORESIS
LA English
DT Article
DE electrochemical biosensor; prostate cancer diagnosis; Pt-Pd bimetallic
   nanoparticles; sarcosine detection; Ti3C2TX MXene
ID GRAPHENE OXIDE; SARCOSINE; SENSOR; PD; NANOPARTICLES; ELECTRODE; URINE;
   MXENE; CONSTRUCTION; MARKER
AB The detection of cancer biomarkers is of great significance for the early screening of cancer. Detecting the content of sarcosine in blood or urine has been considered to provide a basis for the diagnosis of prostate cancer. However, it still lacks simple, high-precision and wide-ranging sarcosine detection methods. In this work, a Ti3C2TX/Pt-Pd nanocomposite with high stability and excellent electrochemical performance has been synthesized by a facile one-step alcohol reduction and then used on a glassy carbon electrode (GCE) with sarcosine oxidase (SOx) to form a sarcosine biosensor (GCE/Ti3C2TX/Pt-Pd/SOx). The prominent electrocatalytic activity and biocompatibility of Ti3C2TX/Pt-Pd enable the SOx to be highly active and sensitive to sarcosine. Under the optimized conditions, the prepared biosensor has a wide linear detection range to sarcosine from 1 to 1000 mu M with a low limit of detection of 0.16 mu M (S/N = 3) and a sensitivity of 84.1 mu A/mM cm(2). Besides, the reliable response in serum samples shows its potential in the early diagnosis of prostate cancer. More importantly, the successful construction and application of the amperometric biosensor based on Ti3C2TX/Pt-Pd will provide a meaningful reference for detecting other cancer biomarkers.
C1 [Ran, Bin; Chen, Chaozhan; Liu, Bo] Harbin Inst Technol, Shenzhen Shenzhen PRChina, Sch Sci, Shenzhen, Peoples R China.
   [Lan, Minbo] East China Univ Sci & Technol, Shanghai Key Lab Funct Mat Chem, Sch Chem & Mol Engn, Shanghai, Peoples R China.
   [Chen, Huaying; Zhu, Yonggang] Harbin Inst Thchnol, Sch Mech Engn & Automat, Shenzhen, Peoples R China.
   [Chen, Huaying; Zhu, Yonggang] Harbin Inst Technol, Ctr Microflows & Nanoflows, Shenzhen 518055, Peoples R China.
C3 Harbin Institute of Technology; East China University of Science &
   Technology; Harbin Institute of Technology
RP Zhu, YG (通讯作者)，Harbin Inst Technol, Ctr Microflows & Nanoflows, Shenzhen 518055, Peoples R China.
EM zhuyonggang@hit.edu.cn
RI LIU, BO/J-6856-2019; Ran, Bin/HGC-6440-2022; Zhu, Yonggang/B-3362-2012
OI LIU, BO/0000-0001-5332-615X; Zhu, Yonggang/0000-0002-5419-9508
FU Guangdong Basic and Applied Basic Research Foundation [2019B1515120037];
   Shenzhen Science and Technology Innovation Commission
   [JCYJ20170413105329648, JCYJ20200109112801728]
FX This work was supported by the Guangdong Basic and Applied Basic
   Research Foundation (Grant no. 2019B1515120037) and Shenzhen Science and
   Technology Innovation Commission (Grant nos. JCYJ20170413105329648 and
   JCYJ20200109112801728).
CR Bray F, 2018, CA-CANCER J CLIN, V68, P394, DOI 10.3322/caac.21492
   Chen CZ, 2020, RSC ADV, V10, P41110, DOI 10.1039/d0ra07694e
   Chen JL, 2019, ELECTROCHIM ACTA, V319, P375, DOI 10.1016/j.electacta.2019.07.010
   Chen KJ, 2012, BIOSENS BIOELECTRON, V33, P120, DOI 10.1016/j.bios.2011.12.037
   Chen SE, 2021, TALANTA, V224, DOI 10.1016/j.talanta.2020.121788
   Dhara K, 2019, J MATER SCI, V54, P12319, DOI 10.1007/s10853-019-03750-y
   Ding ZY, 2022, ADV MATER INTERFACES, V9, DOI 10.1002/admi.202102163
   Heger Z, 2015, SCI REP-UK, V5, DOI 10.1038/srep08868
   Hossain MF, 2014, ELECTROANAL, V26, P940, DOI 10.1002/elan.201400018
   Hroncekova S, 2020, PROCESSES, V8, DOI 10.3390/pr8050580
   Huang B, 2020, ENERGY STORAGE MATER, V32, P105, DOI 10.1016/j.ensm.2020.07.014
   Janyasupab M, 2013, SENSOR ACTUAT B-CHEM, V179, P209, DOI 10.1016/j.snb.2012.09.099
   Jayanthi VSPKSA, 2017, BIOSENS BIOELECTRON, V91, P15, DOI 10.1016/j.bios.2016.12.014
   Jentzmik F, 2010, EUR UROL, V58, P12, DOI 10.1016/j.eururo.2010.01.035
   Kalambate PK, 2019, TRAC-TREND ANAL CHEM, V120, DOI 10.1016/j.trac.2019.115643
   Koo KM, 2019, NAT REV UROL, V16, P302, DOI 10.1038/s41585-019-0178-2
   Kumar P, 2018, BIOSENS BIOELECTRON, V122, P140, DOI 10.1016/j.bios.2018.09.003
   Lan JM, 2014, ANAL CHIM ACTA, V825, P63, DOI 10.1016/j.aca.2014.03.040
   Li H, 2018, SENSOR ACTUAT B-CHEM, V260, P174, DOI 10.1016/j.snb.2017.12.179
   Li W, 2022, SENSOR ACTUAT B-CHEM, V355, DOI 10.1016/j.snb.2021.131341
   Liu J, 2019, ADV FUNCT MATER, V29, DOI 10.1002/adfm.201807326
   Liu TL, 2019, MICROCHIM ACTA, V186, DOI 10.1007/s00604-019-3240-0
   Lorencova L, 2018, SENSOR ACTUAT B-CHEM, V263, P360, DOI 10.1016/j.snb.2018.02.124
   Luo Y, 2018, SENSOR ACTUAT B-CHEM, V276, P128, DOI 10.1016/j.snb.2018.08.105
   Ma YF, 2015, BIOMARK MED, V9, P845, DOI 10.2217/bmm.15.60
   Mbage B, 2020, SENSOR ACTUAT B-CHEM, V304, DOI 10.1016/j.snb.2019.127429
   Meyer TE, 2011, ANAL CHEM, V83, P5735, DOI 10.1021/ac201003r
   Pannell MJ, 2018, J ELECTROANAL CHEM, V814, P20, DOI 10.1016/j.jelechem.2018.02.023
   Prensner JR, 2012, SCI TRANSL MED, V4, DOI 10.1126/scitranslmed.3003180
   Rakhi RB, 2016, SCI REP-UK, V6, DOI 10.1038/srep36422
   Rakhi RB, 2016, ACS APPL MATER INTER, V8, P18806, DOI 10.1021/acsami.6b04481
   Rebelo TSCR, 2014, ANAL CHIM ACTA, V850, P26, DOI 10.1016/j.aca.2014.08.005
   Roy A, 2020, ANAL CHEM, V92, P8064, DOI 10.1021/acs.analchem.9b04745
   Saini S, 2016, CELL ONCOL, V39, P97, DOI 10.1007/s13402-016-0268-6
   Sinha A, 2018, TRAC-TREND ANAL CHEM, V105, P424, DOI 10.1016/j.trac.2018.05.021
   Song P, 2020, NAT COMMUN, V11, DOI 10.1038/s41467-020-14664-8
   Sreekumar A, 2009, NATURE, V457, P910, DOI 10.1038/nature07762
   Srivastava S, 2019, NAT REV CANCER, V19, P349, DOI 10.1038/s41568-019-0142-8
   Sun J, 2022, BIOSENS BIOELECTRON, V204, DOI 10.1016/j.bios.2022.114056
   Sun NN, 2018, ANALYST, V143, P2349, DOI 10.1039/c8an00425k
   Suni II, 2008, TRAC-TREND ANAL CHEM, V27, P604, DOI 10.1016/j.trac.2008.03.012
   Nguya TP, 2017, SENSOR ACTUAT B-CHEM, V246, P461, DOI 10.1016/j.snb.2017.02.101
   Uhlirova D, 2018, INT J MOL SCI, V19, DOI 10.3390/ijms19123722
   Wang Q, 2019, BIOSENS BIOELECTRON, V141, DOI 10.1016/j.bios.2019.111431
   Wang Q, 2019, ANAL CHIM ACTA, V1046, P93, DOI 10.1016/j.aca.2018.09.027
   Wang XL, 2013, ELECTROCHIM ACTA, V112, P774, DOI 10.1016/j.electacta.2013.09.036
   Wang ZX, 2021, ANAL CHIM ACTA, V1188, DOI 10.1016/j.aca.2021.339202
   Xia TZ, 2021, BIOSENS BIOELECTRON, V183, DOI 10.1016/j.bios.2021.113243
   Xue ZH, 2017, TALANTA, V167, P666, DOI 10.1016/j.talanta.2017.03.009
   Xue ZH, 2016, NANOSCALE, V8, P5488, DOI 10.1039/c6nr00005c
   Yang QG, 2019, ANAL CHIM ACTA, V1078, P161, DOI 10.1016/j.aca.2019.06.031
   Yao Y, 2020, BIOSENS BIOELECTRON, V148, DOI 10.1016/j.bios.2019.111799
   Yin ZP, 2021, TALANTA, V233, DOI 10.1016/j.talanta.2021.122563
   Zhang FL, 2021, BIOELECTROCHEMISTRY, V142, DOI 10.1016/j.bioelechem.2021.107947
   Zhao GH, 2006, BIOCHEMISTRY-US, V45, P5985, DOI 10.1021/bi0600852
   Zhu L, 2021, SENSOR ACTUAT B-CHEM, V343, DOI 10.1016/j.snb.2021.130121
   Zhu X, 2015, BIOSENS BIOELECTRON, V67, P79, DOI 10.1016/j.bios.2014.07.004
NR 57
TC 6
Z9 6
U1 20
U2 47
PU WILEY
PI HOBOKEN
PA 111 RIVER ST, HOBOKEN 07030-5774, NJ USA
SN 0173-0835
EI 1522-2683
J9 ELECTROPHORESIS
JI Electrophoresis
PD OCT
PY 2022
VL 43
IS 20
SI SI
BP 2033
EP 2043
DI 10.1002/elps.202100218
EA JUL 2022
PG 11
WC Biochemical Research Methods; Chemistry, Analytical
WE Science Citation Index Expanded (SCI-EXPANDED)
SC Biochemistry & Molecular Biology; Chemistry
GA 5J7SV
UT WOS:000827670900001
PM 35856660
DA 2023-06-30
ER

PT J
AU Ozcan, N
   Karaman, C
   Atar, N
   Karaman, O
   Yola, ML
AF Ozcan, Nermin
   Karaman, Ceren
   Atar, Necip
   Karaman, Onur
   Yola, Mehmet Lutfi
TI A Novel Molecularly Imprinting Biosensor Including Graphene Quantum
   Dots/Multi-Walled Carbon Nanotubes Composite for Interleukin-6 Detection
   and Electrochemical Biosensor Validation
SO ECS JOURNAL OF SOLID STATE SCIENCE AND TECHNOLOGY
LA English
DT Article
DE Interleukin-6; graphene quantum dots; multi-walled carbon nanotubes;
   biosensor validation
ID BORON-NITRIDE NANOSHEETS; LABEL-FREE; AU NANOPARTICLES; FACILE
   SYNTHESIS; DOTS; CANCER; POLYMER; SENSOR; HYBRID; OXIDE
AB Interleukin-6 (IL-6) as a pro-inflammatory cytokine demonstrate a critical role in the inflammatory response. Especially, the high levels of IL-6 measured in plasma have been associated with pathological inflammation. In this report, new molecularly imprinting biosensor on graphene quantum dots (GQDs)/functionalized multi-walled carbon nanotubes (f-MWCNTs) composite were prepared for IL-6 protein detection. The structures of GQDs, f-MWCNTs and GQDs/f-MWCNTs composite were highlighted by scanning electron microscope (SEM), transmission electron microscopy (TEM), raman spectroscopy, UV-vis spectroscopy, fourier transform infrared spectroscopy (FTIR), electrochemical impedance spectroscopy (EIS), cyclic voltammetry (CV) and X-ray diffraction (XRD) method. Surface morphology characterization shows the nanoporous cavities as an effective biosensing area. IL-6 protein imprinted electrode was prepared on GQDs/f-MWCNTs composite in the presence of 100.0 mM pyrrole containing 25.0 mM IL-6 protein. 0.01-2.0 pg ml(-1) and 0.0030 pg ml(-1) were found as linearity range and the detection limit (LOD) for analytical application in plasma samples. Finally, the validated biosensor was examined in terms of stability, repeatability and reproducibility.
C1 [Ozcan, Nermin] Iskenderun Tech Univ, Fac Engn & Nat Sci, Dept Biomed Engn, Antakya, Turkey.
   [Karaman, Ceren] Akdeniz Univ, Vocat Sch Tech Sci, Dept Elect & Energy, Antalya, Turkey.
   [Atar, Necip] Pamukkale Univ, Fac Engn, Dept Chem Engn, Denizli, Turkey.
   [Karaman, Onur] Akdeniz Univ, Vocat Sch Hlth Serv, Dept Med Imaging Tech, Antalya, Turkey.
   [Yola, Mehmet Lutfi] Hasan Kalyoncu Univ, Fac Hlth Sci, Dept Nutr & Dietet, Gaziantep, Turkey.
C3 Iskenderun Technical University; Akdeniz University; Pamukkale
   University; Akdeniz University; Hasan Kalyoncu University
RP Yola, ML (通讯作者)，Hasan Kalyoncu Univ, Fac Hlth Sci, Dept Nutr & Dietet, Gaziantep, Turkey.
EM mehmetyola@gmail.com
RI Karaman, Onur/I-8073-2017; Karaman, Ceren/ABF-8187-2020; Yola, Mehmet
   Lütfi/AHB-0061-2022
OI Karaman, Onur/0000-0003-3672-1865; Karaman, Ceren/0000-0001-9148-7253;
   Yola, Mehmet Lütfi/0000-0001-7424-3425
CR Ajayan PM, 1999, CHEM REV, V99, P1787, DOI 10.1021/cr970102g
   Al-Shaalan NH, 2019, J MOL LIQ, V289, DOI 10.1016/j.molliq.2019.111039
   Allen MJ, 2010, CHEM REV, V110, P132, DOI 10.1021/cr900070d
   ALOthman ZA, 2019, J MOL LIQ, V275, P41, DOI 10.1016/j.molliq.2018.11.049
   Atar N, 2018, J ELECTROCHEM SOC, V165, pH255, DOI 10.1149/2.1311805jes
   Aziz MA, 2008, CHEM COMMUN, P826, DOI 10.1039/b715954d
   Cao CM, 2020, ACTA BIOMATER, V101, P372, DOI 10.1016/j.actbio.2019.10.021
   Catalfamo M, 2012, CYTOKINE GROWTH F R, V23, P207, DOI 10.1016/j.cytogfr.2012.05.007
   Chang CH, 2013, INT J CANCER, V132, P1977, DOI 10.1002/ijc.27892
   Chen J, 1998, SCIENCE, V282, P95, DOI 10.1126/science.282.5386.95
   Chen LX, 2016, CHEM SOC REV, V45, P2137, DOI 10.1039/c6cs00061d
   Chen PY, 2015, ACS NANO, V9, P4173, DOI 10.1021/acsnano.5b00396
   Dall'Agnese Y, 2016, J POWER SOURCES, V306, P510, DOI 10.1016/j.jpowsour.2015.12.036
   Datsyuk V, 2008, CARBON, V46, P833, DOI 10.1016/j.carbon.2008.02.012
   Domingo-Domenech J, 2006, CLIN CANCER RES, V12, P5578, DOI 10.1158/1078-0432.CCR-05-2767
   Fu JQ, 2015, J MATER CHEM A, V3, P13598, DOI 10.1039/c5ta02421h
   Giorgi-Coll S, 2020, MICROCHIM ACTA, V187, DOI 10.1007/s00604-019-3975-7
   Green JM, 1996, ANAL CHEM, V68, pA305, DOI 10.1021/ac961912f
   Gysler J, 1999, J CHROMATOGR A, V841, P63, DOI 10.1016/S0021-9673(99)00257-5
   Hanash SM, 2008, NATURE, V452, P571, DOI 10.1038/nature06916
   Hladek MD, 2018, J IMMUNOL METHODS, V454, P1, DOI 10.1016/j.jim.2017.11.003
   Huang DZ, 2020, ANAL BIOCHEM, V588, DOI 10.1016/j.ab.2019.113468
   Kadirsoy S, 2020, NEW J CHEM, V44, P6524, DOI 10.1039/d0nj00951b
   Karimi-Maleh H, 2020, MATER CHEM PHYS, V250, DOI 10.1016/j.matchemphys.2020.123042
   Karimi-Maleh H, 2020, J MOL LIQ, V310, DOI 10.1016/j.molliq.2020.113185
   Karimi-Maleh H, 2020, CHEM REC, V20, P682, DOI 10.1002/tcr.201900092
   Khodadadi A, 2019, SENSOR ACTUAT B-CHEM, V284, P568, DOI 10.1016/j.snb.2018.12.164
   Kumari N, 2016, TUMOR BIOL, V37, P11553, DOI 10.1007/s13277-016-5098-7
   Li QQ, 2012, J AM CHEM SOC, V134, P18932, DOI 10.1021/ja309270h
   Liang KZ, 2009, BIOPROC BIOSYST ENG, V32, P353, DOI 10.1007/s00449-008-0254-0
   Liu GZ, 2016, BIOSENS BIOELECTRON, V79, P810, DOI 10.1016/j.bios.2016.01.020
   Malhotra R, 2010, ANAL CHEM, V82, P3118, DOI 10.1021/ac902802b
   MAY LT, 1992, J BIOL CHEM, V267, P19698
   Mohanraj J, 2020, J COLLOID INTERF SCI, V566, P463, DOI 10.1016/j.jcis.2020.01.089
   Mollarasouli F, 2018, ANAL CHIM ACTA, V1011, P28, DOI 10.1016/j.aca.2018.01.039
   Mollarasouli F, 2017, ELECTROCHIM ACTA, V246, P303, DOI 10.1016/j.electacta.2017.06.003
   Peng J, 2011, SMALL, V7, P2921, DOI 10.1002/smll.201101210
   Riskin M, 2008, J AM CHEM SOC, V130, P9726, DOI 10.1021/ja711278c
   Russell C, 2019, BIOSENS BIOELECTRON, V126, P806, DOI 10.1016/j.bios.2018.11.053
   Sun HJ, 2013, MATER TODAY, V16, P433, DOI 10.1016/j.mattod.2013.10.020
   Sun YQ, 2013, PHYS CHEM CHEM PHYS, V15, P9907, DOI 10.1039/c3cp50691f
   Tahernejad-Javazmi F, 2019, COMPOS PART B-ENG, V172, P666, DOI 10.1016/j.compositesb.2019.05.065
   Tahernejad-Javazmi F, 2018, TALANTA, V176, P208, DOI 10.1016/j.talanta.2017.08.027
   Tertis M, 2019, BIOSENS BIOELECTRON, V137, P123, DOI 10.1016/j.bios.2019.05.012
   Tertis M, 2017, ELECTROCHIM ACTA, V258, P1208, DOI 10.1016/j.electacta.2017.11.176
   Vgontzas AN, 2003, J CLIN ENDOCR METAB, V88, P2087, DOI 10.1210/jc.2002-021176
   Wang C, 2019, BIOSENS BIOELECTRON, V142, DOI 10.1016/j.bios.2019.111521
   Wang Y, 2019, BIOSENS BIOELECTRON, V141, DOI 10.1016/j.bios.2019.111432
   Wunderlich FT, 2010, CELL METAB, V12, P237, DOI 10.1016/j.cmet.2010.06.011
   Yang WR, 2010, ANGEW CHEM INT EDIT, V49, P2114, DOI 10.1002/anie.200903463
   Yola ML, 2019, BIOSENS BIOELECTRON, V126, P418, DOI 10.1016/j.bios.2018.11.016
   Yola ML, 2018, J ELECTROCHEM SOC, V165, pH897, DOI 10.1149/2.0421814jes
   Yola ML, 2018, APPL SURF SCI, V458, P648, DOI 10.1016/j.apsusc.2018.07.142
   Yola ML, 2017, ELECTROCHIM ACTA, V246, P135, DOI 10.1016/j.electacta.2017.06.053
   Yola ML, 2017, J ELECTROCHEM SOC, V164, pB223, DOI 10.1149/2.1411706jes
   Yola ML, 2016, J ELECTROCHEM SOC, V163, pB718, DOI 10.1149/2.1191614jes
   Yola ML, 2016, ELECTROANAL, V28, P570, DOI 10.1002/elan.201500381
   Yola ML, 2014, BIOSENS BIOELECTRON, V60, P277, DOI 10.1016/j.bios.2014.04.045
   Yola ML, 2012, SENSOR ACTUAT B-CHEM, V171, P1207, DOI 10.1016/j.snb.2012.06.082
   Zhang L, 2014, ANAL CHEM, V86, P4423, DOI 10.1021/ac500289c
   Zhou XM, 2014, NANOSCALE, V6, P2603, DOI 10.1039/c3nr05578g
   Zhu XL, 2017, J HAZARD MATER, V324, P272, DOI 10.1016/j.jhazmat.2016.10.057
NR 62
TC 78
Z9 78
U1 30
U2 94
PU ELECTROCHEMICAL SOC INC
PI PENNINGTON
PA 65 SOUTH MAIN STREET, PENNINGTON, NJ 08534 USA
SN 2162-8769
EI 2162-8777
J9 ECS J SOLID STATE SC
JI ECS J. Solid State Sci. Technol.
PD DEC 1
PY 2020
VL 9
IS 12
AR 121010
DI 10.1149/2162-8777/abd149
PG 9
WC Materials Science, Multidisciplinary; Physics, Applied
WE Science Citation Index Expanded (SCI-EXPANDED)
SC Materials Science; Physics
GA PG6WF
UT WOS:000599873000001
HC Y
HP N
DA 2023-06-30
ER

PT J
AU Liu, W
   Dong, H
   Zhang, LM
   Tian, Y
AF Liu, Wei
   Dong, Hui
   Zhang, Limin
   Tian, Yang
TI Development of an Efficient Biosensor for the In Vivo Monitoring of Cu+
   and pH in the Brain: Rational Design and Synthesis of Recognition
   Molecules
SO ANGEWANDTE CHEMIE-INTERNATIONAL EDITION
LA English
DT Article
DE analytical methods; biosensors; brain chemistry; cuprous ion; pH
ID RATIOMETRIC ELECTROCHEMICAL BIOSENSOR; LIVE RAT-BRAIN;
   ALZHEIMERS-DISEASE; FLUORESCENT SENSOR; COPPER IONS; VALUES
AB An efficient biosensor was created for the ratiometric monitoring of Cu+ and pH in the brain using both current and potential outputs. A series of N,N-bis(2-[2-(ethylthio)ethyl])based (NS4s) derivatives was designed for the specific recognition of Cu+. After systematically evaluating the electrochemical parameters of Cu+ oxidation by tuning alkyl chain length, polyaromatic structure, and substitute group site of NS4, N,N-bis(2-[2-(ethylthio)ethyl])-2-naphthamide (NS4-C1) was finally optimized for Cu+ detection as it showed the most negative potential and the largest current density. At the same time, 9,10-anthraquinone was used as a selective pH sensor with 2,2'-azino-bis(3-ethylbenzthiazoline-6-sulfonic acid) as an internal reference. This single biosensor with both current and potential signal outputs can simultaneously determine Cu+ concentrations from 0.5 to 9.5 mu m and pH values ranging from 6.0 to 8.0. The efficient biosensor was applied to the simultaneous detection of Cu+ and pH in the live brain. The average levels of Cu+ were reported for the first time in the cortex, hippocampus, and striatum in a mouse model of Alzheimer's disease.
C1 [Liu, Wei; Dong, Hui; Zhang, Limin; Tian, Yang] East China Normal Univ, Sch Chem & Mol Engn, Shanghai Key Lab Green Chem & Chem Proc, Dongchuan Rd 500, Shanghai 200241, Peoples R China.
C3 East China Normal University
RP Zhang, LM; Tian, Y (通讯作者)，East China Normal Univ, Sch Chem & Mol Engn, Shanghai Key Lab Green Chem & Chem Proc, Dongchuan Rd 500, Shanghai 200241, Peoples R China.
EM lmzhang@chem.ecnu.edu.cn; ytian@chem.ecnu.edu.cn
FU NSFC [21325521, 21635003, 21305104, 21675054]
FX Support from NSFC for Distinguished Young Scholars (21325521) and NSFC
   (21635003 for Y.T., 21305104 and 21675054 for L.Z.) is gratefully
   acknowledged.
CR Atwood CS, 1998, J BIOL CHEM, V273, P12817, DOI 10.1074/jbc.273.21.12817
   BASUN H, 1991, J NEURAL TRANSM-PARK, V3, P231
   Bush AI, 2003, TRENDS NEUROSCI, V26, P207, DOI 10.1016/S0166-2236(03)00067-5
   Chai XL, 2013, ANGEW CHEM INT EDIT, V52, P8129, DOI 10.1002/anie.201302958
   Cooper GJS, 2011, DRUGS, V71, P1281, DOI 10.2165/11591370-000000000-00000
   De Milito A, 2010, INT J CANCER, V127, P207, DOI 10.1002/ijc.25009
   Finnerty NJ, 2013, ACS CHEM NEUROSCI, V4, P825, DOI 10.1021/cn4000567
   Jung MC, 2006, ANAL CHEM, V78, P1755, DOI 10.1021/ac051183g
   Kato D, 2011, ANAL CHEM, V83, P7595, DOI 10.1021/ac201761c
   KOGURE K, 1980, BRAIN RES, V195, P95, DOI 10.1016/0006-8993(80)90869-0
   LAVIRON E, 1979, J ELECTROANAL CHEM, V101, P19, DOI 10.1016/S0022-0728(79)80075-3
   Laviron E., 1974, ELECTROANAL CHEM INT, V52, P355
   Lin JM, 2016, ANGEW CHEM INT EDIT, V55, P4674, DOI 10.1002/anie.201511006
   Liu Y., 2015, ANGEW CHEM, V127, P14259
   Liu Y., 2016, ANGEW CHEM, V128, P4689
   Liu Y., 2013, ANGEW CHEM, V125, P8287
   Liu Y., 2012, ANGEW CHEM, V124, P7297
   Liu Y., 2011, ANGEW CHEM, V123, P3504
   Lu M, 2014, ANALYST, V139, P2397, DOI 10.1039/c4an00147h
   Luo YP, 2015, ANGEW CHEM INT EDIT, V54, P14053, DOI 10.1002/anie.201508635
   Ma XP, 2014, J AM CHEM SOC, V136, P11085, DOI 10.1021/ja5053158
   Makos MA, 2010, LANGMUIR, V26, P10386, DOI 10.1021/la100134r
   Multhaup G, 1996, SCIENCE, V271, P1406, DOI 10.1126/science.271.5254.1406
   Qu WS, 2011, ANGEW CHEM INT EDIT, V50, P3442, DOI 10.1002/anie.201006025
   Shrestha P, 2016, NATURE, V531, P450, DOI 10.1038/nature17312
   Shuai L., 2017, ANAL CHEM, V89, P6656
   SMITH R, 1973, P NATL ACAD SCI USA, V70, P289, DOI 10.1073/pnas.70.2.289
   Tanzi RE, 2005, CELL, V120, P545, DOI 10.1016/j.cell.2005.02.008
   Webb BA, 2011, NAT REV CANCER, V11, P671, DOI 10.1038/nrc3110
   Williams SCP, 2013, NATURE, V502, pS84, DOI 10.1038/502S84a
   Zeng L, 2006, J AM CHEM SOC, V128, P10, DOI 10.1021/ja055064u
   Zhang LM, 2015, ANAL CHEM, V87, P2931, DOI 10.1021/ac504448m
   Zhao F, 2016, CHEM COMMUN, V52, P3717, DOI 10.1039/c5cc09540a
   Zhou J, 2016, ANAL CHEM, V88, P2113, DOI 10.1021/acs.analchem.5b03634
   Zhu AW, 2012, ANGEW CHEM INT EDIT, V51, P7185, DOI 10.1002/anie.201109089
NR 35
TC 56
Z9 59
U1 15
U2 208
PU WILEY-V C H VERLAG GMBH
PI WEINHEIM
PA POSTFACH 101161, 69451 WEINHEIM, GERMANY
SN 1433-7851
EI 1521-3773
J9 ANGEW CHEM INT EDIT
JI Angew. Chem.-Int. Edit.
PD DEC 18
PY 2017
VL 56
IS 51
BP 16328
EP 16332
DI 10.1002/anie.201710863
PG 5
WC Chemistry, Multidisciplinary
WE Science Citation Index Expanded (SCI-EXPANDED); Index Chemicus (IC)
SC Chemistry
GA FR9NG
UT WOS:000419399800035
PM 29115030
DA 2023-06-30
ER

PT J
AU You, S
   Chen, LL
   Li, D
   Yang, WJ
   Chen, LH
AF You, Shuang
   Chen, Lili
   Li, Dong
   Yang, Wenjie
   Chen, Lihua
TI Construction of a novel ?self-regenerative? electrochemical biosensor
   based on metal-organic frameworks and its application to the detection
   of Mycoplasma ovine pneumonia
SO BIOELECTROCHEMISTRY
LA English
DT Article
DE Reusable; Biosensor; MOF; G-triplex
ID ADSORPTION; OVIPNEUMONIAE; MOF
AB This study aimed to prepare a novel "self-regenerative" electrochemical biosensor by successively modifying gold nanoparticles, four-arm polyethylene glycol-NH2, and NH2-MIL-53 (Al) (MOF) on the glassy carbon electrode interface. A hairpin G-triplex-mediated DNA (G3 probe) as a part of the mycoplasma ovine pneumonia (MO) gene was loosely adsorbed to MOF. Based on the mechanism of hybridization induction, the G3 probe could effectively detach from the MOF only after introducing the target DNA. Subsequently, its guanine-rich nucleic acid se-quences were exposed to solution of methylene blue. As a result, the diffusion current of the sensor system showed a sharp decline. The developed biosensor showed excellent selectivity, and the concentration of target DNA exhibited a good correlation in the range 10-10 to 10-6 M with a detection limit of 1.00 pM (S/N = 3), even in 10% goat serum. Most interestingly, this biosensor interface automatically started the regeneration program. Moreover, regeneration could be effectively achieved at least seven times, and the recovery rate of the electrode interface and sensing efficiency was up to 90%. Additionally, this platform could be used for other clinical assays in various systems by simply changing the DNA sequence of the probe.
C1 [You, Shuang; Chen, Lili; Li, Dong; Yang, Wenjie; Chen, Lihua] Qingdao Univ Sci & Technol, Key Lab Analyt Chem Life Sci Univ Shandong, Key Lab Opt Elect Sensing & Analyt Chem Life Sci, Coll Chem & Mol Engn,Shandong Key Lab Biochem Anal, Qingdao 266042, Peoples R China.
C3 Qingdao University of Science & Technology
RP Chen, LH (通讯作者)，Qingdao Univ Sci & Technol, Key Lab Analyt Chem Life Sci Univ Shandong, Key Lab Opt Elect Sensing & Analyt Chem Life Sci, Coll Chem & Mol Engn,Shandong Key Lab Biochem Anal, Qingdao 266042, Peoples R China.
EM Lihuachen@qust.edu.cn
FU National Science and Technology Major Project [2017YFD0500304]; science
   and technology branch project of Xin-jiang autonomous region science and
   technology project [2018E02021]
FX Acknowledgments The National Science and Technology Major Project
   (2017YFD0500304) and science and technology branch project of Xin-jiang
   autonomous region science and technology project to support Xinjiang
   autonomous region (2018E02021) .
CR Adesanya A., 2003, CULTURE SEROLOGY
   Beduk T, 2021, ANAL CHEM, V93, P8585, DOI 10.1021/acs.analchem.1c01444
   Caliskan S, 2022, J SOLID STATE ELECTR, V26, P549, DOI 10.1007/s10008-021-05107-5
   Chatzistamatiou TK, 2014, TRANSFUSION, V54, P3108, DOI 10.1111/trf.12743
   Chen P, 2020, ACS APPL MATER INTER, V12, P20429, DOI 10.1021/acsami.0c02129
   Firouzjaei MD, 2018, ADV MATER INTERFACES, V5, DOI 10.1002/admi.201701365
   Gai S, 2020, ACS APPL MATER INTER, V12, P8650, DOI 10.1021/acsami.9b19583
   Gupta SK, 2021, PLOS ONE, V16, DOI 10.1371/journal.pone.0246573
   Li J, 2020, RES VET SCI, V133, P174, DOI 10.1016/j.rvsc.2020.09.010
   Li ZY, 2021, BIOSENS BIOELECTRON, V192, DOI 10.1016/j.bios.2021.113498
   Lian XZ, 2017, CHEM SOC REV, V46, P3386, DOI 10.1039/c7cs00058h
   Meng LK, 2020, ACS APPL MATER INTER, V12, P5999, DOI 10.1021/acsami.9b21938
   Mousel MR, 2021, PLOS ONE, V16, DOI 10.1371/journal.pone.0247209
   Peng S, 2020, J AM CHEM SOC, V142, P5049, DOI 10.1021/jacs.9b10936
   Qian XK, 2013, INT J HYDROGEN ENERG, V38, P16710, DOI 10.1016/j.ijhydene.2013.07.054
   Rachuri Y, 2018, CRYST GROWTH DES, V18, P3062, DOI 10.1021/acs.cgd.8b00204
   Sabale S, 2020, ACS APPL MATER INTER, V12, P5090, DOI 10.1021/acsami.9b19991
   Sheng Y, 2021, BIOSENS BIOELECTRON, V178, DOI 10.1016/j.bios.2021.113027
   Shirkey N, 2021, J WILDLIFE DIS, V57, P447, DOI 10.7589/JWD-D-20-00098
   Song H., 2004, J ANHUI AGR U, V31, P273
   Song WJ, 2014, SMALL RUMINANT RES, V119, P176, DOI 10.1016/j.smallrumres.2014.03.001
   Spaan RS, 2021, PEERJ, V9, DOI 10.7717/peerj.10710
   Sun ZW, 2020, ANAL CHEM, V92, P3819, DOI 10.1021/acs.analchem.9b05241
   Tashkhourian J, 2019, J AOAC INT, V102, P625, DOI 10.5740/jaoacint.18-0135
   Wang CW, 2021, ANALYST, V146, P3908, DOI [10.1039/d1an00304f, 10.1039/D1AN00304F]
   Wang SR, 2013, CHEM COMMUN, V49, P7920, DOI 10.1039/c3cc44075c
   Wu CH, 2022, J ELECTROANAL CHEM, V907, DOI 10.1016/j.jelechem.2022.116013
   Yang ZQ, 2019, LANGMUIR, V35, P16290, DOI 10.1021/acs.langmuir.9b02692
   Zhan FP, 2021, MICROCHEM J, V164, DOI 10.1016/j.microc.2021.106079
   Zhao LL, 2019, ANAL CHEM, V91, P10731, DOI 10.1021/acs.analchem.9b02161
   Zong L, 2020, ACS APPL MATER INTER, V12, P7295, DOI 10.1021/acsami.9b22466
NR 31
TC 0
Z9 0
U1 6
U2 6
PU ELSEVIER SCIENCE SA
PI LAUSANNE
PA PO BOX 564, 1001 LAUSANNE, SWITZERLAND
SN 1567-5394
EI 1878-562X
J9 BIOELECTROCHEMISTRY
JI Bioelectrochemistry
PD AUG
PY 2023
VL 152
AR 108409
DI 10.1016/j.bioelechem.2023.108409
EA MAR 2023
PG 9
WC Biochemistry & Molecular Biology; Biology; Biophysics; Electrochemistry
WE Science Citation Index Expanded (SCI-EXPANDED)
SC Biochemistry & Molecular Biology; Life Sciences & Biomedicine - Other
   Topics; Biophysics; Electrochemistry
GA 9Z6KJ
UT WOS:000951247200001
PM 36898345
DA 2023-06-30
ER

PT J
AU Rizi, KS
   Hatamluyi, B
   Darroudi, M
   Meshkat, Z
   Aryan, E
   Soleimanpour, S
   Rezayi, M
AF Rizi, Kobra Salimiyan
   Hatamluyi, Behnaz
   Darroudi, Mahdieh
   Meshkat, Zahra
   Aryan, Ehsan
   Soleimanpour, Saman
   Rezayi, Majid
TI PCR-free electrochemical genosensor for Mycobacterium tuberculosis
   complex detection based on two-dimensional Ti3C2 Mxene-polypyrrole
   signal amplification
SO MICROCHEMICAL JOURNAL
LA English
DT Article
DE Ti(3)C(2)Tx-MXene; Polypyrrole; Mycobacterium tuberculosis;
   Electrochemical biosensor; Density functional theory
ID DNA BIOSENSOR; SEQUENCE; SINGLE; TB; PERFORMANCE; ADSORPTION; IS6110;
   SENSOR
AB Mycobacterium tuberculosis (M.tb) is a human pathogen due to its slow growth rate and fastidious nature. Tools that can accurately and rapidly track M.tb are vital for the effective treatment of tuberculosis (TB). In present study, a novel genosensor was established for the highly sensitive diagnosis of the specific DNA target inside IS6110 sequence of M.tb genome, using MXene nanosheets and polypyrrole as electrode materials. The multi-layer Ti3C2Tx MXene, prepared from the synthesized Ti3AlC2 by delamination process using HCl + LiF solution, presented notable activity in electrocatalysis as an electrode material. Composition information and morpho-logical features of synthesized Ti3C2Tx MXene were studied in detail. Density functional theory (DFT) was applied to explain the structural evolution of Mxene, polypyrrole, nucleotide base, polypyrrole-Mxene hybrid, and nucleotide base-polypyrrole-Mxene intercalation as well as describe their interactions. Under the optimized conditions, the suggested biosensor presented a linear range of 100 fM-25 nM and an excellent coefficient equals 0.9909 and LOD equals 11.24 fM. Experimental results confirmed that this biosensor possessed great sensitivity, stability, and selectivity. This biosensor efficiently determined M.tb in human sputum samples, together with high detection recoveries of 90.52-100.8%.
C1 [Rizi, Kobra Salimiyan; Meshkat, Zahra; Aryan, Ehsan] Mashhad Univ Med Sci, Qaem Univ Hosp, Antimicrobial Resistance Res Ctr, Sch Med,Dept Med Bacteriol & Virol, Mashhad, Razavi Khorasan, Iran.
   [Hatamluyi, Behnaz] Mashhad Univ Med Sci, Fac Med, Dept Pharmacol, Mashhad, Razavi Khorasan, Iran.
   [Hatamluyi, Behnaz] Mashhad Univ Med Sci, Pharmacol Res Ctr Med Plants, Mashhad, Razavi Khorasan, Iran.
   [Darroudi, Mahdieh; Rezayi, Majid] Mashhad Univ Med Sci, Med Toxicol Res Ctr, Mashhad, Razavi Khorasan, Iran.
   [Rezayi, Majid] Mashhad Univ Med Sci, Metab Syndrome Res Ctr, Mashhad, Razavi Khorasan, Iran.
   [Rezayi, Majid] Mashhad Univ Med Sci, Fac Med, Dept Med Biotechnol & Nanotechnol, Mashhad, Razavi Khorasan, Iran.
   [Rizi, Kobra Salimiyan; Soleimanpour, Saman] Mashhad Univ Med Sci, Antimicrobial Resistance Res Ctr, Bu Ali Res Inst, Mashhad, Razavi Khorasan, Iran.
C3 Mashhad University Medical Science; Mashhad University Medical Science;
   Mashhad University Medical Science; Mashhad University Medical Science;
   Mashhad University Medical Science; Mashhad University Medical Science;
   Mashhad University Medical Science
RP Rezayi, M (通讯作者)，Mashhad Univ Med Sci, Med Toxicol Res Ctr, Mashhad, Razavi Khorasan, Iran.
EM rezaeimj@mums.ac.ir
RI Darroudi, Mahdieh/AAS-3436-2020
OI Darroudi, Mahdieh/0000-0002-9152-2642
FU  [990640]
FX Acknowledgements The authors would like to thank of Mashhad University
   of Medical Sciences for the technical and financial support (Grant no.
   990640) of this work.
CR Bishwal S.C., SPUTUM DIAGNOSTIC MA
   BLAST N., SEARCH NUCLEOTIDE DA
   Boixeda Ramon, 2015, Int J Chron Obstruct Pulmon Dis, V10, P2581, DOI 10.2147/COPD.S88702
   Boota M, 2016, ADV MATER, V28, P1517, DOI 10.1002/adma.201504705
   Budayanti NS, 2019, FRONT MED-LAUSANNE, V6, DOI 10.3389/fmed.2019.00064
   Cadmus S I B, 2011, Afr J Med Med Sci, V40, P5
   Castano-Alvarez M, 2009, ELECTROPHORESIS, V30, P1943, DOI 10.1002/elps.200800711
   Chen YH, 2018, BIOSENS BIOELECTRON, V119, P215, DOI 10.1016/j.bios.2018.08.023
   Cinti S, 2017, BIOSENS BIOELECTRON, V89, P107, DOI 10.1016/j.bios.2016.07.005
   Dai SY, 2019, BIOSENS BIOELECTRON, V127, P101, DOI 10.1016/j.bios.2018.12.019
   Das N.S., 2016, J MAHATMA GANDHI I M, V21, P35
   Du XL, 2009, POWDER TECHNOL, V192, P40, DOI 10.1016/j.powtec.2008.11.008
   Farjami E, 2011, ANAL CHEM, V83, P1594, DOI 10.1021/ac1032929
   Farjami E, 2010, ANALYST, V135, P1443, DOI 10.1039/c0an00049c
   Ghidiu M, 2014, NATURE, V516, P78, DOI 10.1038/nature13970
   Hall TA, 1999, NUCL ACIDS S SER, V41, P95, DOI DOI 10.1021/BK-1999-0734.CH008
   Hatami Z, 2020, BIOELECTROCHEMISTRY, V133, DOI 10.1016/j.bioelechem.2020.107458
   Hatamluyi B, 2021, TALANTA, V234, DOI 10.1016/j.talanta.2021.122662
   Hatamluyi B, 2020, SENSOR ACTUAT B-CHEM, V318, DOI 10.1016/j.snb.2020.128219
   Hatamluyi B, 2018, ELECTROCHIM ACTA, V283, P1170, DOI 10.1016/j.electacta.2018.07.068
   Ignatius EH, 2020, J CLIN INVEST, V130, P5671, DOI 10.1172/JCI142497
   Kalambate PK, 2019, TRAC-TREND ANAL CHEM, V120, DOI 10.1016/j.trac.2019.115643
   Kashefi-Kheyrabadi L, 2021, BIOELECTROCHEMISTRY, V137, DOI 10.1016/j.bioelechem.2020.107674
   Kumar H, 2020, ENVIRON IMPACT ASSES, V85, DOI 10.1016/j.eiar.2020.106438
   Kumar S, 2018, BIOSENS BIOELECTRON, V121, P243, DOI 10.1016/j.bios.2018.08.076
   Li WZ, 2021, SENSOR ACTUAT B-CHEM, V335, DOI 10.1016/j.snb.2021.129702
   Lorencova L, 2017, ELECTROCHIM ACTA, V235, P471, DOI 10.1016/j.electacta.2017.03.073
   Mahomed S, 2020, J CLIN TUBER OTH MYC, V20, DOI 10.1016/j.jctube.2020.100176
   Manzanares-Palenzuela CL, 2019, CHEM SCI, V10, P10010, DOI 10.1039/c9sc03049b
   Markovitsi D, 2010, MUTAT RES-REV MUTAT, V704, P21, DOI 10.1016/j.mrrev.2009.11.003
   Mathew M, 2021, CURR OPIN ELECTROCHE, V30, DOI 10.1016/j.coelec.2021.100782
   Minunni M, 2005, J AM CHEM SOC, V127, P7966, DOI 10.1021/ja051345q
   Mohamad FS, 2017, SENSORS-BASEL, V17, DOI 10.3390/s17122789
   Naguib M, 2011, ADV MATER, V23, P4248, DOI 10.1002/adma.201102306
   Nechiche M, 2017, J EUR CERAM SOC, V37, P459, DOI 10.1016/j.jeurceramsoc.2016.09.028
   Otero F, 2021, ELECTROCHIM ACTA, V388, DOI 10.1016/j.electacta.2021.138642
   Papadopoulou KA, 2020, J APPL PHYS, V128, DOI 10.1063/5.0021485
   Pathakumari B, 2018, INT J MED MICROBIOL, V308, P297, DOI 10.1016/j.ijmm.2017.12.001
   Pilan L, 2021, BIOELECTROCHEMISTRY, V138, DOI 10.1016/j.bioelechem.2020.107697
   Rashid J.I.A., 2017, SENS BIOSENSING RES, V16, P19, DOI [10.1016/j.sbsr.2017.09.001, DOI 10.1016/J.SBSR.2017.09.001]
   Rizi KS, 2021, TALANTA, V226, DOI 10.1016/j.talanta.2021.122099
   Rong SZ, 2021, BIOELECTROCHEMISTRY, V141, DOI 10.1016/j.bioelechem.2021.107846
   Ryu YJ, 2015, TUBERC RESPIR DIS, V78, P64, DOI 10.4046/trd.2015.78.2.64
   Sang SB, 2016, CRIT REV BIOTECHNOL, V36, P465, DOI 10.3109/07388551.2014.991270
   Sankar S, 2011, BIOINFORMATION, V6, P283, DOI 10.6026/97320630006283
   Sheikh S, 2013, SURF INTERFACE ANAL, V45, P1781, DOI 10.1002/sia.5322
   Sinshaw W, 2019, BMC INFECT DIS, V19, DOI 10.1186/s12879-019-4241-7
   Soundiraraju B, 2017, ACS NANO, V11, P8892, DOI 10.1021/acsnano.7b03129
   Steinmetz M, 2019, BIOSENS BIOELECTRON, V141, DOI 10.1016/j.bios.2019.111351
   Swathirajan C, 2020, INT J INFECT DIS, V101, P188, DOI 10.1016/j.ijid.2020.09.505
   Sypabekova M, 2019, BIOSENS BIOELECTRON, V123, P141, DOI 10.1016/j.bios.2018.07.053
   Takaya T, 2008, P NATL ACAD SCI USA, V105, P10285, DOI 10.1073/pnas.0802079105
   te Riele JB, 2019, INT J INFECT DIS, V79, P65, DOI 10.1016/j.ijid.2018.10.026
   Thakur H, 2017, MICROCHIM ACTA, V184, P1915, DOI 10.1007/s00604-017-2174-7
   Thapa R, 2012, APPL PHYS LETT, V100, DOI 10.1063/1.4727895
   THIERRY D, 1990, J CLIN MICROBIOL, V28, P2668, DOI 10.1128/JCM.28.12.2668-2673.1990
   Torati R, 2016, BIOSENS BIOELECTRON, V78, P483, DOI 10.1016/j.bios.2015.11.098
   Torres-Chavolla E, 2011, BIOSENS BIOELECTRON, V26, P4614, DOI 10.1016/j.bios.2011.04.055
   Tran VV, 2021, BIOSENS BIOELECTRON, V182, DOI 10.1016/j.bios.2021.113192
   VANSOOLINGEN D, 1995, J CLIN MICROBIOL, V33, P3234, DOI 10.1128/JCM.33.12.3234-3238.1995
   Wang F, 2015, BIOSENS BIOELECTRON, V74, P1022, DOI 10.1016/j.bios.2015.08.004
   Wang Xiaofang, 2014, Environ Health Toxicol, V29, pe2014007, DOI 10.5620/eht.2014.29.e2014007
   Wu Y, 2020, ACS SENSORS, V5, P3833, DOI 10.1021/acssensors.0c02362
   Xing Y, 2021, BIOELECTROCHEMISTRY, V140, DOI 10.1016/j.bioelechem.2021.107789
   Xu BZ, 2020, J PHYS-MATER, V3, DOI 10.1088/2515-7639/ab8f78
   Yang X, 2020, J ELECTROANAL CHEM, V878, DOI 10.1016/j.jelechem.2020.114669
   Yesil M, 2016, J CHEM SCI, V128, P1823, DOI 10.1007/s12039-016-1159-0
   Zhang C, 2015, ANALYST, V140, P506, DOI 10.1039/c4an01284d
   Zhang JL, 2020, ANAL CHIM ACTA, V1123, P9, DOI 10.1016/j.aca.2020.05.013
   Zhang X, 2014, LANGMUIR, V30, P839, DOI 10.1021/la404633p
   Zou F, 2017, SENSOR ACTUAT B-CHEM, V250, P356, DOI 10.1016/j.snb.2017.04.162
NR 71
TC 5
Z9 5
U1 12
U2 32
PU ELSEVIER
PI AMSTERDAM
PA RADARWEG 29, 1043 NX AMSTERDAM, NETHERLANDS
SN 0026-265X
EI 1095-9149
J9 MICROCHEM J
JI Microchem J.
PD AUG
PY 2022
VL 179
AR 107467
DI 10.1016/j.microc.2022.107467
EA APR 2022
PG 11
WC Chemistry, Analytical
WE Science Citation Index Expanded (SCI-EXPANDED)
SC Chemistry
GA 1D4BE
UT WOS:000793746600009
DA 2023-06-30
ER

PT J
AU Ozcan, B
   Hanbaba, MA
   Sezginturk, MK
AF Ozcan, Burcu
   Hanbaba, Muhammet Ali
   Sezginturk, Mustafa Kemal
TI Ultra-sensitive detection of parathyroid hormone in human serum: a cheap
   and practical biosensing platform modified by an epoxy ended-silane
   agent
SO INTERNATIONAL JOURNAL OF ENVIRONMENTAL ANALYTICAL CHEMISTRY
LA English
DT Article
DE PTH; 3-GOPE; biosensor; ITO-PET electrode
ID ELECTROCHEMICAL IMPEDANCE SPECTROSCOPY; SURFACE; IMMUNOSENSOR; GRAPHENE;
   OXIDE; PTH
AB In this study, we designed an impedimetric immunosensor by modification of disposable ITO-PET (indium tin oxide-polyethylene terephthalate) electrode surface with 3-glycidoxypropyltriethoxysilane (3-GOPE). 3-GOPE silanization agent generates a suitable platform on the ITO-PET working electrode surface for antibody immobilisation and allows a wide determination range for analyte concentrations with the fabricated biosensor. All immobilisation processes, investigation of optimum parameters and characterisation studies of the developed immunosensor were evaluated and followed by Electrochemical Impedance Spectroscopy (EIS) and Cyclic Voltammetry (CV). Furthermore, the interactions between anti-parathyroid hormone (anti-PTH) and Parathyroid hormone (PTH) were simultaneously analysed with the Single Frequency Impedance (SFI) technique. All parameters which affect the biosensor response were optimised. A great wide concentration range (1 fg mL(-1)-2500 fg mL(-1)) and ultra-low detection limit (0.89 fg mL(-1)) were obtained under optimum conditions. Moreover, the impedimetric biosensor allowed high sensitivity in the detection of PTH in human serum. It was proved that the fabricated biosensor system has some advantages such as long-term storage life, very low limit of detection, ability to detect the PTH concentrations at femtogram level (1 fg mL(-1)- 2500 fg mL(-1)), excellent reproducibility and repeatability, reusability and ultra-high sensitivity.
C1 [Ozcan, Burcu; Hanbaba, Muhammet Ali; Sezginturk, Mustafa Kemal] Canakkale Onsekiz Mart Univ, Bioengn Dept, Canakkale, Turkey.
C3 Canakkale Onsekiz Mart University
RP Ozcan, B (通讯作者)，Canakkale Onsekiz Mart Univ, Bioengn Dept, Canakkale, Turkey.
EM burcuozcan@comu.edu.tr
RI Özcan, Burcu/AAY-1451-2021; Sezgintürk, Mustafa Kemal/AAY-1439-2021;
   Özcan, Burcu/HJY-2922-2023
OI Özcan, Burcu/0000-0002-5123-5972; 
FU TUBITAK (The Scientific and Technological Research Council of Turkey)
   [113 Z 678]
FX This work was supported by TUBITAK (The Scientific and Technological
   Research Council of Turkey) [113 Z 678].
CR Afsharan H, 2016, ELECTROCHIM ACTA, V188, P153, DOI 10.1016/j.electacta.2015.11.133
   Ardura JA, 2017, BIOCHEM BIOPH RES CO, V482, P1019, DOI 10.1016/j.bbrc.2016.11.150
   Arreola J, 2017, ELECTROCHIM ACTA, V241, P237, DOI 10.1016/j.electacta.2017.04.157
   Becke TD, 2018, JOVE-J VIS EXP, DOI 10.3791/58167
   Bergwitz C, 2010, ANNU REV MED, V61, P91, DOI 10.1146/annurev.med.051308.111339
   Bollerslev J, 2018, BEST PRACT RES CL EN, V32, P621, DOI 10.1016/j.beem.2018.06.005
   Cahill RA, 2006, AM J SURG, V191, P453, DOI 10.1016/j.amjsurg.2005.09.008
   Campbell I, 2014, ANAEST INTENS CARE M, V15, P481, DOI 10.1016/j.mpaic.2014.07.004
   Cheng XR, 2014, BIOSENS BIOELECTRON, V53, P513, DOI 10.1016/j.bios.2013.10.003
   Demirbakan B, 2019, J ELECTROANAL CHEM, V848, DOI 10.1016/j.jelechem.2019.113304
   Evenepoel P, 2016, KIDNEY INT, V90, P1184, DOI 10.1016/j.kint.2016.06.041
   Franca N.A.G., 2019, MATURITAS, V121, P57, DOI [10.1016/j.maturitas.2018, DOI 10.1016/J.MATURITAS.2018]
   Garcia C, 2018, ELECTROCHIM ACTA, V276, P64, DOI 10.1016/j.electacta.2018.04.147
   Huang YX, 2019, CARBON, V152, P354, DOI 10.1016/j.carbon.2019.06.023
   Karaboga MNS, 2018, J PHARMACEUT BIOMED, V154, P227, DOI 10.1016/j.jpba.2018.03.016
   Khan MZH, 2016, COGENT ENG, V3, DOI 10.1080/23311916.2016.1170097
   Kim BY, 2019, SENSOR ACTUAT B-CHEM, V283, P312, DOI 10.1016/j.snb.2018.12.045
   Labib M, 2011, TALANTA, V85, P770, DOI 10.1016/j.talanta.2011.04.070
   Lacina K, 2018, ELECTROCHEM COMMUN, V93, P183, DOI 10.1016/j.elecom.2018.07.015
   Laghaei M, 2016, J MEMBRANE SCI, V513, P20, DOI 10.1016/j.memsci.2016.04.039
   Lawal AT, 2018, BIOSENS BIOELECTRON, V106, P149, DOI 10.1016/j.bios.2018.01.030
   Li SJ, 2019, TALANTA, V202, P540, DOI 10.1016/j.talanta.2019.05.022
   Lin JH, 2007, ANAL BIOCHEM, V360, P288, DOI 10.1016/j.ab.2006.10.030
   Ma F, 2019, TALANTA, V205, DOI 10.1016/j.talanta.2019.120142
   Munoz J, 2017, TRAC-TREND ANAL CHEM, V97, P201, DOI 10.1016/j.trac.2017.08.012
   Ozcan B, 2019, INT J BIOL MACROMOL, V130, P245, DOI 10.1016/j.ijbiomac.2019.02.112
   Ozcan B, 2017, J ELECTROANAL CHEM, V792, P31, DOI 10.1016/j.jelechem.2017.03.036
   Ozcan B, 2014, TALANTA, V125, P7, DOI 10.1016/j.talanta.2014.02.067
   Saliba W, 2011, AM J MED, V124, P1165, DOI 10.1016/j.amjmed.2011.07.009
   Semenova D, 2018, SENSOR ACTUAT B-CHEM, V259, P945, DOI 10.1016/j.snb.2017.12.088
   Shabaninejad Z, 2019, ANAL BIOCHEM, V581, DOI 10.1016/j.ab.2019.113349
   Verbarg J, 2017, SENSOR ACTUAT B-CHEM, V241, P614, DOI 10.1016/j.snb.2016.10.089
   Yagati AK, 2019, BIOELECTROCHEMISTRY, V128, P165, DOI 10.1016/j.bioelechem.2019.04.011
   Zhang XY, 2013, ANAL CHIM ACTA, V776, P11, DOI 10.1016/j.aca.2013.03.030
   Zhang Y, 2018, CLIN CHIM ACTA, V482, P40, DOI 10.1016/j.cca.2018.03.028
NR 35
TC 3
Z9 3
U1 0
U2 8
PU TAYLOR & FRANCIS LTD
PI ABINGDON
PA 2-4 PARK SQUARE, MILTON PARK, ABINGDON OR14 4RN, OXON, ENGLAND
SN 0306-7319
EI 1029-0397
J9 INT J ENVIRON AN CH
JI Int. J. Environ. Anal. Chem.
PD MAR 15
PY 2020
VL 100
IS 4
SI SI
BP 393
EP 407
DI 10.1080/03067319.2019.1700238
EA JAN 2020
PG 15
WC Chemistry, Analytical; Environmental Sciences
WE Science Citation Index Expanded (SCI-EXPANDED)
SC Chemistry; Environmental Sciences & Ecology
GA KO4UZ
UT WOS:000506281200001
DA 2023-06-30
ER

PT J
AU Piermarini, S
   Migliorelli, D
   Volpe, G
   Massoud, R
   Pierantozzi, A
   Cortese, C
   Palleschi, G
AF Piermarini, Silvia
   Migliorelli, Davide
   Volpe, Giulia
   Massoud, Renato
   Pierantozzi, Andrea
   Cortese, Claudio
   Palleschi, Giuseppe
TI Uricase biosensor based on a screen-printed electrode modified with
   Prussian blue for detection of uric acid in human blood serum
SO SENSORS AND ACTUATORS B-CHEMICAL
LA English
DT Article
DE Uric acid; PB-screen-printed electrode; Uricase biosensor; Human blood
   serum
ID ELECTROCHEMICAL DETECTION; IMMOBILIZATION; SENSOR; ACCURACY; GLUCOSE;
   FILM
AB Uric acid (UA), the end-product of purine metabolism, is a very important biological molecule in body fluids. High levels of UA in blood are markers of several diseases such as gout, hyperuricemia and Lesch-Nyan syndrome.
   In this paper an uricase biosensor, based on a screen-printed electrode modified with Prussian blue, coupled with a portable instrumentation, was assembled showing a working range of 0.03-0.3 mM and a detection limit of 0.01 mM. This biosensor was employed for the analysis of 85 blood serum samples, whose UA levels were independently determined by our University Hospital, using a routine colorimetric method. Results of both methods were in agreement, showing a correlation coefficient equal to 0.981 and Bland-Altman analysis, used to assess the quality of the regression, confirmed that the two methods are comparable. Moreover, a diagnostic test evaluation, performed by constructing the ROC curve, was carried out in order to identify the cut-off of our method and its clinical sensitivity and specificity.
   In conclusion, the developed electrochemical biosensor could be considered an useful tool suitable for UA analysis in human blood serum, performed outside the classical diagnostic laboratory. (C) 2012 Elsevier B.V. All rights reserved.
C1 [Piermarini, Silvia; Migliorelli, Davide; Volpe, Giulia; Palleschi, Giuseppe] Univ Roma Tor Vergata, Dipartimenti Sci & Tecnol Chim, Rome, Italy.
   [Massoud, Renato; Pierantozzi, Andrea; Cortese, Claudio] Univ Roma Tor Vergata, Dipartimenti Med Interna, Rome, Italy.
C3 University of Rome Tor Vergata; University of Rome Tor Vergata
RP Volpe, G (通讯作者)，Univ Roma Tor Vergata, Dipartimenti Sci & Tecnol Chim, Rome, Italy.
EM giulia.volpe@uniroma2.it
OI Palleschi, Giuseppe/0000-0002-4223-3094; Migliorelli,
   Davide/0000-0002-8811-8905; Piermarini, Silvia/0000-0003-1329-6763
CR BLAND JM, 1986, LANCET, V1, P307, DOI 10.1016/s0140-6736(86)90837-8
   CAGNINI A, 1995, SENSOR ACTUAT B-CHEM, V24, P85, DOI 10.1016/0925-4005(95)85018-X
   Cete S, 2006, ARTIF CELL BLOOD SUB, V34, P367, DOI 10.1080/10731190600684116
   Dungchai W, 2009, ANAL CHEM, V81, P5821, DOI 10.1021/ac9007573
   HENDERSON AR, 1993, ANN CLIN BIOCHEM, V30, P521, DOI 10.1177/000456329303000601
   Jiang Y, 2007, SENSOR ACTUAT B-CHEM, V124, P529, DOI 10.1016/j.snb.2007.01.016
   Li M, 2012, ANAL CHIM ACTA, V734, P31, DOI 10.1016/j.aca.2012.05.018
   Li YT, 2012, CHEM CENT J, V6, DOI 10.1186/1752-153X-6-103
   Liu Y., 2010, SENSORS ACTUATORS B
   Metters JP, 2011, ANALYST, V136, P1067, DOI 10.1039/c0an00894j
   Moraes ML, 2007, J SOLID STATE ELECTR, V11, P1489, DOI 10.1007/s10008-007-0314-4
   Ozcan A, 2010, BIOSENS BIOELECTRON, V25, P2497, DOI 10.1016/j.bios.2010.04.020
   Petersen PH, 1997, CLIN CHEM, V43, P2039
   Piermarini S, 2011, FOOD CHEM, V127, P749, DOI 10.1016/j.foodchem.2011.01.008
   Piermarini S, 2010, ANAL LETT, V43, P1310, DOI 10.1080/00032710903518724
   Ricci F, 2005, BIOSENS BIOELECTRON, V21, P389, DOI 10.1016/j.bios.2004.12.001
   Ricci F, 2005, BIOSENS BIOELECTRON, V20, P1993, DOI 10.1016/j.bios.2004.09.010
   Ricci F, 2003, BIOSENS BIOELECTRON, V18, P165, DOI 10.1016/S0956-5663(02)00169-0
   Roy PR, 2004, J ELECTROANAL CHEM, V561, P75, DOI 10.1016/j.jelechem.2003.07.003
   Schrenkhammer P, 2008, BIOSENS BIOELECTRON, V24, P994, DOI 10.1016/j.bios.2008.08.007
   SWETS JA, 1988, SCIENCE, V240, P1285, DOI 10.1126/science.3287615
   Tholance Y, 2011, CLIN CHIM ACTA, V412, P647, DOI 10.1016/j.cca.2010.12.025
   UCHIYAMA S, 1994, ANAL CHEM, V66, P1873, DOI 10.1021/ac00083a016
   Wang XY, 2007, ANAL CHIM ACTA, V587, P41, DOI 10.1016/j.aca.2007.01.025
   Zhang FF, 2004, ANAL CHIM ACTA, V519, P155, DOI 10.1016/j.aca.2004.05.070
   Zhang L, 2010, IEEE SENS J, V10, P1583, DOI 10.1109/JSEN.2010.2046408
   Zhao CZ, 2009, ANAL SCI, V25, P1013, DOI 10.2116/analsci.25.1013
   Zhao YS, 2009, MICROCHIM ACTA, V164, P1, DOI 10.1007/s00604-008-0044-z
NR 28
TC 72
Z9 72
U1 3
U2 113
PU ELSEVIER SCIENCE SA
PI LAUSANNE
PA PO BOX 564, 1001 LAUSANNE, SWITZERLAND
SN 0925-4005
J9 SENSOR ACTUAT B-CHEM
JI Sens. Actuator B-Chem.
PD MAR 31
PY 2013
VL 179
SI SI
BP 170
EP 174
DI 10.1016/j.snb.2012.10.090
PG 5
WC Chemistry, Analytical; Electrochemistry; Instruments & Instrumentation
WE Science Citation Index Expanded (SCI-EXPANDED)
SC Chemistry; Electrochemistry; Instruments & Instrumentation
GA 112JI
UT WOS:000316588100021
DA 2023-06-30
ER

PT J
AU Wang, XL
   Yang, T
   Feng, YY
   Jiao, K
   Li, GC
AF Wang, Xueliang
   Yang, Tao
   Feng, Yuanyuan
   Jiao, Kui
   Li, Guicun
TI A Novel Hydrogen Peroxide Biosensor Based on the Synergistic Effect of
   Gold-Platinum Alloy Nanoparticles/Polyaniline Nanotube/Chitosan
   Nanocomposite Membrane
SO ELECTROANALYSIS
LA English
DT Article
DE Horseradish peroxidase; Polyaniline nanotube; Gold-platinum alloy
   nanoparticles; Hydrogen peroxide; Synergistic effects; Biosensors
ID GLASSY-CARBON ELECTRODE; HORSERADISH-PEROXIDASE; AMPEROMETRIC
   DETERMINATION; GLUCOSE-OXIDASE; ACID; DNA; NANOTUBES; SENSOR;
   ELECTROCHEMISTRY; IMMOBILIZATION
AB Based on the immobilization of horseradish peroxidase (HRP) in chitosan(CS) on a glassy carbon electrode (GCE) modified with the Au-Pt alloy nanoparticles (NPs) / polyaniline nanotube (nanoPAN) nanocomposite film, a novel hydrogen peroxide biosensor was constructed. The modified processes of GCE were monitored by cyclic voltammetry and electrochemical impedance spectroscopy. AU-PtNPs/nanoPAN/CS had a better synergistic electrochemical effect than did AuNPs/nanoPAN/CS or PtNPs/nanoPAN/CS. The amperometric response of the biosensor towards H2O2 was investigated by successively adding aliquots of H2O2 to a continuous stirring phosphate buffer solution under the optimized conditions. Because Au-PtNPs have unique catalytic properties and good biocompatibility, and especially Au-PtNPs and nanoPAN have synergistic augmentation for facilitating electron-transfer, the biosensor displayed a fast response time (< 2 s) and broad linear response to H2O2 in the range from 1.0 to 2200 mu mol L-1 with a relatively low detection limit of 0.5 mu mol L-1 at 3 times the background noise. Moreover, the biosensor can be applied in practical analysis and exhibited high sensitivity, good reproducibility, and long-term stability
C1 [Wang, Xueliang; Yang, Tao; Feng, Yuanyuan; Jiao, Kui] Qingdao Univ Sci & Technol, Coll Chem & Mol Engn, Minist Educ, Key Lab Ecochem Engn, Qingdao 266042, Peoples R China.
   [Li, Guicun] Qingdao Univ Sci & Technol, Key Lab Nanostruct Mat, Qingdao 266042, Peoples R China.
C3 Qingdao University of Science & Technology; Qingdao University of
   Science & Technology
RP Jiao, K (通讯作者)，Qingdao Univ Sci & Technol, Coll Chem & Mol Engn, Minist Educ, Key Lab Ecochem Engn, Qingdao 266042, Peoples R China.
EM Kjiao@qust.edu.cn
RI Wang, Xueliang/O-1559-2015
OI Wang, Xueliang/0000-0003-2997-0919
FU National Natural Science Foundation of China [20635020, 20805025];
   Doctorial Foundation of the Ministry of Education of China
   [20060426001]; Doctoral Fund of QUST [0022278]
FX This work was supported by the National Natural Science Foundation of
   China (20635020 and 20805025) and Doctorial Foundation of the Ministry
   of Education of China (No.20060426001) and Doctoral Fund of QUST
   (0022278).
CR Chang HX, 2007, ANAL CHEM, V79, P5111, DOI 10.1021/ac070639m
   Chen HJ, 2007, BIOSENS BIOELECTRON, V22, P1811, DOI 10.1016/j.bios.2006.08.013
   Chen SH, 2006, ELECTROANAL, V18, P471, DOI 10.1002/elan.200503424
   DUNFORD HB, 1991, PEROXIDASES CHEM BIO, V1, P24
   Feng YY, 2008, ANAL CHIM ACTA, V616, P144, DOI 10.1016/j.aca.2008.04.022
   Hanaoka S, 2001, ANAL CHIM ACTA, V426, P57, DOI 10.1016/S0003-2670(00)01181-8
   HURDIS EC, 1954, ANAL CHEM, V26, P320, DOI 10.1021/ac60086a016
   Jia JB, 2002, ANAL CHEM, V74, P2217, DOI 10.1021/ac011116w
   Kang XH, 2007, ANAL BIOCHEM, V369, P71, DOI 10.1016/j.ab.2007.07.005
   Lei CX, 2004, BIOELECTROCHEMISTRY, V65, P33, DOI 10.1016/j.bioelechem.2004.06.002
   Leroux Y, 2007, ELECTROCHEM COMMUN, V9, P1258, DOI 10.1016/j.elecom.2007.01.015
   Li J, 2007, ADV FUNCT MATER, V17, P1574, DOI 10.1002/adfm.200600033
   Luo J, 2006, LANGMUIR, V22, P2892, DOI 10.1021/la0529557
   Luo XL, 2007, CHEM-EUR J, V13, P2138, DOI 10.1002/chem.200601248
   Mathebe NGR, 2004, TALANTA, V64, P115, DOI 10.1016/j.talanta.2003.11.050
   MATSUBARA C, 1992, ANALYST, V117, P1781, DOI 10.1039/an9921701781
   Morrin A, 2005, ELECTROANAL, V17, P423, DOI 10.1002/elan.200403185
   Pandey P, 2007, LANGMUIR, V23, P3333, DOI 10.1021/la062901c
   Park KW, 2002, J PHYS CHEM B, V106, P1869, DOI 10.1021/jp013168v
   Salgado JRC, 2005, J POWER SOURCES, V141, P13, DOI 10.1016/j.jpowsour.2004.08.048
   Salgado JRC, 2004, J PHYS CHEM B, V108, P17767, DOI 10.1021/jp0486649
   Shan D, 2008, MAT SCI ENG C-BIO S, V28, P213, DOI 10.1016/j.msec.2006.12.003
   Song YH, 2006, SENSOR ACTUAT B-CHEM, V114, P1001, DOI 10.1016/j.snb.2005.07.061
   Tang DP, 2006, ELECTROANAL, V18, P259, DOI 10.1002/elan.200503397
   Tang JL, 2003, BIOSENS BIOELECTRON, V18, P867, DOI 10.1016/S0956-5663(02)00148-3
   TANG ZC, 2006, THIN SOLID FILMS, V97, P9
   Wang BQ, 1999, ANAL CHEM, V71, P1935, DOI 10.1021/ac980940q
   Wang FC, 2007, ANAL BIOANAL CHEM, V387, P709, DOI 10.1007/s00216-006-0952-x
   Willner I, 2000, ANGEW CHEM INT EDIT, V39, P1180, DOI 10.1002/(SICI)1521-3773(20000403)39:7<1180::AID-ANIE1180>3.0.CO;2-E
   Xu SY, 2007, BIOSENS BIOELECTRON, V22, P1807, DOI 10.1016/j.bios.2006.07.008
   Xu SY, 2004, BIOSENS BIOELECTRON, V19, P1117, DOI 10.1016/j.bios.2003.09.007
   Yang WW, 2006, SENSOR ACTUAT B-CHEM, V115, P42, DOI 10.1016/j.snb.2005.08.017
   Yogeswaran U, 2007, ANAL BIOCHEM, V365, P122, DOI 10.1016/j.ab.2007.02.034
   Zhai JF, 2007, ELECTROANAL, V19, P506, DOI 10.1002/elan.200603728
   Zhang Q, 2007, J PHYS CHEM C, V111, P8655, DOI 10.1021/jp071551f
   Zhou HH, 2005, BIOSENS BIOELECTRON, V20, P1305, DOI 10.1016/j.bios.2004.04.024
   Zhou SG, 2006, J AM CHEM SOC, V128, P1780, DOI 10.1021/ja056924+
   Zong SZ, 2007, ELECTROANAL, V19, P841, DOI 10.1002/elan.200603783
   Zou YJ, 2007, BIOSENS BIOELECTRON, V22, P2669, DOI 10.1016/j.bios.2006.10.035
NR 39
TC 47
Z9 50
U1 0
U2 49
PU WILEY-V C H VERLAG GMBH
PI WEINHEIM
PA POSTFACH 101161, 69451 WEINHEIM, GERMANY
SN 1040-0397
EI 1521-4109
J9 ELECTROANAL
JI Electroanalysis
PD APR
PY 2009
VL 21
IS 7
BP 819
EP 825
DI 10.1002/elan.200804479
PG 7
WC Chemistry, Analytical; Electrochemistry
WE Science Citation Index Expanded (SCI-EXPANDED)
SC Chemistry; Electrochemistry
GA 432IT
UT WOS:000265127400005
DA 2023-06-30
ER

PT J
AU Song, J
   Ni, JC
   Wang, QH
   Chen, HC
   Gao, F
   Lin, ZY
   Wang, QX
AF Song, Juan
   Ni, Jiancong
   Wang, Qinghua
   Chen, Huangcan
   Gao, Feng
   Lin, Zhenyu
   Wang, Qingxiang
TI A planar and uncharged copper(II)-picolinic acid chelate: Its
   intercalation to duplex DNA by experimental and theoretical studies and
   electrochemical sensing application
SO BIOSENSORS & BIOELECTRONICS
LA English
DT Article
DE Copper-picolinic acid; Hybridization indicator; Planar molecule;
   Molecular docking; Intercalation; Electrochemical DNA biosensor
ID LABEL-FREE; MOLECULAR DOCKING; CRYSTAL-STRUCTURE; METAL-COMPLEXES;
   NUCLEIC-ACIDS; BIOSENSOR; HYBRIDIZATION; BINDING; 1,10-PHENANTHROLINE;
   INDICATOR
AB Using an external redox-active molecule as a DNA hybridization indicator is still a popular strategy in electrochemical DNA biosensors because it is label-free and the multi-site binding can enhance the response signal. A planar and uncharged transition metal complex, Cu(PA)(2) (PA = picolinic acid) with excellent electrochemical activity has been synthesized and its interaction with double-stranded DNA (dsDNA) is studied by experimental electrochemical methods and theoretical molecular docking technology. The experimental results reveal that the copper complex interacts with dsDNA via specific intercalation, which is verified by the molecular docking result. The surface-based voltammetric analysis demonstrates that the planar Cu(PA)(2) can effectively accumulate within the electrode-confined hybridized duplex DNA rather than the single-stranded probe DNA. Based on this phenomenon, the Cu(PA)(2) is utilized as an electrochemical hybridization indicator for the detection of oligo-nucleotides. The sensing assays show that upon incubation in Cu(PA)(2) solution, the probe electrode does not display any Faraday signal, but the hybridized one has a pair of strong redox peaks corresponding to the electrochemistry of Cu(PA)(2), showing excellent hybridization indicating function of Cu(PA)(2) without background interference. The signal intensity of Cu(PA)(2) is dependent on the concentrations of the target oligonucleotide ranging from 1 fM to 100 nM with an experimental detection limit of 1.0 fM. Due to the specific intercalation of Cu(PA)(2) with dsDNA, the biosensor also exhibits good ability to recognize oligonucleotide with different base mismatching degree.
C1 [Song, Juan; Ni, Jiancong; Wang, Qinghua; Gao, Feng; Lin, Zhenyu; Wang, Qingxiang] Minnan Normal Univ, Dept Chem & Environm Sci, Fujian Prov Univ Key Lab Analyt Sci, Zhangzhou 363000, Peoples R China.
   [Ni, Jiancong; Lin, Zhenyu] Fuzhou Univ, Minist Educ, Key Lab Anal & Detect Food Safety, Fujian Prov Key Lab Anal & Detect Food Safety, Fuzhou 350116, Fujian, Peoples R China.
   [Chen, Huangcan] Peking Univ, Shenzhen Grad Sch, Key Lab Chem Genom, State Key Lab Chem Oncogen, Shenzhen 518055, Peoples R China.
C3 MinNan Normal University; Fuzhou University; Peking University
RP Gao, F; Wang, QX (通讯作者)，Minnan Normal Univ, Dept Chem & Environm Sci, Fujian Prov Univ Key Lab Analyt Sci, Zhangzhou 363000, Peoples R China.
EM axiang236@vip.163.com
RI Wang, Qingxiang/ABI-8009-2020
OI Wang, Qingxiang/0000-0002-8952-9925
FU National Natural Science Foundation of China [21802064, 21775026,
   21275127]; Natural Science Foundation of Fujian Province, China
   [2018J01435]
FX We gratefully acknowledge financial support from the National Natural
   Science Foundation of China (21802064, 21775026, 21275127) and Natural
   Science Foundation of Fujian Province, China (2018J01435).
CR Ahour F, 2017, ANAL BIOCHEM, V532, P64, DOI 10.1016/j.ab.2017.06.004
   Balvedi R. P. A., 2016, BIOSENS BIOELECTRON, V85, P226
   CARTER MT, 1989, J AM CHEM SOC, V111, P8901, DOI 10.1021/ja00206a020
   Defever T, 2011, ANAL CHEM, V83, P1815, DOI 10.1021/ac1033374
   Ding YT, 2013, ELECTROCHIM ACTA, V106, P35, DOI 10.1016/j.electacta.2013.05.066
   Duprey JLHA, 2016, J AM CHEM SOC, V138, P746, DOI 10.1021/jacs.5b11319
   Dutse SW, 2012, INT J ELECTROCHEM SC, V7, P8105
   Foo KL, 2017, MICROSYST TECHNOL, V23, P1237, DOI 10.1007/s00542-016-2874-7
   Gao F, 2013, SENSOR ACTUAT B-CHEM, V186, P380, DOI 10.1016/j.snb.2013.06.020
   Hasegawa Y, 2017, BIOORG MED CHEM LETT, V27, P3555, DOI 10.1016/j.bmcl.2017.05.049
   Hvastkovs EG, 2007, ANAL CHEM, V79, P6922, DOI 10.1021/ac070358e
   Johnston DH, 1996, J PHYS CHEM-US, V100, P13837, DOI 10.1021/jp960252f
   Kumari P, 2019, TALANTA, V194, P127, DOI 10.1016/j.talanta.2018.09.074
   Li CX, 2015, ANAL CHEM, V87, P4283, DOI 10.1021/ac5047032
   Li XD, 2018, CHINESE CHEM LETT, V29, P1637, DOI 10.1016/j.cclet.2018.06.003
   Li YR, 2018, ACS APPL MATER INTER, V10, P25213, DOI 10.1021/acsami.8b08545
   Lin LQ, 2011, SENSOR ACTUAT B-CHEM, V155, P1, DOI 10.1016/j.snb.2010.05.069
   Maleh H.-K., 2015, IND ENG CHEM RES, V54, P3634, DOI DOI 10.1021/ie504438z
   Maruyama K, 2002, ANAL CHEM, V74, P3698, DOI 10.1021/ac011148j
   MILLAN KM, 1993, ANAL CHEM, V65, P2317, DOI 10.1021/ac00065a025
   Nagy L. K., 2018, BIOSENS BIOELECTRON, V117, P444
   Niu SY, 2013, SENSOR ACTUAT B-CHEM, V176, P58, DOI 10.1016/j.snb.2012.08.085
   Niu SY, 2009, J INORG BIOCHEM, V103, P43, DOI 10.1016/j.jinorgbio.2008.09.001
   Parveen S, 2014, J PHOTOCH PHOTOBIO B, V130, P170, DOI 10.1016/j.jphotobiol.2013.11.015
   Phadte AA, 2019, BIOCHEM BIOPHYS REP, V18, DOI 10.1016/j.bbrep.2019.100629
   Pulimamidi RR, 2014, EUR J MED CHEM, V79, P117, DOI 10.1016/j.ejmech.2014.03.084
   REICHMANN ME, 1954, J AM CHEM SOC, V76, P3047, DOI 10.1021/ja01640a067
   Rizwan M, 2018, BIOSENS BIOELECTRON, V107, P211, DOI 10.1016/j.bios.2018.02.037
   Song YH, 2018, SENSOR ACTUAT B-CHEM, V257, P792, DOI 10.1016/j.snb.2017.11.004
   Wan Y, 2015, ACS APPL MATER INTER, V7, P25618, DOI 10.1021/acsami.5b08817
   Wang QX, 2012, BIOSENS BIOELECTRON, V32, P50, DOI 10.1016/j.bios.2011.11.020
   Wang QX, 2013, CHEM-ASIAN J, V8, P1455, DOI 10.1002/asia.201300047
   Wang QX, 2012, INORG CHIM ACTA, V383, P230, DOI 10.1016/j.ica.2011.11.013
   Wang QX, 2011, ELECTROCHIM ACTA, V56, P3829, DOI 10.1016/j.electacta.2011.02.042
   Wong ELS, 2003, ANAL CHEM, V75, P3845, DOI 10.1021/ac034129d
   Yaghobi Z, 2019, POLYHEDRON, V164, P176, DOI 10.1016/j.poly.2019.02.039
   Yang ZG, 2015, ENVIRON SCI TECHNOL, V49, P5609, DOI 10.1021/acs.est.5b00637
   Zhan FP, 2017, BIOSENS BIOELECTRON, V92, P589, DOI 10.1016/j.bios.2016.10.055
   Zwang TJ, 2018, ACS CHEM BIOL, V13, P1799, DOI 10.1021/acschembio.8b00347
NR 39
TC 5
Z9 5
U1 1
U2 41
PU ELSEVIER ADVANCED TECHNOLOGY
PI OXFORD
PA OXFORD FULFILLMENT CENTRE THE BOULEVARD, LANGFORD LANE, KIDLINGTON,
   OXFORD OX5 1GB, OXON, ENGLAND
SN 0956-5663
EI 1873-4235
J9 BIOSENS BIOELECTRON
JI Biosens. Bioelectron.
PD SEP 15
PY 2019
VL 141
AR 111405
DI 10.1016/j.bios.2019.111405
PG 7
WC Biophysics; Biotechnology & Applied Microbiology; Chemistry, Analytical;
   Electrochemistry; Nanoscience & Nanotechnology
WE Science Citation Index Expanded (SCI-EXPANDED)
SC Biophysics; Biotechnology & Applied Microbiology; Chemistry;
   Electrochemistry; Science & Technology - Other Topics
GA IY1DW
UT WOS:000486132800030
PM 31195198
DA 2023-06-30
ER

PT J
AU Florescu, M
   Barsan, M
   Pauliukaite, R
   Brett, CMA
AF Florescu, Monica
   Barsan, Madalina
   Pauliukaite, Rasa
   Brett, Christopher M. A.
TI Development and application of oxysilane sol-gel electrochemical glucose
   biosensors based on cobalt hexacyanoferrate modified carbon film
   electrodes
SO ELECTROANALYSIS
LA English
DT Article; Proceedings Paper
CT 11th International Conference on Electroanalysis of the
   European-Society-for-Electroanalytical-Chemistry
CY JUN 11-15, 2006
CL Univ Bordeaux, Natl Engn Sch Chem & Phys, Bordeaux, FRANCE
SP European Soc Electroanalyt Chem
HO Univ Bordeaux, Natl Engn Sch Chem & Phys
DE electrochemical biosensor; sol-gel; cobalt hexacyanoferrate mediator;
   glucose oxidase enzyme; wine
ID AMPEROMETRIC SENSOR; OXIDASE; DOPAMINE; COMPOSITE; ELECTROANALYSIS;
   ENCAPSULATION
AB The evaluation and characterization of a new glucose oxidase (GOx) electrochemical enzyme biosensors on a carbon film electrode support and using two types of sol-gel precursor mixture for enzyme immobilization was carried out in order to be employed as a short-time-use or as a disposable sensor. Carbon film electrodes were modified with films of CoHCF mediator by potential cycling. The sol-gel was prepared using a combination of 3-glycidoxypropyltrimethoxysilane (GOPMOS) with methyltrimethoxysilane (MTMOS) or tetraethoxysilane (TEOS).
   The best biosensor sensitivity (ca. 139 nA mM(-1)) and limit of detection (24 mu M) to glucose was obtained when a combination of GOPMOS with MTMOS sol - gel was used, but for a short linear range (0 - 0.2 mM) and using a big concentration of immobilized enzyme (ca. 3.5%). The longest linear range (0-1 mM) was obtained for the biosensor prepared with GOPMOS and TEOS sol-gel but with lower sensitivity (19.7 nA mM(-1)) and a bigger detection limit (71 mu M) with a concentration of immobilized enzyme of 1%. The biosensors were used at 0.0 V vs. SCE with minimal interference from carboxylic acids and phenol; only ascorbate showed a significant interference but this effect was decreased to 3% by coating with Nafion polymer. The biosensor was successfully applied to the analysis of glucose in wine samples.
C1 Univ Coimbra, Dept Quim, P-3004535 Coimbra, Portugal.
   Transilvania Univ Brasov, Dept Phys, Brasov 500036, Romania.
C3 Universidade de Coimbra; Transylvania University of Brasov
RP Brett, CMA (通讯作者)，Univ Coimbra, Dept Quim, P-3004535 Coimbra, Portugal.
EM brett@ci.uc.pt
RI Florescu, Monica/AAC-2296-2020; Pauliukaite, Rasa/B-3859-2019; Brett,
   Christopher M.A./D-1676-2014; Barsan, Madalina M./H-4689-2013; Florescu,
   Monica/B-5022-2008
OI Florescu, Monica/0000-0002-1467-3113; Pauliukaite,
   Rasa/0000-0002-7718-7921; Brett, Christopher M.A./0000-0002-1972-4434;
   Barsan, Madalina M./0000-0002-8492-5558; Florescu,
   Monica/0000-0002-1467-3113
CR Alpat S, 2005, ANAL BIOANAL CHEM, V383, P695, DOI 10.1007/s00216-005-0037-2
   Amine A, 2006, BIOSENS BIOELECTRON, V21, P1405, DOI 10.1016/j.bios.2005.07.012
   AVNIR D, 1994, CHEM MATER, V6, P1605, DOI 10.1021/cm00046a008
   Barsan MM, 2007, TALANTA, V71, P1893, DOI 10.1016/j.talanta.2006.08.032
   Bourgeois W, 2001, J CHEM TECHNOL BIOT, V76, P337, DOI 10.1002/jctb.393
   Brett CMA, 2001, ELECTROANAL, V13, P765, DOI 10.1002/1521-4109(200105)13:8/9<765::AID-ELAN765>3.0.CO;2-3
   Chaubey A, 2002, BIOSENS BIOELECTRON, V17, P441, DOI 10.1016/S0956-5663(01)00313-X
   Chen SM, 1998, ELECTROCHIM ACTA, V43, P3359, DOI 10.1016/S0013-4686(98)00074-7
   de Tacconi NR, 2003, CHEM MATER, V15, P3046, DOI 10.1021/cm0341540
   Dimcheva N, 2002, Z NATURFORSCH C, V57, P705
   Dong Shaojun, 2002, J Biotechnol, V82, P303, DOI 10.1016/S1389-0352(01)00048-4
   El Rassy H, 2003, LANGMUIR, V19, P358, DOI 10.1021/la020637r
   Ferrer ML, 2002, CHEM MATER, V14, P3619, DOI 10.1021/cm025562r
   Filipe OMS, 2004, ELECTROANAL, V16, P994, DOI 10.1002/elan.200402911
   Filipe OMS, 2003, TALANTA, V61, P643, DOI 10.1016/S0039-9140(03)00327-8
   Fiorito PA, 2005, J ELECTROANAL CHEM, V581, P31, DOI 10.1016/j.jelechem.2005.01.039
   Florescu M, 2005, TALANTA, V65, P306, DOI 10.1016/j.talanta.2004.07.003
   Florescu M, 2004, ANAL LETT, V37, P871, DOI 10.1081/AL-120030284
   Ghica ME, 2006, ELECTROANAL, V18, P748, DOI 10.1002/elan.200503468
   Ghica ME, 2005, ANAL LETT, V38, P907, DOI 10.1081/AL-200054036
   GUILBAULT GG, 1994, BIOSENSORS FOOD ANAL
   Jin W, 2002, ANAL CHIM ACTA, V461, P1, DOI 10.1016/S0003-2670(02)00229-5
   KRISTENSEN EW, 1987, ANAL CHEM, V59, P1752, DOI 10.1021/ac00141a003
   Kumar A, 2000, ANAL CHIM ACTA, V414, P43, DOI 10.1016/S0003-2670(00)00792-3
   Lin MS, 1999, BIOTECHNOL BIOENG, V62, P56, DOI 10.1002/(SICI)1097-0290(19990105)62:1&lt;56::AID-BIT7&gt;3.0.CO;2-M
   Pauliukaite R, 2005, ELECTROCHIM ACTA, V50, P4973, DOI 10.1016/j.electacta.2005.01.060
   Pauliukaite R, 2005, J SOLID STATE ELECTR, V9, P354, DOI 10.1007/s10008-004-0632-8
   Pauliukaite R, 2006, ELECTROCHIM ACTA, V52, P1, DOI 10.1016/j.electacta.2006.03.081
   Pierre AC, 2004, BIOCATAL BIOTRANSFOR, V22, P145, DOI 10.1080/10242420412331283314
   Prieto-Simon B, 2004, CHEM MATER, V16, P1026, DOI 10.1021/cm035110u
   Rabinovich L, 2001, ELECTROANAL, V13, P265
   Ricci F, 2005, BIOSENS BIOELECTRON, V21, P389, DOI 10.1016/j.bios.2004.12.001
   SCHMIDT FH, 1961, KLIN WOCHENSCHR, V39, P1244, DOI 10.1007/BF01506150
   Shankaran DR, 2002, B CHEM SOC JPN, V75, P501
   Tothill IE, 2001, COMPUT ELECTRON AGR, V30, P205, DOI 10.1016/S0168-1699(00)00165-4
   Tripathi VS, 2006, SENSOR ACTUAT B-CHEM, V114, P1071, DOI 10.1016/j.snb.2005.07.037
   Walcarius A, 2001, ELECTROANAL, V13, P701, DOI 10.1002/1521-4109(200105)13:8/9<701::AID-ELAN701>3.0.CO;2-6
   Walcarius A, 2005, J MATER CHEM, V15, P3663, DOI 10.1039/b504839g
   Wang J, 1999, J PHARMACEUT BIOMED, V19, P47, DOI 10.1016/S0731-7085(98)00056-9
   Wang J, 1996, ANAL CHEM, V68, P2705, DOI 10.1021/ac960159n
   Xu F, 2002, TALANTA, V57, P365, DOI 10.1016/S0039-9140(02)00038-3
   Xu F, 2002, TALANTA, V58, P427, DOI 10.1016/S0039-9140(02)00312-0
   Xun ZY, 2003, J ELECTROANAL CHEM, V545, P19, DOI 10.1016/S0022-0728(03)00062-7
   Yu DH, 2005, ANAL LETT, V38, P1687, DOI 10.1080/00032710500205659
   Zen JM, 1998, ANAL CHIM ACTA, V372, P315, DOI 10.1016/S0003-2670(98)00375-4
   Zhao H, 2001, ANAL CHIM ACTA, V441, P117, DOI 10.1016/S0003-2670(01)01086-8
NR 46
TC 23
Z9 24
U1 1
U2 23
PU WILEY-V C H VERLAG GMBH
PI WEINHEIM
PA POSTFACH 101161, 69451 WEINHEIM, GERMANY
SN 1040-0397
EI 1521-4109
J9 ELECTROANAL
JI Electroanalysis
PD JAN
PY 2007
VL 19
IS 2-3
BP 220
EP 226
DI 10.1002/elan.200603714
PG 7
WC Chemistry, Analytical; Electrochemistry
WE Science Citation Index Expanded (SCI-EXPANDED); Conference Proceedings Citation Index - Science (CPCI-S)
SC Chemistry; Electrochemistry
GA 136KJ
UT WOS:000244220700015
DA 2023-06-30
ER

PT J
AU Aydindogan, E
   Celik, EG
   Timur, S
AF Aydindogan, Eda
   Celik, Emine Guler
   Timur, Suna
TI Paper-Based Analytical Methods for Smartphone Sensing with Functional
   Nanoparticles: Bridges from Smart Surfaces to Global Health
SO ANALYTICAL CHEMISTRY
LA Dutch
DT Article
ID COLORIMETRIC GOLD NANOPARTICLES; UP-CONVERSION NANOPARTICLES;
   SCREEN-PRINTED ELECTRODES; LATERAL FLOW IMMUNOASSAY; OF-CARE
   DIAGNOSTICS; ELECTROCHEMICAL BIOSENSOR; MOBILE PHONE; LABEL-FREE;
   POTENTIOSTATIC CONTROL; VOLTAMMETRY SYSTEM
C1 [Aydindogan, Eda; Celik, Emine Guler; Timur, Suna] Ege Univ, Dept Biochem, Fac Sci, TR-35100 Izmir, Turkey.
   [Timur, Suna] Ege Univ, Res & Applicat Ctr, Cent Res Testing & Anal Lab, TR-35100 Izmir, Turkey.
C3 Ege University; Ege University
RP Timur, S (通讯作者)，Ege Univ, Dept Biochem, Fac Sci, TR-35100 Izmir, Turkey.; Timur, S (通讯作者)，Ege Univ, Res & Applicat Ctr, Cent Res Testing & Anal Lab, TR-35100 Izmir, Turkey.
EM suna.timur@ege.edu.tr
RI Celikbas, Eda/ABE-9792-2020; Guler Celik, Emine/AAM-3317-2021; Timur,
   Suna/CAG-0914-2022
OI Celikbas, Eda/0000-0003-4882-6445; Guler Celik,
   Emine/0000-0003-2381-9775; Timur, Suna/0000-0002-1981-7577
FU Scientific and Technological Research Council of Turkey (TUBITAK)
   [117Z609]; COST Action [CA16113]; Council of Scientist Support Program
   (BIDEB)
FX This study was supported by the Scientific and Technological Research
   Council of Turkey (TUBITAK, project number 117Z609) and COST Action
   CA16113 C1iniMARK: "good biomarker practice" to increase the number of
   clinically validated biomarkers' as the main action. Additionally,
   Council of Scientist Support Program (BIDEB) is acknowledged for their
   financial support for E. Aydindogan.
CR Achatz DE, 2011, ANGEW CHEM INT EDIT, V50, P260, DOI 10.1002/anie.201004902
   Achilefu S, 2000, INVEST RADIOL, V35, P479, DOI 10.1097/00004424-200008000-00004
   Anker JN, 2008, NAT MATER, V7, P442, DOI 10.1038/nmat2162
   Arduini F, 2016, TRAC-TREND ANAL CHEM, V79, P114, DOI 10.1016/j.trac.2016.01.032
   Aronoff-Spencer E, 2016, BIOSENS BIOELECTRON, V86, P690, DOI 10.1016/j.bios.2016.07.023
   Auzel F, 2004, CHEM REV, V104, P139, DOI 10.1021/cr020357g
   Aydindogan E, 2018, BIOMACROMOLECULES, V19, P3067, DOI 10.1021/acs.biomac.8b00650
   Aymerich J, 2018, BIOSENS BIOELECTRON, V117, P736, DOI 10.1016/j.bios.2018.06.044
   Bandodkar AJ, 2018, BIOSENS BIOELECTRON, V101, P181, DOI 10.1016/j.bios.2017.10.019
   Bender JL, 2013, J MED INTERNET RES, V15, DOI 10.2196/jmir.2661
   Bigas M, 2006, MICROELECTRON J, V37, P433, DOI 10.1016/j.mejo.2005.07.002
   Bozokalfa G, 2016, ANAL CHEM, V88, P4161, DOI 10.1021/acs.analchem.6b00760
   Bryan T, 2013, BIOSENS BIOELECTRON, V39, P94, DOI 10.1016/j.bios.2012.06.051
   Bunz UHF, 2010, ANGEW CHEM INT EDIT, V49, P3268, DOI 10.1002/anie.200906928
   Calabria D, 2017, BIOSENS BIOELECTRON, V94, P124, DOI 10.1016/j.bios.2017.02.053
   Catarino R, 2015, PLOS ONE, V10, DOI 10.1371/journal.pone.0134309
   Chen GH, 2014, ANAL CHEM, V86, P6843, DOI 10.1021/ac5008688
   Chen X, 2007, CHEM REV, V107, P2891, DOI 10.1021/cr0500535
   Cheng N, 2017, ACS APPL MATER INTER, V9, P40671, DOI 10.1021/acsami.7b12734
   Chib A, 2015, J HEALTH COMMUN, V20, P4, DOI 10.1080/10810730.2013.864735
   Choi JR, 2016, BIOSENS BIOELECTRON, V79, P98, DOI 10.1016/j.bios.2015.12.005
   Choi JR, 2016, LAB CHIP, V16, P611, DOI 10.1039/c5lc01388g
   Choleva TG, 2015, ANAL CHIM ACTA, V860, P61, DOI 10.1016/j.aca.2014.12.025
   da Silva ETSG, 2017, CHEMELECTROCHEM, V4, P778, DOI 10.1002/celc.201600758
   Daniel MC, 2004, CHEM REV, V104, P293, DOI 10.1021/cr030698+
   Darwish NT, 2018, SENSOR ACTUAT B-CHEM, V255, P3316, DOI 10.1016/j.snb.2017.09.159
   Delaney JL, 2013, ANAL CHIM ACTA, V803, P123, DOI 10.1016/j.aca.2013.08.014
   Delaney JL, 2013, ANAL CHIM ACTA, V790, P56, DOI 10.1016/j.aca.2013.06.005
   Demir B, 2016, TALANTA, V161, P789, DOI 10.1016/j.talanta.2016.09.042
   Dou YZ, 2016, J ELECTROANAL CHEM, V781, P339, DOI 10.1016/j.jelechem.2016.04.022
   Drummer Olaf H, 2006, Clin Biochem Rev, V27, P147
   Drummond TG, 2003, NAT BIOTECHNOL, V21, P1192, DOI 10.1038/nbt873
   Dungchai W, 2009, ANAL CHEM, V81, P5821, DOI 10.1021/ac9007573
   Fan H, 2011, ANAL BIOCHEM, V419, P168, DOI 10.1016/j.ab.2011.08.005
   Fan Y, 2017, BIOSENS BIOELECTRON, V95, P60, DOI 10.1016/j.bios.2017.04.003
   Fang JR, 2016, ANAL METHODS-UK, V8, P6895, DOI 10.1039/c6ay01384h
   Farjami E, 2013, ANAL CHEM, V85, P121, DOI 10.1021/ac302134s
   Ferapontova EE, 2008, J AM CHEM SOC, V130, P4256, DOI 10.1021/ja711326b
   Gallay C, 2017, INT J WOMENS HEALTH, V9, P455, DOI 10.2147/IJWH.S136351
   Gallegos D, 2013, LAB CHIP, V13, P2124, DOI 10.1039/c3lc40991k
   Gao N, 2018, SPECTROCHIM ACTA A, V192, P174, DOI 10.1016/j.saa.2017.11.022
   Geng ZX, 2017, SENSORS-BASEL, V17, DOI 10.3390/s17112449
   Gong MM, 2017, CHEM REV, V117, P8447, DOI 10.1021/acs.chemrev.7b00024
   Gorris HH, 2013, ANGEW CHEM INT EDIT, V52, P3584, DOI 10.1002/anie.201208196
   Grieshaber D, 2008, SENSORS-BASEL, V8, P1400, DOI 10.3390/s8031400
   Guler E, 2017, ANAL CHEM, V89, P9629, DOI 10.1021/acs.analchem.7b03017
   Guo H, 2004, J PHYS CHEM B, V108, P19205, DOI 10.1021/jp048072q
   Haase M, 2011, ANGEW CHEM INT EDIT, V50, P5808, DOI 10.1002/anie.201005159
   Han KN, 2017, SCI REP-UK, V7, DOI 10.1038/s41598-017-02948-x
   He MY, 2016, ANAL CHEM, V88, P1530, DOI 10.1021/acs.analchem.5b04863
   He MY, 2013, ANAL CHEM, V85, P11691, DOI 10.1021/ac403693g
   He S, 2017, RSC ADV, V7, P16264, DOI 10.1039/c6ra28450g
   Holzinger M, 2014, FRONT CHEM, V2, DOI 10.3389/fchem.2014.00063
   Hosu O, 2017, TALANTA, V166, P234, DOI 10.1016/j.talanta.2017.01.073
   Hu J, 2014, BIOSENS BIOELECTRON, V54, P585, DOI 10.1016/j.bios.2013.10.075
   Huang HY, 2015, BIOSENS BIOELECTRON, V68, P442, DOI 10.1016/j.bios.2015.01.039
   Huang JY, 2018, ACS SENSORS, V3, P174, DOI 10.1021/acssensors.7b00823
   Jarujamrus P, 2018, ANAL SCI, V34, P75, DOI 10.2116/analsci.34.75
   Ji DZ, 2018, BIOSENS BIOELECTRON, V119, P55, DOI 10.1016/j.bios.2018.07.074
   Ji DZ, 2017, BIOSENS BIOELECTRON, V98, P449, DOI 10.1016/j.bios.2017.07.027
   Jia JB, 2002, ANAL CHEM, V74, P2217, DOI 10.1021/ac011116w
   Ju Q, 2012, J AM CHEM SOC, V134, P1323, DOI 10.1021/ja2102604
   Jung HS, 2013, CHEM SOC REV, V42, P6019, DOI 10.1039/c3cs60024f
   Kanchi S, 2018, BIOSENS BIOELECTRON, V102, P136, DOI 10.1016/j.bios.2017.11.021
   Kara P, 2010, BIOSENS BIOELECTRON, V26, P1715, DOI 10.1016/j.bios.2010.07.090
   Ke S, 2003, CANCER RES, V63, P7870
   Kim SC, 2017, SENSOR ACTUAT B-CHEM, V239, P52, DOI 10.1016/j.snb.2016.07.159
   Koczula KM, 2016, ESSAYS BIOCHEM, V60, P111, DOI 10.1042/EBC20150012
   Kothary MH, 2001, J FOOD SAFETY, V21, P49, DOI 10.1111/j.1745-4565.2001.tb00307.x
   Kumar AA, 2015, ANGEW CHEM INT EDIT, V54, P5835, DOI 10.1002/anie.201411741
   Kumar S, 2016, ANAL METHODS-UK, V8, P6965, DOI 10.1039/c6ay01926a
   Lakowicz J. R., 2006, PRINCIPLES FLUORESCE, P1, DOI DOI 10.1007/978-0-387-46312-4
   Lee CH, 2010, ACS APPL MATER INTER, V2, P3429, DOI 10.1021/am1009875
   Lee JR, 2016, ANAL CHEM, V88, P7457, DOI 10.1021/acs.analchem.6b01688
   Lee LG, 2013, BIOSENSORS-BASEL, V3, P360, DOI 10.3390/bios3040360
   Lee WI, 2017, BIOSENS BIOELECTRON, V94, P643, DOI 10.1016/j.bios.2017.03.061
   Li LL, 2012, ANGEW CHEM INT EDIT, V51, P6121, DOI 10.1002/anie.201109156
   Li XC, 2017, ANAL CHEM, V89, P8908, DOI 10.1021/acs.analchem.7b01379
   Li ZM, 2017, BIOSENS BIOELECTRON, V87, P874, DOI 10.1016/j.bios.2016.09.046
   Liang PP, 2015, ACS APPL MATER INTER, V7, P15023, DOI 10.1021/acsami.5b04104
   Liu L, 2017, BIOSENS BIOELECTRON, V93, P94, DOI 10.1016/j.bios.2016.09.084
   Liu ZG, 2017, ANAL CHIM ACTA, V966, P81, DOI 10.1016/j.aca.2017.02.022
   Lopez-Marzo AM, 2016, LAB CHIP, V16, P3150, DOI 10.1039/c6lc00737f
   Luby BM, 2017, ADV DRUG DELIVER REV, V113, P97, DOI 10.1016/j.addr.2016.08.010
   Luppa PB, 2001, CLIN CHIM ACTA, V314, P1, DOI 10.1016/S0009-8981(01)00629-5
   Mabey D, 2004, NAT REV MICROBIOL, V2, P231, DOI 10.1038/nrmicro841
   Martinez AW, 2010, ANAL CHEM, V82, P3, DOI 10.1021/ac9013989
   Mayer KM, 2011, CHEM REV, V111, P3828, DOI 10.1021/cr100313v
   McCracken KE, 2016, ANAL METHODS-UK, V8, P6591, DOI 10.1039/c6ay01575a
   Mei QS, 2016, BIOSENS BIOELECTRON, V75, P427, DOI 10.1016/j.bios.2015.08.054
   Ferreira DCM, 2015, TALANTA, V141, P188, DOI 10.1016/j.talanta.2015.03.067
   Menon D, 2011, SIGNAL PROCESS-IMAGE, V26, P518, DOI 10.1016/j.image.2011.04.003
   Ming K, 2015, ACS NANO, V9, P3060, DOI 10.1021/nn5072792
   Mthembu CL, 2017, ANAL METHODS-UK, V9, P5943, DOI [10.1039/C7AY01645J, 10.1039/c7ay01645j]
   Musameh M, 2002, ELECTROCHEM COMMUN, V4, P743, DOI 10.1016/S1388-2481(02)00451-4
   Nantaphol S, 2015, ANAL CHIM ACTA, V891, P136, DOI 10.1016/j.aca.2015.08.007
   Noiphung J, 2013, ANAL CHIM ACTA, V788, P39, DOI 10.1016/j.aca.2013.06.021
   Ortiz-Gomez I, 2018, MICROCHIM ACTA, V185, DOI 10.1007/s00604-017-2575-7
   OSullivan AC, 1997, CELLULOSE, V4, P173, DOI 10.1023/A:1018431705579
   Park YM, 2017, BIOSENS BIOELECTRON, V93, P205, DOI 10.1016/j.bios.2016.09.007
   Peeling RW, 2014, EXPERT REV MOL DIAGN, V14, P525, DOI 10.1586/14737159.2014.915748
   Pelton R, 2009, TRAC-TREND ANAL CHEM, V28, P925, DOI 10.1016/j.trac.2009.05.005
   Pilavaki E., 2016, P 2016 IEEE SENS 13, P1
   Preechakasedkit P, 2018, BIOSENS BIOELECTRON, V102, P27, DOI 10.1016/j.bios.2017.10.051
   Quesada-Gonzalez D, 2015, BIOSENS BIOELECTRON, V73, P47, DOI 10.1016/j.bios.2015.05.050
   Rajendran VK, 2014, MICROCHIM ACTA, V181, P1815, DOI 10.1007/s00604-014-1242-5
   Rauf S, 2017, ACS SENSORS, V2, P227, DOI 10.1021/acssensors.6b00627
   Roda A, 2016, TRAC-TREND ANAL CHEM, V79, P317, DOI 10.1016/j.trac.2015.10.019
   Roda A, 2014, ANALYST, V139, P6494, DOI 10.1039/c4an01612b
   Russell SM, 2018, SENSOR ACTUAT B-CHEM, V270, P327, DOI 10.1016/j.snb.2018.05.052
   Russell SM, 2017, ACS SENSORS, V2, P848, DOI 10.1021/acssensors.7b00259
   Saha A, 2015, ACS APPL MATER INTER, V7, P996, DOI 10.1021/am508123x
   Schindelin J, 2012, NAT METHODS, V9, P676, DOI [10.1038/NMETH.2019, 10.1038/nmeth.2019]
   Schneider CA, 2012, NAT METHODS, V9, P671, DOI 10.1038/nmeth.2089
   Sengel TY, 2018, CHEMELECTROCHEM, V5, P1253, DOI 10.1002/celc.201800015
   Shafer-Peltier KE, 2003, J AM CHEM SOC, V125, P588, DOI 10.1021/ja028255v
   Shah KG, 2018, ANAL CHEM, V90, P6967, DOI 10.1021/acs.analchem.8b01241
   Shan CS, 2009, ANAL CHEM, V81, P2378, DOI 10.1021/ac802193c
   Shao YY, 2010, ELECTROANAL, V22, P1027, DOI 10.1002/elan.200900571
   Shen L, 2012, LAB CHIP, V12, P4240, DOI [10.1039/c2lc40741, 10.1039/c2lc40741h]
   Sher M, 2017, EXPERT REV MOL DIAGN, V17, P351, DOI 10.1080/14737159.2017.1285228
   Soni A, 2018, SENSOR ACTUAT B-CHEM, V269, P346, DOI 10.1016/j.snb.2018.04.108
   Soni A, 2015, BIOSENS BIOELECTRON, V67, P763, DOI 10.1016/j.bios.2014.09.042
   Srinivasan B, 2018, BIOSENS BIOELECTRON, V99, P115, DOI 10.1016/j.bios.2017.07.038
   Statista, 2016, NUMB MOB PHON US WOR
   Sun A, 2014, BIOMED CIRC SYST C, P312, DOI 10.1109/BioCAS.2014.6981725
   Sun AC, 2016, SENSOR ACTUAT B-CHEM, V235, P126, DOI 10.1016/j.snb.2016.05.010
   Tsai TT, 2017, ACS SENSORS, V2, P1345, DOI 10.1021/acssensors.7b00450
   Tsai TT, 2013, SCI TECHNOL ADV MAT, V14, DOI 10.1088/1468-6996/14/4/044404
   Veigas B, 2012, LAB CHIP, V12, P4802, DOI 10.1039/c2lc40739f
   Vilela D, 2012, ANAL CHIM ACTA, V751, P24, DOI 10.1016/j.aca.2012.08.043
   WANG J, 2006, J BIOSENS BIOELECTRO, V21, P1887, DOI DOI 10.1016/J.BIOS.2005.10.027
   Wang J, 2008, CHEM REV, V108, P814, DOI 10.1021/cr068123a
   Wang LJ, 2017, BIOSENS BIOELECTRON, V87, P686, DOI 10.1016/j.bios.2016.09.021
   Wang QX, 2017, BIOSENS BIOELECTRON, V94, P388, DOI 10.1016/j.bios.2017.03.027
   Wang ZY, 2017, CHEM REV, V117, P7910, DOI 10.1021/acs.chemrev.7b00027
   Williams G, 2014, ELECTRONICS-SWITZ, V3, P43, DOI 10.3390/electronics3010043
   Willner I, 2000, ANGEW CHEM INT EDIT, V39, P1180, DOI 10.1002/(SICI)1521-3773(20000403)39:7<1180::AID-ANIE1180>3.0.CO;2-E
   Wolfbeis OS, 2015, CHEM SOC REV, V44, P4743, DOI 10.1039/c4cs00392f
   Xiao W, 2018, SENSOR ACTUAT B-CHEM, V266, P63, DOI 10.1016/j.snb.2018.03.110
   Xu XY, 2015, P IEEE, V103, P236, DOI 10.1109/JPROC.2014.2378776
   Yamada K, 2018, LAB CHIP, V18, P1485, DOI 10.1039/c8lc00168e
   Yetisen AK, 2013, LAB CHIP, V13, P2210, DOI 10.1039/c3lc50169h
   You ML, 2017, ACS NANO, V11, P6261, DOI 10.1021/acsnano.7b02466
   Yu L, 2015, BIOSENS BIOELECTRON, V69, P307, DOI 10.1016/j.bios.2015.02.035
   Zamborini FP, 2012, ANAL CHEM, V84, P541, DOI 10.1021/ac203233q
   Zarei M, 2017, TRAC-TREND ANAL CHEM, V91, P26, DOI 10.1016/j.trac.2017.04.001
   Zhang DM, 2016, BIOSENS BIOELECTRON, V75, P273, DOI 10.1016/j.bios.2015.08.037
   Zhang Hua, 2011, Expert Opin Med Diagn, V5, P241
   Zhang WC, 2018, SENSOR ACTUAT B-CHEM, V265, P412, DOI 10.1016/j.snb.2018.03.082
   Zhao C, 2013, SCI TECHNOL ADV MAT, V14, DOI 10.1088/1468-6996/14/5/054402
   Zhdanov A, 2018, BIOSENS BIOELECTRON, V103, P138, DOI 10.1016/j.bios.2017.12.033
   Zhou M, 2009, ANAL CHEM, V81, P5603, DOI 10.1021/ac900136z
   Zhou YL, 2016, BIOSENS BIOELECTRON, V86, P508, DOI 10.1016/j.bios.2016.07.004
   Zhu HY, 2013, LAB CHIP, V13, P1282, DOI 10.1039/c3lc41408f
   Zhu XN, 2017, INT J NANOMED, V12, P979, DOI 10.2147/IJN.S125437
NR 156
TC 50
Z9 49
U1 1
U2 107
PU AMER CHEMICAL SOC
PI WASHINGTON
PA 1155 16TH ST, NW, WASHINGTON, DC 20036 USA
SN 0003-2700
EI 1520-6882
J9 ANAL CHEM
JI Anal. Chem.
PD NOV 6
PY 2018
VL 90
IS 21
BP 12325
EP 12333
DI 10.1021/acs.analchem.8b03120
PG 9
WC Chemistry, Analytical
WE Science Citation Index Expanded (SCI-EXPANDED)
SC Chemistry
GA GZ8FJ
UT WOS:000449722500002
PM 30222319
OA Bronze
DA 2023-06-30
ER

PT J
AU Bachour, B
   Batistuti, MR
   Pereira, AS
   Russo, EMD
   Mulato, M
AF Bachour Junior, Bassam
   Batistuti, Marina Ribeiro
   Pereira, Aline Sanches
   de Sousa Russo, Elisa Maria
   Mulato, Marcelo
TI Electrochemical aptasensor for NS1 detection: Towards a fast dengue
   biosensor
SO TALANTA
LA English
DT Article
DE Aptamer; Dengue; NS1; Biosensor; Impedimetric
ID VIRUS NS1; APTAMER; PROTEINS; ASSAY; DNA; PEGAPTANIB; DIAGNOSIS; SENSOR
AB Dengue is one of the most commonly neglected tropical diseases transmitted by Aedes aegypti infected with Dengue virus. This virus belongs to the gender Flavivirus and produces a non-structural protein 1 (NS1), which is an important biomarker found at high levels in blood in early disease stage. Therefore, this study focused on the development of an electrochemical biosensor for NS1 detection using DNA aptamers. Gold electrodes were co-immobilized with specific aptamers and 6-mercapto-1-hexanol (MCH) to obtain a self-assembled monolayer. The molar ratio between aptamers and MCH was optimized and the platform characterized by electrochemical impedance spectroscopy and atomic force microscopy. Bovine serum albumin was added in NS1 solution to stabilize it and block the surface to avoid non-specific interactions. The biosensor performance was tested with NS1 protein serotype 4 (in phosphate saline buffer and human serum) and with a solution of serotype 1 in human serum. The results showed a sensitivity of 2.9%, 2.7% and 1.7% per decade, respectively, and low limit of detection (0.05, 0.022 and 0.025 ng/mL). The platform was also tested with Envelope protein as negative control. Furthermore, the aptamer sensor was able to detect NS1 in clinical range and it is a promising candidate for a new class for miniaturized point-of-care device for different Dengue serotypes.
C1 [Bachour Junior, Bassam; Batistuti, Marina Ribeiro; Mulato, Marcelo] Univ Sao Paulo, Fac Philosophy Sci & Letters Ribeirao Preto, Dept Phys, Sao Paulo, Brazil.
   [Pereira, Aline Sanches; de Sousa Russo, Elisa Maria] Univ Sao Paulo, Sch Pharmaceut Sci Ribeirao Preto, Dept Clin Anal Toxicol & Food Sci, Sao Paulo, Brazil.
C3 Universidade de Sao Paulo; Universidade de Sao Paulo
RP Batistuti, MR (通讯作者)，Univ Sao Paulo, Fac Philosophy Sci & Letters Ribeirao Preto, Dept Phys, Sao Paulo, Brazil.
EM marbatistuti@usp.br
RI Mulato, Marcelo/J-7756-2012; Russo, Elisa MS/A-2894-2016; Batistuti,
   Marina Ribeiro/K-2531-2014; Batistuti, Marina/AAC-5084-2021
OI Mulato, Marcelo/0000-0002-2865-9507; Russo, Elisa
   MS/0000-0002-9274-7915; Batistuti, Marina/0000-0001-8394-7678; Junior,
   Bassam Bachour/0000-0002-1237-1365
FU Coordenacao de Aperfeicoamento de Pessoal de Nivel Superior -Brasil
   (CAPES) [001]; FAPESP [2013/26133-7, 2017/24201-6]; CNPq [308713/2018-4]
FX B.B. Jr was financed by the Coordenac ~ao de Aperfeicoamento de Pessoal
   de Nivel Superior -Brasil (CAPES-Finance Code 001). M.R.B. was funded by
   FAPESP (process number 2013/26133-7). A.S.P. was funded by the
   Coordenacao de Aperfeicoamento de Pessoal de Nivel Superior -Brasil
   (CAPES -Finance Code 001). M.M. was funded by FAPESP (process number
   2017/24201-6) and CNPq (308713/2018-4).
CR Alcala AC, 2017, J GEN VIROL, V98, P2088, DOI 10.1099/jgv.0.000881
   Alcon S, 2002, J CLIN MICROBIOL, V40, P376, DOI 10.1128/JCM.40.02.376-381.2002
   Armbruster David A, 2008, Clin Biochem Rev, V29 Suppl 1, pS49
   Baghayeri M, 2018, ELECTROANAL, V30, P2160, DOI 10.1002/elan.201800158
   Benites TA, 2014, QUIM NOVA, V37, P1533, DOI 10.5935/0100-4042.20140241
   Bhatt S, 2013, NATURE, V496, P504, DOI 10.1038/nature12060
   Burnett JC, 2012, CHEM BIOL, V19, P60, DOI 10.1016/j.chembiol.2011.12.008
   Cecchetto J, 2017, BIOSENS BIOELECTRON, V87, P949, DOI 10.1016/j.bios.2016.08.097
   Cecchetto J, 2015, SENSOR ACTUAT B-CHEM, V213, P150, DOI 10.1016/j.snb.2015.02.068
   Chen HR, 2018, J BIOMED SCI, V25, DOI 10.1186/s12929-018-0462-0
   Cheng LKL, 2010, CSH PERSPECT BIOL, V2, DOI 10.1101/cshperspect.a002204
   Darwish NT, 2018, J PHARMACEUT BIOMED, V149, P591, DOI 10.1016/j.jpba.2017.11.064
   Cavalcanti LPD, 2017, MEM I OSWALDO CRUZ, V112, P583, DOI 10.1590/0074-02760160537
   Dias ACMS, 2013, BIOSENS BIOELECTRON, V44, P216, DOI 10.1016/j.bios.2012.12.033
   Edeling MA, 2014, P NATL ACAD SCI USA, V111, P4285, DOI 10.1073/pnas.1322036111
   Feng LY, 2011, BIOMATERIALS, V32, P2930, DOI 10.1016/j.biomaterials.2011.01.002
   Ferreira AAP, 2006, QUIM NOVA, V29, P137, DOI 10.1590/S0100-40422006000100024
   Figueiredo A, 2015, SCI REP-UK, V5, DOI 10.1038/srep07865
   Goes MS, 2012, LANGMUIR, V28, P9689, DOI 10.1021/la301281y
   Nunes PCG, 2019, BMC PUBLIC HEALTH, V19, DOI 10.1186/s12889-019-6641-4
   Gurugama Padmalal, 2010, Indian J Dermatol, V55, P68, DOI 10.4103/0019-5154.60357
   Guzman MG, 2010, NAT REV MICROBIOL, pS7, DOI 10.1038/nrmicro2460
   Hammond JL, 2016, ESSAYS BIOCHEM, V60, P69, DOI 10.1042/EBC20150008
   Han K, 2010, SENSORS-BASEL, V10, P4541, DOI 10.3390/s100504541
   Herne TM, 1997, J AM CHEM SOC, V119, P8916, DOI 10.1021/ja9719586
   Herrmann P.S.P., 1997, POLIM CIENC TECNOL, V7, P51, DOI 10.1590/S0104-14281997000400009
   Huang Y, 2012, CHEM COMMUN, V48, P7480, DOI 10.1039/c2cc33021k
   Ito K, 2000, NATURE, V403, P680, DOI 10.1038/35001115
   Jolly P, 2016, ESSAYS BIOCHEM, V60, P27, DOI 10.1042/EBC20150004
   Keighley SD, 2008, BIOSENS BIOELECTRON, V23, P1291, DOI 10.1016/j.bios.2007.11.012
   Kokpinar O, 2011, BIOTECHNOL BIOENG, V108, P2371, DOI 10.1002/bit.23191
   Lee KH, 2017, ANAL CHEM, V89, P12743, DOI 10.1021/acs.analchem.7b02862
   Lee S, 2012, BIOSENS BIOELECTRON, V35, P291, DOI 10.1016/j.bios.2012.03.003
   Lim JM, 2018, ANAL CHIM ACTA, V1026, P109, DOI 10.1016/j.aca.2018.04.005
   Mustafa M S, 2015, Med J Armed Forces India, V71, P67, DOI 10.1016/j.mjafi.2014.09.011
   Narayanan Manjith, 2002, Indian Pediatr, V39, P1027
   Ng EWM, 2006, NAT REV DRUG DISCOV, V5, P123, DOI 10.1038/nrd1955
   Ocana C, 2012, SENSORS-BASEL, V12, P3037, DOI 10.3390/s120303037
   Orozco J, 2011, ANAL CHEM, V83, P7962, DOI 10.1021/ac202029k
   Palchetti I, 2008, ANALYST, V133, P846, DOI 10.1039/b802920m
   Parkash O, 2015, VIRUSES-BASEL, V7, P5410, DOI 10.3390/v7102877
   Peeling RW, 2010, NAT REV MICROBIOL, pS30, DOI 10.1038/nrmicro2459
   Santos A, 2018, BIOSENS BIOELECTRON, V100, P519, DOI 10.1016/j.bios.2017.09.014
   Sasmono RT, 2015, INFECT GENET EVOL, V32, P165, DOI 10.1016/j.meegid.2015.03.006
   Shin S, 2010, BIOORG MED CHEM LETT, V20, P3322, DOI 10.1016/j.bmcl.2010.04.040
   Sinawang PD, 2016, BIOSENS BIOELECTRON, V77, P400, DOI 10.1016/j.bios.2015.09.048
   Tan XH, 2012, ANAL CHEM, V84, P8272, DOI 10.1021/ac301764q
   TRASATTI S, 1991, PURE APPL CHEM, V63, P711, DOI 10.1351/pac199163050711
   Wang Y, 2012, LAB CHIP, V12, P3184, DOI 10.1039/c2lc40322f
   Wasik D, 2018, SENSORS-BASEL, V18, DOI 10.3390/s18082641
   Zhou B, 2006, EXP EYE RES, V83, P615, DOI 10.1016/j.exer.2006.02.010
   Zhurauski P, 2018, BIOSENS BIOELECTRON, V108, P1, DOI 10.1016/j.bios.2018.02.041
NR 52
TC 16
Z9 16
U1 6
U2 52
PU ELSEVIER
PI AMSTERDAM
PA RADARWEG 29, 1043 NX AMSTERDAM, NETHERLANDS
SN 0039-9140
EI 1873-3573
J9 TALANTA
JI Talanta
PD OCT 1
PY 2021
VL 233
AR 122527
DI 10.1016/j.talanta.2021.122527
EA MAY 2021
PG 7
WC Chemistry, Analytical
WE Science Citation Index Expanded (SCI-EXPANDED)
SC Chemistry
GA TB5PZ
UT WOS:000668000500050
PM 34215030
DA 2023-06-30
ER

PT J
AU Abedi, R
   Raoof, JB
   Hashkavayi, AB
   Asghari, M
   Azimi, R
   Hejazi, MS
AF Abedi, Rokhsareh
   Raoof, Jahan Bakhsh
   Hashkavayi, Ayemeh Bagheri
   Asghari, Maryam
   Azimi, Razieh
   Hejazi, Mohammad Saeid
TI A novel genosensor based on Fe3O4@SiO2/DABCO-modified screen-printed
   graphite electrode for detection of prostate cancer gene sequence
   hybridization
SO JOURNAL OF THE IRANIAN CHEMICAL SOCIETY
LA English
DT Article
DE DNA hybridization biosensor; Prostate cancer gene; Differential pulse
   voltammetry; Guanine; Hemin; Genosensor
ID ELECTROCHEMICAL APTASENSOR; DNA BIOSENSOR; ANTIGEN; LABEL;
   NANOPARTICLES; DIAGNOSIS; MUTATION; APTAMER; SENSOR; PSA
AB An electrochemical DNA hybridization biosensor developed based on graphite screen-printed electrodes (GSPEs) modified with Fe3O4@SiO2/DABCO was used for detection of short-sequence DNA of prostate cancer gene by using two different methods including direct and indirect. The proposed sensor was prepared by immobilization of a 19-mer ssDNA probe on the modified GSPEs surface for detecting the hybridization between the probe and its complementary and non-complementary sequence of the prostate cancer gene as a target. The hybridization process was detected based on the differential pulse voltammetric signals of the guanine oxidation and the hemin reduction as an electrochemical indicator through direct and indirect methods, respectively. The selectivity of the biosensor was studied by the using of non-complementary oligonucleotide strands capable of distinguishing complementary and non-complementary DNA sequence of the prostate cancer gene. The peak current intensity of guanine oxidation and hemin reduction showed an enhancement by increasing the concentrations of complementary strands from 1.0 x 10(-11) to 2.0 x 10(-6) M and 7.5 x 10(-12) to 2.0 x 10(-6) M, respectively. The limits of detection, LOD (based on 3 sigma), were found as 8.0 x 10(-12) M and 6.4 x 10(-12) M for direct and indirect detection methods, respectively.
C1 [Abedi, Rokhsareh; Raoof, Jahan Bakhsh; Hashkavayi, Ayemeh Bagheri; Asghari, Maryam] Univ Mazandaran, Fac Chem, Dept Analyt Chem, Electroanalyt Chem Res Lab, Babolsar, Iran.
   [Hashkavayi, Ayemeh Bagheri] Tech & Vocat Univ TVU, Fac Alzahra, Dept Chem Ind, Bushehr Branch, Bushehr, Iran.
   [Azimi, Razieh] Res Inst Forests & Rangelands Agr Res Educ & Exte, Tehran, Iran.
   [Hejazi, Mohammad Saeid] Tabriz Univ Med Sci, Fac Pharm, Tabriz, Iran.
   [Hejazi, Mohammad Saeid] Tabriz Univ Med Sci, Drug Appl Res Ctr, Tabriz, Iran.
   [Hejazi, Mohammad Saeid] Tabriz Univ Med Sci, Pharmaceut Nanotechnol Res Ctr, Tabriz, Iran.
C3 University of Mazandaran; Tabriz University of Medical Science; Tabriz
   University of Medical Science; Tabriz University of Medical Science
RP Raoof, JB (通讯作者)，Univ Mazandaran, Fac Chem, Dept Analyt Chem, Electroanalyt Chem Res Lab, Babolsar, Iran.
EM j.raoof@umz.ac.ir
RI Azimi, Razieh/N-2762-2017; Hejazi, Mohammad Saeid M. S./A-6863-2017;
   Bagheri Hashkavayi, Ayemeh/HII-4083-2022; Raoof, Jahan
   Bakhsh/W-9335-2018
OI Hejazi, Mohammad Saeid M. S./0000-0002-1033-3998; Bagheri Hashkavayi,
   Ayemeh/0000-0001-9417-5140; Raoof, Jahan Bakhsh/0000-0002-1044-054X;
   Abedi, Rokhsareh/0000-0002-7698-0389
CR Abedi, MICROCHEM J
   Akbarzadeh A, 2012, NANOSCALE RES LETT, V7, P1, DOI 10.1186/1556-276X-7-144
   Alipour E, 2011, ELECTROCHIM ACTA, V56, P1925, DOI 10.1016/j.electacta.2010.11.092
   Asghary M, 2016, BIOSENS BIOELECTRON, V82, P173, DOI 10.1016/j.bios.2016.04.023
   Asghary M, 2015, INT J BIOL MACROMOL, V80, P512, DOI 10.1016/j.ijbiomac.2015.07.019
   Bussemakers MJG, 1999, CANCER RES, V59, P5975
   Cabarkapa S, 2016, PROSTATE INT, V4, P125, DOI 10.1016/j.prnil.2016.09.002
   Carlaw KR, 2017, PROSTATE INT, V5, P130, DOI 10.1016/j.prnil.2017.04.005
   Chatterjee A, 2018, ACAD RADIOL, V25, P349, DOI 10.1016/j.acra.2017.10.004
   Chen S, 2018, BIOSENS BIOELECTRON, V99, P338, DOI 10.1016/j.bios.2017.08.006
   Crulhas BP, 2017, ANAL BIOANAL CHEM, V409, P6771, DOI 10.1007/s00216-017-0630-1
   Davarpanah J, 2013, J MOL CATAL A-CHEM, V376, P78, DOI 10.1016/j.molcata.2013.04.020
   Del Pozo MV, 2005, BIOSENS BIOELECTRON, V20, P1549, DOI 10.1016/j.bios.2004.08.002
   Hamidi-Asl E, 2015, ELECTROANAL, V27, P1378, DOI 10.1002/elan.201400660
   Hamidi-Asl E, 2013, ELECTROANAL, V25, P2075, DOI 10.1002/elan.201300155
   Hashkavayi AB, 2017, BIOSENS BIOELECTRON, V91, P650, DOI 10.1016/j.bios.2017.01.025
   Hsing AW, 2007, CARCINOGENESIS, V28, P2530, DOI 10.1093/carcin/bgm196
   Hu KC, 2008, ANAL CHEM, V80, P9124, DOI 10.1021/ac8017197
   Hui C, 2011, NANOSCALE, V3, P701, DOI 10.1039/c0nr00497a
   Ji S, 2018, BIOSENS BIOELECTRON, V102, P345, DOI 10.1016/j.bios.2017.11.035
   Kim HJ, 2007, SENSOR ACTUAT B-CHEM, V124, P147, DOI 10.1016/j.snb.2006.12.024
   Lai YQ, 2011, ELECTROCHIM ACTA, V56, P3153, DOI 10.1016/j.electacta.2011.01.061
   Lam DT, 2011, MAT SCI ENG C-MATER, V31, P477, DOI 10.1016/j.msec.2010.11.007
   Lee DJ, 2017, J UROLOGY, V198, P1231, DOI 10.1016/j.juro.2017.05.074
   Lee S, 2015, BIOSENS BIOELECTRON, V66, P32, DOI 10.1016/j.bios.2014.11.003
   Lewis R, 2018, PHYS ASSIST CLIN, V3, P1, DOI 10.1016/j.cpha.2017.08.005
   Lin YY, 2008, BIOSENS BIOELECTRON, V23, P1659, DOI 10.1016/j.bios.2008.01.037
   Marrazza G, 1999, BIOSENS BIOELECTRON, V14, P43, DOI 10.1016/S0956-5663(98)00102-X
   Mousavi-Sani SZ, 2013, J CHIN CHEM SOC-TAIP, V60, P650, DOI 10.1002/jccs.201200642
   Mousavisani SZ, 2018, SENSOR ACTUAT B-CHEM, V264, P59, DOI 10.1016/j.snb.2018.02.152
   Mousavisani SZ, 2017, J CHEM SCI, V129, P131, DOI 10.1007/s12039-016-1198-6
   Palecek E, 1998, BIOSENS BIOELECTRON, V13, P621, DOI 10.1016/S0956-5663(98)00017-7
   Pan LH, 2017, BIOSENS BIOELECTRON, V89, P598, DOI 10.1016/j.bios.2016.01.077
   Qi HL, 2014, ANAL CHEM, V86, P1372, DOI 10.1021/ac402991r
   Qiu JD, 2007, ELECTROCHEM COMMUN, V9, P2734, DOI 10.1016/j.elecom.2007.09.009
   Raoof JB, 2013, ANAL BIOANAL ELECTRO, V5, P395
   Sarkar P, 2002, INT J PHARMACEUT, V238, P1, DOI 10.1016/S0378-5173(02)00015-7
   Song HY, 2013, ANAL CHIM ACTA, V788, P24, DOI 10.1016/j.aca.2013.06.016
   Soukka T, 2003, CLIN CHIM ACTA, V328, P45, DOI 10.1016/S0009-8981(02)00376-5
   Sun AL, 2014, BIOSENS BIOELECTRON, V57, P16, DOI 10.1016/j.bios.2014.01.040
   Wang J, 2006, BIOSENS BIOELECTRON, V21, P1887, DOI 10.1016/j.bios.2005.10.027
   Zhao N, 2010, ELECTROCHEM COMMUN, V12, P471, DOI 10.1016/j.elecom.2010.01.022
NR 42
TC 3
Z9 3
U1 1
U2 20
PU SPRINGER
PI NEW YORK
PA ONE NEW YORK PLAZA, SUITE 4600, NEW YORK, NY, UNITED STATES
SN 1735-207X
EI 1735-2428
J9 J IRAN CHEM SOC
JI J. Iran Chem. Soc.
PD JUN
PY 2022
VL 19
IS 6
BP 2631
EP 2640
DI 10.1007/s13738-021-02480-w
EA JAN 2022
PG 10
WC Chemistry, Multidisciplinary
WE Science Citation Index Expanded (SCI-EXPANDED)
SC Chemistry
GA 1A5QT
UT WOS:000745759000001
DA 2023-06-30
ER

PT J
AU Solis-Marcano, NE
   Morales-Cruz, M
   Vega-Hernandez, G
   Gomez-Moreno, R
   Binder, C
   Baerga-Ortiz, A
   Priest, C
   Cabrera, CR
AF Solis-Marcano, Nadja E.
   Morales-Cruz, Myreisa
   Vega-Hernandez, Gabriela
   Gomez-Moreno, Ramon
   Binder, Claudia
   Baerga-Ortiz, Abel
   Priest, Craig
   Cabrera, Carlos R.
TI PCR-assisted impedimetric biosensor for colibactin-encoding pks genomic
   island detection in E. coli samples
SO ANALYTICAL AND BIOANALYTICAL CHEMISTRY
LA English
DT Article
DE Electrochemical impedance spectroscopy; DNA biosensor; Polyketide
   synthase genomic island; Polymerase chain reaction (PCR)
ID REAL-TIME PCR; IDENTIFICATION; INFLAMMATION; BACTERIA
AB A fast PCR-assisted impedimetric biosensor was developed for the selective detection of the clbN gene from the polyketide synthase (pks) genomic island in real Escherichia coli samples. This genomic island is responsible for the production of colibactin, a harmful genotoxin that has been associated with colorectal cancer. The experimental protocol consisted of immobilizing the designated forward primer onto an Au electrode surface to create the sensing probe, followed by PCR temperature cycling in blank, positive, and negative DNA controls. Target DNA identification was possible by monitoring changes in the system's charge transfer resistance values (R-ct) before and after PCR treatment through electrochemical impedance spectroscopy (EIS) analysis. Custom-made, flexible gold electrodes were fabricated using chemical etching optical lithography. A PCR cycle study determined the optimum conditions to be at 6 cycles providing fast results while maintaining a good sensitivity. EIS data for the DNA recognition process demonstrated the successful distinction between target interaction resulting in an increase in resistance to charge transfer (R-ct) percentage change of 176% for the positive DNA control vs. 21% and 20% for the negative and non-DNA-containing controls, respectively. Results showed effective fabrication of a fast, PCR-based electrochemical biosensor for the detection of pks genomic island with a calculated limit of detection of 17 ng/mu L.
C1 [Solis-Marcano, Nadja E.; Morales-Cruz, Myreisa; Vega-Hernandez, Gabriela; Cabrera, Carlos R.] Univ Puerto Rico, Mol Sci Res Ctr, Dept Chem, Rio Piedras Campus, San Juan, PR 00925 USA.
   [Gomez-Moreno, Ramon; Baerga-Ortiz, Abel] Univ Puerto Rico, Mol Sci Res Ctr, Dept Biochem, Med Sci Campus, San Juan, PR 00936 USA.
   [Binder, Claudia; Priest, Craig] Univ South Australia, Future Ind Inst, Mawson Lakes Campus, Adelaide, SA 5095, Australia.
C3 University of Puerto Rico; University of Puerto Rico Medical Sciences
   Campus; University of Puerto Rico Rio Piedras; University of Puerto
   Rico; University of Puerto Rico Medical Sciences Campus; University of
   South Australia
RP Cabrera, CR (通讯作者)，Univ Puerto Rico, Mol Sci Res Ctr, Dept Chem, Rio Piedras Campus, San Juan, PR 00925 USA.
EM carlos.cabrera2@upr.edu
RI Priest, Craig/F-4212-2013
OI Priest, Craig/0000-0002-8861-2161; Cabrera Martinez,
   Carlos/0000-0002-3342-8666
FU NSF-CREST [1736093]; NIH-RISE Fellowship [5R25GM061151]; Puerto Rico
   NASA Space Grant Consortium [NNX10AM80H]; Australian Academy of Science;
   Direct For Education and Human Resources; Division Of Human Resource
   Development [1736093] Funding Source: National Science Foundation
FX Financial support by NSF-CREST Grant Number 1736093, NIH-RISE Fellowship
   Grant No. 5R25GM061151, and Puerto Rico NASA Space Grant Consortium
   Grant No. NNX10AM80H are gratefully acknowledged. The Australian Academy
   of Science is acknowledged for supporting the University of Puerto
   Rico/University of South Australia collaboration.
CR ALVAREZ AJ, 1995, APPL ENVIRON MICROB, V61, P3639, DOI 10.1128/AEM.61.10.3639-3644.1995
   An YR, 2016, J ELECTROCHEM SOC, V163, pB242, DOI 10.1149/2.1091606jes
   Arthur JC, 2012, SCIENCE, V338, P120, DOI 10.1126/science.1224820
   Arya M, 2005, EXPERT REV MOL DIAGN, V5, P209, DOI 10.1586/14737159.5.2.209
   Balskus EP, 2015, NAT PROD REP, V32, P1534, DOI 10.1039/c5np00091b
   Biron M, 2013, PDL HANDB SER, P189, DOI 10.1016/B978-1-4557-7898-0.00004-4
   Blau A, 2011, BIOMATERIALS, V32, P1778, DOI 10.1016/j.biomaterials.2010.11.014
   Boguraev AS, 2017, NPJ MICROGRAVITY, V3, DOI 10.1038/s41526-017-0033-9
   Bossuet-Greif N, 2016, MOL MICROBIOL, V99, P897, DOI 10.1111/mmi.13272
   Brotherton CA, 2015, ORG LETT, V17, P1545, DOI 10.1021/acs.orglett.5b00432
   Bruijns B, 2019, BIOSENSORS-BASEL, V9, DOI 10.3390/bios9030085
   Cao L, 2017, BIOSENS BIOELECTRON, V90, P459, DOI 10.1016/j.bios.2016.09.082
   Chaibun T, 2021, NAT COMMUN, V12, DOI 10.1038/s41467-021-21121-7
   Choi KY, 2006, STUD SURF SCI CATAL, V159, P109
   Clem AL, 2007, VIROL J, V4, DOI 10.1186/1743-422X-4-65
   Diaz-Cartagena DC, 2019, ACS OMEGA, V4, P16724, DOI 10.1021/acsomega.9b00783
   Esfandyarpour R, 2013, BIOMICROFLUIDICS, V7, DOI 10.1063/1.4817771
   Fais T, 2018, TOXINS, V10, DOI 10.3390/toxins10040151
   Fode-Vaughan KA, 2001, BIOTECHNIQUES, V31, P598, DOI 10.2144/01313rr04
   Garibyan L, 2013, J INVEST DERMATOL, V133, pE1, DOI 10.1038/jid.2013.1
   Gomez-Moreno Ramon, 2014, Adv Microbiol, V4, P1065
   Gupta V.B., 2011, CHRON YOUNG SCI, V2, P21, DOI [10.4103/2229-5186.79345, DOI 10.4103/2229-5186.79345]
   Hamdy ME, 2018, J NANOBIOTECHNOL, V16, DOI 10.1186/s12951-018-0374-x
   Hosseini S, 2014, ANALYST, V139, P2933, DOI 10.1039/c3an01789c
   Josefsen MH, 2004, APPL ENVIRON MICROB, V70, P4379, DOI 10.1128/AEM.70.7.4379-4383.2004
   Jung JY, 2018, SCI REP-UK, V8, DOI 10.1038/s41598-018-29264-2
   Kasturi KN, 2017, APPL ENVIRON MICROB, V83, DOI 10.1128/AEM.00644-17
   Kradin R l., 2018, DIAGN PATHOL, V2nd ed., P3
   Leva-Bueno J, 2020, MED MICROBIOL IMMUN, V209, P343, DOI 10.1007/s00430-020-00668-0
   Loge FN, 2002, ENVIRON SCI TECHNOL, V36, P2754, DOI 10.1021/es015777m
   Malorny B, 2004, APPL ENVIRON MICROB, V70, P7046, DOI 10.1128/AEM.70.12.7046-7052.2004
   McKeen LW, 2013, PDL HANDB SER, P1, DOI 10.1016/B978-1-4557-3112-1.00001-6
   Morales-Cruz M, 2019, CURR RES BIOTECHNOL, V1, P22, DOI 10.1016/j.crbiot.2019.07.002
   Morales-Lozada Y, 2020, BIORXIV 202020200417, V2020
   Nougayrede JP, 2006, SCIENCE, V313, P848, DOI 10.1126/science.1127059
   Ottens R, 2013, FORENS SCI INT-GEN S, V4, pE47, DOI 10.1016/j.fsigss.2013.10.024
   Pilotte N, 2016, PLOS NEGLECT TROP D, V10, DOI 10.1371/journal.pntd.0004578
   Prada J, 2019, SENSORS-BASEL, V19, DOI 10.3390/s19051178
   Purohit B., 2020, SENS INT, V1, DOI [10.1016/j.sintl.2020.100040., DOI 10.1016/J.SINTL.2020.100040]
   Qin YH, 2014, SENSOR ACTUAT B-CHEM, V202, P758, DOI 10.1016/j.snb.2014.05.063
   Rahman M, 2013, POLYMERASE CHAIN REA
   Remmers EF, 2015, RHEUMATOLOGY, P86
   Ridley AM, 2008, APPL ENVIRON MICROB, V74, P2492, DOI 10.1128/AEM.01242-07
   Sessolo M, 2013, ADV MATER, V25, P2135, DOI 10.1002/adma.201204322
   Soraya GV, 2019, SCI REP-UK, V9, DOI 10.1038/s41598-019-53852-5
   Takei F, 2013, ISR J CHEM, V53, P401, DOI 10.1002/ijch.201300027
   Vigneshvar S, 2016, FRONT BIOENG BIOTECH, V4, DOI 10.3389/fbioe.2016.00011
   Yeung SSW, 2008, ANAL CHEM, V80, P363, DOI 10.1021/ac071198+
   Yeung SSW, 2006, J AM CHEM SOC, V128, P13374, DOI 10.1021/ja065733j
NR 49
TC 1
Z9 1
U1 7
U2 20
PU SPRINGER HEIDELBERG
PI HEIDELBERG
PA TIERGARTENSTRASSE 17, D-69121 HEIDELBERG, GERMANY
SN 1618-2642
EI 1618-2650
J9 ANAL BIOANAL CHEM
JI Anal. Bioanal. Chem.
PD JUL
PY 2021
VL 413
IS 18
SI SI
BP 4673
EP 4680
DI 10.1007/s00216-021-03404-6
EA MAY 2021
PG 8
WC Biochemical Research Methods; Chemistry, Analytical
WE Science Citation Index Expanded (SCI-EXPANDED)
SC Biochemistry & Molecular Biology; Chemistry
GA TG4BB
UT WOS:000655405700001
PM 34046698
OA Green Published, Bronze
DA 2023-06-30
ER

PT J
AU Jiang, M
   Wang, XY
   Wang, XB
AF Jiang Meng
   Wang Xiao-Ying
   Wang Xiao-Bing
TI Advances in Detection Methods of beta-Amyloid Protein
SO CHINESE JOURNAL OF ANALYTICAL CHEMISTRY
LA English
DT Review
DE Alzheimer's disease; beta-Amyloid; Detection method; Electrochemical
   biosensor; Review
ID ALZHEIMERS-DISEASE BIOMARKERS; TERMINUS-SPECIFIC ANTIBODY;
   ELECTROCHEMICAL DETECTION; GOLD NANOPARTICLES; SIGNAL AMPLIFICATION;
   SILVER NANOPARTICLES; 1-42 PEPTIDE; OLIGOMERS; IMMUNOASSAY; IMMUNOSENSOR
AB Alzheimer's disease (AD) is a neurodegenerative disease with unknown etiology. beta-amyloid protein (A beta) is one of the specific biomarkers of AD, and many clinical studies suggest that abnormal levels of A beta in blood, cerebrospinal fluid and brain tissue are closely related to the progression of AD. The analysis and evaluation of A beta are important for early detection, tracking, prevention, and treatment of AD. In this paper, the present situations of the commonly used detection methods of A beta at home and abroad were summarized and compared. Specifically, the latest application of new electrochemical biosensor in A beta detection was mainly described, and the summary of its future directions and the potential applications was given.
C1 [Jiang Meng; Wang Xiao-Ying] Southeast Univ, Sch Publ Hlth, Minist Educ, Key Lab Environm Med Engn, Nanjing 210009, Jiangsu, Peoples R China.
   [Wang Xiao-Bing] China Pharmaceut Univ, Dept Nat Med Chem, Nanjing 210009, Jiangsu, Peoples R China.
C3 Southeast University - China; China Pharmaceutical University
RP Wang, XY (通讯作者)，Southeast Univ, Sch Publ Hlth, Minist Educ, Key Lab Environm Med Engn, Nanjing 210009, Jiangsu, Peoples R China.
EM wxy@seu.edu.cn
RI Wang, Xiaobing/H-1541-2011
OI Wang, Xiaobing/0000-0001-5044-3721
FU National Natural Science Foundation of China [81573313, 81302472]; "Blue
   Project" - Universities in Jiangsu Province of China
FX This work was supported by the National Natural Science Foundation of
   China (Nos. 81573313, 81302472), and the "Blue Project" funded by
   Universities in Jiangsu Province of China.
CR Ammar M, 2013, BIOSENS BIOELECTRON, V40, P329, DOI 10.1016/j.bios.2012.07.072
   Atamna H, 2006, P NATL ACAD SCI USA, V103, P3381, DOI 10.1073/pnas.0600134103
   Beheshti S, 2012, CHEMPHYSCHEM, V13, P542, DOI 10.1002/cphc.201100728
   Bruggink KA, 2013, ANAL BIOCHEM, V433, P112, DOI 10.1016/j.ab.2012.09.014
   Carneiro P, 2017, SENSOR ACTUAT B-CHEM, V239, P157, DOI 10.1016/j.snb.2016.07.181
   Chauhan VPS, 1999, BIOCHEM BIOPH RES CO, V258, P241, DOI 10.1006/bbrc.1999.0623
   Claeysen S, 2015, ACS CHEM NEUROSCI, V6, P940, DOI 10.1021/acschemneuro.5b00135
   Rama EC, 2014, SENSOR ACTUAT B-CHEM, V201, P567, DOI 10.1016/j.snb.2014.05.044
   de la Escosura-Muniz A, 2015, BIOSENS BIOELECTRON, V67, P162, DOI 10.1016/j.bios.2014.07.086
   Demeritte T, 2015, ACS APPL MATER INTER, V7, P13693, DOI 10.1021/acsami.5b03619
   Deng CY, 2018, ANAL CHEM, V90, P1710, DOI 10.1021/acs.analchem.7b03468
   Diba FS, 2017, CATAL TODAY, V295, P41, DOI 10.1016/j.cattod.2017.02.039
   El-Said WA, 2017, ELECTROANAL, V29, P748, DOI 10.1002/elan.201600467
   Enache TA, 2017, BIOELECTROCHEMISTRY, V114, P13, DOI 10.1016/j.bioelechem.2016.11.003
   Esparza TJ, 2013, ANN NEUROL, V73, P104, DOI 10.1002/ana.23748
   Gagni P, 2013, BIOSENS BIOELECTRON, V47, P490, DOI 10.1016/j.bios.2013.03.077
   Gupta S, 2010, BIOMATERIALS, V31, P6809, DOI 10.1016/j.biomaterials.2010.05.031
   Haes AJ, 2005, J AM CHEM SOC, V127, P2264, DOI 10.1021/ja044087q
   Han J, 2017, J MATER CHEM B, V5, P8330, DOI 10.1039/c7tb02240a
   HARDY JA, 1992, SCIENCE, V256, P184, DOI 10.1126/science.1566067
   Haussmann U, 2013, ANAL CHEM, V85, P8142, DOI 10.1021/ac401055y
   Hu T, 2017, SENSOR ACTUAT B-CHEM, V243, P792, DOI 10.1016/j.snb.2016.12.052
   Hulsemann M, 2016, J ALZHEIMERS DIS, V54, P79, DOI 10.3233/JAD-160253
   JANMEY PA, 1994, ANNU REV PHYSIOL, V56, P169, DOI 10.1146/annurev.ph.56.030194.001125
   Jiang LF, 2017, TALANTA, V170, P350, DOI 10.1016/j.talanta.2017.04.021
   Kaushik A, 2016, BIOSENS BIOELECTRON, V80, P273, DOI 10.1016/j.bios.2016.01.065
   Ke H, 2018, BIOSENS BIOELECTRON, V100, P266, DOI 10.1016/j.bios.2017.09.017
   Kim JA, 2015, BIOSENS BIOELECTRON, V67, P724, DOI 10.1016/j.bios.2014.10.042
   Kuhbach K, 2016, FRONT NEUROSCI-SWITZ, V10, DOI 10.3389/fnins.2016.00008
   LaFerla FM, 2007, NAT REV NEUROSCI, V8, P499, DOI 10.1038/nrn2168
   Lauren J, 2009, NATURE, V457, P1128, DOI 10.1038/nature07761
   Li CZ, 2017, J ANAL TEST, V1, DOI 10.1007/s41664-017-0014-8
   Li H, 2013, ANAL CHEM, V85, P1047, DOI 10.1021/ac302906c
   Li H, 2012, TALANTA, V93, P358, DOI 10.1016/j.talanta.2012.02.055
   Li SS, 2016, SCI REP-UK, V6, DOI 10.1038/srep25155
   Lien TTN, 2015, ANAL CHIM ACTA, V892, P69, DOI 10.1016/j.aca.2015.08.036
   Liu L, 2017, SENSOR ACTUAT B-CHEM, V251, P359, DOI 10.1016/j.snb.2017.05.106
   Liu L, 2015, J ELECTROANAL CHEM, V754, P40, DOI 10.1016/j.jelechem.2015.06.017
   Liu L, 2014, BIOSENS BIOELECTRON, V51, P208, DOI 10.1016/j.bios.2013.07.047
   Liu L, 2013, BIOSENS BIOELECTRON, V49, P231, DOI 10.1016/j.bios.2013.05.028
   Neumann B, 2014, ANAL BIOANAL CHEM, V406, P3359, DOI 10.1007/s00216-014-7822-8
   Pi JL, 2016, TALANTA, V146, P10, DOI 10.1016/j.talanta.2015.08.022
   Prabhulkar S, 2012, J NEUROCHEM, V122, P374, DOI 10.1111/j.1471-4159.2012.07709.x
   Pramanik D, 2012, J AM CHEM SOC, V134, P12180, DOI 10.1021/ja303930f
   Raymond SB, 2008, PLOS ONE, V3, DOI 10.1371/journal.pone.0002175
   Rushworth JV, 2014, BIOSENS BIOELECTRON, V56, P83, DOI 10.1016/j.bios.2013.12.036
   Scarano S, 2016, ANAL CHIM ACTA, V940, P21, DOI 10.1016/j.aca.2016.08.008
   Smith SV, 2004, J INORG BIOCHEM, V98, P1874, DOI 10.1016/j.jinorgbio.2004.06.009
   Suprun EV, 2017, ELECTROCHEM COMMUN, V75, P33, DOI 10.1016/j.elecom.2016.12.009
   Takahashi T, 2009, MOL BIOSYST, V5, P986, DOI 10.1039/b903391b
   Tsukakoshi K, 2012, ANAL CHEM, V84, P5542, DOI 10.1021/ac300330g
   Veloso AJ, 2012, BIOELECTROCHEMISTRY, V84, P49, DOI 10.1016/j.bioelechem.2011.08.007
   Vestergaard M, 2005, J AM CHEM SOC, V127, P11892, DOI 10.1021/ja052522q
   Wadghiri YZ, 2003, MAGN RESON MED, V50, P293, DOI 10.1002/mrm.10529
   Wang CK, 2012, CHEM COMMUN, V48, P8392, DOI 10.1039/c2cc33568a
   Wang JX, 2016, ACS APPL MATER INTER, V8, P12968, DOI 10.1021/acsami.6b00021
   Wu CC, 2014, ELECTROCHIM ACTA, V134, P249, DOI 10.1016/j.electacta.2014.04.132
   Xia N, 2017, INT J ELECTROCHEM SC, V12, P6255, DOI 10.20964/2017.07.24
   Xia N, 2017, SENSOR ACTUAT B-CHEM, V239, P834, DOI 10.1016/j.snb.2016.08.079
   Xia N, 2016, BIOSENS BIOELECTRON, V85, P625, DOI 10.1016/j.bios.2016.05.066
   Xia N, 2016, ACS APPL MATER INTER, V8, P19303, DOI 10.1021/acsami.6b05423
   Xia N, 2010, ANAL CHEM, V82, P10151, DOI 10.1021/ac102257m
   Xing Y, 2017, INT J NANOMED, V12, P3171, DOI 10.2147/IJN.S132776
   Ylera F, 2002, BIOCHEM BIOPH RES CO, V290, P1583, DOI 10.1006/bbrc.2002.6354
   Yu L, 2015, TALANTA, V131, P475, DOI 10.1016/j.talanta.2014.07.067
   Yu YY, 2015, BIOSENS BIOELECTRON, V68, P115, DOI 10.1016/j.bios.2014.12.041
   Yu YY, 2014, ANGEW CHEM INT EDIT, V53, P12832, DOI 10.1002/anie.201405001
   Zhang L, 2013, ELECTROANAL, V25, P1659, DOI 10.1002/elan.201300025
   Zhang XL, 2015, P NATL ACAD SCI USA, V112, P9734, DOI 10.1073/pnas.1505420112
   Zhang XL, 2013, J AM CHEM SOC, V135, P16397, DOI 10.1021/ja405239v
   Zhou YL, 2016, SCI REP-UK, V6, DOI 10.1038/srep35186
   Zhou YL, 2016, CHEM-ASIAN J, V11, P805, DOI 10.1002/asia.201501355
   Zhou YL, 2015, SMALL, V11, P2144, DOI 10.1002/smll.201402593
   Zhou YL, 2013, ACS CHEM NEUROSCI, V4, P535, DOI 10.1021/cn300231q
NR 74
TC 6
Z9 7
U1 5
U2 132
PU ELSEVIER SCIENCE INC
PI NEW YORK
PA 360 PARK AVE SOUTH, NEW YORK, NY 10010-1710 USA
SN 0253-3820
EI 1872-2040
J9 CHINESE J ANAL CHEM
JI Chin. J. Anal. Chem.
PD SEP
PY 2018
VL 46
IS 9
BP 1339
EP 1348
DI 10.1016/S1872-2040(18)61107-7
PG 10
WC Chemistry, Analytical
WE Science Citation Index Expanded (SCI-EXPANDED)
SC Chemistry
GA GT1IL
UT WOS:000444222500002
DA 2023-06-30
ER

PT J
AU Yang, CY
   Lin, KC
   Chen, SM
   Hou, YS
   Zhao, DH
AF Yang, Cheng-Yu
   Lin, Kuo-Chiang
   Chen, Shen-Ming
   Hou, Yu-Shen
   Zhao, Dou-Han
TI Electrochemical Studies on the Response to Glucose in the Presence of
   Bilirubin, Creatinine and Uric Acid at Nafion/Pd-GOx Modified Screen
   Printed Carbon Electrode
SO INTERNATIONAL JOURNAL OF ELECTROCHEMICAL SCIENCE
LA English
DT Article
DE Palladium; glucose oxidase; glucose biosensor; amperometry; selectivity
ID OXIDASE; BIOSENSOR; POINT
AB In the present work, a glucose sensor was developed based on the glucose oxidase immobilized on Pd (Pd-GOx) and nafion modified electrode. The modified electrode was characterized by atomic force microscopy and field emission scanning electron microcopy. The electrochemical analysis for electrochemical activity was accessed by cyclic voltammetry. The modified electrode displayed an excellent electrooxidation behavior to glucose and was detected by cyclic voltammetry and amperometry. In optimized conditions, the fabricated Nafion/Pd-GOx modified electrode exhibited a sharp amperometric response to Human blood and glucose. The modified electrode also holds its high selectivity in the presence of bilirubin, creatinine, and uric acid, indicating it can be an ideal electrode material for detection of glucose in diabetes.
C1 [Yang, Cheng-Yu; Lin, Kuo-Chiang; Chen, Shen-Ming; Hou, Yu-Shen; Zhao, Dou-Han] Natl Taipei Univ Technol, Dept Chem Engn & Biotechnol, Electroanal & Bioelectrochem Lab, Taipei 106, Taiwan.
C3 National Taipei University of Technology
RP Yang, CY (通讯作者)，Natl Taipei Univ Technol, Dept Chem Engn & Biotechnol, Electroanal & Bioelectrochem Lab, 1,Sect 3,Chung Hsiao East Rd, Taipei 106, Taiwan.
EM smchen78@ms15.hinet.net
RI chen, shen-ming/F-1633-2014
OI chen, shen-ming/0000-0002-3749-1224
FU K-Jump(C) Health Co.; Ministry of Science and Technology, Taiwan
   [101-2113-M-027-001-MY3]
FX We acknowledge K-Jump<SUP>(c)</SUP> Health Co. and the Ministry of
   Science and Technology (Project No. 101-2113-M-027-001-MY3), Taiwan.
CR Chen X, 2003, BIOSENS BIOELECTRON, V18, P999, DOI 10.1016/S0956-5663(02)00221-X
   Chen XL, 2010, ELECTROCHIM ACTA, V56, P636, DOI 10.1016/j.electacta.2010.10.001
   CHI QJ, 1993, ANAL CHIM ACTA, V278, P17, DOI 10.1016/0003-2670(93)80080-5
   Hui SC, 2011, SENSOR ACTUAT B-CHEM, V155, P592, DOI 10.1016/j.snb.2011.01.015
   KAZMIERCZAK SC, 1991, CLIN CHEM, V37, P356
   Keay RW, 1998, BIOSENS BIOELECTRON, V13, P963, DOI 10.1016/S0956-5663(98)00008-6
   Liu SQ, 2003, BIOSENS BIOELECTRON, V19, P177, DOI 10.1016/S0956-5663(03)00172-6
   Musameh M, 2002, ELECTROCHEM COMMUN, V4, P743, DOI 10.1016/S1388-2481(02)00451-4
   Periasamy AP, 2011, BIOELECTROCHEMISTRY, V80, P114, DOI 10.1016/j.bioelechem.2010.06.009
   Schenk PW, 2007, CLIN CHEM LAB MED, V45, P1536, DOI 10.1515/CCLM.2007.314
   Sherwin J.E., 1989, CLIN CHEM THEORY ANA, P1009
   Tietz N.W., 1986, TXB CLIN CHEM, P1810
   Udy A, 2009, ANAESTHESIA, V64, P403, DOI 10.1111/j.1365-2044.2008.05818.x
   Wang SG, 2003, BIOCHEM BIOPH RES CO, V311, P572, DOI 10.1016/j.bbrc.2003.10.031
   Wang ZJ, 2009, J PHYS CHEM C, V113, P14071, DOI 10.1021/jp906348x
   Xiao F, 2009, BIOSENS BIOELECTRON, V24, P3481, DOI 10.1016/j.bios.2009.04.045
   Zou YJ, 2008, BIOSENS BIOELECTRON, V23, P1010, DOI 10.1016/j.bios.2007.10.009
NR 17
TC 2
Z9 2
U1 0
U2 41
PU ESG
PI BELGRADE
PA BORIVOJA STEVANOVICA 25-7, BELGRADE, 11000, SERBIA
SN 1452-3981
J9 INT J ELECTROCHEM SC
JI Int. J. Electrochem. Sci.
PD MAY
PY 2015
VL 10
IS 5
BP 3738
EP 3745
PG 8
WC Electrochemistry
WE Science Citation Index Expanded (SCI-EXPANDED)
SC Electrochemistry
GA CI5GK
UT WOS:000354782200004
DA 2023-06-30
ER

PT J
AU Ahour, F
   Shamsi, A
AF Ahour, F.
   Shamsi, A.
TI Electrochemical label-free and sensitive nanobiosensing of DNA
   hybridization by graphene oxide modified pencil graphite electrode
SO ANALYTICAL BIOCHEMISTRY
LA English
DT Article
DE Graphene oxide; DNA biosensor; Label free; Conformational transformation
ID SURFACE-PLASMON RESONANCE; NUCLEIC-ACID; HUMAN-PAPILLOMAVIRUS; GOLD
   NANOPARTICLES; BIOSENSOR; APTASENSOR; THROMBIN; SEQUENCE; SHEETS; BEACON
AB Based on the strong interaction between single-stranded DNA (ss-DNA) and graphene material, we have constructed a novel label-free electrochemical biosensor for rapid and facile detection of short sequences ss-DNA molecules related to hepatitis C virus 1a using graphene oxide modified pencil graphite electrode. The sensing mechanism is based on the superior adsorption of single-stranded DNA to GO over double stranded DNA (ds-DNA). The intrinsic guanine oxidation signal measured by differential pulse voltammetry (DPV) has been used for duplex DNA formation detection. The probe ss-DNA adsorbs onto the surface of GO via the pi-pi* stacking interactions leading to a strong background guanine oxidation signal. In the presence of complementary target, formation of helix which has weak binding ability to GO induced ds-DNA to release from the electrode surface and significant variation in differential pulse voltammetric response of guanine bases. The results indicated that the oxidation peak current was proportional to the concentration of complementary strand in the range of 0.1 nM-0.5 mu M with a detection limit of 4.3 x 10(-11) M. The simple fabricated electrochemical biosensor has high sensitivity, good selectivity, and could be applied as a new platform for a range of target molecules in future. (C) 2017 Elsevier Inc. All rights reserved.
C1 [Ahour, F.; Shamsi, A.] Urmia Univ, Fac Sci, Nanotechnol Res Ctr, Orumiyeh, Iran.
C3 Urmia University
RP Ahour, F (通讯作者)，Urmia Univ, Fac Sci, Nanotechnol Res Ctr, Orumiyeh, Iran.
EM fahour@urmia.ac.ir
RI shamsi, anas/AAW-2124-2020; ahour, fatemeh/Y-6913-2018
OI shamsi, anas/0000-0001-7055-7056; ahour, fatemeh/0000-0002-4801-0270
CR Ahour F, 2016, BIOSENS BIOELECTRON, V86, P764, DOI 10.1016/j.bios.2016.07.053
   Antony J, 2008, PHYS CHEM CHEM PHYS, V10, P2722, DOI 10.1039/b718788b
   Benvidi A, 2015, SENSOR ACTUAT B-CHEM, V207, P673, DOI 10.1016/j.snb.2014.10.043
   Benvidi A, 2014, BIOSENS BIOELECTRON, V58, P145, DOI 10.1016/j.bios.2014.01.053
   Benyidi A, 2016, TALANTA, V147, P621, DOI 10.1016/j.talanta.2015.10.043
   Cote LJ, 2009, J AM CHEM SOC, V131, P1043, DOI 10.1021/ja806262m
   Dharmadi Y, 2004, BIOTECHNOL PROGR, V20, P1309, DOI 10.1021/bp0400240
   Dubuisson E, 2011, ANAL CHEM, V83, P2452, DOI 10.1021/ac102431d
   Geim AK, 2007, NAT MATER, V6, P183, DOI 10.1038/nmat1849
   Gomez-Navarro C, 2010, NANO LETT, V10, P1144, DOI 10.1021/nl9031617
   Gong Q., BIOSENS BIO IN PRESS
   Gong QJ, 2015, ANAL METHODS-UK, V7, P2554, DOI 10.1039/c5ay00111k
   Gowtham S, 2007, PHYS REV B, V76, DOI 10.1103/PhysRevB.76.033401
   Guo S, 2013, ANALYST, V138, P3216, DOI 10.1039/c3an00266g
   He Y, 2011, BIOSENS BIOELECTRON, V29, P76, DOI 10.1016/j.bios.2011.07.069
   Hejazi MS, 2010, ANAL BIOCHEM, V399, P118, DOI 10.1016/j.ab.2009.11.019
   Hejazi MS, 2011, ELECTROANAL, V23, P503, DOI 10.1002/elan.201000413
   Ho HP, 2007, OPT COMMUN, V275, P491, DOI 10.1016/j.optcom.2007.03.067
   Hu YW, 2011, BIOSENS BIOELECTRON, V26, P4355, DOI 10.1016/j.bios.2011.04.037
   Huang HY, 2015, BIOSENS BIOELECTRON, V68, P442, DOI 10.1016/j.bios.2015.01.039
   HUMMERS WS, 1958, J AM CHEM SOC, V80, P1339, DOI 10.1021/ja01539a017
   Jiao FP, 2016, TALANTA, V147, P98, DOI 10.1016/j.talanta.2015.09.045
   Kilic T., 2014, ELECTROANAL, V26, P1
   Lee JG, 2007, BIOELECTROCHEMISTRY, V70, P228, DOI 10.1016/j.bioelechem.2006.09.003
   Li B, 2015, BIOSENS BIOELECTRON, V72, P313, DOI 10.1016/j.bios.2015.05.034
   Li B, 2014, BIOSENS BIOELECTRON, V52, P330, DOI 10.1016/j.bios.2013.09.016
   Murphy JN, 2009, J AM CHEM SOC, V131, P4042, DOI 10.1021/ja808696p
   Nguyen B, 2007, METHODS, V42, P150, DOI 10.1016/j.ymeth.2006.09.009
   Novoselov KS, 2004, SCIENCE, V306, P666, DOI 10.1126/science.1102896
   Oliveira N, 2015, SENSORS-BASEL, V15, P15562, DOI 10.3390/s150715562
   Ortmann F, 2005, PHYS REV LETT, V95, DOI 10.1103/PhysRevLett.95.186101
   Patolsky F, 2000, J AM CHEM SOC, V122, P418, DOI 10.1021/ja992834r
   Poehlmann C, 2010, ANAL CHEM, V82, P4434, DOI 10.1021/ac100186p
   Pournaghi-Azar MH, 2010, ANAL BIOANAL CHEM, V397, P3581, DOI 10.1007/s00216-010-3875-5
   Pournaghi-Azar MH, 2009, ELECTROANAL, V21, P1822, DOI 10.1002/elan.200804570
   Pournaghi-Azar MH, 2007, ELECTROANAL, V19, P466, DOI 10.1002/elan.200603746
   Sharon E, 2013, ELECTROANAL, V25, P851, DOI 10.1002/elan.201200581
   Song ZL, 2013, SMALL, V9, P951, DOI 10.1002/smll.201201975
   Sultan SC, 2014, RSC ADV, V4, P39691, DOI 10.1039/c4ra05875e
   Tezerjani MD, 2016, ANAL METHODS-UK, V8, P7507, DOI 10.1039/c6ay01524g
   Wang J, 1998, ANAL CHIM ACTA, V375, P197, DOI 10.1016/S0003-2670(98)00503-0
   Wang Q, 2007, SENSOR ACTUAT B-CHEM, V123, P227, DOI 10.1016/j.snb.2006.08.012
   Wang SY, 2010, CANCER GENET CYTOGEN, V200, P100, DOI 10.1016/j.cancergencyto.2010.04.003
   Willner I, 2002, TALANTA, V56, P847, DOI 10.1016/S0039-9140(01)00658-0
   Wu M, 2011, LANGMUIR, V27, P2731, DOI 10.1021/la1037926
   Yuan YL, 2013, BIOSENS BIOELECTRON, V42, P474, DOI 10.1016/j.bios.2012.11.003
   Zhang DD, 2010, BIOSENS BIOELECTRON, V25, P1088, DOI 10.1016/j.bios.2009.09.032
   Zhang YZ, 2012, ELECTROCHIM ACTA, V71, P239, DOI 10.1016/j.electacta.2012.03.136
   Zhu LM, 2012, BIOSENS BIOELECTRON, V35, P507, DOI 10.1016/j.bios.2012.03.026
   Zhu WP, 2012, ANALYST, V137, P5506, DOI 10.1039/c2an36223f
NR 50
TC 15
Z9 15
U1 1
U2 46
PU ACADEMIC PRESS INC ELSEVIER SCIENCE
PI SAN DIEGO
PA 525 B ST, STE 1900, SAN DIEGO, CA 92101-4495 USA
SN 0003-2697
EI 1096-0309
J9 ANAL BIOCHEM
JI Anal. Biochem.
PD SEP 1
PY 2017
VL 532
BP 64
EP 71
DI 10.1016/j.ab.2017.06.004
PG 8
WC Biochemical Research Methods; Biochemistry & Molecular Biology;
   Chemistry, Analytical
WE Science Citation Index Expanded (SCI-EXPANDED)
SC Biochemistry & Molecular Biology; Chemistry
GA FB2MX
UT WOS:000405979000011
PM 28606426
DA 2023-06-30
ER

PT J
AU Yang, WJ
   Zhang, HY
   Li, MX
   Wang, ZH
   Zhou, J
   Wang, SH
   Lu, GD
   Fu, FF
AF Yang, Weijuan
   Zhang, Hongyan
   Li, Mengxue
   Wang, Zonghua
   Zhou, Jie
   Wang, Shihua
   Lu, Guodong
   Fu, FengFu
TI Early diagnosis of blast fungus, Magnaporthe oryzae, in rice plant by
   using an ultra-sensitive electrically magnetic-controllable
   electrochemical biosensor
SO ANALYTICA CHIMICA ACTA
LA English
DT Article
DE Magnaporthe grisea; Chitinase; Rice blast; Magnetic beads;
   Electrochemical biosensor
ID GRISEA; QUANTIFICATION; DISEASE; LECTIN; PCR
AB As one of the most destructive and widespread disease of rice, Magnaporthe oryzae (also called Magnaporthe grisea) has a significant negative impact on rice production. Therefore, it is still in high demand to develop extremely sensitive and accurate methods for the early diagnosis of Magnaporthe oryzae (M. oryzae). In this study, we developed a novel magnetic-controllable electrochemical biosensor for the ultra sensitive and specific detection of M. oryzae in rice plant by using M. oryzae's chitinases (Mgchi) as biochemical marker and a rice (Oryza sativa) cDNA encoding mannose-binding jacalin-related lectin (Osmbl) as recognition probe. The proposed biosensor combined with the merits of chronoamperometry, electrically magnetic-controllable gold electrode and magnetic beads (MBs)-based palladium nano-particles (PdNPs) catalysis amplification, has an ultra-high sensitivity and specificity for the detection of trace M. oryzae in rice plant. It could be used to detect M. oryzae in rice plant in the initial infection stage (before any symptomatic lesions were observed) to help farmers timely manage the disease. In comparison with previous methods, the proposed method has notable advantages such as higher sensitivity, excellent specificity, short analysis time, robust resistibility to complex matrix and low cost etc. The success in this study provides a reliable approach for the early diagnosis and fast screening of M. oryzae in rice plant. (C) 2014 Elsevier B.V. All rights reserved.
C1 [Yang, Weijuan; Zhang, Hongyan; Li, Mengxue; Fu, FengFu] Fuzhou Univ, Dept Chem, Fujian Prov Key Lab Anal & Detect Food Safety, Key Lab Anal & Detect Food Safety,Minist Educ, Fuzhou 350108, Fujian, Peoples R China.
   [Wang, Zonghua; Lu, Guodong; Fu, FengFu] Fujian Agr & Forestry Univ, Dept Plant Protect, Fuzhou 350002, Fujian, Peoples R China.
   [Zhou, Jie; Wang, Shihua] Fujian Agr & Forestry Univ, Sch Life Sci, Fuzhou 350002, Fujian, Peoples R China.
C3 Fuzhou University; Fujian Agriculture & Forestry University; Fujian
   Agriculture & Forestry University
RP Fu, FF (通讯作者)，Fuzhou Univ, Dept Chem, Fujian Prov Key Lab Anal & Detect Food Safety, Key Lab Anal & Detect Food Safety,Minist Educ, Fuzhou 350108, Fujian, Peoples R China.
EM lgd@fafu.edu.cn; fengfu@fzu.edu.cn
OI Yang, Weijuan/0000-0001-7903-3224; Fu, FengFu/0000-0002-8823-7672
FU NSFC [21377025, 31071654]; Ministry of Education, Science and Technology
   Development Center [20123514110001]; Fujian Provincial Department of
   Science and Technology [2012J01035, 2011J01073]; Program for Changjiang
   Scholars and Innovative Research Team in University [IRT1116]; National
   Key Technologies R & D Program of China [2012BAD29B06]
FX The authors gratefully acknowledge NSFC (21377025, 31071654), Ministry
   of Education, Science and Technology Development Center
   (20123514110001), Fujian Provincial Department of Science and Technology
   (2012J01035, 2011J01073), the Program for Changjiang Scholars and
   Innovative Research Team in University (No. IRT1116), and National Key
   Technologies R & D Program of China during the 12th Five-Year Plan
   Period (No. 2012BAD29B06) for the financial support.
CR Dahiya N, 2006, APPL MICROBIOL BIOT, V71, P773, DOI 10.1007/s00253-005-0183-7
   De Boer SH, 2012, ANNU REV PHYTOPATHOL, V50, P197, DOI 10.1146/annurev-phyto-081211-172942
   Dean RA, 2005, NATURE, V434, P980, DOI 10.1038/nature03449
   Domenech A, 2004, J PHYS CHEM B, V108, P20064, DOI 10.1021/jp046832r
   Gao LZ, 2007, NAT NANOTECHNOL, V2, P577, DOI 10.1038/nnano.2007.260
   George MLC, 1998, PHYTOPATHOLOGY, V88, P223, DOI 10.1094/PHYTO.1998.88.3.223
   Harmon PF, 2003, PLANT DIS, V87, P1072, DOI 10.1094/PDIS.2003.87.9.1072
   Jiang JF, 2006, TOXICON, V47, P133, DOI 10.1016/j.toxicon.2005.10.010
   Lievens B, 2005, PHYTOPATHOLOGY, V95, P1374, DOI 10.1094/PHYTO-95-1374
   Lievens B, 2003, FEMS MICROBIOL LETT, V223, P113, DOI 10.1016/S0378-1097(03)00352-5
   Liu YG, 2008, NANOTECHNOLOGY, V19, DOI 10.1088/0957-4484/19/13/135707
   McCartney HA, 2003, PEST MANAG SCI, V59, P129, DOI 10.1002/ps.575
   Miranda BS, 2013, BIOSENS BIOELECTRON, V45, P123, DOI 10.1016/j.bios.2013.01.048
   Mondal K. K., 2013, Biotechnology and Molecular Biology Reviews, V8, P1
   Qi M, 2002, PHYTOPATHOLOGY, V92, P870, DOI 10.1094/PHYTO.2002.92.8.870
   Ribot C, 2008, J PLANT PHYSIOL, V165, P114, DOI 10.1016/j.jplph.2007.06.013
   Skottrup PD, 2008, BIOSENS BIOELECTRON, V24, P339, DOI 10.1016/j.bios.2008.06.045
   Strange RN, 2005, ANNU REV PHYTOPATHOL, V43, P83, DOI 10.1146/annurev.phyto.43.113004.133839
   Su'udi M, 2013, MOL BIOTECHNOL, V55, P43, DOI 10.1007/s12033-012-9632-6
   Sun J, 2010, J MICROBIOL METH, V80, P19, DOI 10.1016/j.mimet.2009.10.002
   Talbot NJ, 2003, ANNU REV MICROBIOL, V57, P177, DOI 10.1146/annurev.micro.57.030502.090957
   Wang ZW, 2013, BIOSENS BIOELECTRON, V45, P108, DOI 10.1016/j.bios.2013.02.007
   Ward E, 2004, ANN APPL BIOL, V145, P1, DOI 10.1111/j.1744-7348.2004.tb00354.x
   Weisinger G, 1999, BBA-GENE STRUCT EXPR, V1446, P225, DOI 10.1016/S0167-4781(99)00091-3
   XIA JQ, 1992, CAN J BOT, V70, P1790, DOI 10.1139/b92-222
   Yang WJ, 2013, BIOSENS BIOELECTRON, V41, P820, DOI 10.1016/j.bios.2012.10.032
   Zhang J, 2013, CHEM COMMUN, V49, P996, DOI 10.1039/c2cc37783g
   Zhang K, 2011, LANGMUIR, V27, P2796, DOI 10.1021/la104566e
NR 28
TC 10
Z9 11
U1 4
U2 45
PU ELSEVIER
PI AMSTERDAM
PA RADARWEG 29, 1043 NX AMSTERDAM, NETHERLANDS
SN 0003-2670
EI 1873-4324
J9 ANAL CHIM ACTA
JI Anal. Chim. Acta
PD NOV 19
PY 2014
VL 850
BP 85
EP 91
DI 10.1016/j.aca.2014.08.040
PG 7
WC Chemistry, Analytical
WE Science Citation Index Expanded (SCI-EXPANDED)
SC Chemistry
GA AS3YD
UT WOS:000344210100011
PM 25441164
DA 2023-06-30
ER

PT J
AU Tajik, S
   Taher, MA
   Beitollahi, H
   Torkzadeh-Mahani, M
AF Tajik, Somayeh
   Taher, Mohammad Ali
   Beitollahi, Hadi
   Torkzadeh-Mahani, Mosoud
TI Electrochemical determination of the anticancer drug taxol at a ds-DNA
   modified pencil-graphite electrode and its application as a label-free
   electrochemical biosensor
SO TALANTA
LA English
DT Article
DE Taxol; Double-stranded DNA; DNA biosensor; Anticancer drug
   determination; Pencil-graphite electrode
ID STRIPPING VOLTAMMETRIC DETERMINATION; MODIFIED AU ELECTRODE; PROBE
AB In this study a novel biosensor for determination of taxol is described. The interaction of taxol with salmon-sperm double-stranded DNA (ds-DNA) based on the decreasing of the oxidation signals of guanine and adenine bases was studied electrochemically with a pencil-graphite electrode (PGE) using a differential pulse voltammetry (DPV) method. The decreases in the intensity of the guanine and adenine oxidation signals after interaction with taxol were used as indicator signals for the sensitive determination of taxol. DPV exhibits a linear dynamic range of 2.0 x 10(-7)-1.0 x 10(-5) M for taxol with a detection limit of 8.0 x 10(-8) M. Finally, this modified electrode was used for determination of taxol in some real samples. (C) 2014 Elsevier B.V. All rights reserved.
C1 [Tajik, Somayeh; Taher, Mohammad Ali] Shahid Bahonar Univ Kerman, Dept Chem, Kerman, Iran.
   [Tajik, Somayeh] Shahid Bahonar Univ Kerman, Young Researchers Soc, Kerman, Iran.
   [Beitollahi, Hadi] Grad Univ Adv Technol, Inst Sci & High Technol & Environm Sci, Dept Environm, Kerman, Iran.
   [Torkzadeh-Mahani, Mosoud] Grad Univ Adv Technol, Inst Sci & High Technol & Environm Sci, Dept Biotechnol, Kerman, Iran.
C3 Shahid Bahonar University of Kerman (SBUK); Shahid Bahonar University of
   Kerman (SBUK); Graduate University of Advanced Technology; Graduate
   University of Advanced Technology
RP Beitollahi, H (通讯作者)，Grad Univ Adv Technol, Inst Sci & High Technol & Environm Sci, Dept Environm, Kerman, Iran.
EM h.beitollahi@yahoo.com
RI Beitollahi, Hadi/AAG-4809-2019; Tajik, Somayeh/AAK-1493-2020
OI Beitollahi, Hadi/0000-0002-0669-5216; Tajik, Somayeh/0000-0002-1151-5515
CR Alipour E, 2013, ELECTROCHIM ACTA, V91, P36, DOI 10.1016/j.electacta.2012.12.079
   Bandzuchova L, 2011, ELECTROCHIM ACTA, V56, P2411, DOI 10.1016/j.electacta.2010.10.090
   Cheng WX, 2008, RUSS J ELECTROCHEM+, V44, P1052, DOI 10.1134/S1023193508090103
   Dogan-Topal B, 2011, TALANTA, V83, P780, DOI 10.1016/j.talanta.2010.10.049
   Ensafi AA, 2013, SENSOR ACTUAT B-CHEM, V177, P862, DOI 10.1016/j.snb.2012.12.017
   Ensafi AA, 2012, TALANTA, V88, P244, DOI 10.1016/j.talanta.2011.10.038
   Ensafi AA, 2012, BIOSENS BIOELECTRON, V31, P376, DOI 10.1016/j.bios.2011.10.050
   Gowda JI, 2014, ASIAN J PHARM SCI, V9, P42, DOI 10.1016/j.ajps.2013.11.007
   Gowda JI, 2014, ELECTROCHIM ACTA, V116, P326, DOI 10.1016/j.electacta.2013.11.014
   Mehdinia A, 2008, ANAL BIOCHEM, V375, P331, DOI 10.1016/j.ab.2008.01.006
   Murphy W.K., 2006, ANAL BIOCHEM, V354, P28
   Nowicka AM, 2013, TALANTA, V106, P85, DOI 10.1016/j.talanta.2012.12.018
   Oliveira SCB, 2009, BIOELECTROCHEMISTRY, V76, P201, DOI 10.1016/j.bioelechem.2009.03.003
   Pournaghi-Azar MH, 2009, ELECTROANAL, V21, P1822, DOI 10.1002/elan.200804570
   Uygun ZO, 2013, SENSOR ACTUAT B-CHEM, V188, P78, DOI 10.1016/j.snb.2013.06.075
   Vural T, 2010, APPL SURF SCI, V257, P622, DOI 10.1016/j.apsusc.2010.07.048
   WANI MC, 1971, J AM CHEM SOC, V93, P2325, DOI 10.1021/ja00738a045
   Yardim Y, 2013, TALANTA, V112, P11, DOI 10.1016/j.talanta.2013.03.047
   Zhang YZ, 2006, COLLOID SURFACE A, V286, P33, DOI 10.1016/j.colsurfa.2006.02.062
   Zheng YQ, 2009, MICROCHIM ACTA, V166, P21, DOI 10.1007/s00604-009-0154-2
   Zhou XW, 2010, APPL MICROBIOL BIOT, V86, P1707, DOI 10.1007/s00253-010-2546-y
NR 21
TC 96
Z9 97
U1 1
U2 55
PU ELSEVIER SCIENCE BV
PI AMSTERDAM
PA PO BOX 211, 1000 AE AMSTERDAM, NETHERLANDS
SN 0039-9140
EI 1873-3573
J9 TALANTA
JI Talanta
PD MAR 1
PY 2015
VL 134
BP 60
EP 64
DI 10.1016/j.talanta.2014.10.063
PG 5
WC Chemistry, Analytical
WE Science Citation Index Expanded (SCI-EXPANDED)
SC Chemistry
GA CB6FT
UT WOS:000349723600009
PM 25618641
DA 2023-06-30
ER

PT J
AU Lin, LQ
   Lin, XH
   Chen, JH
   Chen, W
   He, M
   Chen, YZ
AF Lin, Liqing
   Lin, Xinhua
   Chen, Jinghua
   Chen, Wei
   He, Miao
   Chen, Yuanzhong
TI Electrochemical biosensor for detection of BCR/ABL fusion gene based on
   hairpin locked nucleic acids probe
SO ELECTROCHEMISTRY COMMUNICATIONS
LA English
DT Article
DE Electrochemical biosensor; BCR/ABL fusion gene; Locked nucleic acids
ID CHRONIC MYELOGENOUS LEUKEMIA; METHYLENE-BLUE; DNA HYBRIDIZATION;
   DISCRIMINATION; INTERCALATORS; INDICATOR; LNA
AB This communication reports on a novel biosensor to study the hybridization specificity by using thiolated hairpin locked nucleic acids (LNA) as the capture probe. The LNA probe was immobilized on the gold electrode through sulfur-Au interaction and could selectively hybridize with its target DNA. Differential pulse voltammetry (DPV) was used to monitor the hybridization reaction on the probe electrode. The decrease of the peak current of methylene blue, an electroactive indicator, was observed upon hybridization of the probe with the target DNA. The results indicated this new method has excellent specificity for single-base mismatch and complementary after hybridization, and a high sensitivity. This LNA probe has been used for assay of fusion gene in Chronic Myelogenous Leukemia (CML) of the real sample with satisfactory result. (C) 2009 Elsevier B.V. All rights reserved.
C1 [Lin, Liqing; Lin, Xinhua; Chen, Jinghua; Chen, Wei; He, Miao] Fujian Med Univ, Fac Pharm, Dept Pharmaceut Anal, Fuzhou 350004, Peoples R China.
   [Chen, Yuanzhong] Fujian Med Univ, Fujian Inst Hematol, Affiliated Union Hosp, Fuzhou 350001, Peoples R China.
C3 Fujian Medical University; Fujian Medical University
RP Lin, XH (通讯作者)，Fujian Med Univ, Fac Pharm, Dept Pharmaceut Anal, Fuzhou 350004, Peoples R China.
EM xinhua63@163.com; chenyz@pub3.fz.fj.cn
RI Chen, Jing-Hua/J-5171-2019; Chen, Wei/E-9781-2012
OI Chen, Wei/0000-0003-3233-8877
FU National Natural Science Foundation of China [20675015]; National High
   Technology and Development of China (863 Project) [2006AA02Z4Z1,
   2008AA02Z433]
FX The authors gratefully acknowledge the financial support of the National
   Natural Science Foundation of China (20675015), the financial support of
   the National High Technology and Development of China (863 Project:
   2006AA02Z4Z1 and 2008AA02Z433).
CR Chen JH, 2008, ELECTROCHEM COMMUN, V10, P1448, DOI 10.1016/j.elecom.2008.07.035
   Dharuman V, 2007, SENSOR ACTUAT B-CHEM, V127, P536, DOI 10.1016/j.snb.2007.05.011
   Erdem A, 2000, ANAL CHIM ACTA, V422, P139, DOI 10.1016/S0003-2670(00)01058-8
   JAMES AY, 2007, NUCLEIC ACIDS RES, V35, P4030
   Levicky R, 1998, J AM CHEM SOC, V120, P9787, DOI 10.1021/ja981897r
   Lin XH, 2007, TALANTA, V72, P468, DOI 10.1016/j.talanta.2006.11.015
   Obika S, 1998, TETRAHEDRON LETT, V39, P5401, DOI 10.1016/S0040-4039(98)01084-3
   Radi AE, 2005, ANAL CHEM, V77, P6320, DOI 10.1021/ac0505775
   RICHARD O, 2005, BIOPHYS CHEM, V117, P207
   Sassolas A, 2008, CHEM REV, V108, P109, DOI 10.1021/cr0684467
   Wang J, 1998, BIOSENS BIOELECTRON, V13, P757, DOI 10.1016/S0956-5663(98)00039-6
   Wengel J, 1999, ACCOUNTS CHEM RES, V32, P301, DOI 10.1021/ar980051p
   Wong ELS, 2004, ELECTROCHEM COMMUN, V6, P648, DOI 10.1016/j.elecom.2004.05.002
   Yan F, 2001, ELECTROCHEM COMMUN, V3, P224, DOI 10.1016/S1388-2481(01)00149-7
   You Y, 2006, NUCLEIC ACIDS RES, V34, DOI 10.1093/nar/gkl175
   Zhang Y, 2007, ELECTROCHEM COMMUN, V9, P35, DOI 10.1016/j.elecom.2006.08.032
NR 16
TC 30
Z9 33
U1 0
U2 12
PU ELSEVIER SCIENCE INC
PI NEW YORK
PA 360 PARK AVE SOUTH, NEW YORK, NY 10010-1710 USA
SN 1388-2481
EI 1873-1902
J9 ELECTROCHEM COMMUN
JI Electrochem. Commun.
PD AUG
PY 2009
VL 11
IS 8
BP 1650
EP 1653
DI 10.1016/j.elecom.2009.06.015
PG 4
WC Electrochemistry
WE Science Citation Index Expanded (SCI-EXPANDED)
SC Electrochemistry
GA 489MY
UT WOS:000269425400026
DA 2023-06-30
ER

PT J
AU Benilova, IV
   Vidic, JM
   Pajot-Augy, E
   Soldatkin, AP
   Martelet, C
   Jafftezic-Renault, N
AF Benilova, I. V.
   Vidic, J. Minic
   Pajot-Augy, E.
   Soldatkin, A. P.
   Martelet, C.
   Jafftezic-Renault, N.
TI Electrochemical study of human olfactory receptor OR 17-40 stimulation
   by odorants in solution
SO MATERIALS SCIENCE & ENGINEERING C-BIOMIMETIC AND SUPRAMOLECULAR SYSTEMS
LA English
DT Article; Proceedings Paper
CT 5th Maghreb/Europe Meeting on Materials and Their Applications for
   Devices and Physical, Chemical and Biological Sensors (MADICA 2006)
CY OCT 30-NOV 01, 2006
CL Mahdia, TUNISIA
DE impedance spectroscopy; SPR; bioelectronic nose; human olfactory
   receptor; helional
ID BIOELECTRONIC NOSE; CALIXARENE FILMS; ELECTRONIC NOSE; BIOSENSOR;
   TRANSDUCTION
AB The human olfactory receptor OR 17-40 co-expressed with alpha-subunit of G(olf) protein in yeast was attempted as a bio recognition part of impedimetric biosensor. The receptor in its natural membrane environment was anchored to a gold-coated glass substrate modified with thiol-based multilayer. Step-by-step building-up of the OR 17-40 based biofilm was monitored using surface plasmon resonance technique. Stimulation of the OR 17-40 with its cognate odorant helional in phosphate-buffered saline was probed by means of electrochemical impedance spectroscopy under various conditions. Activation of OR 17-40 in the presence of GTP-gamma-S at 4 degrees C was found to improve the sensitivity of the developed label-free biosensor, probably via the enhancement of the specific biochemical signal. (c) 2008 Elsevier B.V. All fights reserved.
C1 [Jafftezic-Renault, N.] Univ Lyon 1, CNRS, Sci Analyt Lab, UMR 5180, Bat Jules Raulin,5eme Etage, F-69622 Villeurbanne, France.
   [Benilova, I. V.; Martelet, C.] Ecole Cent Lyon, Lab AMPERE, UMR CNRS 5005, F-69134 Ecully, France.
   [Vidic, J. Minic; Pajot-Augy, E.] INRA, Ctr Rech Jouy En Josas, UMR NOPA Neurobiol Olfact Prise Alimentaire 1197, F-78352 Jouy En Josas, France.
   [Benilova, I. V.; Soldatkin, A. P.] Inst Mol Biol & Genet NASU, Lab Biomol Elect, NASU, UA-03143 Kiev, Ukraine.
C3 Centre National de la Recherche Scientifique (CNRS); UDICE-French
   Research Universities; Universite Claude Bernard Lyon 1; Centre National
   de la Recherche Scientifique (CNRS); CNRS - Institute for Engineering &
   Systems Sciences (INSIS); Ecole Centrale de Lyon; Institut National des
   Sciences Appliquees de Lyon - INSA Lyon; UDICE-French Research
   Universities; Universite Claude Bernard Lyon 1; INRAE; UDICE-French
   Research Universities; Universite Paris Saclay; National Academy of
   Sciences Ukraine; Institute of Molecular Biology & Genetics of NASU
RP Benilova, IV (通讯作者)，Univ Lyon 1, CNRS, Sci Analyt Lab, UMR 5180, Bat Jules Raulin,5eme Etage, F-69622 Villeurbanne, France.
EM i_skry@yahoo.com
RI Benilova, Iryna/H-6533-2019
OI Alexei, Soldatkin/0000-0002-1671-0846
CR BAKALYAR HA, 1990, SCIENCE, V250, P1403, DOI 10.1126/science.2255909
   Bourne HR, 1997, CURR OPIN CELL BIOL, V9, P134, DOI 10.1016/S0955-0674(97)80054-3
   Branca A, 2003, SENSOR ACTUAT B-CHEM, V92, P222, DOI 10.1016/S0925-4005(03)00270-3
   Di Natale C., 2001, BIOTECHNOL AGRON SOC, V5, P159
   Dickinson TA, 1998, TRENDS BIOTECHNOL, V16, P250, DOI 10.1016/S0167-7799(98)01185-8
   GARDNER JW, 1994, SENSOR ACTUAT B-CHEM, V18, P211
   Gopel W, 1998, SENSOR ACTUAT B-CHEM, V52, P125, DOI 10.1016/S0925-4005(98)00267-6
   Haugen JE, 1998, MEAT SCI, V49, pS273, DOI 10.1016/S0309-1740(98)00090-4
   Herrmann U, 2002, ANAL BIOANAL CHEM, V372, P611, DOI 10.1007/s00216-001-1230-6
   HODGINS D, 1995, SENSOR ACTUAT B-CHEM, V27, P255, DOI 10.1016/0925-4005(94)01597-B
   Hou YX, 2007, BIOSENS BIOELECTRON, V22, P1550, DOI 10.1016/j.bios.2006.06.018
   Hou YX, 2006, BIOSENS BIOELECTRON, V21, P1393, DOI 10.1016/j.bios.2005.06.002
   JONES DT, 1989, SCIENCE, V244, P790, DOI 10.1126/science.2499043
   Ko HJ, 2005, BIOSENS BIOELECTRON, V20, P1327, DOI 10.1016/j.bios.2004.05.002
   Koshets IA, 2005, SENSOR ACTUAT B-CHEM, V106, P177, DOI 10.1016/j.snb.2004.05.054
   Levasseur G, 2003, EUR J BIOCHEM, V270, P2905, DOI 10.1046/j.1432-1033.2003.03672.x
   Liu QJ, 2006, BIOSENS BIOELECTRON, V22, P318, DOI 10.1016/j.bios.2006.01.016
   Minic J, 2005, FEBS J, V272, P524, DOI 10.1111/j.1742-4658.2004.04494.x
   Misselbrook TH, 1997, J AGR ENG RES, V66, P213, DOI 10.1006/jaer.1996.0135
   NAKAMURA T, 1987, NATURE, V325, P442, DOI 10.1038/325442a0
   Nobs L, 2004, EUR J PHARM BIOPHARM, V58, P483, DOI 10.1016/j.ejpb.2004.04.006
   Rawson NE, 2002, MICROSC RES TECHNIQ, V58, P142, DOI 10.1002/jemt.10132
   Restrepo D, 1996, J NEUROBIOL, V30, P37
   Shirshov YM, 2007, SENSOR ACTUAT B-CHEM, V122, P427, DOI 10.1016/j.snb.2006.06.020
   Sung JH, 2006, BIOSENS BIOELECTRON, V21, P1981, DOI 10.1016/j.bios.2005.10.002
   Vidic JM, 2006, LAB CHIP, V6, P1026, DOI 10.1039/b603189g
NR 26
TC 24
Z9 27
U1 0
U2 12
PU ELSEVIER SCIENCE BV
PI AMSTERDAM
PA PO BOX 211, 1000 AE AMSTERDAM, NETHERLANDS
SN 0928-4931
J9 MAT SCI ENG C-BIO S
JI Mater. Sci. Eng. C-Biomimetic Supramol. Syst.
PD JUL 1
PY 2008
VL 28
IS 5-6
SI SI
BP 633
EP 639
DI 10.1016/j.msec.2007.10.040
PG 7
WC Materials Science, Multidisciplinary
WE Science Citation Index Expanded (SCI-EXPANDED); Conference Proceedings Citation Index - Science (CPCI-S)
SC Materials Science
GA 332IG
UT WOS:000258076100012
DA 2023-06-30
ER

PT J
AU Li, ZM
   Ye, ZZ
   Fu, YC
   Xiong, YH
   Li, YB
AF Li, Zhanming
   Ye, Zunzhong
   Fu, Yingchun
   Xiong, Yonghua
   Li, Yanbin
TI A portable electrochemical immunosensor for rapid detection of trace
   aflatoxin B-1 in rice
SO ANALYTICAL METHODS
LA English
DT Article
ID SCREEN-PRINTED ELECTRODES; IMPEDANCE SPECTROSCOPY; BIOSENSOR;
   MYCOTOXINS; SENSOR; FOOD
AB To explore the possibility of achieving a rapid and in situ detection of aflatoxin B-1 (AFB(1)), a portable biosensing instrument consisting of an impedance detector and a 3D-printed USB-compatible sensor chip was developed. In this study, we proposed an electrochemical biosensor based on screen-printed interdigitated microelectrodes (SPIMs) and a portable detector to achieve low-cost, highly selective and sensitive detection of AFB(1) in rice. Under optimized conditions, the immunosensor provided a detection limit of 5 ng mL(-1), which was below the allowable concentration. The total detection time including incubation was less than 1 h. The results obtained from this developed portable detection system were comparable to those from a commercial electrochemical station in the laboratory. Hence, the portable detector offers new tools for detection of a wide variety of analytes in clinical and environmental samples.
C1 [Li, Zhanming; Ye, Zunzhong; Fu, Yingchun; Li, Yanbin] Zhejiang Univ, Coll Biosyst Engn & Food Sci, Hangzhou 310058, Zhejiang, Peoples R China.
   [Xiong, Yonghua] Nanchang Univ, State Key Lab Food Sci & Technol, Nanchang 330047, Peoples R China.
   [Li, Yanbin] Univ Arkansas, Dept Biol & Agr Engn, Fayetteville, AR 72701 USA.
C3 Zhejiang University; Nanchang University; University of Arkansas System;
   University of Arkansas Fayetteville
RP Li, YB (通讯作者)，Zhejiang Univ, Coll Biosyst Engn & Food Sci, Hangzhou 310058, Zhejiang, Peoples R China.
EM yanbinli@zju.edu.cn
RI LI, ZM/M-9339-2017; Li, Zhanming/Q-9510-2019; Li, Yanbin/GXM-5397-2022
OI LI, ZM/0000-0003-0872-3310; Li, Zhanming/0000-0003-0872-3310; Li,
   Yanbin/0000-0002-4142-7743; Fu, Yingchun/0000-0003-0550-9052
FU National Key Technology Research and Development Program of the Ministry
   of Science and Technology of China [2013BAD19B02]
FX This research was supported in part by National Key Technology Research
   and Development Program of the Ministry of Science and Technology of
   China (Grant No. 2013BAD19B02).
CR Abbas H. K., 2014, AFLATOXIN FOOD SAFET
   Baldi I, 2006, J EXPO SCI ENV EPID, V16, P115, DOI 10.1038/sj.jea.7500443
   Bedard LL, 2006, CANCER LETT, V241, P174, DOI 10.1016/j.canlet.2005.11.018
   Campas M, 2012, ANALYST, V137, P1055, DOI 10.1039/c2an15736e
   Chen LG, 2015, ANAL METHODS-UK, V7, P2354, DOI [10.1039/c4ay01981d, 10.1039/C4AY01981D]
   Chen Q, 2015, BIOSENS BIOELECTRON, V74, P504, DOI 10.1016/j.bios.2015.06.007
   Chin CD, 2012, LAB CHIP, V12, P2118, DOI 10.1039/c2lc21204h
   Crew A, 2011, BIOSENS BIOELECTRON, V26, P2847, DOI 10.1016/j.bios.2010.11.018
   de Boer JG, 2005, MUTAT RES-FUND MOL M, V578, P15, DOI 10.1016/j.mrfmmm.2005.01.016
   Fernandez E, 2014, ANAL BIOANAL CHEM, V406, P2197, DOI 10.1007/s00216-013-7415-y
   Galuszka A, 2015, ENVIRON RES, V140, P593, DOI 10.1016/j.envres.2015.05.017
   He Z, 2009, ENERG ENVIRON SCI, V2, P215, DOI 10.1039/b814914c
   Hernandez-Ibanez N, 2016, BIOSENS BIOELECTRON, V77, P1168, DOI 10.1016/j.bios.2015.11.005
   Honeychurch KC, 2013, TALANTA, V116, P300, DOI 10.1016/j.talanta.2013.05.017
   Kanyong P, 2012, ANAL BIOCHEM, V428, P39, DOI 10.1016/j.ab.2012.05.027
   Khairy M, 2010, ELECTROANAL, V22, P2496, DOI 10.1002/elan.201000226
   Kim YS, 2007, BIOSENS BIOELECTRON, V22, P2525, DOI 10.1016/j.bios.2006.10.004
   Kumari B, 2008, ENVIRON MONIT ASSESS, V136, P239, DOI 10.1007/s10661-007-9679-1
   Li YY, 2015, ANAL METHODS-UK, V7, P9150, DOI 10.1039/c5ay01574j
   Li ZM, 2015, SENSORS-BASEL, V15, P19212, DOI 10.3390/s150819212
   Lin JH, 2015, BIOSENS BIOELECTRON, V67, P546, DOI 10.1016/j.bios.2014.09.037
   Lisdat F, 2008, ANAL BIOANAL CHEM, V391, P1555, DOI 10.1007/s00216-008-1970-7
   Liu Y, 2006, BIOCHEM ENG J, V32, P211, DOI 10.1016/j.bej.2006.10.003
   Luch A, 2005, NAT REV CANCER, V5, P113, DOI 10.1038/nrc1546
   Luo X, 2015, BRIT J ANAESTH, V114, P831, DOI 10.1093/bja/aeu408
   Marin S, 2013, FOOD CHEM TOXICOL, V60, P218, DOI 10.1016/j.fct.2013.07.047
   Marroquin-Cardona AG, 2014, FOOD CHEM TOXICOL, V69, P220, DOI 10.1016/j.fct.2014.04.025
   Metters JP, 2012, ANAL METHODS-UK, V4, P1272, DOI 10.1039/c2ay05934g
   Metters JP, 2012, ANALYST, V137, P896, DOI 10.1039/c2an16054d
   Metters JP, 2011, ANALYST, V136, P1067, DOI 10.1039/c0an00894j
   O'Mahony AM, 2012, ELECTROCHEM COMMUN, V23, P52, DOI 10.1016/j.elecom.2012.07.004
   Scognarniglio V, 2014, TRAC-TREND ANAL CHEM, V62, P1, DOI 10.1016/j.trac.2014.07.007
   Sun CL, 2013, ELECTROCHEM COMMUN, V30, P91, DOI 10.1016/j.elecom.2013.02.015
   Van Dorst B, 2010, BIOSENS BIOELECTRON, V26, P1178, DOI 10.1016/j.bios.2010.07.033
   Vidal JC, 2013, BIOSENS BIOELECTRON, V49, P146, DOI 10.1016/j.bios.2013.05.008
   Wang J, 2004, ANALYST, V129, P1, DOI 10.1039/b313431h
   Wang ZP, 2010, ANAL BIOANAL CHEM, V398, P2125, DOI 10.1007/s00216-010-4146-1
   Xu X, 2013, BIOSENS BIOELECTRON, V47, P361, DOI 10.1016/j.bios.2013.03.048
   Zhang DH, 2011, BIOSENS BIOELECTRON, V26, P2877, DOI 10.1016/j.bios.2010.11.031
NR 39
TC 30
Z9 33
U1 3
U2 127
PU ROYAL SOC CHEMISTRY
PI CAMBRIDGE
PA THOMAS GRAHAM HOUSE, SCIENCE PARK, MILTON RD, CAMBRIDGE CB4 0WF, CAMBS,
   ENGLAND
SN 1759-9660
EI 1759-9679
J9 ANAL METHODS-UK
JI Anal. Methods
PY 2016
VL 8
IS 3
BP 548
EP 553
DI 10.1039/c5ay02643a
PG 6
WC Chemistry, Analytical; Food Science & Technology; Spectroscopy
WE Science Citation Index Expanded (SCI-EXPANDED)
SC Chemistry; Food Science & Technology; Spectroscopy
GA DA7LJ
UT WOS:000367985300010
DA 2023-06-30
ER

PT J
AU Ravalli, A
   Lozzi, L
   Marrazza, G
AF Ravalli, Andrea
   Lozzi, Luca
   Marrazza, Giovanna
TI Micro-flow Immunosensor Based on Thin-film Interdigitated Gold Array
   Microelectrodes for Cancer Biomarker Detection
SO CURRENT DRUG DELIVERY
LA English
DT Article; Proceedings Paper
CT 11th International Symposium on Pharmaceutical Sciences (ISOPS)
CY JUN 09-12, 2015
CL Ankara Univ, Fac Pharm, Ankara, TURKEY
HO Ankara Univ, Fac Pharm
DE Antrhanilic acid; cancer antigen 125; electrochemical impedance
   spectroscopy; thin-film interdigitated gold array microelectrodes (IDA)
ID SCREEN-PRINTED ELECTRODE; OVARIAN-CANCER; MAGNETIC NANOPARTICLES;
   BIOSENSOR; THERAPY; BREAST; CA-125; BEADS; ASSAY
AB In this paper, we reported the development of a micro-flow label-free impedimetric biosensor based on the use of thin-film interdigitated gold array microelectrodes (IDA) for the detection of carbohydrate antigen 125 (CA125). The immunosensor is developed through the electropolymerization of anthranilic acid (AA) on the surface of IDA electrodes followed by the covalent attachment of anti-CA125 monoclonal antibody. CA125 protein affinity reaction was then evaluated by means of electrochemical impedance spectroscopy (EIS). The sensor was characterized by electrochemical techniques and scanning electron microscopy (SEM). Using the optimized experimental conditions, the developed immunosensor showed a good analytical performance for CA125 detection from 0 to 100 U/mL with estimated limit of detection (LOD = 3S(blank)/Slope) of 7 U/mL.
C1 [Ravalli, Andrea; Marrazza, Giovanna] Univ Florence, Dept Chem Ugo Schiff, Via Lastruccia 3, I-50019 Florence, Italy.
   [Lozzi, Luca] Univ Aquila, Dept Phys & Chem Sci, Via Vetoio, I-67100 Laquila, Italy.
C3 University of Florence; University of L'Aquila
RP Marrazza, G (通讯作者)，Univ Florence, Dept Chem Ugo Schiff, Via Lastruccia 3, I-50019 Florence, Italy.
EM giovanna.marrazza@unifi.it
RI Marrazza, Giovanna/F-8043-2017
OI Marrazza, Giovanna/0000-0003-2465-7552; Lozzi, Luca/0000-0002-0150-5727
CR BAST RC, 1981, J CLIN INVEST, V68, P1331, DOI 10.1172/JCI110380
   Berti F, 2009, ELECTROCHIM ACTA, V54, P5035, DOI 10.1016/j.electacta.2009.01.038
   Berti F, 2010, BIOSENS BIOELECTRON, V26, P497, DOI 10.1016/j.bios.2010.07.063
   Casella IG, 1997, ELECTROANAL, V9, P1381, DOI 10.1002/elan.1140091802
   Conteduca V, 2014, INT J ONCOL, V44, P1417, DOI 10.3892/ijo.2014.2334
   Corfield AP, 2015, BBA-GEN SUBJECTS, V1850, P236, DOI 10.1016/j.bbagen.2014.05.003
   Diaconu I, 2013, CLIN CHIM ACTA, V425, P128, DOI 10.1016/j.cca.2013.07.017
   Dominguez RB, 2015, SENSOR ACTUAT B-CHEM, V208, P491, DOI 10.1016/j.snb.2014.11.069
   Felder M, 2014, MOL CANCER, V13, DOI 10.1186/1476-4598-13-129
   Gong JM, 2013, BIOSENS BIOELECTRON, V39, P320, DOI 10.1016/j.bios.2012.07.026
   Guo AP, 2013, J MATER CHEM B, V1, P4052, DOI 10.1039/c3tb20574f
   Hayes DF, 2015, MOL ONCOL, V9, P960, DOI 10.1016/j.molonc.2014.10.004
   Johari-Ahar M, 2015, NANOSCALE, V7, P3768, DOI 10.1039/c4nr06687a
   Laschi S, 2010, ELECTROPHORESIS, V31, P3727, DOI 10.1002/elps.201000288
   Lisdat F, 2008, ANAL BIOANAL CHEM, V391, P1555, DOI 10.1007/s00216-008-1970-7
   Malvezzi M, 2015, ANN ONCOL, V26, P779, DOI 10.1093/annonc/mdv001
   Menon U, 2014, GYNECOL ONCOL, V132, P490, DOI 10.1016/j.ygyno.2013.11.030
   Mishra RK, 2015, SENSOR ACTUAT B-CHEM, V208, P228, DOI 10.1016/j.snb.2014.11.011
   Nambiar S, 2011, BIOSENS BIOELECTRON, V26, P1825, DOI 10.1016/j.bios.2010.09.046
   Patris S, 2014, TALANTA, V130, P164, DOI 10.1016/j.talanta.2014.06.069
   Raghav R., 2015, SENSORS ACTUATORS B
   Ravalli A, 2013, SENSOR ACTUAT B-CHEM, V179, P194, DOI 10.1016/j.snb.2012.10.017
   Ravalli A, 2015, J NANOSCI NANOTECHNO, V15, P3307, DOI 10.1166/jnn.2015.10038
   Rhouati A, 2013, SENSOR ACTUAT B-CHEM, V176, P1160, DOI 10.1016/j.snb.2012.09.111
   Ronkainen NJ, 2010, CHEM SOC REV, V39, P1747, DOI 10.1039/b714449k
   Saberi RS, 2013, ELECTROANAL, V25, P1373, DOI 10.1002/elan.201200434
   Sjovall K, 2002, GYNECOL ONCOL, V85, P175, DOI 10.1006/gyno.2002.6603
   Taleat Z, 2013, ELECTROANAL, V25, P269, DOI 10.1002/elan.201200425
   Tang DP, 2010, ANAL CHEM, V82, P1527, DOI 10.1021/ac902768f
   Yotsukura S, 2015, CRIT REV ONCOL HEMAT, V93, P103, DOI 10.1016/j.critrevonc.2014.10.002
   Yu DH, 2010, COMB CHEM HIGH T SCR, V13, P455, DOI 10.2174/138620710791516058
   Zani A, 2011, ELECTROANAL, V23, P91, DOI 10.1002/elan.201000486
NR 32
TC 13
Z9 13
U1 3
U2 39
PU BENTHAM SCIENCE PUBL LTD
PI SHARJAH
PA EXECUTIVE STE Y-2, PO BOX 7917, SAIF ZONE, 1200 BR SHARJAH, U ARAB
   EMIRATES
SN 1567-2018
EI 1875-5704
J9 CURR DRUG DELIV
JI Curr. Drug Deliv.
PY 2016
VL 13
IS 3
BP 400
EP 408
DI 10.2174/1567201812666151029101217
PG 9
WC Pharmacology & Pharmacy
WE Science Citation Index Expanded (SCI-EXPANDED); Conference Proceedings Citation Index - Science (CPCI-S)
SC Pharmacology & Pharmacy
GA DY0PW
UT WOS:000384799700012
PM 26511088
DA 2023-06-30
ER

PT J
AU Ko, TH
   Radhakrishnan, S
   Seo, MK
   Khil, MS
   Kim, HY
   Kim, BS
AF Ko, Tae-Hoon
   Radhakrishnan, Sivaprakasam
   Seo, Min-Kang
   Khil, Myung-Seob
   Kim, Hak-Yong
   Kim, Byoung-Suhk
TI A green and scalable dry synthesis of NiCo2O4/graphene nanohybrids for
   high-performance supercapacitor and enzymeless glucose biosensor
   applications
SO JOURNAL OF ALLOYS AND COMPOUNDS
LA English
DT Article
DE Nickel cobaltite; Graphene nanosheet; Electrode; Supercapacitor; Glucose
   biosensor
ID LAYERED DOUBLE HYDROXIDES; ELECTRODE MATERIALS; LITHIUM-ION; GRAPHENE;
   SENSOR; ARRAYS; NANOTUBES; COMPOSITE; HYBRIDS; FILM
AB We have prepared NiCo2O4 nanoparticles decorated graphene nanosheets (NiCo2O4/graphene) nanohybrids via a dry and scalable synthesis technique. FE-SEM and TEM images of as-prepared NiCo2O4/graphene nanohybrids showed uniformly well decoration of NiCo2O4 nanoparticles on the surfaces of graphene nanosheets. The electrochemical performance of NiCo2O4/graphene nanohybrids was analyzed by cyclic voltammetry (CV) and electrochemical impedance spectroscopy (EIS). The NiCo2O4-decorated graphene electrode exhibited a maximum specific capacitance of 886 Fg(-1) at a scan rate of 5.0 mVs(-1), and also showed high cyclic stability with retention of 82.1% after 2000 cycle. As an enzymeless glucose biosensor, the NiCo2O4/graphene modified GC electrode showed excellent electro-catalytic behavior towards glucose with higher oxidation peak current. (C) 2016 Elsevier B.V. All rights reserved.
C1 [Ko, Tae-Hoon; Khil, Myung-Seob; Kim, Hak-Yong; Kim, Byoung-Suhk] Chonbuk Natl Univ, Dept Organ Mat & Fiber Engn, 567 Baekje Daero, Jeonju Si 54896, Jeollabuk Do, South Korea.
   [Radhakrishnan, Sivaprakasam] CSIR Cent Electrochem Res Inst, Electrod & Electrocatalysis Div, Karaikudie 63006, Tamil Nadu, India.
   [Seo, Min-Kang] Korea Inst Carbon Convergence Technol, Jeonju 54852, South Korea.
   [Kim, Hak-Yong; Kim, Byoung-Suhk] Chonbuk Natl Univ, Dept BIN Convergence Technol, 567 Baekje Daero, Jeonju Si 54896, Jeollabuk Do, South Korea.
C3 Jeonbuk National University; Council of Scientific & Industrial Research
   (CSIR) - India; CSIR - Central Electrochemical Research Institute
   (CECRI); Jeonbuk National University
RP Kim, BS (通讯作者)，Chonbuk Natl Univ, Dept Organ Mat & Fiber Engn, 567 Baekje Daero, Jeonju Si 54896, Jeollabuk Do, South Korea.
EM kbsuhk@jbnu.ac.kr
RI Kim, Hak Yong/G-3826-2013; KIM, HAK YONG/AAC-7689-2020; Kim,
   Byoung-Suhk/K-1573-2015
OI Kim, Hak Yong/0000-0002-4133-124X; KIM, HAK YONG/0000-0002-4133-124X;
   Kim, Byoung-Suhk/0000-0001-8070-3424
FU Basic Science Research Program through the National Research Foundation
   of Korea (NRF) - Ministry of Education, Science and Technology
   [1301001076]; Basic Research Laboratory Program through the Ministry of
   Science, ICT and Future Planning [2014R1A4A1008140]; National Research
   Foundation of Korea [2014R1A4A1008140] Funding Source: Korea Institute
   of Science & Technology Information (KISTI), National Science &
   Technology Information Service (NTIS)
FX This work was supported by the Basic Science Research Program through
   the National Research Foundation of Korea (NRF) funded by the Ministry
   of Education, Science and Technology (1301001076) and was financially
   also supported by the Basic Research Laboratory Program
   (2014R1A4A1008140) through the Ministry of Science, ICT and Future
   Planning.
CR Chen L, 2014, CHEM COMMUN, V50, P8253, DOI 10.1039/c4cc02039a
   Chen YJ, 2014, NANO ENERGY, V3, P88, DOI 10.1016/j.nanoen.2013.10.008
   Deng D, 2015, RSC ADV, V5, P81492, DOI 10.1039/c5ra16624a
   Devarayan K, 2015, CHEM ENG J, V273, P603, DOI 10.1016/j.cej.2015.03.115
   Dong JP, 2015, COLLOID SURFACE B, V125, P206, DOI 10.1016/j.colsurfb.2014.11.027
   Gupta V, 2008, J POWER SOURCES, V175, P680, DOI 10.1016/j.jpowsour.2007.09.004
   Hang RQ, 2015, MAT SCI ENG C-MATER, V51, P37, DOI 10.1016/j.msec.2015.02.027
   Hercule KM, 2013, NANO LETT, V13, P5685, DOI 10.1021/nl403372n
   Jayaseelan SS, 2016, INT J HYDROGEN ENERG, V41, P13504, DOI 10.1016/j.ijhydene.2016.05.175
   Ko TH, 2016, MATER LETT, V166, P105, DOI 10.1016/j.matlet.2015.12.053
   Ko TH, 2016, SCI REP-UK, V6, DOI 10.1038/srep20313
   Lakshmi V, 2014, COLLOID SURFACE A, V457, P462, DOI 10.1016/j.colsurfa.2014.06.016
   Hoa LT, 2016, SENSOR ACTUAT B-CHEM, V223, P76, DOI 10.1016/j.snb.2015.09.009
   Lee D.U., 2014, J MAT CHEM A, V1
   Lee MT, 2008, J POWER SOURCES, V185, P1550, DOI 10.1016/j.jpowsour.2008.09.007
   Lei D, 2015, MATER LETT, V154, P173, DOI 10.1016/j.matlet.2015.04.095
   Lei Y, 2014, ACS APPL MATER INTER, V6, P1773, DOI 10.1021/am404765y
   Liu SN, 2015, ELECTROCHIM ACTA, V176, P1, DOI 10.1016/j.electacta.2015.06.131
   Liu XX, 2013, SPRINGERBRIEF COMPUT, P5, DOI 10.1007/978-1-4614-9074-6_2
   Marcano DC, 2010, ACS NANO, V4, P4806, DOI 10.1021/nn1006368
   Meng FH, 2013, BIOSENS BIOELECTRON, V42, P141, DOI 10.1016/j.bios.2012.10.051
   Mitchell E, 2015, NEW J CHEM, V39, P2181, DOI 10.1039/c4nj02110j
   Mo YD, 2015, J MATER CHEM A, V3, P19765, DOI 10.1039/c5ta05931c
   Park S, 2013, ELECTROCHIM ACTA, V89, P516, DOI 10.1016/j.electacta.2012.11.075
   Radhakrishnan S, 2016, J MATER CHEM A, V4, P12253, DOI 10.1039/c6ta04888a
   Radhakrishnan S, 2016, SENSOR ACTUAT B-CHEM, V233, P93, DOI 10.1016/j.snb.2016.04.056
   Radhakrishnan S, 2015, RSC ADV, V5, P44346, DOI 10.1039/c5ra01074h
   Radhakrishnan S, 2015, RSC ADV, V5, P12937, DOI 10.1039/c4ra12841a
   Radhakrishnan S, 2014, APPL CATAL B-ENVIRON, V148, P22, DOI 10.1016/j.apcatb.2013.10.044
   Rui XH, 2014, NANOSCALE, V6, P9889, DOI 10.1039/c4nr03057e
   Simon P, 2008, NAT MATER, V7, P845, DOI 10.1038/nmat2297
   SoYoon S, 2014, J ELECTROANAL CHEM, V717, P90, DOI 10.1016/j.jelechem.2014.01.012
   Wang GF, 2010, MICROCHIM ACTA, V168, P87, DOI 10.1007/s00604-009-0260-1
   Wang GP, 2012, CHEM SOC REV, V41, P797, DOI 10.1039/c1cs15060j
   Wang Z, 2015, J COLLOID INTERF SCI, V460, P303, DOI 10.1016/j.jcis.2015.08.067
   Wei TY, 2010, ADV MATER, V22, P347, DOI 10.1002/adma.200902175
   Wu HB, 2013, ENERG ENVIRON SCI, V6, P3619, DOI 10.1039/c3ee42101e
   Wu J, 2015, RSC ADV, V5, P25304, DOI 10.1039/c4ra16937a
   Xu J, 2015, ELECTROCHIM ACTA, V166, P206, DOI 10.1016/j.electacta.2015.03.093
   Yan L, 2013, ELECTROCHIM ACTA, V95, P146, DOI 10.1016/j.electacta.2013.02.060
   Zhang DZ, 2015, RSC ADV, V5, P3016, DOI 10.1039/c4ra10942b
   Zhang DZ, 2014, SENSOR ACTUAT B-CHEM, V203, P263, DOI 10.1016/j.snb.2014.06.116
   Zhang DZ, 2014, SENSOR ACTUAT B-CHEM, V197, P66, DOI 10.1016/j.snb.2014.02.078
   Zhao PH, 2014, J ALLOY COMPD, V604, P87, DOI 10.1016/j.jallcom.2014.03.106
   Zhou WW, 2014, J MATER CHEM A, V2, P6310, DOI 10.1039/c3ta15430k
   Zhu ZG, 2012, SENSORS-BASEL, V12, P5996, DOI 10.3390/s120505996
NR 46
TC 80
Z9 80
U1 2
U2 219
PU ELSEVIER SCIENCE SA
PI LAUSANNE
PA PO BOX 564, 1001 LAUSANNE, SWITZERLAND
SN 0925-8388
EI 1873-4669
J9 J ALLOY COMPD
JI J. Alloy. Compd.
PD MAR 5
PY 2017
VL 696
BP 193
EP 200
DI 10.1016/j.jallcom.2016.11.234
PG 8
WC Chemistry, Physical; Materials Science, Multidisciplinary; Metallurgy &
   Metallurgical Engineering
WE Science Citation Index Expanded (SCI-EXPANDED)
SC Chemistry; Materials Science; Metallurgy & Metallurgical Engineering
GA EH5NL
UT WOS:000391819800028
DA 2023-06-30
ER

PT J
AU Varghese, SH
   Yoshida, Y
   Maekawa, T
   Sakthikumar, D
AF Varghese, Saino Hanna
   Yoshida, Yasuhiko
   Maekawa, Toru
   Sakthikumar, D.
TI Enhancement of Glucose Sensing Behavior of Cobalt Tetraphenylporphyrin
   Thin Film Using Single-Wall Carbon Nanotubes
SO SENSORS AND MATERIALS
LA English
DT Article
DE single-wall carbon nanotubes; cobalt tetraphenylporphyrin; cyclic
   voltammetry; glucose sensor
ID PLASMA-POLYMERIZED FILM; DIRECT ELECTROCHEMISTRY; OPTICAL SENSOR;
   BIOSENSOR; OXIDASE; COMPOSITE; METALLOPORPHYRINS; NANOPARTICLES;
   ELECTRODE; DESIGN
AB We have developed a glucose biosensor based on single-wall carbon nanotubes (SWCNTs) and cobalt tetraphenylporphyrin (CoTPP) thin film using glucose oxidase (GOx). In this work, a plasma-polymerized thin film of CoTPP was prepared on indium tin oxide (ITO) electrodes and we examined the electrochemical biosensing ability of GOx-immobilized CoTPP/SWCNT/CoTPP/ITO electrodes towards glucose. Cyclic voltammetric (CV) methods were used to investigate the electrochemical behavior of these electrodes. The effect of radio frequency (rf) power of plasma for the deposition of the CoTPP polymer on glucose sensing was also studied, and it was found that the sensitivity of these devices increases with decreasing plasma power. Our glucose biosensor based on CNTs shows high sensitivity towards glucose, which promises the application of these devices as glucose biosensors.
C1 [Varghese, Saino Hanna; Yoshida, Yasuhiko; Maekawa, Toru; Sakthikumar, D.] Toyo Univ, Grad Sch Interdisciplinary New Sci, Bio Nano Elect Res Ctr, Kawagoe, Saitama 3508585, Japan.
C3 Toyo University
RP Sakthikumar, D (通讯作者)，Toyo Univ, Grad Sch Interdisciplinary New Sci, Bio Nano Elect Res Ctr, Kawagoe, Saitama 3508585, Japan.
EM sakthi@toyo.jp
OI Kumar, Sakthi/0000-0003-4624-7327
FU Ministry of Education, Culture, Sports, Science and Technology, Japan
   (MEXT)
FX Saino Hanna Varghese is grateful to the Ministry of Education, Culture,
   Sports, Science and Technology, Japan (MEXT) for providing financial
   support.
CR Akrajas, 2002, SENSOR ACTUAT B-CHEM, V85, P191, DOI 10.1016/S0925-4005(02)00105-3
   AKRAJAS MMS, 2003, SOLID STATE SCI TECH, V11, P34
   Barone PW, 2005, ANAL CHEM, V77, P7556, DOI 10.1021/ac0511997
   Carmon KS, 2004, BIOCHEMISTRY-US, V43, P14249, DOI 10.1021/bi0484623
   Chu X, 2007, TALANTA, V71, P2040, DOI 10.1016/j.talanta.2006.09.013
   Di Natale C, 1998, MAT SCI ENG C-BIOMIM, V5, P209, DOI 10.1016/S0928-4931(97)00045-3
   Galandova J, 2009, ANAL BIOANAL CHEM, V394, P855, DOI 10.1007/s00216-009-2740-x
   Kase Y, 2004, IEICE T ELECTRON, VE87C, P142
   Kim J, 2008, REV SCI INSTRUM, V79, DOI 10.1063/1.2968115
   Kumar DS, 2006, SENSOR MATER, V18, P339
   Loh KP, 2004, DIAM RELAT MATER, V13, P1075, DOI 10.1016/j.diamond.2003.11.009
   Luo XL, 2006, ANAL CHIM ACTA, V575, P39, DOI 10.1016/j.aca.2006.05.064
   Luo XL, 2006, ELECTROANAL, V18, P1131, DOI 10.1002/elan.200603513
   Muguruma H, 2000, ANAL CHEM, V72, P2671, DOI 10.1021/ac000014n
   Muguruma H, 1999, TRAC-TREND ANAL CHEM, V18, P62, DOI 10.1016/S0165-9936(98)00098-3
   Muguruma H, 2008, BIOSENS BIOELECTRON, V23, P827, DOI 10.1016/j.bios.2007.08.024
   Muguruma H, 2007, JPN J APPL PHYS 1, V46, P6078, DOI 10.1143/JJAP.46.6078
   Muguruma H, 2006, BIOSENS BIOELECTRON, V22, P737, DOI 10.1016/j.bios.2006.02.017
   Nakagawa K, 2001, SENSOR ACTUAT B-CHEM, V76, P42, DOI 10.1016/S0925-4005(01)00566-4
   Qin W, 2003, ANAL CHEM, V75, P332, DOI 10.1021/ac0205356
   Salimi A, 2004, ANAL BIOCHEM, V333, P49, DOI 10.1016/j.ab.2004.06.039
   Shim M, 2002, NANO LETT, V2, P285, DOI 10.1021/nl015692j
   Tang H, 2004, ANAL BIOCHEM, V331, P89, DOI 10.1016/j.ab.2004.05.005
   Tonezzer M, 2007, SENSOR ACTUAT B-CHEM, V122, P613, DOI 10.1016/j.snb.2006.07.008
   Wang J, 2003, ANAL CHEM, V75, P2075, DOI 10.1021/ac030007+
   Wang J, 2005, ANAL CHIM ACTA, V539, P209, DOI 10.1016/j.aca.2005.02.059
   Wang J, 2008, CHEM REV, V108, P814, DOI 10.1021/cr068123a
   Wang JX, 2002, ANAL CHEM, V74, P1993, DOI 10.1021/ac010978u
   Wang XD, 2008, SENSOR ACTUAT B-CHEM, V129, P866, DOI 10.1016/j.snb.2007.09.079
   Wang YY, 2008, SENSOR ACTUAT B-CHEM, V130, P809, DOI 10.1016/j.snb.2007.10.054
   Xu LH, 2009, MAT SCI ENG C-BIO S, V29, P1306, DOI 10.1016/j.msec.2008.10.031
   Yao YL, 2007, ELECTROCHIM ACTA, V53, P278, DOI 10.1016/j.electacta.2007.04.007
   Ye JS, 2005, ELECTROANAL, V17, P89, DOI 10.1002/elan.200403124
   Zhang ZE, 1996, ANAL CHEM, V68, P1632, DOI 10.1021/ac950431d
   Zhou Y, 2008, TALANTA, V76, P419, DOI 10.1016/j.talanta.2008.03.028
NR 35
TC 1
Z9 1
U1 0
U2 6
PU MYU, SCIENTIFIC PUBLISHING DIVISION
PI TOKYO
PA 1-23-3-303 SENDAGI, TOKYO, 113-0022, JAPAN
SN 0914-4935
J9 SENSOR MATER
JI Sens. Mater.
PY 2011
VL 23
IS 6
BP 335
EP 345
PG 11
WC Instruments & Instrumentation; Materials Science, Multidisciplinary
WE Science Citation Index Expanded (SCI-EXPANDED)
SC Instruments & Instrumentation; Materials Science
GA 825UX
UT WOS:000295308700003
DA 2023-06-30
ER

PT J
AU Bareket, L
   Rephaeli, A
   Berkovitch, G
   Nudelman, A
   Rishpon, J
AF Bareket, Lilach
   Rephaeli, Ada
   Berkovitch, Gili
   Nudelman, Abraham
   Rishpon, Judith
TI Carbon nanotubes based electrochemical biosensor for detection of
   formaldehyde released from a cancer cell line treated with
   formaldehyde-releasing anticancer prodrugs
SO BIOELECTROCHEMISTRY
LA English
DT Article
DE Formaldehyde; Prodrugs; Glioblastoma; Butyric acid; Carbon nanotubes;
   Screen printed electrodes
ID DEHYDROGENASE AMPEROMETRIC BIOSENSORS; ELECTROCATALYTIC OXIDATION;
   BUTYRIC-ACID; PASTE ELECTRODES; NADH; DIFFERENTIATION; DERIVATIVES;
   COFACTORS; SENSORS
AB This paper reports the development of an electrochemical biosensor for the detection of formaldehyde in aqueous solution, based on the coupling of the enzyme formaldehyde dehydrogenase and a carbon nanotubes (CNT)-modified screen-printed electrode (SPE). We monitored the amperometric response to formaldehyde released from U251 human glioblastoma cells situated in the biosensor chamber in response to treatment with various anticancer prodrugs of formaldehyde and butyric acid. The current response was higher for prodrugs that release two molecules of formaldehyde (AN-193) than for prodrugs that release only one molecule of formaldehyde (AN-1. AN-7). Homologous prodrugs that release one (AN-88) or two (AN-191) molecules of acetaldehyde, showed no signal. The sensor is rapid, sensitive, selective, inexpensive and disposable, as well as simple to manufacture and operate. (c) 2009 Elsevier B.V. All rights reserved.
C1 [Bareket, Lilach; Rishpon, Judith] Tel Aviv Univ, Dept Mol Microbiol & Biotechnol, IL-69978 Tel Aviv, Israel.
   [Rephaeli, Ada; Berkovitch, Gili] Tel Aviv Univ, Felsenstein Med Res Ctr, Sackler Fac Med, IL-49100 Petah Tiqwa, Israel.
   [Nudelman, Abraham] Bar Ilan Univ, Dept Chem, IL-52900 Ramat Gan, Israel.
C3 Tel Aviv University; Tel Aviv University; Sackler Faculty of Medicine;
   Bar Ilan University
RP Rishpon, J (通讯作者)，Tel Aviv Univ, Dept Mol Microbiol & Biotechnol, IL-69978 Tel Aviv, Israel.
EM Judithri@tauex.tau.ac.il
RI Bareket, Lilach/G-9917-2015
OI Bareket, Lilach/0000-0003-0424-7660
CR Balasubramanian K, 2006, ANAL BIOANAL CHEM, V385, P452, DOI 10.1007/s00216-006-0314-8
   Bell DR, 2004, ONCOGENE, V23, P7290, DOI 10.1038/sj.onc.1207949
   Boren J, 2003, J BIOL CHEM, V278, P28395, DOI 10.1074/jbc.M302932200
   Campbell CE, 2001, ELECTROANAL, V13, P17, DOI 10.1002/1521-4109(200101)13:1<17::AID-ELAN17>3.0.CO;2-S
   CHENAULT HK, 1987, APPL BIOCHEM BIOTECH, V14, P147, DOI 10.1007/BF02798431
   Cutts SM, 2005, IUBMB LIFE, V57, P73, DOI 10.1080/15216540500079093
   Dzyadevych SV, 2001, ANAL CHIM ACTA, V445, P47, DOI 10.1016/S0003-2670(01)01249-1
   Gebicki J, 2004, ACCOUNTS CHEM RES, V37, P379, DOI 10.1021/ar030171j
   Gong KP, 2005, ANAL SCI, V21, P1383, DOI 10.2116/analsci.21.1383
   Gooding JJ, 2005, ELECTROCHIM ACTA, V50, P3049, DOI 10.1016/j.electacta.2004.08.052
   GRUNDIG B, 1995, J ELECTROANAL CHEM, V395, P143, DOI 10.1016/0022-0728(95)04090-B
   Herschkovitz Y, 2000, J ELECTROANAL CHEM, V491, P182, DOI 10.1016/S0022-0728(00)00170-4
   Kaneto K, 1999, SYNTHETIC MET, V103, P2543, DOI 10.1016/S0379-6779(98)00221-5
   Katakis I, 1997, MIKROCHIM ACTA, V126, P11, DOI 10.1007/BF01242656
   Kataky R, 2002, TALANTA, V56, P451, DOI 10.1016/S0039-9140(01)00567-7
   Katz E, 2004, CHEMPHYSCHEM, V5, P1085, DOI 10.1002/cphc.200400193
   Kim S, 2005, BIORESOURCE TECHNOL, V96, P1457, DOI 10.1016/j.biortech.2004.12.003
   Korpan YI, 2000, BIOSENS BIOELECTRON, V15, P77, DOI 10.1016/S0956-5663(00)00054-3
   Lawrence NS, 2006, ELECTROCHEM COMMUN, V8, P71, DOI 10.1016/j.elecom.2005.10.026
   Levovich I, 2008, CANCER CHEMOTH PHARM, V62, P471, DOI 10.1007/s00280-007-0627-0
   Lobo MJ, 1997, ELECTROANAL, V9, P191, DOI 10.1002/elan.1140090302
   MILLER AA, 1987, EUR J CANCER CLIN ON, V23, P1283, DOI 10.1016/0277-5379(87)90109-X
   Musameh M, 2002, ELECTROCHEM COMMUN, V4, P743, DOI 10.1016/S1388-2481(02)00451-4
   NEWMARK H, 1994, GASTROENTEROLOGY, V107, P1892, DOI 10.1016/0016-5085(94)90839-7
   NOGUER T, 1995, ENZYME MICROB TECH, V17, P453, DOI 10.1016/0141-0229(94)00068-3
   Nudelman A, 2005, J MED CHEM, V48, P1042, DOI 10.1021/jm049428p
   Nudelman A, 2001, EUR J MED CHEM, V36, P63, DOI 10.1016/S0223-5234(00)01199-5
   Nugent JM, 2001, NANO LETT, V1, P87, DOI 10.1021/nl005521z
   Pariente F, 1997, ANAL CHEM, V69, P4065, DOI 10.1021/ac970445e
   Prieto-Simon B, 2004, BIOSENS BIOELECTRON, V19, P1131, DOI 10.1016/j.bios.2003.10.010
   Ramirez-Molina C, 2003, ELECTROANAL, V15, P1095, DOI 10.1002/elan.200390132
   REPHAELI A, 1991, INT J CANCER, V49, P66, DOI 10.1002/ijc.2910490113
   Rivas GA, 2007, ELECTROANAL, V19, P823, DOI 10.1002/elan.200603778
   Rubianes MD, 2003, ELECTROCHEM COMMUN, V5, P689, DOI 10.1016/S1388-2481(03)00168-1
   Sandner F, 2001, INT J HYG ENVIR HEAL, V203, P275, DOI 10.1078/S1438-4639(04)70038-3
   Santini V, 2001, LEUKEMIA LYMPHOMA, V42, P275
   Scherbak N, 2005, CHEM PHYS LETT, V414, P243, DOI 10.1016/j.cplett.2005.08.067
   SELL S, 1994, LAB INVEST, V70, P6
   Trojanowicz M, 2006, TRAC-TREND ANAL CHEM, V25, P480, DOI 10.1016/j.trac.2005.11.008
   Vasantha VS, 2006, ELECTROCHIM ACTA, V52, P665, DOI 10.1016/j.electacta.2006.05.052
   Vianello F, 2007, BIOSENS BIOELECTRON, V22, P920, DOI 10.1016/j.bios.2006.03.018
   Zhang MG, 2007, ANAL CHEM, V79, P2446, DOI 10.1021/ac061698n
   Zhen YQ, 2007, MICROCHIM ACTA, V159, P305, DOI 10.1007/s00604-006-0618-6
   Zimra Y, 2000, J CANCER RES CLIN, V126, P693, DOI 10.1007/s004320000165
NR 44
TC 40
Z9 40
U1 0
U2 51
PU ELSEVIER SCIENCE SA
PI LAUSANNE
PA PO BOX 564, 1001 LAUSANNE, SWITZERLAND
SN 1567-5394
EI 1878-562X
J9 BIOELECTROCHEMISTRY
JI Bioelectrochemistry
PD FEB
PY 2010
VL 77
IS 2
BP 94
EP 99
DI 10.1016/j.bioelechem.2009.06.016
PG 6
WC Biochemistry & Molecular Biology; Biology; Biophysics; Electrochemistry
WE Science Citation Index Expanded (SCI-EXPANDED)
SC Biochemistry & Molecular Biology; Life Sciences & Biomedicine - Other
   Topics; Biophysics; Electrochemistry
GA 564RA
UT WOS:000275232600004
PM 19643682
DA 2023-06-30
ER

PT J
AU Afsarimanesh, N
   Mukhopadhyay, SC
   Kruger, M
AF Afsarimanesh, Nasrin
   Mukhopadhyay, Subhas Chandra
   Kruger, Marlena
TI Molecularly Imprinted Polymer-Based Electrochemical Biosensor for Bone
   Loss Detection
SO IEEE TRANSACTIONS ON BIOMEDICAL ENGINEERING
LA English
DT Article
DE C-terminal telopeptide; electrochemical impedance spectroscopy;
   interdigital sensors; molecular imprinted polymer; osteoporosis
ID SERUM CROSSLAPS; TURNOVER MARKERS; I COLLAGEN; OSTEOPOROSIS;
   RECOGNITION; SENSOR; ANTIBODY; GLUCOSE; ASSAY; ELECTRODE
AB Serum C-terminal telopeptide of type I collagen (CTx-I) assays quantify the fragment of CTx-I released throughout the procedure of bone remodeling. CTx-I is a key bone turnover biomarker where any variation in the level of CTx-I can be an indication of increased bone resorption. This study focuses on a new strategy for the prognosis of bone loss by monitoring the concentration of CTx-I in serum. An interdigital capacitive sensor together with electrochemical impedance spectroscopy was employed to assess the dielectric properties of the test solution. Artificial antibodies have been prepared for CTx-I molecules using the molecular imprinting technique. The sensor was functionalized using the synthesized molecular imprinted polymer in order to introduce the selectivity of CTx-I biomarker to the sensor. Calibration experiments were performed using different known concentration of sample solutions. The proposed biosensor showed a good linear response between 0.1 and 2.5 ng/mL. The detection limit of 0.09 ng/mL was found, encompassing the normal reference ranges required for recognition of bone turnover. Unknown real serum samples obtained from sheep blood were analysed using the proposed biosensor. The validation of the suggested technique was done using enzyme-linked immunosorbent assay (ELISA). The developed biosensor exhibited a good correlation with ELISA.
C1 [Afsarimanesh, Nasrin; Mukhopadhyay, Subhas Chandra] Macquarie Univ, Sch Engn, Sydney, NSW 2109, Australia.
   [Kruger, Marlena] Massey Univ, Sch Food & Nutr, Palmerston North, New Zealand.
C3 Macquarie University; Massey University
RP Afsarimanesh, N (通讯作者)，Macquarie Univ, Sch Engn, Sydney, NSW 2109, Australia.
EM nasrin.afsarimanesh1@students.mq.edu.au
RI Mukhopadhyay, Subhas/AAJ-5336-2020
OI Mukhopadhyay, Subhas/0000-0002-8600-5907; Kruger,
   Marlena/0000-0002-8646-9672; Afsari Manesh, Nasrin/0000-0003-1758-7293
CR Afsarimanesh N, 2016, SENSORS-BASEL, V16, DOI 10.3390/s16070976
   Aghaei A, 2010, ELECTROCHIM ACTA, V55, P1503, DOI 10.1016/j.electacta.2009.09.033
   Alahi MEE, 2017, IEEE T IND ELECTRON, V64, P7333, DOI 10.1109/TIE.2017.2696508
   Andrea P, 2001, SENSOR ACTUAT B-CHEM, V76, P286, DOI 10.1016/S0925-4005(01)00586-X
   Black DM, 2016, NEW ENGL J MED, V374, P254, DOI 10.1056/NEJMcp1513724
   Bolisay LD, 2006, BIOMATERIALS, V27, P4165, DOI 10.1016/j.biomaterials.2006.03.018
   Cheng ZL, 2001, BIOSENS BIOELECTRON, V16, P179, DOI 10.1016/S0956-5663(01)00137-3
   Christgau S, 2000, BONE, V26, P505, DOI 10.1016/S8756-3282(00)00248-9
   Claudon A, 2008, CLIN CHEM, V54, P1554, DOI 10.1373/clinchem.2008.105866
   Crofton PM, 2002, CLIN CHEM, V48, P671
   Ersoz A, 2002, ANAL BIOANAL CHEM, V372, P786, DOI 10.1007/s00216-002-1262-6
   Ersoz A, 2005, BIOSENS BIOELECTRON, V20, P2197, DOI 10.1016/j.bios.2004.07.030
   Garnero P, 2014, BONE, V66, P46, DOI 10.1016/j.bone.2014.05.016
   Hadjidakis DJ, 2006, ANN NY ACAD SCI, V1092, P385, DOI 10.1196/annals.1365.035
   HEDBORG E, 1993, SENSOR ACTUAT A-PHYS, V37-8, P796, DOI 10.1016/0924-4247(93)80134-3
   Huo HY, 2009, CHEM ENG J, V150, P139, DOI 10.1016/j.cej.2008.12.014
   Islam T, 2015, IEEE SENS J, V15, P2370, DOI 10.1109/JSEN.2014.2377242
   Kanis JA, 2013, OSTEOPOROSIS INT, V24, P23, DOI 10.1007/s00198-012-2074-y
   KRIZ D, 1995, ANAL CHIM ACTA, V300, P71, DOI 10.1016/0003-2670(94)00368-V
   Lentle B, 2011, CAN ASSOC RADIOL J, V62, P243, DOI 10.1016/j.carj.2011.05.001
   Li Y, 2014, ANAL CHIM ACTA, V840, P68, DOI 10.1016/j.aca.2014.05.027
   Malitesta C, 1999, ANAL CHEM, V71, P1366, DOI 10.1021/ac980674g
   Mamishev AV, 2004, P IEEE, V92, P808, DOI 10.1109/JPROC.2004.826603
   Mamishev AV, 2001, IEEE T DIELECT EL IN, V8, P785, DOI 10.1109/94.959702
   Odabasi M, 2007, MAT SCI ENG C-BIO S, V27, P90, DOI 10.1016/j.msec.2006.03.002
   Ramanathan M, 2016, BIOSENS BIOELECTRON, V77, P580, DOI 10.1016/j.bios.2015.10.014
   Ramulu TS, 2013, BIOSENS BIOELECTRON, V40, P258, DOI 10.1016/j.bios.2012.07.034
   Randviir EP, 2013, ANAL METHODS-UK, V5, P1098, DOI 10.1039/c3ay26476a
   Robling AG, 2006, ANNU REV BIOMED ENG, V8, P455, DOI 10.1146/annurev.bioeng.8.061505.095721
   Rosenquist C, 1998, CLIN CHEM, V44, P2281
   Seibel M.J., 2006, DYNAMICS BONE CARTIL
   SELLERGREN B, 1994, ANAL CHEM, V66, P1578, DOI 10.1021/ac00081a036
   Sergeyeva TA, 1999, ANALYST, V124, P331, DOI 10.1039/a808484j
   Srivastava AK, 2001, CALCIFIED TISSUE INT, V69, P327, DOI 10.1007/s00223-001-1034-x
   Syaifudin A. R. Mohd, 2009, 2009 IEEE Instrumentation and Measurement Technology Conference (I2MTC), P701, DOI 10.1109/IMTC.2009.5168540
   Syaifudin ARM, 2009, IEEE SENSOR, P105, DOI 10.1109/ICSENS.2009.5398227
   Syaifudin ARM, 2009, SENSOR ACTUAT B-CHEM, V137, P67, DOI 10.1016/j.snb.2008.12.053
   Takeuchi T, 2001, ANAL CHEM, V73, P3869, DOI 10.1021/ac010278p
   Trotta F, 2002, J MEMBRANE SCI, V201, P77, DOI 10.1016/S0376-7388(01)00705-0
   Vallano PT, 2000, J CHROMATOGR A, V888, P23, DOI 10.1016/S0021-9673(00)00519-7
   VLATAKIS G, 1993, NATURE, V361, P645, DOI 10.1038/361645a0
   Wang CY, 2010, BIOMATERIALS, V31, P4944, DOI 10.1016/j.biomaterials.2010.02.073
   Wang HN, 2012, ELECTROCHIM ACTA, V63, P55, DOI 10.1016/j.electacta.2011.12.051
   Yang L, 2005, ELECTROANAL, V17, P969, DOI 10.1002/elan.200403195
   Ye L, 2004, ANAL BIOANAL CHEM, V378, P1887, DOI 10.1007/s00216-003-2450-8
   Yin F, 2004, TALANTA, V63, P641, DOI 10.1016/j.talanta.2003.12.004
   Yun YH, 2009, SENSORS-BASEL, V9, P7957, DOI 10.3390/s91007957
   Zia AI, 2015, BIOSENS BIOELECTRON, V67, P342, DOI 10.1016/j.bios.2014.08.050
   Zia AI, 2013, J FOOD ENG, V116, P515, DOI 10.1016/j.jfoodeng.2012.12.024
NR 49
TC 25
Z9 27
U1 4
U2 52
PU IEEE-INST ELECTRICAL ELECTRONICS ENGINEERS INC
PI PISCATAWAY
PA 445 HOES LANE, PISCATAWAY, NJ 08855-4141 USA
SN 0018-9294
EI 1558-2531
J9 IEEE T BIO-MED ENG
JI IEEE Trans. Biomed. Eng.
PD JUN
PY 2018
VL 65
IS 6
BP 1264
EP 1271
DI 10.1109/TBME.2017.2744667
PG 8
WC Engineering, Biomedical
WE Science Citation Index Expanded (SCI-EXPANDED)
SC Engineering
GA GG8XJ
UT WOS:000432982200009
PM 28858783
DA 2023-06-30
ER

PT J
AU Akhtar, N
   Emran, MY
   Shenashen, MA
   Khalifa, H
   Osaka, T
   Faheem, A
   Homma, T
   Kawarada, H
   El-Safty, SA
AF Akhtar, Naeem
   Emran, Mohammed Y.
   Shenashen, Mohamed A.
   Khalifa, Hesham
   Osaka, Tetsuya
   Faheem, Ahmed
   Homma, Takayuki
   Kawarada, Hiroshi
   El-Safty, Sherif A.
TI Fabrication of photo-electrochemical biosensors for ultrasensitive
   screening of mono-bioactive molecules: the effect of geometrical
   structures and crystal surfaces
SO JOURNAL OF MATERIALS CHEMISTRY B
LA English
DT Article
ID GRAPHENE QUANTUM DOTS; URIC-ACID; ASCORBIC-ACID; ELECTROCHEMICAL
   DETERMINATION; SELECTIVE DETECTION; CARBON NANOTUBES; PC12 CELLS;
   DOPAMINE; SENSOR; ELECTRODES
AB The controlled design of biosensors based on the photo-electrochemical technique with high selectivity, sensitivity, and rapid response for monitoring of mono-bioactive molecules, particularly dopamine (DA) levels in neuronal cells is highly necessary for clinical diagnosis. Hierarchical carbon-, nitrogen-doped (CN) nickel oxide spear thistle (ST) flowers associated in single-heads (S), and symmetric and asymmetric-double heads (D and A, respectively) that are tightly connected through a micrometric dipole-like rod or trunk were fabricated by using a simple synthetic protocol. The CN-ST flower heads were decorated with dense nanotubular like hedgehog needle skins in vertical alignments. These designated architectures are key features for creating biosensor surface electrodes for photo-electrochemical, ultrasensitive screening of mono-bioactive molecules. The exceptional electrode designs produced numerous catalytically active sites, large surface area, and high electron-transfer mobility. The active coating of carbon-nitrogen nanospheres significantly enhanced the photo-electrocatalytic activity of the prepared biosensor electrodes and prevented leakage of photocatalytic activity under long-term exposure to irradiation. Among all photo-electrochemical assays, the biosensors showed significant sensitivity and selectivity for DA in the presence of interfering molecules such as ascorbic acid (AA), uric acid (UA), adrenaline (A), and noradrenaline (NA). The photo-electrochemical property of the CN-SST-{110} crystal surface electrode showed significant sensing performance for DA in terms of unimpeded diffusion pathways, a wide concentration-detection range, and a low detection limit, even in the presence of potentially interfering molecules compared with other electrode-modified CN-DST-{111} and CN-AST-{101} crystal surfaces. Furthermore, the CN-SST photo-biosensor electrode shows potential in the selective and sensitive determination of DA in real samples, such as human serum and secreted DA from living cells. This finding indicates that the hierarchical ST biosensor may enable analytical discrimination and monitoring of DA and can be employed for clinical diagnosis application.
C1 [Akhtar, Naeem; Emran, Mohammed Y.; Shenashen, Mohamed A.; Khalifa, Hesham; El-Safty, Sherif A.] NIMS, Res Ctr Funct Mat, 1-2-1 Sengen, Tsukuba, Ibaraki 3050047, Japan.
   [Akhtar, Naeem; Homma, Takayuki; Kawarada, Hiroshi] Waseda Univ, Grad Sch Sci & Engn, Shinjuku Ku, 3-4-1 Okubo, Tokyo 1698555, Japan.
   [Faheem, Ahmed] Univ Sunderland, Fac Hlth Sci & Wellbeing, Sch Pharm & Pharmaceut Sci, Sunderland SR1 3SD, Tyne & Wear, England.
   [Shenashen, Mohamed A.] EPRI, Petrochem Dept, Cairo 11727, Egypt.
C3 National Institute for Materials Science; Waseda University; University
   of Sunderland; Egyptian Knowledge Bank (EKB); Egyptian Petroleum
   Research Institute (EPRI)
RP El-Safty, SA (通讯作者)，NIMS, Res Ctr Funct Mat, 1-2-1 Sengen, Tsukuba, Ibaraki 3050047, Japan.; Kawarada, H (通讯作者)，Waseda Univ, Grad Sch Sci & Engn, Shinjuku Ku, 3-4-1 Okubo, Tokyo 1698555, Japan.
EM kawarada@waseda.jp; sherif.elsafty@nims.go.jp
RI Kawarada, Hiroshi/L-6486-2017; Emran, Mohammed Y./Q-3308-2018; Khalifa,
   Hesham/AAO-9786-2020; El-Safty, Sherif A./H-2719-2011; Shenashen,
   Mohamed A./O-4355-2017; Shenashen, Mohamed/AAJ-7447-2021; shenashen,
   Mohamed/AAS-6980-2021
OI Kawarada, Hiroshi/0000-0001-7496-4265; Emran, Mohammed
   Y./0000-0002-0605-7118; El-Safty, Sherif A./0000-0001-5992-9744;
   Shenashen, Mohamed A./0000-0003-1592-5877; shenashen,
   Mohamed/0000-0003-1592-5877; , Naeem/0000-0001-9382-5869; Khalifa,
   Hesham/0000-0001-6683-7936
CR Aicheng C, 2013, CHEM SOC REV, V42, P5425, DOI [10.1039/c3cs35518g, DOI 10.1039/C3CS35518G]
   Akhtar N, 2015, ADV HEALTHC MATER, V4, P2110, DOI 10.1002/adhm.201500369
   Akhtar N, 2016, BIOSENS BIOELECTRON, V77, P656, DOI 10.1016/j.bios.2015.10.023
   Akhtar N, 2015, SENSOR ACTUAT B-CHEM, V207, P158, DOI 10.1016/j.snb.2014.10.038
   Atta NF, 2009, SENSOR ACTUAT B-CHEM, V141, P566, DOI 10.1016/j.snb.2009.07.002
   Bo XJ, 2011, J POWER SOURCES, V196, P8360, DOI 10.1016/j.jpowsour.2011.06.068
   Bruns D, 2004, METHODS, V33, P312, DOI 10.1016/j.ymeth.2004.01.004
   Cai WH, 2016, SENSOR ACTUAT B-CHEM, V224, P225, DOI 10.1016/j.snb.2015.09.079
   Chen HJ, 2014, BEILSTEIN J NANOTECH, V5, P696, DOI 10.3762/bjnano.5.82
   Chen L, 2014, RSC ADV, V4, P30689, DOI 10.1039/c4ra04088k
   El-Safty SA, 2012, ADV FUNCT MATER, V22, P3013, DOI 10.1002/adfm.201200393
   El-Safty SA, 2005, J PHYS CHEM B, V109, P9255, DOI 10.1021/jp050304d
   El-Safty SA, 2008, APPL CATAL B-ENVIRON, V82, P169, DOI 10.1016/j.apcatb.2008.01.027
   El-Safty SA, 2008, APPL CATAL A-GEN, V337, P121, DOI 10.1016/j.apcata.2007.11.039
   El-Safty SA, 2008, J PHYS CHEM C, V112, P5476, DOI 10.1021/jp0760096
   El-Safty SA, 2015, NANO RES, V8, P3150, DOI 10.1007/s12274-015-0815-x
   El-Safty SA, 2015, ACS APPL MATER INTER, V7, P13217, DOI 10.1021/acsami.5b02969
   El-Safty SA, 2013, SENSOR ACTUAT B-CHEM, V183, P58, DOI 10.1016/j.snb.2013.03.041
   El-Safty SA, 2012, APPL CATAL B-ENVIRON, V123, P162, DOI 10.1016/j.apcatb.2012.04.021
   Farjami E, 2013, ANAL CHEM, V85, P121, DOI 10.1021/ac302134s
   Ghita M, 2004, ELECTROCHIM ACTA, V49, P4743, DOI 10.1016/j.electacta.2004.05.030
   Hassen D, 2016, J POWER SOURCES, V330, P292, DOI 10.1016/j.jpowsour.2016.08.140
   Hassen D, 2016, SCI REP-UK, V6, DOI 10.1038/srep24330
   Huang JS, 2008, BIOSENS BIOELECTRON, V24, P632, DOI 10.1016/j.bios.2008.06.011
   Kalimuthu P, 2009, BIOELECTROCHEMISTRY, V77, P13, DOI 10.1016/j.bioelechem.2009.04.010
   Kavitha T, 2011, J MATER CHEM, V21, P15686, DOI 10.1039/c1jm13278d
   Khairy M., 2013, CURR CATAL, V2, P17
   Khairy M, 2012, APPL CATAL B-ENVIRON, V127, P1, DOI 10.1016/j.apcatb.2012.07.036
   Kim SY, 2015, ENERG ENVIRON SCI, V8, P188, DOI 10.1039/c4ee02897j
   Li BR, 2013, J AM CHEM SOC, V135, P16034, DOI 10.1021/ja408485m
   Li FF, 2013, NANOSCALE, V5, P6950, DOI 10.1039/c3nr01530k
   Li FF, 2012, CHEM-EUR J, V18, P11641, DOI 10.1002/chem.201201309
   Li Y, 2011, ADV MATER, V23, P776, DOI 10.1002/adma.201003819
   Li YX, 2006, SENSOR ACTUAT B-CHEM, V115, P134, DOI 10.1016/j.snb.2005.08.022
   Lia H., 2015, SENSOR ACTUAT B-CHEM, V220, P441
   Liu WW, 2013, ADV FUNCT MATER, V23, P4111, DOI 10.1002/adfm.201203771
   Mir TA, 2015, BIOSENS BIOELECTRON, V68, P421, DOI 10.1016/j.bios.2015.01.024
   Nakaminami T, 1999, ANAL CHEM, V71, P1928, DOI 10.1021/ac981168u
   Nurzulaikha R., 2015, Sensing and Bio-Sensing Research, V5, P42, DOI 10.1016/j.sbsr.2015.06.002
   Popa E, 2000, ANAL CHEM, V72, P1724, DOI 10.1021/ac990862m
   Riether C, 2015, CELL DEATH DIFFER, V22, P187, DOI 10.1038/cdd.2014.89
   Shenashen MA, 2017, CHEM-ASIAN J, V12, P1952, DOI 10.1002/asia.201700666
   Shenashen MA, 2017, NANOSCALE, V9, P7947, DOI 10.1039/c7nr01092c
   Shenashen MA, 2016, ADV MATER INTERFACES, V3, DOI 10.1002/admi.201600743
   Shenashen MA, 2017, CHEM ENG J, V313, P83, DOI 10.1016/j.cej.2016.12.003
   Shenashen MA, 2014, ANALYST, V139, P6393, DOI [10.1039/c4an00980k, 10.1039/C4AN00980K]
   Shin DH, 2014, J MATER CHEM A, V2, P3364, DOI 10.1039/c3ta14900e
   Shinohara H, 2013, ANAL BIOCHEM, V441, P185, DOI 10.1016/j.ab.2013.07.017
   SING KSW, 1985, PURE APPL CHEM, V57, P603, DOI 10.1351/pac198557040603
   Sun B, 2013, BIOSENS BIOELECTRON, V44, P48, DOI 10.1016/j.bios.2013.01.014
   Duong TT, 2011, ADV MATER, V23, P5557, DOI 10.1002/adma.201103030
   Vietmeyer F, 2007, ADV MATER, V19, P2935, DOI 10.1002/adma.200602773
   Wang GL, 2009, BIOSENS BIOELECTRON, V24, P2494, DOI 10.1016/j.bios.2008.12.031
   Wang K, 2012, ANAL CHIM ACTA, V745, P131, DOI 10.1016/j.aca.2012.07.042
   Wang YH, 2016, BIOSENS BIOELECTRON, V85, P205, DOI 10.1016/j.bios.2016.05.015
   Warkocki W, 2015, J MATER CHEM A, V3, P17578, DOI 10.1039/c5ta02827b
   Yan YT, 2015, ANAL CHIM ACTA, V853, P258, DOI 10.1016/j.aca.2014.10.021
   Yang YH, 2017, ELECTROCHIM ACTA, V228, P28, DOI 10.1016/j.electacta.2017.01.050
   Zen JM, 1997, ANAL CHEM, V69, P5087, DOI 10.1021/ac9703562
   Zeng YL, 2006, ELECTROANAL, V18, P440, DOI 10.1002/elan.200503405
   Zhang XL, 2015, RSC ADV, V5, P65532, DOI 10.1039/c5ra10937j
   Zhang XD, 2015, ANAL CHEM, V87, P3360, DOI 10.1021/ac504520g
   Zhang X, 2013, NANOSCALE, V5, P2274, DOI 10.1039/c3nr34142a
   Zhang X, 2016, SENSOR ACTUAT B-CHEM, V227, P488, DOI 10.1016/j.snb.2015.12.073
   Zhao WW, 2012, ANAL CHEM, V84, P917, DOI 10.1021/ac203184g
   Zhao XM, 2012, CHEM-EUR J, V18, P4974, DOI 10.1002/chem.201102379
NR 66
TC 75
Z9 75
U1 2
U2 42
PU ROYAL SOC CHEMISTRY
PI CAMBRIDGE
PA THOMAS GRAHAM HOUSE, SCIENCE PARK, MILTON RD, CAMBRIDGE CB4 0WF, CAMBS,
   ENGLAND
SN 2050-750X
EI 2050-7518
J9 J MATER CHEM B
JI J. Mat. Chem. B
PD OCT 21
PY 2017
VL 5
IS 39
BP 7985
EP 7996
DI 10.1039/c7tb01803g
PG 12
WC Materials Science, Biomaterials
WE Science Citation Index Expanded (SCI-EXPANDED)
SC Materials Science
GA FJ5WN
UT WOS:000412824200007
PM 32264199
OA Green Submitted
DA 2023-06-30
ER

PT J
AU Bisht, N
   Dwivedi, N
   Khosla, A
   Mondal, DP
   Srivastava, AK
   Dhand, C
AF Bisht, Neha
   Dwivedi, Neeraj
   Khosla, Ajit
   Mondal, D. P.
   Srivastava, Avanish Kumar
   Dhand, Chetna
TI Review-Recent Advances in Polydopamine-based Electrochemical Biosensors
SO JOURNAL OF THE ELECTROCHEMICAL SOCIETY
LA English
DT Review
ID GRAPHENE QUANTUM DOTS; POINT-OF-CARE; GLUCOSE BIOSENSOR; RECOMMENDED
   DEFINITIONS; MAGNETIC NANOPARTICLES; INSPIRED POLYDOPAMINE; SILVER
   NANOPARTICLES; SURFACE MODIFICATION; GOLD NANOPARTICLES; FACILE
   PREPARATION
AB The biosensor is a rapidly expanding field of science owing to its wide variety of applications in healthcare, pharmacology, environmental control, food quality assessment, security and defense, and, most notably, diagnostics. Among biosensors, electrochemical biosensors are immensely popular because of their high sensitivity, low detection limit, automation capabilities, low testing cost, and the emergence of electrochemical disposable devices capable of dealing with extremely small sample volumes. Biomolecule immobilization is a crucial step in biosensor development that necessitates the functionalization of the transducer surface. In 2007, polydopamine (PDA) is introduced as a substrate-independent coating material rich in catechol, imine, and amine groups, which provides a perfect environment for dense biomolecule immobilization on the transducer surface. PDA brings the world of possibilities for attaching biomolecules, changing their bio-catalytic capabilities, transferring electrons rapidly, and offering a rapid interface to provide a range of electrochemical signals to design unique diagnostic tools. This review attempts to assemble existing research progressed on PDA-based electrochemical biosensors in terms of enzymatic biosensors (based on H2O2, glucose, alcohol, and laccase), genosensors (DNA sensing), immunosensors, and aptasensors. Further, literature on the detection of thrombin, tumour markers, amino acids, and other therapeutically significant analytes has been collated to provide a comprehensive assessment of PDA-based biosensors. Furthermore, the future potential of PDA-based biosensors for the construction of smart sensor systems leveraging artificial intelligence and Internet of things technologies was discussed in this article.
C1 [Bisht, Neha; Dwivedi, Neeraj; Mondal, D. P.; Srivastava, Avanish Kumar; Dhand, Chetna] CSIR Adv Mat & Proc Res Inst, Hoshangabad Rd, Bhopal 462026, India.
   [Dwivedi, Neeraj; Srivastava, Avanish Kumar; Dhand, Chetna] Acad Sci & Innovat Res AcSIR, Ghaziabad 201002, India.
   [Khosla, Ajit] Yamagata Univ, Fac Engn, Dept Mech Syst Engn, Yonezawa, Yamagata, Japan.
C3 Council of Scientific & Industrial Research (CSIR) - India; CSIR -
   Advanced Materials & Processes Research Institute (AMPRI); Academy of
   Scientific & Innovative Research (AcSIR); Yamagata University
RP Dhand, C (通讯作者)，CSIR Adv Mat & Proc Res Inst, Hoshangabad Rd, Bhopal 462026, India.; Dhand, C (通讯作者)，Acad Sci & Innovat Res AcSIR, Ghaziabad 201002, India.
EM chetnachem24@gmail.com
RI Khosla, Ajit/D-7177-2019
OI Khosla, Ajit/0000-0002-2803-8532; Dhand, Chetna/0000-0003-2981-3868
FU Science and Engineering Research Board (SERB), India [SRG/2020/001215];
   Council of Scientific and Industrial Research, India through the
   focussed basic research (FBR) project [MLP205]
FX CD thanks Science and Engineering Research Board (SERB), India for
   Start-up Research Grant (SRG/2020/001215). NB and CD acknowledge the
   funding support received from the Council of Scientific and Industrial
   Research, India through the focussed basic research (FBR) project
   (MLP205).
CR Bernsmann F, 2011, LANGMUIR, V27, P2819, DOI 10.1021/la104981s
   BinAhmed S, 2018, ENVIRON SCI TECHNOL, V52, P162, DOI 10.1021/acs.est.7b03682
   Chaiendoo K, 2019, CARBON, V146, P728, DOI 10.1016/j.carbon.2019.02.030
   Chaudhary V., 2022, ECS SENS PLUS, V1, DOI [10.1149/2754-2726/ac5ac6, DOI 10.1149/2754-2726/AC5AC6]
   CLARK LC, 1962, ANN NY ACAD SCI, V102, P29, DOI 10.1111/j.1749-6632.1962.tb13623.x
   Connelly JT, 2012, ANAL BIOANAL CHEM, V402, P117, DOI 10.1007/s00216-011-5407-3
   Croll TI, 2004, BIOMACROMOLECULES, V5, P463, DOI 10.1021/bm0343040
   da Silva ETSG, 2017, CHEMELECTROCHEM, V4, P778, DOI 10.1002/celc.201600758
   Decher G, 1997, SCIENCE, V277, P1232, DOI 10.1126/science.277.5330.1232
   Della Vecchia NF, 2013, ADV FUNCT MATER, V23, P1331, DOI 10.1002/adfm.201202127
   Dhand C., 2015, NANOBIOSENSORS DIS D, V4, P25, DOI [10.2147/NDD.S64841, DOI 10.2147/NDD.S64841]
   Dhand C, 2017, BIOMATERIALS, V138, P153, DOI 10.1016/j.biomaterials.2017.05.043
   Dhand C, 2016, BIOMATERIALS, V104, P323, DOI 10.1016/j.biomaterials.2016.07.007
   Dhand C, 2016, ACS APPL MATER INTER, V8, P1220, DOI 10.1021/acsami.5b09633
   Dong X, 2013, MICROCHIM ACTA, V180, P101, DOI 10.1007/s00604-012-0900-8
   Dreyer DR, 2012, LANGMUIR, V28, P6428, DOI 10.1021/la204831b
   Fedorenko V, 2021, POLYMERS-BASEL, V13, DOI 10.3390/polym13172918
   Fu YC, 2013, ACS APPL MATER INTER, V5, P934, DOI 10.1021/am302602s
   Gao A, 2012, CHINESE J ANAL CHEM, V40, P1471, DOI 10.1016/S1872-2040(11)60575-6
   Geleta GS, 2018, ANAL METHODS-UK, V10, P4689, DOI [10.1039/c8ay01675e, 10.1039/C8AY01675E]
   Grieshaber D, 2008, SENSORS-BASEL, V8, P1400, DOI 10.3390/s8031400
   Harrington MJ, 2010, SCIENCE, V328, P216, DOI 10.1126/science.1181044
   Ho CC, 2014, J BIOMED NANOTECHNOL, V10, P3063, DOI 10.1166/jbn.2014.1888
   Hong S, 2012, ADV FUNCT MATER, V22, P4711, DOI 10.1002/adfm.201201156
   Hong S, 2011, NANOTECHNOLOGY, V22, DOI 10.1088/0957-4484/22/49/494020
   Hong YX, 2020, ELECTROCHIM ACTA, V364, DOI 10.1016/j.electacta.2020.137328
   Hu HY, 2010, CARBON, V48, P2347, DOI 10.1016/j.carbon.2010.03.014
   Huang KJ, 2014, ELECTROCHIM ACTA, V118, P130, DOI 10.1016/j.electacta.2013.12.019
   Jain S, 2021, BIOSENS BIOELECTRON, V179, DOI 10.1016/j.bios.2021.113074
   Jeon WY, 2021, MEMBRANES-BASEL, V11, DOI 10.3390/membranes11060384
   Ji L, 2016, SCI REP-UK, V6, DOI 10.1038/srep21017
   Jolly P, 2016, BIOSENS BIOELECTRON, V75, P188, DOI 10.1016/j.bios.2015.08.043
   Kanyong P, 2020, ARAB J CHEM, V13, P1669, DOI 10.1016/j.arabjc.2018.01.001
   Kaushik AK, 2020, ACS APPL BIO MATER, V3, P7306, DOI 10.1021/acsabm.0c01004
   Keefe AD, 2010, NAT REV DRUG DISCOV, V9, P537, DOI 10.1038/nrd3141
   Kim S, 2019, FRONT CHEM, V7, DOI 10.3389/fchem.2019.00262
   Kim S, 2017, J MATER CHEM B, V5, P4507, DOI 10.1039/c7tb00028f
   Kim S, 2014, PROG ORG COAT, V77, P1336, DOI 10.1016/j.porgcoat.2014.04.011
   Lee H, 2007, SCIENCE, V318, P426, DOI 10.1126/science.1147241
   Li DW, 2016, BIOINORG CHEM APPL, V2016, DOI 10.1155/2016/5360361
   Li DW, 2014, ACS APPL MATER INTER, V6, P5144, DOI 10.1021/am500375n
   Li N, 2016, BIOSENS BIOELECTRON, V77, P525, DOI 10.1016/j.bios.2015.10.004
   Li YY, 2012, SENSOR ACTUAT B-CHEM, V168, P46, DOI 10.1016/j.snb.2012.01.013
   Liebscher J, 2013, LANGMUIR, V29, P10539, DOI 10.1021/la4020288
   Lin MH, 2013, BIOSENS BIOELECTRON, V45, P82, DOI 10.1016/j.bios.2013.01.058
   Lin YQ, 2015, SENSOR ACTUAT B-CHEM, V210, P513, DOI 10.1016/j.snb.2014.12.107
   Liu YL, 2014, CHEM REV, V114, P5057, DOI 10.1021/cr400407a
   Long F, 2013, SENSORS-BASEL, V13, P13928, DOI 10.3390/s131013928
   Love JC, 2005, CHEM REV, V105, P1103, DOI 10.1021/cr0300789
   Lynge ME, 2011, NANOSCALE, V3, P4916, DOI 10.1039/c1nr10969c
   Martin M, 2015, ANAL CHIM ACTA, V887, P51, DOI 10.1016/j.aca.2015.05.048
   Martin M, 2014, CHEMPHYSCHEM, V15, P3742, DOI 10.1002/cphc.201402417
   Martins TD, 2013, STATE OF THE ART IN BIOSENSORS - GENERAL ASPECTS, P111, DOI 10.5772/52330
   Mobed A, 2019, INT J BIOL MACROMOL, V128, P692, DOI 10.1016/j.ijbiomac.2019.01.125
   Mrowczynski R, 2013, MATER CHEM PHYS, V138, P295, DOI 10.1016/j.matchemphys.2012.11.059
   Nurunnabi M, 2013, ACS APPL MATER INTER, V5, P8246, DOI 10.1021/am4023863
   Palladino P, 2020, ANAL BIOANAL CHEM, V412, P7861, DOI 10.1007/s00216-020-02918-9
   Panjan P, 2017, TALANTA, V170, P331, DOI 10.1016/j.talanta.2017.04.011
   Pejcic B, 2006, ANALYST, V131, P1079, DOI 10.1039/b603402k
   Peng HP, 2013, BIOSENS BIOELECTRON, V42, P293, DOI 10.1016/j.bios.2012.10.074
   Rocchitta G, 2016, SENSORS-BASEL, V16, DOI 10.3390/s16060780
   Ruan CQ, 2013, SENSOR ACTUAT B-CHEM, V177, P826, DOI 10.1016/j.snb.2012.12.010
   Sen RK, 2022, CURR MED CHEM, V29, P5815, DOI 10.2174/0929867328666211213115723
   Silverman HG, 2007, MAR BIOTECHNOL, V9, P661, DOI 10.1007/s10126-007-9053-x
   Singh A, 2013, SENSORS-BASEL, V13, P1763, DOI 10.3390/s130201763
   Solanki PR, 2011, POLYM ADVAN TECHNOL, V22, P903, DOI 10.1002/pat.1594
   Song Y, 2020, COMMUN PHYS-UK, V3, DOI 10.1038/s42005-020-0365-8
   Tamerler C, 2007, ACTA BIOMATER, V3, P289, DOI 10.1016/j.actbio.2006.10.009
   Tan XW, 2012, J BIOMED MATER RES B, V100B, P2090, DOI 10.1002/jbm.b.32774
   Tan YM, 2010, J PHYS CHEM B, V114, P5016, DOI 10.1021/jp100922t
   Thevenot DR, 2001, BIOSENS BIOELECTRON, V16, P121, DOI [10.1016/S0956-5663(01)00115-4, 10.1081/AL-100103209]
   Thevenot DR, 1999, PURE APPL CHEM, V71, P2333, DOI 10.1351/pac199971122333
   Tian J, 2013, BIOSENS BIOELECTRON, V49, P466, DOI 10.1016/j.bios.2013.06.009
   WAITE JH, 1981, SCIENCE, V212, P1038, DOI 10.1126/science.212.4498.1038
   WAITE JH, 1987, INT J ADHES ADHES, V7, P9, DOI 10.1016/0143-7496(87)90048-0
   Waite JH, 2001, BIOCHEMISTRY-US, V40, P2887, DOI 10.1021/bi002718x
   Wan Y, 2011, BIOSENS BIOELECTRON, V26, P2595, DOI 10.1016/j.bios.2010.11.013
   Wang AJ, 2012, ELECTROCHIM ACTA, V61, P31, DOI 10.1016/j.electacta.2011.11.063
   Wang GF, 2011, ANAL METHODS-UK, V3, P2475, DOI 10.1039/c1ay05404j
   Wang GX, 2017, ACS APPL MATER INTER, V9, P31153, DOI 10.1021/acsami.7b09529
   Wang L, 2017, SENSOR ACTUAT B-CHEM, V253, P108, DOI 10.1016/j.snb.2017.06.132
   Wang MK, 2018, ANAL CHIM ACTA, V1035, P184, DOI 10.1016/j.aca.2018.06.043
   Wang YL, 2011, BIOSENS BIOELECTRON, V30, P107, DOI 10.1016/j.bios.2011.08.038
   Wei HL, 2013, COLLOID SURFACE B, V110, P22, DOI 10.1016/j.colsurfb.2013.04.008
   Wei YY, 2010, CHINESE J CHEM, V28, P2489, DOI 10.1002/cjoc.201190027
   Whaley SR, 2000, NATURE, V405, P665, DOI 10.1038/35015043
   Xu GL, 2019, SENSOR ACTUAT B-CHEM, V287, P428, DOI 10.1016/j.snb.2019.01.113
   Xu ZY, 2020, SENSOR ACTUAT B-CHEM, V319, DOI 10.1016/j.snb.2020.128253
   Yang J, 2002, J BIOMED MATER RES, V62, P438, DOI 10.1002/jbm.10318
   Yang W, 2018, LANGMUIR, V34, P3565, DOI 10.1021/acs.langmuir.7b03143
   Ye Q, 2011, CHEM SOC REV, V40, P4244, DOI 10.1039/c1cs15026j
   Yu YM, 2012, FUEL CELLS, V12, P506, DOI 10.1002/fuce.201100111
   Zhang J, 2019, J ELECTROCHEM SOC, V166, pH182, DOI 10.1149/2.0931906jes
   Zhang XY, 2012, NANOSCALE, V4, P5581, DOI 10.1039/c2nr31281f
   Zhang YH, 2015, SENSOR ACTUAT B-CHEM, V221, P1535, DOI 10.1016/j.snb.2015.08.005
   Zheng LZ, 2011, TALANTA, V85, P43, DOI 10.1016/j.talanta.2011.02.048
   Zheng XY, 2017, RUSS J ELECTROCHEM+, V53, P443, DOI 10.1134/S1023193517050172
   Zhu Y, 2017, J ELECTROANAL CHEM, V796, P75, DOI 10.1016/j.jelechem.2017.04.017
NR 98
TC 2
Z9 2
U1 24
U2 29
PU ELECTROCHEMICAL SOC INC
PI PENNINGTON
PA 65 SOUTH MAIN STREET, PENNINGTON, NJ 08534 USA
SN 0013-4651
EI 1945-7111
J9 J ELECTROCHEM SOC
JI J. Electrochem. Soc.
PD OCT 1
PY 2022
VL 169
IS 10
AR 107505
DI 10.1149/1945-7111/ac9b95
PG 20
WC Electrochemistry; Materials Science, Coatings & Films
WE Science Citation Index Expanded (SCI-EXPANDED)
SC Electrochemistry; Materials Science
GA 5V6BV
UT WOS:000877313600001
DA 2023-06-30
ER

PT J
AU Levine, PM
   Gong, P
   Levicky, R
   Shepard, KL
AF Levine, Peter M.
   Gong, Ping
   Levicky, Rastislav
   Shepard, Kenneth L.
TI Real-time, multiplexed electrochemical DNA detection using an active
   complementary metal-oxide-semiconductor biosensor array with integrated
   sensor electronics
SO BIOSENSORS & BIOELECTRONICS
LA English
DT Article
DE DNA detection; CMOS; Electrochemical biosensor array
ID HYBRIDIZATION; MICROARRAYS; KINETICS
AB Optical biosensing based on fluorescence detection has arguably become the standard technique for quantifying extents of hybridization between surface-immobilized probes and fluorophore-labeled analyte targets in DNA microarrays. However, electrochemical detection techniques are emerging which could eliminate the need for physically bulky optical instrumentation, enabling the design of portable devices for point-of-care applications. Unlike fluorescence detection, which can function well using a passive substrate (one without integrated electronics), multiplexed electrochemical detection requires an electronically active substrate to analyze each array site and benefits from the addition of integrated electronic instrumentation to further reduce platform size and eliminate the electromagnetic interference that can result from bringing non-amplified signals off chip. We report on an active electrochemical biosensor array, constructed with a standard complementary metal-oxide-semiconductor (CMOS) technology, to perform quantitative DNA hybridization detection on chip using targets conjugated with ferrocene redox labels. A 4 x 4 array of gold working electrodes and integrated potentiostat electronics, consisting of control amplifiers and current-input analog-to-digital converters, on a custom-designed 5 mm x 3 mm CMOS chip drive redox reactions using cyclic voltammetry, sense DNA binding, and transmit digital data off chip for analysis. We demonstrate multiplexed and specific detection of DNA targets as well as real-time monitoring of hybridization, a task that is difficult, if not impossible, with traditional fluorescence-based microarrays. (C) 2008 Elsevier B.V. All rights reserved.
C1 [Levine, Peter M.; Gong, Ping; Shepard, Kenneth L.] Columbia Univ, Dept Elect Engn, Bioelect Syst Lab, New York, NY 10027 USA.
   [Levicky, Rastislav] Polytech Univ, Dept Chem & Biol Engn, Brooklyn, NY 11201 USA.
C3 Columbia University; New York University
RP Levine, PM (通讯作者)，Columbia Univ, Dept Elect Engn, Bioelect Syst Lab, New York, NY 10027 USA.
EM plevine@cisi.columbia.edu
RI Levine, Peter M/F-5316-2011
FU National Human Genome Research Institute [HG003089]; Semiconductor
   Research Corporation (SRC); Catalyst Foundation; Intel Foundation
FX This work was supported in part by Grant Number HG003089 from the
   National Human Genome Research Institute, the Semiconductor Research
   Corporation (SRC) Center for Circuit and System Solutions (C2S2), the
   Catalyst Foundation, and an Intel Foundation Ph.D. Fellowship.
CR Bard A. J., 2001, ELECTROCHEMICAL METH
   Bhanot G, 2003, BIOPHYS J, V84, P124, DOI 10.1016/S0006-3495(03)74837-1
   Chahma M, 2004, J ELECTROANAL CHEM, V567, P283, DOI 10.1016/j.jelechem.2004.01.001
   Dai HY, 2002, NUCLEIC ACIDS RES, V30, DOI 10.1093/nar/gnf085
   Di Giusto DA, 2004, ANGEW CHEM INT EDIT, V43, P2809, DOI 10.1002/anie.200352977
   DiGleria K, 1996, FEBS LETT, V390, P142, DOI 10.1016/0014-5793(96)00648-5
   Drummond TG, 2003, NAT BIOTECHNOL, V21, P1192, DOI 10.1038/nbt873
   EKINS RP, 1991, CLIN CHEM, V37, P1955
   Fan CH, 2003, P NATL ACAD SCI USA, V100, P9134, DOI 10.1073/pnas.1633515100
   Fritz J, 2000, SCIENCE, V288, P316, DOI 10.1126/science.288.5464.316
   Gemma N, 2006, P IEEE INT SOL STAT, P560
   Ghindilis AL, 2007, BIOSENS BIOELECTRON, V22, P1853, DOI 10.1016/j.bios.2006.06.024
   Gong P, 2008, P NATL ACAD SCI USA, V105, P5301, DOI 10.1073/pnas.0709416105
   Gooding JJ, 2002, ELECTROANAL, V14, P1149, DOI 10.1002/1521-4109(200209)14:17<1149::AID-ELAN1149>3.0.CO;2-8
   Hafizovic S, 2004, P NATL ACAD SCI USA, V101, P17011, DOI 10.1073/pnas.0405725101
   Herne TM, 1997, J AM CHEM SOC, V119, P8916, DOI 10.1021/ja9719586
   Hierlemann A, 2003, P IEEE, V91, P839, DOI 10.1109/JPROC.2003.813583
   Hofmann F, 2002, INTERNATIONAL ELECTRON DEVICES 2002 MEETING, TECHNICAL DIGEST, P488, DOI 10.1109/IEDM.2002.1175886
   Ihara T, 1996, NUCLEIC ACIDS RES, V24, P4273, DOI 10.1093/nar/24.21.4273
   JOHNS D, 1997, INTEGRATED CIRCUIT D
   Levicky R, 2005, TRENDS BIOTECHNOL, V23, P143, DOI 10.1016/j.tibtech.2005.01.004
   Levine PM, 2007, IEEE CUST INTEGR CIR, P825, DOI 10.1109/CICC.2007.4405855
   LIEDBERG B, 1983, SENSOR ACTUATOR, V4, P299, DOI 10.1016/0250-6874(83)85036-7
   LIPSHUTZ RJ, 1995, BIOTECHNIQUES, V19, P442
   MILLAN KM, 1994, ANAL CHEM, V66, P2943, DOI 10.1021/ac00090a023
   Okahata Y, 1998, ANAL CHEM, V70, P1288, DOI 10.1021/ac970584w
   Peterson AW, 2001, NUCLEIC ACIDS RES, V29, P5163, DOI 10.1093/nar/29.24.5163
   SCHENA M, 1995, SCIENCE, V270, P467, DOI 10.1126/science.270.5235.467
   SCHENA M, 2003, MICROARRAY ANAL
   Schienle M, 2004, IEEE J SOLID-ST CIRC, V39, P2438, DOI 10.1109/JSSC.2004.837084
   Shen G, 2006, J AM CHEM SOC, V128, P8427, DOI 10.1021/ja0571500
   Skoog D. A., 2006, PRINCIPLES INSTRUMEN
   Steel AB, 1998, ANAL CHEM, V70, P4670, DOI 10.1021/ac980037q
   Tawa K, 2005, BIOSENS BIOELECTRON, V21, P322, DOI 10.1016/j.bios.2004.10.024
   Ulman A, 1996, CHEM REV, V96, P1533, DOI 10.1021/cr9502357
   VIG JR, 1985, J VAC SCI TECHNOL A, V3, P1027, DOI 10.1116/1.573115
   Vikalo H, 2006, IEEE T SIGNAL PROCES, V54, P2444, DOI 10.1109/TSP.2006.873716
   Wang J, 2002, ANAL CHIM ACTA, V469, P63, DOI 10.1016/S0003-2670(01)01399-X
   WARD MD, 1990, SCIENCE, V249, P1000, DOI 10.1126/science.249.4972.1000
   Yu CJ, 2001, J AM CHEM SOC, V123, P11155, DOI 10.1021/ja010045f
NR 40
TC 74
Z9 85
U1 0
U2 57
PU ELSEVIER ADVANCED TECHNOLOGY
PI OXFORD
PA OXFORD FULFILLMENT CENTRE THE BOULEVARD, LANGFORD LANE, KIDLINGTON,
   OXFORD OX5 1GB, OXON, ENGLAND
SN 0956-5663
EI 1873-4235
J9 BIOSENS BIOELECTRON
JI Biosens. Bioelectron.
PD MAR 15
PY 2009
VL 24
IS 7
BP 1995
EP 2001
DI 10.1016/j.bios.2008.10.012
PG 7
WC Biophysics; Biotechnology & Applied Microbiology; Chemistry, Analytical;
   Electrochemistry; Nanoscience & Nanotechnology
WE Science Citation Index Expanded (SCI-EXPANDED)
SC Biophysics; Biotechnology & Applied Microbiology; Chemistry;
   Electrochemistry; Science & Technology - Other Topics
GA 427PK
UT WOS:000264791000030
PM 19054661
OA Green Accepted
DA 2023-06-30
ER

PT J
AU Martin, M
   Orive, AG
   Lorenzo-Luis, P
   Creus, AH
   Gonzalez-Mora, JL
   Salazar, P
AF Martin, Miriam
   Gonzalez Orive, Alejandro
   Lorenzo-Luis, Pablo
   Hernandez Creus, Alberto
   Luis Gonzalez-Mora, Jose
   Salazar, Pedro
TI Quinone-Rich Poly(dopamine) Magnetic Nanoparticles for Biosensor
   Applications
SO CHEMPHYSCHEM
LA English
DT Article
DE biosensors; glucose oxidase; magnetic properties; nanoparticles; natural
   products
ID MUSSEL-INSPIRED POLYDOPAMINE; ONE-POT PREPARATION; GLUCOSE-OXIDASE;
   CARBON NANOTUBES; ELECTROCHEMICAL IMMUNOSENSOR; COMPOSITE FILM;
   THIN-FILMS; IMMOBILIZATION; GRAPHENE; FABRICATION
AB Novel core-shell quinone-rich poly(dopamine)-magnetic nanoparticles (MNPs) were prepared by using an in situ polymerization method. Catechol groups were oxidized to quinone by using a thermal treatment. MNPs were characterized by using X-ray diffraction, X-ray photoelectron spectroscopy, atomic force microscopy, magnetic force microscopy, UV/Vis, Fourier-transform infrared spectroscopy, and electrochemical techniques. The hybrid nanomaterial showed an average core diameter of 17 nm and a polymer-film thickness of 2 nm. The core-shell nanoparticles showed high reactivity and were used as solid supports for the covalent immobilization of glucose oxidase (Gox) through Schiff base formation and Michael addition. The amount of Gox immobilized onto the nanoparticle surface was almost twice that of the nonoxidized film. The resulting biofunctionalized MNPs were used to construct an amperometric biosensor for glucose. The enzyme biosensor has a sensitivity of 8.7 mAM(-1)cm(-2), a low limit of detection (0.02 mM), and high stability for 45 days. Finally, the biosensor was used to determine glucose in blood samples and was checked against a commercial glucometer.
C1 [Martin, Miriam; Luis Gonzalez-Mora, Jose; Salazar, Pedro] Univ La Laguna, Fac Med, Neurochem & Neuroimaging Grp, Tenerife 38071, Spain.
   [Gonzalez Orive, Alejandro; Hernandez Creus, Alberto] Univ La Laguna, Inst Mat & Nanotechnol IMN, Fac Sci, Phys Chem Area,Sect Chem, Tenerife 38071, Spain.
   [Lorenzo-Luis, Pablo] Univ La Laguna, Fac Sci, Sect Chem, Inorgan Chem Area, Tenerife 38071, Spain.
   [Salazar, Pedro] Univ Seville, CSIC, Lab Nanotechnol Surfaces, Inst Mat Sci Seville, Seville 41092, Spain.
C3 Universidad de la Laguna; Universidad de la Laguna; Universidad de la
   Laguna; Consejo Superior de Investigaciones Cientificas (CSIC);
   Instituto de Ciencia de Materiales de Sevilla (ICMS-CSIC); University of
   Sevilla
RP Salazar, P (通讯作者)，Univ La Laguna, Fac Med, Neurochem & Neuroimaging Grp, Campus Ofra S-N, Tenerife 38071, Spain.
EM psalazar@ull.edu.es
RI Gonzalez-Mora, Jose Luis/L-6100-2014; Salazar, Pedro/I-3781-2015;
   González-Orive, Alejandro/L-2345-2014; Lorenzo Luis, Pablo/K-2273-2012;
   Creus, Alberto Hernández/K-3621-2014
OI Gonzalez-Mora, Jose Luis/0000-0001-8920-1375; Salazar,
   Pedro/0000-0002-6680-0663; González-Orive,
   Alejandro/0000-0002-9217-5574; Lorenzo Luis, Pablo/0000-0003-3007-461X;
   Creus, Alberto Hernández/0000-0002-8793-6236
FU subprograma INNCORPORA-MINECO [IPT-2012-0961-300000]; Ministerio de
   Ciencia e Innovacion [TIN2011-28146, CTQ2011-24784]; Ministry of Economy
   and Competitiveness, Spain
FX The funds for the development of this device have been provided by
   subprograma INNCORPORA-MINECO (IPT-2012-0961-300000), Ministerio de
   Ciencia e Innovacion (TIN2011-28146 and CTQ2011-24784), and the RECUPERA
   2020 project of the Ministry of Economy and Competitiveness, Spain. We
   thank Dr. Reynaldo Villalonga (Department of Analytical Chemistry,
   Faculty of Chemistry, Complutense University of Madrid) for help with
   the HRTEM measurements.
CR Ariga K, 2007, PHYS CHEM CHEM PHYS, V9, P2319, DOI 10.1039/b700410a
   Bhatti HN, 2009, FOOD TECHNOL BIOTECH, V47, P331
   Bumb A, 2013, J AM CHEM SOC, V135, P7815, DOI 10.1021/ja4016815
   Calderon MF, 2013, LANGMUIR, V29, P4670, DOI 10.1021/la304993c
   Chen G, 2012, BIOCHEM ENG J, V67, P120, DOI 10.1016/j.bej.2012.06.002
   Chen W, 2008, J AM CHEM SOC, V130, P9414, DOI 10.1021/ja8008192
   Cheng C, 2012, J MEMBRANE SCI, V417, P228, DOI 10.1016/j.memsci.2012.06.045
   Choi J, 2012, J POLYM SCI POL CHEM, V50, P4010, DOI 10.1002/pola.26200
   Cosnier S, 2000, ELECTROANAL, V12, P356, DOI 10.1002/(SICI)1521-4109(20000301)12:5<356::AID-ELAN356>3.0.CO;2-Z
   Dai ZH, 2007, ANAL CHIM ACTA, V591, P195, DOI 10.1016/j.aca.2007.03.063
   Date T, 2013, SOFT MATTER, V9, P3469, DOI 10.1039/c3sm27841g
   Domingo N, 2012, CHEM SOC REV, V41, P258, DOI 10.1039/c1cs15096k
   Dong X, 2013, MICROCHIM ACTA, V180, P101, DOI 10.1007/s00604-012-0900-8
   Dreyer DR, 2013, CHEM SCI, V4, P3796, DOI 10.1039/c3sc51501j
   Dreyer DR, 2012, LANGMUIR, V28, P6428, DOI 10.1021/la204831b
   El Ghandoor H, 2012, INT J ELECTROCHEM SC, V7, P5734
   Faure E, 2013, PROG POLYM SCI, V38, P236, DOI 10.1016/j.progpolymsci.2012.06.004
   FRANKEL RB, 1984, ANNU REV BIOPHYS BIO, V13, P85
   Fu YC, 2009, ADV FUNCT MATER, V19, P1784, DOI 10.1002/adfm.200801576
   Gao M., 2011, WJCMP, V1, P49, DOI DOI 10.4236/WJCMP.2011.12008
   Gong T, 2013, ADV MATER, V25, P2024, DOI 10.1002/adma.201203815
   Orive AG, 2009, J PHYS CHEM C, V113, P17097, DOI 10.1021/jp905560d
   Gu RP, 2013, J POLYM SCI POL CHEM, V51, P3941, DOI 10.1002/pola.26802
   Gupta VK, 2013, ELECTROCHIM ACTA, V112, P37, DOI 10.1016/j.electacta.2013.08.132
   Huang KJ, 2013, TALANTA, V114, P43, DOI 10.1016/j.talanta.2013.04.017
   Jaiswal A, 2003, J COLLOID INTERF SCI, V261, P330, DOI 10.1016/S0021-9797(03)00054-7
   Jiang S, 2013, NANOSCALE, V5, P3127, DOI 10.1039/c3nr34005h
   Jordan J, 2011, J MOL CATAL B-ENZYM, V68, P139, DOI 10.1016/j.molcatb.2010.09.010
   Kalska-Szostko B, 2012, APPL SURF SCI, V258, P2783, DOI 10.1016/j.apsusc.2011.10.132
   Lee H, 2007, SCIENCE, V318, P426, DOI 10.1126/science.1147241
   Lee H, 2009, ADV MATER, V21, P431, DOI 10.1002/adma.200801222
   Liebscher J, 2013, LANGMUIR, V29, P10539, DOI 10.1021/la4020288
   Lin MH, 2013, BIOSENS BIOELECTRON, V45, P82, DOI 10.1016/j.bios.2013.01.058
   Liu XS, 2013, ACS NANO, V7, P9384, DOI 10.1021/nn404117j
   Liu YL, 2014, CHEM REV, V114, P5057, DOI 10.1021/cr400407a
   Loget G, 2013, ANAL CHEM, V85, P9991, DOI 10.1021/ac4022743
   Luo RF, 2013, COLLOID SURFACE B, V106, P66, DOI 10.1016/j.colsurfb.2013.01.033
   Lynge ME, 2011, NANOSCALE, V3, P4916, DOI 10.1039/c1nr10969c
   Mahmood I, 2013, BIOCHEM ENG J, V73, P72, DOI 10.1016/j.bej.2013.01.017
   Martin M, 2014, J MATER CHEM B, V2, P739, DOI 10.1039/c3tb21171a
   Mousty C, 2001, ELECTROANAL, V13, P186, DOI 10.1002/1521-4109(200103)13:3<186::AID-ELAN186>3.0.CO;2-W
   Odebunmi E.O., 2007, J APPL SCI ENVIRON M, V11, P95
   Ozoemena KI, 2006, ELECTROCHIM ACTA, V51, P5131, DOI 10.1016/j.electacta.2006.03.055
   Pan DW, 2005, ANAL SCI, V21, P367, DOI 10.2116/analsci.21.367
   Peng HP, 2014, J ELECTROANAL CHEM, V712, P89, DOI 10.1016/j.jelechem.2013.10.013
   Peng HP, 2013, BIOSENS BIOELECTRON, V42, P293, DOI 10.1016/j.bios.2012.10.074
   Pingarron JM, 2008, ELECTROCHIM ACTA, V53, P5848, DOI 10.1016/j.electacta.2008.03.005
   Puntes VF, 2004, NAT MATER, V3, P263, DOI 10.1038/nmat1094
   Rodriguez-Emmenegger C, 2013, ADV MATER, V25, P6123, DOI 10.1002/adma.201302492
   Ruan CQ, 2013, SENSOR ACTUAT B-CHEM, V177, P826, DOI 10.1016/j.snb.2012.12.010
   Ryu J, 2010, ADV FUNCT MATER, V20, P2132, DOI 10.1002/adfm.200902347
   Salazar P, 2012, J ELECTROANAL CHEM, V674, P48, DOI 10.1016/j.jelechem.2012.04.005
   Salazar P, 2012, COLLOID SURFACE B, V92, P180, DOI 10.1016/j.colsurfb.2011.11.047
   Salazar P, 2010, BIOSENS BIOELECTRON, V26, P748, DOI 10.1016/j.bios.2010.06.045
   Salazar P, 2010, ELECTROCHIM ACTA, V55, P6476, DOI 10.1016/j.electacta.2010.06.036
   Salgado R, 2013, J ELECTROANAL CHEM, V704, P130, DOI 10.1016/j.jelechem.2013.07.005
   Schreiber S, 2008, SMALL, V4, P270, DOI 10.1002/smll.200700116
   Singamaneni S, 2011, J MATER CHEM, V21, P16819, DOI 10.1039/c1jm11845e
   Srivastava S, 2008, ACCOUNTS CHEM RES, V41, P1831, DOI 10.1021/ar8001377
   SWOBODA BEP, 1965, J BIOL CHEM, V240, P2209
   Teng X., 2013, NANO LETT, V13, P261
   Teo BM, 2013, BBA-GEN SUBJECTS, V1830, P4838, DOI 10.1016/j.bbagen.2013.06.022
   Wan Y, 2011, BIOSENS BIOELECTRON, V26, P2595, DOI 10.1016/j.bios.2010.11.013
   Wang GF, 2011, ANAL METHODS-UK, V3, P2475, DOI 10.1039/c1ay05404j
   Wang GF, 2011, LANGMUIR, V27, P1224, DOI 10.1021/la1033433
   Wang L, 2008, COLLOID SURFACE A, V317, P394, DOI 10.1016/j.colsurfa.2007.11.019
   Wang YL, 2011, BIOSENS BIOELECTRON, V30, P107, DOI 10.1016/j.bios.2011.08.038
   Wang ZY, 2009, ANAL CHEM, V81, P1638, DOI 10.1021/ac802421h
   Wei XP, 2011, INT J ELECTROCHEM SC, V6, P4953
   Wei YY, 2010, CHINESE J CHEM, V28, P2489, DOI 10.1002/cjoc.201190027
   Willner I, 2007, BIOSENS BIOELECTRON, V22, P1841, DOI 10.1016/j.bios.2006.09.018
   Willner I, 2007, BIOELECTROCHEMISTRY, V70, P2, DOI 10.1016/j.bioelechem.2006.03.013
   Wittstock A, 2012, RSC NANOSCI NANOTECH, P167
   Wood JB, 2013, LANGMUIR, V29, P10868, DOI 10.1021/la402425n
   Xie WL, 2010, BIOMASS BIOENERG, V34, P890, DOI 10.1016/j.biombioe.2010.01.034
   Yan L, 2012, CHEM SOC REV, V41, P97, DOI 10.1039/c1cs15193b
   Yu F, 2010, J MOL STRUCT, V982, P152, DOI 10.1016/j.molstruc.2010.08.021
   Zhang J, 2014, ANALYST, V139, P242, DOI 10.1039/c3an01668d
   Zhang ZX, 2010, SENSOR ACTUAT B-CHEM, V147, P428, DOI 10.1016/j.snb.2010.02.013
   Zhou HC, 2012, CHINESE J CHEM ENG, V20, P146, DOI 10.1016/S1004-9541(12)60374-7
   Zhou WH, 2010, J MATER CHEM, V20, P880, DOI 10.1039/b916619j
   Zhu LP, 2011, COLLOID SURFACE B, V86, P111, DOI 10.1016/j.colsurfb.2011.03.027
   Zhuo LH, 2013, J MATER CHEM A, V1, P3954, DOI 10.1039/c3ta01388j
NR 83
TC 41
Z9 41
U1 0
U2 152
PU WILEY-V C H VERLAG GMBH
PI WEINHEIM
PA POSTFACH 101161, 69451 WEINHEIM, GERMANY
SN 1439-4235
EI 1439-7641
J9 CHEMPHYSCHEM
JI ChemPhysChem
PD DEC 1
PY 2014
VL 15
IS 17
BP 3742
EP 3752
DI 10.1002/cphc.201402417
PG 11
WC Chemistry, Physical; Physics, Atomic, Molecular & Chemical
WE Science Citation Index Expanded (SCI-EXPANDED)
SC Chemistry; Physics
GA AU3KY
UT WOS:000345513200008
PM 25196141
DA 2023-06-30
ER

PT J
AU Balasubramanian, P
   Annalakshmi, M
   Chen, SM
   Sathesh, T
   Peng, TK
   Balamurugan, TST
AF Balasubramanian, Paramasivam
   Annalakshmi, Muthaiah
   Chen, Shen-Ming
   Sathesh, Tamilarasan
   Peng, Tie-Kun
   Balamurugan, T. S. T.
TI Facile Solvothermal Preparation of Mn2CuO4 Microspheres: Excellent
   Electrocatalyst for Real-Time Detection of H2O2 Released from Live Cells
SO ACS APPLIED MATERIALS & INTERFACES
LA English
DT Article
DE reactive oxygen species (ROS); H2O2; manganese copper oxide;
   electrocatalysis; electrochemical sensor
ID SENSITIVE ELECTROCHEMICAL DETECTION; AMPEROMETRIC HYDROGEN-PEROXIDE;
   LIVING CELLS; POROUS GRAPHENE; MANGANESE OXIDE; SENSOR; PERFORMANCE;
   CARBON; BIOSENSOR; OXIDATION
AB Hydrogen peroxide (H2O2) is an eminent biomarker in pathogenesis; a selective, highly sensitive real-time detection of H2O2 released from live cells has drawn a significant research interest in bioanalytical chemistry. Binary transition-metal oxides (BTMOs) displayed a recognizable benefit in enhancing the sensitivity of H2O2 detection; although the reported BTMO-based H2O2 sensor's detection limit is still insufficient, it is not appropriate for in situ profiling of trace amounts of cellular H2O2. In this paper, we describe an efficient, reliable electrochemical biosensor based on Mn2CuO4 (MCO) microspheres to assay cellular H2O2. The Mn2CuO4 microspheres were prepared through a superficial solvothermal method. It is obvious from impedance studies, introduction of manganese into copper oxide lattice significantly improved the ionic conductivity, which is beneficial for the electrochemical sensing process. Thanks to the distinct microsphere structure and excellent synergy, MCO-modified electrode exhibited excellent nonenzymatic electrochemical behavior toward H2O2 sensing. The MCO-modified electrode delivered a broad working range (36 nM to 9.3 mM) and an appreciable detection limit (13 nM), with high selectivity toward H2O2. To prove its practicality, the developed sensor was applied in the detection of cellular H2O2 released by RAW 264.7 cells in presence of CHAPS. These results label the possible appliance of the sensor in clinical analysis and pathophysiology. Thus, BTMOs are evolving as a promising candidate in designing catalytic matrices for biosensor applications.
C1 [Balasubramanian, Paramasivam; Annalakshmi, Muthaiah; Chen, Shen-Ming; Balamurugan, T. S. T.] Natl Taipei Univ Technol, Dept Chem Engn & Biotechnol, 1,Sect 3,Chung Hsiao East Rd, Taipei 106, Taiwan.
   [Sathesh, Tamilarasan] Natl Taipei Univ Technol, Dept Energy & Refrigerating Air Conditioning Engn, 1,Sect 3,Chung Hsiao East Rd, Taipei 106, Taiwan.
   [Peng, Tie-Kun; Balamurugan, T. S. T.] Natl Taipei Univ Technol, Inst Biochem & Biomed Engn, 1,Sect 3,Chung Hsiao East Rd, Taipei 106, Taiwan.
C3 National Taipei University of Technology; National Taipei University of
   Technology; National Taipei University of Technology
RP Chen, SM (通讯作者)，Natl Taipei Univ Technol, Dept Chem Engn & Biotechnol, 1,Sect 3,Chung Hsiao East Rd, Taipei 106, Taiwan.
EM smchen78@ms15.hinet.net
RI chen, shen-ming/F-1633-2014; T.S.T, Balamurugan/T-7606-2019;
   Annalakshmi, Muthaiah/AGF-4738-2022
OI chen, shen-ming/0000-0002-3749-1224; T.S.T,
   Balamurugan/0000-0003-0262-6069; Annalakshmi,
   Muthaiah/0000-0003-4969-7665; Chen, Shen-Ming/0000-0002-0132-9161
FU Ministry of Science and Technology, Taiwan [MOST 107-2113-M-027-005-MY3]
FX The authors gratefully acknowledge the financial support of the Ministry
   of Science and Technology, Taiwan through contract no. MOST
   107-2113-M-027-005-MY3.
CR Akbarian Y, 2018, SENSOR ACTUAT B-CHEM, V273, P228, DOI 10.1016/j.snb.2018.06.049
   Antink WH, 2018, SENSOR ACTUAT B-CHEM, V255, P1995, DOI 10.1016/j.snb.2017.08.217
   Asif M, 2017, BIOSENS BIOELECTRON, V97, P352, DOI 10.1016/j.bios.2017.05.057
   Asif M, 2017, SENSOR ACTUAT B-CHEM, V239, P243, DOI 10.1016/j.snb.2016.08.010
   Bai ZH, 2016, BIOSENS BIOELECTRON, V82, P185, DOI 10.1016/j.bios.2016.04.004
   Balamurugan TST, 2018, SENSOR ACTUAT B-CHEM, V257, P220, DOI 10.1016/j.snb.2017.10.151
   Balasubramanian P, 2019, J HAZARD MATER, V361, P123, DOI 10.1016/j.jhazmat.2018.08.070
   Benreguia N, 2016, MAT SCI SEMICON PROC, V56, P14, DOI 10.1016/j.mssp.2016.07.012
   Chen HY, 2015, APPL SURF SCI, V338, P113, DOI 10.1016/j.apsusc.2015.02.112
   Chen W, 2012, ANALYST, V137, P49, DOI 10.1039/c1an15738h
   Cheng K, 2013, J MATER CHEM A, V1, P1669, DOI 10.1039/c2ta00219a
   Chinnasamy R, 2015, MAT SCI SEMICON PROC, V31, P709, DOI 10.1016/j.mssp.2014.12.054
   Dai HX, 2018, BIOSENS BIOELECTRON, V118, P36, DOI 10.1016/j.bios.2018.07.022
   Dickinson BC, 2008, J AM CHEM SOC, V130, P9638, DOI 10.1021/ja802355u
   Ding N, 2010, ANAL CHEM, V82, P5897, DOI 10.1021/ac100597s
   Dou BT, 2018, ANAL CHEM, V90, P5945, DOI 10.1021/acs.analchem.8b00894
   Gao P, 2015, SENSOR ACTUAT B-CHEM, V208, P346, DOI 10.1016/j.snb.2014.11.051
   GORDY W, 1956, J CHEM PHYS, V24, P439, DOI 10.1063/1.1742493
   Karmakar A, 2017, ACS APPL MATER INTER, V9, P22378, DOI 10.1021/acsami.7b03029
   Li C, 2018, BIOSENS BIOELECTRON, V116, P81, DOI 10.1016/j.bios.2018.05.045
   Li H, 2018, SENSOR ACTUAT B-CHEM, V260, P174, DOI 10.1016/j.snb.2017.12.179
   Li Q, 2013, ACS APPL MATER INTER, V5, P10975, DOI 10.1021/am403215j
   Li ZZ, 2016, ANAL CHEM, V88, P7724, DOI 10.1021/acs.analchem.6b01637
   Liu J, 2017, SENSOR ACTUAT B-CHEM, V248, P207, DOI 10.1016/j.snb.2017.03.117
   Liu J, 2015, BIOSENS BIOELECTRON, V74, P71, DOI 10.1016/j.bios.2015.06.042
   Liu JX, 2017, SENSOR ACTUAT B-CHEM, V251, P200, DOI 10.1016/j.snb.2017.05.043
   Liu TK, 2017, J PHYS CHEM C, V121, P12757, DOI 10.1021/acs.jpcc.7b02052
   Liu WF, 2018, SENSOR ACTUAT B-CHEM, V271, P247, DOI 10.1016/j.snb.2018.05.070
   Liu YD, 2018, SENSOR ACTUAT B-CHEM, V263, P543, DOI 10.1016/j.snb.2018.02.135
   Ma B, 2018, BIOSENS BIOELECTRON, V106, P29, DOI 10.1016/j.bios.2018.01.041
   Ping JF, 2010, MICROCHIM ACTA, V171, P117, DOI 10.1007/s00604-010-0420-3
   Poienar M, 2018, CERAM INT, V44, P6157, DOI 10.1016/j.ceramint.2017.12.249
   Shu Y, 2017, SENSOR ACTUAT B-CHEM, V252, P72, DOI 10.1016/j.snb.2017.05.124
   Shu Y, 2017, SENSOR ACTUAT B-CHEM, V241, P528, DOI 10.1016/j.snb.2016.10.072
   Song HY, 2015, COLLOID SURFACE A, V465, P153, DOI 10.1016/j.colsurfa.2014.10.047
   Song MJ, 2010, TALANTA, V80, P1648, DOI 10.1016/j.talanta.2009.09.061
   Tahernejad-Javazmi F, 2018, NEW J CHEM, V42, P16378, DOI 10.1039/c8nj03783c
   Tahernejad-Javazmi F, 2018, TALANTA, V176, P208, DOI 10.1016/j.talanta.2017.08.027
   Tarvin M, 2010, J CHROMATOGR A, V1217, P7564, DOI 10.1016/j.chroma.2010.10.022
   Vasuki K, 2017, MICROCHIM ACTA, V184, P2579, DOI 10.1007/s00604-017-2227-y
   Wang L, 2017, J POWER SOURCES, V355, P53, DOI 10.1016/j.jpowsour.2017.04.054
   Wang MF, 2012, ANAL METHODS-UK, V4, P3174, DOI 10.1039/c2ay25501d
   Wang N, 2015, ANAL CHEM, V87, P457, DOI 10.1021/ac502682n
   Wu ZL, 2017, SENSOR ACTUAT B-CHEM, V253, P949, DOI 10.1016/j.snb.2017.07.012
   Xu GL, 2012, SCI REP-UK, V2, DOI [10.1038/srep00246, 10.1038/srep00986]
   You HH, 2018, J MATER CHEM A, V6, P5235, DOI 10.1039/c7ta07890k
   Yuan CZ, 2014, ANGEW CHEM INT EDIT, V53, P1488, DOI 10.1002/anie.201303971
   Zhang L, 2009, ELECTROCHEM COMMUN, V11, P812, DOI 10.1016/j.elecom.2009.01.041
   Zhang RZ, 2017, BIOSENS BIOELECTRON, V89, P249, DOI 10.1016/j.bios.2016.01.080
   Zhang YY, 2014, ANAL CHEM, V86, P9459, DOI 10.1021/ac5009699
   Zhang YF, 2015, J MATER CHEM A, V3, P43, DOI 10.1039/c4ta04996a
   Zhou JX, 2017, ANALYST, V142, P4322, DOI 10.1039/c7an01446e
   Zhu CZ, 2015, ANAL CHEM, V87, P230, DOI 10.1021/ac5039863
   Zhu LL, 2016, BIOSENS BIOELECTRON, V80, P601, DOI 10.1016/j.bios.2016.02.019
NR 54
TC 65
Z9 65
U1 20
U2 233
PU AMER CHEMICAL SOC
PI WASHINGTON
PA 1155 16TH ST, NW, WASHINGTON, DC 20036 USA
SN 1944-8244
EI 1944-8252
J9 ACS APPL MATER INTER
JI ACS Appl. Mater. Interfaces
PD DEC 19
PY 2018
VL 10
IS 50
BP 43543
EP 43551
DI 10.1021/acsami.8b18510
PG 9
WC Nanoscience & Nanotechnology; Materials Science, Multidisciplinary
WE Science Citation Index Expanded (SCI-EXPANDED)
SC Science & Technology - Other Topics; Materials Science
GA HF6YF
UT WOS:000454383500027
PM 30495924
DA 2023-06-30
ER

PT J
AU Santharaman, P
   Venkatesh, KA
   Vairamani, K
   Benjamin, AR
   Sethy, NK
   Bhargava, K
   Karunakaran, C
AF Santharaman, Paulraj
   Venkatesh, Krishna Arun
   Vairamani, Kanagavel
   Benjamin, Alby Robson
   Sethy, Niroj K.
   Bhargava, Kalpana
   Karunakaran, Chandran
TI ARM-microcontroller based portable nitrite electrochemical analyzer
   using cytochrome c reductase biofunctionalized onto screen printed
   carbon electrode
SO BIOSENSORS & BIOELECTRONICS
LA English
DT Article
DE Cytochrome c reductase; Biofunctionalization; Covalent coupling; ARM
   microcontroller; Nitrite; Cardiac cells
ID ZINC SUPEROXIDE-DISMUTASE; ISCHEMIA-REPERFUSION; BIOSENSOR; OXIDE;
   METABOLISM; NITRATE; DESIGN; SYSTEM; COPPER; HEART
AB Nitrite (NO2-) supplementation limits hypoxia-induced oxidative stress and activates the alternate NO pathway which may partially account for the nitrite-mediated cardioprotection. So, sensitive and selective biosensors with point-of-care devices need to be explored to detect the physiological nitrite level due to its important role in human pathophysiology. In this work, cytochrome c reductase (CcR) biofunctionalized self assembled monolayer (SAM) functionalized on gold nanoparticles (GNPs) in polypyrrole (PPy) nanocomposite onto the screen printed carbon electrode (SPCE) was investigated as a biosensor for the detection of nitrite based on its electrochemical and catalytic properties. CcR was covalently coupled with SAM layers on GNPs by using EDC and NHS. Direct electrochemical response of CeR biofunctionalized electrodes showed a couple of well-defined and nearly reversible cyclic voltammetric peaks at -0.34 and -0.45 vs. Ag/AgCl. Under optimal conditions, the biosensor could be used for the determination of NO2- with a linear range from 0.1-1600 mu m and a detection limit of 60 nM with a sensitivity of 0.172 mu A mu M-1 cm(-2). Further, we have designed and developed a novel and cost effective portable electrochemical analyzer for the measurement of NO2- in hypoxia induced H9c2 cardiac cells using ARM microcontroller. The results obtained here using the developed portable electrochemical nitrite analyzer were also compared with the standard cyclic voltammetry instrument and found in agreement with each other.
C1 [Santharaman, Paulraj; Karunakaran, Chandran] VHNSN Coll Autonomous, Dept Chem, Biomed Res Lab, Virudunagar 626001, Tamil Nadu, India.
   [Venkatesh, Krishna Arun; Vairamani, Kanagavel] Madurai Kamaraj Univ, USIC, Madurai 625021, Tamil Nadu, India.
   [Benjamin, Alby Robson] Amer Coll, Dept Phys, Madurai 625002, Tamil Nadu, India.
   [Sethy, Niroj K.; Bhargava, Kalpana] Def Res & Dev Org, Peptide & Prote Div, Def Inst Physiol & Allied Sci, Delhi 110054, India.
C3 Madurai Kamaraj University; Defence Research & Development Organisation
   (DRDO); Defence Institute of Physiology & Allied Sciences (DIPAS)
RP Karunakaran, C (通讯作者)，VHNSN Coll Autonomous, Dept Chem, Biomed Res Lab, Virudunagar 626001, Tamil Nadu, India.
EM ckarunakaran2000@gmail.com
RI Sethy, Niroj/L-9817-2019
OI Sethy, Niroj/0000-0003-0675-1481
FU Defence Institute of Physiology & Allied Sciences (DIPAS); Defence
   Research and Development Organisation (DRDO), Delhi, India
   [TC/370/TASK-191 (CK)/DIPAS/2013]; Managing Board of Virudhunagar Hindu
   Nadar's Senthikumara Nadar College (Autonomous), Virudhunagar, Tamil
   Nadu, India
FX This work was supported by the Defence Institute of Physiology & Allied
   Sciences (DIPAS), Defence Research and Development Organisation (DRDO),
   Delhi, India (TC/370/TASK-191 (CK)/DIPAS/2013) and the Managing Board of
   Virudhunagar Hindu Nadar's Senthikumara Nadar College (Autonomous),
   Virudhunagar, Tamil Nadu, India.
CR Almeida MG, 2010, SENSORS-BASEL, V10, P11530, DOI 10.3390/s101211530
   Andrey V.K., 2015, BIOCHIM BIOPHYS ACTA, V1853, P276
   Arun Venkatesh K., 2015, BIOSENSORS BIOELECTR
   Badea M, 2001, J ELECTROANAL CHEM, V509, P66, DOI 10.1016/S0022-0728(01)00358-8
   Bard A. J., 2001, ELECTROCHEMICAL METH
   Beni V, 2015, ECS J SOLID STATE SC, V4, pS3001, DOI 10.1149/2.0011510jss
   Bryan NS, 2007, P NATL ACAD SCI USA, V104, P19144, DOI 10.1073/pnas.0706579104
   Bryan NS, 2007, FREE RADICAL BIO MED, V43, P645, DOI 10.1016/j.freeradbiomed.2007.04.026
   Bryan NS, 2006, FREE RADICAL BIO MED, V41, P691, DOI 10.1016/j.freeradbiomed.2006.05.019
   Catherine G., 2002, FASEB J, P135
   Celi M., 2015, P 11 EAD C 22 24 APR, P1
   Celia M.S., 2010, BIOSENS BIOELECTRON, V25, P2026
   Chen QP, 2009, BIOSENS BIOELECTRON, V24, P2991, DOI 10.1016/j.bios.2009.03.007
   Cortina-Puig M, 2009, BIOELECTROCHEMISTRY, V76, P76, DOI 10.1016/j.bioelechem.2009.04.004
   Crofts AR, 2004, ANNU REV PHYSIOL, V66, P689, DOI 10.1146/annurev.physiol.66.032102.150251
   David L.C., 2003, J ELECT CHEM, V553, P187
   Doenst T, 2013, CIRC RES, V113, P709, DOI 10.1161/CIRCRESAHA.113.300376
   Dogo E. M., 2013, AFR J COMP ICT, V6, P121
   Duan LX, 2015, CARDIOLOGY, V133, P44, DOI 10.1159/000439123
   Duranski MR, 2005, J CLIN INVEST, V115, P1232, DOI 10.1172/JCI200522493
   Elias M.A., 2005, SENSOR ACTUAT B-CHEM, V107, P372
   Engel FB, 2006, P NATL ACAD SCI USA, V103, P15546, DOI 10.1073/pnas.0607382103
   Ernst E.F., 2009, MED RES REV, V29, P683
   Hong JM, 2009, SENSOR ACTUAT B-CHEM, V140, P222, DOI 10.1016/j.snb.2009.04.032
   Huang CY, 2009, BIOSENS BIOELECTRON, V24, P2611, DOI 10.1016/j.bios.2009.01.016
   Hunte C, 2003, FEBS LETT, V545, P39, DOI 10.1016/S0014-5793(03)00391-0
   Kai L., 2015, PLOS ONE, V10
   Kalogeris T, 2012, INT REV CEL MOL BIO, V298, P229, DOI 10.1016/B978-0-12-394309-5.00006-7
   Karunakaran C., 2014, TRANSLATIONAL RES EN
   Kuznetsov AV, 2015, BBA-MOL CELL RES, V1853, P276, DOI 10.1016/j.bbamcr.2014.11.015
   Kwakye S, 2007, SENSOR ACTUAT B-CHEM, V123, P336, DOI 10.1016/j.snb.2006.08.032
   Laguarda-Miro N, 2012, SENSOR ACTUAT B-CHEM, V171, P528, DOI 10.1016/j.snb.2012.05.025
   LATHA NA, 2012, INT J ENG RES APPL I, V2, P1440
   Li DX, 2007, BIOCHEM BIOPH RES CO, V355, P488, DOI 10.1016/j.bbrc.2007.01.183
   Loncaric C, 2012, SENSOR ACTUAT B-CHEM, V161, P908, DOI 10.1016/j.snb.2011.11.061
   Madasamy T, 2014, BIOSENS BIOELECTRON, V52, P209, DOI 10.1016/j.bios.2013.08.036
   Madasamy T, 2012, TALANTA, V100, P168, DOI 10.1016/j.talanta.2012.08.033
   Manjulata S., 2012, NITRIC OXIDE, V26, P61
   Mundinamani S.P., 2014, IOSR J APPL CHEM, V7, P45
   NICHOLSON RS, 1964, ANAL CHEM, V36, P706, DOI 10.1021/ac60210a007
   Pandiaraj M, 2014, SENSOR ACTUAT A-PHYS, V220, P290, DOI 10.1016/j.sna.2014.10.018
   Pandiaraj M, 2014, BIOSENS BIOELECTRON, V54, P115, DOI 10.1016/j.bios.2013.10.030
   Pandiaraj M, 2013, BIOELECTROCHEMISTRY, V91, P1, DOI 10.1016/j.bioelechem.2012.09.004
   Perlman DH, 2009, CIRC RES, V104, P796, DOI 10.1161/CIRCRESAHA.108.187005
   Raat NJH, 2009, FREE RADICAL BIO MED, V47, P510, DOI 10.1016/j.freeradbiomed.2009.05.015
   Rajesh S, 2010, BIOSENS BIOELECTRON, V26, P689, DOI 10.1016/j.bios.2010.06.063
   Russell M.C., 2003, J BIOL CHEM, V278, P31444
   Sangam V.G., 2009, J INSTRUM SOC INDIA, V39, P30
   Santharaman P, 2016, SENSOR ACTUAT B-CHEM, V236, P546, DOI 10.1016/j.snb.2016.06.040
   Serra PA, 2007, SENSOR ACTUAT B-CHEM, V122, P118, DOI 10.1016/j.snb.2006.05.013
   Shi Y, 2008, SENSOR ACTUAT B-CHEM, V131, P516, DOI 10.1016/j.snb.2007.12.053
   Shiva S, 2007, CIRC RES, V100, P654, DOI 10.1161/01.RES.0000260171.52224.6b
   Shiva S, 2009, BASIC RES CARDIOL, V104, P113, DOI 10.1007/s00395-009-0009-3
   Shiwani S., 2010, INT J COMP APPL, V6, P21
   Sruti S., 2010, NITRIC OXIDE, V22, P64
   Strehlitz B, 1996, ANAL CHEM, V68, P807, DOI 10.1021/ac950692n
   Tian T, 2016, LAB CHIP, V16, P1139, DOI 10.1039/c5lc01562f
   Turer AT, 2010, AM J CARDIOL, V106, P360, DOI 10.1016/j.amjcard.2010.03.032
   Wang J, 2000, ANAL ELECTROCHEMISTR
   Zhang LY, 2009, BIOPROC BIOSYST ENG, V32, P485, DOI 10.1007/s00449-008-0268-7
   Zhang ZQ, 2009, BIOSENS BIOELECTRON, V24, P1574, DOI 10.1016/j.bios.2008.08.010
   Zhang ZL, 1998, NATURE, V392, P677, DOI 10.1038/33612
NR 62
TC 27
Z9 27
U1 2
U2 115
PU ELSEVIER ADVANCED TECHNOLOGY
PI OXFORD
PA OXFORD FULFILLMENT CENTRE THE BOULEVARD, LANGFORD LANE, KIDLINGTON,
   OXFORD OX5 1GB, OXON, ENGLAND
SN 0956-5663
EI 1873-4235
J9 BIOSENS BIOELECTRON
JI Biosens. Bioelectron.
PD APR 15
PY 2017
VL 90
BP 410
EP 417
DI 10.1016/j.bios.2016.10.039
PG 8
WC Biophysics; Biotechnology & Applied Microbiology; Chemistry, Analytical;
   Electrochemistry; Nanoscience & Nanotechnology
WE Science Citation Index Expanded (SCI-EXPANDED)
SC Biophysics; Biotechnology & Applied Microbiology; Chemistry;
   Electrochemistry; Science & Technology - Other Topics
GA EI8OW
UT WOS:000392768000055
PM 27836596
DA 2023-06-30
ER

PT J
AU Zhang, L
   Chen, Q
   Han, XR
   Zhang, Q
AF Zhang, Li
   Chen, Qun
   Han, Xinru
   Zhang, Qian
TI MnO2 Nanoparticles and Carbon Nanofibers Nanocomposites with High
   Sensing Performance Toward Glucose
SO JOURNAL OF CLUSTER SCIENCE
LA English
DT Article
DE MnO2-CNFs nanocomposites; Hydrogen peroxide; Glucose oxidase; Glucose
ID HYDROGEN-PEROXIDE; ELECTROCHEMICAL DETECTION; MODIFIED ELECTRODE;
   CATALYTIC-ACTIVITY; BIOSENSOR; GRAPHENE; OXIDASE; NADH; SUPERCAPACITORS;
   REDUCTION
AB By combining the advantages of manganese dioxide nanoparticles (MnO2 NPs) and carbon nanofibers (CNFs), a biosensing electrode surface as a high-performance enzyme biosensor is designed in this work. MnO2 NPs and CNFs nanocomposites (MnO2-CNFs) were prepared by using a simple hydrothermal method and then were characterized by scanning electron microscopy, powder X-ray diffraction, fourier transform infrared spectroscopy, energy dispersive spectrometry and electrochemisty. The results showed that MnO2 NPs are uniformly attached to the surface of CNFs. Meanwhile, the MnO2-CNFs nanocomposites as a supporting matrix can provide an efficient and advantageous platform for electrochemical sensing applications. On the basis of the improved sensitivity of MnO2-CNFs modified electrode toward H2O2 at low overpotential, a MnO2-CNFs based glucose biosensor was fabricated by monitoring H2O2 produced by an enzymatic reaction between glucose oxidase and glucose. The constructed biosensor exhibited a linear calibration graph for glucose in a concentration range of 0.08-4.6 mM and a low detection limit of 0.015 mM. In addition, the biosensor showed other excellent characteristics, such as high sensitivity and selectivity, short response time, and the relative low apparent Michaelis-Menten constant. Analysis of human urine spiked with glucose at different concentration levels yielded recoveries between 101.0 and 104.8%.
C1 [Zhang, Li; Chen, Qun; Han, Xinru; Zhang, Qian] Anhui Normal Univ, Anhui Lab Mol Based Mat, Minist Educ, Coll Chem & Mat Sci,Key Lab Funct Mol Solids, Wuhu 241000, Peoples R China.
C3 Anhui Normal University
RP Zhang, L (通讯作者)，Anhui Normal Univ, Anhui Lab Mol Based Mat, Minist Educ, Coll Chem & Mat Sci,Key Lab Funct Mol Solids, Wuhu 241000, Peoples R China.
EM lizhang3@mail.ahnu.edu.cn
RI Chen, Qun/HGD-0868-2022
FU National Natural Science Foundation of China [21001004]; Natural Science
   Foundation of the Anhui Higher Education Institutions [KJ2016A277];
   Innovation Funds of Anhui Normal University [741606]; Anhui Normal
   University [2018XJJ-751862]; Key Laboratory of Functional Molecular
   Solids, Ministry of Education [16005]; Anhui Laboratory of
   Molecule-Based Materials [16005]; Training Programs of Innovation and
   Entrepreneurship for Undergraduates [201610370471]
FX The authors thank the National Natural Science Foundation of China
   (21001004), the Natural Science Foundation of the Anhui Higher Education
   Institutions (Grant No. KJ2016A277), the Innovation Funds of Anhui
   Normal University (Grant 741606), Ph.D. Research Startup Funds of Anhui
   Normal University (2018XJJ-751862), the Key Laboratory of Functional
   Molecular Solids, Ministry of Education and Anhui Laboratory of
   Molecule-Based Materials (16005) and the Training Programs of Innovation
   and Entrepreneurship for Undergraduates (201610370471).
CR Akkaya B, 2018, ACS SUSTAIN CHEM ENG, V6, P3805, DOI 10.1021/acssuschemeng.7b04164
   Ananth MV, 1998, J POWER SOURCES, V75, P278, DOI 10.1016/S0378-7753(98)00100-1
   Arvinte A, 2007, ELECTROANAL, V19, P1455, DOI 10.1002/elan.200703879
   Bai YH, 2007, ELECTROCHEM COMMUN, V9, P2611, DOI 10.1016/j.elecom.2007.08.013
   Bao QL, 2008, J PHYS CHEM C, V112, P3612, DOI 10.1021/jp710420k
   Chalupniak A, 2017, ACS APPL MATER INTER, V9, P44766, DOI 10.1021/acsami.7b12368
   Cheng FY, 2006, INORG CHEM, V45, P2038, DOI 10.1021/ic051715b
   Dontsova EA, 2011, SENSOR ACTUAT B-CHEM, V159, P261, DOI 10.1016/j.snb.2011.07.001
   Gong KP, 2007, J PHYS CHEM C, V111, P1882, DOI 10.1021/jp0628636
   GREGG BA, 1990, ANAL CHEM, V62, P258, DOI 10.1021/ac00202a007
   Guo QH, 2014, ANAL CHEM, V86, P5898, DOI 10.1021/ac500811j
   Han L, 2016, ACS APPL MATER INTER, V8, P13768, DOI 10.1021/acsami.6b03266
   Hao C, 2007, ANAL CHEM, V79, P4442, DOI 10.1021/ac062344z
   Hocevar SB, 2004, ELECTROANAL, V16, P1711, DOI 10.1002/elan.200303019
   Huang JS, 2008, ADV FUNCT MATER, V18, P441, DOI 10.1002/adfm.200700729
   Jana S, 2007, J PHYS CHEM C, V111, P16272, DOI 10.1021/jp074803l
   KAMIN RA, 1980, ANAL CHEM, V52, P1198, DOI 10.1021/ac50058a010
   Kubota S, 2005, J PHYS CHEM B, V109, P23170, DOI 10.1021/jp053565w
   Li YL, 2010, ELECTROCHIM ACTA, V55, P5123, DOI 10.1016/j.electacta.2010.04.017
   Li ZZ, 2007, ANAL CHIM ACTA, V597, P238, DOI 10.1016/j.aca.2007.06.046
   Lin YH, 2005, ELECTROCHEM COMMUN, V7, P166, DOI 10.1016/j.elecom.2004.12.005
   Liu Y, 2005, BIOSENS BIOELECTRON, V21, P984, DOI 10.1016/j.bios.2005.03.003
   Liu Y, 2008, ELECTROCHEM COMMUN, V10, P1431, DOI 10.1016/j.elecom.2008.07.020
   Liu Y, 2008, ELECTROANAL, V20, P1708, DOI 10.1002/elan.200804242
   Lu XB, 2008, BIOSENS BIOELECTRON, V23, P1236, DOI 10.1016/j.bios.2007.11.006
   Paleo AJ, 2018, ENERGY STORAGE MATER, V12, P204, DOI 10.1016/j.ensm.2017.12.013
   Shan CS, 2009, ANAL CHEM, V81, P2378, DOI 10.1021/ac802193c
   Yao SJ, 2006, APPL CLAY SCI, V33, P35, DOI 10.1016/j.clay.2006.03.006
   Song W, 2011, BIOSENS BIOELECTRON, V26, P3181, DOI 10.1016/j.bios.2010.12.022
   Sun M, 2013, CRYSTENGCOMM, V15, P7010, DOI 10.1039/c3ce40603b
   Tang YF, 2009, J AM CHEM SOC, V131, P13200, DOI 10.1021/ja904595t
   Tian W, 2011, J HAZARD MATER, V188, P105, DOI 10.1016/j.jhazmat.2011.01.078
   Vamakaki V, 2007, SENSOR ACTUAT B-CHEM, V126, P193, DOI 10.1016/j.snb.2006.11.042
   Vamvakaki V, 2008, ANAL CHEM, V80, P5970, DOI 10.1021/ac800614j
   Vamvakaki V, 2006, ANAL CHEM, V78, P5538, DOI 10.1021/ac060551t
   Wang AJ, 2011, MICROCHIM ACTA, V175, P31, DOI 10.1007/s00604-011-0650-z
   Wang T, 2008, TALANTA, V75, P455, DOI 10.1016/j.talanta.2007.11.033
   Wu L, 2007, BIOSENS BIOELECTRON, V23, P479, DOI 10.1016/j.bios.2007.06.009
   Wu LN, 2007, ANALYST, V132, P406, DOI 10.1039/b701933e
   Wu LN, 2007, ANAL CHEM, V79, P453, DOI 10.1021/ac061282+
   Xu B, 2010, ANAL CHIM ACTA, V674, P20, DOI 10.1016/j.aca.2010.06.004
   Xu GB, 2008, BIOSENS BIOELECTRON, V1887, P23
   Xu XA, 2010, ACS NANO, V4, P4292, DOI 10.1021/nn1010057
   Yang HF, 2004, J PHYS CHEM B, V108, P17320, DOI 10.1021/jp046948n
   Yang Y, 2016, ELECTROCHIM ACTA, V211, P524, DOI 10.1016/j.electacta.2016.06.012
   Zeng Z, 2017, ELECTROCHIM ACTA, V256, P232, DOI 10.1016/j.electacta.2017.10.057
   Zeng Z, 2017, J POWER SOURCES, V358, P22, DOI 10.1016/j.jpowsour.2017.05.008
   Zhang L, 2013, MICROCHIM ACTA, V180, P627, DOI 10.1007/s00604-013-0968-9
   Zheng WD, 2017, J PHYS CHEM C, V121, P18635, DOI 10.1021/acs.jpcc.7b05353
   Zhi MJ, 2012, J POWER SOURCES, V208, P345, DOI 10.1016/j.jpowsour.2012.02.048
   Zhu JY, 2012, ACS APPL MATER INTER, V4, P1770, DOI 10.1021/am3000165
NR 51
TC 6
Z9 6
U1 4
U2 69
PU SPRINGER/PLENUM PUBLISHERS
PI NEW YORK
PA 233 SPRING ST, NEW YORK, NY 10013 USA
SN 1040-7278
EI 1572-8862
J9 J CLUST SCI
JI J. Clust. Sci.
PD NOV
PY 2018
VL 29
IS 6
BP 1089
EP 1098
DI 10.1007/s10876-018-1421-3
PG 10
WC Chemistry, Inorganic & Nuclear
WE Science Citation Index Expanded (SCI-EXPANDED)
SC Chemistry
GA GW2HU
UT WOS:000446704800020
DA 2023-06-30
ER

PT J
AU Ensafi, AA
   Farfani, NK
   Amini, M
   Rezaei, B
AF Ensafi, Ali A.
   Farfani, Nahid Khademi
   Amini, Maryam
   Rezaei, B.
TI Developing a sensitive DNA biosensor for the detection of flutamide
   using electrochemical method
SO JOURNAL OF THE IRANIAN CHEMICAL SOCIETY
LA English
DT Article
DE DNA biosensor; Flutamide; Reduced graphene oxide-modified screen-printed
   electrode; Differential pulse voltammetry
ID PROSTATE-CANCER; NANOPARTICLES; ANTIANDROGEN; ACID
AB An uncomplicated method was applied to fabricate a novel electrochemical DNA biosensor for the determination of flutamide. This biosensor was composed of pretreated screen-printed electrode (SPE) that was modified with reduced graphene oxide (rGO) and decorated with ds-DNA. This biosensor was applied via the interaction of small molecules such as flutamide with the DNA. The interaction of salmon sperm ds-DNA with flutamide on the surface of ds-DNA-modified rGO-SPE (ds-DNA/rGO/SPE) was examined. The oxidation currents of guanine and adenine were used as probes in order to peruse the resulting interaction. Through the interaction of flutamide with the DNA, the oxidation currents of guanine and adenine declined at the ds-DNA/rGO/SPE, using differential pulse voltammetry (DPV). There was a linear dependence of the adenine oxidation currents and the flutamide concentration in the range of 0.0025-0.075 and 0.075-7.50 nmol L-1, with a limit of detection 1.5 pmol L-1. The relative standard deviations (RSD) for five replicate measurements of 0.05 and 5.0 nmol L-1 flutamide were obtained as 4.5 and 3.5%, using the adenine signal. This method was successfully applied to determine the trace amount of flutamide in real samples.
C1 [Ensafi, Ali A.; Farfani, Nahid Khademi; Amini, Maryam; Rezaei, B.] Isfahan Univ Technol, Dept Chem, Esfahan 8415683111, Iran.
C3 Isfahan University of Technology
RP Ensafi, AA (通讯作者)，Isfahan Univ Technol, Dept Chem, Esfahan 8415683111, Iran.
EM Ensafi@cc.iut.ac.ir
RI REZAEI, BEHZAD/AAE-2258-2019; Ensafi, Ali A./AAC-9741-2020; Ghiasvand,
   Alireza/D-8380-2017; Ensafi, Ali A./G-1475-2017
OI REZAEI, BEHZAD/0000-0003-0055-0486; Ensafi, Ali A./0000-0002-1193-4090;
   Ghiasvand, Alireza/0000-0002-4570-7988; Ensafi, Ali
   A./0000-0002-1193-4090
FU National Science Foundation; National Elites Foundation of Iran
FX The authors wish to thank the National Science Foundation and National
   Elites Foundation of Iran for their support.
CR Agus DB, 1999, J NATL CANCER I, V91, P1869, DOI 10.1093/jnci/91.21.1869
   Benvidi A, 2016, J IRAN CHEM SOC, V13, P2135, DOI 10.1007/s13738-016-0931-x
   Brahman PK, 2012, COLLOID SURFACE A, V396, P8, DOI 10.1016/j.colsurfa.2011.12.015
   BROGDEN RN, 1989, DRUGS, V38, P185, DOI 10.2165/00003495-198938020-00003
   Chiniforoshan H, 2015, APPL SURF SCI, V347, P315, DOI 10.1016/j.apsusc.2015.04.062
   Ensafi AA, 2016, BIOELECTROCHEMISTRY, V111, P15, DOI 10.1016/j.bioelechem.2016.04.008
   Ensafi AA, 2016, J IRAN CHEM SOC, V13, P19, DOI 10.1007/s13738-015-0707-8
   GOLDSPIEL BR, 1990, DICP ANN PHARMAC, V24, P616, DOI 10.1177/106002809002400612
   Han L, 2016, SCI REP-UK, V6, DOI 10.1038/srep22199
   Heydari-Bafrooei E, 2016, BIOSENS BIOELECTRON, V85, P828, DOI 10.1016/j.bios.2016.06.012
   Mashhadizadeh MH, 2015, J IRAN CHEM SOC, V12, P1747, DOI 10.1007/s13738-015-0649-1
   Mundinamani S.P., 2014, J APPL CHEM, V7, P45, DOI DOI 10.9790/5736-07924552
   NERI RO, 1972, INVEST UROL, V10, P123
   Niopas I, 2001, J CHROMATOGR B, V759, P179, DOI 10.1016/S0378-4347(01)00204-3
   Osol A., 1996, REMINGTONS PHARM SCI
   Ozcan A, 2010, BIOSENS BIOELECTRON, V25, P2497, DOI 10.1016/j.bios.2010.04.020
   Sane R.T., 1993, INDIAN DRUGS, V30, P147
   Sattarahmady N, 2015, J IRAN CHEM SOC, V12, P1569, DOI 10.1007/s13738-015-0629-5
   SNYCERSKI A, 1989, J PHARMACEUT BIOMED, V7, P1513, DOI 10.1016/0731-7085(89)80159-1
   Subba Reddy GV, 2011, J CLIN MED RES, P35, DOI 10.5897/JCMR.9000020
   Temerk Y., 2014, J ELECTROANAL CHEM, V10, P1
   Xue D, 2007, J AM CHEM SOC, V129, P1854, DOI 10.1021/ja067339r
   Zarapkar S.S., 1996, INDIAN DRUGS, V33, P193
NR 23
TC 12
Z9 12
U1 1
U2 9
PU SPRINGER
PI NEW YORK
PA 233 SPRING ST, NEW YORK, NY 10013 USA
SN 1735-207X
EI 1735-2428
J9 J IRAN CHEM SOC
JI J. Iran Chem. Soc.
PD JUN
PY 2017
VL 14
IS 6
BP 1325
EP 1334
DI 10.1007/s13738-017-1083-3
PG 10
WC Chemistry, Multidisciplinary
WE Science Citation Index Expanded (SCI-EXPANDED)
SC Chemistry
GA EU6RO
UT WOS:000401161700020
DA 2023-06-30
ER

PT J
AU Mallick, S
   Singh, KR
   Nayak, V
   Singh, J
   Singh, RP
AF Mallick, Sadhucharan
   Singh, Kshitij R. B.
   Nayak, Vanya
   Singh, Jay
   Singh, Ravindra Pratap
TI Potentialities of core@shell nanomaterials for biosensor technologies
SO MATERIALS LETTERS
LA English
DT Article
DE Nanocomposite; Core-shell; Electrochemical Biosensor; Analytes; Aptamer;
   Glucose Sensor; Device; DNA Sensor
ID NANOCOMPOSITE
AB This featured article is based on the author's experience and personal overview of the synthesis, characterization, high performances and ultra-responsive utilization of core@shell nanomaterials (CSNs) in the biosensing field. Over the last few years, biosensor-related research using CSNs has progressed significantly, but, recently, CSNs with specific shape and size-tunable dependent physical and chemical properties have been found to be utilized for fabrication of chemosensors and biosensors with substantial attention. Following that, nano and microsensors made from stable, susceptible CSNs are used in diagnostics, enzymatic glucose determination, electrochemical DNA biosensors to detect pathogenic bacteria, and integrated wearable healthcare electronics as sensors. Nowadays, the utilization of plasmonic CSNs as probes for the colorimetric detection of various analytes and antibody conjugated CSNs for naked-eye immunosensing have also received considerable importance. Hence, this featured article compiles the up-to-date data of the state-of-the-art development on CSNs based biosensors and discusses their future aspects and challenges.
C1 [Mallick, Sadhucharan] Indira Gandhi Natl Tribal Univ, Fac Sci, Dept Chem, Amarkantak 484886, Madhya Pradesh, India.
   [Singh, Kshitij R. B.] Govt VYTPG Autonomous Coll, Dept Chem, Durg 491001, Chhattisgarh, India.
   [Nayak, Vanya; Singh, Ravindra Pratap] Indira Gandhi Natl Tribal Univ, Fac Sci, Dept Biotechnol, Amarkantak 484886, Madhya Pradesh, India.
   [Singh, Jay] Banaras Hindu Univ, Inst Sci, Dept Chem, Varanasi 221005, Uttar Pradesh, India.
C3 Indira Gandhi National Tribal University; Govt. Vishwanath Yadav Tamskar
   P.G. Autonomous College; Indira Gandhi National Tribal University;
   Banaras Hindu University (BHU)
RP Singh, RP (通讯作者)，Indira Gandhi Natl Tribal Univ, Fac Sci, Dept Biotechnol, Amarkantak 484886, Madhya Pradesh, India.; Singh, J (通讯作者)，Banaras Hindu Univ, Inst Sci, Dept Chem, Varanasi 221005, Uttar Pradesh, India.
EM jaysingh.chem@bhu.ac.in; rpsnpl69@gmail.com
RI Singh, Ravindra Pratap/G-3805-2010; Singh, Jay/AAD-5372-2022; Singh,
   Kshitij RB/AAX-9616-2020
OI Singh, Ravindra Pratap/0000-0002-6790-4261; Singh,
   Jay/0000-0002-3793-0450; Singh, Kshitij RB/0000-0002-7846-0010; Mallick,
   Sadhucharan/0000-0003-4970-452X; Nayak, Vanya/0000-0002-2180-8012
FU DST-INSPIRE faculty Fellowship; BHU (IoE grant); UGC New Delhi; Hon'ble
   Vice-chancellor, Indira Gandhi National Tribal University, Amarkantak,
   M.P., India
FX K.R.B.S. is thankful to Professor A.K. Singh and Principal, Govt. V. Y.
   T. PG. Autonomous College, Durg, Chhattisgarh, India, for providing
   constant support and guidance throughout this work. J.S. expresses their
   gratitude for the DST-INSPIRE faculty Fellowship, BHU (IoE grant), and
   UGC New Delhi to provide financial support. Finally, R.P.S., S.M., and
   V. N. are thankful to Hon'ble Vice-chancellor, Indira Gandhi National
   Tribal University, Amarkantak, M.P., India, for providing financial
   assistance to work smoothly and diligently.
CR Adhikary RR, 2021, BIOSENS BIOELECTRON, V184, DOI 10.1016/j.bios.2021.113244
   CLARK LC, 1962, ANN NY ACAD SCI, V102, P29, DOI 10.1111/j.1749-6632.1962.tb13623.x
   Gupta AK, 2020, ECS J SOLID STATE SC, V9, DOI 10.1149/2162-8777/aba7fa
   Gupta AK, 2020, SENSOR ACTUAT B-CHEM, V307, DOI 10.1016/j.snb.2019.127597
   Gupta AK, 2019, SENSOR ACTUAT B-CHEM, V290, P100, DOI 10.1016/j.snb.2019.03.020
   He ZY, 2020, NANOMATERIALS-BASEL, V10, DOI 10.3390/nano10122364
   Li K, 2011, TALANTA, V84, P607, DOI 10.1016/j.talanta.2010.12.042
   Li YR, 2016, SENSOR ACTUAT B-CHEM, V228, P366, DOI 10.1016/j.snb.2016.01.022
   Loiseau A, 2019, ACS APPL MATER INTER, V11, P46462, DOI 10.1021/acsami.9b14980
   Lu L, 2014, ACS APPL MATER INTER, V6, P1944, DOI 10.1021/am4049942
   Mallick S, 2015, RSC ADV, V5, P12268, DOI 10.1039/c4ra12770f
   Nguyet NT, 2019, MAT SCI ENG C-MATER, V96, P790, DOI 10.1016/j.msec.2018.11.059
   Singh J, 2012, PROCESS BIOCHEM, V47, P2189, DOI 10.1016/j.procbio.2012.08.012
   Singh KR, 2021, MATER LETT, V304, DOI 10.1016/j.matlet.2021.130614
   Singh R., 2016, J THERM SCI ENG APPL, V8, P1, DOI DOI 10.4172/1948-593X.1000E143
   Teymourian H, 2020, CHEM SOC REV, V49, P7671, DOI 10.1039/d0cs00304b
   Thevenot DR, 2001, BIOSENS BIOELECTRON, V16, P121, DOI [10.1016/S0956-5663(01)00115-4, 10.1081/AL-100103209]
   Turner APF, 2013, CHEM SOC REV, V42, P3184, DOI 10.1039/c3cs35528d
   Wu L, 2012, BIOSENS BIOELECTRON, V38, P94, DOI 10.1016/j.bios.2012.05.005
   Xiong W, 2019, NANO ENERGY, V66, DOI 10.1016/j.nanoen.2019.104149
   Yang R, 2021, SIGNAL TRANSDUCT TAR, V6, DOI 10.1038/s41392-021-00634-z
   Yang ZP, 2014, BIOSENS BIOELECTRON, V51, P268, DOI 10.1016/j.bios.2013.07.054
   Zhou X, 2015, MAT SCI ENG C-MATER, V49, P579, DOI 10.1016/j.msec.2015.01.063
NR 23
TC 14
Z9 14
U1 3
U2 24
PU ELSEVIER
PI AMSTERDAM
PA RADARWEG 29, 1043 NX AMSTERDAM, NETHERLANDS
SN 0167-577X
EI 1873-4979
J9 MATER LETT
JI Mater. Lett.
PD JAN 1
PY 2022
VL 306
AR 130912
DI 10.1016/j.matlet.2021.130912
EA SEP 2021
PG 5
WC Materials Science, Multidisciplinary; Physics, Applied
WE Science Citation Index Expanded (SCI-EXPANDED)
SC Materials Science; Physics
GA WE7GE
UT WOS:000705788400004
DA 2023-06-30
ER

PT J
AU Mi, F
   Guan, M
   Hu, CM
   Peng, F
   Sun, SJ
   Wang, XM
AF Mi, Fang
   Guan, Ming
   Hu, Cunming
   Peng, Fei
   Sun, Shijiao
   Wang, Xiaomei
TI Application of lectin-based biosensor technology in the detection of
   foodborne pathogenic bacteria: a review
SO ANALYST
LA English
DT Review
ID LABEL-FREE DETECTION; CRYSTAL MICROBALANCE BIOSENSOR; IMMUNOMAGNETIC
   SEPARATION; RAPID DETECTION; ESCHERICHIA-COLI; ELECTROCHEMICAL
   BIOSENSOR; SALMONELLA-ENTERITIDIS; GOLD NANOPARTICLES; SERS;
   CARBOHYDRATE
AB Foodborne diseases caused by pathogenic bacteria pose a serious threat to human health. Early and rapid detection of foodborne pathogens is urgently needed. The use of biosensors to identify and detect pathogenic bacteria has attracted ample attention because of their high sensitivity, near real-time quantification without enrichment, on-site detection, simple operation, and so on. As a promising alternative recognition element in biosensors, lectins have been widely studied in bacterial detection because of their high stability and low cost. In this review, we highlight the progress of lectin-based pathogen detection methods, including various electrochemical methods, optical methods and quartz crystal microbalance methods, as well as lectin based microfluidic methods. The interaction mechanism between lectins and bacterial recognition site-sugars is also studied. Finally, the future prospects and challenges in the development of lectin-based biosensors are discussed.
C1 [Mi, Fang; Guan, Ming; Hu, Cunming; Peng, Fei; Sun, Shijiao; Wang, Xiaomei] Xinjiang Normal Univ, Coll Chem & Chem Engn, Urumqi 830017, Peoples R China.
   [Mi, Fang] Xinjiang Bingtuan Xingxin Vocat & Tech Coll, Dept Cuisine & Tourism, Urumqi 830074, Peoples R China.
C3 Xinjiang Normal University
RP Guan, M (通讯作者)，Xinjiang Normal Univ, Coll Chem & Chem Engn, Urumqi 830017, Peoples R China.
EM 635880760@qq.com
RI Liu, Jian/IQS-8197-2023; wang, xiao/HZI-9156-2023
OI Mi, Fang/0000-0001-8579-1128; Hu, Cunming/0000-0001-6554-9369; Sun,
   Shijiao/0000-0001-8380-1070
FU Xinjiang Uygur Autonomous region Natural Science Foundation Project
   [2019D01A69]; Xinjiang Uygur Autonomous region University Scientific
   Research Program Key Project [XJEDU20191019]; Scientific Research and
   Development Project of Xinjiang Normal University [XJNUZX202003];
   Doctoral Research and Innovation Program of Xinjiang Normal University
   [XJ107622007]; National Natural Science Foundation of China [22064016]
FX This work was supported by Xinjiang Uygur Autonomous region Natural
   Science Foundation Project (2019D01A69), Xinjiang Uygur Autonomous
   region University Scientific Research Program Key Project
   (XJEDU20191019), the Scientific Research and Development Project of
   Xinjiang Normal University (XJNUZX202003), the Doctoral Research and
   Innovation Program of Xinjiang Normal University (XJ107622007), and the
   National Natural Science Foundation of China (22064016).
CR Abdou M A, 1982, Med Lab (Stuttg), V35, P123
   Acharya G, 2006, J AM CHEM SOC, V128, P3862, DOI 10.1021/ja057490l
   Arora A, 2018, IEEE 5TH INTERNATIONAL SYMPOSIUM ON EMERGING TRENDS AND TECHNOLOGIES IN LIBRARIES AND INFORMATION SERVICES (ETTLIS 2018), P263
   Bergwerff A. A., 2019, J AOAC INT, P3
   Bhunia AK, 2014, FUTURE MICROBIOL, V9, P935, DOI [10.2217/fmb.14.61, 10.2217/FMB.14.61]
   Bishnoi SW, 2011, ANAL CHEM, V83, P4053, DOI 10.1021/ac103195e
   Bonanni A, 2011, PHYS CHEM CHEM PHYS, V13, P4980, DOI 10.1039/c0cp01209b
   Boticas I, 2019, SN APPL SCI, V1, DOI 10.1007/s42452-019-1423-2
   BRIGMON RL, 1992, J IMMUNOL METHODS, V152, P135, DOI 10.1016/0022-1759(92)90096-C
   Bull SD, 2013, ACCOUNTS CHEM RES, V46, P312, DOI 10.1021/ar300130w
   Byun KM, 2010, J OPT SOC KOREA, V14, P65, DOI 10.3807/JOSK.2010.14.2.065
   Cesewski E, 2020, BIOSENS BIOELECTRON, V159, DOI 10.1016/j.bios.2020.112214
   Cheng MS, 2013, BIOSENS BIOELECTRON, V47, P340, DOI 10.1016/j.bios.2013.03.050
   ChunHu Y., 2008, MICROBIOLOGY, V35, P1845
   Craig D, 2014, ANAL CHEM, V86, P4775, DOI 10.1021/ac4038762
   CUDJOE KS, 1995, INT J FOOD MICROBIOL, V27, P11, DOI 10.1016/0168-1605(94)00134-R
   da Silva JSL, 2014, COLLOID SURFACE B, V117, P549, DOI 10.1016/j.colsurfb.2013.12.057
   Dai Z, 2006, J AM CHEM SOC, V128, P10018, DOI 10.1021/ja063565p
   Dan XL, 2016, MED RES REV, V36, P221, DOI 10.1002/med.21363
   Dechtrirat D, 2014, BIOSENS BIOELECTRON, V58, P1, DOI 10.1016/j.bios.2014.02.028
   Dougan JA, 2012, ANALYST, V137, P545, DOI 10.1039/c2an15979a
   Dudak Fahriye Ceyda, 2009, Biotechnology Journal, V4, P1003, DOI 10.1002/biot.200800316
   Elahi N, 2019, MAT SCI ENG C-MATER, V105, DOI 10.1016/j.msec.2019.110113
   Ellis DI, 2012, CHEM SOC REV, V41, P5706, DOI 10.1039/c2cs35138b
   Ertl P, 2001, ANAL CHEM, V73, P4241, DOI 10.1021/ac010324l
   Fan Y. H., 2005, MICROBIOLOGY, V32, P102
   Fernandez MD, 2005, J AM CHEM SOC, V127, P7379, DOI 10.1021/ja051020+
   Frank C, 2011, NEW ENGL J MED, V365, P1771, DOI 10.1056/NEJMoa1106483
   Fredricks DN, 2007, J CLIN MICROBIOL, V45, P3270, DOI 10.1128/JCM.01272-07
   Frew J. E., 2010, ANAL CHEM, V39, P1747
   Fu Z, 2005, INT J FOOD MICROBIOL, V99, P47, DOI 10.1016/j.ijfoodmicro.2004.07.013
   Gamella M, 2009, TALANTA, V78, P1303, DOI 10.1016/j.talanta.2009.01.059
   GOLDSTEIN IJ, 1980, NATURE, V285, P66, DOI 10.1038/285066b0
   Gupta G, 2010, OMICS, V14, P419, DOI 10.1089/omi.2009.0150
   Han W. Y., 1986, J VET U, V4, P444
   Harper MM, 2013, PHYS CHEM CHEM PHYS, V15, P5312, DOI 10.1039/c2cp43859c
   Higgins JA, 2003, BIOSENS BIOELECTRON, V18, P1115, DOI 10.1016/S0956-5663(02)00252-X
   Hochel I, 2004, FOLIA MICROBIOL, V49, P579, DOI 10.1007/BF02931537
   Homola J., 2007, METHOD MOL BIOL, V276, P63
   Hone DC, 2003, LANGMUIR, V19, P7141, DOI 10.1021/la034358v
   Hushegyi A, 2014, ANAL METHODS-UK, V6, P6610, DOI 10.1039/c4ay00692e
   Jarvis RM, 2008, CHEM SOC REV, V37, P931, DOI 10.1039/b705973f
   Jiang K., 2013, FOOD SCI, V34, P192
   Jiang K., 2015, FOOD MACH, V31, P92
   Joung CK, 2013, BIOSENS BIOELECTRON, V44, P210, DOI 10.1016/j.bios.2013.01.024
   Kearns H, 2017, ANAL CHEM, V89, P12666, DOI 10.1021/acs.analchem.7b02653
   Klukova L, 2014, ANAL METHODS-UK, V6, P4922, DOI 10.1039/c4ay00495g
   Kodama CS, 2014, GENET MOL RES, V13, P1304, DOI 10.4238/2014.February.28.2
   Kowalczyk A, 2019, BIOSENS BIOELECTRON, V132, P326, DOI 10.1016/j.bios.2019.03.019
   KRYSINSKI EP, 1977, APPL ENVIRON MICROB, V33, P947, DOI 10.1128/AEM.33.4.947-954.1977
   Kwakye S, 2003, ANAL BIOANAL CHEM, V376, P1062, DOI 10.1007/s00216-003-2063-2
   La Belle JT, 2007, ANAL CHEM, V79, P6959, DOI 10.1021/ac070651e
   Laczka O, 2011, BIOSENS BIOELECTRON, V26, P3633, DOI 10.1016/j.bios.2011.02.019
   Laing S, 2016, CHEM SOC REV, V45, P1901, DOI 10.1039/c5cs00644a
   Lan LY, 2017, BIOSENS BIOELECTRON, V91, P504, DOI 10.1016/j.bios.2017.01.007
   Lau HY, 2017, SCI REP-UK, V7, DOI 10.1038/srep38896
   Lazcka O, 2007, BIOSENS BIOELECTRON, V22, P1205, DOI 10.1016/j.bios.2006.06.036
   Lebed K, 2006, J COLLOID INTERF SCI, V299, P41, DOI 10.1016/j.jcis.2006.01.053
   Lee KJ, 2018, ANALYST, V143, P332, DOI 10.1039/c7an01384a
   Li F, 2011, BIOSENS BIOELECTRON, V26, P2489, DOI 10.1016/j.bios.2010.10.040
   Li HH, 2017, BIOSENS BIOELECTRON, V92, P192, DOI 10.1016/j.bios.2017.02.009
   Li X. Q., 2005, CHINA PUBLIC HLTH, V12, P1437
   Li ZM, 2015, SENSORS-BASEL, V15, P19212, DOI 10.3390/s150819212
   LIEDBERG B, 1995, BIOSENS BIOELECTRON, V10, pR1, DOI 10.1016/0956-5663(95)96965-2
   Liu MJ, 2019, MICROMACHINES-BASEL, V10, DOI 10.3390/mi10010020
   Lu L, 2013, BIOSENS BIOELECTRON, V42, P492, DOI 10.1016/j.bios.2012.10.060
   Ma F, 2015, ANAL CHEM, V87, P4385, DOI 10.1021/acs.analchem.5b00165
   Ma F, 2015, ANAL CHEM, V87, P1560, DOI 10.1021/ac502712q
   Mahalingam A, 2011, MOL PHARMACEUT, V8, P2465, DOI 10.1021/mp2002957
   Manning MC, 2010, PHARM RES-DORDR, V27, P544, DOI 10.1007/s11095-009-0045-6
   Mao XL, 2004, ANAL CHEM, V76, P6941, DOI 10.1021/ac049270g
   Marx KA, 2007, ANAL BIOCHEM, V361, P77, DOI 10.1016/j.ab.2006.09.023
   Mikaelyan MV, 2017, ANAL CHIM ACTA, V981, P80, DOI 10.1016/j.aca.2017.05.022
   MINNICH SA, 1982, APPL ENVIRON MICROB, V43, P877, DOI 10.1128/AEM.43.4.877-893.1982
   Muniandy S, 2019, CRIT REV ANAL CHEM, V49, P510, DOI 10.1080/10408347.2018.1561243
   Narla SN, 2014, BIOCHEM BIOPH RES CO, V443, P562, DOI 10.1016/j.bbrc.2013.12.006
   Noi K, 2019, ANAL CHEM, V91, P9398, DOI 10.1021/acs.analchem.9b01414
   OFEK I, 1988, INFECT IMMUN, V56, P539, DOI 10.1128/IAI.56.3.539-547.1988
   Oliveira MDL, 2011, J COLLOID INTERF SCI, V362, P194, DOI 10.1016/j.jcis.2011.06.042
   Olszewska A., 2016, J NANOMED NANOTECHNO, V7, P1
   Palecek E, 2015, CHEM REV, V115, P2045, DOI 10.1021/cr500279h
   Pandey C. M., 2019, NANOMATERIALS BIOSEN
   Pourakbari R, 2019, MICROCHIM ACTA, V186, DOI 10.1007/s00604-019-3966-8
   Premasiri WR, 2005, J PHYS CHEM B, V109, P312, DOI 10.1021/jp040442n
   Qi P, 2014, TALANTA, V118, P333, DOI 10.1016/j.talanta.2013.10.040
   Qian Y. K., 2014, CHIN J HLTH LAB TECH, V24, P2014
   Ravindranath SP, 2011, SENSOR ACTUAT B-CHEM, V152, P183, DOI 10.1016/j.snb.2010.12.005
   Safina G, 2008, TALANTA, V77, P468, DOI 10.1016/j.talanta.2008.03.033
   Sanders DAR, 2001, J MOL BIOL, V310, P875, DOI 10.1006/jmbi.2001.4806
   Sato K, 2014, LANGMUIR, V30, P9247, DOI 10.1021/la501750s
   Scallan E, 2011, EMERG INFECT DIS, V17, P16, DOI [10.3201/eid1701.P21101, 10.3201/eid1701.091101p2]
   Seia MA, 2012, SENSOR ACTUAT B-CHEM, V168, P297, DOI 10.1016/j.snb.2012.04.026
   Serra B, 2008, ANAL BIOANAL CHEM, V391, P1853, DOI 10.1007/s00216-008-2141-6
   SHAANAN B, 1991, SCIENCE, V254, P862, DOI 10.1126/science.1948067
   Shen ZH, 2007, ANAL CHEM, V79, P2312, DOI 10.1021/ac061986j
   Simpson J, 2016, NANOSCALE HORIZ, V1, P60, DOI 10.1039/c5nh00036j
   Stein C, 2007, PLOS NEGLECT TROP D, V1, DOI 10.1371/journal.pntd.0000161
   Stephen KE, 2012, ANALYST, V137, P4280, DOI 10.1039/c2an35578g
   Swaminathan CP, 1998, J AM CHEM SOC, V120, P5153, DOI 10.1021/ja9733696
   Taban BM, 2009, J DAIRY SCI, V92, P2382, DOI 10.3168/jds.2008-1537
   Tan H. Q., 2016, POLYM B, V5, P91
   Tang QQ, 2009, SPECTROSC SPECT ANAL, V29, P2614, DOI 10.3964/j.issn.1000-0593(2009)10-2614-05
   Templier V, 2016, TRAC-TREND ANAL CHEM, V79, P71, DOI 10.1016/j.trac.2015.10.015
   Dao TNT, 2018, SENSOR ACTUAT B-CHEM, V262, P588, DOI 10.1016/j.snb.2017.12.190
   Tsugunori N., 2000, NUCLEIC ACIDS RES, P12
   Vaz-Velho M, 2000, J MICROBIOL METH, V40, P147, DOI 10.1016/S0167-7012(00)00118-4
   Velusamy V, 2010, BIOTECHNOL ADV, V28, P232, DOI 10.1016/j.biotechadv.2009.12.004
   Vigneshvar S, 2016, FRONT BIOENG BIOTECH, V4, DOI 10.3389/fbioe.2016.00011
   Wan Y, 2010, BIOSENS BIOELECTRON, V25, P1847, DOI 10.1016/j.bios.2009.12.028
   Wan Y, 2009, TALANTA, V80, P218, DOI 10.1016/j.talanta.2009.06.057
   Wang WQ, 2017, SENSOR ACTUAT B-CHEM, V239, P515, DOI 10.1016/j.snb.2016.08.040
   Wang XL, 1999, J FOOD PROTECT, V62, P717, DOI 10.4315/0362-028X-62.7.717
   Wang YX, 2013, FOOD CHEM, V136, P1303, DOI 10.1016/j.foodchem.2012.09.069
   Wang YX, 2012, SENSORS-BASEL, V12, P3449, DOI 10.3390/s120303449
   Wang YL, 2014, CHEM COMMUN, V50, P2711, DOI 10.1039/c3cc48633h
   Watahiki R, 2014, J MATER CHEM B, V2, P5809, DOI 10.1039/c4tb00676c
   Wen Q., 1995, CHIN J VET SCI, V2, P105
   Xi FN, 2011, J ELECTROANAL CHEM, V656, P252, DOI 10.1016/j.jelechem.2010.10.025
   Xu XH, 2017, SCI REP-UK, V7, DOI 10.1038/s41598-017-01371-6
   Yakovleva ME, 2011, ANAL CHIM ACTA, V694, P1, DOI 10.1016/j.aca.2011.03.014
   Yan B, 2008, WORLD J GASTROENTERO, V14, P776, DOI 10.3748/wjg.14.776
   Yang F. J., 2010, CHIN J FOOD HYG, V22, P389
   Yang HY, 2016, SENSOR ACTUAT B-CHEM, V229, P297, DOI 10.1016/j.snb.2015.08.034
   Yang HY, 2012, BIOSENS BIOELECTRON, V35, P376, DOI 10.1016/j.bios.2012.03.021
   Ye YK, 2019, ANAL CHIM ACTA, V1074, P80, DOI 10.1016/j.aca.2019.05.012
   Yoo SM, 2016, TRENDS BIOTECHNOL, V34, P7, DOI 10.1016/j.tibtech.2015.09.012
   Zeng XQ, 2012, ANAL BIOANAL CHEM, V402, P3161, DOI 10.1007/s00216-011-5594-y
   [张东方 Zhang Dongfang], 2012, [中国公共卫生, China Public Health], V28, P1515
   Zhang Y, 2019, BIOSENS BIOELECTRON, V142, DOI 10.1016/j.bios.2019.111570
   Zheng LB, 2017, TALANTA, V167, P600, DOI 10.1016/j.talanta.2017.03.007
   Zhou JR, 2019, BIOSENS BIOELECTRON, V142, DOI 10.1016/j.bios.2019.111449
NR 131
TC 28
Z9 29
U1 9
U2 128
PU ROYAL SOC CHEMISTRY
PI CAMBRIDGE
PA THOMAS GRAHAM HOUSE, SCIENCE PARK, MILTON RD, CAMBRIDGE CB4 0WF, CAMBS,
   ENGLAND
SN 0003-2654
EI 1364-5528
J9 ANALYST
JI Analyst
PD JAN 21
PY 2021
VL 146
IS 2
BP 429
EP 443
DI 10.1039/d0an01459a
PG 15
WC Chemistry, Analytical
WE Science Citation Index Expanded (SCI-EXPANDED)
SC Chemistry
GA PX3VR
UT WOS:000611287000004
PM 33231246
DA 2023-06-30
ER

PT J
AU Arora, K
   Prabhakar, N
   Chand, S
   Malhotra, BD
AF Arora, Kavita
   Prabhakar, Nirmal
   Chand, Subhash
   Malhotra, B. D.
TI Immobilization of single stranded DNA probe onto polypyrrole-polyvinyl
   sulfonate for application to DNA hybridization biosensor
SO SENSORS AND ACTUATORS B-CHEMICAL
LA English
DT Article
DE DNA biosensor; polypyrrole-polyvinyl sulfonate; biotin-avidin;
   hybridization
ID FREE ELECTROCHEMICAL DETECTION; CHOLESTEROL OXIDASE; METHYLENE-BLUE;
   FILMS; DEHYDROGENASE; RECOGNITION; GEL
AB Electrochemical DNA biosensor based on polypyrrole-polyvinyl sulfonate (PPy-PVS) coated onto Pt disc electrode (similar to 0.03 cm(2)) has been fabricated by immobilizing 25 bases long single stranded probe polydeoxycytidine (dC) using both biotin-avidin binding (indirect immobilization) and carbodiimide coupling (direct immobilization), to detect 25 bases long complementary target sequence polydeoxyguanosine (dG). These DNA immobilized electrodes have been characterized using differential pulse voltarnmetry (DPV), Fourier transform infrared spectroscopy (FT-IR) and scanning electron microscopy (SEM) techniques, respectively. Compared to the indirect method of immobilization, direct immobilization of dC probe results in enhanced detection limit by 2200 times (upto 0.01 fmol) and improved sensitivity by about six times. These DNA electrodes have response time of 30 s and are stable for about 4 months when stored at 4 degrees C. (C) 2007 Elsevier B.V. All rights reserved.
C1 Natl Phys Lab, Biomol Elect & Conducting Polymer Res Grp, New Delhi 110012, India.
   Indian Inst Technol, Dept Biochem Engn & Biotechnol, New Delhi 110012, India.
C3 Council of Scientific & Industrial Research (CSIR) - India; CSIR -
   National Physical Laboratory (NPL); Indian Institute of Technology
   System (IIT System); Indian Institute of Technology (IIT) - Delhi
RP Malhotra, BD (通讯作者)，Natl Phys Lab, Biomol Elect & Conducting Polymer Res Grp, Dr KS Krishnan Marg, New Delhi 110012, India.
EM bansi.malhotra@gmail.com
RI malhotra, bansi d/E-8921-2012
OI malhotra, bansi d/0000-0002-0957-2684
CR Arora K, 2006, BIOSENS BIOELECTRON, V21, P1777, DOI 10.1016/j.bios.2005.09.002
   Arora K, 2006, ANAL CHIM ACTA, V568, P259, DOI 10.1016/j.aca.2006.03.078
   BELANGER D, 1989, J ELECTROANAL CHEM, V274, P143, DOI 10.1016/0022-0728(89)87036-6
   Can M, 2003, ACTA CHIM SLOV, V50, P741
   CASEGREEN SC, 1994, NUCLEIC ACIDS RES, V22, P131, DOI 10.1093/nar/22.2.131
   Chaubey A, 2000, ELECTROCHIM ACTA, V46, P723
   Chiti G, 2001, ANAL CHIM ACTA, V427, P155, DOI 10.1016/S0003-2670(00)00985-5
   DIAZ AF, 1986, HDB CONDUCTING POLYM, V1, P81
   Doong RA, 2005, SENSOR ACTUAT B-CHEM, V111, P323, DOI 10.1016/j.snb.2005.06.065
   Drummond TG, 2003, NAT BIOTECHNOL, V21, P1192, DOI 10.1038/nbt873
   Erdem A, 2000, ANAL CHIM ACTA, V422, P139, DOI 10.1016/S0003-2670(00)01058-8
   Gaikwad PD, 2006, B MATER SCI, V29, P417, DOI 10.1007/BF02704145
   Gambhir A, 2001, APPL BIOCHEM BIOTECH, V96, P249, DOI 10.1385/ABAB:96:1-3:249
   Gau V, 2005, METHODS, V37, P73, DOI 10.1016/j.ymeth.2005.05.008
   Hallik A, 2001, J SOLID STATE ELECTR, V5, P265, DOI 10.1007/s100080000150
   Jiang M, 2001, J ELECTROANAL CHEM, V500, P584, DOI 10.1016/S0022-0728(00)00443-5
   Kanakis CD, 2006, DNA CELL BIOL, V25, P116, DOI 10.1089/dna.2006.25.116
   Kerman K, 2003, ELECTROCHEM COMMUN, V5, P887, DOI 10.1016/j.elecom.2003.08.013
   Kerman K, 2002, ANAL CHIM ACTA, V462, P39, DOI 10.1016/S0003-2670(02)00308-2
   Kros A, 2005, SENSOR ACTUAT B-CHEM, V106, P289, DOI 10.1016/j.snb.2004.08.011
   Kumar A, 2001, J APPL POLYM SCI, V82, P3486, DOI 10.1002/app.2210.abs
   KWON IC, 1991, NATURE, V354, P291, DOI 10.1038/354291a0
   Lucarelli F, 2002, TALANTA, V56, P949, DOI 10.1016/S0039-9140(01)00655-5
   Malhotra BD, 2006, ANAL CHIM ACTA, V578, P59, DOI 10.1016/j.aca.2006.04.055
   Mouffouk F, 2006, ELECTROCHEM COMMUN, V8, P15, DOI 10.1016/j.elecom.2005.10.009
   Neault JF, 1996, FEBS LETT, V382, P26, DOI 10.1016/0014-5793(96)00093-2
   NICHOLSON RS, 1964, ANAL CHEM, V36, P706, DOI 10.1021/ac60210a007
   Otero TF, 1996, ELECTROCHIM ACTA, V41, P213, DOI 10.1016/0013-4686(95)00308-2
   Prabhakar N, 2007, ANAL CHIM ACTA, V589, P6, DOI 10.1016/j.aca.2007.01.084
   Riccardi CD, 2006, ANAL CHEM, V78, P1139, DOI 10.1021/ac051478u
   Rodriguez MI, 2005, IEEE SENS J, V5, P733, DOI 10.1109/JSEN.2005.845518
   SADIK OA, 1995, ANAL METHOD INSTRUM, V2, P293
   SHIMIDZU T, 1988, J ELECTROANAL CHEM, V251, P323, DOI 10.1016/0022-0728(88)85193-3
   Singh S, 2006, ANAL CHIM ACTA, V568, P126, DOI 10.1016/j.aca.2005.10.008
   Sukhorukov GB, 1996, BIOSENS BIOELECTRON, V11, P913, DOI 10.1016/0956-5663(96)89440-1
   TEASDALE PR, 1993, ANALYST, V118, P329, DOI 10.1039/an9931800329
   Thorp HH, 1998, TRENDS BIOTECHNOL, V16, P117, DOI 10.1016/S0167-7799(97)01162-1
   Wang J, 2001, ANAL CHIM ACTA, V431, P219, DOI 10.1016/S0003-2670(00)01318-0
   YOUSSOUFI HK, 2002, ANAL CHIM ACTA, V469, P85
   Zhou XC, 2001, BIOSENS BIOELECTRON, V16, P85, DOI 10.1016/S0956-5663(00)00136-6
   ZOTTI G, 1992, SYNTHETIC MET, V51, P373, DOI 10.1016/0379-6779(92)90292-Q
   ELECTROCHEMICAL INVE
NR 42
TC 52
Z9 54
U1 0
U2 33
PU ELSEVIER SCIENCE SA
PI LAUSANNE
PA PO BOX 564, 1001 LAUSANNE, SWITZERLAND
EI 0925-4005
J9 SENSOR ACTUAT B-CHEM
JI Sens. Actuator B-Chem.
PD OCT 1
PY 2007
VL 126
IS 2
BP 655
EP 663
DI 10.1016/j.snb.2007.04.029
PG 9
WC Chemistry, Analytical; Electrochemistry; Instruments & Instrumentation
WE Science Citation Index Expanded (SCI-EXPANDED)
SC Chemistry; Electrochemistry; Instruments & Instrumentation
GA 220SZ
UT WOS:000250178900045
DA 2023-06-30
ER

PT J
AU Yoon, J
   Lee, SN
   Shin, MK
   Kim, HW
   Choi, HK
   Lee, T
   Choi, JW
AF Yoon, Jinho
   Lee, Sang Nam
   Shin, Min Kyu
   Kim, Hyun-Woong
   Choi, Hye Kyu
   Lee, Taek
   Choi, Jeong-Woo
TI Flexible electrochemical glucose biosensor based on GOx/gold/MoS2/gold
   nanofilm on the polymer electrode
SO BIOSENSORS & BIOELECTRONICS
LA English
DT Article
DE Sputter deposition of gold; Spin coating; MoS2 nanoparticle; Glucose;
   Flexibility; Biosensor
ID DIABETES-MELLITUS; BIOMEMORY DEVICE; GRAPHENE; OXIDASE; NANOPARTICLE
AB The need for flexible biosensors has increased because of their potential applications for point-of-care diagnosis and wearable biosensors. However, flexible biosensors have low sensitivity due to the flexibility of the electrode, and their fabrication involves complex processes. To overcome these limitations, a flexible electrochemical enzyme biosensor was developed in this study by immobilizing an enzyme on the flexible polymer electrode modified with a gold/MoS2/gold nanofilm. The fabrication process involved sputter deposition of gold, spin coating of MoS2, and sputter deposition of gold on the flexible polymer electrode (commercially available Kapton polyimide film). The flexible glucose biosensor was made by immobilization of glucose oxidase on a flexible electrode by using a chemical linker. The detection limit for glucose was estimated to be 10 nM, which indicates more sensitivity as compared with a previously reported flexible glucose sensor. This sensitivity is due to the facilitation of electron transfer by MoS2. The flexure extension of this biosensor was estimated at 3.48 mm, which is much higher than that of the rigid sensor using a gold-coated silicon electrode (0.09 mm), according to measurements with a micro-fatigue tester. The proposed flexible biosensor composed of the enzyme/gold/MoS2/gold nanofilm on the polymer electrode can be used as a flexible sensing platform for developing wearable biosensing systems because of its high sensitivity, high flexibility, and simple fabrication process.
C1 [Yoon, Jinho; Shin, Min Kyu; Kim, Hyun-Woong; Choi, Hye Kyu; Choi, Jeong-Woo] Sogang Univ, Dept Chem & Biomol Engn, 35 Baekbeom Ro, Seoul 04107, South Korea.
   [Lee, Sang Nam] Scien US Inc, 1107 Teilhard Hall,35 Baekbeom Ro, Seoul 04107, South Korea.
   [Lee, Taek] Kwangwoon Univ, Dept Chem Engn, Seoul 01899, South Korea.
C3 Sogang University; Kwangwoon University
RP Choi, JW (通讯作者)，Sogang Univ, Dept Chem & Biomol Engn, 35 Baekbeom Ro, Seoul 04107, South Korea.
EM jwchoi@sogang.ac.kr
OI Choi, Hye Kyu/0000-0002-3111-2422; Yoon, Jinho/0000-0003-4614-9217
FU Scien US Inc.; National Research Foundation of Korea [22A20150013275]
   Funding Source: Korea Institute of Science & Technology Information
   (KISTI), National Science & Technology Information Service (NTIS)
FX This research was supported by Scien US Inc.
CR Abikshyeet P, 2012, DIABETES METAB SYNDR, V5, P149, DOI 10.2147/DMSO.S32112
   Acerce M, 2017, NATURE, V549, P370, DOI 10.1038/nature23668
   Ahammad AJS, 2016, J SOLID STATE ELECTR, V20, P1933, DOI 10.1007/s10008-016-3199-2
   Alberti KGMM, 1998, DIABETIC MED, V15, P539, DOI 10.1002/(SICI)1096-9136(199807)15:7<539::AID-DIA668>3.0.CO;2-S
   Baghayeri M, 2016, SENSOR ACTUAT B-CHEM, V225, P354, DOI 10.1016/j.snb.2015.11.003
   Chaichi MJ, 2016, SENSOR ACTUAT B-CHEM, V223, P713, DOI 10.1016/j.snb.2015.09.125
   Fenzl C, 2016, TRAC-TREND ANAL CHEM, V79, P306, DOI 10.1016/j.trac.2015.10.018
   Ferri Stefano, 2011, J Diabetes Sci Technol, V5, P1068
   Gardin C, 2016, TRENDS BIOTECHNOL, V34, P435, DOI 10.1016/j.tibtech.2016.01.006
   Kang H, 2015, NAT COMMUN, V6, DOI 10.1038/ncomms7503
   Lee T, 2019, MAT SCI ENG C-MATER, V99, P511, DOI 10.1016/j.msec.2019.02.001
   Lee T, 2019, COLLOID SURFACE B, V175, P343, DOI 10.1016/j.colsurfb.2018.11.078
   Lee T, 2010, ADV MATER, V22, P510, DOI 10.1002/adma.200902288
   MANSON JE, 1991, ARCH INTERN MED, V151, P1141, DOI 10.1001/archinte.151.6.1141
   Min J, 2010, BIOTECHNOL BIOPROC E, V15, P30, DOI [10.1007/s12257-009-3074-4, 10.1007/S12257-009-3074-4]
   Mohammadniaei M, 2018, SMALL, V14, DOI 10.1002/smll.201703970
   Ray KK, 2009, LANCET, V373, P1765, DOI 10.1016/S0140-6736(09)60697-8
   Reimhult K, 2008, BIOSENS BIOELECTRON, V23, P1908, DOI 10.1016/j.bios.2008.02.011
   Rogers KR, 2006, ANAL CHIM ACTA, V568, P222, DOI 10.1016/j.aca.2005.12.067
   SCHUHMANN W, 1991, J AM CHEM SOC, V113, P1394, DOI 10.1021/ja00004a048
   Shafiee H, 2015, SCI REP-UK, V5, DOI 10.1038/srep08719
   Torimoto K, 2013, CARDIOVASC DIABETOL, V12, DOI 10.1186/1475-2840-12-1
   Tuomilehto J, 2001, NEW ENGL J MED, V344, P1343, DOI 10.1056/NEJM200105033441801
   Tyona MD, 2013, ADV MATER RES, V2, P195, DOI 10.12989/amr.2013.2.4.195
   Wang HT, 2013, P NATL ACAD SCI USA, V110, P19701, DOI 10.1073/pnas.1316792110
   Wang J, 2015, J ALLOY COMPD, V619, P38, DOI 10.1016/j.jallcom.2014.09.008
   Wang LL, 2016, ADV FUNCT MATER, V26, P8623, DOI 10.1002/adfm.201603550
   Wang SQ, 2016, TRENDS BIOTECHNOL, V34, P909, DOI 10.1016/j.tibtech.2016.05.009
   WILSON R, 1992, BIOSENS BIOELECTRON, V7, P165, DOI 10.1016/0956-5663(92)87013-F
   Wu C, 2015, BIOSENS BIOELECTRON, V66, P350, DOI 10.1016/j.bios.2014.11.037
   Yang YB, 2017, ADV FUNCT MATER, V27, DOI 10.1002/adfm.201604096
   Yoo EH, 2010, SENSORS-BASEL, V10, P4558, DOI 10.3390/s100504558
   Yoon J, 2017, COLLOID SURFACE B, V159, P729, DOI 10.1016/j.colsurfb.2017.08.033
   Yoon J, 2017, BIOSENS BIOELECTRON, V93, P14, DOI 10.1016/j.bios.2016.11.064
   Zhao PF, 2018, J COLLOID INTERF SCI, V520, P58, DOI 10.1016/j.jcis.2018.02.063
   Zhao WW, 2017, BIOSENS BIOELECTRON, V92, P294, DOI 10.1016/j.bios.2016.11.009
   Zhu ZZ, 2017, NANO-MICRO LETT, V9, DOI 10.1007/s40820-017-0128-6
NR 37
TC 67
Z9 69
U1 12
U2 345
PU ELSEVIER ADVANCED TECHNOLOGY
PI OXFORD
PA OXFORD FULFILLMENT CENTRE THE BOULEVARD, LANGFORD LANE, KIDLINGTON,
   OXFORD OX5 1GB, OXON, ENGLAND
SN 0956-5663
EI 1873-4235
J9 BIOSENS BIOELECTRON
JI Biosens. Bioelectron.
PD SEP 1
PY 2019
VL 140
BP 83
EP 89
AR 111343
DI 10.1016/j.bios.2019.111343
PG 7
WC Biophysics; Biotechnology & Applied Microbiology; Chemistry, Analytical;
   Electrochemistry; Nanoscience & Nanotechnology
WE Science Citation Index Expanded (SCI-EXPANDED)
SC Biophysics; Biotechnology & Applied Microbiology; Chemistry;
   Electrochemistry; Science & Technology - Other Topics
GA IF3OQ
UT WOS:000472990500010
PM 31150985
DA 2023-06-30
ER

PT J
AU Wang, C
   Pan, M
   Chen, H
   Chen, DJ
   Chen, YQ
AF Wang, Cang
   Pan, Min
   Chen, Hang
   Chen, Dajing
   Chen, Yuquan
TI Novel Glucose Oxidase Interlocked Prussian Blue/Polysulfone
   Stereo-Structure and its Application in Amperometric Glucose Biosensor
SO INTERNATIONAL JOURNAL OF ELECTROCHEMICAL SCIENCE
LA English
DT Article
DE Prussian blue; nanostructure; glucose oxidase; glucose biosensor;
   nanocoating
ID GLASSY-CARBON ELECTRODE; BLUE NANOPARTICLES; ELECTROCHEMICAL SENSOR;
   GRAPHENE; PERFORMANCE; REDUCTION; NANOCUBES; GROWTH; ACID; FILM
AB In this study, we present a controllable Prussian Blue (PB)- Polysulfone (PSF) stereo-structure with glucose oxidase (GOD) interlocked for glucose biosensing. This work links the electrochemical catalytic properties of PB with the large surface area and mass transport of three-dimensional macro-porous PSF and highlights the importance of interlocking GOD with PB to improve sensor sensitivity and linearity, which also maintains glucose sensor activity. The prepared PB-PSF-GOD glucose biosensor exhibited a 1-12 mM linear range, high affinity and good selectivity with a low applied potential of -0.05 V (vs Ag/AgCl). Furthermore, the prepared sensor only attenuated by 10% after 7 days of continuous testing. The advanced properties of the novel GOD interlocked PB-PSF structure may have promising applications in enzymatic biosensors, especially the continuous glucose monitoring (CGM).
C1 [Wang, Cang; Pan, Min; Chen, Hang; Chen, Yuquan] Zhejiang Univ, Dept Biomed Engn, Hangzhou 310027, Zhejiang, Peoples R China.
   [Chen, Dajing] Hangzhou Normal Univ, Med Sch, Hangzhou 311121, Zhejiang, Peoples R China.
C3 Zhejiang University; Hangzhou Normal University
RP Chen, YQ (通讯作者)，Zhejiang Univ, Dept Biomed Engn, Hangzhou 310027, Zhejiang, Peoples R China.; Chen, DJ (通讯作者)，Hangzhou Normal Univ, Med Sch, Hangzhou 311121, Zhejiang, Peoples R China.
EM djchen@hznu.edu.cn
OI Chen, Dajing/0000-0001-5370-849X
FU Zhejiang Provincial Natural Science Foundation of China [LY18H180009];
   Zhejiang Province Key RD Project [2017C03029]
FX This research was supported by the Zhejiang Provincial Natural Science
   Foundation of China (Grant No. LY18H180009) and the Zhejiang Province
   Key R&D Project (Grant No. 2017C03029).
CR Cheng YW, 2018, NANOSCALE, V10, P11907, DOI 10.1039/c8nr03408g
   Chu ZY, 2017, BIOSENS BIOELECTRON, V96, P17, DOI 10.1016/j.bios.2017.04.036
   Cinti S, 2018, TALANTA, V187, P59, DOI 10.1016/j.talanta.2018.05.015
   Feng DX, 2013, MICROCHIM ACTA, V180, P767, DOI 10.1007/s00604-013-0985-8
   Fiorito PA, 2005, CHEM COMMUN, P366, DOI 10.1039/b412583e
   GIBSON QH, 1964, J BIOL CHEM, V239, P3927
   Guerci B, 2003, DIABETES CARE, V26, P582, DOI 10.2337/diacare.26.3.582
   Huang TF, 2013, RSC ADV, V3, P25982, DOI 10.1039/c3ra43594f
   Husmann S, 2014, SENSOR ACTUAT B-CHEM, V192, P782, DOI 10.1016/j.snb.2013.10.074
   ITAYA K, 1986, ACCOUNTS CHEM RES, V19, P162, DOI 10.1021/ar00126a001
   Karyakin AA, 2000, ANAL CHEM, V72, P1720, DOI 10.1021/ac990801o
   Komkova MA, 2017, ANAL CHEM, V89, P6290, DOI 10.1021/acs.analchem.7b01142
   Kong B, 2015, CHEM SOC REV, V44, P7997, DOI 10.1039/c5cs00397k
   Krishnan S, 2011, J PHYS CHEM B, V115, P8371, DOI 10.1021/jp201235m
   Lee I, 2018, BIOELECTROCHEMISTRY, V121, P1, DOI 10.1016/j.bioelechem.2017.12.008
   Lee PK, 2017, ELECTROCHIM ACTA, V246, P841, DOI 10.1016/j.electacta.2017.06.083
   Li HX, 2014, TALANTA, V127, P255, DOI 10.1016/j.talanta.2014.03.034
   Liu LJ, 2014, MAT SCI ENG C-MATER, V42, P227, DOI 10.1016/j.msec.2014.05.045
   Luo Y., 2017, DIABETES TECHNOLOGY, V19, P13
   Medeiros ELG, 2016, ACS BIOMATER SCI ENG, V2, P1442, DOI 10.1021/acsbiomaterials.6b00072
   MORENOBONDI MC, 1990, ANAL CHEM, V62, P2377, DOI 10.1021/ac00220a021
   Mu X, 2017, MATER HORIZ, V4, P442, DOI 10.1039/c7mh00084g
   Olczuk D, 2018, DIABETES METAB SYND, V12, P181, DOI 10.1016/j.dsx.2017.09.005
   PLANCHE MF, 1994, J APPL POLYM SCI, V52, P1867, DOI 10.1002/app.1994.070521304
   Rassas I, 2019, SENSORS-BASEL, V19, DOI 10.3390/s19010154
   Schaepelynck-Belicar P, 2003, DIABETES METAB, V29, P608, DOI 10.1016/S1262-3636(07)70076-9
   Song YH, 2015, ELECTROCHIM ACTA, V182, P165, DOI 10.1016/j.electacta.2015.09.071
   Swoboda B. E., 1965, J BIOL CHEM, V240, P5
   Thakur Bhawana, 2017, Sensing and Bio-Sensing Research, V14, P47, DOI 10.1016/j.sbsr.2017.05.002
   Valekar AH, 2018, BIOSENS BIOELECTRON, V100, P161, DOI 10.1016/j.bios.2017.08.056
   Wang J, 2008, CHEM REV, V108, P814, DOI 10.1021/cr068123a
   Wang L, 2016, BIOSENS BIOELECTRON, V77, P1112, DOI 10.1016/j.bios.2015.10.088
   Wu BY, 2018, NANOMATERIALS-BASEL, V8, DOI 10.3390/nano8120993
   Xu YQ, 2015, SENSOR ACTUAT B-CHEM, V221, P1009, DOI 10.1016/j.snb.2015.07.064
   Xuan X, 2018, BIOSENS BIOELECTRON, V109, P75, DOI 10.1016/j.bios.2018.02.054
   Yamamoto T, 2009, J AM CHEM SOC, V131, P13196, DOI 10.1021/ja9041274
   Yang M, 2017, INT J ELECTROCHEM SC, V12, P4428, DOI 10.20964/2017.05.57
   Yang PQ, 2017, BIOSENS BIOELECTRON, V92, P709, DOI 10.1016/j.bios.2016.10.013
   Zhang W, 2009, ELECTROANAL, V21, P2325, DOI 10.1002/elan.200904690
   Zhang YN, 2013, SENSOR ACTUAT B-CHEM, V176, P978, DOI 10.1016/j.snb.2012.09.080
   Zhang Y, 2018, MICROCHIM ACTA, V185, DOI 10.1007/s00604-017-2631-3
   Zhao S, 2006, BIOELECTROCHEMISTRY, V69, P158, DOI 10.1016/j.bioelechem.2006.01.001
   Zheng XJ, 2007, J PHYS CHEM C, V111, P4499, DOI 10.1021/jp065055n
NR 43
TC 4
Z9 4
U1 8
U2 34
PU ESG
PI BELGRADE
PA BORIVOJA STEVANOVICA 25-7, BELGRADE, 11000, SERBIA
SN 1452-3981
J9 INT J ELECTROCHEM SC
JI Int. J. Electrochem. Sci.
PD AUG
PY 2019
VL 14
IS 8
BP 8014
EP 8027
DI 10.20964/2019.08.51
PG 14
WC Electrochemistry
WE Science Citation Index Expanded (SCI-EXPANDED)
SC Electrochemistry
GA IM3BQ
UT WOS:000477867100079
OA Bronze
DA 2023-06-30
ER

PT J
AU Deng, L
   Guo, SJ
   Zhou, M
   Liu, L
   Liu, C
   Dong, SJ
AF Deng, Liu
   Guo, Shaojun
   Zhou, Ming
   Liu, Ling
   Liu, Chang
   Dong, Shaojun
TI A silk derived carbon fiber mat modified with Au@Pt urchilike
   nanoparticles: A new platform as electrochemical microbial biosensor
SO BIOSENSORS & BIOELECTRONICS
LA English
DT Article
DE Escherichia coli; Silk; Carbon fiber; Au@Pt nanoparticles; Biosensor;
   Toxin
ID FUEL-CELLS; ESCHERICHIA-COLI; ACETYLCHOLINE; ELECTRICITY; NANOTUBES;
   SIZE
AB We present here a facile and efficient route to prepare silk derived carbon mat modified with Au@Pt urchilike nanoparticles (Au@Pt NPs) and develop an Escherichia coli (E. coli)-based electrochemical sensor using this material. Silk is a natural protein fiber, and it is abundant with kinds of functionalities which are important in the development of the derived material. The 5-derived carbon fiber mat have amino, pyridine and carbonyl functional groups, these natural existent functionalities allow the Au@Pt NPs to self-assemble on the carbon fiber surface and provide a biocompatible microenvironment for bacteria. The Au@Pt NPs modified S-derived carbon fiber is sensitive to detect the E. coli activities with a low detection limit, where glucose is used as a prelimiltary substrate to evaluate them. The performance of Au@Pt/carbon fiber mat based biosensor is much better than that of commercial carbon paper based biosensor. The high sensitivity of this biosensor stems from the unique electrocatalytic properties of Au@Pt urchilike NPs and quinone groups presented in S-derived carbon fiber. This biosensor is also tested for detection of organophosphate pesticides, fenamiphos. The relative inhibition of E. coli activity is linear with -log[fenamiphos] at the concentration range from 0.5 mg/L to 36.6 mg/L with lowest observable effect concentration (LOEC) of 0.09 mg/L. The Au@Pt NPs modified S-derived carbon fiber mat possesses high conductivity, biocompatibility and high electrocatalytic activity and be can used as advanced electrode materials for microbial biosensor improvement. The microbial biosensor based on this material shows potential applications in environmental monitoring. (C) 2010 Elsevier B.V. All rights reserved.
C1 [Deng, Liu; Guo, Shaojun; Zhou, Ming; Liu, Ling; Liu, Chang; Dong, Shaojun] Chinese Acad Sci, Changchun Inst Appl Chem, State Key Lab Electroanalyt Chem, Changchun 130022, Jilin, Peoples R China.
C3 Chinese Academy of Sciences; Changchun Institute of Applied Chemistry,
   CAS
RP Dong, SJ (通讯作者)，Chinese Acad Sci, Changchun Inst Appl Chem, State Key Lab Electroanalyt Chem, Changchun 130022, Jilin, Peoples R China.
EM dongsj@ci.ac.jl.cn
RI Zhou, Ming/B-7451-2009; , 董绍俊/P-5166-2019; Guo, Shaojun/A-8449-2011
OI Zhou, Ming/0000-0003-2239-9342; , 董绍俊/0000-0002-0263-6577; Guo,
   Shaojun/0000-0002-5941-414X
FU National Natural Science Foundation of China [20820102637, 20935003,
   2009CB930100, 2010CB933600]
FX This work was supported by the National Natural Science Foundation of
   China (Nos. 20820102637 and 20935003, 973 Projects, 2009CB930100 and
   2010CB933600).
CR Ang LM, 1999, CHEM MATER, V11, P2115, DOI 10.1021/cm990078i
   Chen W, 2008, ACS NANO, V2, P959, DOI 10.1021/nn700389j
   Cockerham L.G., 1994, BASIC ENV TOXICOLOGY, P353
   Compton J.A., 1988, MILITARY CHEM BIOL A, P135
   Farre M, 2003, TRAC-TREND ANAL CHEM, V22, P299, DOI 10.1016/S0165-9936(03)00504-1
   Guo SJ, 2008, J PHYS CHEM C, V112, P13510, DOI 10.1021/jp804347q
   Kim M, 2007, J ENVIRON MONITOR, V9, P1323, DOI 10.1039/b713114c
   LECHELT M, 2006, ANAL CHEM, V78, P835
   Liu C, 2009, TALANTA, V78, P613, DOI 10.1016/j.talanta.2008.12.019
   PROCTOR A, 1983, CARBON, V21, P53, DOI 10.1016/0008-6223(83)90156-2
   Qiao Y, 2008, CHEM COMMUN, P1290, DOI 10.1039/b719955d
   Qiao Y, 2008, ACS NANO, V2, P113, DOI 10.1021/nn700102s
   Rabaey K, 2003, BIOTECHNOL LETT, V25, P1531, DOI 10.1023/A:1025484009367
   Richter H, 2008, LANGMUIR, V24, P4376, DOI 10.1021/la703469y
   Sharma T, 2008, INT J HYDROGEN ENERG, V33, P6749, DOI 10.1016/j.ijhydene.2008.05.112
   Sivakumar S, 2009, ADV FUNCT MATER, V19, P2260, DOI 10.1002/adfm.200900399
   Sotiropoulou S, 2005, BIOSENS BIOELECTRON, V20, P2347, DOI 10.1016/j.bios.2004.08.026
   Wang J, 2008, ENVIRON SCI TECHNOL, V42, P2688, DOI 10.1021/es702335y
   Wang XF, 2009, ADV FUNCT MATER, V19, P1444, DOI 10.1002/adfm.200801313
   Zhang T, 2007, ELECTROCHEM COMMUN, V9, P349, DOI 10.1016/j.elecom.2006.09.025
   Zhang T, 2006, CHEM COMMUN, P2257, DOI 10.1039/b600876c
   Zielke U, 1996, CARBON, V34, P983, DOI 10.1016/0008-6223(96)00032-2
NR 22
TC 39
Z9 41
U1 0
U2 141
PU ELSEVIER ADVANCED TECHNOLOGY
PI OXFORD
PA OXFORD FULFILLMENT CENTRE THE BOULEVARD, LANGFORD LANE, KIDLINGTON,
   OXFORD OX5 1GB, OXON, ENGLAND
SN 0956-5663
EI 1873-4235
J9 BIOSENS BIOELECTRON
JI Biosens. Bioelectron.
PD JUN 15
PY 2010
VL 25
IS 10
BP 2189
EP 2193
DI 10.1016/j.bios.2010.02.005
PG 5
WC Biophysics; Biotechnology & Applied Microbiology; Chemistry, Analytical;
   Electrochemistry; Nanoscience & Nanotechnology
WE Science Citation Index Expanded (SCI-EXPANDED)
SC Biophysics; Biotechnology & Applied Microbiology; Chemistry;
   Electrochemistry; Science & Technology - Other Topics
GA 610AZ
UT WOS:000278702600001
PM 20409699
DA 2023-06-30
ER

PT J
AU Man, Y
   Guo, KM
   Jiang, B
   Zheng, JB
AF Man, Yi
   Guo, Kaiming
   Jiang, Bin
   Zheng, Jianbin
TI Acetylcholinesterase Biosensor Based on Gold Nanoparticles/Nitrogen -
   Doped Vertically Oriented Reduced Graphene Oxide Prepared by Single-Step
   Electrodeposition
SO JOURNAL OF THE ELECTROCHEMICAL SOCIETY
LA English
DT Article
ID ORGANOPHOSPHORUS PESTICIDES; 3-DIMENSIONAL GRAPHENE; SENSITIVE
   DETECTION; CARBON SPHERES; NANOCOMPOSITE; COMPOSITE; CARBAMATE;
   CATALYSTS; FACILE; PROBE
AB A novel acetylcholinesterase (AChE) biosensor based on gold nanoparticles/nitrogen-doped vertically oriented reduced graphene oxide (AuNPs/NVRGO) film was developed for the detection of organophosphorus pesticides (OPs). The AuNPs/NVRGO film was prepared by single-step electrodeposition of nitrogen-doped reduced graphene oxide (NRGO) in the presence of HAuCl4. This film resulted in excellent electrochemical response and electron-transfer efficiency because of the synergistic effect of AuNPs with NVRGO. In addition, the AChE biosensor exhibited a strong linear relationship for OPs concentrations ranging from 3.0 x 10(-9) to 3.0 x 10(-15) mol L-1 for malathion and 3.8 x 10(-9) to 3.8 x 10(-15) mol L-1 for methyl parathion. Under optimum conditions, the results displayed high sensitivity of the derived biosensor for monitoring malathion and methyl parathion in water down to detection limits of 3.0 x 10(-16) mol L-1 and 2.3 x 10(-14) mol L-1, respectively. The biosensor also revealed operational stability, satisfactory reproducibility, and good recovery. The proposed approach provides an effective and sensitive means of OPs detection because of its several advantages such as simplicity, low cost, and high accuracy. (C) 2019 The Electrochemical Society.
C1 [Man, Yi; Guo, Kaiming; Jiang, Bin] Northwest Univ, Coll Urban & Environm Sci, Xian 710127, Shaanxi, Peoples R China.
   [Man, Yi; Guo, Kaiming; Jiang, Bin] Northwest Univ, Shaanxi Prov Key Lab Earth Surface Syst & Environ, Xian 710127, Shaanxi, Peoples R China.
   [Zheng, Jianbin] Northwest Univ, Shaanxi Prov Key Lab Electroanalyt Chem, Inst Analyt Sci, Xian 710069, Shaanxi, Peoples R China.
C3 Northwest University Xi'an; Northwest University Xi'an; Northwest
   University Xi'an
RP Jiang, B (通讯作者)，Northwest Univ, Coll Urban & Environm Sci, Xian 710127, Shaanxi, Peoples R China.; Jiang, B (通讯作者)，Northwest Univ, Shaanxi Prov Key Lab Earth Surface Syst & Environ, Xian 710127, Shaanxi, Peoples R China.
EM jb1987@nwu.edu.cn
OI JIANG, Bin/0000-0002-4349-590X
FU scientific research plan projects of Shaanxi education department
   [203010019]; Northwest university [338020015]
FX The authors declared no conflict of interest. This paper was carried out
   at the 'Northwest university research fund (grant No. 338020015)' under
   Northwest university, and was financially supported by scientific
   research plan projects of Shaanxi education department (grant No.
   203010019).
CR Ban R, 2014, MICROCHIM ACTA, V181, P1591, DOI 10.1007/s00604-014-1304-8
   Bao J, 2019, SENSOR ACTUAT B-CHEM, V279, P95, DOI 10.1016/j.snb.2018.09.118
   Basu J, 2018, J ELECTROCHEM SOC, V165, pB3201, DOI 10.1149/2.0261808jes
   Chen H, 2009, CHROMATOGRAPHIA, V70, P165, DOI 10.1365/s10337-009-1154-4
   Chen KW, 2012, J MATER CHEM, V22, P20968, DOI 10.1039/c2jm34816k
   Chen YX, 2018, BIOSENS BIOELECTRON, V100, P274, DOI 10.1016/j.bios.2017.09.022
   Deng Y, 2016, J NANOSCI NANOTECHNO, V16, P9460, DOI 10.1166/jnn.2016.13059
   ELLMAN GL, 1961, BIOCHEM PHARMACOL, V7, P88, DOI 10.1016/0006-2952(61)90145-9
   Firdoz S, 2010, TALANTA, V83, P269, DOI 10.1016/j.talanta.2010.09.028
   He DP, 2013, APPL CATAL B-ENVIRON, V132, P379, DOI 10.1016/j.apcatb.2012.12.005
   He LH, 2018, SENSOR ACTUAT B-CHEM, V258, P813, DOI 10.1016/j.snb.2017.11.161
   Hu XB, 2015, APPL SURF SCI, V329, P83, DOI 10.1016/j.apsusc.2014.12.110
   Jiang B, 2018, TALANTA, V183, P114, DOI 10.1016/j.talanta.2018.02.016
   Jin YX, 2017, J ELECTROCHEM SOC, V164, pF638, DOI 10.1149/2.1351706jes
   Ju KJ, 2015, MICROCHIM ACTA, V182, P2427, DOI 10.1007/s00604-015-1584-7
   Kang XH, 2009, BIOSENS BIOELECTRON, V25, P901, DOI 10.1016/j.bios.2009.09.004
   Kim MS, 2015, BIOSENS BIOELECTRON, V67, P408, DOI 10.1016/j.bios.2014.08.073
   Li C, 2012, NANOSCALE, V4, P5549, DOI 10.1039/c2nr31467c
   Li J, 2019, J ELECTROCHEM SOC, V166, pB84, DOI 10.1149/2.0671902jes
   Li WR, 2007, CARBON, V45, P1757, DOI 10.1016/j.carbon.2007.05.004
   Li XL, 2008, NAT NANOTECHNOL, V3, P538, DOI 10.1038/nnano.2008.210
   Liu CB, 2014, J MATER CHEM A, V2, P4580, DOI 10.1039/c3ta14137c
   Liu CB, 2011, SMALL, V7, P1203, DOI 10.1002/smll.201002340
   Liu T, 2011, SENSOR ACTUAT B-CHEM, V160, P1255, DOI 10.1016/j.snb.2011.09.059
   Lu MY, 2019, J ELECTROCHEM SOC, V166, pD69, DOI 10.1149/2.1261902jes
   Miller JR, 2010, SCIENCE, V329, P1637, DOI 10.1126/science.1194372
   Pang L, 2017, FOOD CHEM, V229, P445, DOI 10.1016/j.foodchem.2017.02.103
   Rodrigues GHS, 2019, ACS APPL NANO MATER, V2, P1082, DOI 10.1021/acsanm.9b00007
   Shan CS, 2009, LANGMUIR, V25, P12030, DOI 10.1021/la903265p
   Shen QX, 2018, J ELECTROCHEM SOC, V165, pD110, DOI 10.1149/2.0661803jes
   Sinha R, 2010, ANAL CHIM ACTA, V661, P195, DOI 10.1016/j.aca.2009.12.020
   Song DD, 2017, ANAL CHIM ACTA, V982, P168, DOI 10.1016/j.aca.2017.06.004
   Upadhyay LSB, 2014, PROCESS BIOCHEM, V49, P1139, DOI 10.1016/j.procbio.2014.04.003
   Wang GW, 2017, SCI TOTAL ENVIRON, V590, P50, DOI 10.1016/j.scitotenv.2017.03.038
   Wang HP, 2017, CARBON, V121, P1, DOI 10.1016/j.carbon.2017.05.074
   Wang M, 2017, ELECTROCHIM ACTA, V250, P320, DOI 10.1016/j.electacta.2017.08.073
   Wang SM, 2017, J ELECTROCHEM SOC, V164, pF1110, DOI 10.1149/2.0671712jes
   Wang WR, 2019, J ELECTROCHEM SOC, V166, pB505, DOI 10.1149/2.1231906jes
   Wang Y, 2019, J ELECTROCHEM SOC, V166, pF670, DOI 10.1149/2.1071910jes
   Wang Y, 2010, ACS NANO, V4, P1790, DOI 10.1021/nn100315s
   Wei M, 2014, MICROCHIM ACTA, V181, P121, DOI 10.1007/s00604-013-1078-4
   Wu S, 2013, SENSOR ACTUAT B-CHEM, V177, P724, DOI 10.1016/j.snb.2012.11.069
   Wu XL, 2017, BIOSENS BIOELECTRON, V94, P292, DOI 10.1016/j.bios.2017.03.010
   Yang LM, 2015, J POWER SOURCES, V278, P725, DOI 10.1016/j.jpowsour.2014.12.141
   Yang LM, 2014, CHEMSUSCHEM, V7, P2907, DOI 10.1002/cssc.201402352
   Yang L, 2013, ANAL BIOCHEM, V437, P144, DOI 10.1016/j.ab.2013.03.004
   Yang XM, 2017, BIOSENS BIOELECTRON, V92, P61, DOI 10.1016/j.bios.2017.01.056
   Zhao HY, 2015, BIOSENS BIOELECTRON, V65, P23, DOI 10.1016/j.bios.2014.10.007
   Zhu WX, 2014, ELECTROCHIM ACTA, V146, P419, DOI 10.1016/j.electacta.2014.09.085
NR 49
TC 9
Z9 9
U1 6
U2 56
PU ELECTROCHEMICAL SOC INC
PI PENNINGTON
PA 65 SOUTH MAIN STREET, PENNINGTON, NJ 08534 USA
SN 0013-4651
EI 1945-7111
J9 J ELECTROCHEM SOC
JI J. Electrochem. Soc.
PD AUG 9
PY 2019
VL 166
IS 13
BP B1088
EP B1096
DI 10.1149/2.0221913jes
PG 9
WC Electrochemistry; Materials Science, Coatings & Films
WE Science Citation Index Expanded (SCI-EXPANDED)
SC Electrochemistry; Materials Science
GA IQ1NG
UT WOS:000480516900001
DA 2023-06-30
ER

PT J
AU Zheng, YY
   Liu, ZM
   Zhan, HJ
   Li, J
   Zhang, CC
AF Zheng, Yingying
   Liu, Zhimin
   Zhan, Haijun
   Li, Jie
   Zhang, Chengcheng
TI Studies on electrochemical organophosphate pesticide (OP) biosensor
   design based on ionic liquid functionalized graphene and a Co3O4
   nanoparticle modified electrode
SO ANALYTICAL METHODS
LA English
DT Article
ID NAFION-MODIFIED ELECTRODE; AMPEROMETRIC BIOSENSOR;
   CHEMICAL-MODIFICATION; ACETYLCHOLINESTERASE; IMMOBILIZATION;
   NANOCOMPOSITE; COMPOSITE; XANTHINE; OXIDASE
AB In this study, a new type of organophosphate pesticide (OP) biosensor was successfully fabricated based on the immobilization of acetylcholinesterase (AChE) by cross-linking on a glassy carbon electrode (GCE) modified with ionic liquid functionalized graphene (IL-GR), Co3O4 nanoparticles and chitosan (CHI). The introduction of IL-GR and Co3O4 nanoparticles not only enhanced the surface area of the modified electrode for enzyme immobilization but also facilitated the electron transfer, resulting in a high sensitivity of the biosensor. The fabrication process of the sensing surface was characterized by cyclic voltammetry (CV) and electrochemical impedance spectroscopy (EIS). For the oxidation of thiocholine, a hydrolysis product of acetylthiocholine, the peak current at the AChE/IL-GR/Co3O4/CHI/GCE electrode is larger than those at AChE/IL-GR/CHI/GCE and AChE/Co3O4/CHI/GCE electrodes. A linear relationship between the inhibition percentage (I%) and logarithm of the concentration of dimethoate was found in the range from 5.0 x 10(-12) to 1.0 x 10(-7) M, with a detection limit of 1.0 x 10(-13) M (S/N = 3). The proposed biosensor provided an efficient and promising platform for the immobilization of AChE and exhibited higher sensitivity and acceptable stability for the detection of organophosphate pesticides.
C1 [Zheng, Yingying; Liu, Zhimin; Zhan, Haijun; Li, Jie; Zhang, Chengcheng] Henan Univ Technol, Coll Chem & Chem Engn, 100 North Zhongyuan Rd, Zhengzhou 450001, Peoples R China.
C3 Henan University of Technology
RP Liu, ZM (通讯作者)，Henan Univ Technol, Coll Chem & Chem Engn, 100 North Zhongyuan Rd, Zhengzhou 450001, Peoples R China.
EM zhimin@haut.edu.cn
RI Zhang, Cheng/GRS-8698-2022
FU National Natural Science Foundation of China [21275039]
FX This research was supported by the National Natural Science Foundation
   of China (No. 21275039).
CR Arduini F, 2013, SENSOR ACTUAT B-CHEM, V179, P201, DOI 10.1016/j.snb.2012.10.016
   Aynaci E, 2014, SENSOR ACTUAT B-CHEM, V202, P1028, DOI 10.1016/j.snb.2014.06.049
   Cao DX, 2008, J POWER SOURCES, V179, P87, DOI 10.1016/j.jpowsour.2007.12.076
   Chauhan N, 2012, ELECTROCHIM ACTA, V67, P79, DOI 10.1016/j.electacta.2012.02.012
   Chauhan N, 2011, BIOSENS BIOELECTRON, V29, P82, DOI 10.1016/j.bios.2011.07.070
   Choi BG, 2009, ELECTROCHEM COMMUN, V11, P672, DOI 10.1016/j.elecom.2009.01.006
   Cowan DA, 2011, ENZYME MICROB TECH, V49, P326, DOI 10.1016/j.enzmictec.2011.06.023
   Dalkiran B, 2014, SENSOR ACTUAT B-CHEM, V200, P83, DOI 10.1016/j.snb.2014.04.025
   Devi R, 2013, J FOOD ENG, V115, P207, DOI 10.1016/j.jfoodeng.2012.10.014
   Dong J, 2013, SENSOR ACTUAT B-CHEM, V186, P774, DOI 10.1016/j.snb.2013.06.068
   Du D, 2010, SENSOR ACTUAT B-CHEM, V146, P337, DOI 10.1016/j.snb.2010.02.053
   Du D, 2010, SENSOR ACTUAT B-CHEM, V143, P524, DOI 10.1016/j.snb.2009.09.051
   Du M, 2011, ANAL CHIM ACTA, V690, P169, DOI 10.1016/j.aca.2011.01.051
   Gong JM, 2013, BIOSENS BIOELECTRON, V39, P320, DOI 10.1016/j.bios.2012.07.026
   Gong JM, 2009, BIOSENS BIOELECTRON, V25, P493, DOI 10.1016/j.bios.2009.07.008
   Huo DQ, 2014, SENSOR ACTUAT B-CHEM, V199, P410, DOI 10.1016/j.snb.2014.04.016
   Ivanov Y, 2010, J MOL CATAL B-ENZYM, V63, P141, DOI 10.1016/j.molcatb.2010.01.005
   Jiang J, 2007, MATER LETT, V61, P4894, DOI 10.1016/j.matlet.2007.03.067
   Kacar C, 2014, APPL SURF SCI, V311, P139, DOI 10.1016/j.apsusc.2014.05.028
   Li D, 2008, NAT NANOTECHNOL, V3, P101, DOI 10.1038/nnano.2007.451
   Liu J, 2010, APPL ORGANOMET CHEM, V24, P386, DOI 10.1002/aoc.1624
   Liu N, 2011, NANO LETT, V11, P297, DOI 10.1021/nl103962a
   Liu Y, 2014, FOOD CONTROL, V36, P49, DOI 10.1016/j.foodcont.2013.08.005
   Liu YJ, 2014, MAT SCI ENG C-MATER, V35, P253, DOI 10.1016/j.msec.2013.10.036
   Luo LQ, 2010, SENSOR ACTUAT B-CHEM, V145, P293, DOI 10.1016/j.snb.2009.12.018
   Nunes GS, 2014, CHEMOSPHERE, V111, P623, DOI 10.1016/j.chemosphere.2014.05.028
   Orazem M. E., 2008, ELECTROCHEMICAL IMPE
   Rawal R, 2012, BIOSENS BIOELECTRON, V31, P144, DOI 10.1016/j.bios.2011.10.007
   Rodrigues RC, 2011, ADV SYNTH CATAL, V353, P2216, DOI 10.1002/adsc.201100163
   Shan CS, 2010, BIOSENS BIOELECTRON, V25, P1504, DOI 10.1016/j.bios.2009.11.009
   Sinha R, 2010, ANAL CHIM ACTA, V661, P195, DOI 10.1016/j.aca.2009.12.020
   Stankovich S, 2006, NATURE, V442, P282, DOI 10.1038/nature04969
   Sun X, 2010, BIOSENS BIOELECTRON, V25, P2611, DOI 10.1016/j.bios.2010.04.028
   Sun ZZ, 2011, J PHYS CHEM LETT, V2, P2425, DOI 10.1021/jz201000a
   Wang HB, 2014, J SOLID STATE ELECTR, V18, P2435, DOI 10.1007/s10008-014-2494-z
   Wang HB, 2013, CAN J CHEM, V91, P1266, DOI 10.1139/cjc-2013-0285
   Wang K, 2011, ANALYST, V136, P3349, DOI 10.1039/c1an15227k
   Wei D, 2008, ANAL CHIM ACTA, V607, P126, DOI 10.1016/j.aca.2007.12.011
   Wei W, 2012, FOOD CHEM, V135, P888, DOI 10.1016/j.foodchem.2012.06.037
   Xie JX, 2013, ANAL CHIM ACTA, V796, P92, DOI 10.1016/j.aca.2013.08.008
   Yang HF, 2009, CHEM COMMUN, P3880, DOI 10.1039/b905085j
   Yang L, 2013, TALANTA, V113, P135, DOI 10.1016/j.talanta.2013.03.025
   Yang L, 2013, ANAL BIOCHEM, V437, P144, DOI 10.1016/j.ab.2013.03.004
   Yardimci FS, 2012, MAT SCI ENG C-MATER, V32, P269, DOI 10.1016/j.msec.2011.10.028
   Yoonessi M, 2012, ACS NANO, V6, P7644, DOI 10.1021/nn302871y
   Zhai C, 2014, ENZYME MICROB TECH, V58-59, P8, DOI 10.1016/j.enzmictec.2014.02.004
   Zheng YY, 2015, SENSOR ACTUAT B-CHEM, V210, P389, DOI 10.1016/j.snb.2015.01.003
   Zhou Q, 2013, BIOSENS BIOELECTRON, V49, P25, DOI 10.1016/j.bios.2013.04.037
NR 48
TC 22
Z9 23
U1 1
U2 66
PU ROYAL SOC CHEMISTRY
PI CAMBRIDGE
PA THOMAS GRAHAM HOUSE, SCIENCE PARK, MILTON RD, CAMBRIDGE CB4 0WF, CAMBS,
   ENGLAND
SN 1759-9660
EI 1759-9679
J9 ANAL METHODS-UK
JI Anal. Methods
PY 2016
VL 8
IS 26
BP 5288
EP 5295
DI 10.1039/c6ay01346e
PG 8
WC Chemistry, Analytical; Food Science & Technology; Spectroscopy
WE Science Citation Index Expanded (SCI-EXPANDED)
SC Chemistry; Food Science & Technology; Spectroscopy
GA DQ8RO
UT WOS:000379479000015
DA 2023-06-30
ER

PT J
AU Leng, J
   Wang, WM
   Lu, LM
   Bai, L
   Qiu, XL
AF Leng, Jing
   Wang, Wen-Min
   Lu, Li-Min
   Bai, Ling
   Qiu, Xin-Lan
TI DNA-templated synthesis of PtAu bimetallic nanoparticle/graphene
   nanocomposites and their application in glucose biosensor
SO NANOSCALE RESEARCH LETTERS
LA English
DT Article
DE Graphene; PtAu bimetallic nanoparticles; Glucose oxidase; Biosensor;
   Glucose
ID DIRECT ELECTRON-TRANSFER; DIRECT ELECTROCHEMISTRY; CARBON NANOTUBES;
   GOLD NANOPARTICLES; OXIDASE; FILM; FUNCTIONALIZATION
AB In this paper, single-stranded DNA (ss-DNA) is demonstrated to functionalize graphene (GR) and to further guide the growth of PtAu bimetallic nanoparticles (PtAuNPs) on GR with high densities and dispersion. The obtained nanocomposites (PtAuNPs/ss-DNA/GR) were characterized by transmission electron microscopy (TEM), energy-dispersive X-ray spectrometer (EDS), and electrochemical techniques. Then, an enzyme nanoassembly was prepared by self-assembling glucose oxidase (GOD) on PtAuNP/ss-DNA/GR nanocomposites (GOD/PtAuNPs/ss-DNA/GR). The nanocomposites provided a suitable microenvironment for GOD to retain its biological activity. The direct and reversible electron transfer process between the active site of GOD and the modified electrode was realized without any extra electron mediator. Thus, the prepared GOD/PtAuNP/ss-DNA/GR electrode was proposed as a biosensor for the quantification of glucose. The effects of pH, applied potential, and temperature on the performance of the biosensor were discussed in detail and were optimized. Under optimal conditions, the biosensor showed a linearity with glucose concentration in the range of 1.0 to 1,800 mu M with a detection limit of 0.3 mu M (S/N = 3). The results demonstrate that the developed approach provides a promising strategy to improve the sensitivity and enzyme activity of electrochemical biosensors.
C1 [Leng, Jing; Wang, Wen-Min; Lu, Li-Min; Bai, Ling; Qiu, Xin-Lan] Jiangxi Agr Univ, Coll Sci, Nanchang 330045, Peoples R China.
C3 Jiangxi Agricultural University
RP Lu, LM (通讯作者)，Jiangxi Agr Univ, Coll Sci, Nanchang 330045, Peoples R China.
EM lulimin816@hotmail.com; xlQiu2006@126.com
RI Lu, Limin/V-2804-2019
OI Lu, Limin/0000-0001-6973-7877
FU National Natural Science Foundation of China [51302117]; Natural Science
   Foundation of Jiangxi Province [20122BAB213007]; State Key Laboratory of
   Chemical Biosensing Chemometrics [201108]; Jiangxi Provincial Department
   of Education [GJJ13258]
FX This work was supported by the National Natural Science Foundation of
   China (51302117), the Natural Science Foundation of Jiangxi Province
   (20122BAB213007), State Key Laboratory of Chemical Biosensing &
   Chemometrics (201108), and Jiangxi Provincial Department of Education
   (GJJ13258).
CR Ameen S, 2012, SENSOR ACTUAT B-CHEM, V173, P177, DOI 10.1016/j.snb.2012.06.065
   Benedetto A, 2009, CHEM REV, V109, P4862, DOI 10.1021/cr800536y
   Cai DY, 2010, J MATER CHEM, V20, P7906, DOI 10.1039/c0jm00530d
   Chen D, 2012, CHEM REV, V112, P6027, DOI 10.1021/cr300115g
   Chen D, 2010, CHEM SOC REV, V39, P3157, DOI 10.1039/b923596e
   Chen SM, 2003, ELECTROCHIM ACTA, V48, P513, DOI 10.1016/S0013-4686(02)00719-3
   Fang C, 2007, SENSOR ACTUAT B-CHEM, V126, P684, DOI 10.1016/j.snb.2007.04.031
   Gui EL, 2007, J AM CHEM SOC, V129, P14427, DOI 10.1021/ja075176g
   Gutierrez F, 2012, SENSOR ACTUAT B-CHEM, V161, P191, DOI 10.1016/j.snb.2011.10.010
   Han AX, 2003, CHINESE J ANAL CHEM, V31, P1417
   Han J, 2011, TALANTA, V85, P130, DOI 10.1016/j.talanta.2011.03.036
   Hu FX, 2011, J MOL CATAL B-ENZYM, V72, P298, DOI 10.1016/j.molcatb.2011.07.005
   Huang X, 2012, CHEM SOC REV, V41, P666, DOI 10.1039/c1cs15078b
   Huang X, 2011, SMALL, V7, P1876, DOI 10.1002/smll.201002009
   HUMMERS WS, 1958, J AM CHEM SOC, V80, P1339, DOI 10.1021/ja01539a017
   Kam NWS, 2005, J AM CHEM SOC, V127, P12492, DOI 10.1021/ja053962k
   Kang XH, 2009, BIOSENS BIOELECTRON, V25, P901, DOI 10.1016/j.bios.2009.09.004
   Li J, 2012, MICROCHIM ACTA, V179, P265, DOI 10.1007/s00604-012-0889-z
   Li T, 2013, SENSOR ACTUAT B-CHEM, V186, P768, DOI 10.1016/j.snb.2013.06.104
   Liu S, 2011, BIOSENS BIOELECTRON, V26, P4491, DOI 10.1016/j.bios.2011.05.008
   Liu SQ, 2003, BIOSENS BIOELECTRON, V19, P177, DOI 10.1016/S0956-5663(03)00172-6
   Liu XQ, 2008, ELECTROCHEM COMMUN, V10, P1250, DOI 10.1016/j.elecom.2008.06.009
   Lotya M, 2010, ACS NANO, V4, P3155, DOI 10.1021/nn1005304
   Qu FL, 2011, BIOSENS BIOELECTRON, V26, P4810, DOI 10.1016/j.bios.2011.06.018
   Raitman OA, 2002, J AM CHEM SOC, V124, P6487, DOI 10.1021/ja012680r
   Razmi H, 2013, BIOSENS BIOELECTRON, V41, P498, DOI 10.1016/j.bios.2012.09.009
   Si YC, 2008, CHEM MATER, V20, P6792, DOI 10.1021/cm801356a
   Tsai MC, 2009, SENSOR ACTUAT B-CHEM, V141, P592, DOI 10.1016/j.snb.2009.06.016
   Unnikrishnan B, 2013, BIOSENS BIOELECTRON, V39, P70, DOI 10.1016/j.bios.2012.06.045
   Wang J, 2011, J ELECTROANAL CHEM, V662, P317, DOI 10.1016/j.jelechem.2011.08.019
   Wang YL, 2011, BIOSENS BIOELECTRON, V30, P107, DOI 10.1016/j.bios.2011.08.038
   Wu H, 2009, TALANTA, V80, P403, DOI 10.1016/j.talanta.2009.06.054
   Xu CX, 2012, J SOLID STATE ELECTR, V16, P3747, DOI 10.1007/s10008-012-1813-5
   Xu LH, 2009, MAT SCI ENG C-BIO S, V29, P1306, DOI 10.1016/j.msec.2008.10.031
   Xu SJ, 2009, ELECTROCHEM COMMUN, V11, P327, DOI 10.1016/j.elecom.2008.12.002
   Yang HP, 2006, TALANTA, V68, P569, DOI 10.1016/j.talanta.2005.04.057
   Yoo E, 2008, NANO LETT, V8, P2277, DOI 10.1021/nl800957b
   Zan XL, 2013, BIOSENS BIOELECTRON, V49, P71, DOI 10.1016/j.bios.2013.05.006
   Zhang PP, 2013, J MATER CHEM B, V1, P6525, DOI 10.1039/c3tb21270j
   Zhang QA, 2010, CHEM-EUR J, V16, P8133, DOI 10.1002/chem.201000684
   Zhao LJ, 2013, SENSOR ACTUAT B-CHEM, V176, P818, DOI 10.1016/j.snb.2012.10.003
   Zheng BZ, 2011, SENSOR ACTUAT B-CHEM, V152, P49, DOI 10.1016/j.snb.2010.09.051
   Zhou L, 2013, COLLOID SURFACE A, V430, P103, DOI 10.1016/j.colsurfa.2013.04.012
NR 43
TC 20
Z9 21
U1 1
U2 75
PU SPRINGER
PI NEW YORK
PA 233 SPRING ST, NEW YORK, NY 10013 USA
SN 1556-276X
J9 NANOSCALE RES LETT
JI Nanoscale Res. Lett.
PD FEB 27
PY 2014
VL 9
AR 99
DI 10.1186/1556-276X-9-99
PG 8
WC Nanoscience & Nanotechnology; Materials Science, Multidisciplinary;
   Physics, Applied
WE Science Citation Index Expanded (SCI-EXPANDED)
SC Science & Technology - Other Topics; Materials Science; Physics
GA AC7UQ
UT WOS:000332738100001
PM 24572068
OA Green Published, gold
DA 2023-06-30
ER

PT J
AU Shen, JH
   Yang, XL
   Zhu, YH
   Kang, HG
   Cao, HM
   Li, CZ
AF Shen, Jianhua
   Yang, Xiaoling
   Zhu, Yihua
   Kang, Haigang
   Cao, Huimin
   Li, Chunzhong
TI Gold-coated silica-fiber hybrid materials for application in a novel
   hydrogen peroxide biosensor
SO BIOSENSORS & BIOELECTRONICS
LA English
DT Article
DE K-gold solution; Gold-coated silica-fiber; Core-shell hybrid
   nanostructure; Biosensor; Horseradish peroxidase; Hydrogen peroxide
ID GLASSY-CARBON ELECTRODE; DIRECT ELECTROCHEMISTRY;
   HORSERADISH-PEROXIDASE; NANOPARTICLES; IMMOBILIZATION
AB We describe the preparation and characterization of a novel type of core-shell hybrid material for application in a novel hydrogen peroxide biosensor, where the structure consists of a continuous gold shell that encapsulates the silica fiber. The SiO2@Au nanofibers had been synthesized by electrospinning silica sol, and then golden seeds were in situ grown on the fiber, lastly the gold-seeded silica fibers were further coated by continuous gold shells. The above nanocomposites had satisfactory chemical stability, excellent biocompatibility and efficient electron transfer property, which may have potential application for the highly sensitive chemical or biological sensors. Cyclic voltammetry (CV) was used to evaluate the electrochemical performance of the SiO2@Au nanocomposites at indium tin oxide (ITO). The biosensor showed high sensitivity and fast response upon the addition of H2O2 and the linear range to H2O2 was from 5 x 10(-6) to 1.0 x 10(-3) M with a detection limit of 2 mu M (S/N =3). The apparent Michaelis-Menten constant of the biosensor was 1.11 mmol L-1. These results indicated that SiO2@Au nanocomposites have potential for constructing of a variety of electrochemical biosensors. (C) 2012 Elsevier B.V. All rights reserved.
C1 [Shen, Jianhua; Yang, Xiaoling; Zhu, Yihua; Kang, Haigang; Cao, Huimin; Li, Chunzhong] E China Univ Sci & Technol, Sch Mat Sci & Engn, Minist Educ, Key Lab Ultrafine Mat, Shanghai 200237, Peoples R China.
C3 East China University of Science & Technology
RP Yang, XL (通讯作者)，E China Univ Sci & Technol, Sch Mat Sci & Engn, Minist Educ, Key Lab Ultrafine Mat, Shanghai 200237, Peoples R China.
EM xlyang@ecust.edu.cn; yhzhu@ecust.edu.cn
RI Li, Chunzhong/B-1103-2015; yang, xiao/HJI-7815-2023
OI Li, Chunzhong/0000-0001-7897-5850; Zhu, Yihua/0000-0003-4258-5409
FU National Natural Science Foundation of China [20925621, 20976054,
   21176083]; Special Projects for Nanotechnology of Shanghai
   [11nm0500800]; Fundamental Research Funds for the Central Universities;
   Program for Changjiang Scholars and Innovative Research Team in
   University [IRT0825]; Shanghai Leading Academic Discipline Project
   [B502]
FX This work was supported by the National Natural Science Foundation of
   China (20925621, 20976054 and 21176083), the Special Projects for
   Nanotechnology of Shanghai (11nm0500800), the Fundamental Research Funds
   for the Central Universities, the Program for Changjiang Scholars and
   Innovative Research Team in University (IRT0825), and the Shanghai
   Leading Academic Discipline Project (project number: B502) for financial
   supports.
CR Donkova B, 2011, J MATER SCI, V46, P7134, DOI 10.1007/s10853-011-5503-y
   Dotzauer DA, 2009, LANGMUIR, V25, P1865, DOI 10.1021/la803220z
   Eck W, 2008, ACS NANO, V2, P2263, DOI 10.1021/nn800429d
   Gao SY, 2011, ANAL BIOANAL CHEM, V399, P91, DOI 10.1007/s00216-010-4276-5
   Gruber S, 2010, PHYS STATUS SOLIDI B, V247, P2401, DOI 10.1002/pssb.201046213
   Kafi AKM, 2008, BIOSENS BIOELECTRON, V24, P566, DOI 10.1016/j.bios.2008.06.004
   KAMIN RA, 1980, ANAL CHEM, V52, P1198, DOI 10.1021/ac50058a010
   Kang HG, 2010, NEW J CHEM, V34, P2166, DOI 10.1039/c0nj00094a
   Kim J.-H., 2008, J BIOMED PHARM ENG, V2, P29
   Kuo WS, 2008, CHEM COMMUN, P4430, DOI 10.1039/b808871c
   Lee I, 2011, ANGEW CHEM INT EDIT, V50, P10208, DOI 10.1002/anie.201007660
   Lei CX, 2004, ELECTROANAL, V16, P736, DOI 10.1002/elan.200302877
   Li CZ, 2005, CHEM COMMUN, P3924, DOI 10.1039/b504186d
   Liaw JW, 2011, J QUANT SPECTROSC RA, V112, P893, DOI 10.1016/j.jqsrt.2010.11.002
   Mulvaney P, 2000, J MATER CHEM, V10, P1259, DOI 10.1039/b000136h
   Ni WH, 2008, J AM CHEM SOC, V130, P6692, DOI 10.1021/ja8012374
   Oldenburg SJ, 1998, CHEM PHYS LETT, V288, P243, DOI 10.1016/S0009-2614(98)00277-2
   Pham T, 2002, LANGMUIR, V18, P4915, DOI 10.1021/la015561y
   Pissuwan D, 2007, NANO LETT, V7, P3808, DOI 10.1021/nl072377+
   Salimi A, 2001, ANAL SCI, V17, P1165, DOI 10.2116/analsci.17.1165
   Shen AG, 2011, J RAMAN SPECTROSC, V42, P879, DOI 10.1002/jrs.2812
   Sun YY, 2007, ANAL BIOANAL CHEM, V387, P1565, DOI 10.1007/s00216-006-1013-1
   Wang J, 2003, ANAL CHEM, V75, P2075, DOI 10.1021/ac030007+
   Wang JW, 2009, TALANTA, V77, P1454, DOI 10.1016/j.talanta.2008.09.034
   Wang Y, 2007, TALANTA, V72, P1134, DOI 10.1016/j.talanta.2007.01.026
   Wijaya A, 2009, ACS NANO, V3, P80, DOI 10.1021/nn800702n
   Yan YM, 2008, ADV MATER, V20, P2365, DOI 10.1002/adma.200703128
   Yang HP, 2007, BIOSENS BIOELECTRON, V22, P2989, DOI 10.1016/j.bios.2006.12.019
   Zhao MQ, 1998, J AM CHEM SOC, V120, P4877, DOI 10.1021/ja980438n
   Zhao YD, 2002, SENSOR ACTUAT B-CHEM, V87, P168, DOI 10.1016/S0925-4005(02)00232-0
   Zhou KF, 2010, ELECTROCHIM ACTA, V55, P3055, DOI 10.1016/j.electacta.2010.01.035
   Zhu YH, 2011, J PHYS CHEM C, V115, P1614, DOI 10.1021/jp109276q
NR 32
TC 39
Z9 40
U1 2
U2 147
PU ELSEVIER ADVANCED TECHNOLOGY
PI OXFORD
PA OXFORD FULFILLMENT CENTRE THE BOULEVARD, LANGFORD LANE, KIDLINGTON,
   OXFORD OX5 1GB, OXON, ENGLAND
SN 0956-5663
EI 1873-4235
J9 BIOSENS BIOELECTRON
JI Biosens. Bioelectron.
PD APR 15
PY 2012
VL 34
IS 1
BP 132
EP 136
DI 10.1016/j.bios.2012.01.031
PG 5
WC Biophysics; Biotechnology & Applied Microbiology; Chemistry, Analytical;
   Electrochemistry; Nanoscience & Nanotechnology
WE Science Citation Index Expanded (SCI-EXPANDED)
SC Biophysics; Biotechnology & Applied Microbiology; Chemistry;
   Electrochemistry; Science & Technology - Other Topics
GA 927DF
UT WOS:000302886500020
PM 22341862
DA 2023-06-30
ER

PT J
AU Yao, Y
   Wang, GX
   Shi, XJ
   Li, JS
   Yang, FZ
   Cheng, ST
   Zhang, H
   Dong, HW
   Guo, YM
   Sun, X
   Wu, YX
AF Yao, Y.
   Wang, G. X.
   Shi, X. J.
   Li, J. S.
   Yang, F. Z.
   Cheng, S. T.
   Zhang, H.
   Dong, H. W.
   Guo, Y. M.
   Sun, X.
   Wu, Y. X.
TI Ultrasensitive aptamer-based biosensor for acetamiprid using tetrahedral
   DNA nanostructures
SO JOURNAL OF MATERIALS SCIENCE
LA English
DT Article
ID LABEL-FREE; ELECTROCHEMICAL SENSOR; SENSITIVE DETECTION; PESTICIDES;
   RESIDUES; APTASENSOR; ACETYLCHOLINESTERASE; PLATFORM; DESIGN; FRUIT
AB An electrochemical tetrahedral APT biosensor (Au-TAN biosensor) was successfully constructed, which had a stable structure and excellent performance using tetrahedral DNA nanomaterials (TDN) and Au nanoparticles (AuNPs) for the detection of acetamiprid. Specifically, we designed a partial paired complementary DNA (cDNA) of acetamiprid aptamer and inserted the cDNA together with the acetamiprid aptamer into four single-stranded DNA sequences forming each side of the TDN, modifying AuNPs to increase the current signal intensity, to assemble the Au-TAN. This proposed aptasensor was compared with ssAPT aptasensor and tetrahedral APT nanostructures (TAN) aptasensor, respectively. The results showed that the performance of the designed aptasensor was better than those of the above two aptasensors. The detection limit of the aptasensor was calculated to be 0.077 pM (S/N = 3), which was far lower than that of other methods that we compared. Under optimized conditions, the proposed aptasensor showed a wide linear detection range from 0.1 pM to 10 nM. The Au-TAN biosensor opens up new ideas for the construction of aptasensors and provides a new method for detection of small molecular substances, such as pesticides residues.
C1 [Yao, Y.; Wang, G. X.; Shi, X. J.; Li, J. S.; Yang, F. Z.; Cheng, S. T.; Zhang, H.; Dong, H. W.; Guo, Y. M.; Sun, X.] Shandong Univ Technol, Sch Agr Engn & Food Sci, 12 Zhangzhou Rd, Zibo 255049, Peoples R China.
   [Yao, Y.; Wang, G. X.; Shi, X. J.; Li, J. S.; Yang, F. Z.; Cheng, S. T.; Zhang, H.; Dong, H. W.; Guo, Y. M.; Sun, X.] Shandong Prov Engn Res Ctr Vegetable Safety & Qua, 12 Zhangzhou Rd, Zibo 255049, Peoples R China.
   [Yao, Y.; Wang, G. X.; Shi, X. J.; Li, J. S.; Yang, F. Z.; Cheng, S. T.; Zhang, H.; Dong, H. W.; Guo, Y. M.; Sun, X.] Zibo City Key Lab Agr Prod Safety Traceabil, 12 Zhangzhou Rd, Zibo 255049, Peoples R China.
   [Wu, Y. X.] Shandong Lvdu Biotechnol Co LTD, Binzhou 256600, Peoples R China.
C3 Shandong University of Technology
RP Guo, YM; Sun, X (通讯作者)，Shandong Univ Technol, Sch Agr Engn & Food Sci, 12 Zhangzhou Rd, Zibo 255049, Peoples R China.; Guo, YM; Sun, X (通讯作者)，Shandong Prov Engn Res Ctr Vegetable Safety & Qua, 12 Zhangzhou Rd, Zibo 255049, Peoples R China.; Guo, YM; Sun, X (通讯作者)，Zibo City Key Lab Agr Prod Safety Traceabil, 12 Zhangzhou Rd, Zibo 255049, Peoples R China.; Wu, YX (通讯作者)，Shandong Lvdu Biotechnol Co LTD, Binzhou 256600, Peoples R China.
EM gym@sdut.edu.cn; sunxia2151@sina.com; lvdukeji@126.com
FU National Natural Science Foundation of China [31772068]; Major Basic
   Research Project of Natural Science Foundation of Shandong Province
   [ZR2018ZC0126]
FX This work was supported by the National Natural Science Foundation of
   China (31772068), Major Basic Research Project of Natural Science
   Foundation of Shandong Province (ZR2018ZC0126).
CR Akyuz D, 2019, SENSOR ACTUAT B-CHEM, V283, P848, DOI 10.1016/j.snb.2018.11.155
   Alsager OA, 2014, BIOSENS BIOELECTRON, V57, P262, DOI 10.1016/j.bios.2014.02.004
   Bahreyni A, 2018, MICROCHIM ACTA, V185, DOI 10.1007/s00604-018-2805-7
   Bai XJ, 2014, BIOSENS BIOELECTRON, V56, P112, DOI 10.1016/j.bios.2013.12.068
   Bang GS, 2013, BIOSENS BIOELECTRON, V39, P44, DOI 10.1016/j.bios.2012.06.038
   Cheng ST, 2020, SENSOR ACTUAT B-CHEM, V304, DOI 10.1016/j.snb.2019.127367
   Di Muccio A, 2006, J CHROMATOGR A, V1108, P1, DOI 10.1016/j.chroma.2005.12.111
   Ding JW, 2014, SENSOR ACTUAT B-CHEM, V199, P284, DOI 10.1016/j.snb.2014.04.012
   Fan KM, 2019, TALANTA, V197, P645, DOI 10.1016/j.talanta.2019.01.069
   Feng QM, 2017, BIOSENS BIOELECTRON, V90, P251, DOI 10.1016/j.bios.2016.11.060
   Ferrer I, 2005, ANAL CHEM, V77, P2818, DOI 10.1021/ac048458x
   Fu JY, 2020, SCI TOTAL ENVIRON, V712, DOI 10.1016/j.scitotenv.2019.136410
   Fu JY, 2019, SENSOR ACTUAT B-CHEM, V287, P503, DOI 10.1016/j.snb.2019.02.057
   Ge ZL, 2019, ACS APPL MATER INTER, V11, P13874, DOI 10.1021/acsami.8b07101
[truncated: 3,005,014 more chars]
