# Supplementary material for: Hotspots and trends of electrochemical biosensor technology: a bibliometric analysis from 2003 to 2023
Source: RSC Adv. 2023 Oct 19;13(44):30704–17. doi: 10.1039/d3ra05889a (PMC10585615; doi:10.1039/d3ra05889a)
Supplement: RA-013-D3RA05889A-s001 [file RA-013-D3RA05889A-s001.zip › data-9.xlsx]

FN Clarivate Analytics Web of Science
VR 1.0
PT J
AU Du, D
   Chen, SZ
   Song, DD
   Li, HB
   Chen, X
AF Du, Dan
   Chen, Shizhen
   Song, Dandan
   Li, Haibing
   Chen, Xi
TI Development of acetylcholinesterase biosensor based on CdTe quantum
   dots/gold nanoparticles modified chitosan microspheres interface
SO BIOSENSORS & BIOELECTRONICS
LA English
DT Article
DE CdTe quantum dots; gold nanoparticals; acytylcholinesterase;
   monocrotophos; chitosan microspheres; biosensor
ID GOLD NANOPARTICLES; GLUCOSE-OXIDASE; ELECTROCHEMICAL IMMUNOASSAY;
   IMMOBILIZATION; FILMS; GEL; DOTS; HEMOGLOBIN; DEPOSITION
AB In this paper, a novel acetylcholinesterase (ACNE) biosensor was constructed by modifying glassy carbon electrode with CdTe quantum dots (QDs) and excellent conductive gold nanoparticles (GNPs) though chitosan microspheres to immobilize ACNE. Since GNPs have shown widespread use particularly for constructing electrochemical biosensors through their high electron-transfer ability, the combined ACNE exhibited high affinity to its substrate and thus a sensitive, fast and cheap method for determination of monocrotophos. The combination of CdTe QDs and GNPs promoted electron transfer and catalyzed the electro-oxidation of thiocholine, thus amplifying the detection sensitivity. This novel biosensing platform based on CdTe QDs-GNPs composite responded even more sensitively than that on CdTe QDs or GNPs alone because of the presence of synergistic effects in CdTe-GNPs film. The inhibition of monocrotophos was proportional to its concentration in two ranges, from 1 to 1000 ng mL(-1) and from 2 to 15 mu g mL(-1). with a detection limit of 0.3 ng mL(-1). The proposed biosensor showed good precision and reproducibility, acceptable stability and accuracy in garlic samples analysis. (C) 2008 Elsevier B.V. All rights reserved.
C1 [Du, Dan; Chen, Shizhen; Song, Dandan; Li, Haibing] Cent China Normal Univ, Coll Chem, Minist Educ, Key Lab Pesticide Chem Biol, Wuhan 430079, Peoples R China.
   [Chen, Xi] Xiamen Univ, State Key Lab Marine Environm Sci, Xiamen 361005, Peoples R China.
C3 Central China Normal University; Xiamen University
RP Du, D (通讯作者)，Cent China Normal Univ, Coll Chem, Minist Educ, Key Lab Pesticide Chem Biol, Wuhan 430079, Peoples R China.
EM dudan@mail.ccnu.edu.cn; xichen@xmu.edu.cn
RI Du, Dan/G-3821-2012; Chen, Xi/B-8183-2011; Chen, X/G-4087-2010
OI Du, Dan/0000-0003-1952-4042; 
FU National Natural Science Foundation of China [20705010, 20775064,
   20735002, 20772038]; Research Fund for the Doctoral Program of Higher
   Education [20070511015]; Program for Distinguish Young Scientist of
   Hubei Province [2007ABB017]; Program for Chenguang Young Scientist for
   Wuhan [200750731283]
FX The authors are gratefully acknowledging the financial support of the
   National Natural Science Foundation of China (Nos. 20705010, 20775064,
   20735002, 20772038), the Research Fund for the Doctoral Program of
   Higher Education (No. 20070511015), the Program for Distinguish Young
   Scientist of Hubei Province (2007ABB017) and Program for Chenguang Young
   Scientist for Wuhan (200750731283).
CR Chen FQ, 2004, NANO LETT, V4, P1827, DOI 10.1021/nl049170q
   Chen ZP, 2007, BIOSENS BIOELECTRON, V23, P485, DOI 10.1016/j.bios.2007.06.005
   Ding L, 2007, BIOMACROMOLECULES, V8, P1341, DOI 10.1021/bm061224y
   Du D, 2005, BIOCHEMISTRY-US, V44, P11539, DOI 10.1021/bi0507332
   Du D, 2007, BIOSENS BIOELECTRON, V23, P130, DOI 10.1016/j.bios.2007.03.008
   Du D, 2007, ANAL BIOANAL CHEM, V387, P1059, DOI 10.1007/s00216-006-0972-6
   ELLMAN GL, 1961, BIOCHEM PHARMACOL, V7, P58
   Gao MY, 1998, J PHYS CHEM B, V102, P4096, DOI 10.1021/jp980620a
   Gao XH, 2004, NAT BIOTECHNOL, V22, P969, DOI 10.1038/nbt994
   Giunchedi P, 1998, BIOMATERIALS, V19, P157, DOI 10.1016/S0142-9612(97)00181-6
   Goldman ER, 2004, ANAL CHEM, V76, P684, DOI 10.1021/ac035083r
   Grenha A, 2007, BIOMACROMOLECULES, V8, P2072, DOI 10.1021/bm061131g
   Huang YX, 2005, BIOSENS BIOELECTRON, V21, P817, DOI 10.1016/j.bios.2005.01.012
   Kumar SS, 2007, CHEM MATER, V19, P4722, DOI 10.1021/cm0711820
   Lin CL, 2007, ANAL CHEM, V79, P3757, DOI 10.1021/ac061972d
   Liu Q, 2007, BIOSENS BIOELECTRON, V22, P3203, DOI 10.1016/j.bios.2007.02.013
   Liu SQ, 2002, ANAL BIOCHEM, V307, P110, DOI 10.1016/S0003-2697(02)00014-3
   Lu Q, 2005, CHEM COMMUN, P2584, DOI 10.1039/b501401h
   Pavlov V, 2005, NANO LETT, V5, P649, DOI 10.1021/nl050054c
   Pedrosa VA, 2007, ELECTROANAL, V19, P1415, DOI 10.1002/elan.200703872
   Shi GY, 2007, ANAL CHEM, V79, P3581, DOI 10.1021/ac062034g
   Sun YY, 2006, BIOMATERIALS, V27, P4042, DOI 10.1016/j.biomaterials.2006.03.014
   Tan WB, 2007, J COLLOID INTERF SCI, V310, P464, DOI 10.1016/j.jcis.2007.01.083
   Tkac J, 2007, BIOSENS BIOELECTRON, V22, P1820, DOI 10.1016/j.bios.2006.08.014
   van der Lubben IM, 2001, ADV DRUG DELIVER REV, V52, P139, DOI 10.1016/S0169-409X(01)00197-1
   Voura EB, 2004, NAT MED, V10, P993, DOI 10.1038/nm1096
   Wu BY, 2007, BIOSENS BIOELECTRON, V22, P838, DOI 10.1016/j.bios.2006.03.009
   Wu QD, 2007, J PHYS CHEM C, V111, P17082, DOI 10.1021/jp0756045
   Zhang Q, 2007, BIOSENS BIOELECTRON, V23, P695, DOI 10.1016/j.bios.2007.08.008
   Zotti G, 2008, CHEM MATER, V20, P397, DOI 10.1021/cm071701z
NR 30
TC 103
Z9 109
U1 3
U2 107
PU ELSEVIER ADVANCED TECHNOLOGY
PI OXFORD
PA OXFORD FULFILLMENT CENTRE THE BOULEVARD, LANGFORD LANE, KIDLINGTON,
   OXFORD OX5 1GB, OXON, ENGLAND
SN 0956-5663
EI 1873-4235
J9 BIOSENS BIOELECTRON
JI Biosens. Bioelectron.
PD NOV 15
PY 2008
VL 24
IS 3
BP 475
EP 479
DI 10.1016/j.bios.2008.05.005
PG 5
WC Biophysics; Biotechnology & Applied Microbiology; Chemistry, Analytical;
   Electrochemistry; Nanoscience & Nanotechnology
WE Science Citation Index Expanded (SCI-EXPANDED)
SC Biophysics; Biotechnology & Applied Microbiology; Chemistry;
   Electrochemistry; Science & Technology - Other Topics
GA 357GM
UT WOS:000259834300021
PM 18640026
DA 2023-06-30
ER

PT J
AU Jiang, DF
   Li, CP
   Liu, T
   Li, LL
   Chu, ZY
   Jin, WQ
   Ren, XM
AF Jiang, Danfeng
   Li, Cuiping
   Liu, Tao
   Li, Linlin
   Chu, Zhenyu
   Jin, Wanqin
   Ren, Xiaoming
TI A regular nanostructured dithiolene metal complex film for
   ultrasensitive biosensing of liver enzyme
SO SENSORS AND ACTUATORS B-CHEMICAL
LA English
DT Article
DE Dithiolene metal complexes; Thiol graphene; High sensitivity
ID REDUCED GRAPHENE OXIDE; ALANINE AMINOTRANSFERASE; GLUTAMATE OXIDASE;
   ASPARTATE-AMINOTRANSFERASE; ELECTROCHEMICAL BIOSENSOR; CARBON;
   IMMOBILIZATION; NANOPARTICLES; FABRICATION; SERUM
AB A novel ultrasensitive biosensor was constructed by the [TBA](2)[Ni(mnt)(2)]/graphene (mnt = maleonitriledithiolate) composite film for the detections of glutamate and alanine aminotransferase (ALT). The [TBA](2)[Ni(mnt)(2)] nanocubes with a dimension of 500 nm were in-situ crystallized on the surface of Au electrode modified using thiol graphene in advance. Due to the synergistic effect between the electrocatalysis of [Ni(mnt)(2)](2-) anion and the excellent conductivity of graphene, the as-prepared biosensors showed remarkably reversible electrochemical redox and stability. It exhibited high sensitivities of 27.32 mu A mM(-1) cm(-2) and 0.636 nA mu M-1 for the biosensing of glutamate and ALT with the corresponding wide linear ranges of 10-600 mu M-1 and 5-140 U L-1, respectively. This high performance ALT biosensor is promising application in the trace analysis of more physiological substances, and the successful adoption of [TBA](2)[Ni(mnt)(2)] material in the biosensor construction can arouse more dithiolene metal complexes in the further application of electrocatalysis. (C) 2016 Elsevier B.V. All rights reserved.
C1 [Jiang, Danfeng; Liu, Tao; Li, Linlin; Chu, Zhenyu; Jin, Wanqin] Nanjing Tech Univ, Coll Chem Engn, State Key Lab Mat Oriented Chem Engn, 5 Xinmofan Rd, Nanjing 210009, Jiangsu, Peoples R China.
   [Li, Cuiping; Ren, Xiaoming] Nanjing Tech Univ, Coll Chem & Mol Engn, Nanjing 211816, Jiangsu, Peoples R China.
C3 Nanjing Tech University; Nanjing Tech University
RP Jin, WQ (通讯作者)，Nanjing Tech Univ, Coll Chem Engn, State Key Lab Mat Oriented Chem Engn, 5 Xinmofan Rd, Nanjing 210009, Jiangsu, Peoples R China.; Ren, XM (通讯作者)，Nanjing Tech Univ, Coll Chem & Mol Engn, Nanjing 211816, Jiangsu, Peoples R China.
EM wqjin@njtech.edu.cn; xmren@njtech.edu.cn
RI Chu, Zhenyu/G-2231-2016; Li, Linlin/M-8350-2014; Jin,
   Wanqin/L-6011-2013; Ren, Xiao/HNS-0057-2023
OI Chu, Zhenyu/0000-0001-6337-3101; Liu, Tao/0000-0003-1311-267X
FU Jiangsu Province Natural Science Foundation for the Youth [BK20140931];
   Top-notch Academic Programs Project of Jiangsu Higher Education
   Institutions (TAPP); Innovative Research Team Program by the Ministry of
   Education of China [IRT13070]
FX This work was supported by the Jiangsu Province Natural Science
   Foundation for the Youth (No. BK20140931), Top-notch Academic Programs
   Project of Jiangsu Higher Education Institutions (TAPP) and the
   Innovative Research Team Program by the Ministry of Education of China
   (No. IRT13070).
CR Allen MJ, 2010, CHEM REV, V110, P132, DOI 10.1021/cr900070d
   Batra B, 2013, BIOSENS BIOELECTRON, V47, P496, DOI 10.1016/j.bios.2013.03.063
   Carrara S, 2010, SENSORS-BASEL, V10, P526, DOI 10.3390/s100100526
   Chang KS, 2003, ANAL CHIM ACTA, V481, P199, DOI 10.1016/S0003-2670(03)00093-X
   Chu ZY, 2015, ELECTROCHIM ACTA, V176, P162, DOI 10.1016/j.electacta.2015.06.123
   Chu ZY, 2014, BIOSENS BIOELECTRON, V61, P422, DOI 10.1016/j.bios.2014.05.006
   Cinti S, 2014, SENSORS-BASEL, V14, P14222, DOI 10.3390/s140814222
   Davison A, 1967, INORG SYNTH, V10, P8, DOI DOI 10.1002/9780470132418.CH3
   Dong X, 2011, NANOSCALE, V3, P5156, DOI 10.1039/c1nr11006c
   Dufour DR, 2000, CLIN CHEM, V46, P2027
   Haghighi B, 2010, SENSOR ACTUAT B-CHEM, V147, P270, DOI 10.1016/j.snb.2010.03.020
   Hsueh CJ, 2011, BIOSENSORS-BASEL, V1, P107, DOI 10.3390/bios1030107
   Huang XJ, 2006, SENSORS-BASEL, V6, P756, DOI 10.3390/s6070756
   Jamal M, 2009, BIOSENS BIOELECTRON, V24, P2926, DOI 10.1016/j.bios.2009.02.032
   Jiang DF, 2016, SENSOR ACTUAT B-CHEM, V228, P679, DOI 10.1016/j.snb.2016.01.076
   JUNG K, 1981, CLIN CHIM ACTA, V115, P105, DOI 10.1016/0009-8981(81)90065-6
   Kalhan SC, 2001, J BIOL CHEM, V276, P12928, DOI 10.1074/jbc.M006186200
   KOBAYASHI A, 1977, B CHEM SOC JPN, V50, P2650, DOI 10.1246/bcsj.50.2650
   Kong BA, 2015, CHEM SCI, V6, P4029, DOI 10.1039/c5sc00819k
   la Cour JB, 2016, SENSOR ACTUAT B-CHEM, V228, P360, DOI 10.1016/j.snb.2016.01.008
   LAVIRON E, 1979, J ELECTROANAL CHEM, V101, P19, DOI 10.1016/S0022-0728(79)80075-3
   Li HQ, 2006, SENSOR ACTUAT B-CHEM, V119, P419, DOI 10.1016/j.snb.2005.12.041
   Liao RJ, 2011, J PHYS CHEM C, V115, P20740, DOI 10.1021/jp2068683
   Liu SG, 1996, SYNTHETIC MET, V83, P131, DOI 10.1016/S0379-6779(97)80066-5
   Ozel RE, 2014, BIOSENS BIOELECTRON, V52, P397, DOI 10.1016/j.bios.2013.08.054
   Ozer J, 2008, TOXICOLOGY, V245, P194, DOI 10.1016/j.tox.2007.11.021
   Pham CV, 2013, CHEM ENG J, V231, P146, DOI 10.1016/j.cej.2013.07.007
   Pollock NR, 2012, SCI TRANSL MED, V4, DOI 10.1126/scitranslmed.3003981
   Shi L, 2015, J MATER CHEM B, V3, P3134, DOI 10.1039/c5tb00266d
   Song MJ, 2007, J BIOSCI BIOENG, V103, P32, DOI 10.1263/jbb.103.32
   Tang ZW, 2011, ANAL CHEM, V83, P2505, DOI 10.1021/ac102742k
   Xuan GS, 2003, BIOSENS BIOELECTRON, V19, P365, DOI 10.1016/S0956-5663(03)00194-5
   Yu HC, 2015, ANAL CHIM ACTA, V896, P137, DOI 10.1016/j.aca.2015.09.005
   Zhang HC, 2013, J MATER CHEM B, V1, P2542, DOI 10.1039/c3tb20405g
NR 34
TC 13
Z9 13
U1 7
U2 72
PU ELSEVIER SCIENCE SA
PI LAUSANNE
PA PO BOX 564, 1001 LAUSANNE, SWITZERLAND
EI 0925-4005
J9 SENSOR ACTUAT B-CHEM
JI Sens. Actuator B-Chem.
PD MAR 31
PY 2017
VL 241
BP 860
EP 867
DI 10.1016/j.snb.2016.10.122
PG 8
WC Chemistry, Analytical; Electrochemistry; Instruments & Instrumentation
WE Science Citation Index Expanded (SCI-EXPANDED)
SC Chemistry; Electrochemistry; Instruments & Instrumentation
GA EJ5JH
UT WOS:000393253700108
DA 2023-06-30
ER

PT J
AU Hao, LL
   Zhao, LY
   Li, GB
   Li, YY
   Ma, LG
   Liu, YJ
   Wang, WB
   Kong, JM
AF Hao, Lulu
   Zhao, Liying
   Li, Guangbao
   Li, Yingying
   Ma, Ligang
   Liu, Yanju
   Wang, Wenbin
   Kong, Jinming
TI Ultrasensitive detection of CYFRA 21-1 DNA via SI-RAFT based in-situ
   metallization signal amplification
SO MICROCHEMICAL JOURNAL
LA English
DT Article
DE Electrochemical biosensor; CYFRA 21-1 DNA; DNA metallization; SI-RAFT;
   Amplification strategy
ID FRAGMENTATION CHAIN-TRANSFER; RADICAL POLYMERIZATION; SILVER; ASSAY
AB Cytokeratin fragment antigen 21-1 (CYFRA 21-1) DNA is a significant biomarker with relation to non-small cell lung cancer. Here, we described an ultrasensitive electrochemical biosensor for detection of CYFRA 21-1 DNA (target DNA, tDNA) via surface-initiated reversible addition fragmentation chain transfer (SI-RAFT) polymerization-based DNA metallization signal amplification strategy. Specifically, 5'terminal modified thiol peptide nucleic acid (PNA) probes are immobilized on the gold electrode surface (by Au-S selfassembly) for the identification of specific tDNA sequences. After hybridization, the 4-cyano-4-(phenylcarbonothioylthio) pentanoic acid (CPAD) is tethered to the PNA/DNA duplexes by means of the recognized phosphate-Zr4+-carboxylate chemistry. Subsequently, in the situation of C3H4O as the monomer, SI-RAFT polymerization can bring numerous aldehyde groups sites for the subsequent silver mirror reaction. The acrolein-polymers act as reductant to reduce Ag+ into Ag-0, and then the silver particles are deposited on the polymer skeleton, which significantly amplifies the electrochemical signal. Under optimal conditions, the designed sensor for tDNA detection show a wide linear range from 100 aM to 1 nM, and the detection limit is as low as 0.89 aM. Moreover, the proposed biosensor exhibits prominent applicability for analysis of tDNA in serum samples and high selectivity for different mismatched oligonucleotide fragments. Given the proposed biosensor without extra natural enzyme or bio-labels, this method has enormous potential in bioanalysis.
C1 [Hao, Lulu; Zhao, Liying; Li, Guangbao; Li, Yingying; Ma, Ligang; Liu, Yanju] Henan Univ Chinese Med, Pharm Coll, Zhengzhou 450046, Peoples R China.
   [Kong, Jinming] Nanjing Univ Sci & Technol, Sch Environm & Biol Engn, Nanjing 210094, Peoples R China.
   [Wang, Wenbin] Henan Univ Chinese Med, Acad Chinese Med Sci, Zhengzhou 450046, Peoples R China.
C3 Henan University of Traditional Chinese Medicine; Nanjing University of
   Science & Technology; Henan University of Traditional Chinese Medicine
RP Liu, YJ (通讯作者)，Henan Univ Chinese Med, Pharm Coll, Zhengzhou 450046, Peoples R China.; Kong, JM (通讯作者)，Nanjing Univ Sci & Technol, Sch Environm & Biol Engn, Nanjing 210094, Peoples R China.; Wang, WB (通讯作者)，Henan Univ Chinese Med, Acad Chinese Med Sci, Zhengzhou 450046, Peoples R China.
EM liuyanju886@hactcm.edu.cn; wangwenbin@hactcm.edu.cn; j.kong@njust.edu.cn
RI Ma, Ligang/O-9603-2014
OI Ma, Ligang/0000-0003-3451-5291
FU Project of Key Scientific and Technical Problems in Henan Province
   [192102310033]; National Natural Science Foundation of China [21974068];
   Henan University of Chinese Medicine of Graduate Student Innovation
   Project [YJS2018B10]
FX This work was supported by Project of Key Scientific and Technical
   Problems in Henan Province (192102310033), National Natural Science
   Foundation of China (21974068), and Henan University of Chinese Medicine
   of Graduate Student Innovation Project (YJS2018B10).
CR Tamayo AIB, 2020, MICROCHEM J, V153, DOI 10.1016/j.microc.2019.104462
   Bizzotto D, 2018, ACS SENSORS, V3, P5, DOI 10.1021/acssensors.7b00840
   Blumenthal D, 2020, J CELL BIOL, V219, DOI 10.1083/jcb.201911058
   Bunsow J, 2010, MACROMOL CHEM PHYS, V211, P761, DOI 10.1002/macp.200900596
   Cai BJ, 2014, ACS NANO, V8, P2632, DOI 10.1021/nn4063424
   Cedres S, 2011, CLIN LUNG CANCER, V12, P172, DOI 10.1016/j.cllc.2011.03.019
   Chen T, 2017, ANAL CHEM, V89, P2065, DOI 10.1021/acs.analchem.6b04691
   Chen T, 2016, EUR POLYM J, V81, P327, DOI 10.1016/j.eurpolymj.2016.06.019
   Chiefari J, 1998, MACROMOLECULES, V31, P5559, DOI 10.1021/ma9804951
   Chmielarz P, 2017, PROG POLYM SCI, V69, P47, DOI 10.1016/j.progpolymsci.2017.02.005
   Chritian T., 2009, ANGEW CHEM INT ED, V17, P3111
   Fantin M, 2017, MACROMOLECULES, V50, P3726, DOI 10.1021/acs.macromol.7b00530
   Hu Q, 2019, ANAL CHEM, V91, P1936, DOI 10.1021/acs.analchem.8b04221
   Hu Q, 2015, MICROCHIM ACTA, V182, P427, DOI 10.1007/s00604-014-1351-1
   Huang RR, 2020, NANOSCALE, V12, P2445, DOI 10.1039/c9nr08747h
   Jia SS, 2019, NAT COMMUN, V10, DOI 10.1038/s41467-019-13507-5
   Jia YJ, 2019, ANAL CHIM ACTA, V1060, P64, DOI 10.1016/j.aca.2019.01.061
   Lee CY, 2019, MICROCHIM ACTA, V186, DOI 10.1007/s00604-019-3453-2
   Li HY, 2019, MICROCHIM ACTA, V186, DOI 10.1007/s00604-019-4006-4
   Liu JF, 2011, ACS NANO, V5, P2240, DOI 10.1021/nn1035075
   Liu TT, 2020, BIOSENS BIOELECTRON, V154, DOI 10.1016/j.bios.2020.112014
   Luchian T, 2019, ACCOUNTS CHEM RES, V52, P267, DOI 10.1021/acs.accounts.8b00565
   Nyce GW, 2003, J AM CHEM SOC, V125, P3046, DOI 10.1021/ja021084+
   Peterson BM, 2018, J AM CHEM SOC, V140, P2076, DOI 10.1021/jacs.8b00173
   Qi M, 2018, J AM CHEM SOC, V140, P5686, DOI 10.1021/jacs.8b02171
   Sadeghi S., 2020, MICROCHEM J, V19, P265
   Schoenfeld AJ, 2020, CLIN CANCER RES, V26, P2654, DOI [10.1158/10780432.CCR-19-3563, 10.1158/1078-0432.CCR-19-3563]
   Shehab A., 2019, MICROCHEM J, V19, P265
   Sheng YF, 2015, ANGEW CHEM INT EDIT, V54, P7012, DOI 10.1002/anie.201500010
   Smolina IV, 2005, NUCLEIC ACIDS RES, V33, DOI 10.1093/nar/gni151
   Sun HB, 2019, ANAL CHEM, V91, P9198, DOI 10.1021/acs.analchem.9b01961
   Tao L, 2009, MACROMOLECULES, V42, P4960, DOI 10.1021/ma900865c
   Wang Y, 2018, MACROMOL RAPID COMM, V39, DOI 10.1002/marc.201800221
   Wang Y, 2017, MACROMOLECULES, V50, P7872, DOI 10.1021/acs.macromol.7b02005
   Wen QL, 2020, J LUMIN, V221, DOI 10.1016/j.jlumin.2020.117038
   Wu SP, 2020, MICROCHEM J, V155, DOI 10.1016/j.microc.2020.104710
   Xiong EH, 2019, TALANTA, V198, P179, DOI 10.1016/j.talanta.2019.02.008
   Yamazaki T, 2014, NANOSCALE, V6, P9122, DOI 10.1039/c4nr01598c
   Yan M, 2017, CHEM REV, V117, P13230, DOI 10.1021/acs.chemrev.7b00397
   Yu BC, 2016, NANOSCALE, V8, P11870, DOI 10.1039/c6nr02547a
   Zhao L.Y., 2019, BIOSENS BIOELECTRON
   Zhao Y, 2019, ACS SUSTAIN CHEM ENG, V7, P5157, DOI 10.1021/acssuschemeng.8b06040
NR 42
TC 8
Z9 8
U1 4
U2 38
PU ELSEVIER
PI AMSTERDAM
PA RADARWEG 29, 1043 NX AMSTERDAM, NETHERLANDS
SN 0026-265X
EI 1095-9149
J9 MICROCHEM J
JI Microchem J.
PD NOV
PY 2020
VL 158
AR 105216
DI 10.1016/j.microc.2020.105216
PG 8
WC Chemistry, Analytical
WE Science Citation Index Expanded (SCI-EXPANDED)
SC Chemistry
GA NT9VV
UT WOS:000573290700011
DA 2023-06-30
ER

PT J
AU Ji, RY
   Niu, WC
   Chen, S
   Xu, W
   Ji, XD
   Yuan, LY
   Zhao, HY
   Geng, MH
   Qiu, JF
   Li, CR
AF Ji, Renyue
   Niu, Wuceng
   Chen, Shuai
   Xu, Wei
   Ji, Xingduo
   Yuan, Lingyue
   Zhao, Hangyu
   Geng, Minghao
   Qiu, Jingfu
   Li, Chaorui
TI Target-inspired Pb2+-dependent DNAzyme for ultrasensitive
   electrochemical sensor based on MoS2-AuPt nanocomposites and
   hemin/G-quadruplex DNAzyme as signal amplifier
SO BIOSENSORS & BIOELECTRONICS
LA English
DT Article
DE Electrochemical DNAzyme sensor; Pb2+-dependent DNAzyme; MoS2-AuFt
   nanocomposites; Hemin/G-quadruplex; rGO-SnO2
ID LABEL-FREE; LEAD; BIOSENSOR; IONS; APTASENSOR; ELECTRODE; PB2+
AB In this work, a novel Pb2+ electrochemical DNAzyme sensor was developed for ultrasensitive detection of lead ions (Pb2+) in water environment by coupling with the MoS2-AuPt nanomaterials and hemin/G-quadruplex DNAzyme, which acting as the electrocatalytic signal tag. Streptavidin (SA) modified tin dioxide-functionalized reduced graphene oxide (rGO-SnO2) /gold nanoparticles (AuNPs) served as a sensor platform for enhancing conductivity and immobilizing more Pb2+-specific DNAzyme. In the presence of Pb2+, the Pb2+-dependent DNAzyme specifically reacted with Pb2+, cleaving the substrate strand (SS) into two free fragment and releasing the biotin-modified enzyme strand (Bio-ES) on the electrode. Connecting MoS2-AuPt nanocomposites labeled with G-rich DNA (G-DNA) strand and exposure of Bio-ES through the Helper DNA, as well as adding hemin to form a hemin/G-quadruplex, the biosensor achieved signal amplification. Chronoamperometry was used to record the current signal, which was primarily derived from the cocatalysis reduction of H2O2 by MoS2-AuPt nanocomposites and the hemin/G-quadruplex. Under optimal conditions, the designed biosensor exhibited sensitive detection of Pb2+ from 0.1 pg mL(-1) to 1000 ng mL(-1), with a lower detection limit of 38 fg mL(-1) (based on 3 sigma). This proposed biosensor is ultrasensitive and specific, representing a potential application for the detection of Pb2+ in a water environment.
C1 [Ji, Renyue; Niu, Wuceng; Chen, Shuai; Xu, Wei; Ji, Xingduo; Yuan, Lingyue; Zhao, Hangyu; Geng, Minghao; Qiu, Jingfu; Li, Chaorui] Chongqing Med Univ, Sch Publ Hlth & Management, Box 197,1 Yi Xue Yuan Rd, Chongqing 400016, Peoples R China.
C3 Chongqing Medical University
RP Qiu, JF; Li, CR (通讯作者)，Chongqing Med Univ, Sch Publ Hlth & Management, Box 197,1 Yi Xue Yuan Rd, Chongqing 400016, Peoples R China.
EM jfqiu@126.com; crli@cqmu.edu.cn
FU National Natural Science Foundation of China [31071093, 31170129,
   31200064]; Science and Technology Planning Project of Yuzhong District
   of Chongqing City, China [20140119]
FX This research was supported by the National Natural Science Foundation
   of China (Grant Nos. 31071093, 31170129, and 31200064) and the Science
   and Technology Planning Project of Yuzhong District of Chongqing City,
   China (No. 20140119).
CR An L., 2017, MICROCHEM J, V131, P145
   Behbahani M, 2015, FOOD CHEM, V187, P82, DOI 10.1016/j.foodchem.2015.04.061
   Bingqian L., 2012, CHEM COMMUN, V48, P2624
   Bleul A., 2016, TALANTA, V146, P641
   Chen J, 2017, BIOSENS BIOELECTRON, V91, P892, DOI 10.1016/j.bios.2016.10.067
   Chen S, 2018, BIOSENS BIOELECTRON, V99, P338, DOI 10.1016/j.bios.2017.08.006
   Cui M, 2015, BIOSENS BIOELECTRON, V68, P563, DOI 10.1016/j.bios.2015.01.029
   Feng W., 2015, BIOORG MED CHEM LETT, V25, P1460
   Gao FL, 2017, BIOSENS BIOELECTRON, V96, P62, DOI 10.1016/j.bios.2017.04.024
   Guo LQ, 2012, BIOSENS BIOELECTRON, V35, P123, DOI 10.1016/j.bios.2012.02.031
   He YZ, 2013, TALANTA, V116, P816, DOI 10.1016/j.talanta.2013.07.074
   Huang XY, 2018, J ELECTROANAL CHEM, V816, P75, DOI 10.1016/j.jelechem.2018.03.036
   Huang Y, 2019, BIOSENS BIOELECTRON, V127, P45, DOI 10.1016/j.bios.2018.12.016
   Ji RY, 2018, MICROCHIM ACTA, V185, DOI 10.1007/s00604-018-2746-1
   Jiang XC, 2011, BIOSENS BIOELECTRON, V28, P464, DOI 10.1016/j.bios.2011.07.042
   Li S, 2014, J MATER CHEM A, V2, P10211, DOI 10.1039/c4ta01131g
   Li WY, 2014, BIOSENS BIOELECTRON, V53, P245, DOI 10.1016/j.bios.2013.09.055
   Liu SF, 2016, BIOSENS BIOELECTRON, V83, P33, DOI 10.1016/j.bios.2016.04.026
   Liu SH, 2018, BIOSENS BIOELECTRON, V119, P170, DOI 10.1016/j.bios.2018.08.006
   Muralikrishna S, 2014, ANAL METHODS-UK, V6, P8698, DOI [10.1039/c4ay01945h, 10.1039/C4AY01945H]
   Shamsipur M, 2017, MAT SCI ENG C-MATER, V77, P459, DOI 10.1016/j.msec.2017.03.262
   Sun QW, 2017, ANAL CHEM, V89, P5024, DOI 10.1021/acs.analchem.7b00383
   Vishnu N, 2019, BIOSENS BIOELECTRON, V124, P122, DOI 10.1016/j.bios.2018.08.055
   Wang HY, 2018, BIOSENS BIOELECTRON, V103, P32, DOI 10.1016/j.bios.2017.12.035
   Wang LL, 2018, BIOSENS BIOELECTRON, V115, P91, DOI 10.1016/j.bios.2018.04.054
   Wang XY, 2017, J FLUORESC, V27, P643, DOI 10.1007/s10895-016-1993-y
   Wang XN, 2016, BIOSENS BIOELECTRON, V83, P91, DOI 10.1016/j.bios.2016.04.009
   Wang ZH, 2014, J SOLID STATE ELECTR, V18, P2487, DOI 10.1007/s10008-014-2506-z
   Xu S., 2018, ANAL BIOANAL CHEM, V410, P1
   Xu W., 2018, BIOSENS BIOELECTRON
   Xue SY, 2016, BIOSENS BIOELECTRON, V86, P958, DOI 10.1016/j.bios.2016.07.111
   Yang Y, 2016, BIOSENS BIOELECTRON, V77, P13, DOI 10.1016/j.bios.2015.09.014
   Yang Z., 2015, ACS APPL MAT INTERFA, V7
   Yin HS, 2017, BIOSENS BIOELECTRON, V96, P106, DOI 10.1016/j.bios.2017.04.049
   Yu J, 2017, TALANTA, V164, P216, DOI 10.1016/j.talanta.2016.11.015
   Zhang B, 2015, BIOSENS BIOELECTRON, V69, P230, DOI 10.1016/j.bios.2015.02.041
   Zhang KX, 2018, BIOSENS BIOELECTRON, V102, P80, DOI 10.1016/j.bios.2017.11.023
   Zhang Y, 2015, BIOSENS BIOELECTRON, V73, P13, DOI 10.1016/j.bios.2015.04.081
   Zhao JC, 2019, BIOSENS BIOELECTRON, V127, P161, DOI 10.1016/j.bios.2018.12.030
   Zhou Q, 2016, BIOSENS BIOELECTRON, V78, P236, DOI 10.1016/j.bios.2015.11.055
   Zhuang L., 2016, TALANTA, V161, P713
   Zou MQ, 2017, BIOSENS BIOELECTRON, V92, P624, DOI 10.1016/j.bios.2016.10.044
NR 42
TC 36
Z9 39
U1 16
U2 259
PU ELSEVIER ADVANCED TECHNOLOGY
PI OXFORD
PA OXFORD FULFILLMENT CENTRE THE BOULEVARD, LANGFORD LANE, KIDLINGTON,
   OXFORD OX5 1GB, OXON, ENGLAND
SN 0956-5663
EI 1873-4235
J9 BIOSENS BIOELECTRON
JI Biosens. Bioelectron.
PD NOV 1
PY 2019
VL 144
AR 111560
DI 10.1016/j.bios.2019.111560
PG 9
WC Biophysics; Biotechnology & Applied Microbiology; Chemistry, Analytical;
   Electrochemistry; Nanoscience & Nanotechnology
WE Science Citation Index Expanded (SCI-EXPANDED)
SC Biophysics; Biotechnology & Applied Microbiology; Chemistry;
   Electrochemistry; Science & Technology - Other Topics
GA JO0AE
UT WOS:000497249300004
PM 31494504
DA 2023-06-30
ER

PT J
AU Kulkarni, MB
   Ayachit, NH
   Aminabhavi, TM
AF Kulkarni, Madhusudan B.
   Ayachit, Narasimha H.
   Aminabhavi, Tejraj M.
TI Biosensors and Microfluidic Biosensors: From Fabrication to Application
SO BIOSENSORS-BASEL
LA English
DT Review
DE biosensor; electrochemical; miniaturization; microfluidics; fabrication;
   nanomaterials; point of care (POC)
ID CALORIMETRIC BIOSENSOR; GLUCOSE BIOSENSORS; ENZYME ELECTRODE; SENSOR;
   NANOPARTICLE; NANOWIRE; PLATFORM; DEVICE; FOOD; CELL
AB Biosensors are ubiquitous in a variety of disciplines, such as biochemical, electrochemical, agricultural, and biomedical areas. They can integrate various point-of-care applications, such as in the food, healthcare, environmental monitoring, water quality, forensics, drug development, and biological domains. Multiple strategies have been employed to develop and fabricate miniaturized biosensors, including design, optimization, characterization, and testing. In view of their interactions with high-affinity biomolecules, they find application in the sensitive detection of analytes, even in small sample volumes. Among the many developed techniques, microfluidics have been widely explored; these use fluid mechanics to operate miniaturized biosensors. The currently used commercial devices are bulky, slow in operation, expensive, and require human intervention; thus, it is difficult to automate, integrate, and miniaturize the existing conventional devices for multi-faceted applications. Microfluidic biosensors have the advantages of mobility, operational transparency, controllability, and stability with a small reaction volume for sensing. This review addresses biosensor technologies, including the design, classification, advances, and challenges in microfluidic-based biosensors. The value chain for developing miniaturized microfluidic-based biosensor devices is critically discussed, including fabrication and other associated protocols for application in various point-of-care testing applications.
C1 [Kulkarni, Madhusudan B.] KLE Technol Univ, Sch Elect & Commun Engn, Hubballi 580023, Karnataka, India.
   [Ayachit, Narasimha H.; Aminabhavi, Tejraj M.] KLE Technol Univ, Sch Adv Sci, Hubballi 580023, Karnataka, India.
C3 KLE Technological University; KLE Technological University
RP Aminabhavi, TM (通讯作者)，KLE Technol Univ, Sch Adv Sci, Hubballi 580023, Karnataka, India.
EM madhusudan.kulkarni@kletech.ac.in; ayachit@kletech.ac.in;
   aminabhavit@gmail.com
RI Aminabhavi, Tejraj M./AAY-3470-2021; Kulkarni, Madhusudan
   B/ABA-5535-2021
OI Aminabhavi, Tejraj M./0000-0002-5613-3916; Kulkarni, Madhusudan
   B/0000-0002-2911-3784
CR Ahmad R, 2015, SENSOR ACTUAT B-CHEM, V206, P146, DOI 10.1016/j.snb.2014.09.026
   Ahmadi A, 2020, IEEE SENS J, V20, P8912, DOI 10.1109/JSEN.2020.2987836
   Akhtar N, 2017, MAT SCI ENG C-MATER, V78, P960, DOI 10.1016/j.msec.2017.04.118
   Ali S, 2018, SCI REP-UK, V8, DOI 10.1038/s41598-018-24208-2
   Annabestani M., 2020, PROC 10 INT C COMPUT, P284, DOI 10.1109/ICCKE50421.2020.9303702
   Annabestani M, 2021, IEEE SENS J, V21, P9530, DOI 10.1109/JSEN.2021.3053211
   Ariffin SAB, 2014, ADV MATER RES-SWITZ, V832, P113, DOI 10.4028/www.scientific.net/AMR.832.113
   Baird CL, 2001, J MOL RECOGNIT, V14, P261, DOI 10.1002/jmr.544
   Ballacchino G, 2021, INT J MOL SCI, V22, DOI 10.3390/ijms22158064
   Basiri S, 2018, COLLOID SURFACE A, V545, P138, DOI 10.1016/j.colsurfa.2018.02.053
   Becker B, 2011, J MOL RECOGNIT, V24, P754, DOI 10.1002/jmr.1117
   Beno SM, 2016, J FOOD PROTECT, V79, P2095, DOI 10.4315/0362-028X.JFP-16-241
   BERGVELD P, 1970, IEEE T BIO-MED ENG, VBM17, P70, DOI 10.1109/TBME.1970.4502688
   BERGVELD P, 1986, BIOSENSORS, V2, P15, DOI 10.1016/0265-928X(86)85010-6
   Bhatt G., 2019, J MICROMANUF, V2, P198, DOI [DOI 10.1177/2516598419847913, 10.1177/2516598419847913]
   BRUCKEL J, 1990, HORM METAB RES, V22, P382, DOI 10.1055/s-2007-1004927
   Chen YW, 2010, ELECTROCHEM SOLID ST, V13, pG29, DOI 10.1149/1.3280224
   Chen YT, 2020, BIOSENSORS-BASEL, V10, DOI 10.3390/bios10120209
   Chouteau C, 2004, BIOSENS BIOELECTRON, V19, P1089, DOI 10.1016/j.bios.2003.10.012
   Chuang YH, 2011, BIOSENS BIOELECTRON, V28, P368, DOI 10.1016/j.bios.2011.07.049
   CLARK LC, 1962, ANN NY ACAD SCI, V102, P29, DOI 10.1111/j.1749-6632.1962.tb13623.x
   Cross GH, 2003, BIOSENS BIOELECTRON, V19, P383, DOI 10.1016/S0956-5663(03)00203-3
   D'Orazio P, 2003, CLIN CHIM ACTA, V334, P41, DOI 10.1016/S0009-8981(03)00241-9
   Das S, 2016, PHOTOCH PHOTOBIO SCI, V15, P714, DOI 10.1039/c5pp00469a
   Dhone M., 2019, SENSOR LETT, V17, P69, DOI DOI 10.1166/SL.2019.3998
   Diculescu VC, 2016, TRAC-TREND ANAL CHEM, V79, P23, DOI 10.1016/j.trac.2016.01.019
   Draz MS, 2020, SCI ADV, V6, DOI 10.1126/sciadv.abd5354
   Duocastella M, 2010, SENSOR ACTUAT B-CHEM, V145, P596, DOI 10.1016/j.snb.2009.11.055
   Duocastella M, 2008, J LASER MICRO NANOEN, V3, P1, DOI 10.2961/jlmn.2008.01.0001
   Evanko DS, 2005, CELL CALCIUM, V37, P341, DOI 10.1016/j.ceca.2004.04.008
   FALKOWSKI PG, 1991, J PHYCOL, V27, P8, DOI 10.1111/j.0022-3646.1991.00008.x
   Felix FS, 2018, SENSORS-BASEL, V18, DOI 10.3390/s18124124
   Fu CP, 2021, TALANTA, V223, DOI 10.1016/j.talanta.2020.121719
   Gangwar RK, 2021, FRONT PHYS-LAUSANNE, V9, DOI 10.3389/fphy.2021.707113
   Giepmans BNG, 2006, SCIENCE, V312, P217, DOI 10.1126/science.1124618
   Gomes NO, 2020, ELECTROCHIM ACTA, V349, DOI 10.1016/j.electacta.2020.136341
   Gribi S, 2018, NAT COMMUN, V9, DOI 10.1038/s41467-018-06895-7
   Griffin EG, 1916, J AM CHEM SOC, V38, P722, DOI 10.1021/ja02260a027
   GUILBAULT GG, 1973, ANAL CHIM ACTA, V64, P439, DOI 10.1016/S0003-2670(01)82476-4
   Heineman WR, 2006, BIOSENS BIOELECTRON, V21, P1403, DOI 10.1016/j.bios.2005.12.005
   HOLAH JT, 1992, NATO ADV SCI INST SE, V223, P645
   Hong TF, 2010, MICROFLUID NANOFLUID, V9, P1125, DOI 10.1007/s10404-010-0633-0
   de Castro ACH, 2020, MICROCHEM J, V155, DOI 10.1016/j.microc.2020.104746
   Hu FH, 2020, SENSOR ACTUAT B-CHEM, V306, DOI 10.1016/j.snb.2019.127587
   Hughes WS, 1922, J AM CHEM SOC, V44, P2860, DOI 10.1021/ja01433a021
   Jia WZ, 2011, BIOSENS BIOELECTRON, V30, P158, DOI 10.1016/j.bios.2011.09.006
   Joung S., 2007, P 2 IEEE INT C NAN M, P691, DOI DOI 10.1109/NEMS.2007.352113
   Juan-Colas J, 2016, NAT COMMUN, V7, DOI 10.1038/ncomms12769
   Jung JH, 2010, ANGEW CHEM INT EDIT, V49, P5708, DOI 10.1002/anie.201001428
   Justino CIL, 2016, TRAC-TREND ANAL CHEM, V85, P36, DOI 10.1016/j.trac.2016.04.004
   Kakaei K, 2019, INTERFACE SCI TECHNO, V27, P339, DOI 10.1016/B978-0-12-814523-4.00009-5
   Kalita P, 2012, APPL PHYS LETT, V100, DOI 10.1063/1.3690044
   Kanakasabapathy MK, 2017, SCI TRANSL MED, V9, DOI 10.1126/scitranslmed.aai7863
   Karimi-Maleh H, 2021, BIOSENS BIOELECTRON, V184, DOI 10.1016/j.bios.2021.113252
   Kaur B, 2022, IEEE SENS J, V22, P6661, DOI 10.1109/JSEN.2022.3154385
   Koncki R, 2007, ANAL CHIM ACTA, V599, P7, DOI 10.1016/j.aca.2007.08.003
   Kulkarni Madhusudan B., 2022, IEEE Transactions on Nanobioscience, V21, P97, DOI 10.1109/TNB.2021.3092292
   Kulkarni MB, 2022, SENSOR ACTUAT A-PHYS, V341, DOI 10.1016/j.sna.2022.113590
   Kulkarni MB, 2021, MICROFLUID NANOFLUID, V25, DOI 10.1007/s10404-021-02473-4
   Kulkarni MB, 2021, IEEE T INSTRUM MEAS, V70, DOI 10.1109/TIM.2021.3097861
   Kulkarni MB, 2021, IEEE T ELECTRON DEV, V68, P4070, DOI 10.1109/TED.2021.3091954
   Kulkarni MB, 2020, NANO EXPRESS, V1, DOI 10.1088/2632-959X/abcca6
   Kulkarni MB, 2021, BIOMED MICRODEVICES, V23, DOI 10.1007/s10544-021-00567-y
   Kulkarni MB, 2021, IEEE SENS J, V21, P9538, DOI 10.1109/JSEN.2021.3053642
   Kulkarni MB, 2020, NANOTECHNOLOGY, V31, DOI 10.1088/1361-6528/ab9ed8
   Kulkarni MB., 2021, MICROELECTRONICS SIG, P49
   Kwon SH, 2018, J MED VIROL, V90, P1019, DOI 10.1002/jmv.25046
   Lee DS, 2008, IEEE SENS J, V8, P558, DOI 10.1109/JSEN.2008.918923
   Lee M, 2012, SENSOR ACTUAT B-CHEM, V175, P201, DOI 10.1016/j.snb.2012.04.090
   Lee Won Gu, 2010, Adv Drug Deliv Rev, V62, P449, DOI 10.1016/j.addr.2009.11.016
   LEE YO, 1988, J APPL PHYS, V27, P163
   Leong D, 2014, FRONT MICROBIOL, V5, DOI 10.3389/fmicb.2014.00436
   LIEDBERG B, 1983, SENSOR ACTUATOR, V4, P299, DOI 10.1016/0250-6874(83)85036-7
   Liss M, 2002, ANAL CHEM, V74, P4488, DOI 10.1021/ac011294p
   Liu D, 2020, TRAC-TREND ANAL CHEM, V122, DOI 10.1016/j.trac.2019.115701
   Liu XQ, 2013, ANAL CHEM, V85, P4350, DOI 10.1021/ac303420a
   Liu X, 2021, FRONT COMP SCI-SWITZ, V3, DOI 10.3389/fcomp.2021.661676
   Madaras MB, 1996, ANAL CHIM ACTA, V319, P335, DOI 10.1016/0003-2670(95)00508-0
   Maduraiveeran G, 2021, ELECTROCHIM ACTA, V368, DOI 10.1016/j.electacta.2020.137612
   Mateescu A, 2012, MEMBRANES-BASEL, V2, DOI 10.3390/membranes2010040
   McHugh AJ, 2021, NPJ SCI FOOD, V5, DOI 10.1038/s41538-021-00087-2
   Mehrotra Parikha, 2016, J Oral Biol Craniofac Res, V6, P153, DOI 10.1016/j.jobcr.2015.12.002
   Meshram B.D., 2018, INT J CURR MICROBIOL, V7, P3305, DOI [10.20546/ijcmas.2018.702.397, DOI 10.20546/IJCMAS.2018.702.397]
   MILLER BV, 1988, CRC CR REV ANAL CHEM, V20, P75, DOI 10.1080/00078988808048808
   Minopoli A, 2022, ADV MATER INTERFACES, V9, DOI 10.1002/admi.202101133
   Mohan JM, 2021, COLLOID SURFACE B, V208, DOI 10.1016/j.colsurfb.2021.112056
   MOSBACH K, 1974, BIOCHIM BIOPHYS ACTA, V364, P140, DOI 10.1016/0005-2744(74)90141-7
   Naresh V, 2021, SENSORS-BASEL, V21, DOI 10.3390/s21041109
   Nehra A, 2015, BIOSENS BIOELECTRON, V74, P731, DOI 10.1016/j.bios.2015.07.030
   Nelson JM, 1916, J AM CHEM SOC, V38, P1109, DOI 10.1021/ja02262a018
   Niu XF, 2018, SENSOR ACTUAT B-CHEM, V255, P1577, DOI 10.1016/j.snb.2017.08.167
   Pathak AK, 2022, IEEE PHOTONIC TECH L, V34, P707, DOI 10.1109/LPT.2022.3182783
   Pathak AK, 2019, SENSORS-BASEL, V19, DOI 10.3390/s19194210
   Pathak AK, 2020, IEEE PHOTONIC TECH L, V32, P465, DOI 10.1109/LPT.2020.2980470
   Peterson, 1993, P FIBER OPTIC SENSOR, VVolume 1886, P109
   Prakash R, 2007, MICROFLUID NANOFLUID, V3, P177, DOI 10.1007/s10404-006-0114-7
   Pundir CS, 2012, ANAL BIOCHEM, V429, P19, DOI 10.1016/j.ab.2012.06.025
   Puneeth S.B., 2021, ENG RES EXPRESS, V3, P022003, DOI [10.1088/2631-8695/abfd47, DOI 10.1088/2631-8695/ABFD47]
   Radke SA, 2005, BIOSENS BIOELECTRON, V20, P1662, DOI 10.1016/j.bios.2004.07.021
   Radke SM, 2005, IEEE SENS J, V5, P744, DOI 10.1109/JSEN.2005.848138
   Rahman BMA, 2022, BIOSENSORS-BASEL, V12, DOI 10.3390/bios12010042
   Raj MK, 2020, J APPL POLYM SCI, V137, DOI 10.1002/app.48958
   Rhouati A, 2013, SENSOR ACTUAT B-CHEM, V176, P1160, DOI 10.1016/j.snb.2012.09.111
   ROEDERER JE, 1983, ANAL CHEM, V55, P2333, DOI 10.1021/ac00264a030
   ROISEN FJ, 1972, SCIENCE, V175, P73, DOI 10.1126/science.175.4017.73
   SCHULTZ JS, 1982, DIABETES CARE, V5, P245, DOI 10.2337/diacare.5.3.245
   Shetti NP, 2019, BIOSENS BIOELECTRON, V141, DOI 10.1016/j.bios.2019.111417
   Shokr A, 2021, ACS NANO, V15, P665, DOI 10.1021/acsnano.0c06807
   Simonian AL, 2001, ANAL CHIM ACTA, V442, P15, DOI 10.1016/S0003-2670(01)01131-X
   Skottrup PD, 2008, BIOSENS BIOELECTRON, V24, P339, DOI 10.1016/j.bios.2008.06.045
   Srikanth S, 2021, SENSOR ACTUAT A-PHYS, V325, DOI 10.1016/j.sna.2021.112685
   Sriram G, 2017, TRAC-TREND ANAL CHEM, V93, P212, DOI 10.1016/j.trac.2017.06.005
   Srivastava R, 2022, IEEE SENS J, V22, P14834, DOI 10.1109/JSEN.2022.3181198
   Stobiecka A, 2007, BIOSENS BIOELECTRON, V22, P2165, DOI 10.1016/j.bios.2006.10.008
   Sung WJ, 2006, SENSOR ACTUAT B-CHEM, V114, P164, DOI 10.1016/j.snb.2005.04.027
   Tamayo J, 2013, CHEM SOC REV, V42, P1287, DOI 10.1039/c2cs35293a
   Tian JY, 2018, BIOSENS BIOELECTRON, V110, P1, DOI 10.1016/j.bios.2018.03.038
   Tilli, 2015, HDB SILICON BASED ME
   UPDIKE SJ, 1967, NATURE, V214, P986, DOI 10.1038/214986a0
   Verma S, 2020, BIOSENS BIOELECTRON, V165, DOI 10.1016/j.bios.2020.112347
   Vermeir S, 2007, ANAL CHEM, V79, P6119, DOI 10.1021/ac070325z
   Vigneshvar S, 2016, FRONT BIOENG BIOTECH, V4, DOI 10.3389/fbioe.2016.00011
   Wang BF, 2021, BIOSENS BIOELECTRON, V171, DOI 10.1016/j.bios.2020.112736
   Wang D., 2020, NANOTECHNOLOGY MICRO
   Wang J, 2001, ELECTROANAL, V13, P983, DOI 10.1002/1521-4109(200108)13:12<983::AID-ELAN983>3.0.CO;2-#
   Wang L, 2008, J MICROELECTROMECH S, V17, P318, DOI 10.1109/JMEMS.2008.916357
   Wang XH, 2015, SENSOR ACTUAT B-CHEM, V209, P677, DOI 10.1016/j.snb.2014.12.017
   Wei YP, 2020, J MATER CHEM B, V8, P2471, DOI 10.1039/c9tb02773d
   Xuan X, 2016, SCI REP-UK, V6, DOI 10.1038/srep33125
   Xue L, 2021, BIOSENS BIOELECTRON, V173, DOI 10.1016/j.bios.2020.112800
   Yang QG, 2019, ANAL CHIM ACTA, V1078, P161, DOI 10.1016/j.aca.2019.06.031
   Yang Y, 2013, ENERG ENVIRON SCI, V6, P1744, DOI 10.1039/c3ee40764k
   Yao Y, 2016, SENSORS-BASEL, V16, DOI 10.3390/s16081231
   Yoo EH, 2010, SENSORS-BASEL, V10, P4558, DOI 10.3390/s100504558
   Yoo SM, 2016, TRENDS BIOTECHNOL, V34, P7, DOI 10.1016/j.tibtech.2015.09.012
   Zheng YH, 2006, J FOOD ENG, V74, P24, DOI 10.1016/j.jfoodeng.2005.02.009
   Zhou XD, 2002, J PHARMACEUT BIOMED, V27, P341, DOI 10.1016/S0731-7085(01)00538-6
   Zhu TX, 2021, MAT SCI ENG C-MATER, V120, DOI 10.1016/j.msec.2020.111757
NR 138
TC 13
Z9 13
U1 36
U2 80
PU MDPI
PI BASEL
PA ST ALBAN-ANLAGE 66, CH-4052 BASEL, SWITZERLAND
EI 2079-6374
J9 BIOSENSORS-BASEL
JI Biosensors-Basel
PD JUL
PY 2022
VL 12
IS 7
AR 543
DI 10.3390/bios12070543
PG 25
WC Chemistry, Analytical; Nanoscience & Nanotechnology; Instruments &
   Instrumentation
WE Science Citation Index Expanded (SCI-EXPANDED)
SC Chemistry; Science & Technology - Other Topics; Instruments &
   Instrumentation
GA 3J3GQ
UT WOS:000833287300001
PM 35884346
OA Green Published, gold
DA 2023-06-30
ER

PT J
AU Pohanka, M
   Drtinova, L
   Kuca, K
AF Pohanka, Miroslav
   Drtinova, Lucie
   Kuca, Kamil
TI Acetylcholinesterase based assay of eleven organophosphorus pesticides:
   finding of assay limitations
SO INTERNATIONAL JOURNAL OF ENVIRONMENTAL ANALYTICAL CHEMISTRY
LA English
DT Article
DE organophosphorus; pesticide; acetylcholinesterase; solven; detection;
   biosensor; paraoxon; DFP; dichlorvos
ID ELECTROCHEMICAL SENSOR; PORTABLE BIOSENSOR; INSECTICIDES; AGENTS; PHASE;
   WATER
AB The study includes findings about limitations of acetylcholinesterase (AChE) based assay. Eleven organophosphorus pesticides: chlorpyrifos ethyl, chlorpyrifos methyl, DFP, dichlorvos, dimethoate, fenthion, paraoxon ethyl, paraoxon methyl, phosalone, pirimiphos methyl and pirimiphos ethyl were photometrically assayed using AChE as a recognition element. The study was carried out in order to find approachability of AChE based assay. In the first round, common organic solvents were tested for interfering in assay, since samples collection and extraction is a necessary part in samples processing. Isopropanol was found as the most convenient due to minimal inhibition not exceeding 5%. Though all analysed pesticides inhibit AChE in vivo, some of them are toxic after metabolisation. We found AChE based assay approachable for assay of DFP, paraoxons, and dichlorvos. These are oxoforms of organophosphorus pesticides. From thioforms of assayed pesticides, only fenthion was able significantly inhibit AChE in vitro. Electrochemical biosensor with AChE attached on platinum electrode was used for confirmation of interaction pesticide - AChE and complex stability estimation. DFP, paraoxons and dichlorvos were allowed to interact with AChE in biosensor. These pesticides were settled firmly in AChE active site as no spontaneous recovery of AChE activity was observed.
C1 [Pohanka, Miroslav; Kuca, Kamil] Univ Def, Ctr Adv Studies, Fac Mil Hlth Sci, Hradec Kralove, Czech Republic.
   [Pohanka, Miroslav; Kuca, Kamil] Univ Def, Dept Toxicol, Fac Mil Hlth Sci, Hradec Kralove, Czech Republic.
   [Drtinova, Lucie] Charles Univ Prague, Fac Pharm Hradec Kralove, Hradec Kralove, Czech Republic.
C3 University of Defence - Czech Republic; University of Defence - Czech
   Republic; Charles University Prague
RP Pohanka, M (通讯作者)，Univ Def, Ctr Adv Studies, Fac Mil Hlth Sci, Hradec Kralove, Czech Republic.
EM rau@atlas.cz
RI Kuca, Kamil/D-1396-2011; Pohanka, Miroslav/D-7607-2012
OI Kuca, Kamil/0000-0001-9664-1109; Pohanka, Miroslav/0000-0001-8804-8356
CR Adam V, 2008, SENSORS-BASEL, V8, P6125, DOI 10.3390/s8106125
   Arduini F, 2007, ANAL BIOANAL CHEM, V388, P1049, DOI 10.1007/s00216-007-1330-z
   BUCUR MP, 2006, REV DE CHIM, V8, P785
   Chen HD, 2008, ANALYST, V133, P1182, DOI 10.1039/b805334k
   Clegg DJ, 1999, J TOXICOL ENV HEAL B, V2, P211, DOI 10.1080/109374099281179
   CREMLYN R, 1985, PESTICIDES, P71
   Danet AF, 2003, ANAL LETT, V36, P59, DOI 10.1081/AL-120017263
   DIAZ AN, 1995, ANAL LETT, V28, P1071, DOI 10.1080/00032719508002679
   Dondoi MP, 2006, ANAL CHIM ACTA, V578, P162, DOI 10.1016/j.aca.2006.07.002
   ELLMAN GL, 1961, BIOCHEM PHARMACOL, V7, P88, DOI 10.1016/0006-2952(61)90145-9
   Eyer Peter, 2003, Toxicological Reviews, V22, P165, DOI 10.2165/00139709-200322030-00004
   Hildebrandt A, 2008, SENSOR ACTUAT B-CHEM, V133, P195, DOI 10.1016/j.snb.2008.02.017
   Hildebrandt A, 2008, TALANTA, V75, P1208, DOI 10.1016/j.talanta.2008.01.033
   Kartal F, 2007, INT J ENVIRON AN CH, V87, P715, DOI 10.1080/03067310701327741
   Kasagami T, 2002, PEST MANAG SCI, V58, P1107, DOI 10.1002/ps.546
   Kropp TJ, 2006, CHEM RES TOXICOL, V19, P334, DOI 10.1021/tx050342o
   No HY, 2007, ANAL CHIM ACTA, V594, P37, DOI 10.1016/j.aca.2007.05.008
   Nunes GS, 2004, ANAL CHIM ACTA, V523, P107, DOI 10.1016/j.aca.2004.03.100
   Pohanka M, 2008, TALANTA, V77, P451, DOI 10.1016/j.talanta.2008.06.007
   Pohanka M, 2008, SENSORS-BASEL, V8, P5303, DOI 10.3390/s8095303
   Pohanka M, 2008, SENSORS-BASEL, V8, P5229, DOI 10.3390/s8095229
   Pohanka M, 2008, PROTEIN PEPTIDE LETT, V15, P795, DOI 10.2174/092986608785203665
   Pohanka M, 2008, ANAL LETT, V41, P2214, DOI 10.1080/00032710802240842
   Pohanka M, 2008, SENSOR LETT, V6, P450, DOI 10.1166/sl.2008.062
   Radic Z, 1999, CHEM-BIOL INTERACT, V119, P111, DOI 10.1016/S0009-2797(99)00019-8
   Reutter S, 1999, ENVIRON HEALTH PERSP, V107, P985, DOI 10.1289/ehp.99107985
   Slotkin TA, 2006, ENVIRON HEALTH PERSP, V114, P746, DOI 10.1289/ehp.8828
   Slotkin TA, 1999, ENVIRON HEALTH PERSP, V107, P71, DOI 10.2307/3434474
   Soreq H, 2001, NAT REV NEUROSCI, V2, P294, DOI 10.1038/35067589
   Turdean GL, 2008, PESTIC BIOCHEM PHYS, V90, P73, DOI 10.1016/j.pestbp.2007.07.012
   Vastarella W, 2007, INT J ENVIRON AN CH, V87, P689, DOI 10.1080/03067310701332642
   Wang J, 2008, TRAC-TREND ANAL CHEM, V27, P619, DOI 10.1016/j.trac.2008.05.009
   WILSON BW, 1992, REV ENVIRON CONTAM T, V128, P55
NR 33
TC 10
Z9 11
U1 4
U2 56
PU TAYLOR & FRANCIS LTD
PI ABINGDON
PA 2-4 PARK SQUARE, MILTON PARK, ABINGDON OR14 4RN, OXON, ENGLAND
SN 0306-7319
EI 1029-0397
J9 INT J ENVIRON AN CH
JI Int. J. Environ. Anal. Chem.
PY 2012
VL 92
IS 1
BP 125
EP 132
DI 10.1080/03067310903199526
PG 8
WC Chemistry, Analytical; Environmental Sciences
WE Science Citation Index Expanded (SCI-EXPANDED)
SC Chemistry; Environmental Sciences & Ecology
GA 865ZP
UT WOS:000298349700009
DA 2023-06-30
ER

PT J
AU Di Fusco, M
   Tortolini, C
   Deriu, D
   Mazzei, F
AF Di Fusco, Massimo
   Tortolini, Cristina
   Deriu, Daniela
   Mazzei, Franco
TI Laccase-based biosensor for the determination of polyphenol index in
   wine
SO TALANTA
LA English
DT Article
DE Laccase; Biosensors; Carbon nanotubes; Polyphenol index; Wine
ID AMPEROMETRIC BIOSENSOR; PHENOLIC-COMPOUNDS; HORSERADISH-PEROXIDASE;
   ANTIOXIDANT CAPACITY; GRAPHITE ELECTRODE; RED; IMMOBILIZATION;
   BIODEGRADATION; SENSITIVITY
AB In this work we have developed and characterized the use of Laccases from Trametes versicolor (TvL) and Trametes hirsuta (ThL) as biocatalytic components of electrochemical biosensors for the determination of polyphenol index in wines. Polyazetidine prepolimer (PAP) was used as immobilizing agent, multi-walled and single-walled carbon nanotubes screen-printed electrodes as sensors (MWCNTs-SPE and SWCNTs-SPE) and gallic acid as standard substrate. The amperometric measurements were carried out by using a flow system at a fixed potential of similar to 100 mV vs. silver/silver chloride electrode in Britton-Robinson buffer 0.1 mol L-1, pH 5. The results were compared with those obtained with the Folin-Ciocalteau reference method. The results obtained in the analysis of twelve Italian wines put in evidence the better suitability of ThL-MWCNTs-based biosensor in the determination of the polyphenol index in wines. This biosensor shows fast and reliable amperometric responses to gallic acid with a linear range 0.1-18.0 mg L-1 (r(2)=0.999). The influence of the interferences on both spectrophotometric and electrochemical measurements have been carefully evaluated. (c) 2009 Elsevier BM. All rights reserved.
C1 [Di Fusco, Massimo; Tortolini, Cristina; Deriu, Daniela; Mazzei, Franco] Univ Roma La Sapienza, Dipartimento Chim & Tecnol Farmaco, I-00185 Rome, Italy.
   [Di Fusco, Massimo] Univ Roma La Sapienza, Dipartimento Chim, I-00185 Rome, Italy.
C3 Sapienza University Rome; Sapienza University Rome
RP Mazzei, F (通讯作者)，Univ Roma La Sapienza, Dipartimento Chim & Tecnol Farmaco, Piazzale Aldo Moro 5, I-00185 Rome, Italy.
EM franco.mazzei@uniroma1.it
RI Mazzei, Franco/N-6596-2015
OI Mazzei, Franco/0000-0003-0034-2337
FU European Commission [017350]
FX This work was co-founded with the financial support of European
   Commission under contract number 017350 BioMedNano. The authors express
   their gratitude to VU Technical Research Centre of Finland for the
   donation of Laccase from Trametes hirsuta.
CR Abadulla E, 2000, APPL ENVIRON MICROB, V66, P3357, DOI 10.1128/AEM.66.8.3357-3362.2000
   ARUOMA OI, 1993, J AGR FOOD CHEM, V41, P1880, DOI 10.1021/jf00035a014
   BECCHETTI R, 1999, METODO ANALISI VINI
   Blasco AJ, 2005, ANAL CHIM ACTA, V539, P237, DOI 10.1016/j.aca.2005.02.056
   Borisov IA, 2000, APPL BIOCHEM MICRO+, V36, P215, DOI 10.1007/BF02742568
   Call HP, 1997, J BIOTECHNOL, V53, P163, DOI 10.1016/S0168-1656(97)01683-0
   Campanella L, 2004, BIOSENS BIOELECTRON, V19, P641, DOI 10.1016/S0956-5663(03)00276-8
   Carralero V., 2005, ANAL CHIM ACTA, V528, P1
   CELESTE M, 1992, ANAL CHIM ACTA, V269, P21, DOI 10.1016/0003-2670(92)85128-S
   Crestini C, 1998, BIOORGAN MED CHEM, V6, P2161, DOI 10.1016/S0968-0896(98)00173-4
   Escarpa A, 2001, ANAL CHIM ACTA, V427, P119, DOI 10.1016/S0003-2670(00)01188-0
   Fogliano V, 1999, J AGR FOOD CHEM, V47, P1035, DOI 10.1021/jf980496s
   Folin O, 1912, J BIOL CHEM, V12, P239
   Frasconi M, 2009, BIOSENS BIOELECTRON, V24, P1424, DOI 10.1016/j.bios.2008.08.017
   Freire RS, 2003, ANAL CHIM ACTA, V485, P263, DOI 10.1016/S0003-2670(03)00414-8
   Freire RS, 2002, ANAL LETT, V35, P29, DOI 10.1081/AL-120002359
   Freire RS, 2002, ANAL CHIM ACTA, V463, P229, DOI 10.1016/S0003-2670(02)00417-8
   Freire RS, 2001, TALANTA, V54, P681, DOI 10.1016/S0039-9140(01)00318-6
   Gamella M, 2006, J AGR FOOD CHEM, V54, P7960, DOI 10.1021/jf061451r
   Ghiselli A, 1998, J AGR FOOD CHEM, V46, P361, DOI 10.1021/jf970486b
   Ghosh D, 2009, MOL NUTR FOOD RES, V53, P322, DOI 10.1002/mnfr.200800182
   Goldberg DM, 1996, ANAL CHEM, V68, P1688, DOI 10.1021/ac951083i
   Gomes SASS, 2004, BIOSENS BIOELECTRON, V20, P1211, DOI 10.1016/j.bios.2004.05.013
   Gomes SASS, 2003, SENSORS, V3, P166, DOI 10.3390/s30600166
   Gramss G, 1999, CHEMOSPHERE, V38, P1481, DOI 10.1016/S0045-6535(98)00369-5
   Haghighi B, 2007, ELECTROANAL, V19, P907, DOI 10.1002/elan.200603839
   HAYES PJ, 1987, ANALYST, V112, P1205, DOI 10.1039/an9871201205
   He S, 2008, INT J MOL SCI, V9, P842, DOI 10.3390/ijms9050842
   Hosny M, 2002, J AGR FOOD CHEM, V50, P5539, DOI 10.1021/jf020503j
   Imabayashi S, 2001, ELECTROANAL, V13, P408, DOI 10.1002/1521-4109(200104)13:5<408::AID-ELAN408>3.0.CO;2-2
   Jarosz-Wilkolazka A, 2005, TALANTA, V66, P1219, DOI 10.1016/j.talanta.2005.01.026
   Jarosz-Wilkolazka A, 2004, ENZYME MICROB TECH, V35, P238, DOI 10.1016/j.enzmictec.2004.04.016
   Katz E, 2004, CHEMPHYSCHEM, V5, P1085, DOI 10.1002/cphc.200400193
   Kim SN, 2007, ADV MATER, V19, P3214, DOI 10.1002/adma.200700665
   L_owenthal J., 1877, FRESEN Z ANAL CHEM, V16, P33
   Lahtinen M, 2009, J MOL CATAL B-ENZYM, V57, P204, DOI 10.1016/j.molcatb.2008.09.004
   Lante A, 2000, PROCESS BIOCHEM, V36, P51, DOI 10.1016/S0032-9592(00)00180-1
   Leite OD, 2003, TALANTA, V59, P889, DOI 10.1016/S0039-9140(02)00650-1
   Lindgren A, 2000, ACS SYM SER, V762, P113
   Manach C, 2004, AM J CLIN NUTR, V79, P727, DOI 10.1093/ajcn/79.5.727
   Mannino S, 1998, ELECTROANAL, V10, P908, DOI 10.1002/(SICI)1521-4109(199810)10:13<908::AID-ELAN908>3.0.CO;2-L
   Mazzei F, 2004, J ELECTROANAL CHEM, V574, P95, DOI 10.1016/j.jelechem.2004.08.004
   Montereali MR, 2010, J MOL CATAL B-ENZYM, V64, P189, DOI 10.1016/j.molcatb.2009.07.014
   Munteanu FD, 1998, ANAL CHEM, V70, P2596, DOI 10.1021/ac980022s
   Palmore GTR, 1999, J ELECTROANAL CHEM, V464, P110, DOI 10.1016/S0022-0728(99)00008-X
   Sabu MC, 2002, J ETHNOPHARMACOL, V83, P109
   Szeponik J, 1997, BIOSENS BIOELECTRON, V12, P947, DOI 10.1016/S0956-5663(97)00029-8
   Tarantilis PA, 2008, FOOD CHEM, V111, P192, DOI 10.1016/j.foodchem.2008.03.020
   Vaz-Dominguez C, 2008, BIOSENS BIOELECTRON, V24, P531, DOI 10.1016/j.bios.2008.05.002
   Vianello F, 2004, BIOSENS BIOELECTRON, V20, P315, DOI 10.1016/j.bios.2004.01.022
   Wang J, 1997, ELECTROANAL, V9, P1102, DOI 10.1002/elan.1140091413
   YAROPOLOV AI, 1995, ANAL CHIM ACTA, V308, P137, DOI 10.1016/0003-2670(94)00404-A
   1998, GAZZETTA UFFICI 0831
NR 53
TC 110
Z9 111
U1 2
U2 72
PU ELSEVIER
PI AMSTERDAM
PA RADARWEG 29, 1043 NX AMSTERDAM, NETHERLANDS
SN 0039-9140
EI 1873-3573
J9 TALANTA
JI Talanta
PD APR 15
PY 2010
VL 81
IS 1-2
BP 235
EP 240
DI 10.1016/j.talanta.2009.11.063
PG 6
WC Chemistry, Analytical
WE Science Citation Index Expanded (SCI-EXPANDED)
SC Chemistry
GA 575FQ
UT WOS:000276052700037
PM 20188914
DA 2023-06-30
ER

PT J
AU Phan, PHL
   Tran, QT
   Dinh, DA
   Bok, KK
   Hong, CH
   Cuong, TV
AF Phuong Ha La Phan
   Quang Trung Tran
   Duc Anh Dinh
   Bok, Ko Kang
   Hong, Chang-Hee
   Tran Viet Cuong
TI The Facile Synthesis of Novel ZnO Nanostructure for Galactose Biosensor
   Application
SO JOURNAL OF NANOMATERIALS
LA English
DT Article
ID FILM
AB We introduce a novel structure of ZnO nanorods (NRs) grown on ZnO NRs (ZnO NRs/NRs) via a facile, low-cost, and environmentally friendly synthesis for galactose biosensor application. The galactose oxidase enzyme (GalO(x)) is immobilized on the ZnO NR/NR surface to form the novel electrode structure (GalO(x)|ZnO NRs/NRs). The GalO(x)|ZnO NR/NR electrode has a linear detection range of current density from 11.30A/mm(2) to 18.16A/mm(2) over a galactose concentration range from 40mM to 230mM, indicating the increment of electrode sensitivity up to 60.7%. The ZnO NR/NR morphology with a high surface area to volume ratio has a great contribution to the electrochemical performance of galactose biosensor. Our results propose a straightforward approach to fabricate architecturally ZnO-based nanostructure for biosensor application.
C1 [Phuong Ha La Phan; Quang Trung Tran] Vietnam Natl Univ Ho Chi Minh City VNU HCM, Univ Sci, Dept Solid State Phys, 227 Nguyen Van Cu,Ward 4,Dist 5, Ho Chi Minh City, Vietnam.
   [Duc Anh Dinh; Bok, Ko Kang; Tran Viet Cuong] Nguyen Tat Thanh Univ, NTT Hitech Inst, 298-300 A Nguyen Tat Thanh St, Ho Chi Minh City, Vietnam.
   [Bok, Ko Kang; Hong, Chang-Hee; Tran Viet Cuong] Chonbuk Natl Univ, LED Agribio Fus Technol Res Ctr, Jeonju 561853, South Korea.
C3 Vietnam National University Hochiminh City; Nguyen Tat Thanh University
   (NTTU); Jeonbuk National University
RP Tran, QT (通讯作者)，Vietnam Natl Univ Ho Chi Minh City VNU HCM, Univ Sci, Dept Solid State Phys, 227 Nguyen Van Cu,Ward 4,Dist 5, Ho Chi Minh City, Vietnam.; Cuong, TV (通讯作者)，Nguyen Tat Thanh Univ, NTT Hitech Inst, 298-300 A Nguyen Tat Thanh St, Ho Chi Minh City, Vietnam.; Cuong, TV (通讯作者)，Chonbuk Natl Univ, LED Agribio Fus Technol Res Ctr, Jeonju 561853, South Korea.
EM lppha@hcmus.edu.vn; tqtrung@hcmus.edu.vn; anhdinh.et@hotmail.com;
   blackhole@jbnu.ac.kr; chhong@jbnu.ac.kr; tvcuong@ntt.edu.vn
RI Cuong, Tran/AAL-1727-2020
OI Cuong, Tran/0000-0001-9225-6596
FU Basic Research Program through the National Research Foundation of Korea
   (NRF) - Ministry of Education [NRF-2017R1D1A3B03030758,
   NRF-2016R1D1A1A09919950]
FX This work was supported by the Basic Research Program through the
   National Research Foundation of Korea (NRF) funded by the Ministry of
   Education (NRF-2017R1D1A3B03030758) and (NRF-2016R1D1A1A09919950).
CR ACOSTA PB, 1995, EUR J PEDIATR, V154, pS87, DOI 10.1007/BF02143811
   Ahmad R, 2017, J COLLOID INTERF SCI, V498, P292, DOI 10.1016/j.jcis.2017.03.069
   Arca E, 2009, J PHYS CHEM C, V113, P21074, DOI 10.1021/jp907990z
   Armbruster David A, 2008, Clin Biochem Rev, V29 Suppl 1, pS49
   Berry, 2015, ROSENBERGS MOL GENET, P615, DOI [10.1016/B978-0-12-410529-4.00055-3, DOI 10.1016/B978-0-12-410529-4.00055-3]
   Berry GT, 2008, ANN NY ACAD SCI, V1135, P112, DOI 10.1196/annals.1429.038
   Bosch AM, 2011, J INHERIT METAB DIS, V34, P257, DOI 10.1007/s10545-010-9157-8
   Cho SJ, 2018, BIOSENS BIOELECTRON, V99, P471, DOI 10.1016/j.bios.2017.08.022
   Coelho AI, 2015, CURR OPIN CLIN NUTR, V18, P422, DOI 10.1097/MCO.0000000000000189
   Das D, 2011, ELECTROANAL, V23, P2036, DOI 10.1002/elan.201100145
   Dong JJ, 2013, NANOSCALE RES LETT, V8, DOI 10.1186/1556-276X-8-378
   Duan XX, 2012, NAT NANOTECHNOL, V7, P401, DOI [10.1038/nnano.2012.82, 10.1038/NNANO.2012.82]
   Ekinci E, 2004, EUR POLYM J, V40, P1605, DOI 10.1016/j.eurpolymj.2004.04.020
   Fan ZY, 2005, J NANOSCI NANOTECHNO, V5, P1561, DOI 10.1166/jnn.2005.182
   GROPPER SS, 1993, J AM DIET ASSOC, V93, P328, DOI 10.1016/0002-8223(93)91562-5
   Hong RY, 2006, CHEM ENG J, V119, P71, DOI 10.1016/j.cej.2006.03.003
   Kahler SG, 2003, AM J MED GENET C, V117C, P31, DOI 10.1002/ajmg.c.10018
   Kanyong P, 2017, MICROCHIM ACTA, V184, P3663, DOI 10.1007/s00604-017-2465-z
   Kanyong P, 2016, ANAL LETT, V49, P236, DOI 10.1080/00032719.2015.1070166
   Kanyong P, 2013, ANAL BIOCHEM, V435, P114, DOI 10.1016/j.ab.2013.01.006
   Khun K, 2012, J SENSORS, V2012, DOI 10.1155/2012/696247
   Li YY, 2010, GOLD BULL, V43, P29, DOI 10.1007/BF03214964
   Liu XW, 2009, COLLOID SURFACE B, V74, P154, DOI 10.1016/j.colsurfb.2009.07.011
   LONG GL, 1983, ANAL CHEM, V55, pA712, DOI 10.1021/ac00258a001
   Palomera N., 2011, MATER RES SOC S P, V1355, DOI [10.1557/opl.2011.1246, DOI 10.1557/OPL.2011.1246]
   Pingarron JM, 2008, ELECTROCHIM ACTA, V53, P5848, DOI 10.1016/j.electacta.2008.03.005
   Sapan CV, 1999, BIOTECHNOL APPL BIOC, V29, P99
   Sarangi SN, 2015, J BIOMED NANOTECHNOL, V11, P988, DOI 10.1166/jbn.2015.2048
   Sharma M., 2017, INT J RECENT SCI RES, V8, P18976
   Sharma SK, 2006, SENSOR ACTUAT B-CHEM, V119, P15, DOI 10.1016/j.snb.2005.11.046
   Shi WT, 2010, BIOSENS BIOELECTRON, V26, P1098, DOI 10.1016/j.bios.2010.08.072
   Tkac J, 1999, BIOTECHNOL TECH, V13, P931, DOI 10.1023/A:1008966413722
   VIDOTTI M, 2011, J BRAZIL CHEM SOC, V22, P3, DOI DOI 10.1590/S0103-50532011000100002
   Wei A, 2006, APPL PHYS LETT, V89, DOI 10.1063/1.2356307
   Yang Z, 2010, BIOMATERIALS, V31, P7534, DOI 10.1016/j.biomaterials.2010.06.019
   Yao T, 1998, BIOSENS BIOELECTRON, V13, P67, DOI 10.1016/S0956-5663(97)00076-6
   Zhang FX, 2007, LANGMUIR, V23, P10102, DOI 10.1021/la0635045
   Zhang YY, 2012, J NANOMATER, V2012, DOI 10.1155/2012/624520
   Zhang YL, 2013, ELECTROANAL, V25, P1230, DOI 10.1002/elan.201200587
   Zhao ZW, 2010, SENSORS-BASEL, V10, P1216, DOI 10.3390/s100201216
NR 40
TC 4
Z9 4
U1 4
U2 17
PU HINDAWI LTD
PI LONDON
PA ADAM HOUSE, 3RD FLR, 1 FITZROY SQ, LONDON, W1T 5HF, ENGLAND
SN 1687-4110
EI 1687-4129
J9 J NANOMATER
JI J. Nanomater.
PY 2019
VL 2019
AR 2364327
DI 10.1155/2019/2364327
PG 8
WC Nanoscience & Nanotechnology; Materials Science, Multidisciplinary
WE Science Citation Index Expanded (SCI-EXPANDED)
SC Science & Technology - Other Topics; Materials Science
GA HO4NK
UT WOS:000460899400001
OA Green Submitted, Green Published, gold
DA 2023-06-30
ER

PT J
AU Xie, J
   Chen, C
   Zhou, YQ
   Fei, JJ
   Ding, YL
   Zhao, J
AF Xie, Jia
   Chen, Chao
   Zhou, Yuanqing
   Fei, Junjie
   Ding, Yonglan
   Zhao, Jia
TI A Galactose Oxidase Biosensor Based on Graphene Composite Film for the
   Determination of Galactose and Dihydroxyacetone
SO ELECTROANALYSIS
LA English
DT Article; Proceedings Paper
CT 2015 E-MRS Fall Meeting (European-Materials-Research-Society) Symposium
   R entitled Nanocarbon Electrochemistry and Interfaces
CY SEP 15-18, 2015
CL Warsaw, POLAND
DE Galactose oxidase; Graphene; Gold nanoparticles; Direct electron
   transfer; Biosensor
ID DIRECT ELECTRON-TRANSFER; ELECTROCHEMICAL-BEHAVIOR; ENZYME ELECTRODE;
   CARBON; ELECTROCATALYSIS; NANOPARTICLES; MEDIATOR; SENSORS
AB A novel amperometric biosensor was developed by immobilizing galactose oxidase (GAox) on poly (L-lactide) stabilized gold nanoparticles (Au@PLLA) modified graphene nano-composite film (RGO-Au@PLLA/GAox). The direct electron transfer (DET) of GAox was achieved. Cyclic voltammetry of the GAox in the RGO-Au@PLLA film revealed a pair of well-defined and quasireversible peaks at about -0.137V (vs. SCE), which is characterized of the Cu(II)/Cu(I) redox couple for the galactose oxidase. Amperometric response was measured as a function for the determination of galactose (GA) and dihydroxyacetone (DHA). The constructed biosensor also possesses good stability, reproducibility and anti-interference ability.
C1 [Xie, Jia; Chen, Chao; Zhou, Yuanqing; Fei, Junjie; Ding, Yonglan] Xiangtan Univ, Coll Chem, Key Lab Environm Friendly Chem & Applicat, Minist Educ, Xiangtan 411105, Peoples R China.
   [Zhao, Jia] Hunan Agr Univ, Coll Resource & Environm, Environm Sci & Engn, Changsha 410128, Hunan, Peoples R China.
C3 Xiangtan University; Hunan Agricultural University
RP Fei, JJ (通讯作者)，Xiangtan Univ, Coll Chem, Key Lab Environm Friendly Chem & Applicat, Minist Educ, Xiangtan 411105, Peoples R China.; Zhao, J (通讯作者)，Hunan Agr Univ, Coll Resource & Environm, Environm Sci & Engn, Changsha 410128, Hunan, Peoples R China.
EM fei_junjie@xtu.edu.cn; wuhanzhj@126.com
FU NSF of China [21475114, 21275123]; Program for Changjiang Scholars and
   Innovative Research Team in University [1337304]; Project of Hunan
   provincial natural science Foundation of China [14JJ1019]; Research fund
   for the doctoral program of higher education of china, Ministry of
   education of China [20134301110005]
FX This research was financially supported by the NSF of China (Grants No.
   21475114 and 21275123), Program for Changjiang Scholars and Innovative
   Research Team in University (1337304), Project of Hunan provincial
   natural science Foundation of China (14JJ1019), Research fund for the
   doctoral program of higher education of china, Ministry of education of
   China (20134301110005).
CR Brumfiel G, 2009, NATURE, V458, P390, DOI 10.1038/458390a
   Carbone M, 2015, ELECTROANAL, V27, P16, DOI 10.1002/elan.201400409
   Cevik E, 2010, CURR APPL PHYS, V10, P1313, DOI 10.1016/j.cap.2010.03.014
   Charmantray F, 2013, ELECTROANAL, V25, P630, DOI 10.1002/elan.201200274
   Chew SY, 2007, ADV FUNCT MATER, V17, P1288, DOI 10.1002/adfm.200600441
   Daniel MC, 2004, CHEM REV, V104, P293, DOI 10.1021/cr030698+
   Garcia-Carreno FL, 2008, J AGR FOOD CHEM, V56, P6454, DOI 10.1021/jf800839x
   Garlotta D, 2001, J POLYM ENVIRON, V9, P63, DOI 10.1023/A:1020200822435
   GREEN SR, 1961, J BIOCHEM MICROBIOL, V3, P351, DOI 10.1002/jbmte.390030404
   Gulce H, 2002, ENZYME MICROB TECH, V30, P41, DOI 10.1016/S0141-0229(01)00452-5
   HUMMERS WS, 1958, J AM CHEM SOC, V80, P1339, DOI 10.1021/ja01539a017
   KAMIN RA, 1980, ANAL CHEM, V52, P1198, DOI 10.1021/ac50058a010
   Kanyong P, 2013, ANAL BIOCHEM, V435, P114, DOI 10.1016/j.ab.2013.01.006
   Kim DJ, 2005, MACROMOL CHEM PHYS, V206, P1941, DOI 10.1002/macp.200500268
   LAVIRON E, 1979, J ELECTROANAL CHEM, V101, P19, DOI 10.1016/S0022-0728(79)80075-3
   Lee KN, 2011, ELECTROANAL, V23, P2125, DOI 10.1002/elan.201100183
   Li XC, 2012, ANAL CHEM, V84, P9416, DOI 10.1021/ac302241a
   MANOWITZ P, 1995, BIOSENS BIOELECTRON, V10, P359, DOI 10.1016/0956-5663(95)96854-R
   Nampoothiri KM, 2010, BIORESOURCE TECHNOL, V101, P8493, DOI 10.1016/j.biortech.2010.05.092
   Patil SM, 2014, ELECTROANAL, V26, P831, DOI 10.1002/elan.201300650
   Qian Q, 2012, J PHYS CHEM B, V116, P5185, DOI 10.1021/jp3006475
   Rather JA, 2013, ANALYST, V138, P204, DOI 10.1039/c2an35959f
   Senel M, 2011, SYNTHETIC MET, V161, P440, DOI 10.1016/j.synthmet.2010.12.025
   Shan CS, 2010, BIOSENS BIOELECTRON, V25, P1070, DOI 10.1016/j.bios.2009.09.024
   Sharma SK, 2006, SENSOR ACTUAT B-CHEM, V119, P15, DOI 10.1016/j.snb.2005.11.046
   Shleev S, 2005, BIOELECTROCHEMISTRY, V67, P115, DOI 10.1016/j.bioelechem.2005.02.004
   Shleev S, 2005, BIOSENS BIOELECTRON, V20, P2517, DOI 10.1016/j.bios.2004.10.003
   Tkac J, 2007, BIOSENS BIOELECTRON, V22, P1820, DOI 10.1016/j.bios.2006.08.014
   Yang J, 2013, ELECTROANAL, V25, P2345
   Yang XS, 2008, SENSOR ACTUAT B-CHEM, V134, P182, DOI 10.1016/j.snb.2008.04.026
   Zhang FX, 2007, LANGMUIR, V23, P10102, DOI 10.1021/la0635045
   Zhang YL, 2013, ELECTROANAL, V25, P1230, DOI 10.1002/elan.201200587
   Zheng W, 2008, J ELECTROANAL CHEM, V621, P69, DOI 10.1016/j.jelechem.2008.04.014
NR 33
TC 14
Z9 14
U1 2
U2 54
PU WILEY-V C H VERLAG GMBH
PI WEINHEIM
PA POSTFACH 101161, 69451 WEINHEIM, GERMANY
SN 1040-0397
EI 1521-4109
J9 ELECTROANAL
JI Electroanalysis
PD JAN
PY 2016
VL 28
IS 1
SI SI
BP 183
EP 188
DI 10.1002/elan.201500486
PG 6
WC Chemistry, Analytical; Electrochemistry
WE Science Citation Index Expanded (SCI-EXPANDED); Conference Proceedings Citation Index - Science (CPCI-S)
SC Chemistry; Electrochemistry
GA DB5UV
UT WOS:000368580000026
DA 2023-06-30
ER

PT J
AU Liu, LJZ
   Kang, XZ
   Chen, C
   Zhang, HP
   Chen, CP
   Xie, QJ
AF Liu, Lanjunzi
   Kang, Xiuzhi
   Chen, Chao
   Zhang, Heping
   Chen, Chenpu
   Xie, Qingji
TI L-tyrosine polymerization-based ultrasensitive multi-analyte enzymatic
   biosensor
SO TALANTA
LA English
DT Article
DE Oxidative polymerization of L-tyrosine; Bisphenol A; Phenol; Glucose
   biosensing; Cr(III); Cr(VI)
ID METAL-ORGANIC FRAMEWORK; ELECTROCHEMICAL BIOSENSOR; INHIBITIVE
   DETERMINATION; RAPID DETECTION; BISPHENOL-A; DOPAMINE; CHROMIUM; IONS;
   IMMOBILIZATION; CONSTRUCTION
AB Novel amperometric bi-enzyme biosensor based on tyrosinase (Tyr)-catalyzed L-tyrosine polymerization to effectively immobilize Tyr and glucose oxidase (GOx) simultaneously has been developed and is demonstrated to be efficient in monitoring multi-analyte (bisphenol A (BPA), phenol, Cr(III), glucose, and Cr(VI)). For the first time, the polymer from L-tyrosine oxidation (PLT) was utilized to in-situ immobilize biomacromolecules and was demonstrated to be effective in entrapping high-load and high-activity enzymes. The prepared bi-enzyme biosensor (PLT-Tyr-GOx/Au electrode) works well in the biosensing of glucose (GOx substrate) and Cr(VI) (GOx inhibitor), and also exhibits excellent performance in Tyr substrates (BPA and phenol) and Tyr inhibitor (Cr(III)) sensing. In addition, the resultant biosensor exhibits excellent stability, precision, high sensitivity and fabrication simplicity, which may find wide applications in diversified fields including biotechnology.
C1 [Liu, Lanjunzi; Kang, Xiuzhi; Chen, Chao; Zhang, Heping; Chen, Chenpu; Xie, Qingji] Hunan Normal Univ, Key Lab Chem Biol & Tradit Chinese Med Res, Minist Educ, Coll Chem & Chem Engn, Changsha 410081, Hunan, Peoples R China.
C3 Hunan Normal University
RP Chen, C; Xie, QJ (通讯作者)，Hunan Normal Univ, Key Lab Chem Biol & Tradit Chinese Med Res, Minist Educ, Coll Chem & Chem Engn, Changsha 410081, Hunan, Peoples R China.
EM chenchao840103@163.com; xieqj@hunnu.edu.cn
RI Zhang, He/GXN-0028-2022
FU National Natural Science Foundation of China [21405042, 21475041,
   21175042, 21305041]; Open Fund of Key Laboratory of Jiangxi Province for
   Persistent Pollutants Control and Resources Recycle (Nanchang Hangkong
   University); Open Fund of State Key Laboratory of Chemo/Biosensing and
   Chemometrics (Hunan University); Scientific Research Fund of Hunan
   Provincial Education Department [2016SK2020]
FX This work was supported by the National Natural Science Foundation of
   China (21405042, 21475041, 21175042, 21305041), the Open Fund of Key
   Laboratory of Jiangxi Province for Persistent Pollutants Control and
   Resources Recycle (Nanchang Hangkong University), the Open Fund of State
   Key Laboratory of Chemo/Biosensing and Chemometrics (Hunan University),
   and A Project Supported by Scientific Research Fund of Hunan Provincial
   Education Department (2016SK2020).
CR Amine A, 2006, BIOSENS BIOELECTRON, V21, P1405, DOI 10.1016/j.bios.2005.07.012
   Arduini F, 2009, ANAL LETT, V42, P1258, DOI 10.1080/00032710902901913
   Attar A, 2014, J HAZARD MATER, V279, P348, DOI 10.1016/j.jhazmat.2014.07.019
   Biswas P, 2017, BIOSENS BIOELECTRON, V94, P589, DOI 10.1016/j.bios.2017.03.043
   Bourke SL, 2003, ADV DRUG DELIVER REV, V55, P447, DOI 10.1016/S0169-409X(03)00038-3
   Calvo-Perez A, 2014, ANAL CHIM ACTA, V833, P15, DOI 10.1016/j.aca.2014.05.006
   Carralero V, 2006, BIOSENS BIOELECTRON, V22, P730, DOI 10.1016/j.bios.2006.02.012
   Chen C, 2011, ANAL CHEM, V83, P2660, DOI 10.1021/ac1031435
   Chen KJ, 2012, BIOSENS BIOELECTRON, V33, P75, DOI 10.1016/j.bios.2011.12.020
   Cheng YX, 2009, ELECTROCHIM ACTA, V54, P2588, DOI 10.1016/j.electacta.2008.10.072
   Dai MZ, 2016, RSC ADV, V6, P17016, DOI 10.1039/c5ra27478h
   Daniel O, 1999, ENVIRON HEALTH PERSP, V107, P109, DOI 10.2307/3434477
   Dayan AD, 2001, HUM EXP TOXICOL, V20, P439, DOI 10.1191/096032701682693062
   Denton Samuel, 1987, ADSORPTION PROCESSES, P25
   Fu FL, 2011, J ENVIRON MANAGE, V92, P407, DOI 10.1016/j.jenvman.2010.11.011
   Guascito MR, 2008, SENSOR ACTUAT B-CHEM, V131, P394, DOI 10.1016/j.snb.2007.11.049
   Gumpu MB, 2015, SENSOR ACTUAT B-CHEM, V213, P515, DOI 10.1016/j.snb.2015.02.122
   Khezami L, 2005, J HAZARD MATER, V123, P223, DOI 10.1016/j.jhazmat.2005.04.012
   Kochana J, 2015, TALANTA, V144, P163, DOI 10.1016/j.talanta.2015.05.078
   Kurbanoglu S, 2017, BIOSENS BIOELECTRON, V89, P886, DOI 10.1016/j.bios.2016.09.102
   Lete C, 2017, SENSOR ACTUAT B-CHEM, V240, P801, DOI 10.1016/j.snb.2016.09.045
   Li YL, 2006, THIN SOLID FILMS, V497, P270, DOI 10.1016/j.tsf.2005.10.048
   LOTTI M, 1995, CLIN CHEM, V41, P1814
   Lu XB, 2016, ACS APPL MATER INTER, V8, P16533, DOI 10.1021/acsami.6b05008
   MASON HS, 1948, J BIOL CHEM, V172, P83
   Meng LY, 2015, ELECTROCHIM ACTA, V152, P330, DOI 10.1016/j.electacta.2014.11.180
   MERTZ W, 1955, ARCH BIOCHEM BIOPHYS, V58, P504, DOI 10.1016/0003-9861(55)90151-X
   Mita DG, 2007, BIOSENS BIOELECTRON, V23, P60, DOI 10.1016/j.bios.2007.03.010
   Qu FL, 2016, ANAL CHEM, V88, P10559, DOI 10.1021/acs.analchem.6b02659
   RAABO E, 1960, SCAND J CLIN LAB INV, V12, P402
   Rajesh, 2004, SENSOR ACTUAT B-CHEM, V102, P271, DOI 10.1016/j.snb.2004.04.028
   Renedo OD, 2004, ANAL CHIM ACTA, V521, P215, DOI 10.1016/j.aca.2004.06.026
   Roychoudhury A, 2016, BIOSENS BIOELECTRON, V84, P72, DOI 10.1016/j.bios.2015.11.061
   Rust IM, 2015, ANAL CHEM, V87, P7250, DOI 10.1021/acs.analchem.5b01224
   Sen Gupta A, 2005, POLYMER, V46, P2133, DOI 10.1016/j.polymer.2005.01.023
   Serra B, 2002, BIOSENS BIOELECTRON, V17, P217, DOI 10.1016/S0956-5663(01)00269-X
   Tsai YC, 2007, SENSOR ACTUAT B-CHEM, V125, P10, DOI 10.1016/j.snb.2007.01.032
   WALSH AR, 1994, ECOTOX ENVIRON SAFE, V27, P168, DOI 10.1006/eesa.1994.1014
   Wang B, 2000, BIOSENS BIOELECTRON, V15, P397, DOI 10.1016/S0956-5663(00)00096-8
   Wang G, 2002, BIOELECTROCHEMISTRY, V57, P33, DOI 10.1016/S1567-5394(01)00174-8
   Wang T, 2016, ANAL CHEM, V88, P3243, DOI 10.1021/acs.analchem.5b04651
   Wang X, 2015, BIOSENS BIOELECTRON, V65, P295, DOI 10.1016/j.bios.2014.10.010
   Wu LD, 2012, BIOSENS BIOELECTRON, V35, P193, DOI 10.1016/j.bios.2012.02.045
   Xu YY, 2016, ACS APPL MATER INTER, V8, P18669, DOI 10.1021/acsami.6b01883
   Yin HS, 2010, ANAL CHIM ACTA, V659, P144, DOI 10.1016/j.aca.2009.11.051
   Zehani N, 2015, BIOSENS BIOELECTRON, V74, P830, DOI 10.1016/j.bios.2015.07.051
   Zeng GM, 2004, INT J ENVIRON AN CH, V84, P761, DOI 10.1080/03067310410001730619
   Zhang YY, 2015, BIOSENS BIOELECTRON, V67, P287, DOI 10.1016/j.bios.2014.08.036
NR 48
TC 7
Z9 7
U1 4
U2 68
PU ELSEVIER SCIENCE BV
PI AMSTERDAM
PA PO BOX 211, 1000 AE AMSTERDAM, NETHERLANDS
SN 0039-9140
EI 1873-3573
J9 TALANTA
JI Talanta
PD MAR 1
PY 2018
VL 179
BP 803
EP 809
DI 10.1016/j.talanta.2017.12.014
PG 7
WC Chemistry, Analytical
WE Science Citation Index Expanded (SCI-EXPANDED)
SC Chemistry
GA FU9LS
UT WOS:000424178000107
PM 29310310
DA 2023-06-30
ER

PT J
AU Lu, XC
   Dong, X
   Zhang, KY
   Zhang, YZ
AF Lu, Xiaocui
   Dong, Xiao
   Zhang, Keying
   Zhang, Yuzhong
TI An ultrasensitive electrochemical mercury(II) ion biosensor based on a
   glassy carbon electrode modified with multi-walled carbon nanotubes and
   gold nanoparticles
SO ANALYTICAL METHODS
LA English
DT Article
ID ANODIC-STRIPPING VOLTAMMETRY; PLASMA-MASS SPECTROMETRY; COLORIMETRIC
   DETECTION; AQUEOUS-SOLUTION; SOIL SAMPLES; HG-II; DNA; SENSOR;
   SPECTROSCOPY; SYSTEM
AB In this work, we describe the fabrication of an ultrasensitive electrochemical biosensor for the determination of the mercury(II) ion (Hg2+) in aqueous solution. The biosensor is based on a glassy carbon electrode (GCE) modified with multi-walled carbon nanotubes (MWCNTs) and gold nanoparticles (Au-NPs). Probe DNA (HS-DNA) was then covalently linked to the surface of the Au-NPs/MWCNTs via Au-S bonds. In the presence of Hg2+, the probe DNA can hybridize with the target DNA to form duplex DNA via the strong and specific binding of Hg2+ by two DNA thymine bases (T-Hg2+-T). Differential pulse voltammetry was employed to investigate the hybridization process and measure the changes in peak current intensity of intercalated adriamycin in the presence of different concentrations of Hg2+. The increase in peak current intensity of adriamycin was linear with an increase in the concentration of Hg2+ in the range from 0.1 to 20 nmol L-1 with a detection limit of 0.03 nmol L-1 (S/N = 3) under the optimal conditions. In addition, the biosensor exhibits good selectivity, stability and reproducibility.
C1 [Lu, Xiaocui; Dong, Xiao; Zhang, Keying; Zhang, Yuzhong] Anhui Normal Univ, Coll Chem & Mat Sci, Anhui Key Lab Chemobiosensing, Wuhu 241000, Peoples R China.
   [Zhang, Keying] Suzhou Univ, Dept Chem Biol, Anhui Key Lab Spin Electron & Nanomat Cultivating, Suzhou 234000, Anhui, Peoples R China.
C3 Anhui Normal University; Suzhou University
RP Zhang, YZ (通讯作者)，Anhui Normal Univ, Coll Chem & Mat Sci, Anhui Key Lab Chemobiosensing, Wuhu 241000, Peoples R China.
EM zhyz65@mail.ahnu.edu.cn
RI zhang, ke/AAH-8217-2019
FU National Natural Science Foundation of China [20675002]; Natural Science
   Foundation of Anhui Province [1208085QB33]
FX This work was financially supported by the National Natural Science
   Foundation of China (no. 20675002) and the Natural Science Foundation of
   Anhui Province (no. 1208085QB33).
CR Bonfil Y, 2000, ANAL CHIM ACTA, V424, P65, DOI 10.1016/S0003-2670(00)01074-6
   Cabello-Carramolino G, 2008, ANAL CHIM ACTA, V614, P103, DOI 10.1016/j.aca.2008.03.021
   Caspi A, 2003, SCIENCE, V301, P386, DOI 10.1126/science.1083968
   Chiang CK, 2008, ANAL CHEM, V80, P3716, DOI 10.1021/ac800142k
   Fong BMW, 2007, J ANAL TOXICOL, V31, P281, DOI 10.1093/jat/31.5.281
   Geng W, 2008, J HAZARD MATER, V154, P325, DOI 10.1016/j.jhazmat.2007.10.029
   Gomez-Ariza J, 2005, ANAL BIOANAL CHEM, V382, P485, DOI 10.1007/s00216-005-3094-7
   Han FXX, 2006, WATER AIR SOIL POLL, V170, P161, DOI 10.1007/s11270-006-3003-5
   Kim HN, 2008, CHEM SOC REV, V37, P1465, DOI 10.1039/b802497a
   Kong RM, 2009, CHEM COMMUN, P5633, DOI 10.1039/b911163h
   Lee JS, 2008, ANAL CHEM, V80, P6805, DOI 10.1021/ac801046a
   Lee JS, 2007, ANGEW CHEM INT EDIT, V46, P4093, DOI 10.1002/anie.200700269
   Lee JW, 2008, ORG LETT, V10, P3801, DOI 10.1021/ol801482n
   Lee MH, 2007, ORG LETT, V9, P4515, DOI 10.1021/ol7020115
   LERCHI M, 1994, ANAL CHEM, V66, P1713, DOI 10.1021/ac00082a019
   Liu CW, 2008, CHEM COMMUN, P2242, DOI 10.1039/b719856f
   Liu SJ, 2009, ANAL CHEM, V81, P5724, DOI 10.1021/ac900527f
   Ma HY, 2008, ELECTROANAL, V20, P1220, DOI 10.1002/elan.200704169
   MIGUEL AH, 1974, ANAL CHEM, V46, P1832, DOI 10.1021/ac60348a002
   Miyake Y, 2006, J AM CHEM SOC, V128, P2172, DOI 10.1021/ja056354d
   Niu XH, 2011, SENSOR ACTUAT B-CHEM, V158, P383, DOI 10.1016/j.snb.2011.06.040
   Ono A, 2004, ANGEW CHEM INT EDIT, V43, P4300, DOI 10.1002/anie.200454172
   Sanchez-Pedreno C, 2000, ANAL CHIM ACTA, V414, P195, DOI 10.1016/S0003-2670(00)00809-6
   Tanaka Y, 2007, J AM CHEM SOC, V129, P244, DOI 10.1021/ja065552h
   Wang H, 2008, ANAL CHEM, V80, P9021, DOI 10.1021/ac801382k
   Wang ZD, 2008, CHEM COMMUN, P6005, DOI 10.1039/b812755g
   Xu XW, 2009, BIOSENS BIOELECTRON, V24, P3153, DOI 10.1016/j.bios.2009.03.025
   Xue XJ, 2008, J AM CHEM SOC, V130, P3244, DOI 10.1021/ja076716c
   Yantasee W, 2003, ANALYST, V128, P467, DOI 10.1039/b300467h
   Yu YL, 2007, J ANAL ATOM SPECTROM, V22, P650, DOI 10.1039/b700590c
   Zhu ZQ, 2009, ANAL CHEM, V81, P7660, DOI 10.1021/ac9010809
NR 31
TC 20
Z9 21
U1 2
U2 69
PU ROYAL SOC CHEMISTRY
PI CAMBRIDGE
PA THOMAS GRAHAM HOUSE, SCIENCE PARK, MILTON RD, CAMBRIDGE CB4 0WF, CAMBS,
   ENGLAND
SN 1759-9660
J9 ANAL METHODS-UK
JI Anal. Methods
PD OCT
PY 2012
VL 4
IS 10
BP 3326
EP 3331
DI 10.1039/c2ay25634g
PG 6
WC Chemistry, Analytical; Food Science & Technology; Spectroscopy
WE Science Citation Index Expanded (SCI-EXPANDED)
SC Chemistry; Food Science & Technology; Spectroscopy
GA 012LS
UT WOS:000309238300039
DA 2023-06-30
ER

PT J
AU Zhou, J
   Battig, MR
   Wang, Y
AF Zhou, Jing
   Battig, Mark R.
   Wang, Yong
TI Aptamer-based molecular recognition for biosensor development
SO ANALYTICAL AND BIOANALYTICAL CHEMISTRY
LA English
DT Review
DE Molecular recognition; Biosensor; Ultrasensitive detection; Nucleic acid
   aptamer; Upstream aptamer selection; Downstream aptamer truncation
ID IN-VITRO SELECTION; SURFACE-PLASMON RESONANCE; ROLLING CIRCLE
   AMPLIFICATION; DNA APTAMERS; RNA APTAMERS; ELECTROCHEMICAL DETECTION;
   EARLY-DIAGNOSIS; BLOOD-SERUM; PROTEIN; BINDING
AB Nucleic acid aptamers are an emerging class of synthetic ligands and have recently attracted significant attention in numerous fields. One is in biosensor development. In principle, nucleic acid aptamers can be discovered to recognize any molecule of interest with high affinity and specificity. In addition, unlike most ligands evolved in nature, synthetic nucleic acid aptamers are usually tolerant of harsh chemical, physical, and biological conditions. These distinguished characteristics make aptamers attractive molecular recognition ligands for biosensing applications. This review first concisely introduces methods for aptamer discovery including upstream selection and downstream truncation, then discusses aptamer-based biosensor development from the viewpoint of signal production.
C1 [Zhou, Jing; Battig, Mark R.; Wang, Yong] Univ Connecticut, Dept Chem Mat & Biomol Engn, Storrs, CT 06269 USA.
C3 University of Connecticut
RP Wang, Y (通讯作者)，Univ Connecticut, Dept Chem Mat & Biomol Engn, 191 Auditorium Rd, Storrs, CT 06269 USA.
EM yongwang@engr.uconn.edu
RI Wang, Yong/D-9271-2012; Wang, Yong/J-7241-2015
OI Battig, Mark/0000-0001-7831-6935
FU US National Science Foundation [DMR-0705716]; UConn Research Foundation
FX This work is supported in part by grants from the US National Science
   Foundation (DMR-0705716) and the UConn Research Foundation.
CR Bagalkot V, 2006, ANGEW CHEM INT EDIT, V45, P8149, DOI 10.1002/anie.200602251
   Baker BR, 2006, J AM CHEM SOC, V128, P3138, DOI 10.1021/ja056957p
   Balamurugan S, 2008, ANAL BIOANAL CHEM, V390, P1009, DOI 10.1007/s00216-007-1587-2
   Balamurugan S, 2008, ANAL CHEM, V80, P9630, DOI 10.1021/ac8009559
   Bini A, 2008, ANAL BIOANAL CHEM, V390, P1077, DOI 10.1007/s00216-007-1736-7
   Bruno JG, 2009, J MOL RECOGNIT, V22, P197, DOI 10.1002/jmr.932
   Burnett E, 2001, J MOL BIOL, V314, P1029, DOI 10.1006/jmbi.2000.5198
   Centi S, 2007, ANAL CHEM, V79, P1466, DOI 10.1021/ac061879p
   Chen F, 2007, BIOCHEM BIOPH RES CO, V357, P743, DOI 10.1016/j.bbrc.2007.04.007
   Cheng XH, 2009, ANAL CHIM ACTA, V633, P97, DOI 10.1016/j.aca.2008.11.031
   Chiu TC, 2009, SENSORS-BASEL, V9, P10356, DOI 10.3390/s91210356
   Cho EJ, 2009, ANNU REV ANAL CHEM, V2, P241, DOI 10.1146/annurev.anchem.1.031207.112851
   Clark SL, 2003, ANAL CHEM, V75, P5692, DOI 10.1021/ac030156s
   Cox JC, 2001, BIOORGAN MED CHEM, V9, P2525, DOI 10.1016/S0968-0896(01)00028-1
   Deisingh AK, 2006, HANDB EXP PHARM, V173, P341
   Di Giusto DA, 2005, NUCLEIC ACIDS RES, V33, DOI 10.1093/nar/gni063
   Ding CF, 2010, BIOSENS BIOELECTRON, V25, P1290, DOI 10.1016/j.bios.2009.10.017
   EISENSTEIN BI, 1990, NEW ENGL J MED, V322, P178
   ELLINGTON AD, 1990, NATURE, V346, P818, DOI 10.1038/346818a0
   Fang XH, 2003, CHEMBIOCHEM, V4, P829, DOI 10.1002/cbic.200300615
   Ferapontova EE, 2008, J AM CHEM SOC, V130, P4256, DOI 10.1021/ja711326b
   Ferapontova EE, 2009, LANGMUIR, V25, P4279, DOI 10.1021/la804309j
   Ferreira CSM, 2008, ANAL BIOANAL CHEM, V390, P1039, DOI 10.1007/s00216-007-1470-1
   Ferreira CSM, 2007, MOL CANCER THER, V6, p3558S
   Ferreira GNM, 2009, TRENDS BIOTECHNOL, V27, P689, DOI 10.1016/j.tibtech.2009.09.003
   Fischer NO, 2008, PLOS ONE, V3, DOI 10.1371/journal.pone.0002720
   Gokulrangan G, 2005, ANAL CHEM, V77, P1963, DOI 10.1021/ac0483926
   GOLD L, 1995, ANNU REV BIOCHEM, V64, P763, DOI 10.1146/annurev.bi.64.070195.003555
   Green LS, 1996, BIOCHEMISTRY-US, V35, P14413, DOI 10.1021/bi961544+
   Han K, 2010, SENSORS-BASEL, V10, P4541, DOI 10.3390/s100504541
   Hansen JA, 2006, J AM CHEM SOC, V128, P2228, DOI 10.1021/ja060005h
   He F, 2005, J AM CHEM SOC, V127, P12343, DOI 10.1021/ja051507i
   He PL, 2007, ANAL CHEM, V79, P8024, DOI 10.1021/ac070772e
   Hesselberth JR, 2003, ANAL BIOCHEM, V312, P106, DOI 10.1016/S0003-2697(02)00441-4
   Hianik T, 2005, BIOORG MED CHEM LETT, V15, P291, DOI 10.1016/j.bmcl.2004.10.083
   Higuchi A, 2008, ANAL CHEM, V80, P6580, DOI 10.1021/ac8006957
   Hybarger G, 2006, ANAL BIOANAL CHEM, V384, P191, DOI 10.1007/s00216-005-0089-3
   Ikebukuro K, 2005, BIOSENS BIOELECTRON, V20, P2168, DOI 10.1016/j.bios.2004.09.002
   Ikebukuro K, 2005, NUCLEIC ACIDS RES, V33, DOI 10.1093/nar/gni108
   Jaeger L, 2006, CURR OPIN STRUC BIOL, V16, P531, DOI 10.1016/j.sbi.2006.07.001
   Jayasena SD, 1999, CLIN CHEM, V45, P1628
   JENISON RD, 1994, SCIENCE, V263, P1425, DOI 10.1126/science.7510417
   Jensen KB, 1995, P NATL ACAD SCI USA, V92, P12220, DOI 10.1073/pnas.92.26.12220
   Jossinet F, 2007, CURR OPIN MICROBIOL, V10, P279, DOI 10.1016/j.mib.2007.05.010
   Ke YG, 2008, SCIENCE, V319, P180, DOI 10.1126/science.1150082
   Kim YH, 2009, SENSOR ACTUAT B-CHEM, V139, P471, DOI 10.1016/j.snb.2009.03.013
   KIME L, 2008, RNA TURNOVER BACTERI
   Knight CG, 2009, NUCLEIC ACIDS RES, V37, DOI 10.1093/nar/gkn899
   Lee HJ, 2005, ANAL CHEM, V77, P7832, DOI 10.1021/ac0516180
   Lee JF, 2006, CURR OPIN CHEM BIOL, V10, P282, DOI 10.1016/j.cbpa.2006.03.015
   Lee JO, 2008, ANAL BIOANAL CHEM, V390, P1023, DOI 10.1007/s00216-007-1643-y
   Lee J, 2010, ANAL CHEM, V82, P197, DOI 10.1021/ac901716d
   Lee SJ, 2008, ANAL CHEM, V80, P2867, DOI 10.1021/ac800050a
   Li JWJ, 2002, BIOCHEM BIOPH RES CO, V292, P31, DOI 10.1006/bbrc.2002.6581
   Li W, 2008, TALANTA, V75, P770, DOI 10.1016/j.talanta.2007.12.012
   Li Y, 2007, ANAL CHEM, V79, P1082, DOI 10.1021/ac061849m
   Li YY, 2007, CLIN CHEM, V53, P1061, DOI 10.1373/clinchem.2006.082271
   Liu J, 2006, NAT PROTOC, V1, P246, DOI 10.1038/nprot.2006.38
   Liu JW, 2006, ADV MATER, V18, P1667, DOI 10.1002/adma.200600525
   Liu JW, 2006, ANGEW CHEM INT EDIT, V45, P90, DOI 10.1002/anie.200502589
   Liu XM, 2003, J MOL RECOGNIT, V16, P23, DOI 10.1002/jmr.604
   Lou XH, 2009, P NATL ACAD SCI USA, V106, P2989, DOI 10.1073/pnas.0813135106
   Lupold SE, 2002, CANCER RES, V62, P4029
   Maehashi K, 2007, ANAL CHEM, V79, P782, DOI 10.1021/ac060830g
   Mairal T, 2008, ANAL BIOANAL CHEM, V390, P989, DOI 10.1007/s00216-007-1346-4
   Mannironi C, 1997, BIOCHEMISTRY-US, V36, P9726, DOI 10.1021/bi9700633
   McDonnell JM, 2001, CURR OPIN CHEM BIOL, V5, P572, DOI 10.1016/S1367-5931(00)00251-9
   Meli M, 2002, J BIOL CHEM, V277, P2104, DOI 10.1074/jbc.M107130200
   Mi J, 2010, NAT CHEM BIOL, V6, P22, DOI [10.1038/NCHEMBIO.277, 10.1038/nchembio.277]
   Mok W, 2008, SENSORS-BASEL, V8, P7050, DOI 10.3390/s8117050
   Muller J, 2008, ANAL BIOANAL CHEM, V390, P1033, DOI 10.1007/s00216-007-1699-8
   Nam JM, 2003, SCIENCE, V301, P1884, DOI 10.1126/science.1088755
   NIEUWLANDT D, 1995, BIOCHEMISTRY-US, V34, P5651, DOI 10.1021/bi00016a041
   Nutiu R, 2003, J AM CHEM SOC, V125, P4771, DOI 10.1021/ja028962o
   Ono A, 2004, ANGEW CHEM INT EDIT, V43, P4300, DOI 10.1002/anie.200454172
   Pavlov V, 2004, J AM CHEM SOC, V126, P11768, DOI 10.1021/ja046970u
   Pinto A, 2009, MOL BIOSYST, V5, P548, DOI 10.1039/b814398f
   Proske D, 2005, APPL MICROBIOL BIOT, V69, P367, DOI 10.1007/s00253-005-0193-5
   Radi AE, 2006, J AM CHEM SOC, V128, P117, DOI 10.1021/ja053121d
   Radi AE, 2005, ANAL CHEM, V77, P6320, DOI 10.1021/ac0505775
   Rajendran M, 2008, ANAL BIOANAL CHEM, V390, P1067, DOI 10.1007/s00216-007-1735-8
   Rhodes A, 2000, J BIOL CHEM, V275, P28555, DOI 10.1074/jbc.M002981200
   Ruckman J, 1998, J BIOL CHEM, V273, P20556, DOI 10.1074/jbc.273.32.20556
   Rusconi CP, 2002, NATURE, V419, P90, DOI 10.1038/nature00963
   Savran CA, 2004, ANAL CHEM, V76, P3194, DOI 10.1021/ac049859f
   Sayer NM, 2004, J BIOL CHEM, V279, P13102, DOI 10.1074/jbc.M310928200
   Schuster P, 2006, REP PROG PHYS, V69, P1419, DOI 10.1088/0034-4885/69/5/R04
   Shangguan D, 2007, CHEMBIOCHEM, V8, P603, DOI 10.1002/cbic.200600532
   Shangguan D, 2006, P NATL ACAD SCI USA, V103, P11838, DOI 10.1073/pnas.0602615103
   SHI C, 2010, ANAL BIOCH IN PRESS
   SMITH D, 1995, CHEM BIOL, V2, P741, DOI 10.1016/1074-5521(95)90102-7
   Song SP, 2008, TRAC-TREND ANAL CHEM, V27, P108, DOI 10.1016/j.trac.2007.12.004
   Stojanovic MN, 2001, J AM CHEM SOC, V123, P4928, DOI 10.1021/ja0038171
   Swensen JS, 2009, J AM CHEM SOC, V131, P4262, DOI 10.1021/ja806531z
   Thielges MC, 2008, BIOCHEMISTRY-US, V47, P7237, DOI 10.1021/bi800374q
   Tok J, 2010, TALANTA, V81, P732, DOI 10.1016/j.talanta.2010.01.013
   Tombelli S, 2005, BIOELECTROCHEMISTRY, V67, P135, DOI 10.1016/j.bioelechem.2004.04.011
   Torres-Chavolla E, 2009, BIOSENS BIOELECTRON, V24, P3175, DOI 10.1016/j.bios.2008.11.010
   Treitz G, 2008, BIOSENS BIOELECTRON, V23, P1496, DOI 10.1016/j.bios.2008.01.013
   TSAI DE, 1991, NUCLEIC ACIDS RES, V19, P4931, DOI 10.1093/nar/19.18.4931
   TUERK C, 1990, SCIENCE, V249, P505, DOI 10.1126/science.2200121
   Ueyama H, 2002, J AM CHEM SOC, V124, P14286, DOI 10.1021/ja026892f
   UPDIKE SJ, 1967, NATURE, V214, P986, DOI 10.1038/214986a0
   Vater A, 2003, NUCLEIC ACIDS RES, V31, DOI 10.1093/nar/gng130
   Vivekananda J, 2006, LAB INVEST, V86, P610, DOI 10.1038/labinvest.3700417
   Wang GQ, 2010, BIOSENS BIOELECTRON, V25, P1859, DOI 10.1016/j.bios.2009.11.012
   Wang JL, 2008, ANAL BIOANAL CHEM, V390, P1059, DOI 10.1007/s00216-007-1697-x
   Wang LH, 2006, CHEM COMMUN, P3780, DOI 10.1039/b607448k
   Wei F, 2009, ANAL BIOANAL CHEM, V393, P1943, DOI 10.1007/s00216-009-2687-y
   Wei H, 2007, CHEM COMMUN, P3735, DOI 10.1039/b707642h
   WEIGENT DA, 1990, ANN NY ACAD SCI, V579, P17
   White RR, 2003, P NATL ACAD SCI USA, V100, P5028, DOI 10.1073/pnas.0831159100
   Williamson JR, 2000, NAT STRUCT BIOL, V7, P834, DOI 10.1038/79575
   Wu ZS, 2010, ANAL CHEM, V82, P2282, DOI 10.1021/ac902400n
   Xiao Y, 2005, ANGEW CHEM INT EDIT, V44, P5456, DOI 10.1002/anie.200500989
   Xu DK, 2005, ANAL CHEM, V77, P5107, DOI 10.1021/ac050192m
   Yamana K, 2003, BIOORG MED CHEM LETT, V13, P3429, DOI 10.1016/S0960-894X(03)00799-6
   Yang LT, 2007, ANAL CHEM, V79, P3320, DOI 10.1021/ac062186b
   Yao CY, 2009, BIOSENS BIOELECTRON, V24, P2499, DOI 10.1016/j.bios.2008.12.036
   Yoshida W, 2006, ANAL CHEM, V78, P3296, DOI 10.1021/ac060254o
   Yoshida Y, 2009, ANAL BIOANAL CHEM, V395, P1089, DOI 10.1007/s00216-009-3041-0
   Zhang F, 1998, J BIOL CHEM, V273, P2947, DOI 10.1074/jbc.273.5.2947
   Zhou J, 2011, J MOL RECOGNIT, V24, P119, DOI 10.1002/jmr.1034
   Zhou L, 2007, ANAL CHEM, V79, P7492, DOI 10.1021/ac071059s
   Zuker M, 2003, NUCLEIC ACIDS RES, V31, P3406, DOI 10.1093/nar/gkg595
   Zuo XL, 2007, J AM CHEM SOC, V129, P1042, DOI 10.1021/ja067024b
   ZUTIC V, 1984, J ELECTROANAL CHEM, V177, P253, DOI 10.1016/0022-0728(84)80227-2
NR 127
TC 109
Z9 110
U1 28
U2 348
PU SPRINGER HEIDELBERG
PI HEIDELBERG
PA TIERGARTENSTRASSE 17, D-69121 HEIDELBERG, GERMANY
SN 1618-2642
EI 1618-2650
J9 ANAL BIOANAL CHEM
JI Anal. Bioanal. Chem.
PD DEC
PY 2010
VL 398
IS 6
BP 2471
EP 2480
DI 10.1007/s00216-010-3987-y
PG 10
WC Biochemical Research Methods; Chemistry, Analytical
WE Science Citation Index Expanded (SCI-EXPANDED)
SC Biochemistry & Molecular Biology; Chemistry
GA 672ML
UT WOS:000283588600012
PM 20644915
DA 2023-06-30
ER

PT J
AU Zeybek, DK
   Demir, B
   Zeybek, B
   Pekyardimci, S
AF Zeybek, Derya Koyuncu
   Demir, Burcu
   Zeybek, Bulent
   Pekyardimci, Sule
TI A sensitive electrochemical DNA biosensor for antineoplastic drug
   5-fluorouracil based on glassy carbon electrode modified with poly
   (bromocresol purple)
SO TALANTA
LA English
DT Article
DE Poly(bromocresol purple); 5-fluorouracil; DNA biosensor; DNA-drug
   interaction; intercalation
ID PERFORMANCE LIQUID-CHROMATOGRAPHY; CALF THYMUS DNA; PANCREATIC-CANCER;
   ASCORBIC-ACID; HUMAN PLASMA; BINDING; FILM; METABOLITES; COMPLEXES;
   TEGAFUR
AB This paper describes an electrochemical sensor for the first time based on poly(bromocresol purple) (P (BCP)) developed to observe the interaction between 5-fluorouracil (5-FU) and fish sperm double strand DNA (dsDNA). The P(BCP) film was electrosynthesized by cyclic voltammetry method on the glassy carbon electrode (GCE). The dsDNA was electrochemically immobilized on the surface of P(BCP) modified GCE and the DNA biosensor was prepared. The interaction mechanism of dsDNA with 5-FU was investigated by differential pulse voltammetry using this biosensor. A decrease in the guanine oxidation peak current of the biosensor was observed after the interaction of dsDNA and 5-FU in 0.5 mol L-1 acetate buffer (pH 4.8) containing 0.02 mol L-1 NaCl. The accumulation time and dsDNA concentration were optimized to obtain the best peak current response. Under optimum conditions, the linear response on the guanine signal decreasing curve was observed in the 5-FU concentration range of 1.0-50 mg L-1. The interaction mechanism between dsDNA and 5-FU was further investigated by UV-vis spectroscopy and viscometer. The results reveal that intercalation is the primary mode of interaction between 5-FU and dsDNA. (C) 2015 Elsevier B.V. All rights reserved.
C1 [Zeybek, Derya Koyuncu; Demir, Burcu] Dumlupinar Univ, Fac Sci & Arts, Dept Biochem, Kutahya, Turkey.
   [Zeybek, Bulent] Dumlupinar Univ, Fac Sci & Arts, Dept Chem, Kutahya, Turkey.
   [Pekyardimci, Sule] Ankara Univ, Dept Chem, Fac Sci, TR-06100 Ankara, Turkey.
C3 Dumlupinar University; Dumlupinar University; Ankara University
RP Zeybek, DK (通讯作者)，Dumlupinar Univ, Fac Sci & Arts, Dept Biochem, Kutahya, Turkey.
EM derya.kzeybek@dpu.edu.tr
RI Zeybek, Derya Koyuncu/AAA-8451-2021; Zeybek, Bülent/F-1651-2011
OI Zeybek, Derya Koyuncu/0000-0003-4214-1744; Zeybek,
   Bülent/0000-0001-9084-7077
FU Dumlupinar University Scientific Research Project Fund [2015-41]
FX The authors thank the Dumlupinar University Scientific Research Project
   Fund (Project no: 2015-41) for their financial support.
CR Agarwal S, 2013, J PHOTOCH PHOTOBIO B, V120, P177, DOI 10.1016/j.jphotobiol.2012.11.001
   Ardalan B, 1998, CANCER INVEST, V16, P237, DOI 10.3109/07357909809039773
   Arias P, 2009, J ELECTROANAL CHEM, V634, P123, DOI 10.1016/j.jelechem.2009.07.022
   Breda M, 2010, ANAL BIOANAL CHEM, V397, P1191, DOI 10.1007/s00216-010-3633-8
   CARTER MT, 1989, J AM CHEM SOC, V111, P8901, DOI 10.1021/ja00206a020
   Casale F, 2004, PHARMACOL RES, V50, P173, DOI 10.1016/j.phrs.2004.01.006
   Cecil T. L., 2014, METHOD VALIDATION PH, P59
   Chan C. C., 2010, PHARM SCI ENCY
   Chen LM, 2008, J INORG BIOCHEM, V102, P330, DOI 10.1016/j.jinorgbio.2007.09.006
   Choi EJ, 2009, ONCOL REP, V22, P1533, DOI 10.3892/or_00000598
   Dimitrakopoulou A, 2008, J INORG BIOCHEM, V102, P618, DOI 10.1016/j.jinorgbio.2007.10.005
   Dogan-Topal B, 2014, SENSOR ACTUAT B-CHEM, V194, P185, DOI 10.1016/j.snb.2013.12.088
   Dogan-Topal B, 2011, TALANTA, V83, P780, DOI 10.1016/j.talanta.2010.10.049
   Dogan-Topal B, 2009, BIOSENS BIOELECTRON, V24, P2358, DOI 10.1016/j.bios.2008.12.005
   Escoriaza J, 1999, J CHROMATOGR B, V736, P97, DOI 10.1016/S0378-4347(99)00446-6
   Freelove R, 2006, AM FAM PHYSICIAN, V73, P485
   GEISE RJ, 1991, BIOSENS BIOELECTRON, V6, P151, DOI 10.1016/0956-5663(91)87039-E
   Gooding JJ, 2002, ELECTROANAL, V14, P1149, DOI 10.1002/1521-4109(200209)14:17<1149::AID-ELAN1149>3.0.CO;2-8
   Grem JL, 2000, INVEST NEW DRUG, V18, P299, DOI 10.1023/A:1006416410198
   Grueso E, 2012, J INORG BIOCHEM, V106, P1, DOI 10.1016/j.jinorgbio.2011.09.028
   Gui RJ, 2013, ANALYST, V138, P5956, DOI 10.1039/c3an01089a
   Ibrahim MS, 2001, ANAL CHIM ACTA, V443, P63, DOI 10.1016/S0003-2670(01)01184-9
   Kanakis CD, 2007, DNA CELL BIOL, V26, P63, DOI 10.1089/dna.2006.0529
   Kocak S, 2014, SENSOR ACTUAT B-CHEM, V196, P610, DOI 10.1016/j.snb.2014.02.061
   Lei W, 2014, MICROCHIM ACTA, V181, P707, DOI 10.1007/s00604-014-1160-6
   Li J, 2005, ANAL BIOCHEM, V346, P107, DOI 10.1016/j.ab.2005.07.037
   Lopes IC, 2013, ANAL BIOANAL CHEM, V405, P3783, DOI 10.1007/s00216-012-6546-x
   Malet-Martino M, 2002, ONCOLOGIST, V7, P288, DOI 10.1634/theoncologist.7-4-288
   Malhotra BD, 2006, ANAL CHIM ACTA, V578, P59, DOI 10.1016/j.aca.2006.04.055
   Matsushima E, 1997, J CHROMATOGR B, V691, P95, DOI 10.1016/S0378-4347(96)00429-X
   Nawaz H, 2006, ANAL BIOCHEM, V354, P28, DOI 10.1016/j.ab.2006.04.004
   Palecek E, 2002, ANAL CHIM ACTA, V469, P73, DOI 10.1016/S0003-2670(01)01605-1
   Peer CJ, 2012, J CHROMATOGR B, V898, P32, DOI 10.1016/j.jchromb.2012.04.010
   Prochazkova A, 2001, J CHROMATOGR A, V916, P215, DOI 10.1016/S0021-9673(00)01171-7
   Rafique B, 2013, BIOSENS BIOELECTRON, V44, P21, DOI 10.1016/j.bios.2012.12.028
   Rahban M, 2010, J PHYS CHEM C, V114, P5798, DOI 10.1021/jp910656g
   Raistrick ID, 2005, IMPEDANCE SPECTROSCOPY: THEORY, EXPERIMENT, AND APPLICATIONS, 2ND EDITION, P27, DOI 10.1002/0471716243.ch2
   Rauf S, 2005, J PHARMACEUT BIOMED, V37, P205, DOI 10.1016/j.jpba.2004.10.037
   Saonere JA, 2010, AFR J PHARM PHARMACO, V4, P314
   Shi JH, 2015, SPECTROCHIM ACTA A, V136, P443, DOI 10.1016/j.saa.2014.09.056
   Sirajuddin M, 2013, J PHOTOCH PHOTOBIO B, V124, P1, DOI 10.1016/j.jphotobiol.2013.03.013
   Song MJ, 2010, MICROCHIM ACTA, V171, P249, DOI 10.1007/s00604-010-0432-z
   Huynh TP, 2013, ANAL CHEM, V85, P8304, DOI 10.1021/ac401598k
   Wang J., 2006, ANAL ELECTROCHEMISTR, V3rd, P29, DOI [10.1002/0471790303.ch2, DOI 10.1002/0471790303.CH2]
   Wang Y, 2010, SENSOR ACTUAT B-CHEM, V150, P43, DOI 10.1016/j.snb.2010.07.044
   Williams AK, 2012, ANAL BIOCHEM, V422, P66, DOI 10.1016/j.ab.2011.12.041
   Yang GJ, 2010, ELECTROANAL, V22, P2729, DOI 10.1002/elan.201000260
   Yang J, 2007, ANAL BIOCHEM, V365, P24, DOI 10.1016/j.ab.2006.12.039
   Yao H, 2007, ELECTROCHIM ACTA, V52, P6165, DOI 10.1016/j.electacta.2007.04.013
   Zhang R, 2013, MEASUREMENT, V46, P1089, DOI 10.1016/j.measurement.2012.11.007
NR 50
TC 35
Z9 35
U1 3
U2 52
PU ELSEVIER
PI AMSTERDAM
PA RADARWEG 29, 1043 NX AMSTERDAM, NETHERLANDS
SN 0039-9140
EI 1873-3573
J9 TALANTA
JI Talanta
PD NOV 1
PY 2015
VL 144
BP 793
EP 800
DI 10.1016/j.talanta.2015.06.077
PG 8
WC Chemistry, Analytical
WE Science Citation Index Expanded (SCI-EXPANDED)
SC Chemistry
GA CU2IC
UT WOS:000363346200109
PM 26452892
DA 2023-06-30
ER

PT J
AU Zhang, H
   Yin, YJ
   Wu, P
   Cai, CX
AF Zhang, Hui
   Yin, Yajing
   Wu, Ping
   Cai, Chenxin
TI Indirect electrocatalytic determination of choline by monitoring
   hydrogen peroxide at the choline oxidase-prussian blue modified iron
   phosphate nanostructures
SO BIOSENSORS & BIOELECTRONICS
LA English
DT Article
DE Iron phosphate; Prussian blue; Choline oxidase; Choline biosensor;
   Electrochemical method
ID BY-LAYER DEPOSITION; AMPEROMETRIC BIOSENSOR; CONTAINING PHOSPHOLIPIDS;
   ENZYME ELECTRODE; GLUCOSE-OXIDASE; CARBON NANOTUBE; NANOPARTICLES;
   REDUCTION; CHLORIDE); MEMBRANES
AB Choline, as a marker of cholinergic activity in brain tissue, is very important in biological and clinical analysis, especially in the clinical detection of the neurodegenerative disorders disease. This work presents an electrochemical approach for the detection of choline based on prussian blue modified iron phosphate nanostructures (PB-FePO4). The obtained nanostructures showed a good catalysis toward the electroreduction of H2O2, and an amperometric choline biosensor was developed by immobilizing choline oxidase on the PB-FePO4 nanostructures. The biosensor exhibited a rapid response (ca. 2 s), low detection limit (0.4 +/- 0.05 mu M), wide linear range (2 mu M to 3.2 mM), high sensitivity (similar to 75.2 mu A mM(-1) cm(-2)), as well as good stability and repeatability. In addition, the common interfering species, such as ascorbic acid, uric acid and 4-acetamidophenol did not cause obvious interference due to the low detection potential (-0.05V versus saturated calomel electrode). This nanostructure could be used as a promise platform for the construction of other oxidase-based biosensors. (C) 2011 Elsevier B.V. All rights reserved.
C1 [Zhang, Hui; Yin, Yajing; Wu, Ping; Cai, Chenxin] Nanjing Normal Univ, Jiangsu Key Lab New Power Batteries, Jiangsu Key Lab Biofunct Mat, Lab Electrochem,Coll Chem & Mat Sci, Nanjing 210097, Jiangsu, Peoples R China.
   [Yin, Yajing] Jiangsu Inst Educ, Editorial Dept Journal Jiangsu Inst Educ, Nanjing 210013, Jiangsu, Peoples R China.
C3 Nanjing Normal University; Jiangsu Second Normal University
RP Zhang, H (通讯作者)，Nanjing Normal Univ, Jiangsu Key Lab New Power Batteries, Jiangsu Key Lab Biofunct Mat, Lab Electrochem,Coll Chem & Mat Sci, Nanjing 210097, Jiangsu, Peoples R China.
EM zhangh@njnu.edu.cn; cxcai@njnu.edu.cn
RI Zhang, Hui/AAI-6868-2020
FU National Natural Science Foundation of China [20833006, 20905036,
   21175067]; Research Fund for the Doctoral Program of Higher Education of
   China [20103207110004]; Foundation of the Jiangsu Education Committee
   [09KJA150001, 09KJB150006, 10KJD150007, 10KJB150009]; Jiangsu Higher
   Education Institutions; Foundation of State Key Laboratory Breeding Base
   of Green Chemistry-Synthesis Technology [GCTKF2010001]; Foundation of
   Jiangsu Provincial Key Laboratory of Palygorskite Science and Applied
   Technology [HPK201102, HPK201005]; Jiangsu Institute of Education
   [JSjy2008qz03]
FX This work is supported by the National Natural Science Foundation of
   China (20833006, 20905036, and 21175067), Research Fund for the Doctoral
   Program of Higher Education of China (20103207110004), the Foundation of
   the Jiangsu Education Committee (09KJA150001, 09KJB150006, 10KJD150007,
   and 10KJB150009), a Project Funded by the Priority Academic Program
   Development of Jiangsu Higher Education Institutions, the Foundation of
   State Key Laboratory Breeding Base of Green Chemistry-Synthesis
   Technology (GCTKF2010001), the Foundation of Jiangsu Provincial Key
   Laboratory of Palygorskite Science and Applied Technology (HPK201102 and
   HPK201005), and the Eleventh Five-year Research Program of Jiangsu
   Institute of Education (JSjy2008qz03).
CR Bai YH, 2007, ELECTROCHEM COMMUN, V9, P2611, DOI 10.1016/j.elecom.2007.08.013
   Bai YH, 2008, J PHYS CHEM C, V112, P18984, DOI 10.1021/jp805497y
   CAMPANELLA L, 1985, CLIN CHIM ACTA, V151, P71, DOI 10.1016/0009-8981(85)90236-0
   CAMPANELLA L, 1987, CLIN CHIM ACTA, V169, P175, DOI 10.1016/0009-8981(87)90317-2
   Cao LY, 2010, ACS APPL MATER INTER, V2, P2339, DOI 10.1021/am100372m
   Carter N, 1996, ELECTROPHORESIS, V17, P1622, DOI 10.1002/elps.1150171023
   Curulli A, 2004, BIOSENS BIOELECTRON, V20, P1223, DOI 10.1016/j.bios.2004.06.026
   Dai H, 2010, BIOSENS BIOELECTRON, V25, P1414, DOI 10.1016/j.bios.2009.10.042
   Ding Y, 2008, J SOLID STATE ELECTR, V12, P553, DOI 10.1007/s10008-007-0342-0
   FLEMING JK, 1987, CLIN BIOCHEM, V20, P249, DOI 10.1016/S0009-9120(87)80007-3
   Gulce H, 2003, ENZYME MICROB TECH, V32, P895, DOI 10.1016/S0141-0229(03)00063-2
   Hekmat A, 2009, BIOPHYS J, V96, p582A, DOI 10.1016/j.bpj.2008.12.3046
   IKARASHI Y, 1993, J CHROMATOGR-BIOMED, V616, P323, DOI 10.1016/0378-4347(93)80402-P
   Jenny A., 2002, BRAIN RES, V953, P17
   Karyakin AA, 2004, ANAL CHEM, V76, P474, DOI 10.1021/ac034859l
   Karyakin AA, 2000, ANAL CHEM, V72, P1720, DOI 10.1021/ac990801o
   Karyakin AA, 2002, ANAL CHEM, V74, P1597, DOI 10.1021/ac0155409
   Katz E, 2004, ANGEW CHEM INT EDIT, V43, P6042, DOI 10.1002/anie.200400651
   Mamoru A., 2003, CATAL TODAY, V85, P193
   Margrit K., 2003, INT J DEV NEUROSCI, V21, P357
   Moscone D, 2001, ANAL CHEM, V73, P2529, DOI 10.1021/ac001245x
   OHTAFUKUYAMA M, 1980, J BIOCHEM-TOKYO, V88, P197
   Okawa H, 2008, MATER RES BULL, V43, P1203, DOI 10.1016/j.materresbull.2007.05.024
   Qin X, 2010, SENSOR ACTUAT B-CHEM, V147, P593, DOI 10.1016/j.snb.2010.03.010
   Qin X, 2009, MAT SCI ENG C-BIO S, V29, P1453, DOI 10.1016/j.msec.2008.11.020
   Qiu JD, 2008, J NANOSCI NANOTECHNO, V8, P4453, DOI 10.1166/jnn.2008.283
   Qiu JD, 2007, LANGMUIR, V23, P2133, DOI 10.1021/la062788q
   Qu FL, 2005, ANAL BIOCHEM, V344, P108, DOI 10.1016/j.ab.2005.06.007
   Ramana CV, 2009, J POWER SOURCES, V187, P555, DOI 10.1016/j.jpowsour.2008.11.042
   Razola SS, 2003, BIOSENS BIOELECTRON, V18, P185, DOI 10.1016/S0956-5663(02)00186-0
   Ren ML, 2009, ELECTROCHIM ACTA, V54, P7248, DOI 10.1016/j.electacta.2009.07.036
   Ren T, 2003, APPL CATAL A-GEN, V244, P11, DOI 10.1016/S0926-860X(02)00600-2
   RINNE JO, 1991, BRAIN RES, V547, P167
   Sanz-Vicente I, 2009, J FLUORESC, V19, P583, DOI 10.1007/s10895-008-0448-5
   Shi H, 2006, TALANTA, V70, P852, DOI 10.1016/j.talanta.2006.02.012
   Shimomura T, 2009, TALANTA, V78, P217, DOI 10.1016/j.talanta.2008.11.008
   Song Z, 2006, SENSOR ACTUAT B-CHEM, V115, P626, DOI 10.1016/j.snb.2005.10.030
   Wang H, 2011, J HAZARD MATER, V191, P163, DOI 10.1016/j.jhazmat.2011.04.057
   Wang J, 2006, ANALYST, V131, P477, DOI 10.1039/b516038c
   Yang MH, 2004, ANAL BIOCHEM, V334, P127, DOI 10.1016/j.ab.2004.07.009
   Yin YJ, 2010, NANOTECHNOLOGY, V21, DOI 10.1088/0957-4484/21/42/425504
   Zhang L, 2004, J CHROMATOGR A, V1043, P317, DOI 10.1016/j.chroma.2004.06.003
   Zhang ZX, 2010, TALANTA, V82, P483, DOI 10.1016/j.talanta.2010.04.061
   Zhao G, 2005, CHEM MATER, V17, P3154, DOI 10.1021/cm048078s
   Zhao W, 2005, LANGMUIR, V21, P9630, DOI 10.1021/la051370+
   Zhao ZX, 2009, COLLOID SURFACE B, V71, P102, DOI 10.1016/j.colsurfb.2009.01.011
NR 46
TC 27
Z9 29
U1 1
U2 46
PU ELSEVIER ADVANCED TECHNOLOGY
PI OXFORD
PA OXFORD FULFILLMENT CENTRE THE BOULEVARD, LANGFORD LANE, KIDLINGTON,
   OXFORD OX5 1GB, OXON, ENGLAND
SN 0956-5663
EI 1873-4235
J9 BIOSENS BIOELECTRON
JI Biosens. Bioelectron.
PD JAN 15
PY 2012
VL 31
IS 1
BP 244
EP 250
DI 10.1016/j.bios.2011.10.026
PG 7
WC Biophysics; Biotechnology & Applied Microbiology; Chemistry, Analytical;
   Electrochemistry; Nanoscience & Nanotechnology
WE Science Citation Index Expanded (SCI-EXPANDED)
SC Biophysics; Biotechnology & Applied Microbiology; Chemistry;
   Electrochemistry; Science & Technology - Other Topics
GA 895AK
UT WOS:000300468400038
PM 22119562
DA 2023-06-30
ER

PT J
AU Chi, BZ
   Zeng, Q
   Jiang, JH
   Shen, GL
   Yu, RQ
AF Chi, Bao-Zhu
   Zeng, Qiong
   Jiang, Jian-Hui
   Shen, Guo-Li
   Yu, Ru-Qin
TI Synthesis of ruthenium purple nanowire array for construction of
   sensitive and selective biosensors for glucose detection
SO SENSORS AND ACTUATORS B-CHEMICAL
LA English
DT Article
DE Ruthenium purple (RP) nanowire array; Biosensor; Chitosan; Glucose
   detection
ID MIXED-VALENCE HEXACYANIDES; GLASSY-CARBON ELECTRODE; PRUSSIAN-BLUE;
   METHANOL OXIDATION; PASTE ELECTRODES; OXIDASE; REDUCTION; FILMS;
   COMPOSITE; SENSORS
AB A glucose biosensor was developed using ruthenium purple nanowire array (RPNWA) as the substrate layer for immobilization of glucose oxidase (GOx). The RPNWA was prepared by means of electrochemical deposition technique on the glassy carbon electrode (GCE)directly from the mixture of Fe3+ and Ru(CN)(6)(4-) solution. Scanning electron microscopy (SEM), Raman spectroscopy and electrochemical methods were employed to characterize the RPNWA. The RPNWA-coated electrode was demonstrated to exhibit high catalytic activity for H2O2 reduction at a relatively positive potential of -0.1 V. Glucose biosensor was then fabricated by crosslinking GOx with chitosan on the RPNWA electrode. The RPNWA-based biosensor thus obtained was shown to afford high sensitivity to glucose in the range from 1 mu M to 1 mM with a slope of 2.641 mu A/mM and a detection limit down to 0.5 mu M. Moreover, common redox species such as ascorbic acid (AA)and uric acid (UA) were observed to have little interference due to the positive detection potential of this working system. (C) 2009 Elsevier B.V. All rights reserved.
C1 [Chi, Bao-Zhu; Zeng, Qiong; Jiang, Jian-Hui; Shen, Guo-Li; Yu, Ru-Qin] Hunan Univ, Coll Chem & Chem Engn, State Key Lab Chemo Biosensing & Chemometr, Changsha 410082, Hunan, Peoples R China.
C3 Hunan University
RP Jiang, JH (通讯作者)，Hunan Univ, Coll Chem & Chem Engn, State Key Lab Chemo Biosensing & Chemometr, Lushan S Rd 1, Changsha 410082, Hunan, Peoples R China.
EM jianhuijiang@hnu.cn
RI Jiang, Jian-Hui/K-2054-2012
FU NSF [2007CB310500, 20875027, 20675028]
FX This work was supported by "973" National Key Basic Research Program
   (2007CB310500) and NSF (20875027,20675028) of China.
CR Abe T, 2001, J ELECTROANAL CHEM, V510, P35, DOI 10.1016/S0022-0728(01)00539-3
   Cataldi TRI, 1997, J ELECTROANAL CHEM, V437, P93, DOI 10.1016/S0022-0728(97)00117-4
   Cataldi TRI, 1996, J ELECTROANAL CHEM, V406, P91, DOI 10.1016/0022-0728(95)04426-4
   Chen CF, 1999, J ELECTROANAL CHEM, V466, P82, DOI 10.1016/S0022-0728(99)00129-1
   Chen SM, 2003, J ELECTROCHEM SOC, V150, pD175, DOI 10.1149/1.1604113
   Choi HN, 2005, ANAL CHIM ACTA, V537, P179, DOI 10.1016/j.aca.2005.01.010
   CREAN FM, 1984, INORG CHEM, V23, P853, DOI 10.1021/ic00175a012
   ELLIS D, 1981, J PHYS CHEM-US, V85, P1225, DOI 10.1021/j150609a026
   Fang AP, 2003, BIOSENS BIOELECTRON, V19, P43, DOI 10.1016/S0956-5663(03)00133-7
   FELDMAN BJ, 1987, J ELECTROANAL CHEM, V234, P213, DOI 10.1016/0022-0728(87)80173-0
   Gao ZQ, 2007, ANAL CHEM, V79, P3291, DOI 10.1021/ac061808q
   GUILBAULT GG, 1973, ANAL CHIM ACTA, V64, P439, DOI 10.1016/S0003-2670(01)82476-4
   Han SF, 2007, IND ENG CHEM RES, V46, P6847, DOI 10.1021/ie061511i
   Hrapovic S, 2004, ANAL CHEM, V76, P1083, DOI 10.1021/ac035143t
   ITAYA K, 1982, J AM CHEM SOC, V104, P3751, DOI 10.1021/ja00377a048
   ITAYA K, 1986, ACCOUNTS CHEM RES, V19, P162, DOI 10.1021/ar00126a001
   ITAYA K, 1984, J AM CHEM SOC, V106, P3423, DOI 10.1021/ja00324a007
   Karyakin AA, 2004, ANAL CHEM, V76, P474, DOI 10.1021/ac034859l
   Karyakin AA, 2000, ANAL CHEM, V72, P1720, DOI 10.1021/ac990801o
   Karyakin AA, 2002, ANAL CHEM, V74, P1597, DOI 10.1021/ac0155409
   Kikuchi A, 1996, ANAL CHEM, V68, P823, DOI 10.1021/ac950748d
   KULESZA PJ, 1987, J ELECTROANAL CHEM, V220, P295, DOI 10.1016/0022-0728(87)85116-1
   Liu Z, 2006, J PHYS CHEM B, V110, P4318, DOI 10.1021/jp056940t
   Moscone D, 2001, ANAL CHEM, V73, P2529, DOI 10.1021/ac001245x
   Qiu JD, 2007, LANGMUIR, V23, P2133, DOI 10.1021/la062788q
   RAJAN KP, 1982, J PHYS CHEM-US, V86, P4361, DOI 10.1021/j100219a017
   Sander MS, 2003, CHEM MATER, V15, P335, DOI 10.1021/cm0207604
   Shyu SC, 1998, J ELECTROCHEM SOC, V145, P154, DOI 10.1149/1.1838228
   Soltzberg LJ, 2006, J AM CHEM SOC, V128, P7761, DOI 10.1021/ja055782g
   STUFKENS DJ, 1988, INORG CHEM, V27, P953, DOI 10.1021/ic00278a042
   Tian F, 2007, ANAL CHEM, V79, P6760, DOI 10.1021/ac070822f
   TOMMASO RIC, 1998, J ELECTROANAL CHEM, V458, P149
   Wang K, 2005, BIOSENS BIOELECTRON, V20, P1388, DOI 10.1016/j.bios.2004.06.006
   Wang P, 2004, CHEM MATER, V16, P3246, DOI 10.1021/cm049871o
   Wen BM, 2005, INORG CHEM, V44, P6503, DOI 10.1021/ic0505551
   WRING SA, 1992, ANALYST, V117, P1215, DOI 10.1039/an9921701215
   Wu YY, 2004, NANO LETT, V4, P2337, DOI 10.1021/nl048653r
   Xian YZ, 2007, BIOSENS BIOELECTRON, V22, P2827, DOI 10.1016/j.bios.2006.11.020
   Xue HG, 2005, BIOSENS BIOELECTRON, V20, P2330, DOI 10.1016/j.bios.2004.07.018
   Yang HZ, 2006, J PHYS CHEM B, V110, P17296, DOI 10.1021/jp063694s
   Yang L, 1996, ELECTROANAL, V8, P716, DOI 10.1002/elan.1140080803
   ZAKHARCHUK NF, 1995, J ELECTROANAL CHEM, V398, P23, DOI 10.1016/0022-0728(95)04225-2
   Zen JM, 2003, ANAL CHEM, V75, P2703, DOI 10.1021/ac020542u
   Zhang D, 2004, LANGMUIR, V20, P7303, DOI 10.1021/la049667f
   ZHANG Y, 1993, J PHYS CHEM-US, V97, P8656, DOI 10.1021/j100135a020
   Zhang ZE, 1996, ANAL CHEM, V68, P1632, DOI 10.1021/ac950431d
NR 46
TC 12
Z9 12
U1 0
U2 23
PU ELSEVIER SCIENCE SA
PI LAUSANNE
PA PO BOX 564, 1001 LAUSANNE, SWITZERLAND
SN 0925-4005
J9 SENSOR ACTUAT B-CHEM
JI Sens. Actuator B-Chem.
PD JUL 16
PY 2009
VL 140
IS 2
BP 591
EP 596
DI 10.1016/j.snb.2009.05.025
PG 6
WC Chemistry, Analytical; Electrochemistry; Instruments & Instrumentation
WE Science Citation Index Expanded (SCI-EXPANDED)
SC Chemistry; Electrochemistry; Instruments & Instrumentation
GA 473NW
UT WOS:000268215200038
DA 2023-06-30
ER

PT J
AU Sanli, S
   Ghorbani-Zamani, F
   Moulahoum, H
   Gumus, ZP
   Coskunol, H
   Demirkol, DO
   Timur, S
AF Sanli, Serdar
   Ghorbani-Zamani, Faezeh
   Moulahoum, Hichem
   Gumus, Zinar Pinar
   Coskunol, Hakan
   Demirkol, Dilek Odaci
   Timur, Suna
TI Application of Biofunctionalized Magnetic Nanoparticles Based-Sensing in
   Abused Drugs Diagnostics
SO ANALYTICAL CHEMISTRY
LA English
DT Article
ID SYNTHETIC CANNABINOIDS; JWH-073; BIOSENSORS; BLENDS
AB Real-time detection of substance use is an approach of high interest leading to the optimization of behavioral interventions and drug abuse intervention. The current methods in use suffer many limitations and need high logistical and laboratory requirements. Biosensors have shown a great potential in overcoming these limitations. In the present study, the electrochemical biosensor composed of a screen-printed electrode (SPE) was designed for the detection of synthetic cannabinoid (SC). Antibody-immobilized magnetic nanoparticles were also used to create a surface on the transducer with magnetic interactions in order to detect JWH-073 as a SC model. The use of immobilized magnetic nanoparticles to create working surfaces makes the electrode a reusable SPE which can be reutilized after the cleansing. To examine and observe any possible changes on the surface due to its interaction with the analyte, different electrochemical techniques such as differential pulse voltammetry, cyclic voltammetry, and electrochemical impedance spectrometry were applied. Based on the obtained results, the linearity of the biosensor was found between 5 and 400 ng/mL, and the detection limit was calculated as 22 ng/mL (n = 6) using the 3 Sb/m formula. The biosensor functionality was studied in the presence of some related interferents that showed lower responses than JWH-073, thus demonstrating the good selectivity of the prepared biosensor. Finally, the sensory platform was used to test synthetic urine sample, and the results were compared with obtained results from liquid chromatography quadrupole time-of-flight mass spectrometry (LC-QTOF/MS), which showed that the proposed method could be utilized to identify abuse drugs.
C1 [Sanli, Serdar; Ghorbani-Zamani, Faezeh; Moulahoum, Hichem; Demirkol, Dilek Odaci; Timur, Suna] Ege Univ, Dept Biochem, Fac Sci, TR-35100 Izmir, Turkey.
   [Gumus, Zinar Pinar; Timur, Suna] Ege Univ, Cent Res Test & Anal Lab Applicat & Res Ctr, TR-35100 Izmir, Turkey.
   [Coskunol, Hakan] Ege Univ, Fac Med, TR-35100 Izmir, Turkey.
C3 Ege University; Ege University; Ege University
RP Timur, S (通讯作者)，Ege Univ, Dept Biochem, Fac Sci, TR-35100 Izmir, Turkey.; Timur, S (通讯作者)，Ege Univ, Cent Res Test & Anal Lab Applicat & Res Ctr, TR-35100 Izmir, Turkey.
EM suna.timur@ege.edu.tr
RI Timur, Suna/CAG-0914-2022; MOULAHOUM, Hichem/DIC-3335-2022;
   Ghorbanizamani, Faezeh/ABE-3800-2021; GUMUS, Z. Pinar/ABB-3936-2020;
   Demirkol, Dilek Odaci/AAG-4735-2021; ŞANLI, SERDAR/HJI-5858-2023; Şanlı,
   Serdar/AAG-5393-2019
OI Timur, Suna/0000-0002-1981-7577; MOULAHOUM, Hichem/0000-0003-3934-6415;
   Ghorbanizamani, Faezeh/0000-0001-8541-0540; Şanlı,
   Serdar/0000-0002-9048-287X; Odaci Demirkol, Dilek/0000-0002-7954-1381
FU Republic of Turkey, Ministry of Development [2016K121190]; Ege
   University, Aliye USTER Foundation
FX This work was funded by Republic of Turkey, Ministry of Development
   (Project Grant No: 2016K121190). SEM and Chromatographic analyses were
   performed at EGE MATAL (Ege University/Izmir). Ege University, Aliye
   USTER Foundation is also acknowledged for the financial support.
CR Akin M, 2010, BIOTECHNOL PROGR, V26, P896, DOI 10.1002/btpr.372
   Attallah OA, 2016, J MAGN MAGN MATER, V397, P164, DOI 10.1016/j.jmmm.2015.08.063
   Battal D, 2018, BIOSENS BIOELECTRON, V111, P10, DOI 10.1016/j.bios.2018.03.055
   Chen MJ, 2012, POLYMER, V53, P4501, DOI 10.1016/j.polymer.2012.07.046
   Choi H, 2013, ANAL BIOANAL CHEM, V405, P3937, DOI 10.1007/s00216-012-6560-z
   Clemons T.D., 2019, COMPR NANOSCI NANOTE, V3, P193, DOI [10.1016/B978-0-12-803581-8.10462-X, DOI 10.1016/B978-0-12-803581-8.10462-X]
   Cooper ZD, 2018, NEUROPHARMACOLOGY, V134, P92, DOI 10.1016/j.neuropharm.2017.11.020
   Deng HQ, 2018, PSYCHIAT RES, V268, P400, DOI 10.1016/j.psychres.2018.08.012
   Dronova M, 2016, ANAL CHEM, V88, P4487, DOI 10.1021/acs.analchem.6b00368
   Duccio P, 2018, COMPLEX CONNECTION BETWEEN CANNABIS AND SCHIZOPHRENIA, P199, DOI 10.1016/B978-0-12-804791-0.00009-4
   Fattore L, 2011, FRONT BEHAV NEUROSCI, V5, DOI 10.3389/fnbeh.2011.00060
   Gottardo R, 2012, J MASS SPECTROM, V47, P141, DOI 10.1002/jms.2036
   Guldu OK, 2015, INT J POLYM MATER PO, V64, P253, DOI 10.1080/00914037.2014.936597
   Hedayatnasab Z, 2017, MATER DESIGN, V123, P174, DOI 10.1016/j.matdes.2017.03.036
   Kim J, 2013, ANAL BIOANAL CHEM, V405, P9769, DOI 10.1007/s00216-013-7423-y
   Langford AM, 2018, J FORENSIC LEG MED, V59, P36, DOI 10.1016/j.jflm.2018.07.012
   Lemahieu J-L, 2017, WORLD DRUG REP 2017, P1, DOI DOI 10.18356/BDC264F4-EN
   Livny A, 2018, EUR NEUROPSYCHOPHARM, V28, P1047, DOI 10.1016/j.euroneuro.2018.07.095
   Logan BK, 2012, J FORENSIC SCI, V57, P1168, DOI 10.1111/j.1556-4029.2012.02207.x
   Marusich JA, 2018, NEUROPHARMACOLOGY, V134, P73, DOI 10.1016/j.neuropharm.2017.10.041
   Mills B, 2015, AM J MED SCI, V350, P59, DOI [10.1097/MAJ.0000000000000466, 10.1503/cmaj.130510]
   Neuberger T, 2005, J MAGN MAGN MATER, V293, P483, DOI 10.1016/j.jmmm.2005.01.064
   Orsini NJ, 2018, J MAGN MAGN MATER, V449, P286, DOI 10.1016/j.jmmm.2017.10.053
   Owens GJ, 2016, PROG MATER SCI, V77, P1, DOI 10.1016/j.pmatsci.2015.12.001
   Perez-Herrero E, 2015, EUR J PHARM BIOPHARM, V93, P52, DOI 10.1016/j.ejpb.2015.03.018
   Petcharoen K, 2012, MATER SCI ENG B-ADV, V177, P421, DOI 10.1016/j.mseb.2012.01.003
   Piggee C, 2009, ANAL CHEM, V81, P3205, DOI [10.1021/ac900564u, 10.1021/AC900564U]
   Poklis JL, 2012, FORENSIC SCI INT, V220, P91, DOI 10.1016/j.forsciint.2012.02.003
   Razo SC, 2018, ANAL CHIM ACTA, V1007, P50, DOI 10.1016/j.aca.2017.12.023
   Sengel TY, 2018, CHEMELECTROCHEM, V5, P1253, DOI 10.1002/celc.201800015
   Sharifi I, 2012, J MAGN MAGN MATER, V324, P1854, DOI 10.1016/j.jmmm.2012.01.015
   Sundstrom M, 2013, ANAL BIOANAL CHEM, V405, P8463, DOI 10.1007/s00216-013-7272-8
   Tait RJ, 2016, CLIN TOXICOL, V54, P1, DOI 10.3109/15563650.2015.1110590
   Wille SMR, 2017, TOXICOL ANAL CLIN, V29, P11, DOI 10.1016/j.toxac.2016.12.004
   Xianyu YL, 2018, TRAC-TREND ANAL CHEM, V106, P213, DOI 10.1016/j.trac.2018.07.010
   Xu YH, 2012, ELECTROCHIM ACTA, V84, P62, DOI 10.1016/j.electacta.2012.03.147
   Yuksel M, 2011, BIOTECHNOL PROGR, V27, P530, DOI 10.1002/btpr.544
   Zawilska JB, 2015, DRUG ALCOHOL DEPEN, V157, P1, DOI 10.1016/j.drugalcdep.2015.09.030
NR 38
TC 25
Z9 25
U1 3
U2 38
PU AMER CHEMICAL SOC
PI WASHINGTON
PA 1155 16TH ST, NW, WASHINGTON, DC 20036 USA
SN 0003-2700
EI 1520-6882
J9 ANAL CHEM
JI Anal. Chem.
PD JAN 7
PY 2020
VL 92
IS 1
BP 1033
EP 1040
DI 10.1021/acs.analchem.9b04025
PG 8
WC Chemistry, Analytical
WE Science Citation Index Expanded (SCI-EXPANDED)
SC Chemistry
GA KB8DL
UT WOS:000506719400097
PM 31800231
DA 2023-06-30
ER

PT J
AU Sun, A
   Venkatesh, AG
   Hall, DA
AF Sun, Alexander
   Venkatesh, A. G.
   Hall, Drew A.
TI A Multi-Technique Reconfigurable Electrochemical Biosensor: Enabling
   Personal Health Monitoring in Mobile Devices
SO IEEE TRANSACTIONS ON BIOMEDICAL CIRCUITS AND SYSTEMS
LA English
DT Article
DE Electrochemical biosensor; glucose; Google Ara; lactoferrin; mHealth;
   pH; point-of-care; potentiostat; smartphone; sweat; wearables
ID C-REACTIVE PROTEIN; IMPEDANCE SPECTROSCOPY; POTENTIOSTAT; LACTOFERRIN;
   PLATFORM; READER; SWEAT
AB This paper describes the design and characterization of a reconfigurable, multi-technique electrochemical biosensor designed for direct integration into smartphone and wearable technologies to enable remote and accurate personal health monitoring. By repurposing components from one mode to the next, the biosensor's potentiostat is able reconfigure itself into three different measurements modes to perform amperometric, potentiometric, and impedance spectroscopic tests all with minimal redundant devices. A 3.9 x 1.65 cm(2) PCB prototype of the module was developed with discrete components and tested using Google's Project Ara modular smartphone. The amperometric mode has a +/- 1 nA to +/- 200 mu A measurement range. When used to detect pH, the potentiometric mode achieves a resolution of < 0.08 pH units. In impedance measurement mode, the device can measure 50 Omega-10 M Omega and has been shown to have < 6 degrees of phase error. This prototype was used to perform several point-of-care health tracking assays suitable for use with mobile devices: 1) Blood glucose tests were conducted and shown to cover the diagnostic range for Diabetic patients (similar to 200 mg/dL). 2) Lactoferrin, a biomarker for urinary tract infections, was detected with a limit of detection of approximately 1 ng/mL. 3) pH tests of sweat were conducted to track dehydration during exercise. 4) EIS was used to determine the concentration of NeutrAvidin via a label-free assay.
C1 [Sun, Alexander; Venkatesh, A. G.; Hall, Drew A.] Univ Calif San Diego, Dept Elect & Comp Engn, La Jolla, CA 92093 USA.
C3 University of California System; University of California San Diego
RP Sun, A (通讯作者)，Univ Calif San Diego, Dept Elect & Comp Engn, La Jolla, CA 92093 USA.
EM acs009@ucsd.edu; agvenkatesh@eng.ucsd.edu; drewhall@ucsd.edu
RI Hall, Drew A/C-6068-2012
OI Hall, Drew A/0000-0003-0674-074X
FU Google's Advanced Technologies & Projects (ATAP)
FX This work was supported in part by Google's Advanced Technologies &
   Projects (ATAP). The views and opinions expressed in this article are
   those of the authors and do not necessarily reflect that of the funding
   agency. This paper was recommended by Associate Editor D. Demarchi.
CR Ahmadi MM, 2009, IEEE T CIRCUITS-I, V56, P1339, DOI 10.1109/TCSI.2008.2005927
   Angelini E, 2014, IEEE IMTC P, P905, DOI 10.1109/I2MTC.2014.6860873
   Arao S, 1999, J CLIN MICROBIOL, V37, P553, DOI 10.1128/JCM.37.3.553-557.1999
   Bard A. J., 2001, ELECTROCHEMICAL METH
   Berg B, 2015, ACS NANO, V9, P7857, DOI 10.1021/acsnano.5b03203
   Bryan T, 2013, BIOSENS BIOELECTRON, V39, P94, DOI 10.1016/j.bios.2012.06.051
   Butt H.J., 2006, PHYS CHEM INTERFACES
   Carullo A, 2000, IEEE T INSTRUM MEAS, V49, P371, DOI 10.1109/19.843080
   Cevenini L, 2016, SENSOR ACTUAT B-CHEM, V225, P249, DOI 10.1016/j.snb.2015.11.017
   Cruz AFD, 2014, BIOSENS BIOELECTRON, V62, P249, DOI 10.1016/j.bios.2014.06.053
   Daniels JS, 2007, ELECTROANAL, V19, P1239, DOI 10.1002/elan.200603855
   Daniels JS, 2008, IEEE ENG MED BIO, P5753, DOI 10.1109/IEMBS.2008.4650521
   Das J, 2007, ANAL CHEM, V79, P2790, DOI 10.1021/ac062291l
   Doeven EH, 2015, SENSOR ACTUAT B-CHEM, V216, P608, DOI 10.1016/j.snb.2015.04.087
   Hwang S, 2010, IEEE SENS J, V10, P820, DOI 10.1109/JSEN.2009.2035098
   Ionescu C., 2010, 2010 IEEE 16th International Symposium for Design and Technology in Electronic Packaging (SIITME), P215, DOI 10.1109/SIITME.2010.5653021
   Joishy M, 2009, J PEDIATR GASTR NUTR, V48, P48, DOI 10.1097/MPG.0b013e31816533d3
   Katz E, 2003, ELECTROANAL, V15, P913, DOI 10.1002/elan.200390114
   KIJLSTRA A, 1983, BRIT J OPHTHALMOL, V67, P199, DOI 10.1136/bjo.67.3.199
   Li L, 2011, IEEE T BIOMED CIRC S, V5, P439, DOI 10.1109/TBCAS.2011.2171339
   Lillehoj PB, 2013, LAB CHIP, V13, P2950, DOI 10.1039/c3lc50306b
   Ludwig SKJ, 2015, PLOS ONE, V10, DOI 10.1371/journal.pone.0134360
   Ludwig SKJ, 2014, ANAL BIOANAL CHEM, V406, P6857, DOI 10.1007/s00216-014-7984-4
   Manickam A, 2010, IEEE T BIOMED CIRC S, V4, P379, DOI 10.1109/TBCAS.2010.2081669
   Mazhab-Jafari H, 2012, IEEE T BIOMED CIRC S, V6, P468, DOI 10.1109/TBCAS.2012.2226334
   McGeough CM, 2013, IEEE T BIOMED CIRC S, V7, P655, DOI 10.1109/TBCAS.2012.2234122
   Mizuhashi F, 2015, J PROSTHET DENT, V113, P35, DOI 10.1016/j.prosdent.2013.12.028
   Nazari MH, 2013, IEEE T BIOMED CIRC S, V7, P338, DOI 10.1109/TBCAS.2012.2203597
   Nemiroski A, 2014, P NATL ACAD SCI USA, V111, P11984, DOI 10.1073/pnas.1405679111
   Ohno R, 2013, BIOSENS BIOELECTRON, V40, P422, DOI 10.1016/j.bios.2012.07.052
   Oncescu V, 2013, LAB CHIP, V13, P3232, DOI 10.1039/c3lc50431j
   Park JH, 2011, EXP DERMATOL, V20, P369, DOI 10.1111/j.1600-0625.2010.01218.x
   Prieto-Simon, 2014, P 11 INT MULTICONF S, P1, DOI DOI 10.1109/SSD.2014.6808825
   Ramfos I, 2013, BIOSENS BIOELECTRON, V47, P482, DOI 10.1016/j.bios.2013.03.068
   Rowe AA, 2011, PLOS ONE, V6, DOI 10.1371/journal.pone.0023783
   Stanacevic M, 2007, IEEE T BIOMED CIRC S, V1, P63, DOI 10.1109/TBCAS.2007.893176
   Steinberg MD, 2015, TALANTA, V143, P178, DOI 10.1016/j.talanta.2015.05.028
   Su KQ, 2015, SENSOR ACTUAT B-CHEM, V216, P134, DOI 10.1016/j.snb.2015.04.052
   Sun Alexander, 2015, 2015 IEEE Biomedical Circuits and Systems Conference (BioCAS), P1, DOI 10.1109/BioCAS.2015.7348314
   Sun A, 2014, BIOMED CIRC SYST C, P312, DOI 10.1109/BioCAS.2014.6981725
   Sun AC, 2016, SENSOR ACTUAT B-CHEM, V235, P126, DOI 10.1016/j.snb.2016.05.010
   Vergani M, 2012, IEEE T BIOMED CIRC S, V6, P498, DOI 10.1109/TBCAS.2012.2187783
   Wang XH, 2015, SENSOR ACTUAT B-CHEM, V209, P677, DOI 10.1016/j.snb.2014.12.017
   Ward BW, 2013, PREV CHRONIC DIS, V10, DOI 10.5888/pcd10.120203
   Xu MY, 2013, BIOSENS BIOELECTRON, V39, P21, DOI 10.1016/j.bios.2012.06.014
   Xu W, 2015, SENSOR ACTUAT B-CHEM, V220, P326, DOI 10.1016/j.snb.2015.05.088
   Zangheri M, 2015, BIOSENS BIOELECTRON, V64, P63, DOI 10.1016/j.bios.2014.08.048
   Zhang DM, 2016, SENSOR ACTUAT B-CHEM, V222, P994, DOI 10.1016/j.snb.2015.09.041
NR 48
TC 45
Z9 45
U1 4
U2 57
PU IEEE-INST ELECTRICAL ELECTRONICS ENGINEERS INC
PI PISCATAWAY
PA 445 HOES LANE, PISCATAWAY, NJ 08855-4141 USA
SN 1932-4545
EI 1940-9990
J9 IEEE T BIOMED CIRC S
JI IEEE Trans. Biomed. Circuits Syst.
PD OCT
PY 2016
VL 10
IS 5
SI SI
BP 945
EP 954
DI 10.1109/TBCAS.2016.2586504
PG 10
WC Engineering, Biomedical; Engineering, Electrical & Electronic
WE Science Citation Index Expanded (SCI-EXPANDED)
SC Engineering
GA EE8BJ
UT WOS:000389849000003
PM 28113176
OA Green Submitted
DA 2023-06-30
ER

PT J
AU Yadav, R
   Kushwah, V
   Gaur, MS
   Bhadauria, S
   Berlina, AN
   Zherdev, AV
   Dzantiev, BB
AF Yadav, Reetu
   Kushwah, Vinod
   Gaur, M. S.
   Bhadauria, Seema
   Berlina, Anna N.
   Zherdev, Anatoly, V
   Dzantiev, B. B.
TI Electrochemical aptamer biosensor for As3+ based on apta deep trapped
   Ag-Au alloy nanoparticles-impregnated glassy carbon electrode
SO INTERNATIONAL JOURNAL OF ENVIRONMENTAL ANALYTICAL CHEMISTRY
LA English
DT Article
DE Ag-Au alloy; apta deep trapped; glassy carbonelectrode; arsenic
ID HEAVY-METAL IONS; POLYANILINE TUNGSTOPHOSPHATE-NANOCOMPOSITE; SENSITIVE
   DETECTION; ARSENIC(III); GRAPHENE; SENSORS; PROBES; WATER
AB Arsenic is toxic, so being able to detect and monitor arsenic in aqueous environments is important. Here, we report a biosensor for As3+ (Arsenic (III)) which uses a glassy carbon electrode modified with Ag-Au alloy NPs (i.e. Silver and gold alloy nanoparticles) and loaded with an aptamer. The electrode contains apta deep trapped Ag-Au alloy NPs, and the detection method employs cyclic voltammetry and differential pulse voltammetry. Captured As3+ ions undergo electrochemical reaction, producing a significant increase in the current which is observed in the voltammetry curves. This current increase is a result of the electrocatalytic properties of the NPs. The electrode is used for the determination of As3+ in real water samples. The activity curve is linear for As3+ concentrations of 0.01 mu g/L to 10 mu g/L, and the detection limit is 0.003 x 10(-3)mu g/L. The operation of the biosensor is reproducible, stable, and selective, and the biosensor performs well in determining As3+ in water from natural water courses, lakes, and wells.
C1 [Yadav, Reetu; Kushwah, Vinod; Gaur, M. S.] Hindustan Coll Sci & Technol, Shri Anand Swaroop Interdisciplinary Res Lab, Mathura, India.
   [Yadav, Reetu; Kushwah, Vinod; Gaur, M. S.] Dr APJ Abdul Kalam Tech Univ, Lucknow, Uttar Pradesh, India.
   [Yadav, Reetu; Bhadauria, Seema] RBS Coll, Microbiol Res Lab, Dept Bot, Agra, Uttar Pradesh, India.
   [Berlina, Anna N.; Zherdev, Anatoly, V; Dzantiev, B. B.] Russian Acad Sci, AN Bach Inst Biochem, Res Ctr Biotechnol, Moscow, Russia.
C3 Research Center of Biotechnology RAS; Russian Academy of Sciences
RP Yadav, R (通讯作者)，Hindustan Coll Sci & Technol, Shri Anand Swaroop Interdisciplinary Res Lab, Mathura, India.; Yadav, R (通讯作者)，Dr APJ Abdul Kalam Tech Univ, Lucknow, Uttar Pradesh, India.
EM ritu.biotech.agra@gmail.com
RI Berlina, Anna N./F-8900-2017; Bhadauria, Seema/AAX-4653-2020; Zherdev,
   Anatoly/G-2916-2013
OI Bhadauria, Seema/0000-0002-7161-8233; Berlina, Anna/0000-0002-3761-7472;
   Zherdev, Anatoly/0000-0003-3008-2839; Gaur, Mulayam
   Singh/0000-0003-0905-9781
FU University Grand Commission (UGC), New Delhi
   [RGNF-2014-15D-OBC-UTT-67233]; Department of Science and Technology
   (DST), New Delhi India [19-44-02020]; Russian Science Foundation (RSF),
   Moscow, Russia [19-44-02020]; Russian Science Foundation [19-44-02020]
   Funding Source: Russian Science Foundation
FX This work was supported by the University Grand Commission (UGC), New
   Delhi, [Award No RGNF-2014-15D-OBC-UTT-67233] and this research was
   jointly supported by the Department of Science and Technology (DST), New
   Delhi India and Russian Science Foundation (RSF), Moscow, Russia
   [project #19-44-02020].
CR Alam MM, 2018, RSC ADV, V8, P8071, DOI 10.1039/c7ra12576c
   Bansod B, 2017, BIOSENS BIOELECTRON, V94, P443, DOI 10.1016/j.bios.2017.03.031
   Berlina AN, 2015, ANAL LETT, V48, P766, DOI 10.1080/00032719.2014.961641
   BERNABEI M, 1991, ANAL LETT, V24, P1317, DOI 10.1080/00032719108052974
   Cui L, 2015, BIOSENS BIOELECTRON, V63, P276, DOI 10.1016/j.bios.2014.07.052
   Dang H.Q., 2004, TALANTA, V64, P269, DOI [10.1016/j.talanta.2004.01.027, DOI 10.1016/J.TALANTA.2004.01.027]
   Durrieu C, 2002, ECOTOX ENVIRON SAFE, V51, P206, DOI 10.1006/eesa.2001.2140
   El-Daly SA, 2015, J FLUORESC, V25, P973, DOI 10.1007/s10895-015-1578-1
   Gu HD, 2018, CHEM ENG J, V353, P305, DOI 10.1016/j.cej.2018.07.137
   Halamek J, 2005, ANAL BIOANAL CHEM, V382, P1904, DOI 10.1007/s00216-005-3260-y
   Henze G, 1997, FRESEN J ANAL CHEM, V358, P741, DOI 10.1007/s002160050501
   Huang H, 2014, ANAL CHIM ACTA, V852, P45, DOI 10.1016/j.aca.2014.09.010
   Jaffrezic-Renault N, 2008, SENSORS-BASEL, V8, P2569, DOI 10.3390/s8042569
   Khan A, 2013, COMPOS PART B-ENG, V45, P1486, DOI 10.1016/j.compositesb.2012.09.023
   Lu YY, 2018, TALANTA, V178, P324, DOI 10.1016/j.talanta.2017.08.033
   MARTY JL, 1993, BIOSENS BIOELECTRON, V8, P273, DOI 10.1016/0956-5663(93)85007-B
   Miao P, 2017, ACS APPL MATER INTER, V9, P3940, DOI 10.1021/acsami.6b14247
   Nasirpouri F, 2017, SPRINGER SER SURF SC, V62, P261, DOI 10.1007/978-3-319-44920-3_6
   Rahman MM, 2016, MICROCHIM ACTA, V183, P1787, DOI 10.1007/s00604-016-1809-4
   Rehman K, 2018, J CELL BIOCHEM, V119, P157, DOI 10.1002/jcb.26234
   Roy S, 2018, ELECTROCHEM COMMUN, V86, P94, DOI 10.1016/j.elecom.2017.11.021
   Salimi A, 2004, ANALYST, V129, P9, DOI 10.1039/b312285a
   Suherman AL, 2017, ANAL CHEM, V89, P7166, DOI 10.1021/acs.analchem.7b01304
   Sun YC, 1997, TALANTA, V44, P1379, DOI 10.1016/S0039-9140(96)02197-2
   Tang L, 2017, BIOCHEM ENG J, V117, P7, DOI 10.1016/j.bej.2016.09.011
   Wu YR, 2012, ADV INTEL SOFT COMPU, V137, P417
   Xia N, 2017, SENSOR ACTUAT B-CHEM, V239, P834, DOI 10.1016/j.snb.2016.08.079
   Xu JH, 2017, MICROCHIM ACTA, V184, P1, DOI 10.1007/s00604-016-2007-0
   Yang M, 2018, SENSOR ACTUAT B-CHEM, V255, P226, DOI 10.1016/j.snb.2017.07.204
   Yi H., 2004, ANALYTICACHIMICA ACT, V511, P55
   Zhan SS, 2014, AUST J CHEM, V67, P813, DOI 10.1071/CH13512
   ZHYLYAK GA, 1995, SENSOR ACTUAT B-CHEM, V24, P145, DOI 10.1016/0925-4005(95)85031-7
   Zulkifli F.A., 2017, BIOREMEDIAT SCI TECH, V5, P1
NR 33
TC 15
Z9 15
U1 5
U2 69
PU TAYLOR & FRANCIS LTD
PI ABINGDON
PA 2-4 PARK SQUARE, MILTON PARK, ABINGDON OR14 4RN, OXON, ENGLAND
SN 0306-7319
EI 1029-0397
J9 INT J ENVIRON AN CH
JI Int. J. Environ. Anal. Chem.
PD MAY 2
PY 2020
VL 100
IS 6
BP 623
EP 634
DI 10.1080/03067319.2019.1638371
EA JUL 2019
PG 12
WC Chemistry, Analytical; Environmental Sciences
WE Science Citation Index Expanded (SCI-EXPANDED)
SC Chemistry; Environmental Sciences & Ecology
GA KZ0LQ
UT WOS:000475030600001
DA 2023-06-30
ER

PT J
AU Lu, J
   Wu, L
   Hu, YF
   Wang, S
   Guo, ZY
AF Lu, Jing
   Wu, Lin
   Hu, Yufang
   Wang, Sui
   Guo, Zhiyong
TI Faraday Cage-Type Electrochemiluminescence Biosensor Based on
   Multi-Functionalized Graphene Oxide for Ultrasensitive Detection of
   MicroRNA-21
SO JOURNAL OF THE ELECTROCHEMICAL SOCIETY
LA English
DT Article
ID RESONANCE ENERGY-TRANSFER; TIME QUANTITATIVE PCR; ELECTROCHEMICAL
   BIOSENSOR; GOLD NANOPARTICLES; QUANTUM DOTS; LABEL-FREE; SIGNAL
   AMPLIFICATION; FLUORESCENCE SWITCH; CANCER-PATIENTS; PLATFORM
AB A Faraday cage-type electrochemiluminescence (ECL) biosensor for ultrasensitive detection of cancer-associated microRNA-21 was constructed based on Fe3O4@Au magnetic nanoparticles (Fe3O4@Au MNPs) and multi-functionalized graphene oxide. The capture unit (Fe3O4@Au MNPs-cDNA) was prepared by immobilizing capture DNA (cDNA) on Fe3O4@Au MNPs, while the multi-functionalized graphene oxide acted as the signal unit ((sDNA&luminol)@GO). In this biosensor, the capture unit, which was used to catch the microRNA-21, could be easily attracted onto the magnetic glassy carbon electrode surface. After the hybridization of microRNA-21 with the capture unit, the signal unit was further hybridized to form a Faraday cage-type structure, in which the signal unit was directly fixed onto the electrode surface, resembling a huge net and even becoming a part of the electrode surface. All luminol molecules labeled on the signal unit could take part in the electrode reaction, thus greatly enhancing the ECL signal. The ECL intensity was found to increase with the logarithm of microRNA-21 concentrations from 1 fM to 10 pM with a detection limit of 0.3 fM. In addition, this proposed Faraday cage-type ECL biosensor can be used for practical analysis of microRNA-21 in human serum, providing an ultrasensitive detection platform for microRNAs in clinical diagnosis. (C) 2017 The Electrochemical Society. All rights reserved.
C1 [Lu, Jing; Wu, Lin; Hu, Yufang; Wang, Sui; Guo, Zhiyong] Ningbo Univ, State Key Lab Base Novel Funct Mat & Preparat Sci, Sch Mat Sci & Chem Engn, Ningbo 315211, Zhejiang, Peoples R China.
C3 Ningbo University
RP Guo, ZY (通讯作者)，Ningbo Univ, State Key Lab Base Novel Funct Mat & Preparat Sci, Sch Mat Sci & Chem Engn, Ningbo 315211, Zhejiang, Peoples R China.
EM guozhiyong@nbu.edu.cn
OI Guo, Zhiyong/0000-0003-1288-1573
FU Science and Technology Department of Zhejiang Province of China
   [2016C33176]; National Natural Science Foundation of China [41576098,
   21605089]; K. C. Wong Magna Fund in Ningbo University
FX Financial support from the Science and Technology Department of Zhejiang
   Province of China (2016C33176) and the National Natural Science
   Foundation of China (41576098, 21605089) are gratefully acknowledged.
   This work was also sponsored by K. C. Wong Magna Fund in Ningbo
   University.
CR Bai XY, 2013, ELECTROCHIM ACTA, V89, P454, DOI 10.1016/j.electacta.2012.11.086
   Benes V, 2010, METHODS, V50, P244, DOI 10.1016/j.ymeth.2010.01.026
   Calin GA, 2006, NAT REV CANCER, V6, P857, DOI 10.1038/nrc1997
   Cheng Y, 2014, BIOSENS BIOELECTRON, V51, P431, DOI 10.1016/j.bios.2013.08.014
   Cissell KA, 2008, ANAL CHEM, V80, P2319, DOI 10.1021/ac702577a
   Concepcion CP, 2012, CANCER J, V18, P262, DOI 10.1097/PPO.0b013e318258b60a
   Corcoran C, 2011, CLIN CHEM, V57, P18, DOI 10.1373/clinchem.2010.150730
   D'haene B, 2010, METHODS, V50, P262, DOI 10.1016/j.ymeth.2009.12.007
   Deng HM, 2013, CHEM COMMUN, V49, P9401, DOI 10.1039/c3cc44824j
   Dong HF, 2013, CHEM REV, V113, P6207, DOI 10.1021/cr300362f
   Dong YP, 2016, ANAL CHEM, V88, P1922, DOI 10.1021/acs.analchem.5b04379
   Feng QM, 2016, ANAL CHEM, V88, P937, DOI 10.1021/acs.analchem.5b03670
   Feng XB, 2016, BIOSENS BIOELECTRON, V75, P308, DOI 10.1016/j.bios.2015.08.048
   Gao ZQ, 2013, ANAL CHEM, V85, P1624, DOI 10.1021/ac302883c
   Gong HQ, 2013, MICROCHIM ACTA, V180, P295, DOI 10.1007/s00604-012-0929-8
   Graybill RM, 2016, ANAL CHEM, V88, P431, DOI 10.1021/acs.analchem.5b04679
   Guo ZY, 2016, ANAL BIOANAL CHEM, V408, P7203, DOI 10.1007/s00216-016-9851-y
   Guo ZY, 2016, CHEM COMMUN, V52, P4621, DOI 10.1039/c6cc00787b
   Guo ZY, 2015, SENSOR ACTUAT B-CHEM, V209, P579, DOI 10.1016/j.snb.2014.12.028
   Han Q, 2016, BIOSENS BIOELECTRON, V79, P180, DOI 10.1016/j.bios.2015.12.017
   Hong CY, 2014, CHEM COMMUN, V50, P3292, DOI 10.1039/c3cc48996e
   Laurenti M, 2016, ACS APPL MATER INTER, V8, P12644, DOI 10.1021/acsami.6b02361
   Liu HY, 2014, ANAL CHEM, V86, P5487, DOI 10.1021/ac500752t
   Liu X., 2007, ANGEW CHEM, V119, P425
   Lu J, 2005, NATURE, V435, P834, DOI 10.1038/nature03702
   Mueller DW, 2009, BRIT J CANCER, V101, P551, DOI 10.1038/sj.bjc.6605204
   Pan Y, 2016, INT IMMUNOPHARMACOL, V39, P41, DOI 10.1016/j.intimp.2016.07.006
   Peng YL, 2014, ANAL METHODS-UK, V6, P2889, DOI 10.1039/c4ay00033a
   Resnick KE, 2009, GYNECOL ONCOL, V112, P55, DOI 10.1016/j.ygyno.2008.08.036
   Richter MM, 2004, CHEM REV, V104, P3003, DOI 10.1021/cr020373d
   Salihov SV, 2015, J MAGN MAGN MATER, V394, P173, DOI 10.1016/j.jmmm.2015.06.012
   Shuai HL, 2017, SENSOR ACTUAT B-CHEM, V243, P403, DOI 10.1016/j.snb.2016.12.001
   Stankovich S, 2006, NATURE, V442, P282, DOI 10.1038/nature04969
   Wang M, 2012, ANAL CHEM, V84, P9072, DOI 10.1021/ac301620m
   Wang Q, 2016, SENSOR ACTUAT B-CHEM, V223, P613, DOI 10.1016/j.snb.2015.09.152
   Wu XY, 2015, ACS APPL MATER INTER, V7, P713, DOI 10.1021/am507059n
   Xu ZC, 2007, J AM CHEM SOC, V129, P8698, DOI 10.1021/ja073057v
   Yan XB, 2010, ACS APPL MATER INTER, V2, P2521, DOI 10.1021/am100293r
   Yang CY, 2014, ANAL CHEM, V86, P11913, DOI 10.1021/ac503860d
   Zang Y, 2016, BIOSENS BIOELECTRON, V77, P557, DOI 10.1016/j.bios.2015.10.010
   Zhang P, 2015, ANAL CHEM, V87, P10385, DOI 10.1021/acs.analchem.5b02495
   Zhu WY, 2014, BIOSENS BIOELECTRON, V53, P414, DOI 10.1016/j.bios.2013.10.023
   Zhu X, 2013, CHEM-EUR J, V19, P5487, DOI 10.1002/chem.201204605
NR 43
TC 13
Z9 13
U1 7
U2 68
PU ELECTROCHEMICAL SOC INC
PI PENNINGTON
PA 65 SOUTH MAIN STREET, PENNINGTON, NJ 08534 USA
SN 0013-4651
EI 1945-7111
J9 J ELECTROCHEM SOC
JI J. Electrochem. Soc.
PY 2017
VL 164
IS 9
BP B421
EP B426
DI 10.1149/2.0831709jes
PG 6
WC Electrochemistry; Materials Science, Coatings & Films
WE Science Citation Index Expanded (SCI-EXPANDED)
SC Electrochemistry; Materials Science
GA FK1QH
UT WOS:000413256400091
OA Bronze
DA 2023-06-30
ER

PT J
AU Lopez, BP
   Merkoci, A
AF Lopez, B. Perez
   Merkoci, A.
TI Improvement of the electrochemical detection of catechol by the use of a
   carbon nanotube based biosensor
SO ANALYST
LA English
DT Article
ID AMPEROMETRIC BIOSENSOR; POLYPHENOL OXIDASE; GRAPHITE ELECTRODE; PHENOLS;
   LACCASE; BEHAVIOR; MATRIX
AB Tyrosinase (Tyr) has been used frequently for the detection of phenolic compounds. The development of a biosensor based on this enzyme-integrated carbon nanotube (CNT) epoxy composite electrode (CNTECE) is described in order to perform measurements of catechol. The enzyme is immobilized into a matrix prepared by dispersion of multi-wall CNT (MWCNT) inside the epoxy resin forming a CNT epoxy-biocomposite (CNTEC-Tyr). The use of CNT improves the electronic transference between the enzyme and the electrode surface. The modified electrode was characterized electrochemically by amperometric and voltammetric techniques. An applied potential of -200 mV vs. Ag/AgC1 applied to the biocomposite based electrode was found to be optimal for electrochemical reduction of the enzymatic reaction products (quinones). The biosensor modified with MWCNT is also compared with a tyrosinase biosensor based on a graphite epoxy-composite (GECE-Tyr) showing a sensitivity of 294 mu A/mM cm(2), a detection limit of 0.01 mM for a signal-to-noise ratio of 3 in a concentration range of 0.0-0.15 mM catechol with a response time of 20 s and an RSD of 8% (n = 3). The electrodes were stable for more than 24 h. A 90% increase of the signal indicated that the response is better with the biocomposite based on carbon nanotubes rather than with the graphite.
C1 [Lopez, B. Perez; Merkoci, A.] Inst Catala Nanotecnol, Nanobioelect & Biosensors Grp, E-08193 Barcelona, Spain.
   [Lopez, B. Perez; Merkoci, A.] Univ Autonoma Barcelona, Dept Quim, E-08193 Barcelona, Catalonia, Spain.
   [Merkoci, A.] ICREA, E-08193 Barcelona, Catalonia, Spain.
C3 Barcelona Institute of Science & Technology; Catalan Institute of
   Nanoscience & Nanotechnology (ICN2); Autonomous University of Barcelona;
   ICREA
RP Merkoci, A (通讯作者)，Inst Catala Nanotecnol, Nanobioelect & Biosensors Grp, E-08193 Barcelona, Spain.
EM arben.merkoci.icn@uab.es
RI Merkoçi, Arben/C-7211-2008
OI Merkoçi, Arben/0000-0003-2486-8085
FU MEC, Madrid [FP6-034472-2005-IST-5, MAT2008-03079/NAN]; ICREA Funding
   Source: Custom
FX The WARMER Project Reference: FP6-034472-2005-IST-5 and
   MAT2008-03079/NAN (From MEC, Madrid) are acknowledged.
CR Adeyoju O, 1996, ANALYST, V121, P1885, DOI 10.1039/an9962101885
   Bard A. J., 2001, ELECTROCHEMICAL METH
   Carralero V, 2006, BIOSENS BIOELECTRON, V22, P730, DOI 10.1016/j.bios.2006.02.012
   Cespedes F, 2000, TRAC-TREND ANAL CHEM, V19, P276, DOI 10.1016/S0165-9936(99)00179-X
   Decker H, 2000, TRENDS BIOCHEM SCI, V25, P392, DOI 10.1016/S0968-0004(00)01602-9
   Duran N, 2000, APPL CATAL B-ENVIRON, V28, P83, DOI 10.1016/S0926-3373(00)00168-5
   Forzani ES, 1999, J ELECTROANAL CHEM, V461, P174, DOI 10.1016/S0022-0728(98)00119-3
   Forzani ES, 2000, ANAL CHEM, V72, P5300, DOI 10.1021/ac0003798
   GHINDILIS AL, 1992, BIOSENS BIOELECTRON, V7, P127, DOI 10.1016/0956-5663(92)90017-H
   HOROWITZ NH, 1970, METHOD ENZYMOL, P120
   Katz E, 2004, CHEMPHYSCHEM, V5, P1085, DOI 10.1002/cphc.200400193
   Kulys J, 2003, BIOSENS BIOELECTRON, V18, P319, DOI 10.1016/S0956-5663(02)00172-0
   Land EJ, 2003, ACCOUNTS CHEM RES, V36, P300, DOI 10.1021/ar020062p
   Li J, 1998, ANAL CHIM ACTA, V362, P203, DOI 10.1016/S0003-2670(98)00064-6
   Liu A, 2005, ELECTROCHEM COMMUN, V7, P1, DOI 10.1016/j.elecom.2004.10.004
   Liu Y, 2006, BIOSENS BIOELECTRON, V21, P2195, DOI 10.1016/j.bios.2005.11.014
   Merkoci A, 2006, MICROCHIM ACTA, V152, P157, DOI 10.1007/s00604-005-0439-z
   Merkoci A, 2005, TRAC-TREND ANAL CHEM, V24, P826, DOI 10.1016/j.trac.2005.03.019
   Nistor C, 1999, WASTE MANAGE, V19, P147, DOI 10.1016/S0956-053X(99)00006-9
   ONNERFJORD P, 1995, BIOSENS BIOELECTRON, V10, P607, DOI 10.1016/0956-5663(95)96937-T
   ORTEGA F, 1993, J BIOTECHNOL, V31, P289, DOI 10.1016/0168-1656(93)90075-X
   ORTEGA F, 1994, J CHROMATOGR A, V675, P65, DOI 10.1016/0021-9673(94)85261-8
   Perez B, 2005, J NANOSCI NANOTECHNO, V5, P1694, DOI 10.1166/jnn.2005.400
   Perez-Lopez B, 2008, ELECTROANAL, V20, P603, DOI 10.1002/elan.200704119
   Pumera M, 2006, SENSOR ACTUAT B-CHEM, V113, P617, DOI 10.1016/j.snb.2005.07.010
   ROGERS KR, 1995, BIOSENS BIOELECTRON, V10, P533, DOI 10.1016/0956-5663(95)96929-S
   Shim M, 2002, NANO LETT, V2, P285, DOI 10.1021/nl015692j
   Solomon EI, 1996, CHEM REV, V96, P2563, DOI 10.1021/cr950046o
   TOYOTA T, 1985, ANAL CHEM, V57, P1925, DOI 10.1021/ac00286a030
   YAROPOLOV AI, 1995, ANAL CHIM ACTA, V308, P137, DOI 10.1016/0003-2670(94)00404-A
NR 30
TC 49
Z9 49
U1 1
U2 34
PU ROYAL SOC CHEMISTRY
PI CAMBRIDGE
PA THOMAS GRAHAM HOUSE, SCIENCE PARK, MILTON RD, CAMBRIDGE CB4 0WF, CAMBS,
   ENGLAND
SN 0003-2654
EI 1364-5528
J9 ANALYST
JI Analyst
PY 2009
VL 134
IS 1
BP 60
EP 64
DI 10.1039/b808387h
PG 5
WC Chemistry, Analytical
WE Science Citation Index Expanded (SCI-EXPANDED)
SC Chemistry
GA 384KB
UT WOS:000261742600009
PM 19082175
DA 2023-06-30
ER

PT J
AU Li, JM
   Yu, Y
   Wang, YN
   Qian, J
   Zhi, JF
AF Li, Jiuming
   Yu, Yuan
   Wang, Yuning
   Qian, Jun
   Zhi, Jinfang
TI The benzoquinone-mediated electrochemical microbial biosensor for water
   biotoxicity assay
SO ELECTROCHIMICA ACTA
LA English
DT Article
DE Mediated microbial biosensor; Biotoxicity; Benzoquinone
ID TOXICITY ASSESSMENT; HEAVY-METALS; GLUCOSE; FERRICYANIDE; ELECTRODE
AB A simple mediated microbial biosensor providing real-time monitoring of water quality and evaluation of biotoxicity was fabricated by entrapping Escherichia coli (E. coli) cells in gelatin on glassy carbon electrode with benzoquinone as the redox mediator. The biotoxicity assay was based on the respiratory activity of coli cells estimated by the oxidation current of microbially reduced benzoquinone. The neutrality and lipophilicity rendered benzoquinone better efficiency than ferricyanide in mediated microbial reactions. After the optimization of preparation conditions, the prepared microbial biosensors have measured several common toxicants with different concentrations. In addition, the biotoxicity of binary mixtures of heavy metals and wastewater were investigated. The fabricated biosensor exhibited good repeatability and stability in the biotoxicity measurements. (C) 2013 Elsevier Ltd. All rights reserved.
C1 [Li, Jiuming; Yu, Yuan; Wang, Yuning; Qian, Jun; Zhi, Jinfang] Chinese Acad Sci, Tech Inst Phys & Chem, Key Lab Photochem Convers & Oproelect Mat, Beijing 100190, Peoples R China.
   [Li, Jiuming; Wang, Yuning] Univ Chinese Acad Sci, Beijing 100190, Peoples R China.
C3 Chinese Academy of Sciences; Technical Institute of Physics & Chemistry,
   CAS; Chinese Academy of Sciences; University of Chinese Academy of
   Sciences, CAS
RP Yu, Y (通讯作者)，Chinese Acad Sci, Tech Inst Phys & Chem, Key Lab Photochem Convers & Oproelect Mat, Beijing 100190, Peoples R China.
EM yyu@mail.ipc.ac.cn; zhi-mail@mail.ipc.ac.cn
FU Natural Foundation of Sciences of the People's Republic of China
   [21175144]; Beijing Natural Science Foundation [2120002]
FX This work is supported by the Natural Foundation of Sciences of the
   People's Republic of China (No. 21175144) and Beijing Natural Science
   Foundation (No. 2120002).
CR Bhatia R, 2003, BIOSENS BIOELECTRON, V18, P667, DOI 10.1016/S0956-5663(03)00012-5
   Catterall K, 2010, TALANTA, V82, P751, DOI 10.1016/j.talanta.2010.05.046
   Farre M, 2002, ANAL BIOANAL CHEM, V373, P696, DOI 10.1007/s00216-002-1313-z
   Farre M, 2001, ANAL CHIM ACTA, V426, P155, DOI 10.1016/S0003-2670(00)00826-6
   FISHER NS, 1981, J PHYCOL, V17, P108, DOI 10.1111/j.1529-8817.1981.tb00827.x
   GERHARDT A, 1993, WATER AIR SOIL POLL, V66, P289
   Helander IM, 2000, J APPL MICROBIOL, V88, P213, DOI 10.1046/j.1365-2672.2000.00971.x
   IKEDA T, 1985, AGR BIOL CHEM TOKYO, V49, P541, DOI 10.1080/00021369.1985.10866761
   IKEDA T, 1984, AGR BIOL CHEM TOKYO, V48, P1969, DOI 10.1080/00021369.1984.10866431
   Jordan MA, 2010, WATER RES, V44, P5981, DOI 10.1016/j.watres.2010.07.042
   Lagarde F, 2011, ANAL BIOANAL CHEM, V400, P947, DOI 10.1007/s00216-011-4816-7
   Liu C, 2011, TALANTA, V84, P766, DOI 10.1016/j.talanta.2011.02.006
   Liu C, 2009, ANAL CHIM ACTA, V641, P59, DOI 10.1016/j.aca.2009.03.027
   Ma JY, 2002, ECOTOX ENVIRON SAFE, V51, P128, DOI 10.1006/eesa.2001.2113
   Murthy ASN, 1997, P INDIAN AS-CHEM SCI, V109, P295
   Pasco N, 2005, AUST J CHEM, V58, P288, DOI 10.1071/CH05001
   Polak ME, 1996, BIOSENS BIOELECTRON, V11, P1253, DOI 10.1016/0956-5663(96)88090-0
   RAMSAY G, 1988, ANAL CHIM ACTA, V215, P61, DOI 10.1016/S0003-2670(00)85266-6
   THOMULKA KW, 1993, B ENVIRON CONTAM TOX, V51, P538
   Trosok SP, 2001, APPL MICROBIOL BIOT, V56, P550, DOI 10.1007/s002530100674
   Turner A.P.F., 1990, US Patent, Patent No. [4,898,816, 4898816]
   van der Schalie WH, 2001, BIOSENS BIOELECTRON, V16, P457, DOI 10.1016/S0956-5663(01)00160-9
   Wang H, 2008, CHINESE CHEM LETT, V19, P211, DOI 10.1016/j.cclet.2007.10.053
   Wilkinson S, 2006, ELECTROANAL, V18, P2001, DOI 10.1002/elan.200603621
   Yong DM, 2011, ANAL CHIM ACTA, V701, P164, DOI 10.1016/j.aca.2011.06.044
   Yong DM, 2011, TALANTA, V84, P7, DOI 10.1016/j.talanta.2010.11.012
   Zhao JS, 2007, ANAL CHIM ACTA, V597, P67, DOI 10.1016/j.aca.2007.06.023
   Zhou M.H., 2002, CHINESE J ECOL, V4, P6
   Zhu B, 2011, ECOTOX ENVIRON SAFE, V74, P2193, DOI 10.1016/j.ecoenv.2011.07.033
NR 29
TC 34
Z9 34
U1 2
U2 100
PU PERGAMON-ELSEVIER SCIENCE LTD
PI OXFORD
PA THE BOULEVARD, LANGFORD LANE, KIDLINGTON, OXFORD OX5 1GB, ENGLAND
SN 0013-4686
EI 1873-3859
J9 ELECTROCHIM ACTA
JI Electrochim. Acta
PD MAY 1
PY 2013
VL 97
BP 52
EP 57
DI 10.1016/j.electacta.2013.02.071
PG 6
WC Electrochemistry
WE Science Citation Index Expanded (SCI-EXPANDED)
SC Electrochemistry
GA 145NU
UT WOS:000319024500007
DA 2023-06-30
ER

PT J
AU Ozcan, B
   Sezginturk, MK
AF Ozcan, Burcu
   Sezginturk, Mustafa Kemal
TI Highly Sensitive and Single-Use Biosensing System Based on a GP
   Electrode for Analysis of Adiponectin, an Obesity Biomarker
SO ACS BIOMATERIALS SCIENCE & ENGINEERING
LA English
DT Article
DE adiponectin; childhood obesity; biosensor; electrochemical impedance
   spectroscopy
ID CHILDHOOD OBESITY
AB This study presents a disposable, novel, and sensitive biosensing system to determine adiponectin, an obesity biomarker, in real human serum. The graphite paper (GP) working electrode is a new material for impedimetric biosensors. In the literature, there is no study in which this electrode is used in impedance-based biosensors for adiponectin detection. Sensitive and useful techniques, such as electrochemical impedance spectroscopy and cyclic voltammetry, were utilized for investigation of the modification of the GP electrode surface and optimization and characterization of the constructed biosensor. The single frequency impedance technique was used to study the interactions between antiadiponectin and adiponectin. The morphology of the electrode surface for each immobilization step was examined with scanning electron microscopy. All experimental parameters were optimized to fabricate a rapid and sensitive biosensing system. The designed biosensor presents excellent performance with a wide detection range (0.05-25 pg mL(-1)) and a low limit of detection (0.0033 pg mL(-1)) for adiponectin determination. Also, it has been demonstrated that the biosensor sensitively allows for the detection of adiponectin in human serum. The affinity of the designed immunosensor toward other proteins and components was examined in the presence of the target protein (adiponectin), leptin (100 pg mL(-1) creatine kinase (50 pg mL(-1)), parathyroid hormone (50 pg mL(-1)), and D-glucose (0.5 M). The selectivity of the adiponectin biosensor resulted in high capacity to neglect the interference effect. The constructed biosensor showed good linearity, long-term storage life (10 weeks), high reusability (18 times regenerability), and high ability to detect adiponectin concentrations at picogram levels.
C1 [Ozcan, Burcu; Sezginturk, Mustafa Kemal] Canakkale Onsekiz Mart Univ, Fac Engn, Bioengn Dept, TR-17020 Canakkale, Turkey.
C3 Canakkale Onsekiz Mart University
RP Ozcan, B (通讯作者)，Canakkale Onsekiz Mart Univ, Fac Engn, Bioengn Dept, TR-17020 Canakkale, Turkey.
EM burcuozcan@comu.edu.tr
RI Sezgintürk, Mustafa Kemal/AAY-1439-2021; Özcan, Burcu/HJY-2922-2023;
   Özcan, Burcu/AAY-1451-2021
OI Özcan, Burcu/0000-0002-5123-5972
FU TUBITAK (The Scientific and Technological Research Council of Turkey)
   [113Z678]
FX The authors thank TUBITAK (The Scientific and Technological Research
   Council of Turkey, Project no. 113Z678) for the financial support.
CR Arenas CB, 2016, SENSOR ACTUAT B-CHEM, V223, P89, DOI 10.1016/j.snb.2015.09.055
   Arroyo-Jousse V., 2020, BIOCH BIOPHYS ACTA M, V1866
   Asayama K, 2003, OBES RES, V11, P1072, DOI 10.1038/oby.2003.147
   Ayala-Marin AM, 2020, FRONT PUBLIC HEALTH, V8, DOI 10.3389/fpubh.2020.00423
   Aydin EB, 2019, TALANTA, V200, P387, DOI 10.1016/j.talanta.2019.03.082
   Bagyalakshmi S., 2020, OBESITY MED, V18
   Brazaca LC, 2016, CHEMELECTROCHEM, V3, P1006, DOI 10.1002/celc.201600099
   Bredar ARC, 2020, ACS APPL ENERG MATER, V3, P66, DOI 10.1021/acsaem.9b01965
   Brown T, 2019, COCHRANE DB SYST REV, DOI 10.1002/14651858.CD001871.pub4
   Cao B, 2018, J AFFECT DISORDERS, V238, P101, DOI 10.1016/j.jad.2018.05.008
   Chen AC, 2013, ANAL METHODS-UK, V5, P2158, DOI 10.1039/c3ay40155c
   Demirbakan B, 2021, ANAL CHIM ACTA, V1144, P43, DOI 10.1016/j.aca.2020.12.001
   Donovan MG, 2020, BRIT J PHARMACOL, V177, P1331, DOI 10.1111/bph.14891
   Fan XM, 2019, J BRAZIL CHEM SOC, V30, P1762, DOI 10.21577/0103-5053.20190081
   Frithioff-Bojsoe C, 2020, PEDIATR DIABETES, V21, DOI 10.1111/pedi.12964
   Gold AL, 2020, HEALTH PROMOT PRACT, V21, P308, DOI 10.1177/1524839918788581
   Gomez-del-Rio N, 2020, SENSORS-BASEL, V20, DOI 10.3390/s20133778
   Ibau C, 2020, INT J BIOL MACROMOL, V162, P1924, DOI 10.1016/j.ijbiomac.2020.08.125
   Ince B, 2021, SENSOR ACTUAT B-CHEM, V328, DOI 10.1016/j.snb.2020.129051
   Jozghorbani M, 2021, ANAL BIOCHEM, V613, DOI 10.1016/j.ab.2020.114017
   Karaboga MNS, 2021, BIOELECTROCHEMISTRY, V138, DOI 10.1016/j.bioelechem.2020.107734
   Karimi-Maleh H, 2021, BIOSENS BIOELECTRON, V184, DOI 10.1016/j.bios.2021.113252
   Karimi-Maleh H, 2020, CHEM REC, V20, P682, DOI 10.1002/tcr.201900092
   Khwanchuea R, 2021, BONE REP, V14, DOI 10.1016/j.bonr.2021.101087
   Koliaki C, 2019, METABOLISM, V92, P98, DOI 10.1016/j.metabol.2018.10.011
   Lausten-Thomsen U, 2019, CLIN CHIM ACTA, V493, P123, DOI 10.1016/j.cca.2019.03.004
   LAVIRON E, 1967, B SOC CHIM FR, P3717
   Lee G, 2017, SCI REP-UK, V7, DOI 10.1038/s41598-017-06144-9
   Li X, 2021, BIOSENS BIOELECTRON, V177, DOI 10.1016/j.bios.2020.112672
   Lim Kangil, 2020, [Exercise Science, 운동과학], V29, P208, DOI 10.15857/ksep.2020.29.3.208
   Lima RS, 2021, CYTOKINE, V143, DOI 10.1016/j.cyto.2021.155538
   Martinez-Huenchullan SF, 2020, METABOLISM, V102, DOI 10.1016/j.metabol.2019.154008
   Mihailescu CM, 2020, TALANTA, V210, DOI 10.1016/j.talanta.2019.120643
   Mikalsen IB, 2020, RESP MED, V170, DOI 10.1016/j.rmed.2020.106063
   Moore BF, 2020, PEDIATRICS, V146, DOI 10.1542/peds.2020-0737
   Nemeir I.A., 2020, MDPI AG, P17, DOI DOI 10.3390/IECB2020-07081
   Ojeda I, 2015, BIOSENS BIOELECTRON, V74, P24, DOI 10.1016/j.bios.2015.06.001
   Olson J, 2016, J PEDIATR HEALTH CAR, V30, P444, DOI 10.1016/j.pedhc.2015.10.009
   Ozcan B, 2021, TALANTA, V225, DOI 10.1016/j.talanta.2020.121985
   Ozcan B, 2019, INT J BIOL MACROMOL, V130, P245, DOI 10.1016/j.ijbiomac.2019.02.112
   Ribeiro SHD, 2020, ELECTROANAL, V32, P2316, DOI 10.1002/elan.202000043
   Shi F, 2020, BIOTECHNOL LETT, V42, P825, DOI 10.1007/s10529-020-02817-0
   Sobrova P, 2012, INT J ELECTROCHEM SC, V7, P1
   Szydelko J., 2020, J ED HLTH SPORT, V10, P591
   Wang MC, 2018, PREV MED, V111, P135, DOI 10.1016/j.ypmed.2018.02.036
   Wang Y, 2021, CANCER EPIDEMIOL, V73, DOI 10.1016/j.canep.2021.101958
   Yu H, 2020, MOL METAB, V35, DOI 10.1016/j.molmet.2020.01.021
   Zhou J, 2020, ANALYST, V145, P460, DOI 10.1039/c9an01764j
NR 48
TC 2
Z9 2
U1 5
U2 28
PU AMER CHEMICAL SOC
PI WASHINGTON
PA 1155 16TH ST, NW, WASHINGTON, DC 20036 USA
SN 2373-9878
J9 ACS BIOMATER SCI ENG
JI ACS Biomater. Sci. Eng.
PD AUG 9
PY 2021
VL 7
IS 8
BP 3658
EP 3668
DI 10.1021/acsbiomaterials.1c00094
EA JUL 2021
PG 11
WC Materials Science, Biomaterials
WE Science Citation Index Expanded (SCI-EXPANDED)
SC Materials Science
GA UA3VM
UT WOS:000685089500013
PM 34260213
DA 2023-06-30
ER

PT J
AU Oliveira, MDL
   Andrade, CAS
   Correia, MTS
   Coelho, LCBB
   Singh, PR
   Zeng, XQ
AF Oliveira, Maria D. L.
   Andrade, Cesar A. S.
   Correia, Maria T. S.
   Coelho, Luana C. B. B.
   Singh, Pankaj R.
   Zeng, Xiangqun
TI Impedimetric biosensor based on self-assembled hybrid cystein-gold
   nanoparticles and CramoLL lectin for bacterial lipopolysaccharide
   recognition
SO JOURNAL OF COLLOID AND INTERFACE SCIENCE
LA English
DT Article
DE Impedance spectroscopy; Cyclic voltammetry; Bacterial
   lipopolysaccharide; Endotoxins; Cratylia mollis; Nanoparticles
ID CRATYLIA-MOLLIS LECTIN; ENTERICA SEROVAR TYPHIMURIUM; ESCHERICHIA-COLI;
   ISOFORM 1; ENDOTOXIN; IDENTIFICATION; ELECTRODE; CHAIN
AB We report the development of a new selective and specific electrochemical biosensor for bacterial lipolysaccharide (LPS). An electrode interface was constructed using a L-cysteine-gold nanoparticle (AuNpCys) composite to be immobilized by electrostatic interaction in the network of a poly(vinyl chloride-vinyl acetate maleic acid) (PVM) layer on a gold bare electrode. The impedimetric biosensor is fabricated by self-assembled CramoLL lectin on the PVM-AuNpCys-modified gold electrode through electrostatic interaction. CramoLL is used as the recognition interface. AFM images showed that LPS was specifically recognized on the PVM-AuNpCys-CramoLL system surface. The measurements of cyclic voltammetry (CV) and electrochemical impedance spectroscopy (EIS) showed that the electrochemical response of a redox probe system (K-4[Fe(CN)(6)](4-)/K-3[Fe(CN)(6)](3-)) were blocked, due to the procedures of modified electrode with PVM-AuNpCys-CramoLL. In the majority of the experiments the lectin retained its activity as observed through its interaction with LPS from Escherichia coli, Serratia marcescens, Salmonella enterica and Klebsiella pneumoniae. The results are expressed in terms of the charge transfer resistance and current peak anodic using the EIS and CV techniques for the development of a biosensor for contamination by endotoxins. A new type of sensor for selective discrimination of LPS types with a high sensitivity has been obtained. (C) 2011 Elsevier Inc. All rights reserved.
C1 [Oliveira, Maria D. L.; Correia, Maria T. S.; Coelho, Luana C. B. B.] Univ Fed Pernambuco UFPE, Dept Bioquim, BR-50670901 Recife, PE, Brazil.
   [Andrade, Cesar A. S.] Univ Fed Pernambuco, Ctr Acad Vitoria, BR-55608680 Vitoria De Santo Antao, PE, Brazil.
   [Singh, Pankaj R.; Zeng, Xiangqun] Oakland Univ, Dept Chem, Rochester, MI 48309 USA.
C3 Universidade Federal de Pernambuco; Universidade Federal de Pernambuco;
   Oakland University
RP Oliveira, MDL (通讯作者)，Univ Fed Pernambuco UFPE, Dept Bioquim, BR-50670901 Recife, PE, Brazil.
EM m_danielly@yahoo.com.br
RI Andrade, Cesar/ABF-4362-2021
OI Oliveira, Maria/0000-0002-8572-4846; Souza de Andrade, Cesar
   Augusto/0000-0002-3271-2817
FU Rede ELINOR de Nanobiotecnologia/Coordenacao de Aperfeicoamento de
   Pessoal de Nivel Superior (CAPES); CAPES [BEX 3561/10-0]
FX Drs. Andrade and Oliveira are grateful for the support provided by the
   Rede ELINOR de Nanobiotecnologia/Coordenacao de Aperfeicoamento de
   Pessoal de Nivel Superior (CAPES). CASA would like to thank CAPES for a
   postdoctoral Grant (BEX 3561/10-0).
CR Ahn JM, 2004, CHEM COMMUN, P364, DOI 10.1039/b312662e
   Alexander C, 2001, J ENDOTOXIN RES, V7, P167, DOI 10.1177/09680519010070030101
   Andrade CAS, 2004, INT J PHARMACEUT, V278, P435, DOI 10.1016/j.ijpharm.2004.03.028
   Aryal S, 2006, SPECTROCHIM ACTA A, V63, P160, DOI 10.1016/j.saa.2005.04.048
   Beal RK, 2004, VET IMMUNOL IMMUNOP, V100, P151, DOI 10.1016/j.vetimm.2004.04.005
   Beltrao EIC, 1998, APPL BIOCHEM BIOTECH, V74, P125, DOI 10.1007/BF02825961
   BOUKAMP BA, 1986, SOLID STATE IONICS, V18-9, P136, DOI 10.1016/0167-2738(86)90100-1
   Correia MTS, 1995, APPL BIOCHEM BIOTECH, V55, P261, DOI 10.1007/BF02786865
   de Souza GA, 2003, GLYCOBIOLOGY, V13, P961, DOI 10.1093/glycob/cwg115
   Devyatyrova-Johnson M, 2000, INFECT IMMUN, V68, P3894, DOI 10.1128/IAI.68.7.3894-3899.2000
   Ertl P, 2001, ANAL CHEM, V73, P4241, DOI 10.1021/ac010324l
   Fernandes MP, 2010, J BIOENERG BIOMEMBR, V42, P69, DOI 10.1007/s10863-010-9268-9
   Hreniak A, 2004, OPT MATER, V26, P141, DOI 10.1016/j.optmat.2003.11.013
   James EA, 1996, APPL BIOCHEM BIOTECH, V60, P189, DOI 10.1007/BF02783583
   Kato D, 2007, BIOSENS BIOELECTRON, V22, P1527, DOI 10.1016/j.bios.2006.05.020
   KOL O, 1991, CARBOHYD RES, V217, P117, DOI 10.1016/0008-6215(91)84122-U
   Kurz CL, 2003, EMBO J, V22, P1451, DOI 10.1093/emboj/cdg159
   Li XL, 2006, SENSOR ACTUAT B-CHEM, V117, P35, DOI 10.1016/j.snb.2005.10.044
   Lima VLM, 1997, CARBOHYD POLYM, V33, P27, DOI 10.1016/S0144-8617(97)00034-9
   Lis H, 1998, CHEM REV, V98, P637, DOI 10.1021/cr940413g
   Luna DMN, 2011, COLLOID SURFACE A, V373, P22, DOI 10.1016/j.colsurfa.2010.10.003
   MCINTIRE FC, 1967, BIOCHEMISTRY-US, V6, P2363, DOI 10.1021/bi00860a011
   Mirelman D., 1986, MICROBIAL LECTINS AG
   Oliveira MDL, 2011, COLLOID SURFACE B, V82, P365, DOI 10.1016/j.colsurfb.2010.09.019
   Oliveira MDL, 2009, BIOSENS BIOELECTRON, V25, P728, DOI 10.1016/j.bios.2009.08.009
   Preston A, 1996, CRIT REV MICROBIOL, V22, P139, DOI 10.3109/10408419609106458
   SHARON N, 1993, TRENDS BIOCHEM SCI, V18, P221, DOI 10.1016/0968-0004(93)90193-Q
   Strauss J, 2009, J MOL RECOGNIT, V22, P347, DOI 10.1002/jmr.955
   Varejao N, 2010, BBA-PROTEINS PROTEOM, V1804, P1917, DOI 10.1016/j.bbapap.2010.06.004
   Vinogradov E, 2001, CARBOHYD RES, V335, P291, DOI 10.1016/S0008-6215(01)00216-6
   Vosti KL, 2007, J INFECTION, V55, P8, DOI 10.1016/j.jinf.2007.01.006
   WANG CS, 1973, BIOCHEMISTRY-US, V12, P309, DOI 10.1021/bi00726a021
   WHITFIELD C, 1991, J BACTERIOL, V173, P1420, DOI 10.1128/jb.173.4.1420-1431.1991
   Xi FN, 2011, J ELECTROANAL CHEM, V656, P252, DOI 10.1016/j.jelechem.2010.10.025
   Yang MX, 2002, ANAL LETT, V35, P1775, DOI 10.1081/AL-120013582
NR 35
TC 52
Z9 54
U1 2
U2 51
PU ACADEMIC PRESS INC ELSEVIER SCIENCE
PI SAN DIEGO
PA 525 B ST, STE 1900, SAN DIEGO, CA 92101-4495 USA
SN 0021-9797
EI 1095-7103
J9 J COLLOID INTERF SCI
JI J. Colloid Interface Sci.
PD OCT 1
PY 2011
VL 362
IS 1
BP 194
EP 201
DI 10.1016/j.jcis.2011.06.042
PG 8
WC Chemistry, Physical
WE Science Citation Index Expanded (SCI-EXPANDED)
SC Chemistry
GA 805WT
UT WOS:000293762000026
PM 21752390
OA hybrid
DA 2023-06-30
ER

PT J
AU Paul, A
   Chiriaco, MS
   Primiceri, E
   Srivastava, DN
   Maruccio, G
AF Paul, Anirban
   Chiriaco, Maria Serena
   Primiceri, Elisabetta
   Srivastava, Divesh N.
   Maruccio, Giuseppe
TI Picomolar detection of retinol binding protein 4 for early management of
   type II diabetes
SO BIOSENSORS & BIOELECTRONICS
LA English
DT Article
DE Retinol binding protein 4; Self-assembled monolayer; Impedance
   spectroscopy; Picomolar detection
ID INSULIN-RESISTANCE; EARLY-DIAGNOSIS; BIOSENSOR; CANCER;
   RETINOL-BINDING-PROTEIN-4; IMMUNOSENSOR; ANTIOXIDANTS; ANTIBODIES;
   GRAPHENE; PLATFORM
AB Type (II) diabetes is one of the major threats to mankind as it causes insulin resistance in human body and Retinol Binding Protein 4 (RBP4) is currently considered as a potential biomarker for early management of this disease. Hence a low-level detection of RBP4 is a very important task and for this purpose, a novel RBP4 biosensor has been developed using homemade plastic chip electrodes (PCEs) as a platform for self-assembled monolayer (SAM) of 4-ATP and further functionalization with glutaraldehyde. Anti RBP4 is used as biorecognition species and electrochemical impedance spectroscopy has been performed to detect different RBP4 concentrations plotted against charge transfer resistance. A wide concentration range from 100 fg/mL to 1 ng/mL has been tested and a low limit of detection (LOD) of 100 fg/mL has been achieved. This is the first report for fabrication of electrochemical biosensor of RBP4 using Ag-Ab interaction having such low LOD. The sensor is characterized by various physico-chemical techniques. Excellent reproducibility and quick measurement make this biosensor extremely useful for the biomedical industry.
C1 [Paul, Anirban; Srivastava, Divesh N.] Cent Salt & Marine Chem Res Inst, CSIR, Analyt & Environm Sci Div, Gijubhai Badheka Marg, Bhavnagar 364002, Gujarat, India.
   [Paul, Anirban; Srivastava, Divesh N.] Cent Salt & Marine Chem Res Inst, CSIR, Centralized Instrument Facil, Gijubhai Badheka Marg, Bhavnagar 364002, Gujarat, India.
   [Paul, Anirban; Srivastava, Divesh N.] Acad Sci & Innovat Res AcSIR, Ghaziabad 201002, India.
   [Chiriaco, Maria Serena; Primiceri, Elisabetta; Maruccio, Giuseppe] CNR NANOTEC Inst Nanotechnol, Via Monteroni, I-73100 Lecce, Italy.
   [Maruccio, Giuseppe] Univ Salento, Dept Math & Phys, Via Monteroni, I-73100 Lecce, Italy.
C3 Council of Scientific & Industrial Research (CSIR) - India; CSIR -
   Central Salt & Marine Chemical Research Institute (CSMCRI); Council of
   Scientific & Industrial Research (CSIR) - India; CSIR - Central Salt &
   Marine Chemical Research Institute (CSMCRI); Academy of Scientific &
   Innovative Research (AcSIR); Consiglio Nazionale delle Ricerche (CNR);
   Istituto di Nanotecnologia (NANOTEC-CNR); University of Salento
RP Srivastava, DN (通讯作者)，Cent Salt & Marine Chem Res Inst, CSIR, Analyt & Environm Sci Div, Gijubhai Badheka Marg, Bhavnagar 364002, Gujarat, India.; Srivastava, DN (通讯作者)，Cent Salt & Marine Chem Res Inst, CSIR, Centralized Instrument Facil, Gijubhai Badheka Marg, Bhavnagar 364002, Gujarat, India.; Maruccio, G (通讯作者)，CNR NANOTEC Inst Nanotechnol, Via Monteroni, I-73100 Lecce, Italy.
EM dnsrivastava@csmcri.res.in; giuseppe.maruccio@unisalento.it
RI Paul, Anirban/AAI-9803-2021; Chiriacò, Maria Serena/K-6082-2016;
   Maruccio, Giuseppe/A-1486-2009; Chiriacò, Maria Serena/G-5638-2013;
   primiceri, elisabetta/P-8842-2015
OI Chiriacò, Maria Serena/0000-0002-7195-267X; Maruccio,
   Giuseppe/0000-0001-7669-0253; Paul, Anirban/0000-0003-0484-0691;
   primiceri, elisabetta/0000-0002-4196-3538
FU CSIR, India [31/28(216)]; EMBO [ASTF 564-2016];  [MLP-0018]
FX A.P. thanks CSIR, India for the Senior Research Fellowship (31/28(216))
   and EMBO (ASTF 564-2016) for providing short-term fellowship to work at
   CNR, Lecce, Italy. This work was partially funded by the internal
   project (MLP-0018). Mr. Jibinlal A. and Miss Kirti are thankfully
   acknowledged for their help in carrying-out a few experiments. The
   CSIR-CSMCRI registration number: 187/2018.
CR Avouris P, 2010, NANO LETT, V10, P4285, DOI 10.1021/nl102824h
   Barrett DA, 2005, J SEP SCI, V28, P483, DOI 10.1002/jssc.200301667
   Bian C, 2010, ACTA BIOCH BIOPH SIN, V42, P847, DOI 10.1093/abbs/gmq099
   Biswas C, 2011, ADV FUNCT MATER, V21, P3806, DOI 10.1002/adfm.201101241
   Brazaca LC, 2016, CHEMELECTROCHEM, V3, P1006, DOI 10.1002/celc.201600099
   Canbaz MC, 2014, ANAL BIOCHEM, V446, P9, DOI 10.1016/j.ab.2013.10.014
   Chiriace M. S., 2018, SCI REP, V8, P1
   Chiriaco MS, 2015, TALANTA, V142, P57, DOI 10.1016/j.talanta.2015.04.040
   Chiriaco MS, 2013, ANALYST, V138, P5404, DOI 10.1039/c3an00911d
   Chiriaco MS, 2013, LAB CHIP, V13, P730, DOI 10.1039/c2lc41127j
   Cork J, 2013, J IMMUNOL METHODS, V387, P140, DOI 10.1016/j.jim.2012.10.007
   Farshchi A, 2014, J DIABETES METAB DIS, V13, DOI 10.1186/2251-6581-13-42
   Fernandez-Sanchez C, 2004, ANAL CHEM, V76, P5649, DOI 10.1021/ac0494937
   Garda-Jimenez C., 2016, BRIT J CANCER, V114, P716
   Han M, 2010, CHEM COMMUN, V46, P3598, DOI 10.1039/b921801g
   Hassani S, 2018, EXCLI J, V17, P57, DOI 10.17179/excli2017-760
   Hirtz C., 2016, SCI REP, V6, P1
   Hodjat M, 2017, ARCH TOXICOL, V91, P2577, DOI 10.1007/s00204-017-1979-9
   Johnson AMF, 2013, CELL, V152, P673, DOI 10.1016/j.cell.2013.01.041
   Khan F, 2017, FOOD CHEM TOXICOL, V107, P406, DOI 10.1016/j.fct.2017.07.021
   Kiernan UA, 2011, PLOS ONE, V6, DOI 10.1371/journal.pone.0017282
   Lee N. S., 2018, SCI REP, V8, P6
   Lee SJ, 2008, ANAL CHEM, V80, P2867, DOI 10.1021/ac800050a
   Lee SJ, 2012, SENSOR ACTUAT B-CHEM, V168, P243, DOI 10.1016/j.snb.2012.04.016
   Lee S, 2016, CELL METAB, V24, P172, DOI 10.1016/j.cmet.2016.05.026
   Li LY, 2007, J BIOMAT SCI-POLYM E, V18, P1415, DOI 10.1163/156856207782246795
   Mahmood T, 2012, N AM J MED SCI, V4, P429, DOI 10.4103/1947-2714.100998
   Mostafalou S, 2012, TOXICOL IND HEALTH, V28, P840, DOI 10.1177/0748233711425073
   Narayan KMV, 2011, DIABETES CARE, V34, P244, DOI 10.2337/dc10-1952
   Nichols GA, 2016, DIABETES CARE, V39, P1981, DOI 10.2337/dc16-0933
   NUZZO RG, 1983, J AM CHEM SOC, V105, P4481, DOI 10.1021/ja00351a063
   Okafor C, 2014, SENSORS-BASEL, V14, P19128, DOI 10.3390/s141019128
   Pakzad M, 2013, PESTIC BIOCHEM PHYS, V105, P57, DOI 10.1016/j.pestbp.2012.11.008
   Parkash O, 2015, VIRUSES-BASEL, V7, P5410, DOI 10.3390/v7102877
   Patil B, 2014, BIOELECTROCHEMISTRY, V95, P15, DOI 10.1016/j.bioelechem.2013.10.005
   Perween M, 2017, CHEMISTRYSELECT, V2, P4428, DOI 10.1002/slct.201700477
   Perween M, 2014, ANALYST, V139, P5919, DOI 10.1039/c4an01405g
   Rahimi R, 2005, BIOMED PHARMACOTHER, V59, P365, DOI 10.1016/j.biopha.2005.07.002
   Sonuc MN, 2014, TALANTA, V120, P355, DOI 10.1016/j.talanta.2013.11.090
   Stevens T. E., 2017, SCI REP, V7, P39
   Tabatabaei-Malazy O, 2016, EXPERT OPIN PHARMACO, V17, P2449, DOI 10.1080/14656566.2016.1258057
   Tabatabaei-Malazy O, 2013, J MED HYPOTHESES IDE, V7, P25, DOI 10.1016/j.jmhi.2012.12.002
   Vakhshiteh F, 2013, XENOTRANSPLANTATION, V20, P82, DOI 10.1111/xen.12023
   Walker J. M., 2008, MOL BIOMETHODS HDB
   Wen J, 2013, J PHYS CHEM C, V117, P19934, DOI 10.1021/jp404434r
   Yang Q, 2005, NATURE, V436, P356, DOI 10.1038/nature03711
NR 46
TC 17
Z9 17
U1 1
U2 54
PU ELSEVIER ADVANCED TECHNOLOGY
PI OXFORD
PA OXFORD FULFILLMENT CENTRE THE BOULEVARD, LANGFORD LANE, KIDLINGTON,
   OXFORD OX5 1GB, OXON, ENGLAND
SN 0956-5663
EI 1873-4235
J9 BIOSENS BIOELECTRON
JI Biosens. Bioelectron.
PD MAR 1
PY 2019
VL 128
BP 122
EP 128
DI 10.1016/j.bios.2018.12.032
PG 7
WC Biophysics; Biotechnology & Applied Microbiology; Chemistry, Analytical;
   Electrochemistry; Nanoscience & Nanotechnology
WE Science Citation Index Expanded (SCI-EXPANDED)
SC Biophysics; Biotechnology & Applied Microbiology; Chemistry;
   Electrochemistry; Science & Technology - Other Topics
GA HK4RG
UT WOS:000457950200017
PM 30641454
DA 2023-06-30
ER

PT J
AU Weng, XH
   Xu, XW
   Huang, PF
   Liu, ZJ
   Liu, AL
   Lin, ZY
   Chen, W
   Lin, XH
AF Weng, Xiu-Hua
   Xu, Xiong-Wei
   Huang, Pin-Fang
   Liu, Zhou-Jie
   Liu, Ai-Lin
   Lin, Zhen-Yu
   Chen, Wei
   Lin, Xin-Hua
TI A multiple signal amplification electrochemical biosensors based on
   target DNA recycling for detection of the EGFR mutation status in lung
   cancer patients
SO JOURNAL OF ELECTROANALYTICAL CHEMISTRY
LA English
DT Article
DE Electrochemical DNA biosensor; Signal amplification; EGFR;
   Hybridization-digestion cycle; Streptavidin-biotin horseradish
   peroxidase complex
ID LABEL-FREE; LAMBDA EXONUCLEASE; HYBRIDIZATION; SERUM; ASSAY
AB In this study, we construct a multiple amplification biosensor combining a hybridization-digestion cycles in a homogeneous reaction in liquid phase, and a modified streptavidin-biotin complex (SABC) method. To reduce the number of DNA types participating in the hybridization-digestion cycles, we design a dual-functional reporter probe with biotin and -PO4 in both distal ends, which can not only hybridize with the target DNA and be recognized by lambda-exo but also bind to streptavidin. The target DNA hybridized with the reporter probe, and then the reporter sequence was digested by lambda-exo to release the target DNA. After the hybridization-digestion cycles, the remaining reporter probe was captured by the probe mobilized on the gold electrode. Meanwhile, in modified SABC method, we mixed streptavidin-horseradish peroxidase (SA-HRP) and biotin-HRP to form complexes, which bind to biotin on reporter probe to accumulate large amounts of HRP on the electrode, current was further increased on the basis of the HRP-catalyzed reaction. By the combination of this two signal amplification protocols, the detection limit of this biosensor was 1 pM. Wild-type EGFR in clinical samples from lung cancer patients can be successfully discriminated from EGFR mutations by the proposed method. Our research would make the electrochemical biosensor be an excellent candidate for EGFR status detection in clinical diagnosis and prognosis.
C1 [Weng, Xiu-Hua; Xu, Xiong-Wei; Huang, Pin-Fang; Liu, Zhou-Jie] Fujian Med Univ, Affiliated Hosp 1, Dept Pharm, Fuzhou 350005, Fujian, Peoples R China.
   [Liu, Ai-Lin; Chen, Wei; Lin, Xin-Hua] Fujian Med Univ, Dept Pharmaceut Anal, Fuzhou 350004, Fujian, Peoples R China.
   [Lin, Zhen-Yu] Fuzhou Univ, Dept Chem, MOE Key Lab Anal & Detect Food Safety, Fujian Prov Key Lab Anal & Detect Technol Food Sa, Fuzhou 350116, Fujian, Peoples R China.
C3 Fujian Medical University; Fujian Medical University; Fuzhou University
RP Xu, XW (通讯作者)，Fujian Med Univ, Affiliated Hosp 1, Dept Pharm, Fuzhou 350005, Fujian, Peoples R China.; Chen, W; Lin, XH (通讯作者)，Fujian Med Univ, Dept Pharmaceut Anal, Fuzhou 350004, Fujian, Peoples R China.
EM xxw0409@sina.com; chenandhu@163.com; xhl1963@sina.com
RI Liu, Ai-Lin/F-3321-2015; Chen, Wei/E-9781-2012
OI Liu, Ai-Lin/0000-0001-7777-1362; Chen, Wei/0000-0003-3233-8877
FU National Natural Science Foundation of China [21775023]; Natural Science
   Foundation of Fujian Province [2016J01426, 2019J01446]; Medical
   Innovation Project of Fujian Province [2019-CX-24]; Program for
   Innovative Leading Talents in Fujian Province [2016B016]
FX The authors gratefully acknowledge the financial support of the National
   Natural Science Foundation of China (21775023), the Natural Science
   Foundation of Fujian Province (2016J01426, 2019J01446), the Medical
   Innovation Project of Fujian Province (2019-CX-24), and the Program for
   Innovative Leading Talents in Fujian Province (2016B016).
CR Amann J, 2005, CANCER RES, V65, P226
   Avci-Adali M, 2010, MOLECULES, V15, P1, DOI 10.3390/molecules15010001
   Ball MP, 2009, NAT BIOTECHNOL, V27, P361, DOI 10.1038/nbt.1533
   Brinker A, 2010, BIOSENS BIOELECTRON, V26, P898, DOI 10.1016/j.bios.2010.07.011
   Gao FL, 2017, BIOSENS BIOELECTRON, V96, P62, DOI 10.1016/j.bios.2017.04.024
   Gao Y, 2006, NUCLEIC ACIDS RES, V34, P3370, DOI 10.1093/nar/gkl422
   GONATAS NK, 1987, J HISTOCHEM CYTOCHEM, V35, P189, DOI 10.1177/35.2.3098833
   Han SW, 2005, J CLIN ONCOL, V23, P2493, DOI 10.1200/JCO.2005.01.388
   Hou T, 2015, ANAL CHEM, V87, P11368, DOI 10.1021/acs.analchem.5b02790
   Hsieh K, 2010, LANGMUIR, V26, P10392, DOI 10.1021/la100227s
   HSU SM, 1981, J HISTOCHEM CYTOCHEM, V29, P577, DOI 10.1177/29.4.6166661
   Hu CJ, 2012, ONCOL REP, V28, P1815, DOI 10.3892/or.2012.1987
   Jiang JJ, 2018, BIOSENS BIOELECTRON, V114, P37, DOI 10.1016/j.bios.2018.04.035
   Kong RM, 2014, BIOSENS BIOELECTRON, V54, P442, DOI 10.1016/j.bios.2013.11.041
   Lin CY, 2018, BIOSENS BIOELECTRON, V117, P474, DOI 10.1016/j.bios.2018.06.056
   Lin LG, 2011, BIOSENS BIOELECTRON, V28, P277, DOI 10.1016/j.bios.2011.07.032
   Liu SF, 2015, BIOSENS BIOELECTRON, V63, P99, DOI 10.1016/j.bios.2014.07.023
   Liu YH, 2018, J ELECTROANAL CHEM, V827, P27, DOI 10.1016/j.jelechem.2018.09.001
   Liu YH, 2013, ANAL CHEM, V85, P273, DOI 10.1021/ac303397f
   Lynch TJ, 2004, NEW ENGL J MED, V350, P2129, DOI 10.1056/NEJMoa040938
   Mitsis PG, 1999, NUCLEIC ACIDS RES, V27, P3057, DOI 10.1093/nar/27.15.3057
   NERURKAR LS, 1987, J CLIN MICROBIOL, V25, P128, DOI 10.1128/JCM.25.1.128-132.1987
   Paez JG, 2004, SCIENCE, V304, P1497, DOI 10.1126/science.1099314
   Perkins TT, 2003, SCIENCE, V301, P1914, DOI 10.1126/science.1088047
   Qian Y, 2018, SENSOR ACTUAT B-CHEM, V254, P483, DOI 10.1016/j.snb.2017.07.112
   Qin L, 2011, CHINESE MED J-PEKING, V124, P887, DOI 10.3760/cma.j.issn.0366-6999.2011.06.015
   Shigematsu H, 2005, JNCI-J NATL CANCER I, V97, P339, DOI 10.1093/jnci/dji055
   Wang K, 2011, BIOSENS BIOELECTRON, V26, P2870, DOI 10.1016/j.bios.2010.11.030
   Xiong EH, 2017, BIOSENS BIOELECTRON, V87, P732, DOI 10.1016/j.bios.2016.09.036
   Xu XW, 2016, BIOSENS BIOELECTRON, V80, P411, DOI 10.1016/j.bios.2016.02.009
   You H, 2018, BIOSENS BIOELECTRON, V117, P706, DOI 10.1016/j.bios.2018.06.011
   Zhang XL, 2018, ANAL CHEM, V90, P9538, DOI 10.1021/acs.analchem.8b02251
NR 32
TC 3
Z9 3
U1 3
U2 27
PU ELSEVIER SCIENCE SA
PI LAUSANNE
PA PO BOX 564, 1001 LAUSANNE, SWITZERLAND
SN 1572-6657
EI 1873-2569
J9 J ELECTROANAL CHEM
JI J. Electroanal. Chem.
PD NOV 15
PY 2019
VL 853
AR 113555
DI 10.1016/j.jelechem.2019.113555
PG 6
WC Chemistry, Analytical; Electrochemistry
WE Science Citation Index Expanded (SCI-EXPANDED)
SC Chemistry; Electrochemistry
GA JX7KQ
UT WOS:000503910000002
DA 2023-06-30
ER

PT J
AU Jeong, H
   Yoo, J
   Park, S
   Lu, J
   Park, S
   Lee, J
AF Jeong, Hongin
   Yoo, Jhongryul
   Park, Seokyung
   Lu, Jiling
   Park, Sungho
   Lee, Jeseung
TI Non-Enzymatic Glucose Biosensor Based on Highly Pure TiO2 Nanoparticles
SO BIOSENSORS-BASEL
LA English
DT Article
DE titanium dioxide; nanoparticle; deposition; glucose; biosensor
ID REDUCED GRAPHENE OXIDE; NANOCOMPOSITES; ELECTRODE; SENSORS;
   NANOMATERIALS; PERFORMANCE; PLATFORM
AB This study proposes a non-enzymatic glucose sensor fabricated by synthesizing high-purity TiO2 nanoparticles in thermal plasma and depositing it directly on a substrate and then depositing chitosan-polypyrrole (CS-PPy) conductive polymer films by electrochemical method. The structural properties of the deposited TiO2 nanoparticles were analyzed by X-ray diffraction (XRD) and dynamic light scattering (DLS) system. The chemical composition and structural properties of the TiO2 nanoparticle layer and the conductive polymer films were confirmed by X-ray photoelectron spectroscopy (XPS) spectra and scanning electron microscope (SEM). The glucose detection characteristics of the fabricated biosensor were determined by cyclic voltammetry (CV). CS-PPy/TiO2 biosensor showed high sensitivity of 302.0 mu A mM(-1) cm(-2) (R-2 = 0.9957) and low detection limit of 6.7 mu M. The easily manufactured CS-PPy/TiO2 biosensor showed excellent selectivity and reactivity.
C1 [Jeong, Hongin; Yoo, Jhongryul; Park, Sungho] Daejin Univ, Dept Life Sci & Chem, 1007 Hoguk Rd, Pocheon Si 11159, South Korea.
   [Park, Seokyung; Lu, Jiling; Lee, Jeseung] Kyung Hee Univ, Dept Chem, 26 Kyungheedae Ro, Seoul 02447, South Korea.
   [Park, Seokyung; Lu, Jiling; Lee, Jeseung] Kyung Hee Univ, Res Inst Basic Sci, 26 Kyungheedae Ro, Seoul 02447, South Korea.
C3 Daejin University; Kyung Hee University; Kyung Hee University
RP Park, S (通讯作者)，Daejin Univ, Dept Life Sci & Chem, 1007 Hoguk Rd, Pocheon Si 11159, South Korea.; Lee, J (通讯作者)，Kyung Hee Univ, Dept Chem, 26 Kyungheedae Ro, Seoul 02447, South Korea.; Lee, J (通讯作者)，Kyung Hee Univ, Res Inst Basic Sci, 26 Kyungheedae Ro, Seoul 02447, South Korea.
EM wjdghddlsdl1@naver.com; whdfuf1345@naver.com; tjrud1015@naver.com;
   lujiling@naver.com; shopark@daejin.ac.kr; leejs70@khu.ac.kr
OI Lee, Je Seung/0000-0002-5033-7109
FU National Research Foundation of Korea (NRF) [2018R1D1A1B07040898,
   2018R1D1A1B07050522]
FX This research was funded by National Research Foundation of Korea (NRF),
   grant number: 2018R1D1A1B07040898 and 2018R1D1A1B07050522.
CR Al-Mokaram AMAAA, 2017, NANOMATERIALS-BASEL, V7, DOI 10.3390/nano7060129
   Bai J, 2014, CHEM REV, V114, P10131, DOI 10.1021/cr400625j
   Bao SJ, 2008, ADV FUNCT MATER, V18, P591, DOI 10.1002/adfm.200700728
   Chen JS, 2012, ELECTROCHEM COMMUN, V20, P75, DOI 10.1016/j.elecom.2012.01.032
   Chen YX, 2014, MAT SCI ENG C-MATER, V35, P420, DOI 10.1016/j.msec.2013.11.030
   CLARK LC, 1962, ANN NY ACAD SCI, V102, P29, DOI 10.1111/j.1749-6632.1962.tb13623.x
   Ghiaci M, 2016, J TAIWAN INST CHEM E, V63, P39, DOI 10.1016/j.jtice.2016.03.013
   GORTON L, 1995, ELECTROANAL, V7, P23, DOI 10.1002/elan.1140070104
   Guo MQ, 2012, ELECTROCHIM ACTA, V63, P1, DOI 10.1016/j.electacta.2011.11.114
   He MQ, 2014, EXPRESS POLYM LETT, V8, P850, DOI 10.3144/expresspolymlett.2014.86
   HELLER A, 1992, J PHYS CHEM-US, V96, P3579, DOI 10.1021/j100188a007
   Hou CT, 2012, ANALYST, V137, P5803, DOI 10.1039/c2an35954e
   Hovancova J, 2017, J SOLID STATE ELECTR, V21, P2147, DOI 10.1007/s10008-017-3544-0
   Hwang DW, 2018, ANAL CHIM ACTA, V1033, P1, DOI 10.1016/j.aca.2018.05.051
   Jeong H, 2020, VACUUM, V179, DOI 10.1016/j.vacuum.2020.109556
   Krikstopaitis K, 2004, ELECTROCHEM COMMUN, V6, P331, DOI 10.1016/j.elecom.2004.01.011
   Lang XY, 2013, NAT COMMUN, V4, DOI 10.1038/ncomms3169
   Li RY, 2015, SENSOR ACTUAT B-CHEM, V208, P421, DOI 10.1016/j.snb.2014.11.004
   Masoomi-Godarzi S, 2014, J ELECTROCHEM SOC, V161, pB19, DOI 10.1149/2.057401jes
   Mu Y, 2011, BIOSENS BIOELECTRON, V26, P2948, DOI 10.1016/j.bios.2010.11.042
   Niu XH, 2016, RSC ADV, V6, P84893, DOI 10.1039/c6ra12506a
   Sabu C, 2019, BIOSENS BIOELECTRON, V141, DOI 10.1016/j.bios.2019.03.034
   Shen CC, 2015, SENSOR ACTUAT B-CHEM, V209, P695, DOI 10.1016/j.snb.2014.12.044
   Si P, 2013, RSC ADV, V3, P3487, DOI 10.1039/c2ra22360k
   Si P, 2011, ACS NANO, V5, P7617, DOI 10.1021/nn202714c
   Thanh TD, 2016, BIOSENS BIOELECTRON, V81, P259, DOI 10.1016/j.bios.2016.02.070
   Tsai TW, 2009, ANAL CHEM, V81, P7917, DOI 10.1021/ac900650r
   UPDIKE SJ, 1967, NATURE, V214, P986, DOI 10.1038/214986a0
   Wang J, 2008, CHEM REV, V108, P814, DOI 10.1021/cr068123a
   Wang L, 2012, INT J ELECTROCHEM SC, V7, P12587
   Yang Q, 2015, ACS APPL MATER INTER, V7, P12719, DOI 10.1021/acsami.5b03401
   Yang Y, 2016, J ELECTROANAL CHEM, V775, P163, DOI 10.1016/j.jelechem.2016.04.041
   Ye YX, 2014, PHYS CHEM CHEM PHYS, V16, P8801, DOI 10.1039/c4cp00554f
   Zhou DL, 2014, ELECTROCHIM ACTA, V115, P103, DOI 10.1016/j.electacta.2013.10.151
   Zhu H, 2016, J MATER CHEM B, V4, P7333, DOI 10.1039/c6tb02037b
NR 35
TC 16
Z9 16
U1 8
U2 41
PU MDPI
PI BASEL
PA ST ALBAN-ANLAGE 66, CH-4052 BASEL, SWITZERLAND
EI 2079-6374
J9 BIOSENSORS-BASEL
JI Biosensors-Basel
PD MAY
PY 2021
VL 11
IS 5
AR 149
DI 10.3390/bios11050149
PG 10
WC Chemistry, Analytical; Nanoscience & Nanotechnology; Instruments &
   Instrumentation
WE Science Citation Index Expanded (SCI-EXPANDED)
SC Chemistry; Science & Technology - Other Topics; Instruments &
   Instrumentation
GA SG6QJ
UT WOS:000653566100001
PM 34064591
OA gold, Green Published
DA 2023-06-30
ER

PT J
AU Claussen, JC
   Artiles, MS
   McLamore, ES
   Mohanty, S
   Shi, J
   Rickus, JL
   Fisher, TS
   Porterfield, DM
AF Claussen, Jonathan C.
   Artiles, Mayra S.
   McLamore, Eric S.
   Mohanty, Subhashree
   Shi, Jin
   Rickus, Jenna L.
   Fisher, Timothy S.
   Porterfield, D. Marshall
TI Electrochemical glutamate biosensing with nanocube and nanosphere
   augmented single-walled carbon nanotube networks: a comparative study
SO JOURNAL OF MATERIALS CHEMISTRY
LA English
DT Article
ID NANOELECTRODE ARRAYS; GLUCOSE BIOSENSORS; GLASSY-CARBON; NANOPARTICLES;
   PLATINUM; ELECTRODES; BIOFUNCTIONALIZATION; FABRICATION; PROTEINS;
   DENSITY
AB We describe two hybrid nanomaterial biosensor platforms, based on networks of single-walled carbon nanotubes (SWCNTs) enhanced with Pd nanocubes and Pt nanospheres and grown in situ from a porous anodic alumina (PAA) template. These nanocube and nanosphere SWCNT networks are converted into glutamate biosensors by immobilizing the enzyme glutamate oxidase (cross-linked with gluteraldehyde) onto the electrode surface. The Pt nanosphere/SWCNT biosensor outperformed the Pd nanocube/SWCNT biosensor and previously reported similar nanomaterial-based biosensors by amperometrically monitoring glutamate concentrations with a wide linear sensing range (50 nM to 1.6 mM) and a small detection limit (4.6 nM, 3 sigma). These results combined with the biosensor fabrication scheme (in situ growth of SWCNTs, electrodeposition of metal nanoparticles, and facile enzyme immobilization protocol) create a biosensor that can potentially be scaled for integration into a wide range of applications including the treatment of neurological disorders.
C1 [Claussen, Jonathan C.; Artiles, Mayra S.; McLamore, Eric S.; Mohanty, Subhashree; Shi, Jin; Rickus, Jenna L.; Fisher, Timothy S.; Porterfield, D. Marshall] Purdue Univ, Birck Nanotechnol Ctr, W Lafayette, IN 47907 USA.
   [Claussen, Jonathan C.; Artiles, Mayra S.; McLamore, Eric S.; Mohanty, Subhashree; Shi, Jin; Rickus, Jenna L.; Fisher, Timothy S.; Porterfield, D. Marshall] Purdue Univ, Bindley Biosci Ctr, W Lafayette, IN 47907 USA.
   [Claussen, Jonathan C.; McLamore, Eric S.; Rickus, Jenna L.; Porterfield, D. Marshall] Purdue Univ, Dept Agr & Biol Engn, W Lafayette, IN 47907 USA.
   [Artiles, Mayra S.; Fisher, Timothy S.] Purdue Univ, Sch Mech Engn, W Lafayette, IN 47907 USA.
   [Mohanty, Subhashree; Shi, Jin; Rickus, Jenna L.; Porterfield, D. Marshall] Purdue Univ, Weldon Sch Biomed Engn, W Lafayette, IN 47907 USA.
C3 Purdue University System; Purdue University; Purdue University West
   Lafayette Campus; Purdue University System; Purdue University; Purdue
   University West Lafayette Campus; Purdue University System; Purdue
   University; Purdue University West Lafayette Campus; Purdue University
   System; Purdue University; Purdue University West Lafayette Campus;
   Purdue University System; Purdue University; Purdue University West
   Lafayette Campus
RP Porterfield, DM (通讯作者)，Purdue Univ, Birck Nanotechnol Ctr, W Lafayette, IN 47907 USA.
EM porterf@purdue.edu
RI Shi, Jin/C-1389-2013; Fisher, Timothy S/D-8517-2011; McLamore,
   Eric/H-3441-2011; Claussen, Jonathan/D-8968-2011; Artiles, Mayra
   S./AAO-3148-2020; porterfield, D. Marshall/ABE-7441-2021; ,
   Jenna/ABI-4302-2020; Claussen, Jonathan C/N-5559-2018; Claussen,
   Jonathan/L-1161-2019
OI Shi, Jin/0000-0002-2298-6929; Fisher, Timothy S/0000-0002-8909-313X;
   McLamore, Eric/0000-0002-1662-7372; Claussen,
   Jonathan/0000-0001-7065-1077; Artiles, Mayra S./0000-0001-7604-0410;
   porterfield, D. Marshall/0000-0003-3339-4766; Claussen,
   Jonathan/0000-0001-7065-1077; Rickus, Jenna/0000-0002-6325-330X
FU Office of Naval Research; National Science Foundation; Purdue Research
   Foundation
FX The authors would like to gratefully acknowledge assistance from the
   Purdue Nanoscale Transport Research Group of the Birck Nanotechnology
   Center and the Purdue Physiological Sensing Facility of the Bindley
   Bioscience Center. We graciously recognize funding support from the
   Office of Naval Research, National Science Foundation, and the Purdue
   Research Foundation Trask Fund. A special thanks is also extended to
   Michel Schweinsberg for assistance in schematic diagram illustrations.
CR Alivisatos P, 2004, NAT BIOTECHNOL, V22, P47, DOI 10.1038/nbt927
   Arrigan DWM, 2004, ANALYST, V129, P1157, DOI 10.1039/b415395m
   Balasubramanian K, 2008, J MATER CHEM, V18, P3071, DOI 10.1039/b718262g
   Bard A. J., 2001, ELECTROCHEMICAL METH
   Boo H, 2006, ANAL CHEM, V78, P617, DOI 10.1021/ac0508595
   Castillo J, 2005, BIOSENS BIOELECTRON, V20, P2116, DOI 10.1016/j.bios.2004.09.013
   Chen D, 2007, J PHYS CHEM C, V111, P2351, DOI 10.1021/jp065099w
   Chen RJ, 2003, P NATL ACAD SCI USA, V100, P4984, DOI 10.1073/pnas.0837064100
   Claussen JC, 2011, ACS APPL MATER INTER, V3, P1765, DOI 10.1021/am200299h
   Claussen Jonathan C, 2010, J Diabetes Sci Technol, V4, P312
   Claussen JC, 2009, ACS NANO, V3, P37, DOI 10.1021/nn800682m
   Compton RG, 2008, CHEM PHYS LETT, V459, P1, DOI 10.1016/j.cplett.2008.03.095
   Cosnier S, 2003, ANAL BIOANAL CHEM, V377, P507, DOI 10.1007/s00216-003-2131-7
   Dawson LA, 1997, J CHROMATOGR B, V694, P455, DOI 10.1016/S0378-4347(97)00146-1
   Day BK, 2006, J NEUROCHEM, V96, P1626, DOI 10.1111/j.1471-4159.2006.03673.x
   Fan YW, 2005, NAT MATER, V4, P906, DOI 10.1038/nmat1516
   Feigel IM, 2011, J MATER CHEM, V21, P8940, DOI 10.1039/c1jm10521c
   Ferreira M, 2004, BIOSENS BIOELECTRON, V19, P1611, DOI 10.1016/j.bios.2003.12.025
   Franklin AD, 2008, APPL PHYS LETT, V92, DOI 10.1063/1.2831002
   Gooding JJ, 2003, J AM CHEM SOC, V125, P9006, DOI 10.1021/ja035722f
   GUNDUZ T, 1988, ANALYST, V113, P715, DOI 10.1039/an9881300715
   Guo DJ, 2004, J ELECTROANAL CHEM, V573, P197, DOI 10.1016/j.jelechem.2004.07.006
   Holden C, 2003, SCIENCE, V300, P1866, DOI 10.1126/science.300.5627.1866
   Huang XJ, 2007, J PHYS CHEM C, V111, P1200, DOI 10.1021/jp065747b
   Karyakin AA, 2000, ANAL CHEM, V72, P1720, DOI 10.1021/ac990801o
   Katz E, 2004, CHEMPHYSCHEM, V5, P1085, DOI 10.1002/cphc.200400193
   Kim SS, 2010, J PHYS CHEM C, V114, P9596, DOI 10.1021/jp912092n
   Li J, 2002, J PHYS CHEM B, V106, P9299, DOI 10.1021/jp021201n
   Lin YH, 2004, NANO LETT, V4, P191, DOI 10.1021/nl0347233
   Liu ZL, 2002, LANGMUIR, V18, P4054, DOI 10.1021/la0116903
   Lord H, 2009, J MATER CHEM, V19, P3127, DOI 10.1039/b814569e
   Lordi V, 2001, CHEM MATER, V13, P733, DOI 10.1021/cm000210a
   Lu J, 2008, ACS NANO, V2, P1825, DOI 10.1021/nn800244k
   Maalouf R, 2007, BIOSENS BIOELECTRON, V22, P2682, DOI 10.1016/j.bios.2006.11.003
   Malarkey EB, 2009, NANO LETT, V9, P264, DOI 10.1021/nl802855c
   Maschmann MR, 2006, NANO LETT, V6, P2712, DOI 10.1021/nl061652+
   Meng L, 2009, BIOSENS BIOELECTRON, V24, P1751, DOI 10.1016/j.bios.2008.09.001
   Moore RR, 2004, ANAL CHEM, V76, P2677, DOI 10.1021/ac040017q
   Narayanan R, 2004, NANO LETT, V4, P1343, DOI 10.1021/nl0495256
   Narayanan R, 2005, J PHYS CHEM B, V109, P12663, DOI 10.1021/jp051066p
   Nedergaard M, 2002, NAT REV NEUROSCI, V3, P748, DOI 10.1038/nrn916
   O'Neill RD, 2004, BIOSENS BIOELECTRON, V19, P1521, DOI 10.1016/j.bios.2003.12.004
   Soleymani L, 2009, NAT NANOTECHNOL, V4, P844, DOI [10.1038/nnano.2009.276, 10.1038/NNANO.2009.276]
   Squires TM, 2008, NAT BIOTECHNOL, V26, P417, DOI 10.1038/nbt1388
   Tang LH, 2007, TALANTA, V73, P438, DOI 10.1016/j.talanta.2007.04.008
   Walikonis RS, 2000, J NEUROSCI, V20, P4069
   Wang J, 2006, BIOSENS BIOELECTRON, V21, P1887, DOI 10.1016/j.bios.2005.10.027
   Wang J, 2005, ANALYST, V130, P421, DOI 10.1039/b414248a
   Wang J, 2004, J AM CHEM SOC, V126, P3010, DOI 10.1021/ja031723w
   Wang WU, 2005, P NATL ACAD SCI USA, V102, P3208, DOI 10.1073/pnas.0406368102
   Wink T, 1997, ANALYST, V122, pR43, DOI 10.1039/a606964i
   Yong KT, 2009, J MATER CHEM, V19, P4655, DOI 10.1039/b817667c
   Zhang M, 2006, ELECTROCHIM ACTA, V51, P4528, DOI 10.1016/j.electacta.2006.01.010
   Zuber B, 2005, P NATL ACAD SCI USA, V102, P19192, DOI 10.1073/pnas.0509527102
NR 54
TC 52
Z9 52
U1 0
U2 53
PU ROYAL SOC CHEMISTRY
PI CAMBRIDGE
PA THOMAS GRAHAM HOUSE, SCIENCE PARK, MILTON RD, CAMBRIDGE CB4 0WF, CAMBS,
   ENGLAND
SN 0959-9428
EI 1364-5501
J9 J MATER CHEM
JI J. Mater. Chem.
PY 2011
VL 21
IS 30
BP 11224
EP 11231
DI 10.1039/c1jm11561h
PG 8
WC Chemistry, Physical; Materials Science, Multidisciplinary
WE Science Citation Index Expanded (SCI-EXPANDED)
SC Chemistry; Materials Science
GA 795KZ
UT WOS:000292974400026
DA 2023-06-30
ER

PT J
AU Xu, BZ
   Zhu, MS
   Zhang, WC
   Zhen, X
   Pei, ZX
   Xue, Q
   Zhi, CY
   Shi, P
AF Xu, Bingzhe
   Zhu, Minshen
   Zhang, Wencong
   Zhen, Xu
   Pei, Zengxia
   Xue, Qi
   Zhi, Chunyi
   Shi, Peng
TI Ultrathin MXene-Micropattern-Based Field-Effect Transistor for Probing
   Neural Activity
SO ADVANCED MATERIALS
LA English
DT Article
ID SELECTIVE DETECTION; ELECTROCHEMICAL SENSOR; ASCORBIC-ACID; TI3C2 MXENE;
   GRAPHENE; DOPAMINE; LI; ANODE; HEMOGLOBIN; BIOSENSOR
AB A field-effect transistor (FET) based on ultrathin Ti3C2-MXene micropatterns is developed and utilized as a highly sensitive biosensor. The device is produced with the microcontact printing technique, making use of its unique advantages for easy fabrication. Using the MXene-FET device, label-free probing of small molecules in typical biological environments and fast detection of action potentials in primary neurons is demonstrated.
C1 [Xu, Bingzhe; Zhang, Wencong; Zhen, Xu; Shi, Peng] City Univ Hong Kong, Dept Mech & Biomed Engn, 83 Tat Chee Ave, Kowloon 999077, Hong Kong, Peoples R China.
   [Zhu, Minshen; Pei, Zengxia; Xue, Qi; Zhi, Chunyi] City Univ Hong Kong, Dept Phys & Mat Sci, 83 Tat Chee Ave, Kowloon 999077, Hong Kong, Peoples R China.
   [Shi, Peng] City Univ Hong Kong, Shenzhen Res Inst, Shenzhen 518057, Peoples R China.
C3 City University of Hong Kong; City University of Hong Kong; City
   University of Hong Kong; Shenzhen Research Institute, City University of
   Hong Kong
RP Shi, P (通讯作者)，City Univ Hong Kong, Dept Mech & Biomed Engn, 83 Tat Chee Ave, Kowloon 999077, Hong Kong, Peoples R China.; Zhi, CY (通讯作者)，City Univ Hong Kong, Dept Phys & Mat Sci, 83 Tat Chee Ave, Kowloon 999077, Hong Kong, Peoples R China.; Shi, P (通讯作者)，City Univ Hong Kong, Shenzhen Res Inst, Shenzhen 518057, Peoples R China.
EM cy.zhi@cityu.edu.hk; pengshi@cityu.edu.hk
RI Zhu, Minshen/AAK-7190-2021; Shi, Peng/J-6507-2013; Pei,
   Zengxia/ABD-5744-2021; Zhu, Minshen/K-2727-2019; Xue, Qi/Y-1300-2019;
   ZHI, Chunyi/Y-2872-2019
OI Pei, Zengxia/0000-0002-3202-7879; Zhu, Minshen/0000-0001-5883-4962; ZHI,
   Chunyi/0000-0001-6766-5953; SHI, Peng/0000-0003-0629-4161
FU National Natural Science Foundation of China [NSFC81201164]; Early
   Career Scheme from RGC Hong Kong [ECS125012]; General Research Fund from
   RGC Hong Kong [GRF11211314, GRF11218015]; Innovation and Technology
   Commission of Hong Kong [ITS/376/13]; City University of Hong Kong
   [ARG9667120]
FX B.X. and M.Z. contributed equally to this work. This work was supported
   by the National Natural Science Foundation of China (NSFC81201164),
   Early Career Scheme from RGC Hong Kong (ECS125012), General Research
   Fund from RGC Hong Kong (GRF11211314, GRF11218015), Innovation and
   Technology Commission of Hong Kong (ITS/376/13), and grants from the
   City University of Hong Kong (ARG9667120).
CR Artiles MS, 2011, ADV DRUG DELIVER REV, V63, P1352, DOI 10.1016/j.addr.2011.07.005
   Cui W, 2014, ACS NANO, V8, P9511, DOI 10.1021/nn503755c
   Cui Y, 2001, SCIENCE, V293, P1289, DOI 10.1126/science.1062711
   Dankerl M, 2010, ADV FUNCT MATER, V20, P3117, DOI 10.1002/adfm.201000724
   Dong XC, 2010, ADV MATER, V22, P1649, DOI 10.1002/adma.200903645
   Er DQ, 2014, ACS APPL MATER INTER, V6, P11173, DOI 10.1021/am501144q
   Javey A, 2003, NATURE, V424, P654, DOI 10.1038/nature01797
   Kaech S, 2006, NAT PROTOC, V1, P2406, DOI 10.1038/nprot.2006.356
   Khatayevich D, 2014, SMALL, V10, P1505, DOI 10.1002/smll.201302188
   Kim YD, 2010, LASER MED SCI, V25, P25, DOI 10.1007/s10103-008-0585-8
   Lauhon LJ, 2002, NATURE, V420, P57, DOI 10.1038/nature01141
   Lei JC, 2015, FRONT PHYS-BEIJING, V10, P276, DOI 10.1007/s11467-015-0493-x
   Liang X, 2015, ANGEW CHEM INT EDIT, V54, P3907, DOI 10.1002/anie.201410174
   Ling Z, 2014, P NATL ACAD SCI USA, V111, P16676, DOI 10.1073/pnas.1414215111
   Liu H, 2015, SENSOR ACTUAT B-CHEM, V218, P60, DOI 10.1016/j.snb.2015.04.090
   Liu SQ, 2012, SENSOR ACTUAT B-CHEM, V173, P497, DOI 10.1016/j.snb.2012.07.052
   Liu Z, 2013, NAT NANOTECHNOL, V8, P119, DOI [10.1038/nnano.2012.256, 10.1038/NNANO.2012.256]
   Lukatskaya MR, 2013, SCIENCE, V341, P1502, DOI 10.1126/science.1241488
   Mao S, 2010, ADV MATER, V22, P3521, DOI 10.1002/adma.201000520
   Mashtalir O, 2014, J MATER CHEM A, V2, P14334, DOI 10.1039/c4ta02638a
   Meric I, 2008, NAT NANOTECHNOL, V3, P654, DOI 10.1038/nnano.2008.268
   Misewich JA, 2003, SCIENCE, V300, P783, DOI 10.1126/science.1081294
   Naguib M, 2015, ACCOUNTS CHEM RES, V48, P128, DOI 10.1021/ar500346b
   Naguib M, 2014, ADV MATER, V26, P992, DOI 10.1002/adma.201304138
   Naguib M, 2013, J AM CHEM SOC, V135, P15966, DOI 10.1021/ja405735d
   Naguib M, 2012, ELECTROCHEM COMMUN, V16, P61, DOI 10.1016/j.elecom.2012.01.002
   Naguib M, 2012, ACS NANO, V6, P1322, DOI 10.1021/nn204153h
   Naguib M, 2011, ADV MATER, V23, P4248, DOI 10.1002/adma.201102306
   RYAN TA, 1995, NEURON, V14, P983, DOI 10.1016/0896-6273(95)90336-4
   Salamone JD, 2012, NEURON, V76, P470, DOI 10.1016/j.neuron.2012.10.021
   Sarkar D, 2014, ACS NANO, V8, P3992, DOI 10.1021/nn5009148
   Sheng ZH, 2012, BIOSENS BIOELECTRON, V34, P125, DOI 10.1016/j.bios.2012.01.030
   Sun DD, 2014, ELECTROCHEM COMMUN, V47, P80, DOI 10.1016/j.elecom.2014.07.026
   Tang Q, 2012, J AM CHEM SOC, V134, P16909, DOI 10.1021/ja308463r
   Usiello A, 2000, NATURE, V408, P199, DOI 10.1038/35041572
   Wang F, 2015, BIOSENS BIOELECTRON, V74, P1022, DOI 10.1016/j.bios.2015.08.004
   Wang Y, 2009, ELECTROCHEM COMMUN, V11, P889, DOI 10.1016/j.elecom.2009.02.013
   Wise RA, 2004, NAT REV NEUROSCI, V5, P483, DOI 10.1038/nrn1406
   Xie Y, 2014, ACS NANO, V8, P9606, DOI 10.1021/nn503921j
   Xie Y, 2014, J AM CHEM SOC, V136, P6385, DOI 10.1021/ja501520b
   Xu GY, 2014, NAT COMMUN, V5, DOI 10.1038/ncomms5866
   Yu XF, 2015, ACS APPL MATER INTER, V7, P13707, DOI 10.1021/acsami.5b03737
   Zhao MQ, 2015, ADV MATER, V27, P339, DOI 10.1002/adma.201404140
   Zhu CZ, 2010, ACS NANO, V4, P2429, DOI 10.1021/nn1002387
NR 44
TC 407
Z9 415
U1 60
U2 989
PU WILEY-V C H VERLAG GMBH
PI WEINHEIM
PA POSTFACH 101161, 69451 WEINHEIM, GERMANY
SN 0935-9648
EI 1521-4095
J9 ADV MATER
JI Adv. Mater.
PD MAY 4
PY 2016
VL 28
IS 17
BP 3333
EP 3339
DI 10.1002/adma.201504657
PG 7
WC Chemistry, Multidisciplinary; Chemistry, Physical; Nanoscience &
   Nanotechnology; Materials Science, Multidisciplinary; Physics, Applied;
   Physics, Condensed Matter
WE Science Citation Index Expanded (SCI-EXPANDED)
SC Chemistry; Science & Technology - Other Topics; Materials Science;
   Physics
GA DK6TV
UT WOS:000375059200010
PM 26924616
HC Y
HP N
DA 2023-06-30
ER

PT J
AU Trzebinski, J
   Moniz, ARB
   Sharma, S
   Burugapalli, K
   Moussy, F
   Cass, AEG
AF Trzebinski, Jakub
   Moniz, Anna Radomska-Botelho
   Sharma, Sanjiv
   Burugapalli, Krishna
   Moussy, Francis
   Cass, Anthony E. G.
TI Hydrogel Membrane Improves Batch-to-Batch Reproducibility of an
   Enzymatic Glucose Biosensor
SO ELECTROANALYSIS
LA English
DT Article
DE Glucose biosensor; SECM; Hydrogel; Permselective membrane
ID SCANNING ELECTROCHEMICAL MICROSCOPY; IMPLANTABLE BIOSENSOR; IN-VITRO;
   SENSORS; PERFORMANCE; SCAFFOLD
AB A permselective membrane is a critical component that defines the linear detection limits, the sensitivity, and thus the ultimate efficacy of an enzymatic biosensor. Although membranes like epoxy-polyurethane (epoxy-PU) and Nafion are widely used and provide the desired glucose detection limits of 2 to 30 mM, both the within batch and batch-to-batch variability of sensors that use these materials is a concern. The hypothesis for this study was that a crosslinked hydrogel would have a sufficiently uniform porosity and hydrophilicity to address the variability in sensor sensitivity. The hydrogel was prepared by crosslinking di-hydroxyethyl methacrylate, hydroxyethyl methacrylate and N-vinyl pyrrolidone with 2.5 mol% ethylene glycol dimethacrylate using water soluble initiators ammonium persulfate and sodium metabisulfite under a nitrogen atmosphere. The hydrogel was applied to the sensor by dip coating during polymerisation. Electrochemical measurements revealed that the response characteristics of sensors coated with this membrane are highly consistent. Scanning electrochemical microscopy (SECM) was used to spatially resolve glucose diffusion through the membrane by measuring the consequent H2O2 release and compared with an epoxy-PU membrane. Hydrogen peroxide measurements using SECM revealed that the epoxy-PU membranes had uneven lateral diffusion profiles compared to the uniform profile of the hydrogel membranes. The uneven diffusion profiles of epoxy-PU membranes are attributed to a fabrication method that results in uneven membrane properties, while the uniform diffusion profiles of the hydrogel membranes are primarily dictated by their uniform pore size.
C1 [Trzebinski, Jakub; Moniz, Anna Radomska-Botelho; Sharma, Sanjiv; Cass, Anthony E. G.] Univ London Imperial Coll Sci Technol & Med, Dept Chem, London SW7 2AZ, England.
   [Trzebinski, Jakub; Moniz, Anna Radomska-Botelho; Sharma, Sanjiv; Cass, Anthony E. G.] Univ London Imperial Coll Sci Technol & Med, Inst Biomed Engn, London SW7 2AZ, England.
   [Trzebinski, Jakub; Burugapalli, Krishna; Moussy, Francis] Brunel Univ, Brunel Inst Bioengn, Uxbridge UB8 3PH, West London, England.
C3 Imperial College London; Imperial College London; Brunel University
RP Trzebinski, J (通讯作者)，Univ London Imperial Coll Sci Technol & Med, Dept Chem, S Kensington Campus,Exhibit Rd, London SW7 2AZ, England.
EM jtrzebin@imperial.ac.uk
RI Sharma, Sanjiv/L-9623-2013; Sharma, Sanjiv/AAC-7216-2019; Burugapalli,
   Krishna/A-7673-2008
OI Sharma, Sanjiv/0000-0003-3828-737X; Sharma, Sanjiv/0000-0003-3828-737X;
   Sharma, Sanjeev Kumar/0000-0002-3273-0708; Burugapalli,
   Krishna/0000-0002-9898-0902
CR BRZEZINSKI GMS, 2005, FIBRES TEXT EAST EUR, V13, P54
   Fernandez JL, 2005, J PHYS CHEM B, V109, P9532, DOI 10.1021/jp050340c
   Jeong RA, 2003, BIOSENS BIOELECTRON, V19, P313, DOI 10.1016/S0956-5663(03)00219-7
   Ju YM, 2010, J BIOMED MATER RES A, V93A, P200, DOI 10.1002/jbm.a.32512
   Ju YM, 2010, J BIOMED MATER RES A, V92A, P650, DOI 10.1002/jbm.a.32400
   Koschwanez HE, 2008, J BIOMED MATER RES A, V87A, P792, DOI 10.1002/jbm.a.31824
   Mercado RC, 1998, BIOSENS BIOELECTRON, V13, P133, DOI 10.1016/S0956-5663(97)00112-7
   Oliver NS, 2009, DIABETIC MED, V26, P197, DOI 10.1111/j.1464-5491.2008.02642.x
   SHAMOON H, 1993, NEW ENGL J MED, V329, P977, DOI 10.1056/nejm199309303291401
   Ulbricht M, 2006, POLYMER, V47, P2217, DOI 10.1016/j.polymer.2006.01.084
   Wang J, 2008, TALANTA, V75, P636, DOI 10.1016/j.talanta.2007.10.023
   Ward WK, 2003, BIOSENS BIOELECTRON, V19, P155, DOI 10.1016/S0956-5663(03)00180-5
   Wilhelm T, 1999, FRESEN J ANAL CHEM, V365, P163, DOI 10.1007/s002160051465
   Wisniewski N, 2000, FRESEN J ANAL CHEM, V366, P611, DOI 10.1007/s002160051556
   Wittstock G, 2001, FRESEN J ANAL CHEM, V370, P303, DOI 10.1007/s002160100795
   Yu BZ, 2008, BIOSENS BIOELECTRON, V23, P1278, DOI 10.1016/j.bios.2007.11.010
   Yu BZ, 2007, DIABETES TECHNOL THE, V9, P265, DOI 10.1089/dia.2006.0020
   Yu BZ, 2006, BIOSENS BIOELECTRON, V21, P2275, DOI 10.1016/j.bios.2005.11.002
   Yu BZ, 2005, FRONT BIOSCI-LANDMRK, V10, P512, DOI 10.2741/1547
NR 19
TC 8
Z9 8
U1 3
U2 58
PU WILEY-BLACKWELL
PI MALDEN
PA COMMERCE PLACE, 350 MAIN ST, MALDEN 02148, MA USA
SN 1040-0397
J9 ELECTROANAL
JI Electroanalysis
PD DEC
PY 2011
VL 23
IS 12
BP 2789
EP 2795
DI 10.1002/elan.201100286
PG 7
WC Chemistry, Analytical; Electrochemistry
WE Science Citation Index Expanded (SCI-EXPANDED)
SC Chemistry; Electrochemistry
GA 862AZ
UT WOS:000298063500006
DA 2023-06-30
ER

PT J
AU El-Said, WA
   Choi, JW
AF El-Said, Waleed Ahmed
   Choi, Jeong-Woo
TI Electrochemical Biosensor consisted of conducting polymer layer on gold
   nanodots patterned Indium Tin Oxide electrode for rapid and simultaneous
   determination of purine bases
SO ELECTROCHIMICA ACTA
LA English
DT Article
DE Biosensor; Adenine and Guanine; Differential pulse voltammetry;
   Conducting polymer nanostructures; Human serum
ID SEMICONDUCTOR QUANTUM DOTS; COMPOSITE FILM; CARBON NANOTUBES; METHANOL
   OXIDATION; CHEMICAL SENSORS; GLUCOSE-OXIDASE; ASCORBIC-ACID;
   NANOPARTICLES; GUANINE; ADENINE
AB The present work focused on the development of new simple method for fabrication of conducting poly(4-aminothiophenol) nanostructures layered on gold nanodots patterned indium tin oxide (ITO) electrode based on the self assembly of the monomer. This was followed by electrochemical polymerization of 4-aminothiophenol molecules. In addition, we studied the electrochemical catalytic activity of the modified electrode towards a mixture of two protein bases (Adenine and Guanine). The modified gold nanodots ITO electrode was fabricated based on thermal evaporation of pure gold metal onto ITO surface through polystyrene monolayer. Then, a monolayer of 4-aminothiophenol was self-assembly immobilized onto the gold nanodots array/ITO electrode. This was followed by electrochemical polymerization process based on cyclic voltammetry technique. The electrochemical behavior of the adenine and guanine mixture at the modified electrode was investigated based on differential pulse voltammetry technique. The results indicated that the polymer nanostructures modified gold nanodots/ITO electrode exhibited an excellent electrocatalytic activity towards the oxidation of adenine and guanine with a detection limit of 500 and 250 nM, respectively. Moreover, our finding demonstrated a linear relation between the concentration of both adenine and guanine and their oxidation current peaks (R = 0.9953 and 0.9935, respectively). Finally, the modified electrode was successfully used to detect adenine and guanine in human serum sample. Therefore, we proposed that this biosensor could have high sensitivity for simultaneous determination of adenine and guanine in the related physiology process. (C) 2014 Elsevier Ltd. All rights reserved.
C1 [El-Said, Waleed Ahmed; Choi, Jeong-Woo] Sogang Univ, Interdisciplinary Program Integrated Biotechnol, Seoul 121742, South Korea.
   [El-Said, Waleed Ahmed] Assiut Univ, Fac Sci, Dept Chem, Assiut 71516, Egypt.
   [Choi, Jeong-Woo] Sogang Univ, Dept Chem & Biomol Engn, Seoul 121742, South Korea.
C3 Sogang University; Egyptian Knowledge Bank (EKB); Assiut University;
   Sogang University
RP Choi, JW (通讯作者)，Sogang Univ, Dept Chem & Biomol Engn, 1 Shinsu Dong Mapo Gu, Seoul 121742, South Korea.
EM waleed@sogang.ac.kr; jwchoi@sogang.ac.kr
RI El-Said, Waleed/A-5749-2013; El-Said, Waleed/X-9913-2018
OI El-Said, Waleed/0000-0002-7052-7612; El-Said, Waleed/0000-0002-7052-7612
FU National Research Foundation of Korea (NRF) - Korea government (MSIP)
   [2009-0080860]; National Research Foundation of Korea(NRF) - Ministry of
   Science, ICT & Future Planning(MSIP) [2013K1A4A3055268]; Sogang
   University [SRF-201314003.01]; Misr El-Kheir Foundation (MEK)
FX This work was supported by the National Research Foundation of Korea
   (NRF) grant funded by the Korea government (MSIP) (2009-0080860), by the
   Leading Foreign Research Institute Recruitment Program through the
   National Research Foundation of Korea(NRF) funded by the Ministry of
   Science, ICT & Future Planning(MSIP) (2013K1A4A3055268) and by the
   Sogang University Research Grant of 2013(SRF-201314003.01) and Misr
   El-Kheir Foundation (MEK).
CR Abbaspour A, 2008, ANALYST, V133, P1664, DOI 10.1039/b806920d
   Armistead PM, 2001, ANAL CHEM, V73, P558, DOI 10.1021/ac001286t
   Chaniotakis N, 2008, ANAL CHIM ACTA, V615, P1, DOI 10.1016/j.aca.2008.03.046
   El-Said WA, 2010, ELECTROCHEM COMMUN, V12, P1756, DOI 10.1016/j.elecom.2010.10.015
   El-Said WA, 2010, NANOTECHNOLOGY, V21, DOI 10.1088/0957-4484/21/45/455501
   El-Said WA, 2009, CURR APPL PHYS, V9, pE76, DOI 10.1016/j.cap.2009.03.006
   El-Said WA, 2009, THIN SOLID FILMS, V518, P661, DOI 10.1016/j.tsf.2009.07.062
   Forzani ES, 2004, NANO LETT, V4, P1785, DOI 10.1021/nl049080l
   Frasco MF, 2009, SENSORS-BASEL, V9, P7266, DOI 10.3390/s90907266
   Ge CH, 2007, ANAL CHEM, V79, P1401, DOI 10.1021/ac061740e
   Gill R, 2008, ANGEW CHEM INT EDIT, V47, P7602, DOI 10.1002/anie.200800169
   Gole A, 2000, CHEM MATER, V12, P1234, DOI 10.1021/cm990439u
   Gopalan AI, 2007, TALANTA, V71, P1774, DOI 10.1016/j.talanta.2006.08.026
   Gopalan AI, 2006, J MOL CATAL A-CHEM, V256, P335, DOI 10.1016/j.molcata.2006.05.027
   Goyal RN, 2007, TALANTA, V71, P1110, DOI 10.1016/j.talanta.2006.06.002
   Hallaj R, 2009, SENSOR ACTUAT B-CHEM, V135, P632, DOI 10.1016/j.snb.2008.09.053
   Huang YX, 2005, BIOSENS BIOELECTRON, V21, P817, DOI 10.1016/j.bios.2005.01.012
   Kumar SS, 2005, J ELECTROANAL CHEM, V578, P95, DOI 10.1016/j.jelechem.2004.12.023
   Li J, 2009, ANAL CHIM ACTA, V649, P196, DOI 10.1016/j.aca.2009.07.030
   Liu F, 2006, CHEM MATER, V18, P4328, DOI 10.1021/cm0606023
   Liu HY, 2008, SENSOR ACTUAT B-CHEM, V128, P414, DOI 10.1016/j.snb.2007.06.028
   Pardo-Yissar V, 2002, ADV MATER, V14, P670, DOI 10.1002/1521-4095(20020503)14:9<670::AID-ADMA670>3.0.CO;2-R
   Salimi A, 2008, BIOSENS BIOELECTRON, V24, P792, DOI 10.1016/j.bios.2008.06.046
   Santhosh P, 2006, J CATAL, V238, P177, DOI 10.1016/j.jcat.2005.12.014
   Shen Q, 2009, J ELECTROANAL CHEM, V632, P149, DOI 10.1016/j.jelechem.2009.04.009
   Sheng QL, 2012, J CHIN CHEM SOC-TAIP, V59, P154, DOI 10.1002/jccs.201100223
   Sun W, 2008, BIOSENS BIOELECTRON, V24, P988, DOI 10.1016/j.bios.2008.07.068
   Tang C, 2009, ANAL CHIM ACTA, V636, P19, DOI 10.1016/j.aca.2009.01.055
   Tian SJ, 2004, CHEM MATER, V16, P4103, DOI 10.1021/cm049211j
   Valden M, 1998, SCIENCE, V281, P1647, DOI 10.1126/science.281.5383.1647
   Wang F, 2009, MICROCHIM ACTA, V165, P1, DOI 10.1007/s00604-009-0136-4
   Wang SH, 2003, CHEM MATER, V15, P2445, DOI [10.1021/cm0217147, 10.1021/cm021747]
   Wang WP, 2008, TALANTA, V74, P1050, DOI 10.1016/j.talanta.2007.06.047
   Wang ZH, 2011, TALANTA, V85, P1672, DOI 10.1016/j.talanta.2011.06.067
   Xiao F, 2008, ELECTROCHIM ACTA, V53, P7781, DOI 10.1016/j.electacta.2008.05.053
   Yin HS, 2010, PROCESS BIOCHEM, V45, P1707, DOI 10.1016/j.procbio.2010.07.004
   Zhang Lei, 2004, Electroanalysis, V16, P1413, DOI 10.1002/elan.200302965
   Zhang LJ, 2003, J PHYS CHEM B, V107, P6748, DOI 10.1021/jp034130g
NR 38
TC 36
Z9 37
U1 2
U2 56
PU PERGAMON-ELSEVIER SCIENCE LTD
PI OXFORD
PA THE BOULEVARD, LANGFORD LANE, KIDLINGTON, OXFORD OX5 1GB, ENGLAND
SN 0013-4686
EI 1873-3859
J9 ELECTROCHIM ACTA
JI Electrochim. Acta
PD MAR 20
PY 2014
VL 123
BP 51
EP 57
DI 10.1016/j.electacta.2013.12.144
PG 7
WC Electrochemistry
WE Science Citation Index Expanded (SCI-EXPANDED)
SC Electrochemistry
GA AF7MI
UT WOS:000334898800007
DA 2023-06-30
ER

PT J
AU Wu, JK
   Lu, YF
   Ren, NN
   Jia, M
   Wang, RN
   Zhang, JL
AF Wu, Jikui
   Lu, Yunfei
   Ren, Ningna
   Jia, Min
   Wang, Ruinan
   Zhang, Junling
TI DNAzyme-Functionalized R-Phycoerythrin as a Cost-Effective and
   Environment-Friendly Fluorescent Biosensor for Aqueous Pb2+ Detection
SO SENSORS
LA English
DT Article
DE DNAzyme; R-phycoerythrin; sensors; Pb2+; fluorescence resonance energy
   transfer
ID METAL-IONS; ELECTROCHEMICAL DETECTION; LEAD; CADMIUM; SENSORS; SAMPLES
AB The sensitive detection of Pb2+ is of significant importance for food safety, environmental monitoring, and human health care. To this end, a novel fluorescent biosensor, DNAzyme-functionalized R-phycoerythrin (DNAzyme-R-PE), was presented for Pb2+ analysis. The biosensor was prepared via the immobilization of Iowa Black((R)) FQ-modified DNAzyme-substrate complex onto the surface of SPDP-functionalized R-PE. The biosensor produced a minimal fluorescence signal in the absence of Pb2+. However, Pb2+ recognition can induce the cleavage of substrate, resulting in a fluorescence restoration of R-PE. The fluorescence changes were used to measure sensitively Pb2+ and the limit of detection was 0.16 nM with a linear range from 0.5-75 nM. Furthermore, the proposed biosensor showed excellent selectivity towards Pb2+ even in the presence of other metal ions interferences and was demonstrated to successfully determine Pb2+ in spiked lake water samples.
C1 [Wu, Jikui; Lu, Yunfei; Ren, Ningna; Jia, Min; Wang, Ruinan] Shanghai Ocean Univ, Lab Qual & Safety Risk Assessment Aquat Prod Shan, Natl R&D Branch Ctr Freshwater Aquat Prod Proc Te, Coll Food Sci & Technol,Minist Agr, Shanghai 201306, Peoples R China.
   [Zhang, Junling] Shanghai Ocean Univ, Natl Demonstrat Ctr Expt Fisheries Sci Educ, Shanghai Engn Res Ctr Aquaculture, Lab Freshwater Aquat Genet Resources,Minist Agr, Shanghai 201306, Peoples R China.
C3 Ministry of Agriculture & Rural Affairs; Shanghai Ocean University;
   Ministry of Agriculture & Rural Affairs; Shanghai Ocean University
RP Wu, JK (通讯作者)，Shanghai Ocean Univ, Lab Qual & Safety Risk Assessment Aquat Prod Shan, Natl R&D Branch Ctr Freshwater Aquat Prod Proc Te, Coll Food Sci & Technol,Minist Agr, Shanghai 201306, Peoples R China.; Zhang, JL (通讯作者)，Shanghai Ocean Univ, Natl Demonstrat Ctr Expt Fisheries Sci Educ, Shanghai Engn Res Ctr Aquaculture, Lab Freshwater Aquat Genet Resources,Minist Agr, Shanghai 201306, Peoples R China.
EM jkwu@shou.edu.cn; yifland0929@163.com; Ningna_ren@163.com;
   m170200397@st.shou.edu.cn; m170200399@st.shou.edu.cn;
   jlzhang@shou.edu.cn
RI Lu, Yunfei/GQZ-6526-2022; 贾, 敏/Y-7354-2019
OI 贾, 敏/0000-0002-6359-0277
FU NSFC [41306128]; Shanghai NSF [11ZR415400]; Shanghai Municipal Education
   Commission-Gaoyuan Food Science Grant Project [A1-2801-18-10051005]
FX This research was financed by the NSFC (No. 41306128), Shanghai NSF (No.
   11ZR415400), and Shanghai Municipal Education Commission-Gaoyuan Food
   Science Grant Project (No. A1-2801-18-10051005).
CR Carpenter DO, 2002, ENVIRON HEALTH PERSP, V110, P25, DOI 10.1289/ehp.02110s125
   Cocherie A, 2007, CHEM GEOL, V243, P90, DOI 10.1016/j.chemgeo.2007.05.011
   Dolati S, 2017, SENSOR ACTUAT B-CHEM, V246, P864, DOI 10.1016/j.snb.2017.02.118
   Fu JL, 2016, NAT PROTOC, V11, P2243, DOI 10.1038/nprot.2016.139
   Hsu PC, 2002, TOXICOLOGY, V180, P33, DOI 10.1016/S0300-483X(02)00380-3
   Hwang K, 2016, INORG CHIM ACTA, V452, P12, DOI 10.1016/j.ica.2016.04.017
   Islam A, 2010, J CHEM ENG DATA, V55, P5553, DOI 10.1021/je100272s
   Kim JH, 2011, BIOSENS BIOELECTRON, V26, P2125, DOI 10.1016/j.bios.2010.09.018
   Lan T, 2010, CHEM COMMUN, V46, P3896, DOI 10.1039/b926910j
   Li J, 2000, J AM CHEM SOC, V122, P10466, DOI 10.1021/ja0021316
   Liang G, 2017, MICROCHEM J, V131, P145, DOI 10.1016/j.microc.2016.12.010
   Liu JW, 2009, CHEM REV, V109, P1948, DOI 10.1021/cr030183i
   Liu JW, 2003, ANAL CHEM, V75, P6666, DOI 10.1021/AC034924r
   Llobett JM, 2003, J AGR FOOD CHEM, V51, P838, DOI 10.1021/jf020734q
   LORBER KE, 1986, WASTE MANAGE RES, V4, P3, DOI 10.1177/0734242X8600400102
   Lu Y, 2002, CHEM-EUR J, V8, P4589
   MA RL, 1994, ANAL CHIM ACTA, V285, P33, DOI 10.1016/0003-2670(94)85005-4
   McGhee CE, 2017, CURR OPIN BIOTECH, V45, P191, DOI 10.1016/j.copbio.2017.03.002
   Pai S, 2005, NUCLEIC ACIDS RES, V33, DOI 10.1093/nar/gni150
   Pelossof G, 2012, ANAL CHEM, V84, P3703, DOI 10.1021/ac3002269
   Ray K, 2008, ANAL CHEM, V80, P6942, DOI 10.1021/ac800760z
   Saran R, 2016, ANAL CHEM, V88, P4014, DOI 10.1021/acs.analchem.6b00327
   Senthilkumar N, 2013, INT J BIOL MACROMOL, V55, P150, DOI 10.1016/j.ijbiomac.2012.12.039
   Swearingen CB, 2005, ANAL CHEM, V77, P442, DOI 10.1021/ac0401016
   Wen YQ, 2011, CHEM COMMUN, V47, P6278, DOI 10.1039/c1cc11486g
   Wu CS, 2010, ACS NANO, V4, P5897, DOI 10.1021/nn1021988
   Xu XX, 2014, ACS APPL MATER INTER, V6, P65, DOI 10.1021/am404816e
   Xu Y, 2019, ACS NANO, V13, P3545, DOI 10.1021/acsnano.8b09798
   Yao JJ, 2011, ANALYST, V136, P764, DOI 10.1039/c0an00709a
   Zhan SS, 2016, BIOSENS BIOELECTRON, V86, P353, DOI 10.1016/j.bios.2016.06.075
   Zhao WA, 2008, J AM CHEM SOC, V130, P3610, DOI 10.1021/ja710241b
   Zhao XH, 2011, ANAL CHEM, V83, P5062, DOI 10.1021/ac200843x
   Zhou WH, 2017, CHEM REV, V117, P8272, DOI 10.1021/acs.chemrev.7b00063
   Zhou YY, 2016, SENSOR ACTUAT B-CHEM, V223, P280, DOI 10.1016/j.snb.2015.09.090
NR 34
TC 13
Z9 13
U1 6
U2 46
PU MDPI
PI BASEL
PA ST ALBAN-ANLAGE 66, CH-4052 BASEL, SWITZERLAND
EI 1424-8220
J9 SENSORS-BASEL
JI Sensors
PD JUN 2
PY 2019
VL 19
IS 12
AR 2732
DI 10.3390/s19122732
PG 9
WC Chemistry, Analytical; Engineering, Electrical & Electronic; Instruments
   & Instrumentation
WE Science Citation Index Expanded (SCI-EXPANDED)
SC Chemistry; Engineering; Instruments & Instrumentation
GA IG4GQ
UT WOS:000473762500084
PM 31216658
OA Green Published, Green Submitted, gold
DA 2023-06-30
ER

PT J
AU Bizid, S
   Blili, S
   Mlika, R
   Said, AH
   Korri-Youssoufi, H
AF Bizid, Salma
   Blili, Saber
   Mlika, Rym
   Said, Ayoub Haj
   Korri-Youssoufi, Hafsa
TI Direct E-DNA sensor of Mycobacterium tuberculosis mutant strain based on
   new nanocomposite transducer (Fc-ac-OMPA/MWCNTs)
SO TALANTA
LA English
DT Article
DE Redox oligomer; Poly(p-phenylene); MWCNTs; Electrochemistry; DNA
   biosensor
ID CARBON NANOTUBES; MODIFIED ELECTRODE; COMPOSITE FILM; BIOSENSOR; PCR;
   HYBRIDIZATION; FERROCENE; PLATFORM; SYSTEMS; AMPLIFICATION
AB Direct DNA sensor based on new nanocomposite materials (Fc-ac-OMPA/MWCNTs) has been investigated. This nanocomposite was formed by combining the redox oligomer "oligo-methoxy-phenyl-acetonitrile" (Fc-ac-OMPA) and the MWCNTs via a simple pi-pi stacking interaction in the aim to ameliorate the biosensor performance. The redox indicator and the functional groups of the redox oligomer have been used for monitoring the electrochemical behavior and the flexibility for direct covalent attachment of Hepatitis C DNA probe. This nanocomposite shows high performance of DNA hybridization with a detection limit of 0.08 fmol L-1. Moreover, the biosensor was applied for the detection of pathogenic bacterium such as DNA from Mycobacterium tuberculosis strand. Developed biosensor has been able to detect a single nucleotide polymorphism (SNP)T (TCG/TTG) which confers resistance of M. tuberculosis to rifampicin drug.
C1 [Bizid, Salma; Blili, Saber; Mlika, Rym; Said, Ayoub Haj] Univ Monastir, Fac Sci Monastir, Lab Interfaces & Adv Mat, Monastir 5019, Tunisia.
   [Bizid, Salma; Korri-Youssoufi, Hafsa] Univ ParisSud, Inst Mol Chem & Mat Orsay Bioorgan & Bioinorgan C, UMR CNRS, Bldg 420, F-91405 Orsay, France.
C3 Universite de Monastir; Centre National de la Recherche Scientifique
   (CNRS); UDICE-French Research Universities; Universite Paris Saclay
RP Mlika, R (通讯作者)，Univ Monastir, Fac Sci Monastir, Lab Interfaces & Adv Mat, Monastir 5019, Tunisia.
EM mlikarym@yahoo.fr
RI Belili, Saber/ABG-8516-2021; Korri-Youssoufi, Hafsa/AAC-9068-2021; Said,
   Ayoub Haj/E-1362-2014
OI Said, Ayoub Haj/0000-0003-3717-3397; Korri-Youssoufi,
   Hafsa/0000-0002-5858-5385
CR Ahmed MU, 2013, ANALYST, V138, P907, DOI 10.1039/c2an36153a
   Arentz Matthew, 2007, Drug Discov Today Dis Mech, V4, P231, DOI 10.1016/j.ddmec.2007.11.003
   Ayranci R, 2015, SENSORS-BASEL, V15, P1389, DOI 10.3390/s150101389
   Benvidi A, 2015, SENSOR ACTUAT B-CHEM, V207, P673, DOI 10.1016/j.snb.2014.10.043
   Bergval I, 2012, PLOS ONE, V7, DOI 10.1371/journal.pone.0043240
   Bizid S, 2016, ELECTROANAL, V28, P2533, DOI 10.1002/elan.201600142
   Bizid S, 2016, SENSOR ACTUAT B-CHEM, V226, P370, DOI 10.1016/j.snb.2015.11.137
   Bizid S, 2017, ANAL CHIM ACTA, V994, P10, DOI 10.1016/j.aca.2017.09.022
   Blili S, 2017, J MOL STRUCT, V1128, P111, DOI 10.1016/j.molstruc.2016.08.045
   Branzoi V, 2010, REV ROUM CHIM, V55, P369
   Caws M, 2000, J CLIN MICROBIOL, V38, P3150, DOI 10.1128/JCM.38.9.3150-3155.2000
   Chan V, 1997, LANGMUIR, V13, P320, DOI 10.1021/la960670b
   Costanzo GD, 2010, J PHYS CHEM C, V114, P14347, DOI 10.1021/jp102580b
   Dimitrov AT, 2013, J SOLID STATE ELECTR, V17, P399, DOI 10.1007/s10008-012-1896-z
   Ferguson BS, 2009, ANAL CHEM, V81, P6503, DOI 10.1021/ac900923e
   Fukushima M, 2003, J CLIN MICROBIOL, V41, P2605, DOI 10.1128/JCM.41.6.2605-2615.2003
   Gomgnimbou MK, 2012, J CLIN MICROBIOL, V50, P3172, DOI 10.1128/JCM.00976-12
   Granot E, 2006, ELECTROANAL, V18, P26, DOI 10.1002/elan.200503403
   Jagadish K, 2015, J NANOMATER, V2015, DOI 10.1155/2015/381275
   Jolly P., 2017, SENS ACTUAT B, V251
   Kumar SA, 2010, BIOSENS BIOELECTRON, V25, P2592, DOI 10.1016/j.bios.2010.04.024
   Kuralay F, 2009, ELECTROCHEM COMMUN, V11, P1242, DOI 10.1016/j.elecom.2009.04.010
   LAVIRON E, 1979, J ELECTROANAL CHEM, V101, P19, DOI 10.1016/S0022-0728(79)80075-3
   Le HQA, 2010, TALANTA, V81, P1250, DOI 10.1016/j.talanta.2010.02.017
   Liu RH, 2004, ANAL CHEM, V76, P1824, DOI 10.1021/ac0353029
   Lui C, 2009, SENSORS-BASEL, V9, P3713, DOI 10.3390/s90503713
   Mao XW, 2013, LANGMUIR, V29, P9626, DOI 10.1021/la401440w
   Miodek A, 2015, ANAL CHEM, V87, P9257, DOI 10.1021/acs.analchem.5b01761
   Miodek A, 2013, ANAL CHEM, V85, P7704, DOI 10.1021/ac400605p
   Noll A, 2011, COMPOS SCI TECHNOL, V71, P499, DOI 10.1016/j.compscitech.2010.12.026
   Pahwa R, 2005, J MED MICROBIOL, V54, P873, DOI 10.1099/jmm.0.45904-0
   Peng L, 2013, CHEM SCI, V4, P1928, DOI 10.1039/c2sc21198j
   Petrovykh DY, 2003, J AM CHEM SOC, V125, P5219, DOI 10.1021/ja029450c
   Prabhakar N, 2007, ANAL CHIM ACTA, V589, P6, DOI 10.1016/j.aca.2007.01.084
   Pumera M, 2007, SENSOR ACTUAT B-CHEM, V123, P1195, DOI 10.1016/j.snb.2006.11.016
   RANDLES JEB, 1947, DISCUSS FARADAY SOC, V1, P11, DOI 10.1039/df9470100011
   Sanjuan-Jimenez R, 2013, PLOS NEGLECT TROP D, V7, DOI 10.1371/journal.pntd.0002593
   Steingart KR, 2006, LANCET INFECT DIS, V6, P664, DOI 10.1016/S1473-3099(06)70602-8
   Torres-Chavolla E, 2011, BIOSENS BIOELECTRON, V26, P4614, DOI 10.1016/j.bios.2011.04.055
   Torres-Chavolla E, 2009, BIOSENS BIOELECTRON, V24, P3175, DOI 10.1016/j.bios.2008.11.010
   Wang M, 2011, RUSS J ELECTROCHEM+, V47, P1368, DOI 10.1134/S1023193511120123
   Yang JH, 2009, COMPOS SCI TECHNOL, V69, P147, DOI 10.1016/j.compscitech.2008.08.030
   Yang K, 2010, CHEM REV, V110, P5989, DOI 10.1021/cr100059s
   Yang T, 2008, TALANTA, V75, P987, DOI 10.1016/j.talanta.2007.12.049
   Zeng JX, 2006, J ELECTROANAL CHEM, V595, P152, DOI 10.1016/j.jelechem.2006.07.014
   Zhang YH, 2009, ANAL CHIM ACTA, V638, P115, DOI 10.1016/j.aca.2009.02.038
   Zhu L, 2008, SENSORS-BASEL, V8, P5649, DOI 10.3390/s8095649
   Zribi B, 2016, BIOMICROFLUIDICS, V10, DOI 10.1063/1.4940887
NR 48
TC 18
Z9 18
U1 3
U2 45
PU ELSEVIER SCIENCE BV
PI AMSTERDAM
PA PO BOX 211, 1000 AE AMSTERDAM, NETHERLANDS
SN 0039-9140
EI 1873-3573
J9 TALANTA
JI Talanta
PD JUL 1
PY 2018
VL 184
BP 475
EP 483
DI 10.1016/j.talanta.2018.03.025
PG 9
WC Chemistry, Analytical
WE Science Citation Index Expanded (SCI-EXPANDED)
SC Chemistry
GA GF8PN
UT WOS:000432234900061
PM 29674071
DA 2023-06-30
ER

PT J
AU Dalkiran, B
   Erden, PE
   Kilic, E
AF Dalkiran, Berna
   Erden, Pinar Esra
   Kilic, Esma
TI Electrochemical biosensing of galactose based on carbon materials:
   graphene versus multi-walled carbon nanotubes
SO ANALYTICAL AND BIOANALYTICAL CHEMISTRY
LA English
DT Article
DE Amperometry; Co3O4 nanoparticles; Galactose biosensor; Graphene;
   Multi-walled carbon nanotubes
ID AMPEROMETRIC BIOSENSOR; HYDROGEN-PEROXIDE; ENZYME ELECTRODE; OXIDASE;
   GLUCOSE; MONOSACCHARIDES; CHROMATOGRAPHY; NANOPARTICLES; DISACCHARIDES;
   POLYPYRROLE
AB In this study, two enzyme electrodes based on graphene (GR), Co3O4 nanoparticles and chitosan (CS) or multi-walled carbon nanotubes (MWCNTs), Co3O4 nanoparticles, and CS, were fabricated as novel biosensing platforms for galactose determination, and their performances were compared. Galactose oxidase (GaOx) was immobilized onto the electrode surfaces by crosslinking with glutaraldehyde. Optimum working conditions of the biosensors were investigated and the analytical performance of the biosensors was compared with respect to detection limit, linearity, repeatability, and stability. The MWCNTs-based galactose biosensor provided about 1.6-fold higher sensitivity than its graphene counterpart. Moreover, the linear working range and detection limit of the MWCNTs-based galactose biosensor was superior to the graphene-modified biosensor. The successful application of the purposed biosensors for galactose biosensing in human serum samples was also investigated.
C1 [Dalkiran, Berna; Erden, Pinar Esra; Kilic, Esma] Ankara Univ, Dept Chem, Fac Sci, TR-06100 Ankara, Turkey.
C3 Ankara University
RP Kilic, E (通讯作者)，Ankara Univ, Dept Chem, Fac Sci, TR-06100 Ankara, Turkey.
EM ekilic@science.ankara.edu.tr
RI dalkıran, berna/AAD-9479-2021
OI Erden, Pinar Esra/0000-0001-5153-8319; dalkiran,
   berna/0000-0002-9972-5970
FU Ankara University Research Fund [13L4240002]; Scientific and
   Technological Research Council of Turkey
FX We gratefully acknowledge the financial support of Ankara University
   Research Fund (Project No: 13L4240002) and a scholarship for B.DALKIRAN
   of The Scientific and Technological Research Council of Turkey.
CR Banks CE, 2006, ANGEW CHEM INT EDIT, V45, P2533, DOI 10.1002/anie.200600033
   Berry GT, 2001, J PEDIATR-US, V138, P260, DOI 10.1067/mpd.2001.110423
   Cataldi TRI, 2003, ANAL CHIM ACTA, V485, P43, DOI 10.1016/S0003-2670(03)00405-7
   Cete S, 2006, ARTIF CELL BLOOD SUB, V34, P367, DOI 10.1080/10731190600684116
   Cevik E, 2010, CURR APPL PHYS, V10, P1313, DOI 10.1016/j.cap.2010.03.014
   Charmantray F, 2013, ELECTROANAL, V25, P630, DOI 10.1002/elan.201200274
   Chavez-Servin JL, 2004, J CHROMATOGR A, V1043, P211, DOI 10.1016/j.chroma.2004.06.002
   Dalkiran B, 2014, SENSOR ACTUAT B-CHEM, V200, P83, DOI 10.1016/j.snb.2014.04.025
   Devi R, 2013, J FOOD ENG, V115, P207, DOI 10.1016/j.jfoodeng.2012.10.014
   Dong XC, 2012, ACS NANO, V6, P3206, DOI 10.1021/nn300097q
   Gu ZG, 2011, ANAL CHIM ACTA, V701, P75, DOI 10.1016/j.aca.2011.06.015
   Gulce H, 2002, ENZYME MICROB TECH, V30, P41, DOI 10.1016/S0141-0229(01)00452-5
   HANSEN SA, 1975, J CHROMATOGR, V107, P224, DOI 10.1016/S0021-9673(00)82770-3
   HENDERSON JM, 1980, CLIN CHEM, V26, P282
   Hoffmann B, 2009, J MATER SCI-MATER M, V20, P1495, DOI 10.1007/s10856-009-3707-3
   Hung TC, 2003, J MOL CATAL B-ENZYM, V26, P69, DOI 10.1016/S1381-1177(03)00167-X
   Jang HD, 2012, BIOSENS BIOELECTRON, V38, P184, DOI 10.1016/j.bios.2012.05.033
   Jia NQ, 2003, ANAL LETT, V36, P2095, DOI 10.1081/AL-120023704
   Jurkschat K, 2007, ANALYST, V132, P21, DOI 10.1039/b615824b
   Kacar C, 2014, APPL SURF SCI, V311, P139, DOI 10.1016/j.apsusc.2014.05.028
   Kan JQ, 2005, BIOCATAL BIOTRANSFOR, V23, P439, DOI 10.1080/10242420500389553
   Kanyong P, 2016, ANAL LETT, V49, P236, DOI 10.1080/00032719.2015.1070166
   Kanyong P, 2013, ANAL BIOCHEM, V435, P114, DOI 10.1016/j.ab.2013.01.006
   Khun K, 2012, J SENSORS, V2012, DOI 10.1155/2012/696247
   Kuila T, 2011, BIOSENS BIOELECTRON, V26, P4637, DOI 10.1016/j.bios.2011.05.039
   KURTZ KS, 1991, ANAL CHIM ACTA, V254, P201, DOI 10.1016/0003-2670(91)90027-3
   Lee KN, 2011, ELECTROANAL, V23, P2125, DOI 10.1002/elan.201100183
   Liu C, 2010, BIOSENS BIOELECTRON, V25, P1829, DOI 10.1016/j.bios.2009.12.012
   Ning C, 2000, METABOLISM, V49, P1460, DOI 10.1053/meta.2000.9512
   Njagi J, 2007, BIOSENS BIOELECTRON, V23, P168, DOI 10.1016/j.bios.2007.03.028
   Numnuam A, 2014, ANAL BIOANAL CHEM, V406, P3763, DOI 10.1007/s00216-014-7770-3
   Perez-Lopez B, 2012, MICROCHIM ACTA, V179, P1, DOI 10.1007/s00604-012-0871-9
   Peteu SF, 1996, BIOSENS BIOELECTRON, V11, P1059, DOI 10.1016/0956-5663(96)87665-2
   Salimi A, 2009, ELECTROANAL, V21, P2693, DOI 10.1002/elan.200900229
   Senel M, 2011, SYNTHETIC MET, V161, P440, DOI 10.1016/j.synthmet.2010.12.025
   Sharma SK, 2004, FOOD CHEM, V88, P299, DOI 10.1016/j.foodchem.2004.03.052
   Sharma SK, 2004, ELECTROCHIM ACTA, V49, P2479, DOI 10.1016/j.electacta.2004.01.024
   Sung WJ, 2006, SENSOR ACTUAT B-CHEM, V114, P164, DOI 10.1016/j.snb.2005.04.027
   Szabo EE, 1996, BIOSENS BIOELECTRON, V11, P1051, DOI 10.1016/0956-5663(96)87664-0
   Terzi F, 2013, ANAL BIOANAL CHEM, V405, P3579, DOI 10.1007/s00216-012-6648-5
   Teymourian H, 2012, BIOSENS BIOELECTRON, V33, P60, DOI 10.1016/j.bios.2011.12.031
   Tkac J, 1999, BIOTECHNOL TECH, V13, P931, DOI 10.1023/A:1008966413722
   Tkac J, 2007, BIOSENS BIOELECTRON, V22, P1820, DOI 10.1016/j.bios.2006.08.014
   Vega FA, 1998, ANAL CHIM ACTA, V373, P57
   Wang GC, 2014, SENSOR ACTUAT B-CHEM, V190, P730, DOI 10.1016/j.snb.2013.09.042
   Wang J, 2012, MICROCHIM ACTA, V177, P245, DOI 10.1007/s00604-011-0758-1
   Wang YT, 2003, MEAS SCI TECHNOL, V14, P831, DOI 10.1088/0957-0233/14/6/317
   Welch CM, 2005, ANAL BIOANAL CHEM, V382, P12, DOI 10.1007/s00216-005-3205-5
   Wen GM, 2005, ANAL LETT, V38, P1519, DOI 10.1081/AL-200065786
   Whittaker MM, 1998, BIOCHEMISTRY-US, V37, P8426, DOI 10.1021/bi980328t
   Xie J, 2015, ELECTROANAL, V27, P1
   Xu HF, 2010, TALANTA, V81, P334, DOI 10.1016/j.talanta.2009.12.006
   Yang WR, 2010, ANGEW CHEM INT EDIT, V49, P2114, DOI 10.1002/anie.200903463
   You JM, 2012, ELECTROCHIM ACTA, V65, P288, DOI 10.1016/j.electacta.2012.01.070
   Zheng D, 2013, MATERIALS, V6, P1011, DOI 10.3390/ma6031011
   Zhou KF, 2011, ELECTROANAL, V23, P862, DOI 10.1002/elan.201000629
NR 56
TC 29
Z9 29
U1 2
U2 75
PU SPRINGER HEIDELBERG
PI HEIDELBERG
PA TIERGARTENSTRASSE 17, D-69121 HEIDELBERG, GERMANY
SN 1618-2642
EI 1618-2650
J9 ANAL BIOANAL CHEM
JI Anal. Bioanal. Chem.
PD JUN
PY 2016
VL 408
IS 16
BP 4329
EP 4339
DI 10.1007/s00216-016-9532-x
PG 11
WC Biochemical Research Methods; Chemistry, Analytical
WE Science Citation Index Expanded (SCI-EXPANDED)
SC Biochemistry & Molecular Biology; Chemistry
GA DM6IX
UT WOS:000376456300013
PM 27074783
DA 2023-06-30
ER

PT J
AU Qu, JY
   Dong, Y
   Wang, Y
   Lou, TF
   Du, XP
AF Qu, Jianying
   Dong, Ying
   Wang, Yong
   Lou, Tongfang
   Du, Xueping
TI Determination of hydrogen peroxide using a biosensor based on Fe3O4
   magnetic nanoparticles and horseradish peroxidase with graphene-chitosan
   composite
SO MICRO & NANO LETTERS
LA English
DT Article
ID GLASSY-CARBON ELECTRODE; DIRECT ELECTROCHEMISTRY; H2O2; FABRICATION;
   NANOCOMPOSITES; NANOSHEETS; GLUCOSE
AB A novel hydrogen peroxide (H2O2) biosensor was constructed based on Fe3O4 magnetic nanoparticles (MNPs) and horseradish peroxidase with graphene-chitosan composite material as a matrix. Fe3O4 MNPs were synthesised by chemical co-precipitation with sodium citrate as surfactant. Fourier transform infrared spectroscopy and transmission electron microscopy were applied for the characterisation of the obtained Fe3O4 MNPs. The conductivity of different composite films was researched by electrochemical impedance spectroscopy and the electrocatalytic properties of the H2O2 biosensor were studied by cyclic voltammetry. Under optimal conditions, experimental results indicated that the biosensor could electrocatalyse the reduction of H2O2; the reduction peak current had a good linear relationship with the concentration of H2O2 from 2.49 x 10(-5) to 1.67 x 10(-3) mol/l (R = 0.9990). The detection limit was 3.05 x 10(-6) mol/l (S/N = 3). This novel biosensor showed good sensitivity, stability and repeatability for H2O2 detection.
C1 [Qu, Jianying; Dong, Ying; Wang, Yong; Lou, Tongfang; Du, Xueping] Henan Univ, Inst Environm & Analyt Sci, Coll Chem & Chem Engn, Kaifeng 475004, Henan, Peoples R China.
C3 Henan University
RP Qu, JY (通讯作者)，Henan Univ, Inst Environm & Analyt Sci, Coll Chem & Chem Engn, Kaifeng 475004, Henan, Peoples R China.
EM qjy405407@163.com
RI Nanozymes, Nanozymes/D-8197-2019
CR Chen D. H., 2011, TECHNOL DEV CHEM IND, V40, P32
   [陈志兵 CHEN Zhi-bing], 2009, [理化检验. B, 化学分册, Physical Testing and Chemical Analysis], V45, P413
   Gao LZ, 2007, NAT NANOTECHNOL, V2, P577, DOI 10.1038/nnano.2007.260
   Jin E, 2010, ELECTROCHIM ACTA, V55, P7230, DOI 10.1016/j.electacta.2010.07.029
   Jin YH, 2013, APPL SURF SCI, V264, P787, DOI 10.1016/j.apsusc.2012.10.130
   Jun-Ming HU, 2003, CHINESE J HLTH LAB T, V13, P593
   Kang XH, 2009, BIOSENS BIOELECTRON, V25, P901, DOI 10.1016/j.bios.2009.09.004
   Li D, 2008, NAT NANOTECHNOL, V3, P101, DOI 10.1038/nnano.2007.451
   Li L, 2013, CHINESE J ANAL CHEM, V41, P719, DOI 10.3724/SP.J.1096.2013.20937
   Li MG, 2011, ELECTROCHIM ACTA, V56, P1144, DOI 10.1016/j.electacta.2010.10.034
   Lu XB, 2006, BIOMACROMOLECULES, V7, P975, DOI 10.1021/bm050933t
   [马美萍 Ma Meiping], 2010, [分析测试学报, Journal of Instrumental Analysis], V29, P1165
   Ou J, 2014, COLLOID SURFACE B, V117, P466, DOI 10.1016/j.colsurfb.2013.12.003
   [潘芊秀 PAN Qian-xiu], 2010, [分析试验室, Chinese Journal of Analysis Laboratory], V29, P91
   [潘勇军 Pan Yongjun], 2003, [理化检验. B, 化学分册, Physical Testing and Chemical Analysis], V39, P404
   Ranjithkumar V, 2014, J NANOSCI NANOTECHNO, V14, P4949, DOI 10.1166/jnn.2014.9068
   Shan CS, 2010, BIOSENS BIOELECTRON, V25, P1070, DOI 10.1016/j.bios.2009.09.024
   Srivastava S, 2011, J COLLOID INTERF SCI, V359, P104, DOI 10.1016/j.jcis.2011.03.059
   Tan XC, 2009, ELECTROANAL, V21, P1514, DOI 10.1002/elan.200804572
   Wang JP, 2014, ANAL CHIM ACTA, V832, P34, DOI 10.1016/j.aca.2014.04.062
   Wei H, 2008, ANAL CHEM, V80, P2250, DOI 10.1021/ac702203f
   [许淑霞 XU Shuxia], 2008, [分析测试学报, Journal of Instrumental Analysis], V27, P1099
   Yuan KF, 2012, J ALLOY COMPD, V532, P10, DOI 10.1016/j.jallcom.2012.04.007
   Zhang L, 2014, J COLLOID INTERF SCI, V421, P1, DOI 10.1016/j.jcis.2014.01.023
   Zhang LH, 2008, ELECTROCHEM COMMUN, V10, P1524, DOI 10.1016/j.elecom.2008.05.022
   Zhang YQ, 2013, MICROCHIM ACTA, V180, P1085, DOI 10.1007/s00604-013-1033-4
   Zhang ZX, 2011, MICROCHIM ACTA, V174, P183, DOI 10.1007/s00604-011-0600-9
   Zhao X, 2010, MACROMOLECULES, V43, P2357, DOI 10.1021/ma902862u
NR 28
TC 6
Z9 6
U1 1
U2 71
PU INST ENGINEERING TECHNOLOGY-IET
PI HERTFORD
PA MICHAEL FARADAY HOUSE SIX HILLS WAY STEVENAGE, HERTFORD SG1 2AY, ENGLAND
SN 1750-0443
J9 MICRO NANO LETT
JI Micro Nano Lett.
PD SEP
PY 2014
VL 9
IS 9
BP 572
EP 576
DI 10.1049/mnl.2014.0352
PG 5
WC Nanoscience & Nanotechnology; Materials Science, Multidisciplinary
WE Science Citation Index Expanded (SCI-EXPANDED)
SC Science & Technology - Other Topics; Materials Science
GA AS9GL
UT WOS:000344551200005
DA 2023-06-30
ER

PT J
AU Feyzi-barnaji, B
   Dinarvand, R
   Salehzadeh, H
   Arkan, E
   Salimi, A
   Nili, F
   Mohammadi, A
AF Feyzi-barnaji, Bahareh
   Dinarvand, Rassoul
   Salehzadeh, Hamid
   Arkan, Elham
   Salimi, Abdollah
   Nili, Fatemeh
   Mohammadi, Ali
TI Construction of a ternary nano-architecture based graphene oxide sheets,
   toward electrocatalytic determination of tumor-associated anti-p53
   autoantibodies in human serum
SO TALANTA
LA English
DT Article
DE Electrochemical biosensor; Graphene oxide; Ni(OH)(2) nanoparticles;
   Horseradish peroxidase; anti-p53 autoantibody
ID P53 ANTIBODIES; CANCER-PATIENTS; IMMUNOSENSOR; BIOMARKERS; NANOSHEETS
AB Almost 13% of all death in the world is related to cancer. One of the major reasons for failing cancer treatment is the late diagnosis of the tumors. Thus, diagnosis at the early stages could be vital for the treatment. Serum autoantibodies, as tumor markers, are becoming interesting targets due to their medical and biological relevance. Among them, anti-p53 autoantibody in human sera is found to be involved in a variety of cancers. Regarding this issue, a novel and sensitive electrochemical biosensor for detection of anti-p53 autoantibody has been developed. For this purpose, a nanocomposite including thionine (as an electron transfer mediator)/chitosan/nickel hydroxide nanoparticles/electrochemically reduced graphene oxide (Th-CS-Ni(OH)(2)NPs-ERGO) as a support platform was fabricated on the surface of glassy carbon electrode via a layer-by-layer manner and characterized through common electrochemical and imaging techniques. Then, p53-antigen was immobilized on the nanocomposite and used in an indirect immunoassay with horseradish peroxidase (HRP)-conjugated secondary antibody and H2O2 as the substrate, following the typical Michaelis-Menten kinetics. Under optimized condition, two techniques, including differential Pulse Voltammetry (DPV) and Electrochemical Impedance Spectroscopy (EIS) as a label free technique, applied for the biomarker detection. The linear ranges and LODs were obtained 0.1-500 pg mL(-1) and 0.001 pg mL(-1) using DPV and 5-150 pg mL(-1) and 0.007 pg mL(-1) using EIS, respectively. Furthermore, the proposed biosensor displayed satisfying stability, selectivity, and reproducibility. According to the results, the presented protocol is promising to develop other electrochemical biosensors.
C1 [Feyzi-barnaji, Bahareh; Dinarvand, Rassoul] Univ Tehran Med Sci, Fac Pharm, Dept Pharmaceut Nanotechnol, Tehran, Iran.
   [Dinarvand, Rassoul; Mohammadi, Ali] Univ Tehran Med Sci, Fac Pharm, Nanotechnol Res Ctr, Tehran, Iran.
   [Salehzadeh, Hamid] Kharazmi Univ, Fac Chem, Tehran 1571914911, Iran.
   [Arkan, Elham] Kermanshah Univ Med Sci, Nano Drug Delivery Res Ctr, Kermanshah, Iran.
   [Salimi, Abdollah] Univ Kurdistan, Dept Chem, Sanandaj 6617715175, Iran.
   [Nili, Fatemeh] Univ Tehran Med Sci, Dept Pathol, Imam Khomini Hosp Complex, Tehran, Iran.
   [Mohammadi, Ali] Univ Tehran Med Sci, Fac Pharm, Dept Drug & Food Control, Tehran, Iran.
C3 Tehran University of Medical Sciences; Tehran University of Medical
   Sciences; Kharazmi University; Kermanshah University of Medical
   Sciences; University of Kurdistan; Tehran University of Medical
   Sciences; Tehran University of Medical Sciences
RP Mohammadi, A (通讯作者)，Univ Tehran Med Sci, Fac Pharm, Nanotechnol Res Ctr, Tehran, Iran.
EM alimohammadi@tums.ac.ir
RI Mohammadi, Ali/ABG-4467-2021
OI Mohammadi, Ali/0000-0003-3686-7602
FU Tehran University of Medical Sciences, Tehran, Iran
FX The authors wish to thank Tehran University of Medical Sciences, Tehran,
   Iran for the financial and instrumental support of this study.
CR Adeniyi OK, 2020, ELECTROCHIM ACTA, V331, DOI 10.1016/j.electacta.2019.135272
   Anderson KS, 2010, CANCER EPIDEM BIOMAR, V19, P859, DOI 10.1158/1055-9965.EPI-09-0880
   Atar N, 2015, IONICS, V21, P3185, DOI 10.1007/s11581-015-1520-1
   Atta MM, 2008, CLIN BIOCHEM, V41, P1131, DOI 10.1016/j.clinbiochem.2008.06.006
   Biniaz Z, 2017, MICROCHIM ACTA, V184, P2731, DOI 10.1007/s00604-017-2284-2
   Chen H., 2020, MICROCHIM ACTA, V187, P1
   Choosang J., 2020, TALANTA
   Cioffi M, 2001, LUNG CANCER-J IASLC, V33, P163, DOI 10.1016/S0169-5002(01)00201-X
   CRAWFORD LV, 1982, INT J CANCER, V30, P403, DOI 10.1002/ijc.2910300404
   Dai Z, 2005, CANCER DETECT PREV, V29, P233, DOI 10.1016/j.cdp.2004.12.003
   Elshafey R, 2016, ANALYST, V141, P2733, DOI 10.1039/c6an00044d
   Erden PE, 2013, TALANTA, V107, P312, DOI 10.1016/j.talanta.2013.01.043
   Feyzi-barnaji B, 2020, J ELECTROANAL CHEM, V877, DOI 10.1016/j.jelechem.2020.114642
   Garranzo-Asensio M, 2016, ANAL CHEM, V88, P12339, DOI 10.1021/acs.analchem.6b03526
   Gunestekin BG, 2020, ELECTROANAL, V32, P1977, DOI 10.1002/elan.202060074
   Gupta VK, 2013, SENSOR ACTUAT B-CHEM, V188, P1201, DOI 10.1016/j.snb.2013.08.034
   Hutton LA, 2011, J PHYS CHEM C, V115, P1649, DOI 10.1021/jp109526b
   Imran H, 2019, SENS BIO-SENS RES, V23, DOI 10.1016/j.sbsr.2019.100261
   Kavosi B, 2014, BIOSENS BIOELECTRON, V52, P20, DOI 10.1016/j.bios.2013.08.012
   Khezrian S, 2013, BIOSENS BIOELECTRON, V43, P218, DOI 10.1016/j.bios.2012.12.006
   Labib M, 2016, CHEM REV, V116, P9001, DOI 10.1021/acs.chemrev.6b00220
   LAVIRON E, 1979, J ELECTROANAL CHEM, V101, P19, DOI 10.1016/S0022-0728(79)80075-3
   Masud MK, 2017, ANAL CHEM, V89, P11005, DOI 10.1021/acs.analchem.7b02880
   Mei KC, 2015, CHEM COMMUN, V51, P14981, DOI 10.1039/c5cc05412e
   MUDENDA B, 1994, BRIT J CANCER, V69, P1115, DOI 10.1038/bjc.1994.219
   Natarajan C, 1997, J ELECTROCHEM SOC, V144, P121, DOI 10.1149/1.1837373
   Ortega FG, 2019, TALANTA, V194, P243, DOI 10.1016/j.talanta.2018.10.016
   Ozcan N, 2020, ECS J SOLID STATE SC, V9, DOI 10.1149/2162-8777/abd149
   Pan PT, 2015, NANO RES, V8, P3562, DOI 10.1007/s12274-015-0856-1
   Portefaix JM, 2002, J IMMUNOL METHODS, V259, P65, DOI 10.1016/S0022-1759(01)00494-X
   Prats-Alfonso E, 2012, SMALL, V8, P2106, DOI 10.1002/smll.201102724
   Rastgar S, 2014, TALANTA, V119, P156, DOI 10.1016/j.talanta.2013.10.047
   Sadikovic B, 2008, CURR GENOMICS, V9, P394, DOI 10.2174/138920208785699580
   Salimi A, 2013, BIOSENS BIOELECTRON, V42, P439, DOI 10.1016/j.bios.2012.10.053
   Sharifi M, 2019, BIOSENS BIOELECTRON, V126, P773, DOI 10.1016/j.bios.2018.11.026
   Soussi T, 2000, CANCER RES, V60, P1777
   Tan C, 2016, SPRINGERPLUS, V5, DOI 10.1186/s40064-016-2119-3
   Velusamy V, 2019, TALANTA, V192, P471, DOI 10.1016/j.talanta.2018.09.055
   Wang RT, 2015, NPG ASIA MATER, V7, DOI 10.1038/am.2015.42
   Wongkaew N, 2019, CHEM REV, V119, P120, DOI 10.1021/acs.chemrev.8b00172
   Xu Q., 2015, BIOMED RES INT, V2015
   Yan GH, 2004, J IMMUNOL METHODS, V288, P47, DOI 10.1016/j.jim.2004.02.006
   Yola M.L., 2018, J ELECTROCHEM SOC, V165
   Yola ML, 2019, J MOL LIQ, V277, P50, DOI 10.1016/j.molliq.2018.12.084
   Yuan YR, 2007, ELECTROANAL, V19, P1402, DOI 10.1002/elan.200603868
   Zhou YZ, 2009, IEEE SENSOR, P819, DOI 10.1109/ICSENS.2009.5398558
NR 46
TC 5
Z9 4
U1 3
U2 36
PU ELSEVIER
PI AMSTERDAM
PA RADARWEG 29, 1043 NX AMSTERDAM, NETHERLANDS
SN 0039-9140
EI 1873-3573
J9 TALANTA
JI Talanta
PD AUG 1
PY 2021
VL 230
AR 122276
DI 10.1016/j.talanta.2021.122276
EA MAR 2021
PG 12
WC Chemistry, Analytical
WE Science Citation Index Expanded (SCI-EXPANDED)
SC Chemistry
GA SL8DJ
UT WOS:000657143300018
PM 33934760
DA 2023-06-30
ER

PT J
AU Su, J
   Chen, SX
   Dou, YZ
   Zhao, ZH
   Jia, XL
   Ding, XT
   Song, SP
AF Su, Jing
   Chen, Shixing
   Dou, Yanzhi
   Zhao, Zhihan
   Jia, Xiaolong
   Ding, Xianting
   Song, Shiping
TI Smartphone-Based Electrochemical Biosensors for Directly Detecting
   Serum-Derived Exosomes and Monitoring Their Secretion
SO ANALYTICAL CHEMISTRY
LA English
DT Article
ID HUMAN-SALIVA; IMMUNOSENSOR; EXPRESSION; BIOMARKERS; CISPLATIN; VESICLES;
   CD81; CD9
AB Exosomes are potential biomarkers, which play an important role in early diagnosis and prognosis prediction of cancer-related diseases. Nevertheless, direct quantification of exosomes in biological fluid, especially in point-of-care tests (POCTs), remains extremely challenging. Herein, we developed a sensitive and portable electrochemical biosensor in combination with smartphones for quantitative analysis of exosomes. The improved double-antibody sandwich method-based poly-enzyme signal amplification was adopted to detect exosomes. We could detect as low as 7.23 ng of CD63-positive exosomes in 5 mu L of serum within 2 h. Importantly, we demonstrated that the biosensor worked well with microliter-level serum and cell culture supernatant. The biosensor holds great potential for the detection of CD-63-expressing exosomes in early diagnosis of prostate disease because CD63-positive exosomes were less detected from the prostate patient serum. Also, the biosensor was used to monitor the secretion of exosomes with the drug therapy, showing a close relationship between the secretion of exosomes and the concentration of cisplatin. The biosensing platform provides a novel way toward POCT for the diagnosis and prognosis prediction of prostate disease and other diseases via biomarker expression levels of exosomes.
C1 [Su, Jing; Song, Shiping] Chinese Acad Sci, Ctr Res & Interdisciplinary, Shanghai Adv Res Inst, Zhangjiang Lab, Shanghai 201210, Peoples R China.
   [Su, Jing; Ding, Xianting] Shanghai Jiao Tong Univ, Inst Personalized Med, State Key Lab Oncogenes & Related Genes, Sch Biomed Engn, Shanghai 200030, Peoples R China.
   [Chen, Shixing] Chinese Acad Sci, Shanghai Inst Microsyst & Informat Technol, Shanghai 200050, Peoples R China.
   [Dou, Yanzhi] Univ Chinese Acad Sci, Beijing 100049, Peoples R China.
   [Dou, Yanzhi; Zhao, Zhihan; Song, Shiping] Chinese Acad Sci, Shanghai Inst Appl Phys, Shanghai 201800, Peoples R China.
   [Jia, Xiaolong] Zhejiang Univ, Ningbo Hosp Ningbo 1, Dept Urol, Ningbo Hosp, Ningbo 315010, Zhejiang, Peoples R China.
C3 Chinese Academy of Sciences; Shanghai Advanced Research Institute, CAS;
   Zhangjiang Laboratory; Shanghai Jiao Tong University; Chinese Academy of
   Sciences; Shanghai Institute of Microsystem & Information Technology,
   CAS; Chinese Academy of Sciences; University of Chinese Academy of
   Sciences, CAS; Chinese Academy of Sciences; Shanghai Institute of
   Applied Physics, CAS; Zhejiang University
RP Song, SP (通讯作者)，Chinese Acad Sci, Ctr Res & Interdisciplinary, Shanghai Adv Res Inst, Zhangjiang Lab, Shanghai 201210, Peoples R China.; Ding, XT (通讯作者)，Shanghai Jiao Tong Univ, Inst Personalized Med, State Key Lab Oncogenes & Related Genes, Sch Biomed Engn, Shanghai 200030, Peoples R China.; Song, SP (通讯作者)，Chinese Acad Sci, Shanghai Inst Appl Phys, Shanghai 201800, Peoples R China.
EM dingxianting@sjtu.edu.cn; songsp@sari.ac.cn
RI jia, xiaolong/HII-6615-2022
OI Ding, Xianting/0000-0002-1549-3499
FU National Natural Science foundation of China [21974147, 32000921,
   81973878, 81871448, YG2021QN04]; Shanghai Jiao Tong University
   Biomedical Interdisciplinary Program [2018YFF0212803]; Ministry of
   Science and Technology of China [2017SHZDZX01, 17DZ2203400]
FX This work was supported by the National Natural Science foundation of
   China (21974147, 32000921, 81973878, and 81871448), project YG2021QN04
   from the Shanghai Jiao Tong University Biomedical Interdisciplinary
   Program, project 2018YFF0212803 from the Ministry of Science and
   Technology of China, and project 2017SHZDZX01, 17DZ2203400,
CR Abache T, 2007, J CELL BIOCHEM, V102, P650, DOI 10.1002/jcb.21318
   Belting M, 2008, J CELL BIOL, V183, P1187, DOI 10.1083/jcb.200810038
   Bobrie A, 2012, J EXTRACELL VESICLES, V1, DOI 10.3402/jev.v1i0.18397
   Boriachek K, 2019, ANAL CHEM, V91, P3827, DOI 10.1021/acs.analchem.8b03619
   Caby MP, 2005, INT IMMUNOL, V17, P879, DOI 10.1093/intimm/dxh267
   Chen CY, 2001, CELL, V107, P451, DOI 10.1016/S0092-8674(01)00578-5
   Chevillet JR, 2014, P NATL ACAD SCI USA, V111, P14888, DOI 10.1073/pnas.1408301111
   Dai S, 2008, MOL THER, V16, P782, DOI 10.1038/mt.2008.1
   Denek M, 2007, J CELL BIOL, V177, P329, DOI 10.1083/jcb.200609050
   Deng WP, 2016, J ELECTROANAL CHEM, V777, P117, DOI 10.1016/j.jelechem.2016.08.007
   Deng WP, 2013, SCI REP-UK, V3, DOI 10.1038/srep01789
   Doldan X, 2016, ANAL CHEM, V88, P10466, DOI 10.1021/acs.analchem.6b02421
   Dou YZ, 2016, J ELECTROANAL CHEM, V781, P339, DOI 10.1016/j.jelechem.2016.04.022
   Ekstrom K, 2012, J EXTRACELL VESICLES, V1, DOI 10.3402/jev.v1i0.18389
   Fevrier B, 2004, CURR OPIN CELL BIOL, V16, P415, DOI 10.1016/j.ceb.2004.06.003
   Guo S, 2020, BIOSENS BIOELECTRON, V164, DOI 10.1016/j.bios.2020.112292
   He F, 2018, ANAL CHEM, V90, P8072, DOI 10.1021/acs.analchem.8b01187
   He F, 2017, ANAL CHEM, V89, P12968, DOI 10.1021/acs.analchem.7b03919
   Hood JL, 2011, CANCER RES, V71, P3792, DOI 10.1158/0008-5472.CAN-10-4455
   Hoorn EJ, 2005, NEPHROLOGY, V10, P283, DOI 10.1111/j.1440-1797.2005.00387.x
   Jang HI, 2003, EXP MOL MED, V35, P317, DOI 10.1038/emm.2003.43
   Jeong S, 2016, ACS NANO, V10, P1802, DOI 10.1021/acsnano.5b07584
   Jin D, 2018, ANAL CHEM, V90, P14402, DOI 10.1021/acs.analchem.8b03959
   Jung MK, 2018, JOVE-J VIS EXP, DOI 10.3791/56482
   Keller S, 2006, IMMUNOL LETT, V107, P102, DOI 10.1016/j.imlet.2006.09.005
   Khan S, 2012, PLOS ONE, V7, DOI 10.1371/journal.pone.0046737
   Lamparski HG, 2002, J IMMUNOL METHODS, V270, P211, DOI 10.1016/S0022-1759(02)00330-7
   Liu CC, 2018, NANO LETT, V18, P4226, DOI 10.1021/acs.nanolett.8b01184
   Logozzi M, 2009, PLOS ONE, V4, DOI 10.1371/journal.pone.0005219
   Lotvall J, 2014, J EXTRACELL VESICLES, V3, DOI 10.3402/jev.v3.26913
   Lv XQ, 2019, LANGMUIR, V35, P9816, DOI 10.1021/acs.langmuir.9b01237
   Michael A, 2010, ORAL DIS, V16, P34, DOI 10.1111/j.1601-0825.2009.01604.x
   Nilsson J, 2009, BRIT J CANCER, V100, P1603, DOI 10.1038/sj.bjc.6605058
   Pan YH, 2020, CHEM COMMUN, V56, P13768, DOI 10.1039/d0cc06113a
   Park J, 2017, ACS NANO, V11, P11041, DOI 10.1021/acsnano.7b05083
   Pegtel DM, 2010, P NATL ACAD SCI USA, V107, P6328, DOI 10.1073/pnas.0914843107
   Pols MS, 2009, EXP CELL RES, V315, P1584, DOI 10.1016/j.yexcr.2008.09.020
   Purohit B, 2020, CURR OPIN BIOMED ENG, V13, P42, DOI 10.1016/j.cobme.2019.08.015
   Rana S, 2012, INT J BIOCHEM CELL B, V44, P1574, DOI 10.1016/j.biocel.2012.06.018
   Roda A, 2016, TRAC-TREND ANAL CHEM, V79, P317, DOI 10.1016/j.trac.2015.10.019
   Rupp AK, 2011, GYNECOL ONCOL, V122, P437, DOI 10.1016/j.ygyno.2011.04.035
   Saman S, 2012, J BIOL CHEM, V287, P3842, DOI 10.1074/jbc.M111.277061
   Sharma S, 2011, LANGMUIR, V27, P14394, DOI 10.1021/la2038763
   Su J, 2015, ACS PHOTONICS, V2, P1241, DOI 10.1021/acsphotonics.5b00142
   Sun ZW, 2020, ANAL CHEM, V92, P3819, DOI 10.1021/acs.analchem.9b05241
   Taylor DD, 2008, GYNECOL ONCOL, V110, P13, DOI 10.1016/j.ygyno.2008.04.033
   Thery Clotilde, 2006, Curr Protoc Cell Biol, VChapter 3, DOI 10.1002/0471143030.cb0322s30
   Ueda K, 2014, SCI REP-UK, V4, DOI 10.1038/srep06232
   Vaidyanathan R, 2014, ANAL CHEM, V86, P11125, DOI 10.1021/ac502082b
   Valadi H, 2007, NAT CELL BIOL, V9, P654, DOI 10.1038/ncb1596
   Wan Y, 2011, BIOSENS BIOELECTRON, V30, P93, DOI 10.1016/j.bios.2011.08.033
   Wang BY, 2017, STEM CELL RES THER, V8, DOI 10.1186/s13287-016-0463-4
   Wang L, 2021, CHEM COMMUN, V57, P8508, DOI 10.1039/d1cc03640h
   Wang L, 2021, BIOSENS BIOELECTRON, V191, DOI 10.1016/j.bios.2021.113465
   Wang L, 2020, ACS APPL MATER INTER, V12, P322, DOI 10.1021/acsami.9b18869
   Wang MH, 2020, BIOSENS BIOELECTRON, V169, DOI 10.1016/j.bios.2020.112638
   Xiao X, 2014, PLOS ONE, V9, DOI 10.1371/journal.pone.0089534
   Yoshioka Y, 2014, NAT COMMUN, V5, DOI 10.1038/ncomms4591
   Yu YY, 2020, BIOSENS BIOELECTRON, V167, DOI 10.1016/j.bios.2020.112482
   ZAMBLE DB, 1995, TRENDS BIOCHEM SCI, V20, P435, DOI 10.1016/S0968-0004(00)89095-7
   Zhang DM, 2016, BIOSENS BIOELECTRON, V75, P273, DOI 10.1016/j.bios.2015.08.037
   Zhang YZ, 2020, ANAL CHEM, V92, P15244, DOI 10.1021/acs.analchem.0c04136
   Zhang ZY, 2014, ONCOL LETT, V8, P1701, DOI 10.3892/ol.2014.2373
   Zhou H, 2006, KIDNEY INT, V69, P1471, DOI 10.1038/sj.ki.5000273
   Zhou YG, 2016, SMALL, V12, P727, DOI 10.1002/smll.201502365
   Zhu L, 2014, ANAL CHEM, V86, P8857, DOI 10.1021/ac5023056
NR 66
TC 10
Z9 10
U1 32
U2 105
PU AMER CHEMICAL SOC
PI WASHINGTON
PA 1155 16TH ST, NW, WASHINGTON, DC 20036 USA
SN 0003-2700
EI 1520-6882
J9 ANAL CHEM
JI Anal. Chem.
PD FEB 22
PY 2022
VL 94
IS 7
BP 3235
EP 3244
DI 10.1021/acs.analchem.1c04910
EA JAN 2022
PG 10
WC Chemistry, Analytical
WE Science Citation Index Expanded (SCI-EXPANDED)
SC Chemistry
GA ZP1SZ
UT WOS:000757875600001
PM 35084842
DA 2023-06-30
ER

PT J
AU Yang, HX
   Hou, JG
   Wang, ZH
   Zhang, TT
   Xu, CX
AF Yang, Hongxiao
   Hou, Jiagang
   Wang, Zhaohui
   Zhang, Tingting
   Xu, Caixia
TI An ultrasensitive biosensor for superoxide anion based on hollow porous
   PtAg nanospheres
SO BIOSENSORS & BIOELECTRONICS
LA English
DT Article
DE Platinum; Hollow; Porous; Electrochemical biosensor; Superoxide anion
ID BIOMIMETIC ENZYMES; SENSOR
AB The accurate detection of the superoxide anion (O-2(center dot-)) has vital academic and medical diagnostic significance due to its important dual roles in biological functioning. In this work, hollow porous PtAg nanospheres (PtAg HPNSs) were fabricated by a facile hydrothermal method followed by a dealloying procedure. The as-made PtAg nanospheres possessed hollow interiors and porous shells composed of interconnected ligaments and pores with the typical size around 4 nm. Benefitting from the unique hollow nanoporous architecture and the specific alloying effect, the PtAg HPNSs showed high electrocatalytic activity towards superoxide anions. The constructed biosensor based on PtAg HPNSs presented a fast and ultrasensitive response in a wide range of 0.8-1080 nM with much higher sensitivity of 4.5 x 10(-2) mu A cm(-2) nM(-1) and low detection limit of 0.2 nM (S/N = 3). Moreover, the novel biosensors can achieve electrochemical detection for O-2(center dot-) released from living cells, exhibiting outstanding real time detection capability in cell environment. The facile controllable fabrication and unique sensing performance for PtAg HPNSs offers potential practical applications in developing highly sensitive and stable biosensor towards superoxide anion.
C1 [Yang, Hongxiao; Wang, Zhaohui; Zhang, Tingting; Xu, Caixia] Univ Jinan, Sch Chem & Chem Engn, Inst Adv Interdisciplinary Res, Jinan 250022, Shandong, Peoples R China.
   [Hou, Jiagang] Qilu Univ Technol, Shandong Acad Sci, Jinan 250353, Shandong, Peoples R China.
C3 University of Jinan; Qilu University of Technology
RP Xu, CX (通讯作者)，Univ Jinan, Sch Chem & Chem Engn, Inst Adv Interdisciplinary Res, Jinan 250022, Shandong, Peoples R China.
EM chm_xucx@ujn.edu.cn
FU National Natural Science Foundation of China [21506072, 51772133];
   Shandong Province [ZR2017JL022]; China Postdoctoral Science Foundation
   [2017M622117]
FX This work was supported by the National Natural Science Foundation of
   China [21506072, 51772133] and Shandong Province [ZR2017JL022], and
   China Postdoctoral Science Foundation [2017M622117].
CR Bin Yousaf A, 2016, ELECTROCHIM ACTA, V197, P117, DOI 10.1016/j.electacta.2016.03.067
   Park S, 2003, ANAL CHEM, V75, P3046, DOI 10.1021/ac0263465
   Peng F, 2017, TALANTA, V174, P82, DOI 10.1016/j.talanta.2017.05.028
   Qiu HJ, 2014, J MATER CHEM C, V2, P9788, DOI 10.1039/c4tc01913j
   Ren JJ, 2017, NANO, V12, DOI 10.1142/S1793292017500060
   Sadeghian RB, 2017, BIOSENS BIOELECTRON, V88, P41, DOI 10.1016/j.bios.2016.06.067
   Song YH, 2017, SENSOR ACTUAT B-CHEM, V238, P938, DOI 10.1016/j.snb.2016.04.181
   Tang J, 2015, TALANTA, V137, P18, DOI 10.1016/j.talanta.2015.01.009
   Thandavan K, 2013, SENSOR ACTUAT B-CHEM, V176, P884, DOI 10.1016/j.snb.2012.09.031
   Wang L, 2015, ANAL METHODS-UK, V7, P1535, DOI 10.1039/c4ay02690j
   Wang MQ, 2017, MICROCHIM ACTA, V184, P1177, DOI 10.1007/s00604-017-2112-8
   Wang MQ, 2017, BIOSENS BIOELECTRON, V87, P998, DOI 10.1016/j.bios.2016.09.066
   Wang MQ, 2016, CHEM COMMUN, V52, P12442, DOI 10.1039/c6cc06974f
   Wang Q, 2018, TALANTA, V179, P145, DOI 10.1016/j.talanta.2017.10.054
   Wang Q, 2013, CARBON, V61, P336, DOI 10.1016/j.carbon.2013.05.013
   Wei HW, 2018, BIOSENS BIOELECTRON, V100, P8, DOI 10.1016/j.bios.2017.08.046
   Xiao HB, 2017, BIOSENS BIOELECTRON, V91, P449, DOI 10.1016/j.bios.2016.12.068
   Xu CX, 2013, SENSOR ACTUAT B-CHEM, V182, P408, DOI 10.1016/j.snb.2013.03.035
   Xu CX, 2011, BIOSENS BIOELECTRON, V27, P160, DOI 10.1016/j.bios.2011.06.036
   Zhan DP, 2009, J AM CHEM SOC, V131, P14756, DOI 10.1021/ja902876v
   Zheng FL, 2016, RSC ADV, V6, P44902, DOI 10.1039/c6ra06398e
   Zhou JQ, 2011, ANALYST, V136, P1594, DOI 10.1039/c0an00690d
   Zhu X, 2016, BIOSENS BIOELECTRON, V79, P449, DOI 10.1016/j.bios.2015.12.061
   Zhu X, 2015, BIOSENS BIOELECTRON, V67, P79, DOI 10.1016/j.bios.2014.07.004
NR 24
TC 29
Z9 29
U1 4
U2 128
PU ELSEVIER ADVANCED TECHNOLOGY
PI OXFORD
PA OXFORD FULFILLMENT CENTRE THE BOULEVARD, LANGFORD LANE, KIDLINGTON,
   OXFORD OX5 1GB, OXON, ENGLAND
SN 0956-5663
EI 1873-4235
J9 BIOSENS BIOELECTRON
JI Biosens. Bioelectron.
PD OCT 15
PY 2018
VL 117
BP 429
EP 435
DI 10.1016/j.bios.2018.06.034
PG 7
WC Biophysics; Biotechnology & Applied Microbiology; Chemistry, Analytical;
   Electrochemistry; Nanoscience & Nanotechnology
WE Science Citation Index Expanded (SCI-EXPANDED)
SC Biophysics; Biotechnology & Applied Microbiology; Chemistry;
   Electrochemistry; Science & Technology - Other Topics
GA GR0GH
UT WOS:000442191900052
PM 29966922
DA 2023-06-30
ER

PT J
AU Teke, M
   Sayikli, C
   Canbaz, C
   Sezginturk, MK
AF Teke, Mustafa
   Sayikli, Cigdem
   Canbaz, Cetin
   Sezginturk, Mustafa Kemal
TI A Novel Biosensing System Using Biological Receptor for Analysis of
   Vascular Endothelial Growth Factor
SO INTERNATIONAL JOURNAL OF PEPTIDE RESEARCH AND THERAPEUTICS
LA English
DT Article
DE VEGF; Cancer biomarker; VEGF-R1; Biosensor; Electrochemical impedance
   spectroscopy
ID SELF-ASSEMBLED MONOLAYERS; ELECTRICAL DETECTION; CELL GROWTH; FACTOR
   VEGF; IMPEDANCE; ANGIOGENESIS; ADSORPTION; EXPRESSION; DISPERSION;
   FRAGMENTS
AB An immunosensor with rapid and ultrasensitive response for vascular endothelial growth factor (VEGF) has been built up with 4-aminothiophenol (4-ATP) onto the gold surfaces. Quantitative analysis of VEGF was performed by recording the impedance changing of the gold electrode surface by binding of VEGF. The human vascular endothelial growth factor receptor 1 (VEGF-R1, Flt-1) was used as a biorecognition element for the first time in the literature. VEGF-R1 was covalently immobilized via 4-ATP self-assembled monolayer formed on gold thin film covered surface. Construction of the biosensor was carefully characterised by the techniques such as electrochemistry and electrochemical impedance spectroscopy. In order to characterize impedance data, Kramers-Kronig transform was performed on the experimental impedance data. The limit of detection of the immunosensor for qualitative detection was 100 pg/mL while the LOD for quantitative detection could down to 100 pg/mL by using the VEGF-R1 based biosensor. Finally, artificial serum samples spiked with VEGF was analyzed by the proposed immunosensor to investigate useful of the biosensor for early biomarker diagnosis.
C1 [Teke, Mustafa] Mugla Sitki Kocman Univ, Fac Sci, Dept Chem, Mugla, Turkey.
   [Sayikli, Cigdem; Canbaz, Cetin; Sezginturk, Mustafa Kemal] Namik Kemal Univ, Fac Sci & Arts, Dept Chem, Tekirdag, Turkey.
C3 Mugla Sitki Kocman University; Namik Kemal University
RP Sezginturk, MK (通讯作者)，Namik Kemal Univ, Fac Sci & Arts, Dept Chem, Tekirdag, Turkey.
EM msezginturk@hotmail.com
RI Sezgintürk, Mustafa Kemal/AAY-1439-2021
FU TUBITAK (The Scientific and Technological Research Council of Turkey)
   [109 T 172]
FX The authors greatly appreciate the support of the TUBITAK (The
   Scientific and Technological Research Council of Turkey, Project number:
   109 T 172).
CR Ball P., 1994, DESIGNING MOL WORLD
   Byon HR, 2006, J AM CHEM SOC, V128, P2188, DOI 10.1021/ja056897n
   Clark-Raymond A, 2013, J PSYCHIATR RES, V47, P1080, DOI 10.1016/j.jpsychires.2013.04.008
   Cui Y, 2001, SCIENCE, V293, P1289, DOI 10.1126/science.1062711
   Ehm W, 2000, ACH-MODELS CHEM, V137, P145
   Folkman J, 1995, NEW ENGL J MED, V333, P1757, DOI 10.1056/NEJM199512283332608
   Gao ZQ, 2007, ANAL CHEM, V79, P3291, DOI 10.1021/ac061808q
   Garcia-Roman J, 2013, CANCER LETT, V335, P259, DOI 10.1016/j.canlet.2013.03.005
   Gooding JJ, 2003, ELECTROANAL, V15, P81, DOI 10.1002/elan.200390017
   Hahm J, 2004, NANO LETT, V4, P51, DOI 10.1021/nl034853b
   Hoshina D, 2013, J DERMATOL SCI, V70, P116, DOI 10.1016/j.jdermsci.2013.02.008
   Huang QA, 2007, ELECTROCHIM ACTA, V52, P8144, DOI 10.1016/j.electacta.2007.05.071
   Johannes S, 2013, JOINT BONE SPINE, V80, P270
   KENDALL RL, 1993, P NATL ACAD SCI USA, V90, P10705, DOI 10.1073/pnas.90.22.10705
   Kim A, 2007, APPL PHYS LETT, V91, DOI 10.1063/1.2779965
   Kim GI, 2010, BIOSENS BIOELECTRON, V25, P1717, DOI 10.1016/j.bios.2009.12.015
   Kramers HA, 1929, PHYS Z, V30, P522
   Kronig RDL, 1926, J OPT SOC AM REV SCI, V12, P547, DOI 10.1364/JOSA.12.000547
   Lee HS, 2009, BIOSENS BIOELECTRON, V24, P1801, DOI 10.1016/j.bios.2008.08.036
   Longo R, 2007, CANCER CHEMOTH PHARM, V60, P151, DOI 10.1007/s00280-006-0403-6
   LU B, 1995, ANAL CHEM, V67, P83, DOI 10.1021/ac00097a014
   Neufeld G, 1999, FASEB J, V13, P9, DOI 10.1096/fasebj.13.1.9
   NUZZO RG, 1983, J AM CHEM SOC, V105, P4481, DOI 10.1021/ja00351a063
   Orazem M. E., 2008, ELECTROCHEMICAL IMPE
   PAJKOSSY T, 1994, J ELECTROANAL CHEM, V364, P111, DOI 10.1016/0022-0728(93)02949-I
   Patolsky F, 2004, P NATL ACAD SCI USA, V101, P14017, DOI 10.1073/pnas.0406159101
   Prabhulkar S, 2009, BIOSENS BIOELECTRON, V24, P3524, DOI 10.1016/j.bios.2009.05.002
   RANDLES JEB, 1947, DISCUSS FARADAY SOC, V1, P11, DOI 10.1039/df9470100011
   Schreiber F, 2000, PROG SURF SCI, V65, P151, DOI 10.1016/S0079-6816(00)00024-1
   Shibuya M, 2006, EXP CELL RES, V312, P549, DOI 10.1016/j.yexcr.2005.11.012
   SHIBUYA M, 1990, ONCOGENE, V5, P519
   Stern E, 2007, NATURE, V445, P519, DOI 10.1038/nature05498
   Tidwell CD, 1997, LANGMUIR, V13, P3404, DOI 10.1021/la9604341
   Ulman A, 1996, CHEM REV, V96, P1533, DOI 10.1021/cr9502357
   Veikkola T, 1999, SEMIN CANCER BIOL, V9, P211, DOI 10.1006/scbi.1998.0091
   Witmer AN, 2002, J HISTOCHEM CYTOCHEM, V50, P767, DOI 10.1177/002215540205000603
   Witmer AN, 2003, PROG RETIN EYE RES, V22, P1, DOI 10.1016/S1350-9462(02)00043-5
   Zampetti A, 2013, CYTOKINE, V61, P933, DOI 10.1016/j.cyto.2012.12.011
NR 38
TC 5
Z9 5
U1 1
U2 39
PU SPRINGER
PI DORDRECHT
PA VAN GODEWIJCKSTRAAT 30, 3311 GZ DORDRECHT, NETHERLANDS
SN 1573-3149
EI 1573-3904
J9 INT J PEPT RES THER
JI Int. J. Pept. Res. Ther.
PD JUN
PY 2014
VL 20
IS 2
BP 221
EP 230
DI 10.1007/s10989-013-9386-4
PG 10
WC Biochemistry & Molecular Biology
WE Science Citation Index Expanded (SCI-EXPANDED)
SC Biochemistry & Molecular Biology
GA AF0QW
UT WOS:000334420100012
DA 2023-06-30
ER

PT J
AU Amoshahi, H
   Shafiee, MRM
   Kermani, S
   Mirmohammadi, M
AF Amoshahi, Hamzeh
   Shafiee, Mohammad R. M.
   Kermani, Shabnam
   Mirmohammadi, Mehrosadat
TI A Biosensor for Detection of miR-106 a by Using Duplex-Specific
   Nuclease, Assisted Target, Magnetic Nanoparticles, Gold Nanoparticles
   and Enzymatic Signal Amplification
SO CHEMISTRYSELECT
LA English
DT Article
DE Biosensor; Cancer; DNA; Fe3O4 nanoparticles; MiR-106a
ID MICRORNA DETECTION; CANCER; EXPRESSION; STRATEGY
AB The second main reason of Cancer mortality all around the world is Gastric cancer. One of the circulatory oncogenic microRNAs which has an overexpression in diverse malignancies, specifically in Gastric cancer, is MicroRNA-106a.In this paper novel supersensitive electrochemical biosensor for the microRNA-106a detection was studied using a duplex-specific nuclease-assisted target recycling incorporated with enzymatic signal amplification, and Fe3O4 nanoparticles. Specific and selective microRNA-106a detection with a low limit of detection (0.8 fM) over a vast concentration range from 1 fM to 5 mu M has been achieved using the biosensor. Meantime, the biosensor has dedicated high discrimination of analogue microRNA because of intrinsic selectivity of the term hairpin capture probe. Analyzing microRNA-106a in human serum affirmed the high possibility of the mentioned method for clinical detection of microRNA-106a and its optimistic potential in biomedical investigation.
C1 [Amoshahi, Hamzeh; Shafiee, Mohammad R. M.] Islamic Azad Univ, Dept Chem, Najafabad Branch, Najafabad, Iran.
   [Kermani, Shabnam] Islamic Azad Univ, Dept Tissue Engn, Najafabad Branch, Najafabad, Iran.
   [Mirmohammadi, Mehrosadat] Islamic Azad Univ, Shahreza Branch, Dept Chem, Shahreza, Iran.
C3 Islamic Azad University; Islamic Azad University; Islamic Azad
   University
RP Shafiee, MRM (通讯作者)，Islamic Azad Univ, Dept Chem, Najafabad Branch, Najafabad, Iran.
EM Dr.mshafiee98@gmail.com
FU Department of Chemistry, Najafabad Branch, Islamic Azad University,
   Najafabad, Iran
FX The authors thank from Department of Chemistry, Najafabad Branch,
   Islamic Azad University, Najafabad, Iran.for financial supports of this
   work.
CR Amoshahi H., 2022, CHEMISTRYSELECT, V7
   Baghani AN, 2016, J ENVIRON HEALTH SCI, V14, DOI 10.1186/s40201-016-0252-0
   Bo B, 2018, ANAL CHEM, V90, P2395, DOI 10.1021/acs.analchem.7b05447
   Castaneda AD, 2017, J AM CHEM SOC, V139, P7657, DOI 10.1021/jacs.7b03648
   Czimmerer Z, 2013, PLOS ONE, V8, DOI 10.1371/journal.pone.0055168
   Degliangeli F, 2014, J AM CHEM SOC, V136, P2264, DOI 10.1021/ja412152x
   Diaz R, 2008, GENE CHROMOSOME CANC, V47, P794, DOI 10.1002/gcc.20580
   Guo J, 2018, BIOSENS BIOELECTRON, V105, P103, DOI 10.1016/j.bios.2018.01.036
   Hou X, 2015, INT J CLIN EXP PATHO, V8, P13096
   Huang XT, 2020, RSC ADV, V10, P11257, DOI 10.1039/c9ra10657j
   Jia JB, 2002, ANAL CHEM, V74, P2217, DOI 10.1021/ac011116w
   Keshavarz M, 2015, RSC ADV, V5, P35651, DOI 10.1039/c5ra01726b
   Li GY, 2008, J ALLOY COMPD, V466, P451, DOI 10.1016/j.jallcom.2007.11.100
   Li Y, 2012, ANAL BIOCHEM, V431, P69, DOI 10.1016/j.ab.2012.09.007
   Liu CG, 2008, NAT PROTOC, V3, P563, DOI 10.1038/nprot.2008.14
   Liu L, 2021, ANAL CHIM ACTA, V1149, DOI 10.1016/j.aca.2021.338199
   Ma DD, 2018, BIOSENS BIOELECTRON, V101, P167, DOI 10.1016/j.bios.2017.08.062
   Mao X, 2008, BIOSENS BIOELECTRON, V23, P1555, DOI 10.1016/j.bios.2008.01.019
   Porichis F, 2014, NAT COMMUN, V5, DOI 10.1038/ncomms6641
   Qiu XP, 2015, TRENDS BIOTECHNOL, V33, P180, DOI 10.1016/j.tibtech.2014.12.008
   Rezaei H, 2019, ANAL CHIM ACTA, V1092, P66, DOI 10.1016/j.aca.2019.09.037
   Shen YT, 2015, BIOSENS BIOELECTRON, V71, P322, DOI 10.1016/j.bios.2015.04.057
   Tan YQ, 2012, CHEM ENG J, V191, P104, DOI 10.1016/j.cej.2012.02.075
   Tao YY, 2017, BIOSENS BIOELECTRON, V96, P99, DOI 10.1016/j.bios.2017.04.040
   Tian B, 2018, ACS APPL MATER INTER, V10, P2957, DOI 10.1021/acsami.7b16293
   Tian T, 2015, ORG BIOMOL CHEM, V13, P2226, DOI 10.1039/c4ob02104e
   Torre LA, 2015, CA-CANCER J CLIN, V65, P87, DOI 10.3322/caac.21262
   Varallyay E, 2008, NAT PROTOC, V3, P190, DOI 10.1038/nprot.2007.528
   Wang Q, 2015, ANALYST, V140, P6306, DOI 10.1039/c5an01350j
   Wang Y, 2018, ACS APPL MATER INTER, V10, P28290, DOI 10.1021/acsami.8b07250
   Wang ZZ, 2013, MOL CARCINOGEN, V52, P634, DOI 10.1002/mc.21899
   Wu DH, 2020, INT J ELECTROCHEM SC, V15, P12136, DOI 10.20964/2020.12.67
   Wu Y., 2020, BIOSENS BIOELECTRON, V165, P1
   Xi Q, 2014, ANAL CHEM, V86, P1361, DOI 10.1021/ac403944c
   Xiao BX, 2009, CLIN CHIM ACTA, V400, P97, DOI 10.1016/j.cca.2008.10.021
   Yang CJ, 2007, NUCLEIC ACIDS RES, V35, P4030, DOI 10.1093/nar/gkm358
   Yi H, 2011, NUCLEIC ACIDS RES, V39, DOI 10.1093/nar/gkr617
   Yin BC, 2012, J AM CHEM SOC, V134, P5064, DOI 10.1021/ja300721s
   Yu S, 2018, ANAL CHEM, V90, P4544, DOI 10.1021/acs.analchem.7b04930
NR 39
TC 2
Z9 2
U1 7
U2 43
PU WILEY-V C H VERLAG GMBH
PI WEINHEIM
PA POSTFACH 101161, 69451 WEINHEIM, GERMANY
SN 2365-6549
J9 CHEMISTRYSELECT
JI ChemistrySelect
PD FEB 4
PY 2022
VL 7
IS 5
AR e202103115
DI 10.1002/slct.202103115
PG 6
WC Chemistry, Multidisciplinary
WE Science Citation Index Expanded (SCI-EXPANDED)
SC Chemistry
GA YS9AW
UT WOS:000750964800039
DA 2023-06-30
ER

PT J
AU Anik, U
AF Anik, Ulku
TI Centri-voltammetry and biocentri-voltammetry: a review
SO MICROCHIMICA ACTA
LA English
DT Review
DE Centri-voltammetry; Biocentri-voltammetry; Biosensor; Acethylcholine;
   Gluthation; Heavy metals
ID ELECTROCHEMICAL DETERMINATION; LIQUID-CHROMATOGRAPHY; XANTHINE-OXIDASE;
   FISH MEAT; IN-VITRO; GLUTATHIONE; BIOSENSOR; ELECTRODE; HYPOXANTHINE;
   PERFORMANCE
AB Centri-voltammetry and biocentri-voltammetry are techniques that combine centrifugation with voltammetry. This review covers (a) definitions; (b) experimental (cell) configurations; (c) effects of centrifugation parameters; and (d) applications of the method to the determination of heavy metals and biological molecules. Specific examples include applications to the determination of xanthine, acetylcholine esterase activity, and of acetyl choline.
C1 Mugla Sitki Kocman Univ, Fac Sci, Dept Chem, TR-48000 Kotekli, Mugla, Turkey.
C3 Mugla Sitki Kocman University
RP Anik, U (通讯作者)，Mugla Sitki Kocman Univ, Fac Sci, Dept Chem, TR-48000 Kotekli, Mugla, Turkey.
EM ulkuanik@yahoo.com
RI anik, ulku/G-4957-2010
OI anik, ulku/0000-0002-3607-7208
FU TUBITAK; Mugla Sitki Kocman University
FX I would like to thank TUBITAK and Mugla Sitki Kocman University for
   financial support. I would also like to thank all other groups and my
   students - especially Serdar Cevik - who have worked with
   centri-voltammetry/biocentri-voltammetry elaborating many of the results
   presented here. I am also grateful to my friend and colleague Prof. Dr.
   Suna Timur for her encouragement throughout this work.
CR Anik U, 2004, ELECTROCHEM COMMUN, V6, P913, DOI 10.1016/j.elecom.2004.07.001
   Anik U, 2008, TURK J CHEM, V32, P711
   Anik U, 2011, MICROCHIM ACTA, V174, P207, DOI 10.1007/s00604-011-0615-2
   Anik U, 2010, NANOSCALE RES LETT, V5, P846, DOI 10.1007/s11671-010-9573-6
   Anik U, 2009, MICROCHIM ACTA, V166, P209, DOI 10.1007/s00604-009-0190-y
   BESADA A, 1989, MIKROCHIM ACTA, V3, P143
   Calvo-Marzal P, 2006, CLIN CHIM ACTA, V371, P152, DOI 10.1016/j.cca.2006.03.006
   Cevik S, 2012, MICROCHIM ACTA, V179, P299, DOI 10.1007/s00604-012-0895-1
   Cevik S, 2012, RSC ADV, V2, P4299, DOI 10.1039/c2ra01282k
   Chee SY, 2011, ELECTROCHEM COMMUN, V13, P963, DOI 10.1016/j.elecom.2011.06.012
   Chen J, 2006, J ELECTROANAL CHEM, V588, P324, DOI 10.1016/j.jelechem.2006.01.008
   Chen XP, 1999, MIKROCHIM ACTA, V130, P225, DOI 10.1007/BF01242910
   Chwatko G, 2000, TALANTA, V52, P509, DOI 10.1016/S0039-9140(00)00394-5
   Cubukcu M, 2012, CURR ANAL CHEM, V8, P351, DOI 10.2174/157341112801264860
   Cubukcu M, 2007, TALANTA, V74, P434, DOI 10.1016/j.talanta.2007.07.039
   Cubukcu M, 2013, MICROCHIM ACTA, V180, P93, DOI 10.1007/s00604-012-0910-6
   Devi R, 2012, J ANAL CHEM+, V67, P273, DOI 10.1134/S1061934812030045
   Devi R, 2013, PROCESS BIOCHEM, V48, P242, DOI 10.1016/j.procbio.2012.12.009
   Devi R, 2012, COLLOID SURFACE A, V394, P38, DOI 10.1016/j.colsurfa.2011.11.021
   Devi R, 2011, BIOCHEM ENG J, V58-59, P148, DOI 10.1016/j.bej.2011.09.008
   Dodevska T, 2010, CENT EUR J CHEM, V8, P19, DOI 10.2478/s11532-009-0102-3
   Friedman M, 1996, J AGR FOOD CHEM, V44, P631, DOI 10.1021/jf950394r
   Gao YS, 2009, MAT SCI ENG C-MATER, V29, P2213, DOI 10.1016/j.msec.2009.05.004
   Gong KP, 2004, ANAL CHEM, V76, P6500, DOI 10.1021/ac0492867
   Kirgoz AU, 2004, ELECTROANAL, V16, P765
   Kirgoz UA, 2005, TALANTA, V65, P48, DOI 10.1016/j.talanta.2004.05.009
   Kirgoz UA, 2003, CENTRI VOLTAMMETRIC, P3
   Kocak S, 2013, ANAL METHODS-UK, V5, P741, DOI 10.1039/c2ay26081f
   Lavigne V, 2007, J CHROMATOGR A, V1139, P130, DOI 10.1016/j.chroma.2006.10.083
   Lawrence NS, 2004, TALANTA, V63, P443, DOI 10.1016/j.talanta.2003.11.024
   Lim IIS, 2008, LANGMUIR, V24, P8857, DOI 10.1021/la800970p
   Lima PR, 2008, J PHARMACEUT BIOMED, V47, P758, DOI 10.1016/j.jpba.2008.03.006
   Miao P, 2009, BIOSENS BIOELECTRON, V24, P3347, DOI 10.1016/j.bios.2009.04.041
   Mizuike A., 1983, ENRICHMENT TECHNIQUE
   Ozturk G, 2007, J MOL CATAL B-ENZYM, V47, P111, DOI 10.1016/j.molcatb.2007.03.009
   Ozturk G, 2008, DYES PIGMENTS, V76, P792, DOI 10.1016/j.dyepig.2007.02.005
   Refsum H, 2004, CLIN CHEM, V50, P3, DOI 10.1373/clinchem.2003.021634
   Schulze H, 2003, BIOSENS BIOELECTRON, V18, P201, DOI 10.1016/S0956-5663(02)00184-7
   Shan D, 2009, SENSOR ACTUAT B-CHEM, V136, P510, DOI 10.1016/j.snb.2008.10.012
   Shang L, 2009, BIOSENS BIOELECTRON, V25, P269, DOI 10.1016/j.bios.2009.06.021
   Snape MF, 1999, NEUROPHARMACOLOGY, V38, P181, DOI 10.1016/S0028-3908(98)00164-6
   Teng YJ, 2010, SCI CHINA CHEM, V53, P2581, DOI 10.1007/s11426-010-4038-4
   Terashima C, 2003, ANAL CHEM, V75, P1564, DOI 10.1021/ac020583q
   Urkmez I, 2009, MICROCHIM ACTA, V167, P225, DOI 10.1007/s00604-009-0246-z
   Wang J., 1985, STRIPPING ANAL PRINC
   Welch CM, 2006, ANAL BIOANAL CHEM, V384, P601, DOI 10.1007/s00216-005-0230-3
   Zhang FY, 2012, TALANTA, V93, P320, DOI 10.1016/j.talanta.2012.02.041
   Zhang L, 2012, ANALYST, V137, P3126, DOI 10.1039/c2an35284b
   Zhang W, 2005, J CHROMATOGR B, V818, P227, DOI 10.1016/j.jchromb.2004.12.034
   Zheng ZB, 2005, BIOCONJUGATE CHEM, V16, P598, DOI 10.1021/bc0499634
NR 50
TC 7
Z9 7
U1 1
U2 40
PU SPRINGER WIEN
PI WIEN
PA SACHSENPLATZ 4-6, PO BOX 89, A-1201 WIEN, AUSTRIA
SN 0026-3672
EI 1436-5073
J9 MICROCHIM ACTA
JI Microchim. Acta
PD JUL
PY 2013
VL 180
IS 9-10
BP 741
EP 749
DI 10.1007/s00604-013-0986-7
PG 9
WC Chemistry, Analytical
WE Science Citation Index Expanded (SCI-EXPANDED)
SC Chemistry
GA 170OH
UT WOS:000320862100002
DA 2023-06-30
ER

PT J
AU Wang, L
   Wang, JK
   Ni, PJ
   Li, Z
AF Wang, Li
   Wang, Jiku
   Ni, Pengjuan
   Li, Zhuang
TI Ferritin-mediated biomimetic synthesis of bimetallic Au-Ag nanoparticles
   on graphene nanosheets for electrochemical detection of hydrogen
   peroxide
SO FUNCTIONAL MATERIALS LETTERS
LA English
DT Article
DE Biomimetic; nanoparticles; graphene nanosheets; ferritin; biosensor
ID REDUCTION; CARBON; OXIDE
AB We demonstrated a biomimetic green synthesis of bimetallic Au-Ag nanoparticles (NPs) on graphene nanosheets (GNs). The spherical protein, ferritin (Fr), was bound onto GNs and served as the template for the synthesis of GN/Au-Ag nanohybrids. The created GN/Au-Ag nanohybrids were further utilized to fabricate a non-enzymatic amperometric biosensor for the sensitive detection of hydrogen peroxide (H2O2), and this biosensor displayed high performances to determine H2O2 with a detection limit of 2.0 x 10(-6) M and a linear detection range from 2.0 mu M to 7.0 mM.
C1 [Wang, Li; Wang, Jiku] Jilin Normal Univ, Coll Chem, Siping 136000, Peoples R China.
   [Ni, Pengjuan; Li, Zhuang] Chinese Acad Sci, Changchun Inst Appl Chem, State Key Lab Electroanalyt Chem, Changchun 130022, Peoples R China.
C3 Jilin Normal University; Chinese Academy of Sciences; Changchun
   Institute of Applied Chemistry, CAS
RP Wang, L (通讯作者)，Jilin Normal Univ, Coll Chem, Siping 136000, Peoples R China.
EM liwang_jlnu@163.com
FU Jilin Province Science and Technology Development Foundation of China
   [20120577]
FX This work was financially supported by the Jilin Province Science and
   Technology Development Foundation of China under Grant No. 20120577.
CR Allen MJ, 2010, CHEM REV, V110, P132, DOI 10.1021/cr900070d
   Banadaki AD, 2014, J NANOMATER, V2014, DOI 10.1155/2014/985948
   Cao SR, 2013, TALANTA, V109, P167, DOI 10.1016/j.talanta.2013.02.002
   Chen SH, 2013, MICROCHIM ACTA, V180, P15, DOI 10.1007/s00604-012-0904-4
   Kang YJ, 2011, SOFT MATTER, V7, P11078, DOI 10.1039/c1sm06319g
   Lim B, 2009, SCIENCE, V324, P1302, DOI 10.1126/science.1170377
   Link S, 1999, J PHYS CHEM B, V103, P3529, DOI 10.1021/jp990387w
   Liu S, 2011, CARBON, V49, P3158, DOI 10.1016/j.carbon.2011.03.036
   Major KJ, 2009, PLASMONICS, V4, P61, DOI 10.1007/s11468-008-9077-8
   Mazumder V, 2009, J AM CHEM SOC, V131, P4588, DOI 10.1021/ja9004915
   Mu YY, 2005, J PHYS CHEM B, V109, P22212, DOI 10.1021/jp0555448
   NOVET T, 1991, J AM CHEM SOC, V113, P3398, DOI 10.1021/ja00009a027
   Nutt MO, 2005, ENVIRON SCI TECHNOL, V39, P1346, DOI 10.1021/es048560b
   Shao YY, 2010, ELECTROANAL, V22, P1027, DOI 10.1002/elan.200900571
   Sobal NS, 2003, J PHYS CHEM B, V107, P7351, DOI 10.1021/jp034200j
   Sone ED, 2011, CHEM MATER, V23, P2005, DOI 10.1021/cm102985v
   Srivastava S, 2007, J AM CHEM SOC, V129, P11776, DOI 10.1021/ja073163x
   Suzuki M, 2009, CHEM COMMUN, P4871, DOI 10.1039/b908742g
   Wang HB, 2012, ACS CATAL, V2, P781, DOI 10.1021/cs200652y
   Wang JH, 2014, ACS MACRO LETT, V3, P529, DOI 10.1021/mz500213w
   Wang L, 2013, FUNCT MATER LETT, V6, DOI 10.1142/S1793604713500069
   Wang ZJ, 2009, J PHYS CHEM C, V113, P14071, DOI 10.1021/jp906348x
   Wei G, 2008, CHEM COMMUN, P3903, DOI 10.1039/b806316h
   Wei G, 2012, J MATER CHEM, V22, P17190, DOI 10.1039/c2jm32979d
   Wei G, 2011, CARBON, V49, P2216, DOI 10.1016/j.carbon.2011.01.051
   Xu AW, 2007, J MATER CHEM, V17, P415, DOI 10.1039/b611918m
   Zhang H, 2010, J PHYS CHEM C, V114, P11861, DOI 10.1021/jp101243k
   Zhang PP, 2014, LANGMUIR, V30, P8980, DOI 10.1021/la5024086
NR 28
TC 4
Z9 4
U1 1
U2 69
PU WORLD SCIENTIFIC PUBL CO PTE LTD
PI SINGAPORE
PA 5 TOH TUCK LINK, SINGAPORE 596224, SINGAPORE
SN 1793-6047
EI 1793-7213
J9 FUNCT MATER LETT
JI Funct. Mater. Lett.
PD AUG
PY 2015
VL 8
IS 4
AR 1550044
DI 10.1142/S1793604715500447
PG 4
WC Materials Science, Multidisciplinary
WE Science Citation Index Expanded (SCI-EXPANDED)
SC Materials Science
GA CP8DH
UT WOS:000360121300014
DA 2023-06-30
ER

PT J
AU Kadian, S
   Arya, BD
   Kumar, S
   Sharma, SN
   Chauhan, RP
   Srivastava, A
   Chandra, P
   Singh, SP
AF Kadian, Sachin
   Arya, Brahm Dutt
   Kumar, Sumit
   Sharma, Shailesh N.
   Chauhan, Rishi Pal
   Srivastava, Ananya
   Chandra, Pranjal
   Singh, Surinder P.
TI Synthesis and Application of PHT-TiO2 Nanohybrid for Amperometric
   Glucose Detection in Human Saliva Sample
SO ELECTROANALYSIS
LA English
DT Article
DE Glucose; Titanium Dioxide; Nanohybrid material; Nanobiosensor;
   Electrochemistry; Human saliva
ID DOPED TIO2 NANOPARTICLES; ELECTROCHEMICAL SENSOR; CANCER-CELLS;
   NANOBIOSENSORS; DIAGNOSIS; ELECTRODE; POLYMERS
AB Nanoparticles and their composites are considered to play a significant role in the development of electrochemical biosensors. In the present work, we have synthesized titanium dioxide (TiO2) nanoparticles comprising poly (3-hexylthiophene) (PHT) nanohybrid for the fabrication of glucose biosensor. The thin film of hybrid PHT/TiO2 nano-composite was deposited onto indium-tin-oxide (ITO) glass substrate followed by immobilization of glucose oxidase (GOx). The developed sensor was characterized using X-Ray Diffraction, Fourier Transform Infrared Spectroscopy, UV-visible spectroscopy, cyclic voltammetry, electrochemical impedance spectroscopy, and scanning electron microscopy. The electrochemical response of the nanocomposite coated electrode was studied which shows a quasi-reversible electrochemical behavior. The experimental conditions for glucose detection were optimized in terms of GOx immobilization time, GOx concentrations, temperature, and pH, in order to obtain maximum sensitivity. Under the optimized experimental conditions, the ITO/TiO2/PHT/GOx sensor probe displays excellent catalytic activity towards glucose with the response time of <10.0 sec, showing its robustness for direct clinical analysis. Chronoamperometry was performed for the quantitative detection of glucose which displays the linear dynamic range between 1-310 mg/dL with the detection limit of 0.62 +/- 0.02 mg/dL. The developed biosensor was successfully applied to detect glucose in human saliva samples without any pre-treatment step. Importantly, the detection range of the designed biosensor was in range of normal and clinical salivary glucose levels. Interferences due to nontarget biochemicals was investigated and long term stability of the sensor probe was evaluated.
C1 [Kadian, Sachin; Arya, Brahm Dutt; Kumar, Sumit; Sharma, Shailesh N.; Singh, Surinder P.] CSIR Natl Phys Lab, Dr KS Krishnan Rd, New Delhi 110012, India.
   [Kadian, Sachin; Chauhan, Rishi Pal] Natl Inst Technol, Sch Biomed Engn, Kurukshetra, Haryana, India.
   [Srivastava, Ananya] Natl Inst Pharmaceut Educ & Res, Dept Pharmacol & Toxicol, Gauhati, India.
   [Chandra, Pranjal] Indian Inst Technol Guwahati, Dept Biosci & Bioengn, Lab Biophysio Sensors & Nanobioengn, Gauhati 781039, Assam, India.
C3 Council of Scientific & Industrial Research (CSIR) - India; CSIR -
   National Physical Laboratory (NPL); National Institute of Technology
   (NIT System); National Institute of Technology Kurukshetra; National
   Institute of Pharmaceutical Education & Research (NIPER); Indian
   Institute of Technology System (IIT System); Indian Institute of
   Technology (IIT) - Guwahati
RP Singh, SP (通讯作者)，CSIR Natl Phys Lab, Dr KS Krishnan Rd, New Delhi 110012, India.; Chandra, P (通讯作者)，Indian Inst Technol Guwahati, Dept Biosci & Bioengn, Lab Biophysio Sensors & Nanobioengn, Gauhati 781039, Assam, India.
EM pchandra13@iitg.ernet.in; singhsp@nplindia.org
RI Kadian, Sachin/AAH-6592-2020; Sharma, Shailesh/ACA-0881-2022; kumar,
   Sumit/AAZ-5458-2020
OI kumar, Sumit/0000-0002-6393-6661; Kadian, Sachin/0000-0002-2804-1109;
   Sharma, Shailesh/0000-0002-5516-5596; Chandra,
   Pranjal/0000-0003-3428-3195; Arya, Braham Dutt/0000-0002-8264-690X
FU DST Ramanujan Fellowship [SB/S2/RJN-042/2015]; CSIR-Network project
   [BSC0112]
FX Director, CSIR-National Physical Laboratory, New Delhi is gratefully
   acknowledged for his encouragements and providing research facilities.
   Dr. Pranjal Chandra thanks DST Ramanujan Fellowship (SB/S2/RJN-042/2015)
   for financial assistance. Dr. Ananya Srivastava thanks Prof. (Dr.) U.S.N
   Murty, Director, NIPER - Guwahati for his help and encouragement. SPS
   acknowledges the support from CSIR-Network project BSC0112.
CR Abikshyeet P, 2012, DIABETES METAB SYNDR, V5, P149, DOI 10.2147/DMSO.S32112
   Ando S., 2009, P SOC PHOTO-OPT INS, V7213, P9
   Aydemir N, 2016, PHYS CHEM CHEM PHYS, V18, P8264, DOI 10.1039/c5cp06830d
   Bai J, 2014, CHEM REV, V114, P10131, DOI 10.1021/cr400625j
   Bard A.J., 2001, ELECTROCHEMICAL METH
   Bukkitgar SD, 2016, J ELECTROANAL CHEM, V778, P103, DOI 10.1016/j.jelechem.2016.08.024
   Chandra P, 2017, NEXT GENERATION POIN, DOI 10.1007/978-981-10-4726-8
   Chandra P, 2015, BIOSENS BIOELECTRON, V70, P418, DOI 10.1016/j.bios.2015.03.069
   Chandra P, 2011, BIOSENS BIOELECTRON, V26, P4442, DOI 10.1016/j.bios.2011.04.060
   Choon W, 2011, ANAL CHEM, V83, P6177, DOI 10.1021/ac2006558
   Choudhary M, 2016, ELECTROANAL, V28, P2565, DOI 10.1002/elan.201600238
   Gerard M, 2002, BIOSENS BIOELECTRON, V17, P345, DOI 10.1016/S0956-5663(01)00312-8
   Hangarter CM, 2013, NANO TODAY, V8, P39, DOI 10.1016/j.nantod.2012.12.005
   Holze R., 2009, EXPT ELECTROCHEMISTR
   Jang HD, 2012, BIOSENS BIOELECTRON, V38, P184, DOI 10.1016/j.bios.2012.05.033
   Jasrotia, 2016, AGR HEIGHTS VERTICAL, DOI DOI 10.1049/PBHE001E
   Kim DM, 2016, BIOSENS BIOELECTRON, V79, P165, DOI 10.1016/j.bios.2015.12.002
   Kim NY, 2015, BIOSENS BIOELECTRON, V67, P687, DOI 10.1016/j.bios.2014.10.021
   Mahato K, 2018, 3 BIOTECH, V8, DOI 10.1007/s13205-018-1148-8
   Mahato K, 2018, BIOSENS BIOELECTRON, V100, P411, DOI 10.1016/j.bios.2017.09.003
   Mahato K, 2017, BIOSENS BIOELECTRON, V96, P246, DOI 10.1016/j.bios.2017.05.001
   Mohan R, 2013, NANOSCALE RES LETT, V8, DOI 10.1186/1556-276X-8-503
   Naghibi S, 2013, CERAM INT, V39, P8377, DOI 10.1016/j.ceramint.2013.04.018
   Narayan R. J., 2016, MED BIOSENSORS POINT
   Naveen MH, 2017, APPL MATER TODAY, V9, P419, DOI 10.1016/j.apmt.2017.09.001
   Noh HB, 2012, ELECTROCHIM ACTA, V61, P36, DOI 10.1016/j.electacta.2011.11.066
   Otero TF, 2012, ELECTROCHIM ACTA, V84, P112, DOI 10.1016/j.electacta.2012.03.097
   Pallela R, 2016, BIOSENS BIOELECTRON, V85, P883, DOI 10.1016/j.bios.2016.05.092
   Qiang T, 2017, BIOSENS BIOELECTRON, V98, P357, DOI 10.1016/j.bios.2017.06.057
   Ramanavicius A, 2012, PROCEDIA ENGINEER, V47, P825, DOI 10.1016/j.proeng.2012.09.274
   Shetti NP, 2017, SENSOR ACTUAT B-CHEM, V247, P858, DOI 10.1016/j.snb.2017.03.102
   Shetti NP, 2017, J ELECTROCHEM SOC, V164, pB3036, DOI 10.1149/2.0031705jes
   Tang H, 2010, BIOSENS BIOELECTRON, V25, P1646, DOI 10.1016/j.bios.2009.11.027
   Wang WK, 2017, J MATER CHEM C, V5, P2686, DOI 10.1039/c6tc05544c
   Yang ZJ, 2015, MICROCHIM ACTA, V182, P1841, DOI 10.1007/s00604-015-1519-3
   Zhu Y, 2013, ANAL CHEM, V85, P1058, DOI 10.1021/ac302923k
NR 36
TC 26
Z9 26
U1 2
U2 37
PU WILEY-V C H VERLAG GMBH
PI WEINHEIM
PA POSTFACH 101161, 69451 WEINHEIM, GERMANY
SN 1040-0397
EI 1521-4109
J9 ELECTROANAL
JI Electroanalysis
PD NOV
PY 2018
VL 30
IS 11
BP 2793
EP 2802
DI 10.1002/elan.201800207
PG 10
WC Chemistry, Analytical; Electrochemistry
WE Science Citation Index Expanded (SCI-EXPANDED)
SC Chemistry; Electrochemistry
GA HA3KE
UT WOS:000450148200034
DA 2023-06-30
ER

PT J
AU Liu, D
   Jia, F
   Wei, Y
   Li, YY
   Meng, SY
   You, TY
AF Liu, Dong
   Jia, Fan
   Wei, Ya
   Li, Yuye
   Meng, Shuyun
   You, Tianyan
TI Programmable Analytical Feature of Ratiometric Electrochemical Biosensor
   by Alternating the Binding Site of Ferrocene to DNA Duplex for the
   Detection of Aflatoxin B1(dagger)
SO CHINESE JOURNAL OF CHEMISTRY
LA English
DT Article
DE Electrochemistry; Biosensors; Aptamers; Ratiometric detection;
   Aflatoxins
ID APTASENSOR; SENSORS
AB Comprehensive Summary Ratiometric biosensor is among the promising strategies for the advanced analysis; its applicability in multiple scenarios, however, is seriously limited for the fixed analytical feature. Here, we reported ratiometric electrochemical biosensors with programmable analytical feature by alternating the binding site of ferrocene (Fc) to DNA duplex for the detection of aflatoxin B1 (AFB1). DNA duplex was synthesized with AFB1 aptamer and its complementary DNA (cDNA) with Fc molecular tagged on aptamer or cDNA. For analysis, aptamer-AFB1 complex stripped from the electrode, and free cDNA triggered hybridization chain reaction to produce double-stranded DNA for methylene blue (MB) absorption. In this way, redox currents of Fc (I-Fc) and absorbed MB (I-MB) at the electrode were collected to produce the ratiometric signal of I-MB/I-Fc as a yardstick for AFB1. When Fc was tagged on aptamer, I-Fc decreased with higher concentration of AFB1 (c(AFB1)), the resultant biosensor allowed detection with an On/Off (I-MB/I-Fc) mode; when Fc was tagged on cDNA, I-Fc kept constant as c(AFB1) varying, offering an On/Constant (I-MB/I-Fc) mode for the detection. Consequently, biosensor with On/Off mode showed a linear range of 0.1-100 pg/mL with a limit of detection (LOD) of 0.0650 pg/mL, while biosensor with On/Constant mode offered a wider linear rang of 1-10000 pg/mL but a relatively poor LOD of 0.330 pg/mL. Our work revealed the vital importance of binding site of probes to DNA, and this principle can endow ratiometric biosensor with programmable analytical feature (e.g., linear range, LOD), allowing detections in various scenarios.
C1 [Liu, Dong; Jia, Fan; Wei, Ya; Li, Yuye; Meng, Shuyun; You, Tianyan] Jiangsu Univ, Sch Agr Engn, Key Lab Modern Agr Equipment & Technol, Minist Educ, Zhenjiang 212013, Jiangsu, Peoples R China.
C3 Jiangsu University
RP You, TY (通讯作者)，Jiangsu Univ, Sch Agr Engn, Key Lab Modern Agr Equipment & Technol, Minist Educ, Zhenjiang 212013, Jiangsu, Peoples R China.
EM youty@ujs.edu.cn
FU National Natural Science Foundation of China [61901193, 22074055];
   Natural Science Foundation of Jiangsu Province [BK20200104];
   Innovation/Entrepreneurship Program of Jiangsu Province; Project of
   Faculty of Agricultural Equipment of Jiangsu University; Priority
   Academic Program Development of Jiangsu Higher Education Institutions
FX This work was supported by the National Natural Science Foundation of
   China (Nos. 61901193, 22074055), the Natural Science Foundation of
   Jiangsu Province (No. BK20200104), the Innovation/Entrepreneurship
   Program of Jiangsu Province, the Project of Faculty of Agricultural
   Equipment of Jiangsu University, and Priority Academic Program
   Development of Jiangsu Higher Education Institutions.
CR Al-Taher F, 2013, J AGR FOOD CHEM, V61, P2378, DOI 10.1021/jf304729f
   Alshannaq A, 2017, INT J ENV RES PUB HE, V14, DOI 10.3390/ijerph14060632
   Chen DB, 2018, BIOSENS BIOELECTRON, V117, P416, DOI 10.1016/j.bios.2018.06.041
   Commission of the European Communities, 2006, OFF J EUR UNION, V70, P12
   Cui L, 2018, BIOSENS BIOELECTRON, V102, P87, DOI 10.1016/j.bios.2017.11.025
   Dohlman E., 2003, INT TRADE FOOD SAFET, V97
   Du Y, 2014, ANAL CHEM, V86, P8010, DOI 10.1021/ac5025254
   Fouche T, 2020, MYCOTOXIN RES, V36, P303, DOI 10.1007/s12550-020-00393-w
   Giray Belma, 2009, Mycotoxin Res, V25, P113, DOI 10.1007/s12550-009-0016-0
   Hassan MM, 2021, FOOD CHEM, V344, DOI 10.1016/j.foodchem.2020.128652
   Jia F, 2021, BIOSENS BIOELECTRON, V182, DOI 10.1016/j.bios.2021.113169
   Jin H, 2017, BIOSENS BIOELECTRON, V91, P523, DOI 10.1016/j.bios.2017.01.011
   Kang D, 2012, ANGEW CHEM INT EDIT, V51, P6717, DOI 10.1002/anie.201202204
   Li SQ, 2021, FOOD CHEM, V360, DOI 10.1016/j.foodchem.2021.130019
   Li YY, 2022, BIOSENS BIOELECTRON, V195, DOI 10.1016/j.bios.2021.113634
   Li YY, 2021, SENSOR ACTUAT B-CHEM, V336, DOI 10.1016/j.snb.2020.129021
   Li YY, 2020, J HAZARD MATER, V387, DOI 10.1016/j.jhazmat.2019.122001
   Lin MH, 2020, ANAL CHEM, V92, P9963, DOI 10.1021/acs.analchem.0c01571
   Liu D, 2021, SENSOR ACTUAT B-CHEM, V332, DOI 10.1016/j.snb.2021.129529
   Liu D, 2020, TRAC-TREND ANAL CHEM, V133, DOI 10.1016/j.trac.2020.115966
   Lu Y, 2020, MICROCHIM ACTA, V187, DOI 10.1007/s00604-020-04439-9
   Ma S, 2021, J AGR FOOD CHEM, V69, P4874, DOI 10.1021/acs.jafc.1c00141
   Mazumder P M, 2001, Anc Sci Life, V20, P1
   Pellitero MA, 2021, ACS SENSORS, V6, P1199, DOI 10.1021/acssensors.0c02455
   Rahimi F, 2021, FOOD CHEM, V343, DOI 10.1016/j.foodchem.2020.128436
   Rodriguez RS, 2021, ANAL CHEM, V93, P23, DOI 10.1021/acs.analchem.0c04357
   Shen HW, 2020, BIOSENS BIOELECTRON, V168, DOI 10.1016/j.bios.2020.112516
   Wei M, 2019, FOOD CHEM, V282, P141, DOI 10.1016/j.foodchem.2019.01.011
   World Health Organization (WHO) Aflatoxins, 2018, FOOD SAF DIG
   Wu L, 2017, ANAL CHEM, V89, P7578, DOI 10.1021/acs.analchem.7b01399
   Wu SS, 2019, BIOSENS BIOELECTRON, V129, P58, DOI 10.1016/j.bios.2019.01.022
   Yang BL, 2020, FOOD CONTROL, V118, DOI 10.1016/j.foodcont.2020.107372
   Yang T, 2018, SENSOR ACTUAT B-CHEM, V274, P501, DOI 10.1016/j.snb.2018.07.138
   Yang XS, 2018, ACS SENSORS, V3, P1368, DOI 10.1021/acssensors.8b00304
   Zeng RJ, 2018, ANAL CHIM ACTA, V1038, P21, DOI 10.1016/j.aca.2018.07.010
   Zhang B, 2019, BIOSENS BIOELECTRON, V134, P42, DOI 10.1016/j.bios.2019.03.048
   Zhu CX, 2018, CHEM COMMUN, V54, P10359, DOI 10.1039/c8cc05829f
   Zhu CX, 2021, BIOSENS BIOELECTRON, V174, DOI 10.1016/j.bios.2020.112654
   Zhu WR, 2020, FOOD CHEM, V319, DOI 10.1016/j.foodchem.2020.126544
NR 39
TC 3
Z9 3
U1 13
U2 50
PU WILEY-V C H VERLAG GMBH
PI WEINHEIM
PA POSTFACH 101161, 69451 WEINHEIM, GERMANY
SN 1001-604X
EI 1614-7065
J9 CHINESE J CHEM
JI Chin. J. Chem.
PD SEP 15
PY 2022
VL 40
IS 18
BP 2232
EP 2238
DI 10.1002/cjoc.202200155
EA JUL 2022
PG 7
WC Chemistry, Multidisciplinary
WE Science Citation Index Expanded (SCI-EXPANDED)
SC Chemistry
GA 3T6XU
UT WOS:000824777100001
DA 2023-06-30
ER

PT J
AU Khaliq, N
   Rasheed, MA
   Khan, M
   Maqbool, M
   Ahmad, M
   Karim, S
   Nisar, A
   Schmuki, P
   Cho, SO
   Ali, G
AF Khaliq, Nilem
   Rasheed, Muhammad Asim
   Khan, Maaz
   Maqbool, Muhammad
   Ahmad, Mashkoor
   Karim, Shafqat
   Nisar, Amjad
   Schmuki, Patrik
   Cho, Sung Oh
   Ali, Ghafar
TI Voltage-Switchable Biosensor with Gold Nanoparticles on TiO2 Nanotubes
   Decorated with CdS Quantum Dots for the Detection of Cholesterol and
   H2O2
SO ACS APPLIED MATERIALS & INTERFACES
LA English
DT Article
DE anodization; titanium oxide nanotubes; cadmium sulfide quantum dots;
   gold nanoparticles; biosensor; amperometry
ID HYDROGEN-PEROXIDE; ELECTROCHEMICAL DETECTION; LUMINESCENT NANOPARTICLES;
   GRAPHENE OXIDE; OPTICAL SENSOR; ON-OFF; GLUCOSE; OXIDATION; COMPOSITE;
   ENZYME
AB A thin layer of gold nanoparticles (Au NPs) sputtered on cadmium sulfide quantum dots (CdS QDs) decorated anodic titanium dioxide nanotubes (TNTs) (Au/CdS QDs/TNTs) was fabricated and explored for the nonenzymatic detection of cholesterol and hydrogen peroxide (H2O2). Morphological studies of the sensor revealed the formation of uniform nanotubes decorated with a homogeneously dispersed CdS QDs and Au NPs layer. The electrochemical measurements showed an enhanced electrocatalytic performance with a fast electron transfer (similar to 2 s) between the redox centers of each analyte and electrode surface. The hybrid nanostructure (Au/CdS QDs/TNTs) electrode exhibited about a 6fold increase in sensitivity for both cholesterol (10,790 mu A mM(-1) cm(-2)) and H2O2 (78,833 mu A mM(-1) cm(-2)) in analyses compared to the pristine samples. The hybrid electrode utilized different operational potentials for both analytes, which may lead to a voltage-switchable dual-analyte biosensor with a higher selectivity. The biosensor also demonstrated a good reproducibility, thermal stability, and increased shelf life. In addition, the clinical significance of the biosensor was tested for cholesterol and H2O2 in real blood samples, which showed maximum relative standard deviations of 1.8 and 2.3%, respectively. These results indicate that a Au/CdS QDs/TNTs-based hybrid nanostructure is a promising choice for an enzyme-free biosensor due to its suitable band gap alignment and higher electrocatalytic activities.
C1 [Khaliq, Nilem; Rasheed, Muhammad Asim] Pakistan Inst Engn & Appl Sci PIEAS, Dept Phys & Appl Math, Islamabad 45650, Pakistan.
   [Khan, Maaz; Ahmad, Mashkoor; Karim, Shafqat; Nisar, Amjad; Ali, Ghafar] PINSTECH, Phys Div, Nanomat Res Grp NRG, Islamabad 44000, Pakistan.
   [Maqbool, Muhammad] Univ Alabama Birmingham, Dept Clin & Diagnost Sci, Birmingham, AL 35294 USA.
   [Cho, Sung Oh] Korea Adv Inst Sci & Technol, Dept Nucl & Quantum Engn NQe, Daejeon 34141, South Korea.
   [Schmuki, Patrik] Univ Erlangen Nurnberg, Dept Mat Sci & Engn, D-91058 Erlangen, Germany.
   [Schmuki, Patrik] King Abdulaziz Univ, Dept Chem, Jeddah 21413, Saudi Arabia.
C3 Pakistan Institute of Engineering & Applied Science; Pakistan Institute
   of Nuclear Science & Technology; University of Alabama System;
   University of Alabama Birmingham; Korea Advanced Institute of Science &
   Technology (KAIST); University of Erlangen Nuremberg; King Abdulaziz
   University
RP Ali, G (通讯作者)，PINSTECH, Phys Div, Nanomat Res Grp NRG, Islamabad 44000, Pakistan.; Schmuki, P (通讯作者)，Univ Erlangen Nurnberg, Dept Mat Sci & Engn, D-91058 Erlangen, Germany.; Schmuki, P (通讯作者)，King Abdulaziz Univ, Dept Chem, Jeddah 21413, Saudi Arabia.
EM schmuki@ww.uni-erlangen.de; ghafarali@kaist.ac.kr
RI Ali, Ghafar/A-3417-2011; ahmad, mashkoor/AAD-3414-2022; Maqbool,
   Muhammad/I-6551-2019; Schmuki, Patrik/B-9720-2008; Nisar,
   Amjad/AAV-2060-2021; Khan, Maaz/AAD-1269-2020; Maqbool,
   Muhammad/I-6551-2019
OI Ali, Ghafar/0000-0002-5284-6150; ahmad, mashkoor/0000-0002-0931-8408;
   Maqbool, Muhammad/0000-0001-7360-7047; Schmuki,
   Patrik/0000-0002-9208-5771; Nisar, Amjad/0000-0002-2196-1105; Khan,
   Maaz/0000-0002-0337-8848; Karim, Shafqat/0000-0002-9793-0719; Maqbool,
   Muhammad/0000-0002-5936-0778
FU Higher Education Commission (HEC) of Pakistan [I-8/HEC/HRD/2017/7726];
   DFG within the framework of its Excellence Initiative for the Cluster of
   Excellence "Engineering of Advanced Materials" [750302]
FX The authors greatly acknowledge the Higher Education Commission (HEC) of
   Pakistan for providing financial support through an international
   research support initiative program (with grant no.
   I-8/HEC/HRD/2017/7726) for this research work. Financial support from
   DFG within the framework of its Excellence Initiative for the Cluster of
   Excellence "Engineering of Advanced Materials" under project no. 750302
   is thankfully acknowledged.
CR Ali MA, 2013, SCI REP-UK, V3, DOI 10.1038/srep02661
   Bao SJ, 2008, ADV FUNCT MATER, V18, P591, DOI 10.1002/adfm.200700728
   Boggs BK, 2009, CHEM COMMUN, P4859, DOI 10.1039/b905974a
   Chang HC, 2015, ANAL CHEM, V87, P10362, DOI 10.1021/acs.analchem.5b02452
   Cheng WL, 2010, ANAL CHEM, V82, P1157, DOI 10.1021/ac9025253
   Cho EJ, 2001, ANAL CHEM, V73, P3289, DOI 10.1021/ac010051u
   Dey RS, 2010, J PHYS CHEM C, V114, P21427, DOI 10.1021/jp105895a
   Dhyani H., 2012, J BIOSENS BIOELECTRO, V03, P1
   Dhyani H, 2012, J MATER CHEM, V22, P4970, DOI 10.1039/c2jm15914g
   Dong KT, 2017, J MATER SCI, V52, P6754, DOI 10.1007/s10853-017-0911-2
   Fan GC, 2014, ANAL CHEM, V86, P10877, DOI 10.1021/ac503043w
   Feng DX, 2014, SENSOR ACTUAT B-CHEM, V201, P360, DOI 10.1016/j.snb.2014.05.015
   Gao ZD, 2013, SCI REP-UK, V3, DOI 10.1038/srep03323
   Gowthaman NSK, 2016, RSC ADV, V6, P63433, DOI 10.1039/c6ra05658j
   Guo CY, 2014, ANAL CHEM, V86, P876, DOI 10.1021/ac4034467
   Hallaj R, 2009, SENSOR ACTUAT B-CHEM, V135, P632, DOI 10.1016/j.snb.2008.09.053
   Heli H, 2014, SENSOR ACTUAT B-CHEM, V192, P310, DOI 10.1016/j.snb.2013.10.124
   Hou JG, 2012, RSC ADV, V2, P10330, DOI 10.1039/c2ra21641h
   Hu LS, 2016, ENVIRON SCI TECHNOL, V50, P4430, DOI 10.1021/acs.est.5b05857
   Huang J, 2013, BIOSENS BIOELECTRON, V41, P430, DOI 10.1016/j.bios.2012.09.007
   Huang QY, 2018, SCI REP-UK, V8, DOI 10.1038/s41598-018-19929-3
   Huang YX, 2005, BIOSENS BIOELECTRON, V21, P817, DOI 10.1016/j.bios.2005.01.012
   Yao HQ, 2016, J ELECTROCHEM SOC, V163, pH1104, DOI 10.1149/2.0081614jes
   Ikonen E, 2006, PHYSIOL REV, V86, P1237, DOI 10.1152/physrev.00022.2005
   Ji R, 2014, ELECTROCHIM ACTA, V130, P239, DOI 10.1016/j.electacta.2014.02.155
   Karuppiah C, 2014, SENSOR ACTUAT B-CHEM, V196, P450, DOI 10.1016/j.snb.2014.02.034
   Kogularasu S, 2017, SENSOR ACTUAT B-CHEM, V253, P773, DOI 10.1016/j.snb.2017.06.172
   Lee JH, 1997, INT J FOOD SCI NUTR, V48, P151, DOI 10.3109/09637489709006975
   Lee YJ, 2010, BIOSENS BIOELECTRON, V26, P1353, DOI 10.1016/j.bios.2010.07.048
   Li W, 2013, CRYSTENGCOMM, V15, P4212, DOI 10.1039/c3ce40092a
   Li YF, 2010, BIOSENS BIOELECTRON, V25, P2356, DOI 10.1016/j.bios.2010.03.036
   Li Z, 2016, J NANOTECHNOL, V2016, DOI 10.1155/2016/9454830
   Lin XY, 2016, SENSOR ACTUAT B-CHEM, V233, P100, DOI 10.1016/j.snb.2016.04.019
   Liu MM, 2013, BIOSENS BIOELECTRON, V45, P206, DOI 10.1016/j.bios.2013.02.010
   Lu JS, 2014, ANAL CHEM, V86, P8003, DOI 10.1021/ac502234x
   Luo LQ, 2012, ELECTROCHIM ACTA, V77, P179, DOI 10.1016/j.electacta.2012.05.108
   Matsui T, 2015, J PHYS CHEM A, V119, P369, DOI 10.1021/jp508308y
   Maxfield FR, 2005, NATURE, V438, P612, DOI 10.1038/nature04399
   Morzycki JW, 2015, BEILSTEIN J ORG CHEM, V11, P392, DOI 10.3762/bjoc.11.45
   Mun KS, 2010, ACS NANO, V4, P2070, DOI 10.1021/nn901312f
   Palanisamy S, 2012, SENSOR ACTUAT B-CHEM, V166, P372, DOI 10.1016/j.snb.2012.02.075
   Pan ZQ, 2011, MICROCHIM ACTA, V173, P277, DOI 10.1007/s00604-011-0559-6
   Pratsinis A, 2017, ACS NANO, V11, P12210, DOI 10.1021/acsnano.7b05518
   Prochazka M, 2013, SURF INTERFACE ANAL, V45, P22, DOI 10.1002/sia.5120
   Raje VP, 2013, BIOSENS BIOELECTRON, V39, P64, DOI 10.1016/j.bios.2012.06.047
   Saha M, 2014, J NANOSTRUCTURE CHEM, V4, DOI 10.1007/s40097-014-0094-1
   Sharma V, 2017, SENSOR ACTUAT B-CHEM, V240, P338, DOI 10.1016/j.snb.2016.08.169
   Si P, 2011, ACS NANO, V5, P7617, DOI 10.1021/nn202714c
   Singh RK, 2018, ELECTROCHIM ACTA, V278, P405, DOI 10.1016/j.electacta.2018.05.049
   Tang LH, 2008, BIOSENS BIOELECTRON, V24, P319, DOI 10.1016/j.bios.2008.03.043
   Tian JY, 2018, BIOSENS BIOELECTRON, V110, P1, DOI 10.1016/j.bios.2018.03.038
   Wang TY, 2013, ANAL CHEM, V85, P10289, DOI 10.1021/ac402114c
   Wang XF, 2009, ADV FUNCT MATER, V19, P1444, DOI 10.1002/adfm.200801313
   Wei YB, 2018, CHEM COMMUN, V54, P9163, DOI 10.1039/c8cc05482g
   Wu H, 2014, ANAL CHEM, V86, P6285, DOI 10.1021/ac500245k
   Xu B, 2010, ANAL CHIM ACTA, V674, P20, DOI 10.1016/j.aca.2010.06.004
   Yang J, 2012, SENSOR ACTUAT B-CHEM, V171, P374, DOI 10.1016/j.snb.2012.04.070
   Yang Q, 2015, ACS APPL MATER INTER, V7, P12719, DOI 10.1021/acsami.5b03401
   Yu JD, 2015, J MATER CHEM A, V3, P22218, DOI 10.1039/c5ta04107d
   Yue Z, 2013, ACS APPL MATER INTER, V5, P2800, DOI 10.1021/am3028662
   Zeng XX, 2014, ACS APPL MATER INTER, V6, P16197, DOI 10.1021/am5043164
   Zhang J, 2012, CHEM COMMUN, V48, P4860, DOI 10.1039/c2cc31642k
   Zhang L, 2010, TALANTA, V82, P196, DOI 10.1016/j.talanta.2010.04.018
   Zhang L, 2016, BIOSENS BIOELECTRON, V85, P930, DOI 10.1016/j.bios.2016.06.018
   Zhang RP, 2019, ANAL CHEM, V91, P6149, DOI 10.1021/acs.analchem.9b00752
   Zhang WD, 2010, MICROCHIM ACTA, V168, P259, DOI 10.1007/s00604-010-0288-2
   Zhao WW, 2014, ANAL CHEM, V86, P11513, DOI 10.1021/ac503969e
NR 67
TC 37
Z9 38
U1 10
U2 108
PU AMER CHEMICAL SOC
PI WASHINGTON
PA 1155 16TH ST, NW, WASHINGTON, DC 20036 USA
SN 1944-8244
EI 1944-8252
J9 ACS APPL MATER INTER
JI ACS Appl. Mater. Interfaces
PD JAN 27
PY 2021
VL 13
IS 3
BP 3653
EP 3668
DI 10.1021/acsami.0c19979
EA JAN 2021
PG 16
WC Nanoscience & Nanotechnology; Materials Science, Multidisciplinary
WE Science Citation Index Expanded (SCI-EXPANDED)
SC Science & Technology - Other Topics; Materials Science
GA QB3SR
UT WOS:000614062400014
PM 33439005
DA 2023-06-30
ER

PT J
AU Yuan, J
   Xu, S
   Zeng, HY
   Cao, X
   Pan, AD
   Xiao, GF
   Ding, PX
AF Yuan, Jian
   Xu, Sheng
   Zeng, Hong-Yan
   Cao, Xi
   Pan, A. Dan
   Xiao, Gao-Fei
   Ding, Peng-Xuan
TI Hydrogen peroxide biosensor based on chitosan/2D layered double
   hydroxide composite for the determination of H2O2
SO BIOELECTROCHEMISTRY
LA English
DT Article
DE Layered double hydroxide; Carboxymethyl chitosan; Horseradish peroxidase
   biosensor; H2O2
ID HORSERADISH-PEROXIDASE; DIRECT ELECTROCHEMISTRY; CLAY NANOCOMPOSITES;
   AL-HYDROTALCITE; GLUCOSE; NANOPARTICLES; ELECTROCATALYSIS;
   IMMOBILIZATION; FILM; ELECTRODES
AB The composites (LDH-CMC) composed of carboxymethyl chitosan (CMC) and 2D ZnAl layered double hydroxide (LDH) were successfully prepared using the one-step urea method; these composites were characterized by XRD, FT-IR, IJV vis DRS, SEM, BJH/BET, TG-DTG and pH(zpc), analyses, cyclic voltammetry, and electrochemical impedance spectroscopy. The use of CMC could impact the textural and surface chemical properties of the LDH-CMC composites, where the composites still maintained the 2D layered structure. Incorporating a moderate amount of CMC could increase both the surface area and the permanent charge density of the composites, leading to improved electrochemical performances. The LDH-CMC composite was used as a support matrix for the immobilization of horseradish peroxidase (HRP) on the glass carbon (GC) electrode to construct a biosensor that provides a biocompatible microenvironment for HRP and a pathway for H2O2 diffusion via the high surface area. The HRP biosensor displayed a satisfactory sensitivity and fast response (<3 s) toward H2O2 over a wide linear range of 0.02-6.0 mmol.L-1 with a low detection limit of 12.4 mu mol.L-1, good anti-interference ability and long-term storage stability. The proposed HRP biosensor was found to be a sensitive, rapid, and disposable sensor with low cost, easy preparation and high selectivity; thus, the proposed biosensor can be used for the real-time detection of trace H2O2 in the biological, clinical and environmental fields. (C) 2018 Published by Elsevier B.V.
C1 [Yuan, Jian; Xu, Sheng; Zeng, Hong-Yan; Cao, Xi; Pan, A. Dan; Xiao, Gao-Fei; Ding, Peng-Xuan] Xiangtan Univ, Coll Chem Engn, Xiangtan 411105, Hunan, Peoples R China.
C3 Xiangtan University
RP Xu, S; Zeng, HY (通讯作者)，Xiangtan Univ, Coll Chem Engn, Xiangtan 411105, Hunan, Peoples R China.
EM xusheng2016@xtu.edu.cn; hongyanzeng99@hotmail.com
RI xaio, gaofei/AEB-7029-2022; gaofei, xiao/ABB-6048-2021
OI xaio, gaofei/0000-0001-8236-3179; gaofei, xiao/0000-0001-8236-3179
FU Joint Research Program of Hunan Provincial Natural Science Foundation
   (Xiangtan) of China [2016JJ5030]; Hunan 2011 Collaborative Innovation
   Center of Chemical Engineering & Technology with Environmental Benignity
   and Effective Resource Utilization; General project of Hunan Province
   Education Department [17C1526]; Ph.D. Startup Foundation of Xiangtan
   University [17QDZ05]
FX This work is supported by the Joint Research Program of Hunan Provincial
   Natural Science Foundation (Xiangtan) of China (2016JJ5030), Hunan 2011
   Collaborative Innovation Center of Chemical Engineering & Technology
   with Environmental Benignity and Effective Resource Utilization and
   General project of Hunan Province Education Department (17C1526) and
   Ph.D. Startup Foundation of Xiangtan University (17QDZ05).
CR Aghzzaf AA, 2012, APPL CLAY SCI, V65-66, P173, DOI 10.1016/j.clay.2012.04.025
   Ai HH, 2008, BIOSENS BIOELECTRON, V24, P1048, DOI 10.1016/j.bios.2008.07.039
   Cavani F, 1991, CATAL TODAY, V11, P173, DOI 10.1016/0920-5861(91)80068-K
   Centeno DA, 2017, BIOELECTROCHEMISTRY, V116, P33, DOI 10.1016/j.bioelechem.2017.03.005
   Chen HJ, 2007, BIOSENS BIOELECTRON, V22, P1811, DOI 10.1016/j.bios.2006.08.013
   Chen X, 2008, BIOSENS BIOELECTRON, V24, P356, DOI 10.1016/j.bios.2008.04.007
   Dai HX, 2017, BIOSENS BIOELECTRON, V95, P131, DOI 10.1016/j.bios.2017.04.021
   Darder M, 2005, APPL CLAY SCI, V28, P199, DOI 10.1016/j.clay.2004.02.009
   Darder M, 2003, CHEM MATER, V15, P3774, DOI 10.1021/cm0343047
   Ensafi AA, 2014, J MATER CHEM B, V2, P706, DOI 10.1039/c3tb21434f
   Fan LH, 2006, CARBOHYD POLYM, V65, P447, DOI 10.1016/j.carbpol.2006.01.031
   Fan XM, 2013, J POWER SOURCES, V224, P80, DOI 10.1016/j.jpowsour.2012.09.101
   Farrokhnia M, 2017, SENSOR ACTUAT B-CHEM, V246, P979, DOI 10.1016/j.snb.2017.02.066
   Farzana S, 2013, J ELECTROCHEM SOC, V160, pH573, DOI 10.1149/2.038309jes
   Han E, 2007, BIOMACROMOLECULES, V8, P971, DOI 10.1021/bm060897d
   Han J, 2017, J MATER SCI-MATER EL, V28, P2754, DOI 10.1007/s10854-016-5855-9
   KRESGE CT, 1992, NATURE, V359, P710, DOI 10.1038/359710a0
   Liu CY, 2017, MEDIAT INFLAMM, V2017, P1, DOI 10.1155/2017/6361479
   Liu YD, 2017, BIOSENS BIOELECTRON, V87, P101, DOI 10.1016/j.bios.2016.08.015
   LONG GL, 1983, ANAL CHEM, V55, pA712, DOI 10.1021/ac00258a001
   Luo LQ, 2011, MICROCHIM ACTA, V174, P55, DOI 10.1007/s00604-011-0591-6
   Luo LQ, 2010, SENSOR ACTUAT B-CHEM, V145, P293, DOI 10.1016/j.snb.2009.12.018
   Ma LP, 2009, J MOL CATAL B-ENZYM, V56, P215, DOI 10.1016/j.molcatb.2008.05.007
   Mousty C, 2004, APPL CLAY SCI, V27, P159, DOI 10.1016/j.clay.2004.06.005
   Nawi MA, 2011, CARBOHYD POLYM, V83, P1146, DOI 10.1016/j.carbpol.2010.09.044
   Parida K, 2012, J PHYS CHEM C, V116, P22417, DOI 10.1021/jp307353f
   Pawlak A, 2003, THERMOCHIM ACTA, V396, P153, DOI 10.1016/S0040-6031(02)00523-3
   Shan D, 2004, BIOSENS BIOELECTRON, V20, P390, DOI 10.1016/j.bios.2004.02.008
   Si Y, 2008, NANO LETT, V8, P1679, DOI 10.1021/nl080604h
   SING KSW, 1985, PURE APPL CHEM, V57, P603, DOI 10.1351/pac198557040603
   Tan XC, 2009, ELECTROANAL, V21, P1514, DOI 10.1002/elan.200804572
   TATSUMA T, 1989, ANAL CHEM, V61, P2352, DOI 10.1021/ac00196a007
   Viswanathan N, 2010, J HAZARD MATER, V178, P226, DOI 10.1016/j.jhazmat.2010.01.067
   Wang BQ, 1999, ANAL CHEM, V71, P1935, DOI 10.1021/ac980940q
   Wang SM, 2005, CARBOHYD RES, V340, P1143, DOI 10.1016/j.carres.2005.02.009
   Wang YL, 2015, BIOSENS BIOELECTRON, V64, P57, DOI 10.1016/j.bios.2014.08.054
   Wolfbeis OS, 2002, ANGEW CHEM INT EDIT, V41, P4495, DOI 10.1002/1521-3773(20021202)41:23<4495::AID-ANIE4495>3.0.CO;2-I
   Xu Q, 2006, BIOSENS BIOELECTRON, V22, P768, DOI 10.1016/j.bios.2006.02.010
   Xu S, 2015, APPL CLAY SCI, V108, P215, DOI 10.1016/j.clay.2015.02.032
   Xu YH, 2011, APPL CLAY SCI, V52, P322, DOI 10.1016/j.clay.2011.03.011
   Yamamoto K, 2000, ANAL CHIM ACTA, V406, P201, DOI 10.1016/S0003-2670(99)00650-9
   Yang X, 2013, ELECTROCHIM ACTA, V109, P750, DOI 10.1016/j.electacta.2013.08.011
   Yuan YF, 2007, J POWER SOURCES, V165, P905, DOI 10.1016/j.jpowsour.2006.12.037
   Zeng HY, 2009, AICHE J, V55, P1229, DOI 10.1002/aic.11722
   Zhang YT, 2009, POLYMER, V50, P5693, DOI 10.1016/j.polymer.2009.09.067
   Zhao XJ, 2008, BIOSENS BIOELECTRON, V23, P1032, DOI 10.1016/j.bios.2007.10.012
   Zhou KF, 2010, ELECTROCHIM ACTA, V55, P3055, DOI 10.1016/j.electacta.2010.01.035
   Zhou WY, 2016, CATAL LETT, V146, P2157, DOI 10.1007/s10562-016-1823-5
   Zou YJ, 2008, BIOSENS BIOELECTRON, V23, P1010, DOI 10.1016/j.bios.2007.10.009
NR 49
TC 52
Z9 52
U1 7
U2 127
PU ELSEVIER SCIENCE SA
PI LAUSANNE
PA PO BOX 564, 1001 LAUSANNE, SWITZERLAND
SN 1567-5394
EI 1878-562X
J9 BIOELECTROCHEMISTRY
JI Bioelectrochemistry
PD OCT
PY 2018
VL 123
BP 94
EP 102
DI 10.1016/j.bioelechem.2018.04.009
PG 9
WC Biochemistry & Molecular Biology; Biology; Biophysics; Electrochemistry
WE Science Citation Index Expanded (SCI-EXPANDED)
SC Biochemistry & Molecular Biology; Life Sciences & Biomedicine - Other
   Topics; Biophysics; Electrochemistry
GA GP3RF
UT WOS:000440770200011
PM 29734031
DA 2023-06-30
ER

PT J
AU Li, JJ
   Yuan, R
   Chai, YQ
   Che, X
AF Li, Jingjing
   Yuan, Ruo
   Chai, Yaqin
   Che, Xin
TI Fabrication of a novel glucose biosensor based on Pt
   nanoparticles-decorated iron oxide-multiwall carbon nanotubes magnetic
   composite
SO JOURNAL OF MOLECULAR CATALYSIS B-ENZYMATIC
LA English
DT Review
DE Glucose biosensor; Glucose oxidase; Iron oxide; Multiwall carbon
   nanotubes; Pt nanoparticles
ID PLATINUM NANOPARTICLES; PLASMON RESONANCE; ELECTRON-TRANSFER; MULTILAYER
   FILMS; IMMOBILIZATION; CHITOSAN; ENZYME; NAFION
AB A sensitive and selective amperometric glucose biosensor was obtained by using the electrodeposition of Pt nanoparticles on iron oxide-multiwall carbon nanotubes/chitosan (FeyOx-MWCNTs/CS) magnetic composite modified glassy carbon electrode (GCE) followed by the adsorption of glucose oxidase (GOx) at the surface of the electrode. FeyOx-MWCNTs magnetic composite was characterized by transmission electron microscopy (TEM). The modified process and the electrochemical characteristics of the resulting biosensor were characterized by cyclic voltammetry (CV), electrochemical impedance spectroscopy (EIS), and chronoamperometry. The proposed biosensor exhibit excellent electrocatalytic activity and good response performance to glucose. The influence of various experimental conditions was examined for the determination of the optimum analytical performance. Under the optimal conditions, a linear dependence of the catalytic current upon glucose concentration was obtained in the range of 6.0 x 10(-6) to 6.2 x 10(-3) M with a detection limit of 2.0 x 10(-6) M, and a response time of less than 8s. The apparent Michaelis-Menten constant (K-M(app)) was evaluated to be 9.0 mM. Furthermore, the sensitivity for the determination of glucose at the GOx/Pt/FeyOx-MWCNTs/CS magnetic composite modified GCE is better than at common GOx/Pt/MWCNTs/CS and GOx/Pt-FeyOx/CS composite modified electrodes. The proposed biosensor has good anti-interferent ability and long-term storage stability after coating with Nation, and it can be used for the determination of glucose in synthetic serum. (C) 2010 Elsevier B.V. All rights reserved.
C1 [Li, Jingjing; Yuan, Ruo; Chai, Yaqin; Che, Xin] Southwest Univ, Coll Chem & Chem Engn, Minist Educ, Key Lab Luminescence & Real Time Anal, Chongqing 400715, Peoples R China.
C3 Southwest University - China
RP Yuan, R (通讯作者)，Southwest Univ, Coll Chem & Chem Engn, Minist Educ, Key Lab Luminescence & Real Time Anal, Chongqing 400715, Peoples R China.
EM yuanruo@swu.edu.cn
FU NNSF of China [20675064]; Ministry of Education of China [708073];
   Natural Science Foundation of Chongqing City [CSTC-2009BA1003]; High
   Technology Project Foundation of Southwest University, China [XSGX02]
FX This work was supported by the NNSF of China (20675064), the Ministry of
   Education of China (Project 708073), the Natural Science Foundation of
   Chongqing City (CSTC-2009BA1003) and High Technology Project Foundation
   of Southwest University (XSGX02), China.
CR AJEET K, 2008, BIOSENS BIOELECTRON, V24, P676
   Benvenuto P, 2009, J ELECTROANAL CHEM, V627, P76, DOI 10.1016/j.jelechem.2008.12.022
   Cao DF, 2003, ANALYST, V128, P1268, DOI 10.1039/b308242c
   Chen CL, 2009, J HAZARD MATER, V164, P923, DOI 10.1016/j.jhazmat.2008.08.089
   Chen XM, 2009, BIOSENS BIOELECTRON, V24, P3475, DOI 10.1016/j.bios.2009.04.046
   Cheng YX, 2009, ELECTROCHIM ACTA, V54, P2588, DOI 10.1016/j.electacta.2008.10.072
   Cheng ZL, 2001, BIOSENS BIOELECTRON, V16, P179, DOI 10.1016/S0956-5663(01)00137-3
   Georgakilas V, 2005, CHEM MATER, V17, P1613, DOI 10.1021/cm0483590
   Guo ML, 2004, ELECTROCHIM ACTA, V49, P2637, DOI 10.1016/j.electacta.2004.02.014
   KAMIN RA, 1980, ANAL CHEM, V52, P1198, DOI 10.1021/ac50058a010
   Kang XH, 2008, TALANTA, V74, P879, DOI 10.1016/j.talanta.2007.07.019
   Kang XH, 2007, ANAL BIOCHEM, V369, P71, DOI 10.1016/j.ab.2007.07.005
   Lee SR, 2008, BIOSENS BIOELECTRON, V24, P410, DOI 10.1016/j.bios.2008.04.017
   Lim SH, 2005, BIOSENS BIOELECTRON, V20, P2341, DOI 10.1016/j.bios.2004.08.005
   Morikawa M, 2002, CHEM-EUR J, V8, P5580, DOI 10.1002/1521-3765(20021216)8:24<5580::AID-CHEM5580>3.0.CO;2-V
   Newman JD, 2005, BIOSENS BIOELECTRON, V20, P2435, DOI 10.1016/j.bios.2004.11.012
   Pang XY, 2009, SENSOR ACTUAT B-CHEM, V137, P134, DOI 10.1016/j.snb.2008.09.051
   Pradhan BK, 1998, CHEM MATER, V10, P2510, DOI 10.1021/cm980266t
   Raitman OA, 2002, J AM CHEM SOC, V124, P6487, DOI 10.1021/ja012680r
   Rakhi RB, 2009, J PHYS CHEM B, V113, P3190, DOI 10.1021/jp810235v
   Shen XW, 2007, TALANTA, V72, P1432, DOI 10.1016/j.talanta.2007.01.066
   Song CH, 2006, J MATER RES, V21, P2817, DOI 10.1557/JMR.2006.0343
   Song YY, 2005, CHEM-EUR J, V11, P2177, DOI 10.1002/chem.200400981
   Tanaka T, 2000, ANAL CHEM, V72, P3518, DOI 10.1021/ac9912505
   Tsai MC, 2009, SENSOR ACTUAT B-CHEM, V141, P592, DOI 10.1016/j.snb.2009.06.016
   TSANG SC, 1994, NATURE, V372, P159, DOI 10.1038/372159a0
   Wang J, 2003, J AM CHEM SOC, V125, P2408, DOI 10.1021/ja028951v
   Wang J, 2008, ANAL CHEM, V80, P997, DOI 10.1021/ac701790z
   Wang JX, 2002, ANAL CHEM, V74, P1993, DOI 10.1021/ac010978u
   Wang SG, 2003, ELECTROCHEM COMMUN, V5, P800, DOI 10.1016/j.elecom.2003.07.007
   Watts PCP, 2002, CHEM MATER, V14, P4505, DOI 10.1021/cm021288p
   Wu BY, 2007, BIOSENS BIOELECTRON, V22, P838, DOI 10.1016/j.bios.2006.03.009
   Wu YH, 2002, NANO LETT, V2, P161, DOI 10.1021/nl015675u
   Xian YZ, 2007, BIOSENS BIOELECTRON, V22, P2827, DOI 10.1016/j.bios.2006.11.020
   Yang H, 2002, BIOSENS BIOELECTRON, V17, P251, DOI 10.1016/S0956-5663(01)00266-4
   Yang MH, 2006, BIOMATERIALS, V27, P246, DOI 10.1016/j.biomaterials.2005.05.077
   Yang MH, 2006, BIOSENS BIOELECTRON, V21, P1125, DOI 10.1016/j.bios.2005.04.009
NR 37
TC 46
Z9 47
U1 3
U2 84
PU ELSEVIER
PI AMSTERDAM
PA RADARWEG 29, 1043 NX AMSTERDAM, NETHERLANDS
SN 1381-1177
EI 1873-3158
J9 J MOL CATAL B-ENZYM
JI J. Mol. Catal. B-Enzym.
PD SEP
PY 2010
VL 66
IS 1-2
BP 8
EP 14
DI 10.1016/j.molcatb.2010.03.005
PG 7
WC Biochemistry & Molecular Biology; Chemistry, Physical
WE Science Citation Index Expanded (SCI-EXPANDED)
SC Biochemistry & Molecular Biology; Chemistry
GA 638WH
UT WOS:000280928200002
DA 2023-06-30
ER

PT J
AU Mandli, J
   Mohammadi, H
   Amine, A
AF Mandli, Jihane
   Mohammadi, Hasna
   Amine, Aziz
TI Electrochemical DNA sandwich biosensor based on enzyme amplified
   microRNA-21 detection and gold nanoparticles
SO BIOELECTROCHEMISTRY
LA English
DT Article
DE Biosensor; miRNA-21; Sandwich hybridization assay; Enzyme signal
   amplification; Gold nanoparticles; Pencil graphite electrode
ID CHAIN-REACTION AMPLIFICATION; LABEL-FREE; BREAST-CANCER; SIGNAL
   AMPLIFICATION; SENSITIVE DETECTION; MOLECULAR BEACON; ASSAY; GRAPHENE;
   CONCATAMERS; ELECTRODE
AB In this work, a novel electrochemical biosensor for miRNA-21 determination, involving a sandwich hybridization assay onto gold nanoparticles modified pencil graphite electrode (PGE) and enzyme signal amplification was reported.
   The thiol terminated capture probe 1 (SH-P1) was immobilized on the electrode through Au-S interaction. In the presence of target miRNA-21, SH-P1 hybridized with the first part of the target, however, the second part hybridizes with a biotinylated probe P2 (B-P2). Then, a streptavidin-conjugated alkaline phosphatase was immobilized by a specific binding of avidin-B-P2. The enzyme catalyzed the electro-inactive alpha-naphtyl phosphate to an electro-active alpha-naphtol. The miRNA-21 detection was achieved through the changes of alpha-naphtol oxidation signals observed at +0.12 V vs Ag/AgCl with Differential Pulse Voltammetry.
   Under the optimal detection conditions, the biosensor exhibited selective and sensitive detection with a linear range from 200 pM to 388 nM and the detection limit was 100 pM (10 fmol in 100 mu L). (C) 2017 Elsevier B.V. All rights reserved.
C1 [Mandli, Jihane; Mohammadi, Hasna; Amine, Aziz] Univ Hassan II Casablanca, Fac Sci & Tech Mohammedia, Lab Genie Proc & Environm, Casablanca, Morocco.
C3 Hassan II University of Casablanca
RP Amine, A (通讯作者)，Univ Hassan II Casablanca, Fac Sci & Tech Mohammedia, Lab Genie Proc & Environm, Casablanca, Morocco.
EM azizamine@yahoo.fr
OI AMINE, Aziz/0000-0001-7909-2224
FU Gediz University, Turkey
FX Authors would like to acknowledge Professor Mehmet Ozsoz and his team of
   research in Gediz University, Turkey, for the fruitful discussion and
   partial support of this work
CR Bartosik M, 2014, ANAL CHIM ACTA, V813, P35, DOI 10.1016/j.aca.2014.01.023
   Ding XJ, 2015, ANAL CHIM ACTA, V874, P59, DOI 10.1016/j.aca.2015.03.021
   Erdem A, 2014, TALANTA, V118, P7, DOI 10.1016/j.talanta.2013.09.041
   Gao ZQ, 2012, ANALYST, V137, P1674, DOI 10.1039/c2an15974k
   Hong CY, 2013, BIOSENS BIOELECTRON, V50, P132, DOI 10.1016/j.bios.2013.06.040
   Jamesayang C., 2014, CHEM COMMUN, V50, P1576
   Jin B, 2014, BIOSENS BIOELECTRON, V55, P464, DOI 10.1016/j.bios.2013.12.025
   Kaplan M., 2016, BIOSENS BIOELECTRON
   Kilic T, 2013, BIOSENS BIOELECTRON, V48, P165, DOI 10.1016/j.bios.2013.04.011
   Kilic T, 2012, BIOSENS BIOELECTRON, V38, P195, DOI 10.1016/j.bios.2012.05.031
   Krol J, 2010, NAT REV GENET, V11, P597, DOI 10.1038/nrg2843
   Le Quesne J, 2010, MOL ONCOL, V4, P230, DOI 10.1016/j.molonc.2010.04.009
   Li BC, 2016, BIOSENS BIOELECTRON, V79, P307, DOI 10.1016/j.bios.2015.12.051
   Li JB, 2016, BIOSENS BIOELECTRON, V77, P435, DOI 10.1016/j.bios.2015.09.069
   Li XM, 2016, BIOSENS BIOELECTRON, V80, P98, DOI 10.1016/j.bios.2016.01.048
   Liu L, 2014, BIOSENS BIOELECTRON, V53, P399, DOI 10.1016/j.bios.2013.10.026
   Liu LZ, 2015, MICROCHIM ACTA, V182, P77, DOI 10.1007/s00604-014-1273-y
   Liu SF, 2005, ELECTROCHIM ACTA, V51, P427, DOI 10.1016/j.electacta.2005.04.038
   Lu ZX, 2016, BIOSENS BIOELECTRON, V86, P502, DOI 10.1016/j.bios.2016.07.010
   Ma W, 2016, BIOSENS BIOELECTRON, V80, P344, DOI 10.1016/j.bios.2015.12.064
   Miao XM, 2016, BIOSENS BIOELECTRON, V86, P454, DOI 10.1016/j.bios.2016.07.001
   Shuai HL, 2016, BIOSENS BIOELECTRON, V86, P337, DOI 10.1016/j.bios.2016.06.057
   Torrente-Rodriguez RM, 2016, BIOSENS BIOELECTRON, V86, P516, DOI 10.1016/j.bios.2016.07.003
   Torrente-Rodriguez RM, 2015, BIOSENS BIOELECTRON, V66, P385, DOI 10.1016/j.bios.2014.11.047
   Usmani A, 2015, AM J CANCER RES, V5, P2484
   Wang MN, 2015, J ELECTROANAL CHEM, V756, P147, DOI 10.1016/j.jelechem.2015.08.026
   Wang M, 2014, ANAL CHEM, V86, P5606, DOI 10.1021/ac5010376
   Wen YL, 2013, METHODS, V64, P276, DOI 10.1016/j.ymeth.2013.07.035
   Wen YL, 2012, SCI REP-UK, V2, DOI 10.1038/srep00867
   WIGHTMAN B, 1993, CELL, V75, P855, DOI 10.1016/0092-8674(93)90530-4
   Wu XY, 2013, ANALYST, V138, P1060, DOI 10.1039/c2an36506e
   Xia N, 2015, ANAL CHIM ACTA, V878, P95, DOI 10.1016/j.aca.2015.04.018
   Xia N, 2013, BIOSENS BIOELECTRON, V47, P461, DOI 10.1016/j.bios.2013.03.074
   Xiang GM, 2014, SENSOR ACTUAT B-CHEM, V195, P515, DOI 10.1016/j.snb.2014.01.053
   Yang CY, 2014, ANAL CHEM, V86, P11913, DOI 10.1021/ac503860d
   Yang H, 2012, CURR OPIN CHEM BIOL, V16, P422, DOI 10.1016/j.cbpa.2012.03.015
   Yin HS, 2012, BIOSENS BIOELECTRON, V33, P247, DOI 10.1016/j.bios.2012.01.014
   Zhai Q, 2015, J ELECTROANAL CHEM, V758, P20, DOI 10.1016/j.jelechem.2015.10.010
   Zhou H, 2017, BIOSENS BIOELECTRON, V87, P552, DOI 10.1016/j.bios.2016.07.060
   Zhu WY, 2014, BIOSENS BIOELECTRON, V53, P414, DOI 10.1016/j.bios.2013.10.023
NR 40
TC 70
Z9 70
U1 5
U2 115
PU ELSEVIER SCIENCE SA
PI LAUSANNE
PA PO BOX 564, 1001 LAUSANNE, SWITZERLAND
SN 1567-5394
EI 1878-562X
J9 BIOELECTROCHEMISTRY
JI Bioelectrochemistry
PD AUG
PY 2017
VL 116
BP 17
EP 23
DI 10.1016/j.bioelechem.2017.03.002
PG 7
WC Biochemistry & Molecular Biology; Biology; Biophysics; Electrochemistry
WE Science Citation Index Expanded (SCI-EXPANDED)
SC Biochemistry & Molecular Biology; Life Sciences & Biomedicine - Other
   Topics; Biophysics; Electrochemistry
GA FB1DD
UT WOS:000405883000003
PM 28342314
DA 2023-06-30
ER

PT J
AU Gudagunti, FD
   Jayasooriya, V
   Afrose, S
   Nawarathna, D
   Lima, IT
AF Gudagunti, Fleming Dackson
   Jayasooriya, Vidura
   Afrose, Sharmin
   Nawarathna, Dharmakeerthi
   Lima, Ivan T.
TI Biosensor for the Characterization of Gene Expression in Cells
SO CHEMOSENSORS
LA English
DT Article
DE messenger ribonucleic acid; dielectrophoresis; Mie scattering;
   biosensor; label-free
ID MESSENGER-RNA; ELECTROCHEMICAL DETECTION
AB We developed a new label-free biosensor technique for the detection of messenger ribonucleic acid (mRNA) that can be used in the prognosis and diagnosis of certain diseases. We observed a dependence of the negative dielectrophoresis (DEP) force applied to polystyrene microspheres (PMs) in conjugation with different types of mRNA and the frequency of the electric field produced by interdigitated microelectrodes. Since the frequency dependence of the negative DEP force is an effective transduction mechanism for the detection of mRNA, this sensing technology has the potential to be used in the diagnosis and identification of gene expression that is associated with various human disease.
C1 [Gudagunti, Fleming Dackson; Jayasooriya, Vidura; Afrose, Sharmin; Nawarathna, Dharmakeerthi; Lima, Ivan T.] North Dakota State Univ, Dept Elect & Comp Engn, Fargo, ND 58108 USA.
C3 North Dakota State University Fargo
RP Lima, IT (通讯作者)，North Dakota State Univ, Dept Elect & Comp Engn, Fargo, ND 58108 USA.
EM Fleming.Gudagunti@ndsu.edu; Vidura.Jayasooriya@ndsu.edu;
   Sharmin.Afrose@ndsu.edu; Dharmakeerthi.Nawara@ndsu.edu;
   ivan.lima@ndsu.edu
RI Gudagunti, Fleming/GQZ-9083-2022; Gudagunti, Fleming/GMW-8380-2022;
   Lima, Ivan/P-8824-2016
OI Jayasooriya, Vidura/0000-0003-0082-2023; Lima, Ivan/0000-0002-5184-3695;
   Gudagunti, Fleming Dackson/0000-0002-1196-2331
FU ND EPSCoR; North Dakota State University
FX The authors acknowledge financial support from ND EPSCoR and North
   Dakota State University.
CR Chen G, 2017, SCI CHINA LIFE SCI, V60, P116, DOI 10.1007/s11427-015-0349-4
   Cooper TA, 2009, CELL, V136, P777, DOI 10.1016/j.cell.2009.02.011
   Dixit D, 2017, CANCER CELL, V31, P474, DOI 10.1016/j.ccell.2017.03.010
   Etienne W, 2004, BIOTECHNIQUES, V36, P618, DOI 10.2144/04364ST02
   Finotello F, 2015, BRIEF FUNCT GENOMICS, V14, P130, DOI 10.1093/bfgp/elu035
   Fonseca NA, 2014, PLOS ONE, V9, DOI 10.1371/journal.pone.0107026
   Gudagunti FD, 2018, CHEMOSENSORS, V6, DOI 10.3390/chemosensors6030033
   Haider Michaela, 2016, Microarrays (Basel), V5, DOI 10.3390/microarrays5010005
   Jones TB, 2003, IEEE ENG MED BIOL, V22, P33, DOI 10.1109/MEMB.2003.1304999
   Kasem K, 2014, EXP CELL RES, V326, P166, DOI 10.1016/j.yexcr.2014.06.013
   Kirmani SAM, 2017, J BIOMED OPT, V22, DOI 10.1117/1.JBO.22.3.037006
   Kogan S.C., 1988, OBSTET GYNECOL SURV, V43, P236, DOI [10.1097/00006254-198804000-00016, DOI 10.1097/00006254-198804000-00016]
   Koo KM, 2016, ANAL CHEM, V88, P2000, DOI 10.1021/acs.analchem.5b04795
   Koo KM, 2015, ANAL METHODS-UK, V7, P7042, DOI 10.1039/c5ay01479d
   Ludwig JA, 2005, NAT REV CANCER, V5, P845, DOI 10.1038/nrc1739
   Mao X, 2008, ELECTROCHEM COMMUN, V10, P1847, DOI 10.1016/j.elecom.2008.09.028
   Mehta Sunali, 2010, Ther Adv Med Oncol, V2, P125, DOI 10.1177/1758834009360519
   Metsis A, 2004, NUCLEIC ACIDS RES, V32, DOI 10.1093/nar/gnh126
   Miura N, 2006, CANCER SCI, V97, P1366, DOI 10.1111/j.1349-7006.2006.00342.x
   Mukumoto K, 2007, ANAL SCI, V23, P115, DOI 10.2116/analsci.23.115
   Narrandes S, 2018, J CANCER, V9, P2249, DOI 10.7150/jca.24744
   Poehlmann C, 2010, ANAL CHEM, V82, P4434, DOI 10.1021/ac100186p
   Rusu V, 2017, CELL, V170, P199, DOI 10.1016/j.cell.2017.06.011
   Sato S, 2001, J ORGANOMET CHEM, V637, P476, DOI 10.1016/S0022-328X(01)00951-2
   Vasilyeva E, 2011, ANGEW CHEM INT EDIT, V50, P4137, DOI 10.1002/anie.201006793
   Vogel C, 2012, NAT REV GENET, V13, P227, DOI 10.1038/nrg3185
   Volinia S, 2013, P NATL ACAD SCI USA, V110, P7413, DOI 10.1073/pnas.1304977110
   Wang ZY, 2009, PETROL SCI, V6, P57, DOI 10.1007/s12182-009-0010-3
NR 28
TC 3
Z9 3
U1 1
U2 5
PU MDPI
PI BASEL
PA ST ALBAN-ANLAGE 66, CH-4052 BASEL, SWITZERLAND
EI 2227-9040
J9 CHEMOSENSORS
JI Chemosensors
PD DEC
PY 2019
VL 7
IS 4
AR 60
DI 10.3390/chemosensors7040060
PG 10
WC Chemistry, Analytical; Electrochemistry; Instruments & Instrumentation
WE Science Citation Index Expanded (SCI-EXPANDED)
SC Chemistry; Electrochemistry; Instruments & Instrumentation
GA KA3TO
UT WOS:000505721400001
OA gold
DA 2023-06-30
ER

PT J
AU Arivazhagan, M
   Kannan, P
   Maduraiveeran, G
AF Arivazhagan, Mani
   Kannan, Palanisamy
   Maduraiveeran, Govindhan
TI Nanostructured Transition Metal Sulfide-based Glucose and Lactic Acid
   Electrochemical Sensors for Clinical Applications
SO CURRENT TOPICS IN MEDICINAL CHEMISTRY
LA English
DT Review
DE Nanostructures; Transition metal sulfides; Electrochemical sensors;
   Glucose sensors; Lactic acid sensors; Clinical applications
ID REDUCED GRAPHENE OXIDE; NI FOAM; PERFORMANCE; LACTATE; NANOPARTICLES;
   ELECTRODEPOSITION; ARCHITECTURES; MANAGEMENT; BIOSENSOR; COMPOSITE
AB Engineered nanostructures of mixed transition metal sulfides have emerged as promising nanomaterials (NMs) for various electrochemical sensors and biosensors applications, including glucose sensors (GS) and lactic acid sensors (LAS) in clinical aspects. Electrochemical sensors based on nanostructured materials, such as transition metal sulfides and their nanocomposites, including graphene, carbon nanotubes, molecularly imprinted polymers, and metal-organic frameworks, have emerged as potent tools for the monitoring and quantification of biomolecules. Highly sensitive and selective electrochemical detection systems have generally been established credibly by providing new functional surfaces, miniaturization processes, and different nanostructured materials with exceptional characteristics. This review provides an overview of glucose and lactic acid sensors based on transition metal nanomaterials and their nanocomposites with a detailed discussion about the advantages and challenges. The merits of nanoscale transition metal sulphide-based electrochemical sensors and biosensor systems include cost-effectiveness, ease of miniaturization process, energy- and time-efficient, simple preparation, etc. Moreover, online sensing competence is the dynamic strength for sustained progress of electrochemical detection systems, thus fascinating interdisciplinary research. In particular, we discuss the synthesis, characteristics, electrode construction strategies, and uses in electrochemical sensing of glucose and lactic acid primarily based on our most recent research and other reports. In addition, the challenges and future perspectives of the nanostructured transition metal sulfides-based electrochemical sensing and biosensing systems toward the detection of glucose and lactic acid are described.
C1 [Arivazhagan, Mani; Maduraiveeran, Govindhan] SRM Inst Sci & Technol, Dept Chem, Mat Electrochem Lab, Kattankulathur 603203, Tamil Nadu, India.
   [Kannan, Palanisamy] Jiaxing Univ, Coll Biol Chem Sci & Engn, Jiaxing 314001, Peoples R China.
C3 SRM Institute of Science & Technology Chennai; Jiaxing University
RP Maduraiveeran, G (通讯作者)，SRM Inst Sci & Technol, Dept Chem, Mat Electrochem Lab, Kattankulathur 603203, Tamil Nadu, India.; Kannan, P (通讯作者)，Jiaxing Univ, Coll Biol Chem Sci & Engn, Jiaxing 314001, Peoples R China.
EM ktpkannan@zjxu.edu.cn; maduraig@srmist.edu.in
CR Abdel-Karim R, 2020, J ELECTROCHEM SOC, V167, DOI 10.1149/1945-7111/ab67aa
   Adamson TL, 2012, ANALYST, V137, P4179, DOI 10.1039/c2an35645g
   Arivazhagan M, 2020, J ELECTROANAL CHEM, V874, DOI 10.1016/j.jelechem.2020.114465
   Arivazhagan M, 2020, MICROCHIM ACTA, V187, DOI 10.1007/s00604-020-04431-3
   Babu KJ, 2018, ACS SUSTAIN CHEM ENG, V6, P16982, DOI 10.1021/acssuschemeng.8b04340
   Braga M, 2021, BIOFUEL BIOPROD BIOR, V15, P231, DOI 10.1002/bbb.2156
   Cao XQ, 2016, J MATER CHEM B, V4, P7540, DOI 10.1039/c6tb01736c
   Chavali MS, 2019, SN APPL SCI, V1, DOI 10.1007/s42452-019-0592-3
   Chen DL, 2017, ANAL METHODS-UK, V9, P4718, DOI 10.1039/c7ay01640a
   Cheng C, 2017, DALTON T, V46, P5406, DOI 10.1039/c7dt00355b
   Dascalescu D, 2021, CHEMOSENSORS, V9, DOI 10.3390/chemosensors9010014
   Dong QC, 2021, ELECTROCHIM ACTA, V370, DOI 10.1016/j.electacta.2021.137744
   Tran DT, 2018, NANO TODAY, V22, P100, DOI 10.1016/j.nantod.2018.08.006
   Fu YQ, 2019, MAT SCI ENG C-MATER, V105, DOI 10.1016/j.msec.2019.110120
   Gao JR, 2021, SENSORS-BASEL, V21, DOI 10.3390/s21082818
   Geng D, 2017, SENSOR ACTUAT B-CHEM, V244, P131, DOI 10.1016/j.snb.2016.12.122
   Guo QH, 2020, J ALLOY COMPD, V819, DOI 10.1016/j.jallcom.2019.153376
   Guo YN, 2019, ADV MATER, V31, DOI 10.1002/adma.201807134
   Gutierrez-Capitan M, 2015, ANAL CHEM, V87, P2152, DOI 10.1021/ac503329a
   Harjola VP, 2020, EUR J HEART FAIL, V22, P1298, DOI 10.1002/ejhf.1831
   Hassan IU, 2021, J SAUDI CHEM SOC, V25, DOI 10.1016/j.jscs.2021.101228
   Hekmat F, 2021, J ELECTROANAL CHEM, V890, DOI 10.1016/j.jelechem.2021.115244
   Heydari H, 2017, APPL SURF SCI, V394, P425, DOI 10.1016/j.apsusc.2016.10.138
   Huang XP, 2021, J MATER RES TECHNOL, V12, P1649, DOI 10.1016/j.jmrt.2021.03.048
   Huo HH, 2014, J MATER CHEM A, V2, P15111, DOI 10.1039/c4ta02857k
   Jeong H, 2021, MAT SCI ENG C-MATER, V118, DOI 10.1016/j.msec.2020.111510
   Kannan PK, 2015, CHEM-EUR J, V21, P9355, DOI 10.1002/chem.201500851
   Karikalan N, 2017, SCI REP-UK, V7, DOI 10.1038/s41598-017-02479-5
   Kim S, 2016, BIOSENS BIOELECTRON, V85, P587, DOI 10.1016/j.bios.2016.05.062
   Kubendhiran S, 2018, J ELECTROCHEM SOC, V165, pB96, DOI 10.1149/2.0451803jes
   Li GL, 2015, J MATER CHEM A, V3, P4922, DOI 10.1039/c4ta06553k
   Lu YZ, 2012, CHEM SOC REV, V41, P3594, DOI 10.1039/c2cs15325d
   Mai LNT, 2019, COLLOID SURFACE A, V582, DOI 10.1016/j.colsurfa.2019.123936
   Parra-Alfambra AM, 2018, SENSOR ACTUAT B-CHEM, V274, P310, DOI 10.1016/j.snb.2018.07.124
   Mazurkow JM, 2021, SENSORS-BASEL, V21, DOI 10.3390/s21237928
   Meng AL, 2017, J MATER CHEM B, V5, P8934, DOI 10.1039/c7tb02482g
   Naresh V, 2021, SENSORS-BASEL, V21, DOI 10.3390/s21041109
   Nicks J, 2021, ADV FUNCT MATER, V31, DOI 10.1002/adfm.202103723
   Nightingale AM, 2019, NAT COMMUN, V10, DOI 10.1038/s41467-019-10401-y
   Novik G., 2017, BIOENERGY BIOGAS FOO, DOI [10.5772/intechopen.69284, DOI 10.5772/INTECHOPEN.69284]
   Panahi Z, 2021, SENSOR ACTUATOR REP, V3, DOI 10.1016/j.snr.2021.100051
   Paquin F, 2015, J MATER CHEM C, V3, P10715, DOI 10.1039/c5tc02043c
   Petrus AT, 2019, PHYSIOL RES, V68, P347, DOI 10.33549/physiolres.934032
   Prabhu P, 2020, MATTER-US, V3, P1162, DOI 10.1016/j.matt.2020.09.002
   Prakash S, 2013, BIOSENS BIOELECTRON, V41, P43, DOI 10.1016/j.bios.2012.09.031
   Qiao YX, 2020, J MATER CHEM B, V8, P5411, DOI 10.1039/d0tb00131g
   Rathee Kavita, 2016, Biochem Biophys Rep, V5, P35, DOI 10.1016/j.bbrep.2015.11.010
   Reghunath Reshmi, 2021, Nano-Structures & Nano-Objects, V26, P237, DOI 10.1016/j.nanoso.2021.100750
   Romero MR, 2010, ANAL CHEM, V82, P5568, DOI 10.1021/ac1004426
   Roda A, 2014, ANALYST, V139, P6494, DOI 10.1039/c4an01612b
   Scognamiglio V, 2019, TRAC-TREND ANAL CHEM, V120, DOI 10.1016/j.trac.2019.115642
   Shankar SS, 2018, ACS APPL MATER INTER, V10, P43343, DOI 10.1021/acsami.8b11741
   Silva A.L., 2015, ANAL CHEM RES, P41
   Singh P, 2016, NANO-MICRO LETT, V8, P193, DOI 10.1007/s40820-015-0077-x
   Singh R, 2017, 3 BIOTECH, V7, DOI 10.1007/s13205-016-0586-4
   Sivanantham A, 2016, ADV FUNCT MATER, V26, P4661, DOI 10.1002/adfm.201600566
   Tan CL, 2015, CHEM SOC REV, V44, P2713, DOI 10.1039/c4cs00182f
   Teymourian H, 2020, CHEM SOC REV, V49, P7671, DOI 10.1039/d0cs00304b
   Teymourian H, 2012, BIOSENS BIOELECTRON, V33, P60, DOI 10.1016/j.bios.2011.12.031
   Vinoth S, 2020, NANOSCALE ADV, V2, P4242, DOI 10.1039/d0na00172d
   Wang YJ, 2019, NEW J CHEM, V43, P7866, DOI 10.1039/c9nj00970a
   Wang ZY, 2018, ANAL BIOCHEM, V543, P82, DOI 10.1016/j.ab.2017.12.010
   Wei HG, 2021, SENSOR ACTUAT B-CHEM, V337, DOI 10.1016/j.snb.2021.129687
   Wongkaew N, 2019, CHEM REV, V119, P120, DOI 10.1021/acs.chemrev.8b00172
   Wu WQ, 2016, SENSOR ACTUAT B-CHEM, V232, P633, DOI 10.1016/j.snb.2016.04.006
   Xiao X, 2019, ADV MATER, V31, DOI 10.1002/adma.201902393
   Xu YY, 2022, SENSOR ACTUATOR REP, V4, DOI 10.1016/j.snr.2022.100090
   Yao P, 2019, NEW J CHEM, V43, P16748, DOI 10.1039/c9nj04629a
   Yu L, 2017, ACCOUNTS CHEM RES, V50, P293, DOI 10.1021/acs.accounts.6b00480
   Yuan HW, 2019, APPL PHYS A-MATER, V125, DOI 10.1007/s00339-018-2363-1
   Yuan JJ, 2021, ACS APPL NANO MATER, V4, P6093, DOI 10.1021/acsanm.1c00908
   Yun QB, 2018, ANGEW CHEM INT EDIT, V57, P626, DOI 10.1002/anie.201706426
   Zhang CC, 2020, FRONT CHEM, V8, DOI 10.3389/fchem.2020.00651
   Zhang Y, 2020, APPL SURF SCI, V505, DOI 10.1016/j.apsusc.2019.144636
   Zhu JH, 2019, NANO RES, V12, P2250, DOI 10.1007/s12274-019-2299-8
   Zhu WD, 2021, NANOSCALE, V13, P9112, DOI 10.1039/d1nr01070k
   Zhu XF, 2018, ACS SENSORS, V3, P1135, DOI 10.1021/acssensors.8b00168
NR 77
TC 1
Z9 1
U1 28
U2 28
PU BENTHAM SCIENCE PUBL LTD
PI SHARJAH
PA EXECUTIVE STE Y-2, PO BOX 7917, SAIF ZONE, 1200 BR SHARJAH, U ARAB
   EMIRATES
SN 1568-0266
EI 1873-4294
J9 CURR TOP MED CHEM
JI Curr. Top. Med. Chem.
PY 2023
VL 23
IS 4
BP 284
EP 294
DI 10.2174/1568026623666221205093154
PG 11
WC Chemistry, Medicinal
WE Science Citation Index Expanded (SCI-EXPANDED)
SC Pharmacology & Pharmacy
GA E3EN9
UT WOS:000974411000005
PM 36475346
DA 2023-06-30
ER

PT J
AU Liao, YM
   Gao, JX
   Huang, WX
   Yuan, R
   Xu, WJ
AF Liao, Yumeng
   Gao, Jiaxi
   Huang, Weixiang
   Yuan, Ruo
   Xu, Wenju
TI LAMP-H+-responsive electrochemical ratiometric biosensor with minimized
   background signal for highly sensitive assay of specific short-stranded
   DNA
SO BIOSENSORS & BIOELECTRONICS
LA English
DT Article
DE Electrochemical ratiometric biosensor; Loop-mediated isothermal
   amplification; I-motif switch; Mg2+-DNAzymes; Logic transduction
ID MEDIATED ISOTHERMAL AMPLIFICATION; I-MOTIF; NUCLEIC-ACIDS; MICROCHIP
AB Herein, the sequence-specific short-stranded biomarker DNA (hDNA, 21-nt) is acted as targeting out-primer to implement the loop-mediated isothermal amplification for releasing hydrogen ions (LAMP-H+). Using LAMP-H+ as signaling transducer, we report a highly sensitive electrochemical ratiometric biosensor for hDNA with minimized background signal, which is achieved via magnetic separation using AuNPs-modified Fe3O4 (Au@Fe3O4) as micro-reactor. In Au@Fe3O4, a double-stranded complex of a pH-responsible strand (I*) and a substrate strand (S*) is bound via Au-N bonds, where the treatment with LAMP-H+ leads to I* folding into i-motif conformation and S* dehybridization. The S* further hybridizes a catalytic strand (C*) to assemble Mg2+-DNAzymes that are cleaved by Mg2+, releasing C* for repeated formation and robust nicking of Mg2+-DNAzymes. The resultant output fuel strands (F*) are introduced in a modified electrode to drive the strand displacement of two hairpins individually labeled with two electron mediators. Through F*-mediated recycled amplification, the ratio of their electrochemical currents changed in opposite is highly sensitive to the varied hDNA down to 2.1 fM. By integrating LAMP-H+-stimulated i-motif switching with Mg2+-DNAzyme cleavage, this logic transduction of LAMP-H+(i-motif/Mg2+-DNAzyme)F* efficiently minimizes the inherent background of traditional LAMP-based assays. Resultantly, our electrochemical ratiometric strategy would be applicable to diverse short-stranded DNAs or even RNAs as targeting primers of LAMP.
C1 [Liao, Yumeng; Gao, Jiaxi; Huang, Weixiang; Yuan, Ruo; Xu, Wenju] Southwest Univ, Sch Chem & Chem Engn, Minist Educ, Key Lab Luminescence Anal & Mol Sensing, Chongqing 400715, Peoples R China.
C3 Southwest University - China
RP Yuan, R; Xu, WJ (通讯作者)，Southwest Univ, Sch Chem & Chem Engn, Minist Educ, Key Lab Luminescence Anal & Mol Sensing, Chongqing 400715, Peoples R China.
EM yuanruo@swu.edu.cn; xwju@swu.edu.cn
FU National Natural Science Foundation of China [21775123, 21775124];
   Natural Science Foundation of Chongqing [cstc2018jcyjAX0214]
FX We deeply appreciate the National Natural Science Foundation of China
   (21775123 and 21775124) and Natural Science Foundation of Chongqing
   (cstc2018jcyjAX0214) for the financial support to this work.
CR [Anonymous], 2019, ANGEW CHEM
   Bao YJ, 2020, ACS SENSORS, V5, P1082, DOI 10.1021/acssensors.0c00034
   Bhimji A, 2013, ANAL CHEM, V85, P6813, DOI 10.1021/ac4009429
   Cao HY, 2020, ANAL CHEM, V92, P11089, DOI 10.1021/acs.analchem.0c00951
   Chowdhury AD, 2017, ANAL CHEM, V89, P12244, DOI 10.1021/acs.analchem.7b03095
   Erdmann M, 2010, NAT CHEM, V2, P745, DOI [10.1038/nchem.722, 10.1038/NCHEM.722]
   Fang BY, 2018, NANOSCALE, V10, P5532, DOI 10.1039/c7nr09647j
   Fleming AM, 2017, J AM CHEM SOC, V139, P4682, DOI 10.1021/jacs.6b10117
   GEHRING K, 1993, NATURE, V363, P561, DOI 10.1038/363561a0
   Heinen L, 2017, CHEM SCI, V8, P4100, DOI 10.1039/c7sc00646b
   Hua XY, 2019, CHEM COMMUN, V55, P12463, DOI 10.1039/c9cc06738h
   Jin CJ, 2016, LANGMUIR, V32, P4595, DOI 10.1021/acs.langmuir.6b01269
   Lei YL, 2018, CHEM COMMUN, V54, P10288, DOI 10.1039/c8cc04420a
   Li C, 2020, ANAL CHEM, V92, P13369, DOI 10.1021/acs.analchem.0c02744
   Li ZL, 2020, BIOSENS BIOELECTRON, V166, DOI 10.1016/j.bios.2020.112444
   Liu Z, 2020, BIOSENS BIOELECTRON, V147, DOI 10.1016/j.bios.2019.111759
   LONG GL, 1983, ANAL CHEM, V55, pA712, DOI 10.1021/ac00258a001
   Mata G, 2015, J AM CHEM SOC, V137, P699, DOI 10.1021/ja508741u
   Nesterova IV, 2014, J AM CHEM SOC, V136, P8843, DOI 10.1021/ja501859w
   Niemeyer CM, 2001, ANGEW CHEM INT EDIT, V40, P4128, DOI 10.1002/1521-3773(20011119)40:22<4128::AID-ANIE4128>3.0.CO;2-S
   Notomi T, 2000, NUCLEIC ACIDS RES, V28, DOI 10.1093/nar/28.12.e63
   Pang B, 2020, ANAL CHEM, V92, P16204, DOI 10.1021/acs.analchem.0c04047
   Roy S, 2017, ACS SENSORS, V2, P1713, DOI 10.1021/acssensors.7b00671
   Safavieh M, 2016, ACS BIOMATER SCI ENG, V2, P278, DOI 10.1021/acsbiomaterials.5b00449
   Shi LL, 2017, NUCLEIC ACIDS RES, V45, P4306, DOI 10.1093/nar/gkx202
   Shi L, 2020, ANAL CHEM, V92, P4535, DOI 10.1021/acs.analchem.9b05732
   Tang YD, 2018, CHEM SCI, V9, P760, DOI 10.1039/c7sc03190d
   Wang F, 2014, CHEM REV, V114, P2881, DOI 10.1021/cr400354z
   Wang LB, 2017, ANAL CHEM, V89, P11014, DOI 10.1021/acs.analchem.7b02899
   Wu HH, 2019, ACS BIOMATER SCI ENG, V5, P1045, DOI 10.1021/acsbiomaterials.8b00468
   Wu Z, 2019, ANAL CHEM, V91, P12238, DOI 10.1021/acs.analchem.9b01969
   Xie SB, 2014, CHEM COMMUN, V50, P15932, DOI 10.1039/c4cc06449f
   Zeng WJ, 2020, CHEM SCI, V11, P5410, DOI 10.1039/d0sc01817a
   Zeraati M, 2018, NAT CHEM, V10, P631, DOI 10.1038/s41557-018-0046-3
   Zhang XZ, 2014, BIOSENS BIOELECTRON, V61, P491, DOI 10.1016/j.bios.2014.05.039
   Zhao JM, 2018, BIOSENS BIOELECTRON, V106, P186, DOI 10.1016/j.bios.2018.02.003
NR 36
TC 3
Z9 3
U1 21
U2 103
PU ELSEVIER ADVANCED TECHNOLOGY
PI OXFORD
PA OXFORD FULFILLMENT CENTRE THE BOULEVARD, LANGFORD LANE, KIDLINGTON,
   OXFORD OX5 1GB, OXON, ENGLAND
SN 0956-5663
EI 1873-4235
J9 BIOSENS BIOELECTRON
JI Biosens. Bioelectron.
PD JAN 1
PY 2022
VL 195
AR 113662
DI 10.1016/j.bios.2021.113662
EA SEP 2021
PG 8
WC Biophysics; Biotechnology & Applied Microbiology; Chemistry, Analytical;
   Electrochemistry; Nanoscience & Nanotechnology
WE Science Citation Index Expanded (SCI-EXPANDED)
SC Biophysics; Biotechnology & Applied Microbiology; Chemistry;
   Electrochemistry; Science & Technology - Other Topics
GA WD8ZS
UT WOS:000705223300001
PM 34571484
DA 2023-06-30
ER

PT J
AU Sun, YM
   He, K
   Zhang, ZF
   Zhou, AJ
   Duan, HW
AF Sun, Yimin
   He, Kui
   Zhang, Zefen
   Zhou, Aijun
   Duan, Hongwei
TI Real-time electrochemical detection of hydrogen peroxide secretion in
   live cells by Pt nanoparticles decorated graphene-carbon nanotube hybrid
   paper electrode
SO BIOSENSORS & BIOELECTRONICS
LA English
DT Article
DE Graphene-carbon nanotube hybrid paper; Pt nanoparticles; Sputter
   deposition; Flexible electrochemical biosensor; Nonenzymatic hydrogen
   peroxide detection; Cell tracking
ID NONENZYMATIC DETECTION; SENSOR; FILMS; OXIDE; FABRICATION; THICKNESS;
   NANOCUBES; GLUCOSE; SURFACE
AB In this work, we develop a new type of flexible and lightweight electrode based on highly dense Pt nanoparticles decorated free-standing graphene-carbon nanotube (CNT) hybrid paper (Pt/graphene-CNT paper), and explore its practical application as flexible electrochemical biosensor for the real-time tracking hydrogen peroxide (H2O2) secretion by live cells. For the fabrication of flexible nanohybrid electrode, the incorporation of CNT in graphene paper not only improves the electrical conductivity and the mechanical strength of graphene paper, but also increases its surface roughness and provides more nucleation sites for metal nanoparticles. Ultrafine Pt nanoparticles are further decorated on graphene-CNT paper by well controlled sputter deposition method, which offers several advantages such as defined particle size and dispersion, high loading density and strong adhesion between the nanoparticles and the substrate. Consequently, the resultant flexible Pt/graphene-CNT paper electrode demonstrates a variety of desirable electrochemical properties including large electrochemical active surface area, excellent electrocatalytic activity, high stability and exceptional flexibility. When used for nonenzymatic detection of H2O2, Pt/graphene-CNT paper exhibits outstanding sensing performance such as high sensitivity, selectivity, stability and reproducibility. The sensitivity is 1.41 mu A mu M-1 cm(-2) with a linear range up to 25 mu M and a low detection limit of 10 nM (S/N=3), which enables the resultant biosensor for the real-time tracking H2O2 secretion by live cells macrophages. (C) 2015 Published by Elsevier B.V.
C1 [Sun, Yimin; He, Kui; Zhang, Zefen; Zhou, Aijun] Wuhan Inst Technol, Sch Mat Sci & Engn, Wuhan 430073, Hubei, Peoples R China.
   [Sun, Yimin; Duan, Hongwei] Nanyang Technol Univ, Sch Chem & Biomed Engn, Singapore 637457, Singapore.
C3 Wuhan Institute of Technology; Nanyang Technological University &
   National Institute of Education (NIE) Singapore; Nanyang Technological
   University
RP Zhou, AJ (通讯作者)，Wuhan Inst Technol, Sch Mat Sci & Engn, Wuhan 430073, Hubei, Peoples R China.
EM zhouaijun3@sina.com; hduan@ntu.edu.sg
OI Duan, Hongwei/0000-0003-2841-3344
FU National Natural Science Foundation of China [50773059]; program of
   Nanyang Assistant Professorship of Nanyang Technological University,
   Singapore
FX This work is supported by the National Natural Science Foundation of
   China (Grant 50773059) and the program of Nanyang Assistant
   Professorship of Nanyang Technological University, Singapore.
CR Chen AC, 2010, CHEM REV, V110, P3767, DOI 10.1021/cr9003902
   Chen H, 2008, ADV MATER, V20, P3557, DOI 10.1002/adma.200800757
   Chen KJ, 2012, BIOSENS BIOELECTRON, V33, P120, DOI 10.1016/j.bios.2011.12.037
   Chi K, 2014, ACS APPL MATER INTER, V6, P16312, DOI 10.1021/am504539k
   Chuang MC, 2010, TALANTA, V81, P15, DOI 10.1016/j.talanta.2009.11.029
   Dikin DA, 2007, NATURE, V448, P457, DOI 10.1038/nature06016
   Dong S, 2015, ANAL CHIM ACTA, V853, P200, DOI 10.1016/j.aca.2014.08.004
   Endo M, 2005, NATURE, V433, P476, DOI 10.1038/433476a
   Ensafi AA, 2014, ELECTROCHIM ACTA, V130, P397, DOI 10.1016/j.electacta.2014.03.057
   Gao HC, 2012, J PHYS CHEM C, V116, P7719, DOI 10.1021/jp3021276
   Guascito MR, 2011, BIOSENS BIOELECTRON, V26, P3562, DOI 10.1016/j.bios.2011.02.002
   Han Y, 2013, ELECTROCHIM ACTA, V90, P35, DOI 10.1016/j.electacta.2012.11.117
   Hobbs KL, 2004, NANO LETT, V4, P167, DOI 10.1021/nl034835u
   Hu YH, 2013, ELECTROCHIM ACTA, V91, P227, DOI 10.1016/j.electacta.2012.12.106
   HUMMERS WS, 1958, J AM CHEM SOC, V80, P1339, DOI 10.1021/ja01539a017
   Ji SJ, 2011, BIOSENS BIOELECTRON, V26, P2067, DOI 10.1016/j.bios.2010.09.003
   Kashem M.M.A., 2011, MACROMOLECULES, V44, P1621
   Lee C, 2008, SCIENCE, V321, P385, DOI 10.1126/science.1157996
   Li YQ, 2012, ADV MATER, V24, P3426, DOI 10.1002/adma.201200452
   Liu MM, 2013, BIOSENS BIOELECTRON, V45, P206, DOI 10.1016/j.bios.2013.02.010
   Miao YE, 2013, ELECTROCHIM ACTA, V99, P117, DOI 10.1016/j.electacta.2013.03.063
   Nair RR, 2008, SCIENCE, V320, P1308, DOI 10.1126/science.1156965
   Novoselov KS, 2004, SCIENCE, V306, P666, DOI 10.1126/science.1102896
   Oh KM, 2014, ELECTROCHIM ACTA, V135, P478, DOI 10.1016/j.electacta.2014.05.036
   Park S, 2010, SMALL, V6, P210, DOI 10.1002/smll.200901877
   Pei SF, 2010, CARBON, V48, P4466, DOI 10.1016/j.carbon.2010.08.006
   Seger B, 2009, J PHYS CHEM C, V113, P7990, DOI 10.1021/jp900360k
   Shakir I, 2014, ELECTROCHIM ACTA, V129, P396, DOI 10.1016/j.electacta.2014.02.124
   Suarez G, 2013, BIOSENS BIOELECTRON, V42, P385, DOI 10.1016/j.bios.2012.10.083
   Sun XL, 2012, NANO LETT, V12, P4859, DOI 10.1021/nl302358e
   Sun YQ, 2011, ENERG ENVIRON SCI, V4, P1113, DOI 10.1039/c0ee00683a
   Tang ZH, 2010, ANGEW CHEM INT EDIT, V49, P4603, DOI 10.1002/anie.201000270
   Wang DW, 2009, ACS NANO, V3, P1745, DOI 10.1021/nn900297m
   Wu WY, 2010, ELECTROCHEM COMMUN, V12, P1600, DOI 10.1016/j.elecom.2010.09.005
   Xi FN, 2013, ELECTROCHEM COMMUN, V26, P81, DOI 10.1016/j.elecom.2012.10.017
   Xiao F, 2012, ACS NANO, V6, P100, DOI 10.1021/nn202930m
   Xiao F, 2009, J PHYS CHEM C, V113, P849, DOI 10.1021/jp808162g
   Xu FG, 2011, ELECTROCHEM COMMUN, V13, P1131, DOI 10.1016/j.elecom.2011.07.017
   Yang J, 2014, ELECTROCHIM ACTA, V130, P791, DOI 10.1016/j.electacta.2014.03.077
   You T, 2002, CHEM MATER, V14, P4796, DOI 10.1021/cm020636k
NR 40
TC 177
Z9 180
U1 7
U2 527
PU ELSEVIER ADVANCED TECHNOLOGY
PI OXFORD
PA OXFORD FULFILLMENT CENTRE THE BOULEVARD, LANGFORD LANE, KIDLINGTON,
   OXFORD OX5 1GB, OXON, ENGLAND
SN 0956-5663
EI 1873-4235
J9 BIOSENS BIOELECTRON
JI Biosens. Bioelectron.
PD JUN 15
PY 2015
VL 68
BP 358
EP 364
DI 10.1016/j.bios.2015.01.017
PG 7
WC Biophysics; Biotechnology & Applied Microbiology; Chemistry, Analytical;
   Electrochemistry; Nanoscience & Nanotechnology
WE Science Citation Index Expanded (SCI-EXPANDED)
SC Biophysics; Biotechnology & Applied Microbiology; Chemistry;
   Electrochemistry; Science & Technology - Other Topics
GA CD7CL
UT WOS:000351248300051
PM 25603401
DA 2023-06-30
ER

PT J
AU Ding, CF
   Wang, XY
   Luo, XL
AF Ding, Caifeng
   Wang, Xinyan
   Luo, Xiliang
TI Dual-Mode Electrochemical Assay of Prostate-Specific Antigen Based on
   Antifouling Peptides Functionalized with Electrochemical Probes and
   Internal References
SO ANALYTICAL CHEMISTRY
LA English
DT Article
ID PSA; IMMUNOASSAY; FERROCENE; BIOSENSOR; EFFICIENT; ACID
AB Sensitive and selective detection of target analytes in complex biological samples is currently a major challenge. Herein we constructed a dual-mode antifouling electrochemical sensing platform for the detection of prostate-specific antigen (PSA) based on two kinds of antifouling peptides functionalized with a graphene oxide-Fe3O4-thionine (GO-Fe3O4-Thi) probe and internal reference ferrocene (Fc), respectively. The longer peptide (Pep1) modified with the GO-Fe3O4-Thi probe was designed to contain a peptide sequence (HSSKLQK) capable of being recognized and cut by PSA. The GO-Fe3O4-Thi probe functions not only as a peroxidase mimick (GO-Fe3O4) but also works as an electrochemical probe due to the presence of thionine (Thi). The concentration of PSA can be measured through both the increase of differential pulse voltammetry (DPV) signal change of Thi and the decrease of chronoamperometry (CA) signal of the reduction of H2O2 electrocatalyzed by GO-Fe3O4. The shorter peptide (Pep2) was tagged with Fc, whose DPV signal remained constant and was independent of the presence of PSA, and it was used as an internal reference to ensure the reliability and accuracy of the measurement. The dual-mode PSA sensor exhibits a wide linear range from 5 pg/mL to 10 ng/mL, with low detection limits of 0.76 and 0.42 pg/mL through DPV and CA modes, respectively. More importantly, owing to the antifouling capability of the designed peptides, the biosensor performances remained operable even in human serum, indicating feasibility of the electrochemical biosensor for practical PSA quantification in complex samples.
C1 [Ding, Caifeng; Wang, Xinyan; Luo, Xiliang] Qingdao Univ Sci & Technol, Key Lab Opt Elect Sensing & Analyt Chem Life Sci, Shandong Key Lab Biochem Anal, Key Lab Analyt Chem Life Sci,Univ Shandong,Minist, Qingdao 266042, Shandong, Peoples R China.
   [Ding, Caifeng; Wang, Xinyan] Qingdao Univ Sci & Technol, Coll Chem & Mol Engn, Qingdao 266042, Shandong, Peoples R China.
C3 Qingdao University of Science & Technology; Shandong University; Qingdao
   University of Science & Technology
RP Luo, XL (通讯作者)，Qingdao Univ Sci & Technol, Key Lab Opt Elect Sensing & Analyt Chem Life Sci, Shandong Key Lab Biochem Anal, Key Lab Analyt Chem Life Sci,Univ Shandong,Minist, Qingdao 266042, Shandong, Peoples R China.
EM xiliangluo@qust.edu.cn
RI Luo, Xiliang/B-4764-2008
OI Luo, Xiliang/0000-0001-6075-7089
FU Project Fund for Shangdong Key RD Program [2017GGX20121]; National
   Natural Science Foundation of China [21675093]; Taishan Scholar Program
   of Shandong Province of China [ts20110829]
FX The authors greatly acknowledge support from the Project Fund for
   Shangdong Key R&D Program (2017GGX20121), the National Natural Science
   Foundation of China (grant 21675093), and the Taishan Scholar Program of
   Shandong Province of China (grant ts20110829). The authors thank Dr.
   Mingjing Zou (The Affiliated Hospital of Heze Medical College) for
   assistance with real sample assay in the hospital.
CR Cao C, 2009, BIOSENS BIOELECTRON, V24, P1292, DOI 10.1016/j.bios.2008.07.046
   Chang HJ, 2016, ACS SENSORS, V1, P645, DOI 10.1021/acssensors.6b00053
   Chen SF, 2009, BIOMATERIALS, V30, P5892, DOI 10.1016/j.biomaterials.2009.07.001
   Chikkaveeraiah BV, 2012, ACS NANO, V6, P6546, DOI 10.1021/nn3023969
   Cui M, 2017, ACS SENSORS, V2, P490, DOI 10.1021/acssensors.7b00103
   De Angelis Gabriela, 2007, Rev Urol, V9, P113
   Denmeade SR, 1997, CANCER RES, V57, P4924
   Ding CF, 2019, ANAL CHEM, V91, P983, DOI 10.1021/acs.analchem.8b04116
   Dong YL, 2012, NANOSCALE, V4, P3969, DOI 10.1039/c2nr12109c
   GAGNE RR, 1980, INORG CHEM, V19, P2854, DOI 10.1021/ic50211a080
   Geim AK, 2007, NAT MATER, V6, P183, DOI 10.1038/nmat1849
   Geim AK, 2009, SCIENCE, V324, P1530, DOI 10.1126/science.1158877
   Grubisha DS, 2003, ANAL CHEM, V75, P5936, DOI 10.1021/ac034356f
   He Y, 2015, ACS APPL MATER INTER, V7, P13360, DOI 10.1021/acsami.5b01827
   Hearty S, 2010, NAT NANOTECHNOL, V5, P9, DOI 10.1038/nnano.2009.459
   Hui N, 2017, ACS APPL MATER INTER, V9, P2914, DOI 10.1021/acsami.6b11682
   Lange SC, 2016, LANGMUIR, V32, P10199, DOI 10.1021/acs.langmuir.6b02622
   Li J, 2012, ACS APPL MATER INTER, V4, P4991, DOI 10.1021/am301358b
   Li W, 2012, ANAL CHEM, V84, P7583, DOI 10.1021/ac301990f
   Li YY, 2018, ACS APPL MATER INTER, V10, P38791, DOI 10.1021/acsami.8b14908
   Lin Y, 2019, ANAL CHEM, V91, P3717, DOI 10.1021/acs.analchem.9b00013
   Liu DB, 2013, ACS NANO, V7, P5568, DOI 10.1021/nn401837q
   Liu NZ, 2019, ANAL CHEM, V91, P8334, DOI 10.1021/acs.analchem.9b01129
   Liu NZ, 2018, ACS SENSORS, V3, P1210, DOI 10.1021/acssensors.8b00318
   Nam JM, 2003, SCIENCE, V301, P1884, DOI 10.1126/science.1088755
   Nowinski AK, 2012, J AM CHEM SOC, V134, P6000, DOI 10.1021/ja3006868
   Qi HL, 2014, ANAL CHEM, V86, P1372, DOI 10.1021/ac402991r
   Qu FL, 2011, BIOSENS BIOELECTRON, V26, P3927, DOI 10.1016/j.bios.2011.03.013
   Sardesai N, 2009, CHEM COMMUN, P4968, DOI 10.1039/b909220j
   Sardesai NP, 2011, ANAL CHEM, V83, P6698, DOI 10.1021/ac201292q
   Song YJ, 2010, ADV MATER, V22, P2206, DOI 10.1002/adma.200903783
   Thaxton CS, 2009, P NATL ACAD SCI USA, V106, P18437, DOI 10.1073/pnas.0904719106
   Tiesolilava E, 2010, BIOMACROMOLECULES, V11, P68
   Wei H, 2008, ANAL CHEM, V80, P2250, DOI 10.1021/ac702203f
   West SL, 2004, BIOMATERIALS, V25, P1195, DOI 10.1016/j.biomaterials.2003.08.010
   Ye HJ, 2015, ACS APPL MATER INTER, V7, P22448, DOI 10.1021/acsami.5b06500
   YU H, 1995, CANCER RES, V55, P2104
   Zhang HQ, 2007, ANALYST, V132, P724, DOI 10.1039/b704256f
   Zhang SS, 2007, TALANTA, V72, P1487, DOI 10.1016/j.talanta.2007.01.063
   Zhao N, 2010, ELECTROCHEM COMMUN, V12, P471, DOI 10.1016/j.elecom.2010.01.022
   Zheng Y, 2008, TALANTA, V77, P809, DOI 10.1016/j.talanta.2008.07.038
   Zhou Q, 2016, ANAL CHEM, V88, P9830, DOI 10.1021/acs.analchem.6b02945
NR 42
TC 59
Z9 59
U1 14
U2 192
PU AMER CHEMICAL SOC
PI WASHINGTON
PA 1155 16TH ST, NW, WASHINGTON, DC 20036 USA
SN 0003-2700
EI 1520-6882
J9 ANAL CHEM
JI Anal. Chem.
PD DEC 17
PY 2019
VL 91
IS 24
BP 15846
EP 15852
DI 10.1021/acs.analchem.9b04206
PG 7
WC Chemistry, Analytical
WE Science Citation Index Expanded (SCI-EXPANDED)
SC Chemistry
GA JX7KW
UT WOS:000503910600069
PM 31736309
DA 2023-06-30
ER

PT J
AU Wu, HY
   Lee, CJ
   Wang, HF
   Hu, Y
   Young, M
   Han, Y
   Xu, FJ
   Cong, HB
   Cheng, G
AF Wu, Haiyan
   Lee, Chen-Jung
   Wang, Huifeng
   Hu, Yang
   Young, Megan
   Han, Yu
   Xu, Fu-Jian
   Cong, Hongbo
   Cheng, Gang
TI Highly sensitive and stable zwitterionic
   poly(sulfobetaine-3,4-ethylenedioxythiophene) (PSBEDOT) glucose
   biosensor
SO CHEMICAL SCIENCE
LA English
DT Article
ID CONDUCTING POLYMERS; POLY(3,4-ETHYLENEDIOXYTHIOPHENE) PEDT;
   ELECTROCHEMICAL BIOSENSORS; OXIDASE; POLYPYRROLE; SENSORS; FILM;
   ENTRAPMENT; HYDROGELS; ELECTRODE
AB A zwitterionic poly(sulfobetaine-3,4-ethylenedioxythiophene) (PSBEDOT)-based glucose biosensor was fabricated via encapsulating glucose oxidase (GOx) in a one-step electropolymerization method. Integrating conductivity and hydrophilic properties, PSBEDOT provides a great framework for GOx immobilization and stabilization. The anti-fouling, high-sensitivity, and long-term stability properties of PSBEDOT-GOx make it a promising platform for long-term and continuous glucose monitoring.
C1 [Wu, Haiyan; Lee, Chen-Jung; Cong, Hongbo] Univ Akron, Dept Chem & Biomol Engn, Akron, OH 44325 USA.
   [Wang, Huifeng; Hu, Yang; Young, Megan; Cheng, Gang] Univ Illinois, Dept Chem Engn, Chicago, IL 60607 USA.
   [Han, Yu] Univ Akron, Dept Mech Engn, Akron, OH 44325 USA.
   [Xu, Fu-Jian] Beijing Univ Chem Technol, Key Lab Carbon Fiber & Funct Polymers, Beijing Lab Biomed Mat, Minist Educ, Beijing 100029, Peoples R China.
C3 University System of Ohio; University of Akron; University of Illinois
   System; University of Illinois Chicago; University of Illinois Chicago
   Hospital; University System of Ohio; University of Akron; Beijing
   University of Chemical Technology
RP Cong, HB (通讯作者)，Univ Akron, Dept Chem & Biomol Engn, Akron, OH 44325 USA.; Cheng, G (通讯作者)，Univ Illinois, Dept Chem Engn, Chicago, IL 60607 USA.
EM hcong@uakron.edu; gancheng@uic.edu
RI Cong, Hongbo/C-7440-2014
OI Wu, Haiyan/0000-0002-0740-4900; Hu, Yang/0000-0001-9804-0163; Cong,
   Hongbo/0000-0001-5263-6623
FU US National Science Foundation [DMR-1454837, DMR-1206923]; National
   Natural Science Foundation of China [NSFC-51528301]; Direct For
   Mathematical & Physical Scien; Division Of Materials Research [1741935]
   Funding Source: National Science Foundation
FX This work is supported by the US National Science Foundation
   (DMR-1454837, DMR-1206923) and National Natural Science Foundation of
   China (NSFC-51528301).
CR Aydemir N, 2016, PHYS CHEM CHEM PHYS, V18, P8264, DOI 10.1039/c5cp06830d
   BARTLETT PN, 1994, ANAL CHEM, V66, P1552, DOI 10.1021/ac00081a031
   Brahim S, 2002, BIOSENS BIOELECTRON, V17, P53, DOI 10.1016/S0956-5663(01)00262-7
   Cao B, 2016, CHEM SCI, V7, P1976, DOI 10.1039/c5sc03887a
   Cao B, 2015, CHEM SCI, V6, P782, DOI 10.1039/c4sc02200a
   Cao B, 2014, CHEM COMMUN, V50, P3234, DOI 10.1039/c3cc48878k
   Cao B, 2013, ADV HEALTHC MATER, V2, P1096, DOI 10.1002/adhm.201200359
   Chen C, 2013, RSC ADV, V3, P4473, DOI 10.1039/c2ra22351a
   Fabiano S, 2002, MAT SCI ENG C-BIO S, V21, P61, DOI 10.1016/S0928-4931(02)00060-7
   Fang L, 2014, BIOSENS BIOELECTRON, V56, P91, DOI 10.1016/j.bios.2014.01.017
   FORTIER G, 1991, BIOTECHNOL BIOENG, V37, P854, DOI 10.1002/bit.260370909
   FORTIER G, 1990, BIOSENS BIOELECTRON, V5, P473, DOI 10.1016/0956-5663(90)80036-D
   FOULDS NC, 1986, J CHEM SOC FARAD T 1, V82, P1259, DOI 10.1039/f19868201259
   Garreau S, 1999, MACROMOLECULES, V32, P6807, DOI 10.1021/ma9905674
   Gaupp CL, 2000, MACROMOLECULES, V33, P1132, DOI 10.1021/ma9916180
   GENIES EM, 1993, SYNTHETIC MET, V57, P3677, DOI 10.1016/0379-6779(93)90496-J
   Gerard M, 2002, BIOSENS BIOELECTRON, V17, P345, DOI 10.1016/S0956-5663(01)00312-8
   Guiseppi-Elie A, 2010, BIOMATERIALS, V31, P2701, DOI 10.1016/j.biomaterials.2009.12.052
   Han Y, 2014, ANAL CHEM, V86, P9717, DOI 10.1021/ac502270n
   Heller A, 2008, CHEM REV, V108, P2482, DOI 10.1021/cr068069y
   Hiller M, 1996, ADV MATER, V8, P219, DOI 10.1002/adma.19960080306
   Hu YC, 2016, LANGMUIR, V32, P11763, DOI 10.1021/acs.langmuir.6b03016
   Invernale MA, 2014, ADV HEALTHC MATER, V3, P338, DOI 10.1002/adhm.201300142
   Keefe AJ, 2012, NAT CHEM, V4, P60, DOI 10.1038/nchem.1213
   Lee CJ, 2015, LANGMUIR, V31, P9965, DOI 10.1021/acs.langmuir.5b02096
   LU SY, 1994, J ELECTROANAL CHEM, V364, P31, DOI 10.1016/0022-0728(93)02928-B
   Mu SL, 1996, SENSOR ACTUAT B-CHEM, V31, P155, DOI 10.1016/0925-4005(96)80060-8
   Nichols SP, 2013, CHEM REV, V113, P2528, DOI 10.1021/cr300387j
   Nien PC, 2006, ELECTROANAL, V18, P1408, DOI 10.1002/elan.200603552
   Ouyang BY, 2005, ADV FUNCT MATER, V15, P203, DOI 10.1002/adfm.200400016
   Palleschi G, 2001, ITAL J FOOD SCI, V13, P137
   Pan LJ, 2012, P NATL ACAD SCI USA, V109, P9287, DOI 10.1073/pnas.1202636109
   Piro B, 2001, J ELECTROANAL CHEM, V512, P101, DOI 10.1016/S0022-0728(01)00595-2
   Quinto M, 2000, ANAL CHIM ACTA, V420, P9, DOI 10.1016/S0003-2670(00)00998-3
   Salimi A, 2004, ANAL BIOCHEM, V333, P49, DOI 10.1016/j.ab.2004.06.039
   Sotzing GA, 1997, ADV MATER, V9, P795, DOI 10.1002/adma.19970091005
   TROJANOWICZ M, 1995, SENSOR ACTUAT B-CHEM, V28, P191, DOI 10.1016/0925-4005(95)01724-0
   Vallejo-Heligon SG, 2016, ACTA BIOMATER, V30, P106, DOI 10.1016/j.actbio.2015.10.045
   Wang HF, 2016, LANGMUIR, V32, P6544, DOI 10.1021/acs.langmuir.6b01465
   Wang JJ, 2005, J ELECTROANAL CHEM, V575, P139, DOI 10.1016/j.jelechem.2004.08.023
   Wang J, 2008, CHEM REV, V108, P814, DOI 10.1021/cr068123a
   Wu HY, 2015, PLOS ONE, V10, DOI 10.1371/journal.pone.0115046
   Yang W, 2012, BIOMATERIALS, V33, P7945, DOI 10.1016/j.biomaterials.2012.07.035
   Yang W, 2011, BIOSENS BIOELECTRON, V26, P2454, DOI 10.1016/j.bios.2010.10.031
   Yoo EH, 2010, SENSORS-BASEL, V10, P4558, DOI 10.3390/s100504558
NR 45
TC 45
Z9 45
U1 8
U2 90
PU ROYAL SOC CHEMISTRY
PI CAMBRIDGE
PA THOMAS GRAHAM HOUSE, SCIENCE PARK, MILTON RD, CAMBRIDGE CB4 0WF, CAMBS,
   ENGLAND
SN 2041-6520
EI 2041-6539
J9 CHEM SCI
JI Chem. Sci.
PD MAR 7
PY 2018
VL 9
IS 9
BP 2540
EP 2546
DI 10.1039/c7sc05104b
PG 7
WC Chemistry, Multidisciplinary
WE Science Citation Index Expanded (SCI-EXPANDED)
SC Chemistry
GA GE3BF
UT WOS:000431087700018
PM 29732132
OA Green Published, gold
DA 2023-06-30
ER

PT J
AU Wang, K
   Tao, ZH
   Xu, L
   Liu, YQ
AF Wang Kun
   Tao Zhan-Hui
   Xu Lei
   Liu Ya-Qing
TI Investigation and Development of Functionalized Aptamer-based Biosensor
SO CHINESE JOURNAL OF ANALYTICAL CHEMISTRY
LA Chinese
DT Article
DE Aptamer; Biosensor; Electrochemistry; Fluorescence; Colorimetry; Review
ID FREE COLORIMETRIC DETECTION; G-QUADRUPLEX APTAMERS; LABEL-FREE; GOLD
   NANOPARTICLES; VISUAL DETECTION; ENERGY-TRANSFER; DNA DETECTION;
   DNAZYME; PROBE; PROTEIN
AB Due to the high sensitivity and selectivity, excellent stability and wide application areas, aptamer-based biosensors have been quickly developed in recent years. Various aptamer biosensors have been designed according to different principles. In the present paper, we have mainly reviewed the development of electrochemical, fluorescent and colorimetric aptamer sensors. The potential development about aptamer-based biosensors has been discussed.
C1 [Wang Kun] Changchun Univ Sci & Technol, Sch Chem & Environm Engn, Changchun 130022, Peoples R China.
   [Tao Zhan-Hui; Xu Lei] Jilin Prov Design & Res Inst Petrochem Engn, Changchun 130021, Peoples R China.
   [Wang Kun; Liu Ya-Qing] Chinese Acad Sci, Changchun Inst Appl Chem, State Key Lab Electroanalyt Chem, Changchun 130022, Peoples R China.
C3 Changchun University of Science & Technology; Chinese Academy of
   Sciences; Changchun Institute of Applied Chemistry, CAS
RP Xu, L (通讯作者)，Jilin Prov Design & Res Inst Petrochem Engn, Changchun 130021, Peoples R China.
EM xul646@163.com; yaqingliu@ciac.ac.cn
OI Liu, Yaqing/0000-0002-2885-1670
CR Chen J, 2013, TALANTA, V109, P160, DOI 10.1016/j.talanta.2013.02.003
   CLARK LC, 1962, ANN NY ACAD SCI, V102, P29, DOI 10.1111/j.1749-6632.1962.tb13623.x
   Davis KA, 1996, NUCLEIC ACIDS RES, V24, P702, DOI 10.1093/nar/24.4.702
   Deng MG, 2008, J AM CHEM SOC, V130, P13095, DOI 10.1021/ja803507d
   Elbaz J, 2008, CHEM COMMUN, P1569, DOI 10.1039/b716774a
   Elghanian R, 1997, SCIENCE, V277, P1078, DOI 10.1126/science.277.5329.1078
   ELLINGTON AD, 1990, NATURE, V346, P818, DOI 10.1038/346818a0
   Fan CH, 2003, P NATL ACAD SCI USA, V100, P9134, DOI 10.1073/pnas.1633515100
   Huang CC, 2005, ANAL CHEM, V77, P5735, DOI 10.1021/ac050957q
   Jalit Y, 2013, BIOSENS BIOELECTRON, V41, P424, DOI 10.1016/j.bios.2012.08.061
   Kong DM, 2010, ANALYST, V135, P321, DOI 10.1039/b920293e
   Lee JO, 2008, ANAL BIOANAL CHEM, V390, P1023, DOI 10.1007/s00216-007-1643-y
   Li HX, 2004, P NATL ACAD SCI USA, V101, P14036, DOI 10.1073/pnas.0406115101
   Li M, 2013, BIOSENS BIOELECTRON, V43, P69, DOI 10.1016/j.bios.2012.11.039
   Li T, 2007, CHEM COMMUN, P4209, DOI 10.1039/b712165b
   Li T, 2010, J AM CHEM SOC, V132, P13156, DOI 10.1021/ja105849m
   Li T, 2010, ANAL CHEM, V82, P1515, DOI 10.1021/ac902638v
   Li T, 2009, CHEM COMMUN, P3551, DOI 10.1039/b903993g
   Li T, 2009, PLOS ONE, V4, DOI 10.1371/journal.pone.0005126
   Li T, 2009, CHEM-EUR J, V15, P1036, DOI 10.1002/chem.200801282
   Li YF, 1997, BIOCHEMISTRY-US, V36, P5589, DOI 10.1021/bi962694n
   Li YF, 1996, BIOCHEMISTRY-US, V35, P6911, DOI 10.1021/bi960038h
   Li YF, 1996, NAT STRUCT BIOL, V3, P743, DOI 10.1038/nsb0996-743
   Liang JF, 2011, CHEM COMMUN, V47, P5476, DOI 10.1039/c1cc10965k
   Liu F, 2011, CHEM BIODIVERS, V8, P311, DOI 10.1002/cbdv.201000130
   Liu YZ, 2012, CHEM COMMUN, V48, P3164, DOI 10.1039/c2cc16741g
   Mairal T, 2008, ANAL BIOANAL CHEM, V390, P989, DOI 10.1007/s00216-007-1346-4
   Nutiu R, 2003, J AM CHEM SOC, V125, P4771, DOI 10.1021/ja028962o
   Osborne SE, 1997, CHEM REV, V97, P349, DOI 10.1021/cr960009c
   Qi WJ, 2010, CHEM COMMUN, V46, P4893, DOI 10.1039/c0cc00886a
   Ren JT, 2011, ANAL BIOANAL CHEM, V399, P2763, DOI 10.1007/s00216-011-4669-0
   Rosi NL, 2005, CHEM REV, V105, P1547, DOI 10.1021/cr030067f
   Stojanovic MN, 2001, J AM CHEM SOC, V123, P4928, DOI 10.1021/ja0038171
   Stojanovic MN, 2002, J AM CHEM SOC, V124, P9678, DOI 10.1021/ja0259483
   Sun HJ, 2013, ANALYST, V138, P856, DOI 10.1039/c2an36564b
   Tang SR, 2013, BIOSENS BIOELECTRON, V41, P397, DOI 10.1016/j.bios.2012.08.056
   Travascio P, 1998, CHEM BIOL, V5, P505, DOI 10.1016/S1074-5521(98)90006-0
   TUERK C, 1990, SCIENCE, V249, P505, DOI 10.1126/science.2200121
   UPDIKE SJ, 1967, NATURE, V214, P986, DOI 10.1038/214986a0
   Wang LH, 2006, CHEM COMMUN, P3780, DOI 10.1039/b607448k
   Wei H, 2007, CHEM COMMUN, P3735, DOI 10.1039/b707642h
   Wu SJ, 2012, ANAL CHEM, V84, P6263, DOI 10.1021/ac301534w
   Xiao Y, 2005, J AM CHEM SOC, V127, P17990, DOI 10.1021/ja056555h
   Xu H, 2013, BIOSENS BIOELECTRON, V41, P90, DOI 10.1016/j.bios.2012.07.044
   Yamamoto R, 2000, GENES CELLS, V5, P389, DOI 10.1046/j.1365-2443.2000.00331.x
   Yuan T, 2011, CHEM COMMUN, V47, P11951, DOI 10.1039/c1cc14854k
   Zhang LB, 2010, CHEM COMMUN, V46, P1476, DOI 10.1039/b921191h
   Zhao J, 2013, ANAL CHIM ACTA, V759, P53, DOI 10.1016/j.aca.2012.10.041
   Zheng DM, 2012, ANAL CHEM, V84, P3554, DOI 10.1021/ac300690r
   Zhou ZX, 2012, BIOSENS BIOELECTRON, V34, P100, DOI 10.1016/j.bios.2012.01.024
   Zuo XL, 2007, J AM CHEM SOC, V129, P1042, DOI 10.1021/ja067024b
NR 51
TC 18
Z9 19
U1 35
U2 267
PU SCIENCE PRESS
PI BEIJING
PA 16 DONGHUANGCHENGGEN NORTH ST, BEIJING, 100717, PEOPLES R CHINA
SN 0253-3820
EI 1872-2040
J9 CHINESE J ANAL CHEM
JI Chin. J. Anal. Chem.
PY 2014
VL 42
IS 2
BP 298
EP 304
DI 10.1016/S1872-2040(13)60712-4
PG 7
WC Chemistry, Analytical
WE Science Citation Index Expanded (SCI-EXPANDED)
SC Chemistry
GA AE0RK
UT WOS:000333673600024
DA 2023-06-30
ER

PT J
AU Bertok, T
   Lorencova, L
   Hroncekova, S
   Gajdosova, V
   Jane, E
   Hires, M
   Kasak, P
   Kaman, O
   Sokol, R
   Bella, V
   Eckstein, AA
   Mosnacek, J
   Vikartovska, A
   Tkac, J
AF Bertok, Tomas
   Lorencova, Lenka
   Hroncekova, Stefania
   Gajdosova, Veronika
   Jane, Eduard
   Hires, Michal
   Kasak, Peter
   Kaman, Ondrej
   Sokol, Roman
   Bella, Vladimir
   Eckstein, Anita Andicsova
   Mosnacek, Jaroslav
   Vikartovska, Alica
   Tkac, Jan
TI Advanced impedimetric biosensor configuration and assay protocol for
   glycoprofiling of a prostate oncomarker using Au nanoshells with a
   magnetic core
SO BIOSENSORS & BIOELECTRONICS
LA English
DT Article
DE Au nanoshells with a magnetic core; Diazonium salt; Carboxybetaine;
   Prostate specific antigen; Impedance spectroscopy; Cancer biomarker
ID HIGHLY SENSITIVE DETECTION; ELECTROCHEMICAL IMMUNOSENSOR; ANTIGEN;
   RECOMMENDATION; NANOMATERIAL; DIAGNOSTICS; ANTIBODIES; PARTICLES; LAYER
AB In this paper several advances were implemented for glycoprofiling of prostate specific antigen (PSA), what can be applied for better prostate cancer (PCa) diagnostics in the future: 1) application of Au nanoshells with a magnetic core (MP@silica@Au); 2) use of surface plasmons of Au nanoshells with a magnetic core for spontaneous immobilization of zwitterionic molecules via diazonium salt grafting; 3) a double anti-fouling strategy with integration of zwitterionic molecules on Au surface and on MP@silica@Au particles was implemented to resist non-specific protein binding; 4) application of anti-PSA antibody modified Au nanoshells with a magnetic core for enrichment of PSA from a complex matrix of a human serum; 5) direct incubation of anti-PSA modified MP@silica@Au with affinity bound PSA to the lectin modified electrode surface. The electrochemical impedance spectroscopy (EIS) signal was enhanced 43 times integrating Au nanoshells with a magnetic core compared to the biosensor without them. This proof-of-concept study shows that the biosensor could detect PSA down to 1.2 fM and at the same time to glycoprofile such low PSA concentration using a lectin patterned biosensor device. The biosensor offers a recovery index of 108%, when serum sample was spiked with a physiological concentration of PSA (3.5 ng mL(-1)).
C1 [Bertok, Tomas; Lorencova, Lenka; Hroncekova, Stefania; Gajdosova, Veronika; Jane, Eduard; Hires, Michal; Vikartovska, Alica; Tkac, Jan] Slovak Acad Sci, Inst Chem, Dubravska Cesta 9, Bratislava 84538, Slovakia.
   [Bertok, Tomas; Lorencova, Lenka; Tkac, Jan] Glycanost Ltd, Dubravska Cesta 9, Bratislava 84538, Slovakia.
   [Kasak, Peter] Qatar Univ, Ctr Adv Mat, POB 2713, Doha, Qatar.
   [Kaman, Ondrej] Czech Acad Sci, Inst Phys, Cukrovarnicka 10-112, Prague 16200, Czech Republic.
   [Sokol, Roman] Private Urol Ambulance, Piaristicka 6, Trencin 91101, Slovakia.
   [Bella, Vladimir] St Elisabeth Canc Inst, Heydukova 10, Bratislava 81250, Slovakia.
   [Eckstein, Anita Andicsova; Mosnacek, Jaroslav] Slovak Acad Sci, Polymer Inst, Dubravska Cesta 9, Bratislava 84541, Slovakia.
C3 Slovak Academy of Sciences; Slovak Academy of Sciences; Qatar
   University; Czech Academy of Sciences; Institute of Physics of the Czech
   Academy of Sciences; Slovak Academy of Sciences
RP Tkac, J (通讯作者)，Slovak Acad Sci, Inst Chem, Dubravska Cesta 9, Bratislava 84538, Slovakia.
EM jan.tkac@savba.sk
RI Tkac, Jan/D-6962-2015; Jane, Eduard/AAV-5687-2021; Kasak,
   peter/ABB-7974-2021; Bertok, Tomas/I-4034-2015; Gajdošová, Veronika
   Pinková/AAT-8949-2021; Hires, Michal/AAU-5899-2021; Kasak,
   Peter/M-3669-2015; Hroncekova, Stefania/AAU-7577-2021; Kaman,
   Ondrej/G-5781-2014; Vikartovská, Alica/AAR-5738-2021; Mosnacek,
   Jaroslav/K-8475-2013
OI Tkac, Jan/0000-0002-0765-7262; Jane, Eduard/0000-0003-3846-5703; Kasak,
   peter/0000-0003-4557-1408; Gajdošová, Veronika
   Pinková/0000-0001-8218-8577; Hires, Michal/0000-0001-6142-9941; Kasak,
   Peter/0000-0003-4557-1408; Hroncekova, Stefania/0000-0003-2901-7060;
   Kaman, Ondrej/0000-0003-1480-2904; Vikartovská,
   Alica/0000-0003-1283-7310; Mosnacek, Jaroslav/0000-0001-9160-590X;
   Bertok, Tomas/0000-0001-7075-2687
FU Czech Science Foundation [16-04340S]; Slovak Scientific Grant Agency
   VEGA from the Slovak Research and Development Agency APVV [2/0137/18,
   17-0300, 2/0090/16]; ERC Proof of Concept Grant [825586]; Innovative
   Training Network Grant [813120]; ERDF [26240120007]
FX The synthesis of MP@silica@Au and some of their characterizations were
   supported by the Czech Science Foundation under the project 16-04340S.
   The financial support received from the Slovak Scientific Grant Agency
   VEGA 2/0137/18 and 2/0090/16 from the Slovak Research and Development
   Agency APVV 17-0300 is acknowledged. We would like to acknowledge the
   support from the ERC Proof of Concept Grant (825586) and from the
   Innovative Training Network Grant (No. 813120). This publication is the
   result of the project implementation: Centre for materials, layers and
   systems for applications and chemical processes under extreme conditions
   -Stage I, ITMS no.: 26240120007, supported by the ERDF. We would like to
   thank our colleague Jarmila Kulickova for the help with preparation of
   MP@silica@Auparticles.
CR Ablin R. J, 2014, GREAT PROSTATE HOAX
   Ablin R. J, 2014, SCIENTIST
   Belicky S, 2017, ELECTROCHIM ACTA, V246, P399, DOI 10.1016/j.electacta.2017.06.065
   Bertok T., 2019, METHODSX
   Bertok T, 2019, CHEMELECTROCHEM, V6, P989, DOI 10.1002/celc.201800848
   Bertok T, 2015, LANGMUIR, V31, P7148, DOI 10.1021/acs.langmuir.5b00944
   Bertok T, 2013, ANAL CHEM, V85, P7324, DOI 10.1021/ac401281t
   Bravaccini S, 2018, SCI REP-UK, V8, DOI 10.1038/s41598-018-22594-1
   Chen SM, 2007, NAT METHODS, V4, P437, DOI 10.1038/NMETH1035
   Chen Y, 2019, BIOSENS BIOELECTRON, V126, P187, DOI 10.1016/j.bios.2018.10.057
   Chinnadayyala SR, 2019, BIOSENS BIOELECTRON, V126, P68, DOI 10.1016/j.bios.2018.10.038
   Chocholova E, 2018, SENSOR ACTUAT B-CHEM, V272, P626, DOI 10.1016/j.snb.2018.07.029
   Chocholova E, 2018, CLIN CHIM ACTA, V481, P49, DOI 10.1016/j.cca.2018.02.031
   Cohen JD, 2018, SCIENCE
   Damborska D, 2017, MICROCHIM ACTA, V184, P3049, DOI 10.1007/s00604-017-2410-1
   Derible A, 2014, EUR J ORG CHEM, V2014, P7699, DOI 10.1002/ejoc.201403038
   Dosekova E, 2017, MED RES REV, V37, P514, DOI 10.1002/med.21420
   Fleshner K, 2017, NAT REV UROL, V14, P26, DOI 10.1038/nrurol.2016.251
   Fukushima K, 2010, GLYCOBIOLOGY, V20, P452, DOI 10.1093/glycob/cwp197
   Gao Y, 2019, BIOSENS BIOELECTRON, V123, P204, DOI 10.1016/j.bios.2018.08.060
   Garnick MB, 2018, HARVARD MED SCH 2018, DOI DOI 10.1007/s10147-016-1049-y
   Graf C, 2003, LANGMUIR, V19, P6693, DOI 10.1021/la0347859
   Grossman D. C., 2017, J MAGN MAGN MATER, V427, P251
   Han L, 2018, BIOSENS BIOELECTRON, V106, P1, DOI 10.1016/j.bios.2018.01.046
   Kaman O, 2017, IEEE T MAGN, V53, DOI 10.1109/TMAG.2017.2721365
   Koktan J, 2017, COLLOID SURFACE A, V520, P922, DOI 10.1016/j.colsurfa.2017.02.052
   Kukkar M, 2017, MICROCHIM ACTA, V184, P4647, DOI 10.1007/s00604-017-2506-7
   Li BR, 2014, CHEM COMMUN, V50, P6793, DOI 10.1039/c4cc01329h
   Moraga-Serrano P. E, 2018, JAMA ONCOL
   Moyer VA, 2012, ANN INTERN MED, V157, P120, DOI 10.7326/0003-4819-157-2-201207170-00459
   Murphy K, 2018, MOL ONCOL, V12, P1513, DOI 10.1002/1878-0261.12348
   O'Reilly J-A, 2017, J CANC TREAT DIAGN, V2, P18, DOI [10.29245/2578-2967/2018/1.1111, DOI 10.29245/2578-2967/2018/1.1111]
   Pihikova D, 2016, ANALYST, V141, P1044, DOI 10.1039/c5an02322j
   Pihikova D, 2016, PROTEOMICS, V16, P3085, DOI 10.1002/pmic.201500463
   Pihikova D, 2016, ANAL CHIM ACTA, V934, P72, DOI 10.1016/j.aca.2016.06.043
   Pollock PA, 2015, CURR ONCOL, V22, P10, DOI 10.3747/co.22.2102
   Rodriguez-Gomez JA, 2017, APPROACH AGING CONTR, P18
   Saman DM, 2014, DM-DIS MON, V60, P150, DOI 10.1016/j.disamonth.2014.02.003
   Sharma S, 2017, BIOTECHNOL ADV, V35, P135, DOI 10.1016/j.biotechadv.2016.11.009
   Shi Y, 2018, MECH SYST SIGNAL PR, V111, P47, DOI 10.1016/j.ymssp.2018.03.060
   SHIMAZU K, 1992, LANGMUIR, V8, P1385, DOI 10.1021/la00041a023
   Tang ZX, 2017, BIOSENS BIOELECTRON, V94, P394, DOI 10.1016/j.bios.2017.03.030
   Tkac J, 2019, INTERFACE FOCUS, V9, DOI 10.1098/rsfs.2018.0077
   Tkac J, 2019, EXPERT REV PROTEOMIC, V16, P65, DOI 10.1080/14789450.2019.1549993
   Torre LA, 2015, CA-CANCER J CLIN, V65, P87, DOI 10.3322/caac.21262
   Van der Kwast TH, 2017, NAT REV UROL, V14, P457, DOI 10.1038/nrurol.2017.89
   Volkert AA, 2011, ACS NANO, V5, P4570, DOI 10.1021/nn200276a
   Wei B, 2018, BIOSENS BIOELECTRON, V121, P41, DOI 10.1016/j.bios.2018.08.067
   Yang YF, 2012, J POLYM SCI POL CHEM, V50, P329, DOI 10.1002/pola.25036
   Yao JW, 2018, ACS OMEGA, V3, P6411, DOI 10.1021/acsomega.8b00634
   Zhang AY, 2017, ANN ONCOL, V28, P1903, DOI 10.1093/annonc/mdx247
   Zhou X, 2018, BIOSENS BIOELECTRON, V112, P31, DOI 10.1016/j.bios.2018.04.036
NR 52
TC 22
Z9 22
U1 2
U2 80
PU ELSEVIER ADVANCED TECHNOLOGY
PI OXFORD
PA OXFORD FULFILLMENT CENTRE THE BOULEVARD, LANGFORD LANE, KIDLINGTON,
   OXFORD OX5 1GB, OXON, ENGLAND
SN 0956-5663
EI 1873-4235
J9 BIOSENS BIOELECTRON
JI Biosens. Bioelectron.
PD APR 15
PY 2019
VL 131
BP 24
EP 29
DI 10.1016/j.bios.2019.01.052
PG 6
WC Biophysics; Biotechnology & Applied Microbiology; Chemistry, Analytical;
   Electrochemistry; Nanoscience & Nanotechnology
WE Science Citation Index Expanded (SCI-EXPANDED)
SC Biophysics; Biotechnology & Applied Microbiology; Chemistry;
   Electrochemistry; Science & Technology - Other Topics
GA HR7AH
UT WOS:000463303800004
PM 30798249
OA Green Accepted
DA 2023-06-30
ER

PT J
AU Yagati, AK
   Lee, T
   Min, J
   Choi, JW
AF Yagati, Ajay Kumar
   Lee, Taek
   Min, Junhong
   Choi, Jeong-Woo
TI An enzymatic biosensor for hydrogen peroxide based on CeO2 nanostructure
   electrodeposited on ITO surface
SO BIOSENSORS & BIOELECTRONICS
LA English
DT Article
DE Electrodeposition; Cerium oxide; Electrochemistry; Myoglobin; Biosensor;
   Hydrogen peroxide
ID DIRECT ELECTRON-TRANSFER; DIRECT ELECTROCHEMISTRY; RECOMBINANT AZURIN;
   PLASMON RESONANCE; BIOMEMORY DEVICE; GOLD SURFACE; ZINC-OXIDE; SENSOR;
   FILM; NANOCOMPOSITE
AB In this study, an enzymatic biosensor for amperometric detection of hydrogen peroxide was developed based on the direct electrochemistry of myoglobin (Mb) on a porous cerium dioxide (CeO2) nanostructured film. The developed film accomplished with large surface area was electrodeposited on an indium tin oxide (ITO) substrate. Surface morphological studies revealed that the formed CeO2 film has a large specific surface area with a unique nanostructure on the ITO surface. Cyclic voltammetry (CV) and differential pulse voltammetry (DPV) were employed to demonstrate the electrochemical behavior of Mb immobilized on the fabricated film, which exhibited facile, direct electrochemistry and good electrocatalytic performance without any electron mediator. The electrode displayed a pair of quasi-reversible reduction oxidation peaks at -0.3 and -0.2 V, respectively, due to the Mb [Fe3+/Fe2+] redox couple, which is a surface-controlled electrochemical process with one electron transfer. This reagent-less biosensor showed good stability and high sensitivity for detecting H2O2 without any influence of intermediate compounds. This protein-based biosensor was capable of detecting H2O2 as low as 0.6 mu M with linearity up to 3 mM and a response time of similar to 8 s, compared to those of other modified electrodes. Hence, porous CeO2 is a possible candidate material for fabricating enzymatic sensors or devices. (C) 2013 Elsevier B.V. All rights reserved.
C1 [Yagati, Ajay Kumar; Choi, Jeong-Woo] Sogang Univ, Res Ctr Integrated Biotechnol, Seoul 121742, South Korea.
   [Lee, Taek; Choi, Jeong-Woo] Sogang Univ, Dept Biomol & Chem Engn, Seoul 121742, South Korea.
   [Min, Junhong] Chung Ang Univ, Sch Integrat Engn, Seoul 156756, South Korea.
C3 Sogang University; Sogang University; Chung Ang University
RP Min, J (通讯作者)，Chung Ang Univ, Sch Integrat Engn, Seoul 156756, South Korea.
EM junmin@cau.ac.kr; jwchoi@sogang.ac.kr
RI Yagati, Ajay Kumar/C-4959-2012; Min, Junhong/N-9571-2013
OI Yagati, Ajay Kumar/0000-0003-1177-5816; Min, Junhong/0000-0001-9410-8204
FU Ministry of Education, Science and Technology (MEST)
   [M10536090001-05N3609-00110]; National Research Foundation of Korea
   (NRF); Korea government (MEST) [2009-0080860]; Ministry of Knowledge
   Economy (MKE); Korea Institute for Advancement in Technology (KIAT)
FX This research was supported by The Nano/Bio Science 82 Technology
   Program (M10536090001-05N3609-00110) of the Ministry of Education,
   Science and Technology (MEST), by the National Research Foundation of
   Korea (NRF) grant funded by the Korea government (MEST) (2009-0080860),
   and by the Ministry of Knowledge Economy (MKE) and Korea Institute for
   Advancement in Technology (KIAT) through the Workforce Development
   Program in Strategic Technology.
CR Ansari AA, 2009, J NANOSCI NANOTECHNO, V9, P4679, DOI 10.1166/jnn.2009.1085
   Ansari AA, 2009, J BIOTECHNOL, V142, P179, DOI 10.1016/j.jbiotec.2009.04.005
   Armstrong FA, 2005, CURR OPIN CHEM BIOL, V9, P110, DOI 10.1016/j.cbpa.2005.02.011
   Boyan BD, 1996, BIOMATERIALS, V17, P137, DOI 10.1016/0142-9612(96)85758-9
   Choi JW, 2006, BIOSENS BIOELECTRON, V22, P764, DOI 10.1016/j.bios.2006.02.009
   Choi JW, 2009, BIOCHIP J, V3, P157
   Choi JW, 2005, BIOSENS BIOELECTRON, V20, P2300, DOI 10.1016/j.bios.2004.11.019
   Cui XQ, 2007, BIOSENS BIOELECTRON, V22, P3288, DOI 10.1016/j.bios.2007.03.004
   Curulli A, 2005, SENSOR ACTUAT B-CHEM, V111, P441, DOI 10.1016/j.snb.2005.03.044
   Dai ZH, 2004, BIOSENS BIOELECTRON, V19, P861, DOI 10.1016/j.bios.2003.08.024
   Dittrich T, 1999, APPL PHYS LETT, V75, P3980, DOI 10.1063/1.125513
   Douvas A, 2002, BIOSENS BIOELECTRON, V17, P269, DOI 10.1016/S0956-5663(01)00294-9
   Gooding JJ, 2003, J AM CHEM SOC, V125, P9006, DOI 10.1021/ja035722f
   Hocevar SB, 2007, ANAL CHEM, V79, P8639, DOI 10.1021/ac070478m
   Kang DY, 2009, BIOSENS BIOELECTRON, V24, P1431, DOI 10.1016/j.bios.2008.08.018
   Ko H, 2009, ACS NANO, V3, P181, DOI 10.1021/nn800569f
   LAVIRON E, 1979, J ELECTROANAL CHEM, V100, P263, DOI 10.1016/S0022-0728(79)80167-9
   Lee T, 2011, BIOMATERIALS, V32, P3815, DOI 10.1016/j.biomaterials.2011.01.072
   Lee T, 2010, ADV MATER, V22, P510, DOI 10.1002/adma.200902288
   Liu AH, 2005, ANAL CHEM, V77, P8068, DOI 10.1021/ac051640t
   Maensiri S, 2007, CRYST GROWTH DES, V7, P950, DOI 10.1021/cg0608864
   Mehta A, 2007, SENSOR ACTUAT A-PHYS, V134, P146, DOI 10.1016/j.sna.2006.05.028
   O'Regan B., 1991, NATURE, V353, P737, DOI DOI 10.1038/53737A0
   Pillet F, 2013, BIOSENS BIOELECTRON, V43, P148, DOI 10.1016/j.bios.2012.12.023
   Shi LH, 2009, BIOSENS BIOELECTRON, V24, P1159, DOI 10.1016/j.bios.2008.07.001
   Shih W, 2008, NAT MATER, V7, P98, DOI 10.1038/nmat2110
   Shu XH, 2007, ANAL CHEM, V79, P3695, DOI 10.1021/ac0624142
   Song LY, 2010, ACS NANO, V4, P189, DOI 10.1021/nn9012884
   Thudi L, 2012, COLLOID SURFACE B, V90, P184, DOI 10.1016/j.colsurfb.2011.10.022
   Tian FM, 2009, ANAL CHIM ACTA, V645, P86, DOI 10.1016/j.aca.2009.04.048
   Walcarius A, 2001, CHEM MATER, V13, P3351, DOI 10.1021/cm0110167
   Yagati AK, 2013, BIOSENS BIOELECTRON, V40, P283, DOI 10.1016/j.bios.2012.07.055
   Yagati AK, 2012, COLLOID SURFACE B, V92, P161, DOI 10.1016/j.colsurfb.2011.11.035
   Yagati AK, 2011, BIOELECTROCHEMISTRY, V80, P169, DOI 10.1016/j.bioelechem.2010.08.002
   Yang J, 2011, ANAL CHIM ACTA, V708, P44, DOI 10.1016/j.aca.2011.09.039
   Yang YJ, 2010, ELECTROCHIM ACTA, V55, P3471, DOI 10.1016/j.electacta.2010.01.095
   Zang JF, 2007, ELECTROANAL, V19, P1008, DOI 10.1002/elan.200603808
   Zheng W, 2008, TALANTA, V74, P1414, DOI 10.1016/j.talanta.2007.09.017
   Zhu XL, 2007, BIOSENS BIOELECTRON, V22, P1600, DOI 10.1016/j.bios.2006.07.007
NR 39
TC 59
Z9 59
U1 2
U2 291
PU ELSEVIER ADVANCED TECHNOLOGY
PI OXFORD
PA OXFORD FULFILLMENT CENTRE THE BOULEVARD, LANGFORD LANE, KIDLINGTON,
   OXFORD OX5 1GB, OXON, ENGLAND
SN 0956-5663
J9 BIOSENS BIOELECTRON
JI Biosens. Bioelectron.
PD SEP 15
PY 2013
VL 47
BP 385
EP 390
DI 10.1016/j.bios.2013.03.035
PG 6
WC Biophysics; Biotechnology & Applied Microbiology; Chemistry, Analytical;
   Electrochemistry; Nanoscience & Nanotechnology
WE Science Citation Index Expanded (SCI-EXPANDED)
SC Biophysics; Biotechnology & Applied Microbiology; Chemistry;
   Electrochemistry; Science & Technology - Other Topics
GA 165KD
UT WOS:000320481900059
PM 23608540
DA 2023-06-30
ER

PT J
AU del Torno-de Roman, L
   Alonso-Lomillo, MA
   Dominguez-Renedo, O
   Arcos-Martinez, MJ
AF del Torno-de Roman, Lorena
   Asuncion Alonso-Lomillo, M.
   Dominguez-Renedo, Olga
   Julia Arcos-Martinez, M.
TI Dual Biosensing Device for the Speciation of Arsenic
SO ELECTROANALYSIS
LA English
DT Article
DE Screen-printed array electrodes; Chronoamperometric biosensors;
   Acetylcholinesterase; Acid phosphatase; Arsenic speciation
ID ACETYLCHOLINESTERASE-BASED BIOSENSORS; SCREEN-PRINTED BIOSENSOR;
   ORGANOPHOSPHATE PESTICIDES; ELECTROCHEMICAL APPROACH; INHIBITIVE
   DETERMINATION; VOLTAMMETRIC DETECTION; PORTABLE BIOSENSOR; DNA
   BIOSENSOR; OLIVE OIL; ELECTRODES
AB Acetylcholinesterase (ACh) and acid phosphatase (AcP) have been simultaneously cross-linked onto an array of SPCEs, which was set up by a Ag/AgCl reference electrode, a carbon counter electrode and two carbon working electrodes. The detection of As(III) and As(V) is based on their enzymatic inhibitory effect. Different immobilization conditions, substrates, supporting electrolytes and chronoamperometric experimental conditions have been studied for the sensitive and selective detection of both species of arsenic in complex matrices, such as tap water and wine, at once.
C1 [del Torno-de Roman, Lorena; Asuncion Alonso-Lomillo, M.; Dominguez-Renedo, Olga; Julia Arcos-Martinez, M.] Univ Burgos, Fac Sci, Dept Analyt Chem, Burgos 09001, Spain.
C3 Universidad de Burgos
RP Alonso-Lomillo, MA (通讯作者)，Univ Burgos, Fac Sci, Dept Analyt Chem, Pza Misael Banuelos S-N, Burgos 09001, Spain.
EM malomillo@ubu.es
RI Arcos-Martínez, Julia/F-1039-2015; Domínguez-Renedo, Olga/K-9518-2015;
   Alonso-Lomillo, M. Asunción/H-3279-2015
OI Arcos-Martínez, Julia/0000-0002-4932-6445; Domínguez-Renedo,
   Olga/0000-0003-2067-0274; Alonso-Lomillo, M.
   Asunción/0000-0002-5714-3956; del Torno de Roman,
   Lorena/0000-0001-5591-6030
FU Spanish Ministry of Science and Innovation (MICINN); European Regional
   Development Fund (FEDER(INNPACTO SERIBIO)); Junta de Castilla y Leon
   [BU212A12-2]
FX Authors would like to acknowledge funding obtained through the Spanish
   Ministry of Science and Innovation (MICINN) and the European Regional
   Development Fund (FEDER(INNPACTO SERIBIO) 2011-2014), as well as through
   Junta de Castilla y Leon (BU212A12-2).
CR Alegret S., 2004, SENSORES ELECTROQUIM
   [Anonymous], 2000, ISO11843
   [Anonymous], 1997, ISO11843
   Asturias-Arribas L, 2013, TALANTA, V111, P8, DOI 10.1016/j.talanta.2013.03.042
   Ben Oujji N, 2013, FOOD CONTROL, V30, P657, DOI 10.1016/j.foodcont.2012.09.005
   Ben Rejeb I, 2009, BIOSENS BIOELECTRON, V24, P1962, DOI 10.1016/j.bios.2008.10.002
   Box G. E. P., 1999, ESTADISTICA INVESTIG
   Chiou CH, 2011, BIOSENS BIOELECTRON, V26, P2484, DOI 10.1016/j.bios.2010.10.037
   Cortes-Salazar F, 2013, BIOSENS BIOELECTRON, V47, P237, DOI 10.1016/j.bios.2013.03.011
   Cosnier S, 2006, ANAL CHEM, V78, P4985, DOI 10.1021/ac060064d
   Crew A, 2011, BIOSENS BIOELECTRON, V26, P2847, DOI 10.1016/j.bios.2010.11.018
   del Torno-de Roman L, 2014, SENSOR ACTUAT B-CHEM, V192, P56, DOI 10.1016/j.snb.2013.10.098
   Dominguez-Renedo O, 2013, CRIT REV ENV SCI TEC, V43, P1042, DOI 10.1080/10934529.2011.627034
   Dominguez-Renedo O, 2012, SCI TOTAL ENVIRON, V426, P346, DOI 10.1016/j.scitotenv.2012.03.042
   Eggins B. R., 1996, BIOSENSORS INTRO, DOI 10.1007/978-3-663-05664-5
   Evtugyn GA, 2012, ELECTROANAL, V24, P554, DOI 10.1002/elan.201100538
   Feeney R, 2002, TALANTA, V58, P23, DOI 10.1016/S0039-9140(02)00253-9
   Ferancova A, 2007, BIOELECTROCHEMISTRY, V71, P33, DOI 10.1016/j.bioelechem.2006.07.013
   Fuku X, 2012, ANAL CHIM ACTA, V730, P49, DOI 10.1016/j.aca.2012.02.025
   Gan N, 2010, SENSORS-BASEL, V10, P625, DOI 10.3390/s100100625
   Garrido JMPJ, 2004, ELECTROANAL, V16, P1427, DOI 10.1002/elan.200302967
   Hassanein H. M. A., 2005, RECENT TRENDS ACETYL
   Henao-Escobar W, 2013, TALANTA, V117, P405, DOI 10.1016/j.talanta.2013.09.043
   Henao-Escobar W, 2013, MICROCHIM ACTA, V180, P687, DOI 10.1007/s00604-013-0989-4
   Hildebrandt A, 2008, SENSOR ACTUAT B-CHEM, V133, P195, DOI 10.1016/j.snb.2008.02.017
   Hildebrandt A, 2008, TALANTA, V75, P1208, DOI 10.1016/j.talanta.2008.01.033
   Inczedy J., 2000, COMPENDIUM ANAL NOME
   Istamboulie G, 2010, TALANTA, V82, P957, DOI 10.1016/j.talanta.2010.05.070
   Ivanov AN, 2011, TALANTA, V85, P216, DOI 10.1016/j.talanta.2011.03.045
   Khairy M, 2010, ELECTROANAL, V22, P2496, DOI 10.1002/elan.201000226
   Labuda J, 2005, SENSORS-BASEL, V5, P411, DOI 10.3390/s5060411
   Laschi S, 2007, ANAL LETT, V40, P3002, DOI 10.1080/00032710701645703
   Lewis G. A., 1999, PHARM EXPT DESIGN
   Liu YX, 2008, ELECTROCHEM COMMUN, V10, P872, DOI 10.1016/j.elecom.2008.03.013
   Male KB, 2007, ANAL CHEM, V79, P7831, DOI 10.1021/ac070766i
   Massart D. L., 1988, CHEMOMETRICS TXB
   Melamed D, 2005, ANAL CHIM ACTA, V532, P1, DOI 10.1016/j.aca.2004.10.047
   Mishra RK, 2012, BIOSENS BIOELECTRON, V32, P56, DOI 10.1016/j.bios.2011.11.028
   Noguer T., 2011, J SENSORS, V2011
   Ozsoz M, 2003, ELECTROANAL, V15, P613, DOI 10.1002/elan.200390077
   Pandey PC, 2000, SENSOR ACTUAT B-CHEM, V62, P109, DOI 10.1016/S0925-4005(99)00367-6
   Pchelintsev NA, 2008, ANAL CHIM ACTA, V612, P190, DOI 10.1016/j.aca.2008.02.022
   Rotariu L, 2012, ANAL CHIM ACTA, V748, P81, DOI 10.1016/j.aca.2012.08.045
   Sanllorente-Mendez S, 2012, TALANTA, V93, P301, DOI 10.1016/j.talanta.2012.02.037
   Sanllorente-Mendez S, 2010, SENSORS-BASEL, V10, P2119, DOI 10.3390/s100302119
   Scott DL, 1997, ANAL CHEM, V69, P16, DOI 10.1021/ac960788x
   Seheult, 1989, ROBUST REGRESSION OU, V152, DOI [10.2307/2982847, DOI 10.2307/2982847]
   Solanki P, 2009, INT J ENVIRON AN CH, V89, P49, DOI 10.1080/03067310802398872
   Stoytcheva M, 1998, ELECTROANAL, V10, P994, DOI 10.1002/(SICI)1521-4109(199810)10:14<994::AID-ELAN994>3.0.CO;2-0
   Stoytcheva M, 1998, ANAL CHIM ACTA, V364, P195, DOI 10.1016/S0003-2670(98)00134-2
   Valdes-Ramirez G, 2008, TALANTA, V74, P741, DOI 10.1016/j.talanta.2007.07.004
NR 51
TC 8
Z9 8
U1 3
U2 38
PU WILEY-V C H VERLAG GMBH
PI WEINHEIM
PA POSTFACH 101161, 69451 WEINHEIM, GERMANY
SN 1040-0397
EI 1521-4109
J9 ELECTROANAL
JI Electroanalysis
PD FEB
PY 2015
VL 27
IS 2
BP 302
EP 308
DI 10.1002/elan.201400486
PG 7
WC Chemistry, Analytical; Electrochemistry
WE Science Citation Index Expanded (SCI-EXPANDED)
SC Chemistry; Electrochemistry
GA CB3WB
UT WOS:000349558900006
DA 2023-06-30
ER

PT J
AU Izadyar, A
   Tran, U
   Seok, I
   Hood, EE
AF Izadyar, Anahita
   Tran, Uyen
   Seok, Ilwoo
   Hood, Elizabeth E.
TI Recombinant Mn Peroxidase from Corn Grain Has an Excellent
   Electrocatalytic Effect in a Designed Amperometric Biosensor To Detect
   Hydrogen Peroxide at Low Concentrations
SO ACS SUSTAINABLE CHEMISTRY & ENGINEERING
LA English
DT Article
DE corn-extracted enzyme; enzyme-based biosensors; H2O2; modified gold
   electrode; high sensitivity
ID SPECTROPHOTOMETRIC DETERMINATION; HORSERADISH-PEROXIDASE; SENSOR; H2O2;
   ELECTRODE; SULFIDE; IMMOBILIZATION; PLATINUM; LIGNIN; CELLS
AB For the first time, we introduce a novel enzymatic biosensor using recombinant plant-produced Mn peroxidase (PPMP) extracted from corn grain to fabricate a facile, fast, and cost-beneficial biosensor for electrochemical detection of hydrogen peroxide (H2O2). The PPMP-modified gold electrode (PPMP/Au) showed excellent amperometric detection for the selective and sensitive enzymatic detection of H2O2. A wide linear range of 0.005-2.5 mM and a lower detection limit (LOD) of 1.3 mu M (1.3 x 10(-6) mol L-1) were observed. The newly developed biosensor also displayed high sensitivity with a detection limit of 8.2 mu M using linear sweep voltammetry (LSV) and 7.0 mu M when applying cyclic voltammetry. The modified electrode also showed excellent electrochemical performance for the determination of H2O2 in orange juice as low as 7.5 mu M when applying LSV and 2.6 mu M using an amperometric technique. It is expected that the modified gold electrode has the potential for applications in bioassays, environmental chemistry, and food chemistry.
C1 [Izadyar, Anahita] Arkansas State Univ, Dept Chem & Phys, POB 419, Jonesboro, AR 72467 USA.
   [Tran, Uyen; Hood, Elizabeth E.] Arkansas State Univ, Arkansas Biosci Inst, POB 639, Jonesboro, AR 72467 USA.
   [Tran, Uyen; Hood, Elizabeth E.] Arkansas State Univ, Coll Agr, POB 639, Jonesboro, AR 72467 USA.
   [Seok, Ilwoo] Arkansas State Univ, Coll Engn & Comp Sci, POB 1740, Jonesboro, AR 72467 USA.
C3 Arkansas State University; Arkansas State University; Arkansas State
   University; Arkansas State University
RP Izadyar, A (通讯作者)，Arkansas State Univ, Dept Chem & Phys, POB 419, Jonesboro, AR 72467 USA.
EM aizadyar@astate.edu
OI Seok, Ilwoo/0000-0002-0336-9116; Izadyar, Anahita/0000-0003-2448-0881
FU Department of Chemistry and Physics at Arkansas State University
   (A-State); USDA NIFA [2017-70001-25987]; NIFA [914863, 2017-70001-25987]
   Funding Source: Federal RePORTER
FX A.I. acknowledges support from the Department of Chemistry and Physics
   at Arkansas State University (A-State). E.E.H. acknowledges a grant from
   USDA NIFA 2017-70001-25987 for partial support of this project. I.S.
   thanks Arkansas Biosciences Institute for technical support with SEM and
   EDS spectrometer.
CR Abbas ME, 2010, FOOD CHEM, V120, P327, DOI 10.1016/j.foodchem.2009.10.024
   Abbaspour A, 2007, TALANTA, V71, P887, DOI 10.1016/j.talanta.2006.05.085
   ALLAIN CC, 1974, CLIN CHEM, V20, P470
   Alpeeva IS, 2005, BIOSENS BIOELECTRON, V21, P742, DOI 10.1016/j.bios.2005.01.008
   Alvau MD, 2018, ANAL CHEM, V90, P6012, DOI 10.1021/acs.analchem.7b04357
   Bard A.J., 2001, ELECTROCHEMICAL METH, P339
   Barnham KJ, 2004, NAT REV DRUG DISCOV, V3, P205, DOI 10.1038/nrd1330
   CARLES I, 2011, PLANT BIOMASS CONVER, P227
   Chen CC, 2009, SENSORS-BASEL, V9, P4635, DOI 10.3390/s90604635
   Chen W, 2012, ANALYST, V137, P49, DOI 10.1039/c1an15738h
   Chen ZH, 2018, ANAL CHEM, V90, P6222, DOI 10.1021/acs.analchem.8b00752
   Clough RC, 2006, PLANT BIOTECHNOL J, V4, P53, DOI 10.1111/j.1467-7652.2005.00157.x
   Dickinson BC, 2008, J AM CHEM SOC, V130, P9638, DOI 10.1021/ja802355u
   Doeller JE, 2005, ANAL BIOCHEM, V341, P40, DOI 10.1016/j.ab.2005.03.024
   Dzyadevych SV, 2008, IRBM, V29, P171, DOI 10.1016/j.rbmret.2007.11.007
   Finkel T, 2007, NATURE, V448, P767, DOI 10.1038/nature05985
   GLENN JK, 1985, ARCH BIOCHEM BIOPHYS, V242, P329, DOI 10.1016/0003-9861(85)90217-6
   Gomes A, 2005, J BIOCHEM BIOPH METH, V65, P45, DOI 10.1016/j.jbbm.2005.10.003
   Guardia M. D. L, 2012, HDB GREEN ANAL CHEM, P261
   Guzinski M, 2017, ANAL CHEM, V89, P8468, DOI 10.1021/acs.analchem.7b02009
   Han Y, 2013, ELECTROCHIM ACTA, V90, P35, DOI 10.1016/j.electacta.2012.11.117
   Hanaoka S, 2001, ANAL CHIM ACTA, V426, P57, DOI 10.1016/S0003-2670(00)01181-8
   Harris D. C, 2010, QUANTITATIVE CHEM AN, P85
   Huang ZH, 2010, INT J CANCER, V127, P118, DOI 10.1002/ijc.25007
   Izadyar A, 2016, SENSOR ACTUAT B-CHEM, V223, P226, DOI 10.1016/j.snb.2015.09.048
   Jeroschewski P, 1996, ANAL CHEM, V68, P4351, DOI 10.1021/ac960091b
   Juven BJ, 1996, J FOOD PROTECT, V59, P1233, DOI 10.4315/0362-028X-59.11.1233
   Katsounaros I, 2012, PHYS CHEM CHEM PHYS, V14, P7384, DOI 10.1039/c2cp40616k
   Lata S, 2012, PROCESS BIOCHEM, V47, P992, DOI 10.1016/j.procbio.2012.03.018
   Lei CX, 2004, BIOELECTROCHEMISTRY, V65, P33, DOI 10.1016/j.bioelechem.2004.06.002
   Leonowicz A, 1999, FUNGAL GENET BIOL, V27, P175, DOI 10.1006/fgbi.1999.1150
   Li B, 2017, ANAL BIOANAL CHEM, V409, P1101, DOI 10.1007/s00216-016-0030-y
   Linley E, 2012, J ANTIMICROB CHEMOTH, V67, P1589, DOI 10.1093/jac/dks129
   Liu AP, 2010, ELECTROCHIM ACTA, V55, P1971, DOI 10.1016/j.electacta.2009.11.017
   Liu ZL, 2010, TALANTA, V81, P1650, DOI 10.1016/j.talanta.2010.03.019
   Liu ZM, 2005, SENSOR ACTUAT B-CHEM, V106, P394, DOI 10.1016/j.snb.2004.08.023
   Lyu Q, 2019, ANAL CHEM, V91, P13521, DOI 10.1021/acs.analchem.9b02610
   Maji SK, 2013, J MATER CHEM B, V1, P4127, DOI 10.1039/c3tb20846j
   NARASAIAH D, 1994, BIOSENS BIOELECTRON, V9, P415, DOI 10.1016/0956-5663(94)90029-9
   Neal CJ, 2017, SCI REP-UK, V7, DOI 10.1038/s41598-017-01356-5
   Nogueira RFP, 2005, TALANTA, V66, P86, DOI 10.1016/j.talanta.2004.10.001
   Nossol E, 2009, ADV FUNCT MATER, V19, P3980, DOI 10.1002/adfm.200901478
   Pepe MS, 2001, J NATL CANCER I, V93, P1054, DOI 10.1093/jnci/93.14.1054
   Pramanik D, 2011, J AM CHEM SOC, V133, P81, DOI 10.1021/ja1084578
   Qi P, 2014, ELECTROANAL, V26, P1824, DOI 10.1002/elan.201400198
   Ramos J, 2004, J AGR FOOD CHEM, V52, P5057, DOI 10.1021/jf030728+
   Sanford AL, 2010, ANAL CHEM, V82, P5205, DOI 10.1021/ac100536s
   Sekar NC, 2015, SENSOR ACTUAT B-CHEM, V210, P336, DOI 10.1016/j.snb.2014.12.045
   Singh R, 2013, ACS CHEM BIOL, V8, P700, DOI 10.1021/cb300608x
   Song MR, 2017, ANAL CHEM, V89, P11537, DOI 10.1021/acs.analchem.7b02831
   Tan XC, 2009, SENSORS-BASEL, V9, P6185, DOI 10.3390/s90806185
   Tanner PA, 1998, ANAL CHIM ACTA, V370, P279, DOI 10.1016/S0003-2670(98)00273-6
   Tian FM, 2001, ANAL CHIM ACTA, V443, P9, DOI 10.1016/S0003-2670(01)01187-4
   Wang L, 2004, ELECTROCHEM COMMUN, V6, P225, DOI 10.1016/j.elecom.2003.12.004
   Wang Y, 2010, BIOSENS BIOELECTRON, V25, P2442, DOI 10.1016/j.bios.2010.04.002
   Wei YB, 2010, CHEM COMMUN, V46, P4472, DOI 10.1039/c000254b
   Wu P, 2011, BIOSENS BIOELECTRON, V26, P4012, DOI 10.1016/j.bios.2011.03.018
   Yang DT, 2019, MICROMACHINES-BASEL, V10, DOI 10.3390/mi10040268
   Yoo SK, 2011, NATURE, V480, P109, DOI 10.1038/nature10632
   Zhao J, 2011, BIOSENS BIOELECTRON, V26, P2297, DOI 10.1016/j.bios.2010.09.056
NR 60
TC 4
Z9 4
U1 3
U2 42
PU AMER CHEMICAL SOC
PI WASHINGTON
PA 1155 16TH ST, NW, WASHINGTON, DC 20036 USA
SN 2168-0485
J9 ACS SUSTAIN CHEM ENG
JI ACS Sustain. Chem. Eng.
PD DEC 16
PY 2019
VL 7
IS 24
BP 19434
EP 19441
DI 10.1021/acssuschemeng.9b04216
PG 15
WC Chemistry, Multidisciplinary; Green & Sustainable Science & Technology;
   Engineering, Chemical
WE Science Citation Index Expanded (SCI-EXPANDED)
SC Chemistry; Science & Technology - Other Topics; Engineering
GA JW8XS
UT WOS:000503330400013
DA 2023-06-30
ER

PT J
AU Singh, S
   Jain, DVS
   Singla, ML
AF Singh, Suman
   Jain, D. V. S.
   Singla, M. L.
TI Sol-gel based composite of gold nanoparticles as matix for tyrosinase
   for amperometric catechol biosensor
SO SENSORS AND ACTUATORS B-CHEMICAL
LA English
DT Article
DE Gold nanoparticles; Catechol; Biosensor; Tyrosinase; Sol-gel; Composite
ID HORSERADISH-PEROXIDASE BIOSENSOR; PHENOLIC-COMPOUNDS; ELECTROCHEMICAL
   BIOSENSORS; POLYPHENOL OXIDASE; GLUCOSE-OXIDASE; IMMOBILIZATION;
   LACCASE; FILM; ELECTRODE; SENSORS
AB Composite of sal-gel and PVP stabilized gold nanoparticles has been synthesized chemically and is used as an immobilization matrix for tyrosinase enzyme. The composite was spin coated on ITO electrode which was then characterized for its optical and electrochemical behavior. Cyclic voltametric study of ITO/Sol-AuNPs composite electrode showed well defined redox couple for Fe+ ions which is due to high electro-conductivity supplied mainly by gold nanoparticle coverage. The capacitance and faradic current are found to be 6.0 x 10(-5) mF and 3.172 x 10(-4) A respectively. The analytical performance of composite based catechol biosensor has been evaluated as a function of catechol concentration, buffer concentration and buffer pH. The system showed linearity from 1.0 x 10(-6) M to 6 x 10(-6) M with sensitivity of 0.01 A/M and LOD as 3 x 10(-7) M. Effect of presence of gallic acid, catechin and cresol have been studied using amperometry which showed that these species does not interfere with catechol estimation. (C) 2013 Elsevier B.V. All rights reserved.
C1 [Singh, Suman; Singla, M. L.] Cent Sci Instruments Org, Chandigarh, India.
   [Singh, Suman; Jain, D. V. S.] Panjab Univ, Chandigarh 160014, India.
C3 Council of Scientific & Industrial Research (CSIR) - India; CSIR -
   Central Scientific Instruments Organisation (CSIO); Panjab University
RP Singh, S (通讯作者)，Cent Sci Instruments Org, Chandigarh, India.
EM sumansingh01@gmail.com
RI Singla, Madan Lal/C-3662-2009
OI Singh, Dr. Suman/0000-0002-3804-0775
FU Department of Science and Technology (DST), India [GAP 301]
FX Authors acknowledge the financial support received from Department of
   Science and Technology (DST), India, for the project GAP 301.
CR Abdullah J, 2006, TALANTA, V70, P527, DOI 10.1016/j.talanta.2005.12.061
   Abu Hanifah S, 2009, ANAL SCI, V25, P779, DOI 10.2116/analsci.25.779
   Andreescu S, 2008, ANAL BIOCHEM, V375, P282, DOI 10.1016/j.ab.2007.12.035
   Antonietti M, 1995, ADV MATER, V7, P1000, DOI 10.1002/adma.19950071205
   Astruc D., 2004, CHEMINFORM, V35, P162
   Bharathi S, 1998, ANAL COMMUN, V35, P29, DOI 10.1039/a708547h
   Brian S. F., 1989, LONGMAN, V500, P550
   BURNEAU A, 1990, LANGMUIR, V6, P1364, DOI 10.1021/la00098a008
   Carotenuto G, 2003, J MATER CHEM, V13, P1038, DOI 10.1039/b300320p
   Caschera D, 2009, J NANOPART RES, V11, P1925, DOI 10.1007/s11051-008-9547-0
   Claussen Jonathan C, 2010, J Diabetes Sci Technol, V4, P312
   Curulli A, 2005, SENSOR ACTUAT B-CHEM, V111, P526, DOI 10.1016/j.snb.2005.03.084
   Delvaux M, 2003, BIOSENS BIOELECTRON, V18, P943, DOI 10.1016/S0956-5663(02)00209-9
   Di Fusco M, 2010, TALANTA, V81, P235, DOI 10.1016/j.talanta.2009.11.063
   Fan Q, 2007, BIOSENS BIOELECTRON, V22, P816, DOI 10.1016/j.bios.2006.03.002
   Faure D, 1996, PHYTOCHEMISTRY, V42, P357, DOI 10.1016/0031-9422(95)00869-1
   Freire RS, 2002, ANAL CHIM ACTA, V463, P229, DOI 10.1016/S0003-2670(02)00417-8
   Gutes A, 2005, BIOSENS BIOELECTRON, V20, P1668, DOI 10.1016/j.bios.2004.07.026
   Hashim U, 2010, BIOSENSORS, P71
   Jia JB, 2002, ANAL CHEM, V74, P2217, DOI 10.1021/ac011116w
   Kim KR, 2000, J CHROMATOGR A, V866, P87, DOI 10.1016/S0021-9673(99)01068-7
   Kim MA, 2003, ANAL CHIM ACTA, V479, P143, DOI 10.1016/S0003-2670(02)01538-6
   Kochana J, 2008, ANAL BIOANAL CHEM, V391, P1275, DOI 10.1007/s00216-007-1798-6
   Lante A, 2000, PROCESS BIOCHEM, V36, P51, DOI 10.1016/S0032-9592(00)00180-1
   Li YY, 2010, GOLD BULL, V43, P29, DOI 10.1007/BF03214964
   Luo XL, 2006, ELECTROANAL, V18, P319, DOI 10.1002/elan.200503415
   Nematollahi D, 2010, INT J ELECTROCHEM SC, V5, P867
   Patra A, 1999, J PHYS CHEM B, V103, P3361, DOI 10.1021/jp984766l
   Pingarron JM, 2008, ELECTROCHIM ACTA, V53, P5848, DOI 10.1016/j.electacta.2008.03.005
   Poerschmann J, 1997, ANAL CHEM, V69, P597, DOI 10.1021/ac9609788
   Ramanathan K, 1997, J SOL-GEL SCI TECHN, V10, P309, DOI 10.1023/A:1018329518938
   Rogers KR, 2001, TALANTA, V54, P1059, DOI 10.1016/S0039-9140(01)00376-9
   Roy JJ, 2005, BIOSENS BIOELECTRON, V21, P206, DOI 10.1016/j.bios.2004.08.024
   Saha K, 2012, CHEM REV, V112, P2739, DOI 10.1021/cr2001178
   SEGEL IH, 1976, BIOCH CALCULATIONS
   Serra B, 2002, BIOSENS BIOELECTRON, V17, P217, DOI 10.1016/S0956-5663(01)00269-X
   Shipway AN, 2000, CHEMPHYSCHEM, V1, P18, DOI 10.1002/1439-7641(20000804)1:1<18::AID-CPHC18>3.0.CO;2-L
   Singh S, 2007, ANAL CHIM ACTA, V582, P335, DOI 10.1016/j.aca.2006.09.010
   Singh S, 2013, ANAL METHODS-UK, V5, P1024, DOI 10.1039/c2ay26201k
   Tan YY, 2010, BIOSENS BIOELECTRON, V25, P1681, DOI 10.1016/j.bios.2009.12.007
   Tembe S, 2007, J BIOTECHNOL, V128, P80, DOI 10.1016/j.jbiotec.2006.09.020
   The state bureau of quality and technical supervision, 1996, GB89781996
   Timur S, 2003, TALANTA, V61, P87, DOI 10.1016/S0039-9140(03)00237-6
   Topping DC, 2007, FOOD CHEM TOXICOL, V45, P70, DOI 10.1016/j.fct.2006.07.019
   Tsai YC, 2007, SENSOR ACTUAT B-CHEM, V125, P10, DOI 10.1016/j.snb.2007.01.032
   Valentini E, 2005, ELECTROANAL, V17, P28, DOI 10.1002/elan.200403119
   Vedrine C, 2003, TALANTA, V59, P535, DOI 10.1016/S0039-9140(02)00540-4
   VIDOTTI M, 2011, J BRAZIL CHEM SOC, V22, P3, DOI DOI 10.1590/S0103-50532011000100002
   Wang BQ, 2000, J ELECTROANAL CHEM, V487, P45, DOI 10.1016/S0022-0728(00)00152-2
   Wang J, 2005, ANALYST, V130, P421, DOI 10.1039/b414248a
   Wang LY, 1997, MACROMOL RAPID COMM, V18, P509, DOI 10.1002/marc.1997.030180609
   Whetten RL, 1996, ADV MATER, V8, P428, DOI 10.1002/adma.19960080513
   Wu H, 2009, TALANTA, V80, P403, DOI 10.1016/j.talanta.2009.06.054
   Xu LH, 2007, ELECTROANAL, V19, P717, DOI 10.1002/elan.200603805
   Yanez-Sedeno P, 2005, ANAL BIOANAL CHEM, V382, P884, DOI 10.1007/s00216-005-3221-5
   Yang G, 2008, COLLOID SURFACE B, V61, P93, DOI 10.1016/j.colsurfb.2007.07.014
   Yang SM, 2006, SENSOR ACTUAT B-CHEM, V114, P774, DOI 10.1016/j.snb.2005.07.035
   Yogeswaran U, 2008, SENSORS-BASEL, V8, P290, DOI 10.3390/s8010290
NR 58
TC 48
Z9 53
U1 0
U2 137
PU ELSEVIER SCIENCE SA
PI LAUSANNE
PA PO BOX 564, 1001 LAUSANNE, SWITZERLAND
EI 0925-4005
J9 SENSOR ACTUAT B-CHEM
JI Sens. Actuator B-Chem.
PD JUN
PY 2013
VL 182
BP 161
EP 169
DI 10.1016/j.snb.2013.02.111
PG 9
WC Chemistry, Analytical; Electrochemistry; Instruments & Instrumentation
WE Science Citation Index Expanded (SCI-EXPANDED)
SC Chemistry; Electrochemistry; Instruments & Instrumentation
GA 151VP
UT WOS:000319488800022
DA 2023-06-30
ER

PT J
AU Lin, YQ
   Hu, LL
   Yin, L
   Guo, L
AF Lin, Yuqing
   Hu, Lianglu
   Yin, Lu
   Guo, Le
TI Electrochemical glucose biosensor with improved performance based on the
   use of glucose oxidase and Prussian Blue incorporated into a thin film
   of self-polymerized dopamine
SO SENSORS AND ACTUATORS B-CHEMICAL
LA English
DT Article
DE Self-polymerized dopamine; Prussian Blue; Stability; Enzyme
   immobilization
ID HYDROGEN-PEROXIDE TRANSDUCER; STABILITY IMPROVEMENT; MODIFIED
   ELECTRODES; NANOPARTICLES; IMMOBILIZATION; LACTATE
AB We report on the use of self-polymerized dopamine (PDA) in an enzyme-based biosensor with improved performance. This is due to the fact that poly-DA strongly improves the stability of the electrocatalyst Prussian Blue (PB) in neutral and alkaline solution. The polymer also effectively entraps the enzyme glucose oxidase (GOx) while retaining its activity. A glucose biosensor was fabricated by modifying a glassy carbon electrode with a thin film of PB into which GOx was incorporated with the assistance of PDA film. The PB films enable a facile electrochemical reduction, and thus the determination, of enzymatically generated H2O2 at a remarkably low potential of 0.0 V (versus Ag/AgCl). The biosensor responds linearly to glucose in the 200 mu M to 3.4 mM concentration range, with a sensitivity of 1.59 nA mu M-1, a 46.2 mu M detection limit, a response time of 15 s, and with storage stabilities of 3 months at 48 degrees C and of >4 weeks at room temperature. The biosensor is highly selective over many other electroactive species, reproducible, and stable even at weakly alkaline pH values. The stabilized PB films by PDA will widen horizons of its applications both as H2O2 sensor and for elaboration of the oxidase-based biosensors in physiological environment.
C1 [Lin, Yuqing; Yin, Lu; Guo, Le] Capital Normal Univ, Dept Chem, Beijing 100048, Peoples R China.
   [Hu, Lianglu] Anhui Normal Univ, Coll Chem & Mat Sci, Wuhu 241000, Peoples R China.
C3 Capital Normal University; Anhui Normal University
RP Lin, YQ (通讯作者)，Capital Normal Univ, Dept Chem, Beijing 100048, Peoples R China.
EM linyuqing@cnu.edu.cn
FU National Natural Science Foundation of China [21375088]; Scientific
   Research Project of Beijing Educational Committee [KM201410028006];
   Youth Talent Project of the Beijing Municipal Commission of Education
[truncated: 2,994,888 more chars]
